# Supplementary material for: Potential blood biomarkers for chronic traumatic encephalopathy: The multi-omics landscape of an observational cohort
Source: Front Aging Neurosci. 2022 Nov 7;14:1052765. doi: 10.3389/fnagi.2022.1052765 (PMC9676976; doi:10.3389/fnagi.2022.1052765)
Supplement: Supplementary file 1 [file Data_Sheet_1.XLSX]

## Sheet: All_Gene
probe_set	A_average	C_average	FC	Regulation	P.Value	Gene.Symbol	Description	biotype	Chromosome	Strand	Public.Gene.IDs	Start	Stop	total_probes	Cytoband	Entrez.ID	mRNA.Accession	mRNA.Source	mRNA.Description	mRNA.SeqName	WmiA1_expression	WmiA2_expression	WmiA3_expression	WmiA4_expression	WmiC1_expression	WmiC2_expression	WmiC3_expression	WmiC4_expression
TC0100006432.hg.1	8.18	7.69	1.404	up	0.172395	DDX11L1	DEAD/H (Asp-Glu-Ala-Asp/His) box helicase 11 like 1	pseudo	chr1	+	NR_046018	11869	14412	10	1p36.33	100287102	NR_046018	RefSeq	Homo sapiens DEAD/H (Asp-Glu-Ala-Asp/His) box helicase 11 like 1 (DDX11L1), non-coding RNA.	chr1	7.83	7.97	9.05	7.88	7.96	8	7.06	7.75
TC0100006433.hg.1	7.92	7.94	-1.014	down	0.914885	spopoybu	Transcript Identified by AceView	other	chr1	+	spopoybu.aAug10-unspliced	28046	29178	6	NA	NA	spopoybu.aAug10-unspliced	Ace View	Transcript Identified by AceView	chr1	7.78	7.91	8.31	7.66	7.85	7.68	8.46	7.77
TC0100006434.hg.1	8.39	8.86	-1.385	down	0.241256	NR_036267	Homo sapiens microRNA 1302-10 (MIR1302-10), microRNA.	Precursor_microRNA	chr1	+	NR_036267	29554	31109	10	NA	NA	NR_036267	RefSeq	Homo sapiens microRNA 1302-10 (MIR1302-10), microRNA.	chr1	7.34	8.78	8.53	8.92	8.48	8.55	9.1	9.29
TC0100006435.hg.1	6.95	8.1	-2.219	down	0.00343604	OR4G4P	olfactory receptor, family 4, subfamily G, member 4 pseudogene	pseudo	chr1	+	OTTHUMT00000471235	52473	53312	10	1p36.33	79504	OTTHUMT00000471235	Havana transcript	lfactory receptor, family 4, subfamily G, member 4 pseudogene[gene_biotype:unprocessed_pseudogene transcript_biotype:unprocessed_pseudogene]	chr1	6.6	6.46	7.73	7.02	8.37	7.82	8.14	8.06
TC0100006436.hg.1	9.6	10.72	-2.173	down	0.0584018	OR4G11P	olfactory receptor, family 4, subfamily G, member 2 pseudogene	pseudo	chr1	+	ENST00000492842	62948	63887	10	15q26	26680	ENST00000492842	ENSEMBL	olfactory receptor, family 4, subfamily G, member 11 pseudogene [gene_biotype:unprocessed_pseudogene transcript_biotype:unprocessed_pseudogene]	chr1	8.5	10.2	8.98	10.73	11.16	10.75	11.08	9.9
TC0100006437.hg.1	6.34	6.98	-1.558	down	0.220225	OR4F5	olfactory receptor, family 4, subfamily F, member 5	coding	chr1	+	NM_001005484	69091	70008	10	1p36.33	79501	NM_001005484	RefSeq	Homo sapiens olfactory receptor, family 4, subfamily F, member 5 (OR4F5), mRNA.	chr1	4.86	6.56	6.65	7.31	6.85	7.37	7.16	6.54
TC0100006438.hg.1	10.64	10.96	-1.248	down	0.218153	CICP27	capicua transcriptional repressor pseudogene 27 [gene_biotype:processed_pseudogene transcript_biotype:processed_pseudogene]	processed_pseudogene	chr1	+	ENST00000442987	131025	139723	10	NA	NA	ENST00000442987	ENSEMBL	capicua transcriptional repressor pseudogene 27 [gene_biotype:processed_pseudogene transcript_biotype:processed_pseudogene]	chr1	10.28	11.05	10.35	10.89	11.33	10.63	10.91	10.96
TC0100006439.hg.1	12.43	13.88	-2.732	down	0.0415452	RP11-34P13.13	Non-coding transcript identified by NONCODE	lncRNA	chr1	+	RP11-34P13.13	150309	151388	10	NA	NA	RP11-34P13.13	lncRNAWiki	Non-coding transcript identified by NONCODE	chr1	10.6	12.7	12.51	13.91	13.71	13.82	14.39	13.6
TC0100006440.hg.1	7.43	9.28	-3.605	down	0.00978689	RP11-34P13.13	RP11-34P13.9 (from geneSymbol)	lncRNA	chr1	+	RP11-34P13.13	160446	161525	10	NA	NA	RP11-34P13.13	lncRNAWiki	N/A	chr1	6.09	7.69	6.84	9.1	9.11	9.26	9.46	9.28
TC0100006441.hg.1	9.59	9.14	1.366	up	0.0586124	FO538757.1	Protein LOC102725121 [gene_biotype:protein_coding transcript_biotype:protein_coding]	coding	chr1	+	ENST00000624431	182393	184158	10	NA	NA	ENST00000624431	ENSEMBL	Protein LOC102725121 [gene_biotype:protein_coding transcript_biotype:protein_coding]	chr1	9.34	9.29	9.98	9.75	9.28	8.94	9.34	9.02
TC0100006442.hg.1	5.94	5.62	1.248	up	0.172958	FO538757.1	Sequence 755 from Patent WO2010139812. (from mRNA HI965470)	Precursor_microRNA	chr1	+	uc031tlo.2	200880	201017	10	NA	NA	uc031tlo.2	UCSC Genes	N/A	chr1	5.56	6.15	5.78	6.26	5.47	5.4	5.61	5.99
TC0100006443.hg.1	7.59	8.14	-1.464	down	0.350771	storubu	Transcript Identified by AceView	other	chr1	+	storubu.aAug10-unspliced	264430	264827	6	NA	NA	storubu.aAug10-unspliced	Ace View	Transcript Identified by AceView	chr1	5.82	8.53	7.49	8.54	8.32	8	8.3	7.96
TC0100006444.hg.1	9.06	9.31	-1.189	down	0.725846	RP4-669L17.10	RP4-669L17.2 (from geneSymbol)	lncRNA	chr1	+	RP4-669L17.10	358857	365704	10	NA	NA	RP4-669L17.10	lncRNAWiki	N/A	chr1	7.32	8.97	8.8	11.14	9.8	8.87	9.57	9
TC0100006445.hg.1	10.56	10.4	1.117	up	0.720331	noymeybo	Transcript Identified by AceView	other	chr1	+	noymeybo.aAug10-unspliced	362335	362926	6	NA	NA	noymeybo.aAug10-unspliced	Ace View	Transcript Identified by AceView	chr1	9.57	10.5	10.37	11.79	10.56	10.16	10.21	10.68
TC0100006446.hg.1	11.57	11.62	-1.035	down	0.955151	boyrabu	Transcript Identified by AceView	other	chr1	+	boyrabu.aAug10-unspliced	367907	368249	6	NA	NA	boyrabu.aAug10-unspliced	Ace View	Transcript Identified by AceView	chr1	8.99	12.13	12.13	13.02	12.04	11.66	12.26	10.5
TC0100006447.hg.1	19.93	19.93	1	none	1	NONHSAT000068.2	Non-coding transcript identified by NONCODE	lncRNA	chr1	+	NONHSAT000068.2	368427	368517	6	NA	NA	NONHSAT000068.2	NONCODE	Non-coding transcript identified by NONCODE	chr1	19.93	19.93	19.93	19.93	19.93	19.93	19.93	19.93
TC0100006448.hg.1	13.73	13.71	1.014	up	0.98351	RP4-669L17.10	Non-coding transcript identified by NONCODE	lncRNA	chr1	+	RP4-669L17.10	368994	375841	10	NA	NA	RP4-669L17.10	lncRNAWiki	Non-coding transcript identified by NONCODE	chr1	10.85	14.56	14.38	15.14	14.21	14.54	13.95	12.15
TC0100006449.hg.1	7.67	8.26	-1.505	down	0.0788428	RP4-669L17.10	Non-coding transcript identified by NONCODE	lncRNA	chr1	+	RP4-669L17.10	378832	389626	10	NA	NA	RP4-669L17.10	lncRNAWiki	Non-coding transcript identified by NONCODE	chr1	6.86	8.31	7.57	7.95	8.36	8.35	8.09	8.23
TC0100006450.hg.1	7.86	8.5	-1.558	down	0.0877594	WBP1LP7	WW domain binding protein 1-like pseudogene 7 [gene_biotype:processed_pseudogene transcript_biotype:processed_pseudogene]	processed_pseudogene	chr1	+	ENST00000437905	439870	440232	10	NA	NA	ENST00000437905	ENSEMBL	WW domain binding protein 1-like pseudogene 7 [gene_biotype:processed_pseudogene transcript_biotype:processed_pseudogene]	chr1	7.29	8.06	7.37	8.72	8.28	8.24	8.61	8.86
TC0100006451.hg.1	7.67	7.89	-1.165	down	0.301843	CICP7	capicua transcriptional repressor pseudogene 7 [gene_biotype:processed_pseudogene transcript_biotype:processed_pseudogene]	processed_pseudogene	chr1	+	ENST00000432723	487101	489906	10	NA	NA	ENST00000432723	ENSEMBL	capicua transcriptional repressor pseudogene 7 [gene_biotype:processed_pseudogene transcript_biotype:processed_pseudogene]	chr1	7.75	7.78	7.27	7.88	8.06	8	7.51	7.99
TC0100006452.hg.1	9.27	8.95	1.248	up	0.251371	lnc-OR4F16-1:2	RP5-857K21.2 (from geneSymbol)	lncRNA	chr1	+	lnc-OR4F16-1:2	587629	597498	10	NA	NA	lnc-OR4F16-1:2	lncRNAWiki	N/A	chr1	8.99	9.2	9.07	9.8	9.48	8.99	8.62	8.71
TC0100006453.hg.1	19.93	19.16	1.705	up	0.20155	MTND1P23	MT-ND1 pseudogene 23 [gene_biotype:unprocessed_pseudogene transcript_biotype:unprocessed_pseudogene]	unprocessed_pseudogene	chr1	+	ENST00000416931	629062	629433	10	NA	NA	ENST00000416931	ENSEMBL	MT-ND1 pseudogene 23 [gene_biotype:unprocessed_pseudogene transcript_biotype:unprocessed_pseudogene]	chr1	19.93	19.93	19.93	19.93	19.54	19.93	17.22	19.93
TC0100006454.hg.1	19.87	18.35	2.868	up	0.072422	MTND2P28	MT-ND2 pseudogene 28 [gene_biotype:unprocessed_pseudogene transcript_biotype:unprocessed_pseudogene]	unprocessed_pseudogene	chr1	+	ENST00000457540	629640	630683	10	NA	NA	ENST00000457540	ENSEMBL	MT-ND2 pseudogene 28 [gene_biotype:unprocessed_pseudogene transcript_biotype:unprocessed_pseudogene]	chr1	19.93	19.93	19.93	19.67	18.04	19.39	16.03	19.93
TC0100006455.hg.1	8.34	7.03	2.479	up	0.014441	AC114498.1	AC114498.1 (from geneSymbol)	Precursor_microRNA	chr1	+	uc057avw.1	630896	630958	10	NA	NA	uc057avw.1	UCSC Genes	N/A	chr1	8.8	7.9	9.18	7.47	7.12	7.05	6.26	7.67
TC0100006456.hg.1	14.43	11.79	6.233	up	0.0246549	MTCO1P12	havana:known chromosome:GRCh38:1:631074:632616:1 gene:ENSG00000237973 gene_biotype:unprocessed_pseudogene transcript_biotype:unprocessed_pseudogene	unprocessed_pseudogene	chr1	+	ENST00000414273	631074	632680	10	NA	NA	ENST00000414273	ENSEMBL	havana:known chromosome:GRCh38:1:631074:632616:1 gene:ENSG00000237973 gene_biotype:unprocessed_pseudogene transcript_biotype:unprocessed_pseudogene	chr1	15.17	14.99	15.63	11.93	11.35	11.78	10.13	13.88
TC0100006457.hg.1	12.38	9.31	8.398	up	0.0215952	MTCO2P12	havana:known chromosome:GRCh38:1:632757:633438:1 gene:ENSG00000229344 gene_biotype:unprocessed_pseudogene transcript_biotype:unprocessed_pseudogene	unprocessed_pseudogene	chr1	+	ENST00000427426	632757	633463	7	NA	NA	ENST00000427426	ENSEMBL	havana:known chromosome:GRCh38:1:632757:633438:1 gene:ENSG00000229344 gene_biotype:unprocessed_pseudogene transcript_biotype:unprocessed_pseudogene	chr1	13.23	12.73	13.29	10.25	8.95	8.21	7.64	12.44
TC0100006458.hg.1	17.66	14.96	6.498	up	0.0269515	NONHSAT000086.2	Non-coding transcript identified by NONCODE	lncRNA	chr1	+	NONHSAT000086.2	633464	633532	6	NA	NA	NONHSAT000086.2	NONCODE	Non-coding transcript identified by NONCODE	chr1	16.37	18.75	19.13	16.37	14.69	16.37	12.43	16.37
TC0100006459.hg.1	19.05	16.2	7.21	up	0.0326338	MTCO3P12	havana:known chromosome:GRCh38:1:634376:634922:1 gene:ENSG00000198744 gene_biotype:unprocessed_pseudogene transcript_biotype:unprocessed_pseudogene	unprocessed_pseudogene	chr1	+	ENST00000416718	633535	634922	10	NA	NA	ENST00000416718	ENSEMBL	havana:known chromosome:GRCh38:1:634376:634922:1 gene:ENSG00000198744 gene_biotype:unprocessed_pseudogene transcript_biotype:unprocessed_pseudogene	chr1	19.52	19.44	19.36	17.9	15.61	16.97	13.08	19.15
TC0100006460.hg.1	7.25	7.76	-1.424	down	0.0669175	WBP1LP6	WW domain binding protein 1-like pseudogene 6 [gene_biotype:processed_pseudogene transcript_biotype:processed_pseudogene]	processed_pseudogene	chr1	+	ENST00000438434	674842	675265	10	NA	NA	ENST00000438434	ENSEMBL	WW domain binding protein 1-like pseudogene 6 [gene_biotype:processed_pseudogene transcript_biotype:processed_pseudogene]	chr1	6.89	7.31	6.96	7.84	7.57	7.57	8.06	7.83
TC0100006461.hg.1	6.93	7.28	-1.275	down	0.240754	CICP3	capicua transcriptional repressor pseudogene 3 [gene_biotype:processed_pseudogene transcript_biotype:processed_pseudogene]	processed_pseudogene	chr1	+	ENST00000440782	722092	724903	10	NA	NA	ENST00000440782	ENSEMBL	capicua transcriptional repressor pseudogene 3 [gene_biotype:processed_pseudogene transcript_biotype:processed_pseudogene]	chr1	6.53	7.07	6.44	7.67	7.42	7.28	7.4	7.02
TC0100006462.hg.1	12.69	13.19	-1.414	down	0.0917492	jerfobu	Transcript Identified by AceView	other	chr1	+	jerfobu.aAug10	729380	735432	9	NA	NA	jerfobu.aAug10	Ace View	Transcript Identified by AceView	chr1	12.1	13.07	12.48	13.12	13.22	13.05	13.54	12.96
TC0100006463.hg.1	13.65	14.51	-1.815	down	0.112543	lnc-OR4F16-6:1	Non-coding transcript identified by NONCODE	lncRNA	chr1	+	lnc-OR4F16-6:1	750774	751852	10	NA	NA	lnc-OR4F16-6:1	lncRNAWiki	Non-coding transcript identified by NONCODE	chr1	12.69	13.98	13.31	14.63	14.09	14.28	15.6	14.06
TC0100006464.hg.1	9.42	11.02	-3.031	down	0.0181679	lnc-NOC2L-4:1	RP11-206L10.4 (from geneSymbol)	lncRNA	chr1	+	lnc-NOC2L-4:1	760911	761989	10	NA	NA	lnc-NOC2L-4:1	lncRNAWiki	N/A	chr1	8.09	9.82	8.85	10.91	10.85	10.94	11.57	10.72
TC0100006465.hg.1	8.45	8.64	-1.141	down	0.444523	lnc-AL669831.1-5:1	Non-coding transcript identified by NONCODE	lncRNA	chr1	+	lnc-AL669831.1-5:1	768645	799923	10	NA	NA	lnc-AL669831.1-5:1	lncRNAWiki	Non-coding transcript identified by NONCODE	chr1	8.76	8.35	7.98	8.69	8.72	8.45	9.11	8.29
TC0100006466.hg.1	7.82	8.05	-1.173	down	0.392954	lnc-AL669831.1-5:1	N/A	lncRNA	chr1	+	lnc-AL669831.1-5:1	778763	810060	10	NA	NA	lnc-AL669831.1-5:1	lncRNAWiki	N/A	chr1	7.4	8.22	7.86	7.78	8.15	7.71	8.62	7.72
TC0100006467.hg.1	6.98	7.04	-1.042	down	0.800918	FAM87B	family with sequence similarity 87, member B	ncRNA	chr1	+	NR_103536	817371	819837	10	1p36.33	400728	NR_103536	RefSeq	Homo sapiens family with sequence similarity 87, member B (FAM87B), long non-coding RNA.	chr1	6.58	7.2	6.9	7.25	7.3	7.3	6.85	6.71
TC0100006468.hg.1	6.65	7.38	-1.659	down	0.156654	lnc-AL669831.1-4:1	Transcript Originally Identified by LNCipedia, alternate transcript name: NONHSAT000154	lncRNA	chr1	+	lnc-AL669831.1-4:1	820676	823595	10	NA	NA	lnc-AL669831.1-4:1	lncRNAWiki	Transcript Originally Identified by LNCipedia, alternate transcript name: NONHSAT000154	chr1	6.19	6.37	5.89	8.14	7.22	7.02	7.87	7.39
TC0100006469.hg.1	6.56	7.12	-1.474	down	0.180446	LINC01128	long intergenic non-protein coding RNA 1128	ncRNA	chr1	+	NR_047519	825138	859446	10	1p36.33	643837	NR_047519	RefSeq	Homo sapiens long intergenic non-protein coding RNA 1128 (LINC01128), transcript variant 1, long non-coding RNA.	chr1	6.35	6.82	5.63	7.46	7.14	7.01	7.58	6.73
TC0100006470.hg.1	6.14	6.02	1.087	up	0.607152	NONHSAT000191	Non-coding transcript identified by NONCODE	lncRNA	chr1	+	NONHSAT000191	860680	865399	10	NA	NA	NONHSAT000191	lncRNAWiki	Non-coding transcript identified by NONCODE	chr1	6.56	5.62	6.28	6.1	6.28	5.88	5.96	5.97
TC0100006471.hg.1	7.18	7.43	-1.189	down	0.450822	TUBB8P11	tubulin, beta 8 class VIII pseudogene 11 [gene_biotype:unprocessed_pseudogene transcript_biotype:unprocessed_pseudogene]	unprocessed_pseudogene	chr1	+	ENST00000415481	873292	874349	10	NA	NA	ENST00000415481	ENSEMBL	tubulin, beta 8 class VIII pseudogene 11 [gene_biotype:unprocessed_pseudogene transcript_biotype:unprocessed_pseudogene]	chr1	6.31	7.58	7.2	7.63	7.38	7.06	7.37	7.93
TC0100006472.hg.1	8.47	8.61	-1.102	down	0.628937	T000105	Transcript identified by MiTranscriptome	lncrna	chr1	+	T000105	877318	889276	10	NA	NA	T000105	miTranscriptome	Transcript identified by MiTranscriptome	chr1	7.86	8.75	8.33	8.96	8.87	8.28	8.78	8.5
TC0100006473.hg.1	5.62	5.81	-1.141	down	0.277927	AL645608.6	RP11-54O7.16 (from geneSymbol)	lncRNA	chr1	+	ENST00000607769.1	901298	915976	10	NA	NA	ENST00000607769.1	lncRNAWiki	N/A	chr1	5.58	5.53	5.68	5.69	6.06	5.62	5.95	5.6
TC0100006474.hg.1	5.05	4.92	1.094	up	0.480857	lnc-SAMD11-2:1	Transcript Originally Identified by LNCipedia, alternate transcript name: NONHSAT000197	lncRNA	chr1	+	lnc-SAMD11-2:1	905107	905806	10	NA	NA	lnc-SAMD11-2:1	lncRNAWiki	Transcript Originally Identified by LNCipedia, alternate transcript name: NONHSAT000197	chr1	5.17	4.94	4.92	5.19	4.89	4.79	5.35	4.63
TC0100006475.hg.1	7.25	7.13	1.087	up	0.405834	AL645608.4	RP11-54O7.2 (from geneSymbol)	lncRNA	chr1	+	ENST00000398216.2	911435	914971	10	NA	NA	ENST00000398216.2	lncRNAWiki	N/A	chr1	7.21	7.25	7.22	7.32	7.08	7.34	7.05	7.04
TC0100006476.hg.1	4.67	4.73	-1.042	down	0.803517	SAMD11	sterile alpha motif domain containing 11	coding	chr1	+	NM_152486	924880	944581	10	1p36.33	148398	NM_152486	RefSeq	Homo sapiens sterile alpha motif domain containing 11 (SAMD11), mRNA.	chr1	4.35	5.1	4.42	4.82	4.73	4.57	4.51	5.11
TC0100006477.hg.1	6.86	6.48	1.301	up	0.183518	sarmeybo	Transcript Identified by AceView	other	chr1	+	sarmeybo.aAug10-unspliced	928020	940198	6	NA	NA	sarmeybo.aAug10-unspliced	Ace View	Transcript Identified by AceView	chr1	7.68	6.57	6.57	6.63	6.41	6.37	6.57	6.57
TC0100006478.hg.1	7.07	7.04	1.021	up	0.919696	turorbu	Transcript Identified by AceView	other	chr1	+	turorbu.aAug10-unspliced	928730	929421	6	NA	NA	turorbu.aAug10-unspliced	Ace View	Transcript Identified by AceView	chr1	6.58	6.73	7.37	7.59	6.97	7.07	7.08	7.05
TC0100006479.hg.1	5.48	5.6	-1.087	down	0.575749	KLHL17	kelch-like family member 17	coding	chr1	+	NM_198317	960587	965719	10	1p36.33	339451	NM_198317	RefSeq	Homo sapiens kelch-like family member 17 (KLHL17), mRNA.	chr1	5.45	5.69	5.2	5.58	5.38	5.71	5.31	5.99
TC0100006480.hg.1	4.99	4.68	1.24	up	0.186348	PLEKHN1	pleckstrin homology domain containing, family N member 1	coding	chr1	+	NM_001160184	966497	975865	10	1p36.33	84069	NM_001160184	RefSeq	Homo sapiens pleckstrin homology domain containing, family N member 1 (PLEKHN1), transcript variant 2, mRNA.	chr1	5.46	4.91	5.1	4.49	4.69	4.79	4.49	4.74
TC0100006481.hg.1	7.09	7.68	-1.505	down	0.0269591	T000316	Transcript identified by MiTranscriptome	lncrna	chr1	+	T000316	980576	989798	10	NA	NA	T000316	miTranscriptome	Transcript identified by MiTranscriptome	chr1	6.59	7.29	7.16	7.33	7.75	7.33	7.98	7.67
TC0100006482.hg.1	4.6	4.91	-1.24	down	0.106423	RP11-54O7.18	Non-coding transcript identified by NONCODE	lncRNA	chr1	+	RP11-54O7.18	995532	997905	10	NA	NA	RP11-54O7.18	lncRNAWiki	Non-coding transcript identified by NONCODE	chr1	4.68	4.53	4.45	4.73	5.24	4.79	4.66	4.94
TC0100006483.hg.1	5.75	5.59	1.117	up	0.400051	ISG15	ISG15 ubiquitin-like modifier	coding	chr1	+	NM_005101	1001138	1014541	10	1p36.33	9636	NM_005101	RefSeq	Homo sapiens ISG15 ubiquitin-like modifier (ISG15), mRNA.	chr1	5.94	5.71	5.48	5.86	5.54	5.93	5.39	5.49
TC0100006484.hg.1	6.79	7.51	-1.647	down	0.0259847	T000331	Transcript identified by MiTranscriptome	lncrna	chr1	+	T000331	1008761	1009395	6	NA	NA	T000331	miTranscriptome	Transcript identified by MiTranscriptome	chr1	6.57	7.05	7.33	6.19	7.28	7.3	7.64	7.83
TC0100006485.hg.1	13.69	14.06	-1.292	down	0.0956048	toyrorbu	Transcript Identified by AceView	other	chr1	+	toyrorbu.aAug10-unspliced	1009720	1010322	6	NA	NA	toyrorbu.aAug10-unspliced	Ace View	Transcript Identified by AceView	chr1	13.56	13.68	13.59	13.94	14.41	13.85	14.24	13.74
TC0100006486.hg.1	4.76	4.88	-1.087	down	0.522632	AGRN	agrin	coding	chr1	+	NM_001305275	1020123	1056119	10	1p36.33	375790	NM_001305275	RefSeq	Homo sapiens agrin (AGRN), transcript variant 1, mRNA.	chr1	4.69	5.04	4.46	4.86	4.83	4.74	4.96	4.97
TC0100006487.hg.1	9.87	9.83	1.028	up	0.849096	hsa_circ_0009239	Salzman2013 ANNOTATED, INTERNAL, ncRNA, OVEXON best transcript TCONS_l2_00001952	Circle RNA	chr1	+	hsa_circ_0009239	1059700	1069355	10	NA	NA	hsa_circ_0009239	circbase	Salzman2013 ANNOTATED, INTERNAL, ncRNA, OVEXON best transcript TCONS_l2_00001952	chr1	9.47	9.95	9.72	10.32	9.98	9.89	9.71	9.72
TC0100006488.hg.1	6.28	6.42	-1.102	down	0.53157	burobu	Transcript Identified by AceView	other	chr1	+	burobu.aAug10	1092720	1113910	10	NA	NA	burobu.aAug10	Ace View	Transcript Identified by AceView	chr1	6.26	5.99	6.51	6.36	6.3	6.03	6.5	6.84
TC0100006489.hg.1	8.59	8.63	-1.028	down	0.918179	T000472	Transcript identified by MiTranscriptome	lncrna	chr1	+	T000472	1122935	1123892	6	NA	NA	T000472	miTranscriptome	Transcript identified by MiTranscriptome	chr1	7.3	8.88	9.33	8.84	8.66	9.17	8.26	8.44
TC0100006490.hg.1	6.56	6.53	1.021	up	0.854766	LINC01342	long intergenic non-protein coding RNA 1342	ncRNA	chr1	+	NR_038869	1137017	1144056	10	1p36.33	254099	NR_038869	RefSeq	Homo sapiens long intergenic non-protein coding RNA 1342 (LINC01342), long non-coding RNA.	chr1	6.81	6.36	6.68	6.4	6.81	6.16	6.41	6.72
TC0100006492.hg.1	7.53	7.79	-1.197	down	0.251334	TTLL10	tubulin tyrosine ligase-like family member 10	coding	chr1	+	NM_001130045	1173884	1197935	10	1p36.33	254173	NM_001130045	RefSeq	Homo sapiens tubulin tyrosine ligase-like family member 10 (TTLL10), transcript variant 1, mRNA.	chr1	7.05	7.66	7.83	7.58	7.82	8.03	7.48	7.83
TC0100006493.hg.1	5.38	5.47	-1.064	down	0.766747	smorarbo	Transcript Identified by AceView	other	chr1	+	smorarbo.aAug10-unspliced	1229840	1230436	6	NA	NA	smorarbo.aAug10-unspliced	Ace View	Transcript Identified by AceView	chr1	5.01	5.09	6.24	5.17	5.47	5.83	5.23	5.34
TC0100006494.hg.1	5.92	6.48	-1.474	down	0.0360431	B3GALT6	UDP-Gal:betaGal beta 1,3-galactosyltransferase 6	coding	chr1	+	NM_080605	1232249	1235041	10	1p36.33	126792	NM_080605	RefSeq	Homo sapiens UDP-Gal:betaGal beta 1,3-galactosyltransferase polypeptide 6 (B3GALT6), mRNA.	chr1	5.54	5.55	6.3	6.27	6.69	6.39	6.33	6.52
TC0100006495.hg.1	4.73	4.86	-1.094	down	0.535513	T000573	Transcript identified by MiTranscriptome	lncrna	chr1	+	T000573	1244186	1253688	10	NA	NA	T000573	miTranscriptome	Transcript identified by MiTranscriptome	chr1	4.98	4.55	4.81	4.6	5.21	4.61	4.6	5.03
TC0100006496.hg.1	6.77	6.88	-1.079	down	0.478695	LINC01786	RP5-902P8.10 (from geneSymbol)	lncRNA	chr1	+	ENST00000434139.1	1274959	1280420	10	NA	NA	ENST00000434139.1	lncRNAWiki	N/A	chr1	6.73	6.86	6.52	6.96	7.01	6.97	6.71	6.85
TC0100006497.hg.1	4.32	4.57	-1.189	down	0.354244	SCNN1D	sodium channel, non voltage gated 1 delta subunit	coding	chr1	+	NM_001130413	1280436	1292029	10	1p36.3-p36.2	6339	NM_001130413	RefSeq	Homo sapiens sodium channel, non voltage gated 1 delta subunit (SCNN1D), transcript variant 1, mRNA.	chr1	3.87	4.54	4.3	4.57	4.54	5.09	4.62	4.04
TC0100006498.hg.1	5.23	5.16	1.05	up	0.808525	pamy	Transcript Identified by AceView	other	chr1	+	pamy.aAug10-unspliced	1306608	1307570	6	NA	NA	pamy.aAug10-unspliced	Ace View	Transcript Identified by AceView	chr1	6.13	4.95	4.82	5.03	4.94	5.5	5.13	5.06
TC0100006499.hg.1	5.85	6.1	-1.189	down	0.273602	PUSL1	pseudouridylate synthase-like 1	coding	chr1	+	NM_153339	1308567	1311677	10	1p36.33	126789	NM_153339	RefSeq	Homo sapiens pseudouridylate synthase-like 1 (PUSL1), mRNA.	chr1	5.51	6.21	5.68	6	5.76	6.11	6.36	6.15
TC0100006500.hg.1	7.96	7.88	1.057	up	0.660099	klawybo	Transcript Identified by AceView	other	chr1	+	klawybo.aAug10	1314564	1317395	9	NA	NA	klawybo.aAug10	Ace View	Transcript Identified by AceView	chr1	8.09	7.75	7.95	8.04	7.97	7.8	7.54	8.19
TC0100006501.hg.1	5.6	5.86	-1.197	down	0.33766	CPTP	ceramide-1-phosphate transfer protein	coding	chr1	+	NM_001029885	1324756	1328897	10	1p36.33	80772	NM_001029885	RefSeq	Homo sapiens ceramide-1-phosphate transfer protein (CPTP), mRNA.	chr1	5.29	6.06	5.36	5.7	5.76	5.37	6.17	6.12
TC0100006502.hg.1	4.52	4.47	1.035	up	0.801968	TAS1R3	taste receptor, type 1, member 3	coding	chr1	+	NM_152228	1331314	1335306	10	1p36.33	83756	NM_152228	RefSeq	Homo sapiens taste receptor, type 1, member 3 (TAS1R3), mRNA.	chr1	4.32	4.53	4.52	4.7	4.82	4.44	4.26	4.37
TC0100006503.hg.1	7.58	7.26	1.248	up	0.355736	fawrobu	Transcript Identified by AceView	other	chr1	+	fawrobu.aAug10	1348995	1353320	10	NA	NA	fawrobu.aAug10	Ace View	Transcript Identified by AceView	chr1	8.48	7.18	7.28	7.37	7.35	6.81	7.23	7.67
TC0100006504.hg.1	5.64	5.51	1.094	up	0.651164	T000716	Transcript identified by MiTranscriptome	lncrna	chr1	+	T000716	1349158	1349966	6	NA	NA	T000716	miTranscriptome	Transcript identified by MiTranscriptome	chr1	6.28	5.3	5.9	5.09	5.46	5.57	5.19	5.82
TC0100006505.hg.1	6.25	6.51	-1.197	down	0.099026	NONHSAT000290	Non-coding transcript identified by NONCODE	lncRNA	chr1	+	NONHSAT000290	1354728	1355391	10	NA	NA	NONHSAT000290	lncRNAWiki	Non-coding transcript identified by NONCODE	chr1	6.36	6.23	6.3	6.09	6.41	6.59	6.39	6.67
TC0100006506.hg.1	5.74	5.95	-1.157	down	0.41345	lnc-TMEM88B-2:1	Non-coding transcript identified by NONCODE	lncRNA	chr1	+	lnc-TMEM88B-2:1	1355706	1357571	10	NA	NA	lnc-TMEM88B-2:1	lncRNAWiki	Non-coding transcript identified by NONCODE	chr1	5.35	5.93	5.46	6.21	5.93	5.77	6.35	5.73
TC0100006507.hg.1	5.6	5.64	-1.028	down	0.846923	slorgabu	Transcript Identified by AceView	other	chr1	+	slorgabu.aAug10-unspliced	1374070	1374914	6	NA	NA	slorgabu.aAug10-unspliced	Ace View	Transcript Identified by AceView	chr1	5.31	5.65	5.98	5.46	5.61	5.64	5.44	5.86
TC0100006508.hg.1	3.72	3.92	-1.149	down	0.2397	NDUFB4P8	havana:known chromosome:GRCh38:1:1378666:1379032:1 gene:ENSG00000223663 gene_biotype:processed_pseudogene transcript_biotype:processed_pseudogene	processed_pseudogene	chr1	+	ENST00000435351	1378666	1379032	10	NA	NA	ENST00000435351	ENSEMBL	havana:known chromosome:GRCh38:1:1378666:1379032:1 gene:ENSG00000223663 gene_biotype:processed_pseudogene transcript_biotype:processed_pseudogene	chr1	3.5	3.72	3.64	4.01	3.92	3.86	4	3.88
TC0100006509.hg.1	19.23	19.93	-1.625	down	0.223932	lnc-TMEM88B-4:1	Transcript Originally Identified by LNCipedia, alternate transcript name: NONHSAT000299	lncRNA	chr1	+	lnc-TMEM88B-4:1	1382229	1382786	10	NA	NA	lnc-TMEM88B-4:1	lncRNAWiki	Transcript Originally Identified by LNCipedia, alternate transcript name: NONHSAT000299	chr1	17.39	19.93	19.68	19.93	19.93	19.93	19.93	19.93
TC0100006510.hg.1	5.76	6.11	-1.275	down	0.0660455	LOC148413	uncharacterized LOC148413	ncRNA	chr1	+	NR_015434	1399522	1402046	10	1p36.33	148413	NR_015434	RefSeq	Homo sapiens uncharacterized LOC148413 (LOC148413), long non-coding RNA.	chr1	5.58	5.93	5.63	5.89	6.34	5.86	6.14	6.1
TC0100006511.hg.1	9.32	8.68	1.558	up	0.047065	AL391244.2	Homo sapiens, clone IMAGE:3856736, mRNA. (from mRNA BC011944)	lncRNA	chr1	+	ENST00000607307.1	1407315	1410618	10	NA	NA	ENST00000607307.1	lncRNAWiki	N/A	chr1	9.62	9.1	9.83	8.75	8.83	8.36	8.44	9.08
TC0100006512.hg.1	8.57	9.08	-1.424	down	0.159461	NONHSAT000315	Non-coding transcript identified by NONCODE	lncRNA	chr1	+	NONHSAT000315	1416039	1417488	10	NA	NA	NONHSAT000315	lncRNAWiki	Non-coding transcript identified by NONCODE	chr1	7.96	9.1	7.98	9.26	9	9.17	8.9	9.24
TC0100006513.hg.1	6.03	6.07	-1.028	down	0.877608	AL391244.1	RP4-758J18.7 (from geneSymbol)	lncRNA	chr1	+	ENST00000428932.1	1420245	1423281	10	NA	NA	ENST00000428932.1	lncRNAWiki	N/A	chr1	5.66	6.29	6.07	6.11	6	6.54	6.01	5.72
TC0100006514.hg.1	3.86	3.94	-1.057	down	0.587113	TMEM88B	transmembrane protein 88B	coding	chr1	+	NM_001146685	1426128	1427787	10	1p36.33	643965	NM_001146685	RefSeq	Homo sapiens transmembrane protein 88B (TMEM88B), mRNA.	chr1	3.81	3.76	3.8	4.07	3.93	4.03	3.95	3.85
TC0100006515.hg.1	7.7	8.2	-1.414	down	0.140517	lnc-TMEM88B-1:1	Transcript Originally Identified by LNCipedia, alternate transcript name: NONHSAT000322	lncRNA	chr1	+	lnc-TMEM88B-1:1	1428122	1430254	10	NA	NA	lnc-TMEM88B-1:1	lncRNAWiki	Transcript Originally Identified by LNCipedia, alternate transcript name: NONHSAT000322	chr1	6.81	7.99	7.76	8.24	8.33	7.88	8.37	8.2
TC0100006516.hg.1	5.88	6.66	-1.717	down	0.0909055	VWA1	von Willebrand factor A domain containing 1	coding	chr1	+	NM_022834	1434861	1442882	10	1p36.33	64856	NM_022834	RefSeq	Homo sapiens von Willebrand factor A domain containing 1 (VWA1), transcript variant 1, mRNA.	chr1	4.75	6.08	5.95	6.76	6.61	6.63	7.15	6.23
TC0100006517.hg.1	4.34	4.35	-1.007	down	0.930925	ATAD3C	ATPase family, AAA domain containing 3C	coding	chr1	+	NM_001039211	1449689	1470158	10	1p36.33	219293	NM_001039211	RefSeq	Homo sapiens ATPase family, AAA domain containing 3C (ATAD3C), mRNA.	chr1	4.37	4.05	4.42	4.5	4.29	4.25	4.24	4.62
TC0100006519.hg.1	9.62	9.72	-1.072	down	0.741422	smoygabu	Transcript Identified by AceView	other	chr1	+	smoygabu.aAug10-unspliced	1529701	1530671	6	NA	NA	smoygabu.aAug10-unspliced	Ace View	Transcript Identified by AceView	chr1	9.62	9.93	8.95	9.98	9.96	10.13	9.31	9.47
TC0100006520.hg.1	6.12	6.24	-1.087	down	0.691314	tusamo	Transcript Identified by AceView	other	chr1	+	tusamo.aAug10	1562346	1562964	6	NA	NA	tusamo.aAug10	Ace View	Transcript Identified by AceView	chr1	5.59	6.7	5.92	6.27	6.64	5.96	5.78	6.59
TC0100006521.hg.1	5.11	4.75	1.283	up	0.285315	RP5-832C2.5	novel transcript	lincRNA	chr1	+	OTTHUMT00000474166	1574884	1577075	10	NA	NA	OTTHUMT00000474166	Havana transcript	novel transcript	chr1	5.4	4.86	5.79	4.37	4.89	4.8	4.39	4.94
TC0100006522.hg.1	19.93	19.93	1	none	0.984503	AL645728.1	The sequence shown here is derived from an Ensembl automatic analysis pipeline and should be considered as preliminary data. (from UniProt A0A096LPI1)	coding	chr1	+	uc057bga.1	1579756	1580046	9	NA	NA	uc057bga.1	UCSC Genes	Uncharacterized protein [Source:UniProtKB/TrEMBL;Acc:A0A096LPI1]	chr1	19.93	19.92	19.93	19.93	19.93	19.93	19.93	19.93
TC0100006523.hg.1	4.77	4.86	-1.064	down	0.735317	lnc-MIB2-1:1	Transcript Originally Identified by LNCipedia, alternate transcript name: NONHSAT000336	lncRNA	chr1	+	lnc-MIB2-1:1	1598031	1610484	10	NA	NA	lnc-MIB2-1:1	lncRNAWiki	Transcript Originally Identified by LNCipedia, alternate transcript name: NONHSAT000336	chr1	4.04	5.03	4.91	5.08	4.58	4.86	5.13	4.85
TC0100006524.hg.1	4.75	4.6	1.11	up	0.440369	MIB2	mindbomb E3 ubiquitin protein ligase 2	coding	chr1	+	NM_001170686	1615415	1630610	10	1p36.33	142678	NM_001170686	RefSeq	Homo sapiens mindbomb E3 ubiquitin protein ligase 2 (MIB2), transcript variant 2, mRNA.	chr1	4.87	4.67	4.91	4.57	4.66	4.91	4.64	4.2
TC0100006526.hg.1	4.84	4.66	1.133	up	0.271705	lnc-MMP23B-1:1	RP11-345P4.10 (from geneSymbol)	lncRNA	chr1	+	lnc-MMP23B-1:1	1659325	1662602	10	NA	NA	lnc-MMP23B-1:1	lncRNAWiki	N/A	chr1	4.71	4.82	5.11	4.72	4.6	4.72	4.68	4.66
TC0100006527.hg.1	9.81	10.24	-1.347	down	0.240105	AL691432.1	Homo sapiens cDNA FLJ61761 complete cds. (from mRNA AK298720)	lncRNA	chr1	+	ENST00000596308.1	1671990	1674397	10	NA	NA	ENST00000596308.1	lncRNAWiki	N/A	chr1	8.86	10.33	9.63	10.42	10.31	10	10.18	10.46
TC0100006528.hg.1	5.23	4.58	1.569	up	0.0182347	kargybu	Transcript Identified by AceView	other	chr1	+	kargybu.aAug10-unspliced	1692567	1692962	6	NA	NA	kargybu.aAug10-unspliced	Ace View	Transcript Identified by AceView	chr1	5.82	5.27	5.04	4.81	4.63	4.57	4.47	4.67
TC0100006529.hg.1	5.52	5.34	1.133	up	0.322504	peyby	Transcript Identified by AceView	other	chr1	+	peyby.aAug10-unspliced	1693033	1693934	6	NA	NA	peyby.aAug10-unspliced	Ace View	Transcript Identified by AceView	chr1	5.62	5.58	5.75	5.13	5.38	5.41	5.33	5.24
TC0100006530.hg.1	4.89	5.17	-1.214	down	0.10187	neemy	Transcript Identified by AceView	other	chr1	+	neemy.aAug10-unspliced	1706621	1707152	6	NA	NA	neemy.aAug10-unspliced	Ace View	Transcript Identified by AceView	chr1	4.9	4.88	5.13	4.65	5.22	5.21	5.19	5.06
TC0100006531.hg.1	6.51	6.41	1.072	up	0.57781	AL031282.1	havana:known chromosome:GRCh38:1:1724615:1731904:1 gene:ENSG00000227775 gene_biotype:transcribed_processed_pseudogene transcript_biotype:processed_transcript	processed_transcript	chr1	+	ENST00000417099	1724512	1737251	10	NA	NA	ENST00000417099	ENSEMBL	havana:known chromosome:GRCh38:1:1724615:1731904:1 gene:ENSG00000227775 gene_biotype:transcribed_processed_pseudogene transcript_biotype:processed_transcript	chr1	6.33	6.38	6.8	6.52	6.6	6.26	6.37	6.42
TC0100006532.hg.1	8.59	8.85	-1.197	down	0.247194	rykobo	Transcript Identified by AceView	other	chr1	+	rykobo.aAug10-unspliced	1745117	1746241	6	NA	NA	rykobo.aAug10-unspliced	Ace View	Transcript Identified by AceView	chr1	8.17	8.45	9.04	8.72	8.81	8.81	8.93	8.83
TC0100006533.hg.1	5.09	5.57	-1.395	down	0.158045	flykler	Transcript Identified by AceView	other	chr1	+	flykler.aAug10-unspliced	1854264	1854829	6	NA	NA	flykler.aAug10-unspliced	Ace View	Transcript Identified by AceView	chr1	5.81	4.41	5.1	5.03	5.24	5.49	5.45	6.1
TC0100006534.hg.1	6.29	6.5	-1.157	down	0.412139	flukler	Transcript Identified by AceView	other	chr1	+	flukler.aAug10-unspliced	1858138	1859356	6	NA	NA	flukler.aAug10-unspliced	Ace View	Transcript Identified by AceView	chr1	6.23	6.08	6.83	6.01	6.75	6.39	6.75	6.09
TC0100006535.hg.1	6.16	6.61	-1.366	down	0.041555	raby	Transcript Identified by AceView	other	chr1	+	raby.aAug10-unspliced	1872004	1874113	6	NA	NA	raby.aAug10-unspliced	Ace View	Transcript Identified by AceView	chr1	5.95	6.13	6.28	6.27	6.18	6.73	6.86	6.66
TC0100006536.hg.1	10.97	10.91	1.042	up	0.678359	lnc-CALML6-2:1	Transcript Originally Identified by LNCipedia	lncRNA	chr1	+	lnc-CALML6-2:1	1884161	1887199	10	NA	NA	lnc-CALML6-2:1	lncRNAWiki	Transcript Originally Identified by LNCipedia	chr1	10.91	10.91	10.91	11.14	10.91	10.91	10.91	10.91
TC0100006537.hg.1	6.12	6.31	-1.141	down	0.37746	AL109917.1	RP1-140A9.1 (from geneSymbol)	lncRNA	chr1	+	ENST00000412228.1	1891266	1892692	10	NA	NA	ENST00000412228.1	lncRNAWiki	N/A	chr1	6.02	6.17	6.1	6.17	6.11	6.78	6.49	5.87
TC0100006538.hg.1	5.58	5.23	1.275	up	0.335906	T001012	Transcript identified by MiTranscriptome	lncrna	chr1	+	T001012	1898354	1898649	6	NA	NA	T001012	miTranscriptome	Transcript identified by MiTranscriptome	chr1	6.48	4.85	5.2	5.77	4.97	5.27	5.49	5.2
TC0100006539.hg.1	6.35	6.98	-1.548	down	0.0104446	T001020	Transcript identified by MiTranscriptome	lncrna	chr1	+	T001020	1909711	1912538	9	NA	NA	T001020	miTranscriptome	Transcript identified by MiTranscriptome	chr1	6.17	6.58	6.35	6.31	7.31	6.95	6.58	7.09
TC0100006540.hg.1	5.94	5.87	1.05	up	0.833666	CALML6	calmodulin-like 6	coding	chr1	+	NM_138705	1914827	1917296	10	1p36.33	163688	NM_138705	RefSeq	Homo sapiens calmodulin-like 6 (CALML6), mRNA.	chr1	6.61	6.16	5.15	5.82	5.64	5.52	6.31	5.99
TC0100006541.hg.1	6.53	6.87	-1.266	down	0.355827	T001045	Transcript identified by MiTranscriptome	lncrna	chr1	+	T001045	1933244	1935970	10	NA	NA	T001045	miTranscriptome	Transcript identified by MiTranscriptome	chr1	5.7	6.57	7.08	6.77	7.59	6.64	6.5	6.74
TC0100006542.hg.1	5.89	6.03	-1.102	down	0.593131	gleyma	Transcript Identified by AceView	other	chr1	+	gleyma.aAug10-unspliced	1942814	1953381	10	NA	NA	gleyma.aAug10-unspliced	Ace View	Transcript Identified by AceView	chr1	5.25	6.05	6.09	6.19	6.14	5.74	6.24	5.99
TC0100006543.hg.1	6.85	7.28	-1.347	down	0.146164	T001055	Transcript identified by MiTranscriptome	lncrna	chr1	+	T001055	1955250	1959248	10	NA	NA	T001055	miTranscriptome	Transcript identified by MiTranscriptome	chr1	6.18	6.96	7.22	7.03	7.63	7.51	6.92	7.06
TC0100006544.hg.1	8.37	8.41	-1.028	down	0.825943	T001057	Transcript identified by MiTranscriptome	lncrna	chr1	+	T001057	1972927	1975257	6	NA	NA	T001057	miTranscriptome	Transcript identified by MiTranscriptome	chr1	8.21	8.46	8.18	8.64	8.39	8.19	8.39	8.68
TC0100006545.hg.1	10.17	10.16	1.007	up	0.954913	T001058	Transcript identified by MiTranscriptome	lncrna	chr1	+	T001058	1977867	1979942	10	NA	NA	T001058	miTranscriptome	Transcript identified by MiTranscriptome	chr1	10.17	10.39	10.21	9.91	10.43	10.03	10.19	9.99
TC0100006546.hg.1	7.65	7.97	-1.248	down	0.480673	pleegybu	Transcript Identified by AceView	other	chr1	+	pleegybu.aAug10-unspliced	2004197	2005751	6	NA	NA	pleegybu.aAug10-unspliced	Ace View	Transcript Identified by AceView	chr1	8.76	6.68	7.51	7.67	7.54	7.7	8.64	8.01
TC0100006547.hg.1	6.21	6.26	-1.035	down	0.830795	T001072	Transcript identified by MiTranscriptome	lncrna	chr1	+	T001072	2016908	2019190	6	NA	NA	T001072	miTranscriptome	Transcript identified by MiTranscriptome	chr1	6.21	6.23	5.89	6.52	6.15	6.65	6.37	5.87
TC0100006548.hg.1	3.78	3.76	1.014	up	0.9096	GABRD	gamma-aminobutyric acid (GABA) A receptor, delta	coding	chr1	+	NM_000815	2019324	2030753	10	1p36.3	2563	NM_000815	RefSeq	Homo sapiens gamma-aminobutyric acid (GABA) A receptor, delta (GABRD), mRNA.	chr1	3.77	3.73	3.85	3.76	3.81	3.71	3.79	3.74
TC0100006549.hg.1	4.47	5.13	-1.58	down	0.0341112	lorrawbo	Transcript Identified by AceView	other	chr1	+	lorrawbo.aAug10-unspliced	2033504	2033957	6	NA	NA	lorrawbo.aAug10-unspliced	Ace View	Transcript Identified by AceView	chr1	4.09	4.98	4.24	4.56	5.03	5.56	5.31	4.64
TC0100006550.hg.1	5.41	5.39	1.014	up	0.976905	PRKCZ	protein kinase C, zeta	coding	chr1	+	NM_001033581	2050470	2185395	10	1p36.33-p36.2	5590	NM_001033581	RefSeq	Homo sapiens protein kinase C, zeta (PRKCZ), transcript variant 2, mRNA.	chr1	6.32	5.29	4.93	5.08	5.38	5.35	4.94	5.91
TC0100006551.hg.1	5.4	5.5	-1.072	down	0.67324	loyrawbo	Transcript Identified by AceView	other	chr1	+	loyrawbo.aAug10-unspliced	2080598	2081096	6	NA	NA	loyrawbo.aAug10-unspliced	Ace View	Transcript Identified by AceView	chr1	5.46	5.46	5.1	5.6	5.36	5.51	5.94	5.17
TC0100006552.hg.1	9.13	9.57	-1.357	down	0.0766912	marawbo	Transcript Identified by AceView	other	chr1	+	marawbo.aAug10-unspliced	2086665	2087171	6	NA	NA	marawbo.aAug10-unspliced	Ace View	Transcript Identified by AceView	chr1	9.32	9.06	8.76	9.37	9.29	9.42	10.05	9.53
TC0100006553.hg.1	7.95	8.1	-1.11	down	0.630807	takobo	Transcript Identified by AceView	other	chr1	+	takobo.aAug10-unspliced	2125209	2126277	6	NA	NA	takobo.aAug10-unspliced	Ace View	Transcript Identified by AceView	chr1	7.26	8.54	8.32	7.68	8.09	8.18	8.41	7.72
TC0100006554.hg.1	5.95	6.21	-1.197	down	0.291409	garlabu	Transcript Identified by AceView	other	chr1	+	garlabu.aAug10-unspliced	2162808	2163749	6	NA	NA	garlabu.aAug10-unspliced	Ace View	Transcript Identified by AceView	chr1	5.48	5.91	6.2	6.22	6.52	5.83	6.1	6.4
TC0100006555.hg.1	7.67	7.28	1.31	up	0.0838609	tokobo	Transcript Identified by AceView	other	chr1	+	tokobo.aAug10-unspliced	2164338	2164730	6	NA	NA	tokobo.aAug10-unspliced	Ace View	Transcript Identified by AceView	chr1	7.96	7.51	7.9	7.33	7.12	7.54	7.05	7.4
TC0100006556.hg.1	5.02	5.83	-1.753	down	0.00763271	geelabu	Transcript Identified by AceView	other	chr1	+	geelabu.aAug10-unspliced	2168032	2168423	6	NA	NA	geelabu.aAug10-unspliced	Ace View	Transcript Identified by AceView	chr1	4.55	5.07	5.2	5.27	6.19	5.92	5.83	5.38
TC0100006557.hg.1	6.76	7	-1.181	down	0.492998	geylabu	Transcript Identified by AceView	other	chr1	+	geylabu.aAug10-unspliced	2176720	2177235	6	NA	NA	geylabu.aAug10-unspliced	Ace View	Transcript Identified by AceView	chr1	6.24	6.96	6.51	7.34	6.24	7.11	7.59	7.07
TC0100006558.hg.1	5.45	5.48	-1.021	down	0.913648	neyrawbo	Transcript Identified by AceView	other	chr1	+	neyrawbo.aAug10-unspliced	2177282	2178179	6	NA	NA	neyrawbo.aAug10-unspliced	Ace View	Transcript Identified by AceView	chr1	5.8	5.48	4.9	5.62	6.3	5.01	5.25	5.38
TC0100006559.hg.1	7.81	7.76	1.035	up	0.840577	glorkler	Transcript Identified by AceView	other	chr1	+	glorkler.aAug10	2179617	2180884	6	NA	NA	glorkler.aAug10	Ace View	Transcript Identified by AceView	chr1	7.37	7.81	7.6	8.46	7.76	7.55	7.87	7.86
TC0100006560.hg.1	4.78	4.74	1.028	up	0.83994	slygybu	Transcript Identified by AceView	other	chr1	+	slygybu.aAug10-unspliced	2193574	2194128	6	NA	NA	slygybu.aAug10-unspliced	Ace View	Transcript Identified by AceView	chr1	4.71	4.88	4.51	5	4.68	4.69	4.8	4.8
TC0100006561.hg.1	6.38	6.59	-1.157	down	0.468073	NONHSAT000399	Non-coding transcript identified by NONCODE	lncRNA	chr1	+	NONHSAT000399	2206983	2207769	10	NA	NA	NONHSAT000399	lncRNAWiki	Non-coding transcript identified by NONCODE	chr1	6.1	6.94	6.5	6	6.25	6.72	7.04	6.34
TC0100006562.hg.1	5.86	5.93	-1.05	down	0.714183	AL590822.1	RP11-181G12.4 (from geneSymbol)	lncRNA	chr1	+	ENST00000442483.2	2212523	2220738	10	NA	NA	ENST00000442483.2	lncRNAWiki	N/A	chr1	5.71	5.9	5.66	6.16	6.09	6.07	6.02	5.54
TC0100006563.hg.1	6.92	6.72	1.149	up	0.406857	T001146	Transcript identified by MiTranscriptome	lncrna	chr1	+	T001146	2214126	2217195	6	NA	NA	T001146	miTranscriptome	Transcript identified by MiTranscriptome	chr1	7.22	6.85	7.17	6.46	6.45	6.86	6.44	7.12
TC0100006564.hg.1	6.4	6.58	-1.133	down	0.604944	NONHSAT000405	Non-coding transcript identified by NONCODE	lncRNA	chr1	+	NONHSAT000405	2217338	2218179	10	NA	NA	NONHSAT000405	lncRNAWiki	Non-coding transcript identified by NONCODE	chr1	6.74	6.15	6.32	6.38	6.15	6	7.58	6.59
TC0100006565.hg.1	4.04	4.27	-1.173	down	0.246806	SKI	SKI proto-oncogene	coding	chr1	+	NM_003036	2228695	2310213	10	1p36.33	6497	NM_003036	RefSeq	Homo sapiens v-ski avian sarcoma viral oncogene homolog (SKI), mRNA.	chr1	4.07	4.14	3.76	4.21	4.28	4.25	4.57	3.98
TC0100006566.hg.1	4.88	5.15	-1.206	down	0.316816	joylabu	Transcript Identified by AceView	other	chr1	+	joylabu.aAug10-unspliced	2251403	2252659	6	NA	NA	joylabu.aAug10-unspliced	Ace View	Transcript Identified by AceView	chr1	4.98	4.67	5.02	4.86	4.52	4.99	5.6	5.49
TC0100006567.hg.1	7.27	8.23	-1.945	down	0.0128105	klakler	Transcript Identified by AceView	other	chr1	+	klakler.aAug10-unspliced	2254888	2256045	6	NA	NA	klakler.aAug10-unspliced	Ace View	Transcript Identified by AceView	chr1	6.38	7.55	7.66	7.5	8.14	8.42	8.51	7.86
TC0100006568.hg.1	6.83	7.58	-1.682	down	0.0148528	tira	Transcript Identified by AceView	other	chr1	+	tira.aAug10-unspliced	2274190	2280288	6	NA	NA	tira.aAug10-unspliced	Ace View	Transcript Identified by AceView	chr1	6.24	7.35	6.59	7.12	7.53	7.71	7.62	7.47
TC0100006569.hg.1	6.38	6.85	-1.385	down	0.0296398	bloplaw	Transcript Identified by AceView	other	chr1	+	bloplaw.aAug10-unspliced	2283400	2283937	6	NA	NA	bloplaw.aAug10-unspliced	Ace View	Transcript Identified by AceView	chr1	6.61	6.38	6.28	6.25	6.82	6.66	6.69	7.24
TC0100006570.hg.1	6.64	7.25	-1.526	down	0.0391451	keelabu	Transcript Identified by AceView	other	chr1	+	keelabu.aAug10-unspliced	2293216	2293683	6	NA	NA	keelabu.aAug10-unspliced	Ace View	Transcript Identified by AceView	chr1	6.55	6.7	6.42	6.88	6.77	7.05	7.91	7.28
TC0100006571.hg.1	5.14	5.28	-1.102	down	0.530478	hsa_circ_0000009	Memczak2013 ALT_ACCEPTOR, ALT_DONOR, coding, INTERNAL, intronic best transcript NM_003036	Circle RNA	chr1	+	hsa_circ_0000009	2293975	2295038	9	NA	NA	hsa_circ_0000009	circbase	Memczak2013 ALT_ACCEPTOR, ALT_DONOR, coding, INTERNAL, intronic best transcript NM_003036	chr1	5.58	5.28	4.95	4.77	5.46	5.2	5.18	5.27
TC0100006572.hg.1	6.08	6.49	-1.329	down	0.0790279	NONHSAT000414	Non-coding transcript identified by NONCODE	lncRNA	chr1	+	NONHSAT000414	2317147	2317738	10	NA	NA	NONHSAT000414	lncRNAWiki	Non-coding transcript identified by NONCODE	chr1	5.63	6.18	6.02	6.49	6.48	6.65	6.3	6.52
TC0100006573.hg.1	6.09	6.41	-1.248	down	0.204775	T001192	Transcript identified by MiTranscriptome	lncrna	chr1	+	T001192	2347811	2371236	10	NA	NA	T001192	miTranscriptome	Transcript identified by MiTranscriptome	chr1	6.35	6.13	5.75	6.13	6.62	5.99	6.87	6.17
TC0100006574.hg.1	5.55	5.53	1.014	up	0.970443	T001199	Transcript identified by MiTranscriptome	lncrna	chr1	+	T001199	2363038	2364462	6	NA	NA	T001199	miTranscriptome	Transcript identified by MiTranscriptome	chr1	6.35	4.82	5.08	5.95	5.77	5.65	4.18	6.52
TC0100006575.hg.1	5.62	5.76	-1.102	down	0.531719	T001206	Transcript identified by MiTranscriptome	tucp	chr1	+	T001206	2378887	2385262	9	NA	NA	T001206	miTranscriptome	Transcript identified by MiTranscriptome	chr1	5.23	5.35	6.03	5.86	5.54	5.78	5.9	5.81
TC0100006576.hg.1	5.9	5.97	-1.05	down	0.664775	NONHSAT000425	Non-coding transcript identified by NONCODE	lncRNA	chr1	+	NONHSAT000425	2385372	2388483	10	NA	NA	NONHSAT000425	lncRNAWiki	Non-coding transcript identified by NONCODE	chr1	5.76	6.15	5.66	6.02	6	6.14	5.94	5.81
TC0100006577.hg.1	5.46	5.5	-1.028	down	0.828338	RER1	retention in endoplasmic reticulum sorting receptor 1	coding	chr1	+	NM_007033	2391775	2405446	10	1p36	11079	NM_007033	RefSeq	Homo sapiens retention in endoplasmic reticulum sorting receptor 1 (RER1), mRNA.	chr1	5.59	5.22	5.86	5.16	5.37	5.53	5.51	5.59
TC0100006578.hg.1	7.22	7.66	-1.357	down	0.304563	surawbo	Transcript Identified by AceView	other	chr1	+	surawbo.aAug10-unspliced	2397997	2398902	6	NA	NA	surawbo.aAug10-unspliced	Ace View	Transcript Identified by AceView	chr1	7.56	6.16	7.32	7.85	8.39	7.38	7.23	7.63
TC0100006579.hg.1	8.87	8.95	-1.057	down	0.756514	T001239	Transcript identified by MiTranscriptome	lncrna	chr1	+	T001239	2412693	2414905	6	NA	NA	T001239	miTranscriptome	Transcript identified by MiTranscriptome	chr1	8.48	9.3	8.57	9.14	8.56	9.21	9.07	8.96
TC0100006580.hg.1	7.67	7.92	-1.189	down	0.298981	NONHSAT000434	Non-coding transcript identified by NONCODE	lncRNA	chr1	+	NONHSAT000434	2415840	2420510	10	NA	NA	NONHSAT000434	lncRNAWiki	Non-coding transcript identified by NONCODE	chr1	7.44	7.78	7.61	7.86	7.65	8.18	8.37	7.5
TC0100006582.hg.1	8.6	8.33	1.206	up	0.331164	marlabu	Transcript Identified by AceView	other	chr1	+	marlabu.aAug10-unspliced	2453577	2453996	6	NA	NA	marlabu.aAug10-unspliced	Ace View	Transcript Identified by AceView	chr1	9.26	8.2	8.7	8.25	8.42	8.59	8.01	8.31
TC0100006583.hg.1	5.89	5.54	1.275	up	0.0495834	AL139246.5	RP3-395M20.12 (from geneSymbol)	lncRNA	chr1	+	ENST00000606645.1	2546465	2547460	10	NA	NA	ENST00000606645.1	lncRNAWiki	N/A	chr1	5.76	5.74	5.91	6.14	5.64	5.42	5.46	5.62
TC0100006584.hg.1	4.93	5.33	-1.32	down	0.144126	lnc-TNFRSF14-1:1	Transcript Originally Identified by LNCipedia, alternate transcript name: NONHSAT000453	lncRNA	chr1	+	lnc-TNFRSF14-1:1	2550976	2555402	10	NA	NA	lnc-TNFRSF14-1:1	lncRNAWiki	Transcript Originally Identified by LNCipedia, alternate transcript name: NONHSAT000453	chr1	4.89	5.19	4.75	4.88	5.99	5.03	5.36	4.93
TC0100006586.hg.1	6.88	6.57	1.24	up	0.181844	NONHSAT000467	Non-coding transcript identified by NONCODE	lncRNA	chr1	+	NONHSAT000467	2571420	2574393	10	NA	NA	NONHSAT000467	lncRNAWiki	Non-coding transcript identified by NONCODE	chr1	6.57	6.79	7.29	6.89	6.74	6.9	6.22	6.4
TC0100006587.hg.1	7.84	7.87	-1.021	down	0.900142	FAM213B	family with sequence similarity 213, member B	coding	chr1	+	NM_001195736	2586460	2591469	10	1p36.32	127281	NM_001195736	RefSeq	Homo sapiens family with sequence similarity 213, member B (FAM213B), transcript variant 1, mRNA.	chr1	7.47	7.94	8.09	7.88	7.8	8.04	7.82	7.81
TC0100006588.hg.1	7.27	7.76	-1.404	down	0.164113	varby	Transcript Identified by AceView	other	chr1	+	varby.aAug10-unspliced	2616625	2616991	6	NA	NA	varby.aAug10-unspliced	Ace View	Transcript Identified by AceView	chr1	6.29	7.34	7.87	7.58	7.82	7.87	7.87	7.49
TC0100006589.hg.1	5.27	5.49	-1.165	down	0.43943	MMEL1-AS1	RP13-436F16.1 (from geneSymbol)	lncRNA	chr1	+	ENST00000427302.1	2632568	2636620	10	NA	NA	ENST00000427302.1	lncRNAWiki	N/A	chr1	4.59	5.51	5.17	5.82	5.67	5.46	5.66	5.18
TC0100006590.hg.1	11.73	12.3	-1.485	down	0.288383	cheerarbu	Transcript Identified by AceView	other	chr1	+	cheerarbu.aAug10-unspliced	2658979	2659930	6	NA	NA	cheerarbu.aAug10-unspliced	Ace View	Transcript Identified by AceView	chr1	10.72	12.27	10.81	13.11	12.58	12.12	12.3	12.22
TC0100006591.hg.1	11.81	12.22	-1.329	down	0.457593	goyvoybo	Transcript Identified by AceView	other	chr1	+	goyvoybo.aAug10-unspliced	2663595	2664546	6	NA	NA	goyvoybo.aAug10-unspliced	Ace View	Transcript Identified by AceView	chr1	10.91	12.24	10.78	13.31	12.46	12.21	12.22	11.98
TC0100006592.hg.1	11.81	12.22	-1.329	down	0.457593	sharawbo	Transcript Identified by AceView	other	chr1	+	sharawbo.aAug10-unspliced	2668211	2669162	6	NA	NA	sharawbo.aAug10-unspliced	Ace View	Transcript Identified by AceView	chr1	10.91	12.24	10.78	13.31	12.46	12.21	12.22	11.98
TC0100006593.hg.1	12.65	12.93	-1.214	down	0.363464	kerfobu	Transcript Identified by AceView	other	chr1	+	kerfobu.aAug10	2702015	2702312	6	NA	NA	kerfobu.aAug10	Ace View	Transcript Identified by AceView	chr1	12.04	12.8	12.35	13.43	12.86	13.2	12.84	12.84
TC0100006594.hg.1	7.36	7.55	-1.141	down	0.56525	lnc-FAM213B-3:1	Transcript Originally Identified by LNCipedia, alternate transcript name: NONHSAT000480	lncRNA	chr1	+	lnc-FAM213B-3:1	2777193	2778821	10	NA	NA	lnc-FAM213B-3:1	lncRNAWiki	Transcript Originally Identified by LNCipedia, alternate transcript name: NONHSAT000480	chr1	6.79	7.62	6.83	8.19	7.62	7.87	7.42	7.3
TC0100006595.hg.1	5.94	6.5	-1.474	down	0.0224073	lnc-ACTRT2-1:1	Transcript Originally Identified by LNCipedia, alternate transcript name: NONHSAT000488	lncRNA	chr1	+	lnc-ACTRT2-1:1	2814066	2817756	10	NA	NA	lnc-ACTRT2-1:1	lncRNAWiki	Transcript Originally Identified by LNCipedia, alternate transcript name: NONHSAT000488	chr1	5.52	5.8	6.25	6.2	6.61	6.65	6.37	6.38
TC0100006596.hg.1	7.94	8	-1.042	down	0.802956	T001422	Transcript identified by MiTranscriptome: tucp	tucp	chr1	+	T001422	2827571	2853673	6	NA	NA	T001422	miTranscriptome	Transcript identified by MiTranscriptome: tucp	chr1	7.82	8.07	8.26	7.61	8.31	8.27	7.7	7.71
TC0100006597.hg.1	5.6	5.67	-1.05	down	0.708871	T001423	Transcript identified by MiTranscriptome	lncrna	chr1	+	T001423	2880085	2887176	10	NA	NA	T001423	miTranscriptome	Transcript identified by MiTranscriptome	chr1	5.76	5.75	5.36	5.52	5.7	5.75	5.32	5.9
TC0100006598.hg.1	5.46	5.67	-1.157	down	0.369194	T001426	Transcript identified by MiTranscriptome	tucp	chr1	+	T001426	2888470	2904125	10	NA	NA	T001426	miTranscriptome	Transcript identified by MiTranscriptome	chr1	4.98	5.61	5.47	5.77	5.33	5.99	5.87	5.51
TC0100006599.hg.1	4.15	4.47	-1.248	down	0.170414	sasumo	Transcript Identified by AceView	other	chr1	+	sasumo.aAug10-unspliced	2917150	2948139	10	NA	NA	sasumo.aAug10-unspliced	Ace View	Transcript Identified by AceView	chr1	3.57	4.43	4.21	4.39	4.39	4.32	4.56	4.63
TC0100006600.hg.1	5.9	5.56	1.266	up	0.198517	T001438	Transcript identified by MiTranscriptome	lncrna	chr1	+	T001438	2960155	2962671	6	NA	NA	T001438	miTranscriptome	Transcript identified by MiTranscriptome	chr1	5.69	5.36	6.38	6.15	5.35	5.66	5.49	5.74
TC0100006601.hg.1	6.34	6.12	1.165	up	0.195754	T001444	Transcript identified by MiTranscriptome	lncrna	chr1	+	T001444	2988074	3001697	9	NA	NA	T001444	miTranscriptome	Transcript identified by MiTranscriptome	chr1	6.28	6.32	6.23	6.51	6.17	6.29	5.9	6.13
TC0100006602.hg.1	5.72	5.94	-1.165	down	0.396265	ACTRT2	actin-related protein T2	coding	chr1	+	NM_080431	3021482	3022903	10	1p36.32	140625	NM_080431	RefSeq	Homo sapiens actin-related protein T2 (ACTRT2), mRNA.	chr1	5.63	5.97	5.87	5.43	5.91	5.35	6.3	6.2
TC0100006603.hg.1	4.69	4.44	1.189	up	0.315095	snukoybu	Transcript Identified by AceView	other	chr1	+	snukoybu.aAug10-unspliced	3056707	3057068	6	NA	NA	snukoybu.aAug10-unspliced	Ace View	Transcript Identified by AceView	chr1	5.22	4.32	4.46	4.77	4.75	4.56	4.33	4.11
TC0100006604.hg.1	4.72	5.06	-1.266	down	0.141462	PRDM16	PR domain containing 16	coding	chr1	+	NM_022114	3069168	3438621	10	1p36.23-p33	63976	NM_022114	RefSeq	Homo sapiens PR domain containing 16 (PRDM16), transcript variant 1, mRNA.	chr1	4.66	5.03	4.36	4.83	5.02	4.82	4.93	5.47
TC0100006605.hg.1	5.17	5.36	-1.141	down	0.573396	NR_036215	Homo sapiens microRNA 4251 (MIR4251), microRNA.	Precursor_microRNA	chr1	+	NR_036215	3127975	3128035	10	NA	NA	NR_036215	RefSeq	Homo sapiens microRNA 4251 (MIR4251), microRNA.	chr1	4.95	5.26	5.12	5.34	5.07	5.37	6.29	4.69
TC0100006606.hg.1	6.8	6.65	1.11	up	0.554936	snoykoybu	Transcript Identified by AceView	other	chr1	+	snoykoybu.aAug10-unspliced	3149480	3150117	6	NA	NA	snoykoybu.aAug10-unspliced	Ace View	Transcript Identified by AceView	chr1	6.32	7.08	7.22	6.6	7.14	6.54	6.42	6.49
TC0100006607.hg.1	5.04	4.83	1.157	up	0.537408	sheekler	Transcript Identified by AceView	other	chr1	+	sheekler.aAug10-unspliced	3154622	3155503	6	NA	NA	sheekler.aAug10-unspliced	Ace View	Transcript Identified by AceView	chr1	5.54	4.8	5.13	4.67	4.98	4.7	4.14	5.51
TC0100006608.hg.1	9.91	10.16	-1.189	down	0.286083	spokoybu	Transcript Identified by AceView	other	chr1	+	spokoybu.aAug10-unspliced	3189223	3189668	6	NA	NA	spokoybu.aAug10-unspliced	Ace View	Transcript Identified by AceView	chr1	9.85	9.33	10.31	10.14	10.22	10.06	10.12	10.24
TC0100006609.hg.1	7.44	7.31	1.094	up	0.628446	T001556	Transcript identified by MiTranscriptome	lncrna	chr1	+	T001556	3193070	3195477	6	NA	NA	T001556	miTranscriptome	Transcript identified by MiTranscriptome	chr1	7.74	7.54	7.45	7.01	7.67	7.47	6.72	7.38
TC0100006610.hg.1	6.98	7.82	-1.79	down	0.0199732	AL512383.1	N/A	TEC	chr1	+	ENST00000624175	3205988	3208664	10	NA	NA	ENST00000624175	ENSEMBL	N/A	chr1	6.19	7.08	7.51	7.14	7.71	8.28	7.65	7.65
TC0100006611.hg.1	3.94	4.03	-1.064	down	0.594172	T001565	Transcript identified by MiTranscriptome	lncrna	chr1	+	T001565	3293403	3299076	10	NA	NA	T001565	miTranscriptome	Transcript identified by MiTranscriptome	chr1	3.97	3.82	3.88	4.07	3.92	3.85	3.98	4.35
TC0100006612.hg.1	6.69	6.68	1.007	up	0.973902	rusoyo	Transcript Identified by AceView	other	chr1	+	rusoyo.aAug10-unspliced	3393249	3406743	9	NA	NA	rusoyo.aAug10-unspliced	Ace View	Transcript Identified by AceView	chr1	6.85	6.59	6.71	6.6	6.89	6.54	6.65	6.65
TC0100006613.hg.1	5.81	5.71	1.072	up	0.568396	ARHGEF16	Rho guanine nucleotide exchange factor 16	coding	chr1	+	NM_014448	3454426	3481113	10	1p36.3	27237	NM_014448	RefSeq	Homo sapiens Rho guanine nucleotide exchange factor (GEF) 16 (ARHGEF16), mRNA.	chr1	5.98	5.78	5.98	5.5	5.74	5.67	5.54	5.89
TC0100006614.hg.1	6.32	6.23	1.064	up	0.57166	AL512413.1	RP11-168F9.2 (from geneSymbol)	lncRNA	chr1	+	ENST00000606489.1	3487246	3487627	10	NA	NA	ENST00000606489.1	lncRNAWiki	N/A	chr1	6.33	6.06	6.45	6.44	6.14	6.23	6.38	6.17
TC0100006615.hg.1	5.91	5.72	1.141	up	0.43589	T001634	Transcript identified by MiTranscriptome	tucp	chr1	+	T001634	3545893	3550657	10	NA	NA	T001634	miTranscriptome	Transcript identified by MiTranscriptome	chr1	6.37	5.82	6.13	5.32	5.54	5.89	5.68	5.76
TC0100006616.hg.1	8.69	9.07	-1.301	down	0.321459	swukoybu	Transcript Identified by AceView	other	chr1	+	swukoybu.aAug10-unspliced	3572966	3573364	6	NA	NA	swukoybu.aAug10-unspliced	Ace View	Transcript Identified by AceView	chr1	7.8	8.29	9.47	9.19	9.34	9.16	9.02	8.76
TC0100006617.hg.1	7.61	7.65	-1.028	down	0.793429	T001641	Transcript identified by MiTranscriptome	tucp	chr1	+	T001641	3581943	3587680	9	NA	NA	T001641	miTranscriptome	Transcript identified by MiTranscriptome	chr1	7.88	7.56	7.48	7.51	7.64	7.59	7.42	7.97
TC0100006618.hg.1	10.03	9.73	1.231	up	0.359178	T001642	Transcript identified by MiTranscriptome	lncrna	chr1	+	T001642	3585116	3586727	6	NA	NA	T001642	miTranscriptome	Transcript identified by MiTranscriptome	chr1	9.68	9.57	10.66	10.19	10.22	9.94	9.46	9.31
TC0100006619.hg.1	7.8	7.85	-1.035	down	0.79778	TPRG1L	tumor protein p63 regulated 1-like	coding	chr1	+	NM_182752	3624992	3630130	10	1p36.32	127262	NM_182752	RefSeq	Homo sapiens tumor protein p63 regulated 1-like (TPRG1L), mRNA.	chr1	7.74	8	8.02	7.46	7.81	7.76	7.75	8.09
TC0100006620.hg.1	5.27	4.91	1.283	up	0.156341	TP73	tumor protein p73	coding	chr1	+	NM_001126240	3652520	3736201	10	1p36.3	7161	NM_001126240	RefSeq	Homo sapiens tumor protein p73 (TP73), transcript variant 2, mRNA.	chr1	5.2	4.94	5.94	5	4.93	4.88	4.92	4.92
TC0100006621.hg.1	8.21	8.7	-1.404	down	0.099761	sworkoybu	Transcript Identified by AceView	other	chr1	+	sworkoybu.aAug10-unspliced	3721661	3722020	6	NA	NA	sworkoybu.aAug10-unspliced	Ace View	Transcript Identified by AceView	chr1	7.52	8.76	8.17	8.4	8.83	8.62	8.88	8.47
TC0100006622.hg.1	5.32	4.87	1.366	up	0.0661519	AL136528.3	TP73 antisense RNA 1 conserved region [Source:RFAM;Acc:RF02197]	misc_RNA	chr1	+	ENST00000611447	3736943	3737103	10	NA	NA	ENST00000611447	ENSEMBL	TP73 antisense RNA 1 conserved region [Source:RFAM;Acc:RF02197]	chr1	5.68	5.35	5.04	5.21	5.14	4.48	4.72	5.12
TC0100006623.hg.1	4.57	4.38	1.141	up	0.512028	CCDC27	coiled-coil domain containing 27	coding	chr1	+	NM_152492	3752398	3771645	10	1p36.32	148870	NM_152492	RefSeq	Homo sapiens coiled-coil domain containing 27 (CCDC27), mRNA.	chr1	4.46	5.39	4.31	4.14	4.24	4.18	4.81	4.27
TC0100006624.hg.1	5.56	5.53	1.021	up	0.884082	SMIM1	small integral membrane protein 1 (Vel blood group)	coding	chr1	+	NM_001163724	3772761	3775982	10	1p36.32	388588	NM_001163724	RefSeq	Homo sapiens small integral membrane protein 1 (Vel blood group) (SMIM1), transcript variant 1, mRNA.	chr1	6.22	5.29	5.46	5.27	5.48	5.42	5.47	5.73
TC0100006625.hg.1	5.69	6.08	-1.31	down	0.27833	RN7SL574P	RNA, 7SL, cytoplasmic 574, pseudogene [Source:HGNC Symbol;Acc:HGNC:46590]	misc_RNA	chr1	+	ENST00000581512	3782815	3783111	10	NA	NA	ENST00000581512	ENSEMBL	RNA, 7SL, cytoplasmic 574, pseudogene [Source:HGNC Symbol;Acc:HGNC:46590]	chr1	5.46	5.85	6.3	5.14	6.63	5.37	6.38	5.93
TC0100006626.hg.1	4.46	4.65	-1.141	down	0.325316	AL365330.1	RP1-286D6.5 (from geneSymbol)	lncRNA	chr1	+	ENST00000607459.1	3785008	3785538	10	NA	NA	ENST00000607459.1	lncRNAWiki	N/A	chr1	4.54	4.39	4.18	4.74	4.39	4.85	4.74	4.62
TC0100006627.hg.1	4.77	5.16	-1.31	down	0.150897	DFFB	DNA fragmentation factor, 40kDa, beta polypeptide (caspase-activated DNase)	coding	chr1	+	NM_001282669	3857267	3885429	10	1p36.3	1677	NM_001282669	RefSeq	Homo sapiens DNA fragmentation factor, 40kDa, beta polypeptide (caspase-activated DNase) (DFFB), transcript variant 1, mRNA.	chr1	4.75	4.75	4.94	4.63	5.38	5.71	4.54	5.02
TC0100006628.hg.1	5.62	5.85	-1.173	down	0.468182	gergubu	Transcript Identified by AceView	other	chr1	+	gergubu.aAug10-unspliced	3874228	3874585	6	NA	NA	gergubu.aAug10-unspliced	Ace View	Transcript Identified by AceView	chr1	5.96	4.88	6.16	5.46	5.91	6.11	5.99	5.37
TC0100006629.hg.1	5.88	5.65	1.173	up	0.443114	LINC01134	long intergenic non-protein coding RNA 1134	ncRNA	chr1	+	NR_024455	3900372	3917313	10	1p36.32	100133612	NR_024455	RefSeq	Homo sapiens long intergenic non-protein coding RNA 1134 (LINC01134), long non-coding RNA.	chr1	6.5	5.75	5.89	5.37	6.11	5.49	5.25	5.76
TC0100006630.hg.1	6.29	7.17	-1.84	down	0.0976979	T001763	Transcript identified by MiTranscriptome	lncrna	chr1	+	T001763	3925239	3927074	6	NA	NA	T001763	miTranscriptome	Transcript identified by MiTranscriptome	chr1	4.87	6.49	6.4	7.38	7.62	6.93	7.15	6.96
TC0100006631.hg.1	7.24	7.27	-1.021	down	0.904133	LINC01346	long intergenic non-protein coding RNA 1346	ncRNA	chr1	+	NR_040065	3940493	3955262	10	1p36.32	728716	NR_040065	RefSeq	Homo sapiens long intergenic non-protein coding RNA 1346 (LINC01346), long non-coding RNA.	chr1	6.76	7.28	7.36	7.57	7.53	7.44	7.37	6.75
TC0100006632.hg.1	5.59	5.4	1.141	up	0.476339	RP13-614K11.1	Transcript Originally Identified by LNCipedia, alternate transcript name: NONHSAT000567	lncRNA	chr1	+	RP13-614K11.1	3976129	4009691	10	NA	NA	RP13-614K11.1	lncRNAWiki	Transcript Originally Identified by LNCipedia, alternate transcript name: NONHSAT000567	chr1	6.25	5.32	5.56	5.23	5.49	5.72	5.12	5.27
TC0100006633.hg.1	9.23	9.75	-1.434	down	0.131011	T001809	Transcript identified by MiTranscriptome	lncrna	chr1	+	T001809	4007594	4008007	6	NA	NA	T001809	miTranscriptome	Transcript identified by MiTranscriptome	chr1	8.93	9.43	9.83	8.74	9.62	10.07	9.16	10.13
TC0100006634.hg.1	7.04	7.17	-1.094	down	0.732605	T001816	Transcript identified by MiTranscriptome	lncrna	chr1	+	T001816	4014724	4017812	6	NA	NA	T001816	miTranscriptome	Transcript identified by MiTranscriptome	chr1	6.18	7.27	7.46	7.24	6.49	7.75	7.56	6.87
TC0100006635.hg.1	6.92	7.27	-1.275	down	0.172563	lnc-DFFB-4:1	Transcript Originally Identified by LNCipedia, alternate transcript name: NONHSAT000572	lncRNA	chr1	+	lnc-DFFB-4:1	4132557	4134125	10	NA	NA	lnc-DFFB-4:1	lncRNAWiki	Transcript Originally Identified by LNCipedia, alternate transcript name: NONHSAT000572	chr1	6.84	6.79	6.54	7.52	7.29	7.56	7.07	7.16
TC0100006636.hg.1	7.49	7.63	-1.102	down	0.533538	NONHSAT000576	Non-coding transcript identified by NONCODE	lncRNA	chr1	+	NONHSAT000576	4311911	4324547	10	NA	NA	NONHSAT000576	lncRNAWiki	Non-coding transcript identified by NONCODE	chr1	7.47	7.56	7.04	7.88	7.61	7.57	7.95	7.38
TC0100006637.hg.1	3.87	3.86	1.007	up	0.939491	T001833	Transcript identified by MiTranscriptome	lncrna	chr1	+	T001833	4368445	4379446	9	NA	NA	T001833	miTranscriptome	Transcript identified by MiTranscriptome	chr1	3.8	3.71	4.26	3.72	3.93	3.61	3.55	4.33
TC0100006638.hg.1	8.01	8.55	-1.454	down	0.237668	T001835	Transcript identified by MiTranscriptome	lncrna	chr1	+	T001835	4409665	4410786	6	NA	NA	T001835	miTranscriptome	Transcript identified by MiTranscriptome	chr1	7.14	8.9	7.94	8.06	7.71	8.66	9.31	8.53
TC0100006639.hg.1	4.4	4.57	-1.125	down	0.70849	LOC284661	uncharacterized LOC284661	ncRNA	chr1	+	NR_027088	4412051	4424687	10	1p36.32	284661	NR_027088	RefSeq	Homo sapiens uncharacterized LOC284661 (LOC284661), long non-coding RNA.	chr1	3.77	4.11	5.13	4.6	4.65	3.99	4	5.63
TC0100006640.hg.1	4.71	4.94	-1.173	down	0.293494	NONHSAT000581	Non-coding transcript identified by NONCODE	lncRNA	chr1	+	NONHSAT000581	4451595	4452005	10	NA	NA	NONHSAT000581	lncRNAWiki	Non-coding transcript identified by NONCODE	chr1	4.84	4.22	4.9	4.87	4.69	4.93	4.92	5.21
TC0100006641.hg.1	6.12	6.02	1.072	up	0.677577	T001843	Transcript identified by MiTranscriptome	lncrna	chr1	+	T001843	4460790	4466291	10	NA	NA	T001843	miTranscriptome	Transcript identified by MiTranscriptome	chr1	6.12	6.32	6.13	5.91	6.27	6.28	5.34	6.18
TC0100006642.hg.1	4.76	4.82	-1.042	down	0.754636	lnc-AJAP1-4:1	Non-coding transcript identified by NONCODE	lncRNA	chr1	+	lnc-AJAP1-4:1	4471408	4483281	10	NA	NA	lnc-AJAP1-4:1	lncRNAWiki	Non-coding transcript identified by NONCODE	chr1	4.75	4.91	4.42	4.97	4.56	5.05	4.74	4.94
TC0100006643.hg.1	5.68	5.75	-1.05	down	0.832275	T001851	Transcript identified by MiTranscriptome	tucp	chr1	+	T001851	4489397	4503139	10	NA	NA	T001851	miTranscriptome	Transcript identified by MiTranscriptome	chr1	4.85	5.69	6.14	6.06	6.11	5.76	5.61	5.52
TC0100006644.hg.1	6.25	6.37	-1.087	down	0.553855	lnc-AJAP1-2:1	Transcript Originally Identified by LNCipedia, alternate transcript name: NONHSAT000583	lncRNA	chr1	+	lnc-AJAP1-2:1	4551735	4552145	10	NA	NA	lnc-AJAP1-2:1	lncRNAWiki	Transcript Originally Identified by LNCipedia, alternate transcript name: NONHSAT000583	chr1	6.21	6.44	5.95	6.4	6.55	6.6	6.14	6.17
TC0100006645.hg.1	7.4	7.64	-1.181	down	0.438961	LINC01646	RP1-37J18.2 (from geneSymbol)	lncRNA	chr1	+	ENST00000420522.1	4571527	4593647	10	NA	NA	ENST00000420522.1	lncRNAWiki	N/A	chr1	7.4	7.02	7.01	8.17	7.94	7.81	7.59	7.21
TC0100006646.hg.1	4.42	4.35	1.05	up	0.646861	sorler	Transcript Identified by AceView	other	chr1	+	sorler.aAug10-unspliced	4596243	4596958	6	NA	NA	sorler.aAug10-unspliced	Ace View	Transcript Identified by AceView	chr1	4.17	4.54	4.57	4.42	4.39	4.44	4.14	4.43
TC0100006647.hg.1	7.18	7	1.133	up	0.525063	T001860	Transcript identified by MiTranscriptome	lncrna	chr1	+	T001860	4599433	4617571	10	NA	NA	T001860	miTranscriptome	Transcript identified by MiTranscriptome	chr1	7.72	6.51	7.24	7.25	6.94	7.01	6.71	7.35
TC0100006648.hg.1	8.19	8.58	-1.31	down	0.337345	T001875	Transcript identified by MiTranscriptome	tucp	chr1	+	T001875	4627282	4633494	6	NA	NA	T001875	miTranscriptome	Transcript identified by MiTranscriptome	chr1	7.41	8.6	7.64	9.09	8.71	8.81	8.72	8.06
TC0100006649.hg.1	7.81	8.01	-1.149	down	0.665634	T001876	Transcript identified by MiTranscriptome	tucp	chr1	+	T001876	4645297	4648030	6	NA	NA	T001876	miTranscriptome	Transcript identified by MiTranscriptome	chr1	6.83	8.47	7.53	8.42	8.53	7.89	8.5	7.13
TC0100006650.hg.1	5.5	5.72	-1.165	down	0.479918	AJAP1	adherens junctions associated protein 1	coding	chr1	+	NM_001042478	4654732	4792536	10	1p36.32	55966	NM_001042478	RefSeq	Homo sapiens adherens junctions associated protein 1 (AJAP1), transcript variant 2, mRNA.	chr1	5.02	5.95	5.25	5.8	5.46	5.74	6.38	5.32
TC0100006651.hg.1	6.52	6.38	1.102	up	0.478877	T001900	Transcript identified by MiTranscriptome	lncrna	chr1	+	T001900	4870565	4936814	10	NA	NA	T001900	miTranscriptome	Transcript identified by MiTranscriptome	chr1	6.17	6.44	6.63	6.83	6.43	6.47	6.49	6.13
TC0100006652.hg.1	5.32	5.47	-1.11	down	0.759955	T001904	Transcript identified by MiTranscriptome	lncrna	chr1	+	T001904	4945690	4950322	6	NA	NA	T001904	miTranscriptome	Transcript identified by MiTranscriptome	chr1	4.45	5.82	5.21	5.78	6.28	5.75	5.68	4.16
TC0100006653.hg.1	5.25	4.76	1.404	up	0.0779795	T001909	Transcript identified by MiTranscriptome	lncrna	chr1	+	T001909	4978123	4981418	6	NA	NA	T001909	miTranscriptome	Transcript identified by MiTranscriptome	chr1	5.22	4.9	5.02	5.84	4.93	4.62	4.46	5.03
TC0100006654.hg.1	5.98	6.13	-1.11	down	0.668115	T001910	Transcript identified by MiTranscriptome	lncrna	chr1	+	T001910	4986487	4990675	6	NA	NA	T001910	miTranscriptome	Transcript identified by MiTranscriptome	chr1	6.79	5.68	5.68	5.76	6.37	5.3	6.48	6.38
TC0100006655.hg.1	7.81	8.13	-1.248	down	0.200145	lnc-AJAP1-3:1	Transcript Originally Identified by LNCipedia, alternate transcript name: NONHSAT000598	lncRNA	chr1	+	lnc-AJAP1-3:1	4997997	5020838	10	NA	NA	lnc-AJAP1-3:1	lncRNAWiki	Transcript Originally Identified by LNCipedia, alternate transcript name: NONHSAT000598	chr1	7.45	7.78	7.83	8.19	8.51	8.32	7.7	8.01
TC0100006656.hg.1	6.01	5.96	1.035	up	0.89652	T001927	Transcript identified by MiTranscriptome	lncrna	chr1	+	T001927	5112911	5133886	9	NA	NA	T001927	miTranscriptome	Transcript identified by MiTranscriptome	chr1	5.4	5.87	6.63	6.13	5.7	6.3	5.34	6.51
TC0100006657.hg.1	9.68	9.8	-1.087	down	0.755797	T001928	Transcript identified by MiTranscriptome	lncrna	chr1	+	T001928	5115630	5116473	6	NA	NA	T001928	miTranscriptome	Transcript identified by MiTranscriptome	chr1	9.55	10.13	9.59	9.46	9.54	9.12	10.97	9.59
TC0100006658.hg.1	4.64	4.31	1.257	up	0.146239	T001929	Transcript identified by MiTranscriptome	lncrna	chr1	+	T001929	5142686	5163530	10	NA	NA	T001929	miTranscriptome	Transcript identified by MiTranscriptome	chr1	5.15	4.68	4.56	4.19	4.32	4.26	4.4	4.26
TC0100006659.hg.1	7.13	7.43	-1.231	down	0.346258	T001935	Transcript identified by MiTranscriptome	lncrna	chr1	+	T001935	5254422	5257342	6	NA	NA	T001935	miTranscriptome	Transcript identified by MiTranscriptome	chr1	6.17	7.49	7.32	7.54	7.56	7.53	7.33	7.31
TC0100006660.hg.1	5.44	5.07	1.292	up	0.118775	T001936	Transcript identified by MiTranscriptome	lncrna	chr1	+	T001936	5294268	5298445	6	NA	NA	T001936	miTranscriptome	Transcript identified by MiTranscriptome	chr1	5.11	5.38	5.6	5.65	5.06	4.96	4.75	5.51
TC0100006661.hg.1	6	6.21	-1.157	down	0.528675	T001946	Transcript identified by MiTranscriptome	lncrna	chr1	+	T001946	5331455	5332668	9	NA	NA	T001946	miTranscriptome	Transcript identified by MiTranscriptome	chr1	5.86	6.18	5.22	6.75	6.61	6.12	6.05	6.06
TC0100006662.hg.1	5.34	5.15	1.141	up	0.374308	T001964	Transcript identified by MiTranscriptome: lncrna	lncrna	chr1	+	T001964	5422091	5452007	10	NA	NA	T001964	miTranscriptome	Transcript identified by MiTranscriptome: lncrna	chr1	4.97	5.6	5.24	5.55	5.1	5.5	4.89	5.1
TC0100006663.hg.1	7.1	7.21	-1.079	down	0.587172	T001987	Transcript identified by MiTranscriptome	lncrna	chr1	+	T001987	5456810	5464611	6	NA	NA	T001987	miTranscriptome	Transcript identified by MiTranscriptome	chr1	7.41	7.12	7.04	6.82	6.93	7.16	7.56	7.18
TC0100006664.hg.1	4.94	5.4	-1.376	down	0.205736	T002001	Transcript identified by MiTranscriptome	lncrna	chr1	+	T002001	5475724	5479304	10	NA	NA	T002001	miTranscriptome	Transcript identified by MiTranscriptome	chr1	4.29	5.42	5.05	4.98	5.59	6	5.41	4.6
TC0100006665.hg.1	6.76	7.11	-1.275	down	0.140469	lnc-KCNAB2-2:1	Transcript Originally Identified by LNCipedia, alternate transcript name: NONHSAT000605	lncRNA	chr1	+	lnc-KCNAB2-2:1	5490542	5491585	10	NA	NA	lnc-KCNAB2-2:1	lncRNAWiki	Transcript Originally Identified by LNCipedia, alternate transcript name: NONHSAT000605	chr1	6.22	6.69	7.05	7.1	7.06	7.17	7.13	7.08
TC0100006666.hg.1	5.56	6.06	-1.414	down	0.122034	Z98259.1	Sequence 318978 from Patent EP1572962. (from mRNA JD337954)	lncRNA	chr1	+	ENST00000564261.1	5492978	5494674	10	NA	NA	ENST00000564261.1	lncRNAWiki	N/A	chr1	4.92	5.57	5.63	6.11	6.17	5.93	6.57	5.59
TC0100006667.hg.1	5.88	5.77	1.079	up	0.556858	T002007	Transcript identified by MiTranscriptome	tucp	chr1	+	T002007	5525660	5539293	10	NA	NA	T002007	miTranscriptome	Transcript identified by MiTranscriptome	chr1	6.04	6.29	5.64	5.57	5.75	5.67	5.84	5.81
TC0100006668.hg.1	7.75	7.83	-1.057	down	0.649218	MIR4417	microRNA 4417;mature miRNA;hsa-miR-4417	Precursor_microRNA	chr1	+	NR_039612	5564071	5564143	10	NA	NA	NR_039612	RefSeq	Homo sapiens microRNA 4417 (MIR4417), microRNA.	chr1	7.46	7.93	7.69	7.92	7.75	7.75	8.01	7.8
TC0100006669.hg.1	4.99	5.26	-1.206	down	0.369432	T002017	Transcript identified by MiTranscriptome	lncrna	chr1	+	T002017	5597101	5598815	9	NA	NA	T002017	miTranscriptome	Transcript identified by MiTranscriptome	chr1	4.43	5.19	4.85	5.5	5.55	5.54	5.2	4.74
TC0100006670.hg.1	7.84	8.04	-1.149	down	0.426592	T002033	Transcript identified by MiTranscriptome	tucp	chr1	+	T002033	5765074	5775115	9	NA	NA	T002033	miTranscriptome	Transcript identified by MiTranscriptome	chr1	7.42	7.85	8	8.1	8.54	8.01	7.82	7.77
TC0100006671.hg.1	11.19	11.05	1.102	up	0.44925	NONHSAT000612	Non-coding transcript identified by NONCODE	lncRNA	chr1	+	NONHSAT000612	5847900	5850469	10	NA	NA	NONHSAT000612	lncRNAWiki	Non-coding transcript identified by NONCODE	chr1	11.55	10.94	11.19	11.06	10.93	11.09	11.08	11.1
TC0100006672.hg.1	4.4	4.55	-1.11	down	0.407789	T002039	Transcript identified by MiTranscriptome	lncrna	chr1	+	T002039	5852482	5853505	6	NA	NA	T002039	miTranscriptome	Transcript identified by MiTranscriptome	chr1	4.1	4.51	4.6	4.38	4.63	4.74	4.5	4.32
TC0100006673.hg.1	6.82	6.82	1	none	0.991673	T002040	Transcript identified by MiTranscriptome	lncrna	chr1	+	T002040	5853940	5861048	9	NA	NA	T002040	miTranscriptome	Transcript identified by MiTranscriptome	chr1	6.5	7.09	6.49	7.2	6.72	7.22	6.59	6.74
TC0100006674.hg.1	7.34	7.17	1.125	up	0.374909	T002069	Transcript identified by MiTranscriptome	lncrna	chr1	+	T002069	5911990	5918174	9	NA	NA	T002069	miTranscriptome	Transcript identified by MiTranscriptome	chr1	7.27	7.28	7.7	7.11	7.4	7.04	7.13	7.13
TC0100006675.hg.1	7.08	7.31	-1.173	down	0.480321	KCNAB2	potassium channel, voltage gated subfamily A regulatory beta subunit 2	coding	chr1	+	NM_001199860	5991466	6101193	10	1p36.3	8514	NM_001199860	RefSeq	Homo sapiens potassium channel, voltage gated subfamily A regulatory beta subunit 2 (KCNAB2), transcript variant 3, mRNA.	chr1	6.2	7.3	7.4	7.44	7.69	7.31	7.19	7.04
TC0100006676.hg.1	6.72	7.28	-1.474	down	0.144529	meynobu	Transcript Identified by AceView	other	chr1	+	meynobu.aAug10-unspliced	6059496	6060302	6	NA	NA	meynobu.aAug10-unspliced	Ace View	Transcript Identified by AceView	chr1	5.8	6.92	6.97	7.21	6.81	7.31	7.85	7.14
TC0100006677.hg.1	5.95	5.12	1.778	up	0.0292704	nanobu	Transcript Identified by AceView	other	chr1	+	nanobu.aAug10-unspliced	6078684	6079535	6	NA	NA	nanobu.aAug10-unspliced	Ace View	Transcript Identified by AceView	chr1	6.71	5.47	6.22	5.38	4.72	5.41	5.14	5.19
TC0100006678.hg.1	4.94	5.45	-1.424	down	0.165707	T002091	Transcript identified by MiTranscriptome	tucp	chr1	+	T002091	6130244	6135253	6	NA	NA	T002091	miTranscriptome	Transcript identified by MiTranscriptome	chr1	5.17	4.85	4.17	5.58	5.1	6.07	5.46	5.17
TC0100006679.hg.1	8.33	8.45	-1.087	down	0.640316	T002092	Transcript identified by MiTranscriptome	lncrna	chr1	+	T002092	6178820	6185050	6	NA	NA	T002092	miTranscriptome	Transcript identified by MiTranscriptome	chr1	7.72	8.32	8.82	8.45	8.24	8.79	8.26	8.51
TC0100006680.hg.1	6.58	6.38	1.149	up	0.436145	NONHSAT000624	Non-coding transcript identified by NONCODE	lncRNA	chr1	+	NONHSAT000624	6181207	6181991	10	NA	NA	NONHSAT000624	lncRNAWiki	Non-coding transcript identified by NONCODE	chr1	7.18	6.1	6.67	6.39	6.68	6.12	6.5	6.21
TC0100006681.hg.1	5.66	5.83	-1.125	down	0.548199	RNF207	ring finger protein 207	coding	chr1	+	NM_207396	6205475	6221299	10	1p36.31	388591	NM_207396	RefSeq	Homo sapiens ring finger protein 207 (RNF207), mRNA.	chr1	5.41	5.5	5.77	5.97	5.75	5.98	6.4	5.19
TC0100006682.hg.1	6.28	6.17	1.079	up	0.690762	LINC00337	long intergenic non-protein coding RNA 337	ncRNA	chr1	+	NR_103534	6236240	6239451	10	1p36.31	148645	NR_103534	RefSeq	Homo sapiens long intergenic non-protein coding RNA 337 (LINC00337), long non-coding RNA.	chr1	6.51	6.65	5.87	6.09	6.56	5.95	5.67	6.5
TC0100006683.hg.1	5.34	5.3	1.028	up	0.890664	HES3	hes family bHLH transcription factor 3	coding	chr1	+	NM_001024598	6244192	6245578	10	1p36.31	390992	NM_001024598	RefSeq	Homo sapiens hes family bHLH transcription factor 3 (HES3), mRNA.	chr1	5.58	5.43	4.94	5.41	4.98	5.4	4.97	5.87
TC0100006684.hg.1	7.61	7.52	1.064	up	0.684256	T002199	Transcript identified by MiTranscriptome: tucp	tucp	chr1	+	T002199	6249638	6253807	6	NA	NA	T002199	miTranscriptome	Transcript identified by MiTranscriptome: tucp	chr1	7.49	7.78	7.27	7.91	7.4	7.14	7.57	7.96
TC0100006685.hg.1	6.13	6.01	1.087	up	0.5089	LOC100130071	Transcript Identified by AceView, Entrez Gene ID(s) 100130071	other	chr1	+	LOC100130071.aAug10-unspliced	6266453	6267232	6	NA	NA	LOC100130071.aAug10-unspliced	Ace View	Transcript Identified by AceView, Entrez Gene ID(s) 100130071	chr1	6.01	6.4	6.03	6.08	6.31	6.04	5.73	5.95
TC0100006686.hg.1	6.84	6.61	1.173	up	0.385951	rarnobu	Transcript Identified by AceView	other	chr1	+	rarnobu.aAug10-unspliced	6343969	6344436	6	NA	NA	rarnobu.aAug10-unspliced	Ace View	Transcript Identified by AceView	chr1	6.89	6.58	7.33	6.54	6.82	6.92	6.16	6.55
TC0100006687.hg.1	6.29	6.27	1.014	up	0.901714	AL031848.2	RP1-202O8.3 (from geneSymbol)	lncRNA	chr1	+	ENST00000607670.1	6393555	6394391	10	NA	NA	ENST00000607670.1	lncRNAWiki	N/A	chr1	6.39	6.11	6.39	6.27	6.21	6.21	6.12	6.54
TC0100006688.hg.1	8.16	8.22	-1.042	down	0.663635	NONHSAT000641	Non-coding transcript identified by NONCODE	lncRNA	chr1	+	NONHSAT000641	6396272	6399454	10	NA	NA	NONHSAT000641	lncRNAWiki	Non-coding transcript identified by NONCODE	chr1	8.1	8.11	8.02	8.4	8.16	8.23	8.24	8.26
TC0100006689.hg.1	6.46	6.95	-1.404	down	0.0862478	ESPN	espin	coding	chr1	+	NM_031475	6424788	6461370	10	1p36.31	83715	NM_031475	RefSeq	Homo sapiens espin (ESPN), mRNA.	chr1	5.86	6.86	6.45	6.67	6.79	7.03	7.3	6.66
TC0100006690.hg.1	8.38	8.46	-1.057	down	0.813804	glawlobu	Transcript Identified by AceView	other	chr1	+	glawlobu.aAug10-unspliced	6464934	6466099	6	NA	NA	glawlobu.aAug10-unspliced	Ace View	Transcript Identified by AceView	chr1	7.44	8.87	8.42	8.81	8.61	8.29	8.48	8.46
TC0100006691.hg.1	7.49	7.42	1.05	up	0.645931	sarnobu	Transcript Identified by AceView	other	chr1	+	sarnobu.aAug10-unspliced	6485004	6496384	10	NA	NA	sarnobu.aAug10-unspliced	Ace View	Transcript Identified by AceView	chr1	7.43	7.43	7.47	7.63	7.18	7.44	7.63	7.42
TC0100006692.hg.1	5.77	5.66	1.079	up	0.814051	slaloybo	Transcript Identified by AceView	other	chr1	+	slaloybo.aAug10-unspliced	6537266	6537972	6	NA	NA	slaloybo.aAug10-unspliced	Ace View	Transcript Identified by AceView	chr1	6.88	4.97	5.09	6.14	5.1	5.65	5.69	6.21
TC0100006693.hg.1	7.03	6.2	1.778	up	0.0408867	RNU6-731P	RNA, U6 small nuclear 731, pseudogene (from HGNC RNU6-731P)	snRNA	chr1	+	uc057bvj.1	6540854	6540964	10	NA	NA	uc057bvj.1	UCSC Genes	RNA, U6 small nuclear 731, pseudogene [Source:HGNC Symbol;Acc:HGNC:47694]	chr1	7.64	6.99	7.1	6.37	6.2	6.97	5.69	5.95
TC0100006694.hg.1	6.89	6.87	1.014	up	0.931237	AL591866.1	havana:known chromosome:GRCh38:1:6547905:6548619:1 gene:ENSG00000229519 gene_biotype:processed_pseudogene transcript_biotype:processed_pseudogene	processed_pseudogene	chr1	+	ENST00000456162	6547905	6548619	10	NA	NA	ENST00000456162	ENSEMBL	havana:known chromosome:GRCh38:1:6547905:6548619:1 gene:ENSG00000229519 gene_biotype:processed_pseudogene transcript_biotype:processed_pseudogene	chr1	6.85	7.27	6.61	6.84	7.21	6.91	6.38	6.99
TC0100006695.hg.1	5.45	5.7	-1.189	down	0.26934	TAS1R1	taste receptor, type 1, member 1	coding	chr1	+	NM_138697	6555181	6579757	10	1p36.23	80835	NM_138697	RefSeq	Homo sapiens taste receptor, type 1, member 1 (TAS1R1), transcript variant 2, mRNA.	chr1	5.06	5.45	5.43	5.87	5.9	5.52	5.84	5.52
TC0100006696.hg.1	4.37	4.21	1.117	up	0.377265	ZBTB48	zinc finger and BTB domain containing 48	coding	chr1	+	NM_001278647	6579991	6589280	10	1p36.3	3104	NM_001278647	RefSeq	Homo sapiens zinc finger and BTB domain containing 48 (ZBTB48), transcript variant 2, mRNA.	chr1	4.07	4.31	4.69	4.42	4.31	4.11	4.18	4.26
TC0100006697.hg.1	5.75	5.82	-1.05	down	0.620913	lnc-ZBTB48-1:1	Transcript Originally Identified by LNCipedia	lncRNA	chr1	+	lnc-ZBTB48-1:1	6593205	6603684	10	NA	NA	lnc-ZBTB48-1:1	lncRNAWiki	Transcript Originally Identified by LNCipedia	chr1	5.71	5.75	5.72	5.81	5.73	5.73	5.82	5.99
TC0100006698.hg.1	8.01	8.2	-1.141	down	0.360399	PHF13	PHD finger protein 13	coding	chr1	+	NM_153812	6613685	6624033	10	1p36.31	148479	NM_153812	RefSeq	Homo sapiens PHD finger protein 13 (PHF13), mRNA.	chr1	7.7	8.15	7.92	8.26	8.18	7.89	8.58	8.16
TC0100006699.hg.1	5.14	5.53	-1.31	down	0.248863	THAP3	THAP domain containing, apoptosis associated protein 3	coding	chr1	+	NM_001195752	6624865	6635586	10	1p36.31	90326	NM_001195752	RefSeq	Homo sapiens THAP domain containing, apoptosis associated protein 3 (THAP3), transcript variant 1, mRNA.	chr1	4.34	5.55	5.36	5.32	5.39	5.8	5.94	5
TC0100006700.hg.1	5.4	5.17	1.173	up	0.473681	toynobu	Transcript Identified by AceView	other	chr1	+	toynobu.aAug10-unspliced	6644566	6644943	6	NA	NA	toynobu.aAug10-unspliced	Ace View	Transcript Identified by AceView	chr1	6.25	5.14	5.09	5.11	5.25	4.94	5.61	4.88
TC0100006701.hg.1	6.42	7.04	-1.537	down	0.0580993	NONHSAT000673	Non-coding transcript identified by NONCODE	lncRNA	chr1	+	NONHSAT000673	6647224	6652599	10	NA	NA	NONHSAT000673	lncRNAWiki	Non-coding transcript identified by NONCODE	chr1	5.9	6.09	6.58	7.12	7.25	6.72	6.93	7.27
TC0100006702.hg.1	5.47	5.24	1.173	up	0.598862	goydu	Transcript Identified by AceView	other	chr1	+	goydu.aAug10-unspliced	6663498	6663957	6	NA	NA	goydu.aAug10-unspliced	Ace View	Transcript Identified by AceView	chr1	6.64	5.1	5.19	4.97	5.69	4.85	5.78	4.65
TC0100006703.hg.1	4.86	4.45	1.329	up	0.151935	glaplar	Transcript Identified by AceView	other	chr1	+	glaplar.aAug10	6665090	6672500	9	NA	NA	glaplar.aAug10	Ace View	Transcript Identified by AceView	chr1	4.67	4.84	5.08	4.84	4.58	4.02	5.12	4.09
TC0100006704.hg.1	6.99	6.72	1.206	up	0.310006	NR_104620	Homo sapiens uncharacterized LOC100505887 (LOC100505887), transcript variant 1, long non-coding RNA.	lncRNA	chr1	+	NR_104620	6724636	6730012	10	NA	NA	NR_104620	RefSeq	Homo sapiens uncharacterized LOC100505887 (LOC100505887), transcript variant 1, long non-coding RNA.	chr1	7.61	7.16	6.63	6.54	6.66	6.59	6.83	6.79
TC0100006705.hg.1	7.99	9	-2.014	down	0.0347543	NONHSAT000682	Non-coding transcript identified by NONCODE	lncRNA	chr1	+	NONHSAT000682	6751973	6753590	9	NA	NA	NONHSAT000682	NONCODE	Non-coding transcript identified by NONCODE	chr1	7.27	8.41	7.64	8.63	8.99	9.73	9.14	8.14
TC0100006706.hg.1	8.18	8.04	1.102	up	0.489613	lnc-CAMTA1-1:1	Non-coding transcript identified by NONCODE	lncRNA	chr1	+	lnc-CAMTA1-1:1	6782263	6784843	10	NA	NA	lnc-CAMTA1-1:1	lncRNAWiki	Non-coding transcript identified by NONCODE	chr1	7.96	8.62	8.05	8.09	8.07	8.11	7.8	8.19
TC0100006707.hg.1	10.68	9.16	2.868	up	0.0319223	CAMTA1	calmodulin binding transcription activator 1	coding	chr1	+	NM_001195563	6785324	7769706	10	1p36.31-p36.23	23261	NM_001195563	RefSeq	Homo sapiens calmodulin binding transcription activator 1 (CAMTA1), transcript variant 2, mRNA.	chr1	11.6	10.89	11.04	9.19	8.58	8.79	8.77	10.52
TC0100006708.hg.1	6.46	6.82	-1.283	down	0.0963248	chornobu	Transcript Identified by AceView	other	chr1	+	chornobu.aAug10-unspliced	6914882	6915236	6	NA	NA	chornobu.aAug10-unspliced	Ace View	Transcript Identified by AceView	chr1	6.02	6.72	6.54	6.57	6.94	6.74	6.93	6.65
TC0100006709.hg.1	7.24	7.47	-1.173	down	0.269915	skoylor	Transcript Identified by AceView	other	chr1	+	skoylor.aAug10-unspliced	7015701	7016489	6	NA	NA	skoylor.aAug10-unspliced	Ace View	Transcript Identified by AceView	chr1	6.87	7.57	7.01	7.5	7.65	7.33	7.52	7.4
TC0100006710.hg.1	5.66	5.78	-1.087	down	0.60696	NONHSAT000696	Non-coding transcript identified by NONCODE	lncRNA	chr1	+	NONHSAT000696	7092727	7094456	10	NA	NA	NONHSAT000696	lncRNAWiki	Non-coding transcript identified by NONCODE	chr1	5.19	5.43	5.97	6.04	5.87	5.62	5.73	5.88
TC0100006711.hg.1	6.67	6.77	-1.072	down	0.609671	sharnobu	Transcript Identified by AceView	other	chr1	+	sharnobu.aAug10-unspliced	7097208	7097593	6	NA	NA	sharnobu.aAug10-unspliced	Ace View	Transcript Identified by AceView	chr1	6.38	6.56	6.75	6.98	6.76	6.79	7.09	6.45
TC0100006712.hg.1	11.02	11.37	-1.275	down	0.606872	NONHSAT000697	Non-coding transcript identified by NONCODE	lncRNA	chr1	+	NONHSAT000697	7103308	7104316	10	NA	NA	NONHSAT000697	lncRNAWiki	Non-coding transcript identified by NONCODE	chr1	9.42	11.91	10.04	12.69	11.72	11.16	11.34	11.26
TC0100006713.hg.1	8.05	8.3	-1.189	down	0.439853	klurerbo	Transcript Identified by AceView	other	chr1	+	klurerbo.aAug10-unspliced	7135653	7136528	6	NA	NA	klurerbo.aAug10-unspliced	Ace View	Transcript Identified by AceView	chr1	7.96	8.22	7.37	8.65	8.22	8.46	8.72	7.79
TC0100006714.hg.1	5.9	5.5	1.32	up	0.245678	mima	Transcript Identified by AceView	other	chr1	+	mima.aAug10-unspliced	7149546	7156275	6	NA	NA	mima.aAug10-unspliced	Ace View	Transcript Identified by AceView	chr1	6.69	6.11	5.67	5.11	5.3	5.56	5.78	5.34
TC0100006715.hg.1	7.02	7.47	-1.366	down	0.219745	RNU1-8P	RNA, U1 small nuclear 8, pseudogene (from HGNC RNU1-8P)	snRNA	chr1	+	uc057bxb.1	7219360	7219524	10	NA	NA	uc057bxb.1	UCSC Genes	RNA, U1 small nuclear 8, pseudogene [Source:HGNC Symbol;Acc:HGNC:48307]	chr1	6.29	7.21	7.89	6.68	7.53	7.18	7.28	7.9
TC0100006716.hg.1	9.74	10.15	-1.329	down	0.173593	porrarbo	Transcript Identified by AceView	other	chr1	+	porrarbo.aAug10-unspliced	7231388	7231814	6	NA	NA	porrarbo.aAug10-unspliced	Ace View	Transcript Identified by AceView	chr1	9.53	9.39	9.89	10.15	10.51	9.87	10.58	9.63
TC0100006717.hg.1	7.6	7.83	-1.173	down	0.531787	Z98052.1	Z98052.1 (from geneSymbol)	Precursor_microRNA	chr1	+	uc057bxc.1	7264193	7264277	10	NA	NA	uc057bxc.1	UCSC Genes	N/A	chr1	6.83	7.98	7.52	8.07	7.74	8.14	8.29	7.13
TC0100006718.hg.1	5.96	5.85	1.079	up	0.789974	blynobu	Transcript Identified by AceView	other	chr1	+	blynobu.aAug10-unspliced	7335231	7335802	6	NA	NA	blynobu.aAug10-unspliced	Ace View	Transcript Identified by AceView	chr1	5.5	6.18	6.12	6.02	6.57	4.61	6.11	6.09
TC0100006719.hg.1	7.96	7.99	-1.021	down	0.864127	CAMTA1-IT1	CAMTA1 intronic transcript 1 (from HGNC CAMTA1-IT1)	lncRNA	chr1	+	ENST00000427317.1	7368942	7370270	10	NA	NA	ENST00000427317.1	lncRNAWiki	CAMTA1 intronic transcript 1 (non-protein coding) [Source:HGNC Symbol;Acc:HGNC:41446]	chr1	7.9	8.03	7.89	8.03	8.19	7.99	8.17	7.62
TC0100006720.hg.1	6.95	6.82	1.094	up	0.480629	T002381	Transcript identified by MiTranscriptome	lncrna	chr1	+	T002381	7403568	7412230	10	NA	NA	T002381	miTranscriptome	Transcript identified by MiTranscriptome	chr1	6.82	6.98	7.23	6.77	6.94	6.79	6.56	7
TC0100006721.hg.1	5.5	6.16	-1.58	down	0.0352361	spurubo	Transcript Identified by AceView	other	chr1	+	spurubo.aAug10	7425815	7430097	6	NA	NA	spurubo.aAug10	Ace View	Transcript Identified by AceView	chr1	5.04	5.65	5.29	6.02	5.98	6.51	6.41	5.75
TC0100006722.hg.1	11.7	12.07	-1.292	down	0.489709	T002411	Transcript identified by MiTranscriptome	tucp	chr1	+	T002411	7568026	7569968	6	NA	NA	T002411	miTranscriptome	Transcript identified by MiTranscriptome	chr1	10.41	11.41	12.18	12.8	12.07	12.08	12.81	11.33
TC0100006723.hg.1	6.01	5	2.014	up	0.118145	VAMP3	vesicle associated membrane protein 3	coding	chr1	+	NM_004781	7771269	7781432	10	1p36.23	9341	NM_004781	RefSeq	Homo sapiens vesicle-associated membrane protein 3 (VAMP3), mRNA.	chr1	7.16	6.83	5.38	4.68	4.27	4.85	5	5.89
TC0100006724.hg.1	7.86	7.82	1.028	up	0.921025	Z98884.2	RP3-467L1.6 (from geneSymbol)	lncRNA	chr1	+	ENST00000602406.1	7776383	7776775	10	NA	NA	ENST00000602406.1	lncRNAWiki	N/A	chr1	7.34	8.42	7.56	8.12	7.79	7.06	8.44	8.01
TC0100006725.hg.1	6.04	6.25	-1.157	down	0.529246	PER3	period circadian clock 3	coding	chr1	+	NM_001289861	7784320	7845180	10	1p36.23	8863	NM_001289861	RefSeq	Homo sapiens period circadian clock 3 (PER3), transcript variant 2, mRNA.	chr1	5.15	6.41	6	6.58	6.29	5.96	6.09	6.64
TC0100006726.hg.1	12.62	12.26	1.283	up	0.198494	sweeloybo	Transcript Identified by AceView	other	chr1	+	sweeloybo.aAug10	7803318	7808431	6	NA	NA	sweeloybo.aAug10	Ace View	Transcript Identified by AceView	chr1	12.6	12.58	12.76	12.55	12.34	12.58	11.49	12.64
TC0100006727.hg.1	5.68	5.19	1.404	up	0.0362454	T002507	Transcript identified by MiTranscriptome: lncrna	lncrna	chr1	+	T002507	7911603	7919247	6	NA	NA	T002507	miTranscriptome	Transcript identified by MiTranscriptome: lncrna	chr1	5.96	5.37	5.61	5.78	5.5	4.84	5.15	5.25
TC0100006728.hg.1	5.34	5.45	-1.079	down	0.619267	AL009183.1	havana:known chromosome:GRCh38:1:7942372:7942726:1 gene:ENSG00000270330 gene_biotype:processed_pseudogene transcript_biotype:processed_pseudogene	processed_pseudogene	chr1	+	ENST00000603760	7942372	7942726	10	NA	NA	ENST00000603760	ENSEMBL	havana:known chromosome:GRCh38:1:7942372:7942726:1 gene:ENSG00000270330 gene_biotype:processed_pseudogene transcript_biotype:processed_pseudogene	chr1	5.61	5.39	5.12	5.26	5.25	5.16	5.55	5.83
TC0100006729.hg.1	7.14	7.33	-1.141	down	0.56261	PARK7	parkinson protein 7	coding	chr1	+	NM_001123377	7954291	7985505	10	1p36.23	11315	NM_001123377	RefSeq	Homo sapiens parkinson protein 7 (PARK7), transcript variant 2, mRNA.	chr1	7.61	7.32	7.09	6.55	7.52	7.11	6.74	7.96
TC0100006730.hg.1	7.25	7.12	1.094	up	0.563612	skyrerbo	Transcript Identified by AceView	other	chr1	+	skyrerbo.aAug10-unspliced	8007597	8011790	10	NA	NA	skyrerbo.aAug10-unspliced	Ace View	Transcript Identified by AceView	chr1	7.4	7.11	6.92	7.55	7.33	6.76	7.29	7.11
TC0100006731.hg.1	7.01	6.98	1.021	up	0.883031	lnc-PARK7-1:1	Homo sapiens cDNA FLJ26758 fis, clone PRS02459. (from mRNA AK130268)	lncRNA	chr1	+	lnc-PARK7-1:1	8026738	8125175	10	NA	NA	lnc-PARK7-1:1	lncRNAWiki	N/A	chr1	7.22	7.1	6.64	7.09	7	6.89	7.41	6.62
TC0100006732.hg.1	6.7	6.75	-1.035	down	0.764338	lnc-PARK7-1:1	Non-coding transcript identified by NONCODE	lncRNA	chr1	+	lnc-PARK7-1:1	8131259	8137797	10	NA	NA	lnc-PARK7-1:1	lncRNAWiki	Non-coding transcript identified by NONCODE	chr1	6.76	6.85	6.41	6.78	6.77	6.65	6.84	6.73
TC0100006733.hg.1	7	7.8	-1.741	down	0.110937	T002567	Transcript identified by MiTranscriptome	lncrna	chr1	+	T002567	8149643	8149694	6	NA	NA	T002567	miTranscriptome	Transcript identified by MiTranscriptome	chr1	6.73	7.56	5.87	7.84	7.62	7.65	8.55	7.37
TC0100006734.hg.1	5.77	6.27	-1.414	down	0.0734172	AL358876.1	havana:known chromosome:GRCh38:1:8189824:8192770:1 gene:ENSG00000229305 gene_biotype:processed_pseudogene transcript_biotype:processed_pseudogene	processed_pseudogene	chr1	+	ENST00000453364	8189824	8192770	10	NA	NA	ENST00000453364	ENSEMBL	havana:known chromosome:GRCh38:1:8189824:8192770:1 gene:ENSG00000229305 gene_biotype:processed_pseudogene transcript_biotype:processed_pseudogene	chr1	5.29	6.13	6.03	5.61	6.43	5.98	6.67	6.01
TC0100006735.hg.1	8.64	9.12	-1.395	down	0.0586098	T002572	Transcript identified by MiTranscriptome	lncrna	chr1	+	T002572	8191695	8194889	6	NA	NA	T002572	miTranscriptome	Transcript identified by MiTranscriptome	chr1	8.3	8.49	8.78	8.98	9.15	9.19	9.47	8.69
TC0100006736.hg.1	7.24	6.98	1.197	up	0.457409	LOC102724539	uncharacterized LOC102724539	ncRNA	chr1	+	NR_125998	8208672	8215210	10	1p36.23	102724539	NR_125998	RefSeq	Homo sapiens uncharacterized LOC102724539 (LOC102724539), long non-coding RNA.	chr1	7.85	6.65	7.57	6.9	6.4	7.46	6.71	7.34
TC0100006737.hg.1	5.75	5.54	1.157	up	0.380784	lnc-SLC45A1-2:1	Non-coding transcript identified by NONCODE	lncRNA	chr1	+	lnc-SLC45A1-2:1	8267404	8271703	10	NA	NA	lnc-SLC45A1-2:1	lncRNAWiki	Non-coding transcript identified by NONCODE	chr1	5.31	6.09	6.03	5.55	5.36	5.34	5.7	5.76
TC0100006738.hg.1	9.72	10.58	-1.815	down	0.0075266	NONHSAT000745	Non-coding transcript identified by NONCODE	lncRNA	chr1	+	NONHSAT000745	8297745	8304856	10	NA	NA	NONHSAT000745	lncRNAWiki	Non-coding transcript identified by NONCODE	chr1	9.1	10.22	9.78	9.77	10.31	10.69	10.51	10.81
TC0100006739.hg.1	4.8	4.84	-1.028	down	0.885525	SLC45A1	solute carrier family 45, member 1	coding	chr1	+	NM_001080397	8317826	8344167	10	1p36.23	50651	NM_001080397	RefSeq	Homo sapiens solute carrier family 45, member 1 (SLC45A1), mRNA.	chr1	4.39	5.19	4.75	4.89	5.08	4.95	4.87	4.45
TC0100006740.hg.1	7.03	6.64	1.31	up	0.166721	AL356072.1	Y RNA [Source:RFAM;Acc:RF00019]	misc_RNA	chr1	+	ENST00000516445	8328067	8328179	10	NA	NA	ENST00000516445	ENSEMBL	Y RNA [Source:RFAM;Acc:RF00019]	chr1	7.57	6.38	7.12	7.04	6.51	6.55	6.52	6.97
TC0100006741.hg.1	6.09	6.32	-1.173	down	0.21161	T002615	Transcript identified by MiTranscriptome	lncrna	chr1	+	T002615	8347750	8350637	10	NA	NA	T002615	miTranscriptome	Transcript identified by MiTranscriptome	chr1	5.81	6.26	5.98	6.3	6.1	6.41	6.31	6.46
TC0100006742.hg.1	4.37	4.34	1.021	up	0.879823	soplu	Transcript Identified by AceView	other	chr1	+	soplu.aAug10-unspliced	8410043	8410885	6	NA	NA	soplu.aAug10-unspliced	Ace View	Transcript Identified by AceView	chr1	4.56	4.2	4.69	4.02	4.56	4.29	4.18	4.32
TC0100006743.hg.1	7.17	6.63	1.454	up	0.174151	LOC102724552	uncharacterized LOC102724552	ncRNA	chr1	+	NR_125999	8424645	8435016	10	1p36.23	102724552	NR_125999	RefSeq	Homo sapiens uncharacterized LOC102724552 (LOC102724552), long non-coding RNA.	chr1	7.88	6.47	7.31	7.01	6.16	7.17	7.05	6.15
TC0100006744.hg.1	5.69	6.39	-1.625	down	0.0441146	sawplu	Transcript Identified by AceView	other	chr1	+	sawplu.aAug10-unspliced	8467928	8468148	6	NA	NA	sawplu.aAug10-unspliced	Ace View	Transcript Identified by AceView	chr1	5.23	5.25	6.2	6.09	5.9	6.67	6.67	6.32
TC0100006745.hg.1	6.25	6.38	-1.094	down	0.448903	AL096855.2	havana:known chromosome:GRCh38:1:8512653:8513021:1 gene:ENSG00000270282 gene_biotype:processed_pseudogene transcript_biotype:processed_pseudogene	processed_pseudogene	chr1	+	ENST00000605785	8512653	8513021	10	NA	NA	ENST00000605785	ENSEMBL	havana:known chromosome:GRCh38:1:8512653:8513021:1 gene:ENSG00000270282 gene_biotype:processed_pseudogene transcript_biotype:processed_pseudogene	chr1	5.93	6.35	6.5	6.2	6.49	6.4	6.24	6.38
TC0100006746.hg.1	7.5	7.97	-1.385	down	0.107912	steenobu	Transcript Identified by AceView	other	chr1	+	steenobu.aAug10-unspliced	8715311	8738797	10	NA	NA	steenobu.aAug10-unspliced	Ace View	Transcript Identified by AceView	chr1	6.72	7.97	7.56	7.74	8.05	7.99	7.9	7.93
TC0100006747.hg.1	8.4	8.84	-1.357	down	0.181931	RPL7P11	ribosomal protein L7 pseudogene 11 [gene_biotype:processed_pseudogene transcript_biotype:processed_pseudogene]	processed_pseudogene	chr1	+	ENST00000437586	8750430	8751087	10	NA	NA	ENST00000437586	ENSEMBL	ribosomal protein L7 pseudogene 11 [gene_biotype:processed_pseudogene transcript_biotype:processed_pseudogene]	chr1	7.9	9.02	7.89	8.81	9.13	8.78	8.87	8.56
TC0100006748.hg.1	7.41	7.34	1.05	up	0.768813	teeplu	Transcript Identified by AceView	other	chr1	+	teeplu.aAug10-unspliced	8753837	8760113	9	NA	NA	teeplu.aAug10-unspliced	Ace View	Transcript Identified by AceView	chr1	7.43	7.56	7.22	7.44	6.71	7.66	7.27	7.72
TC0100006749.hg.1	6.28	6.07	1.157	up	0.417206	T002642	Transcript identified by MiTranscriptome	lncrna	chr1	+	T002642	8760282	8781155	6	NA	NA	T002642	miTranscriptome	Transcript identified by MiTranscriptome	chr1	6.75	5.82	6.59	5.97	6.27	6.03	5.78	6.21
TC0100006750.hg.1	5.97	5.3	1.591	up	0.0118933	T002643	Transcript identified by MiTranscriptome	lncrna	chr1	+	T002643	8781404	8786129	6	NA	NA	T002643	miTranscriptome	Transcript identified by MiTranscriptome	chr1	5.78	5.61	6.11	6.39	5.29	5.22	5.59	5.12
TC0100006751.hg.1	7.13	6.73	1.32	up	0.146626	AL357552.2	havana:known chromosome:GRCh38:1:8798475:8799506:1 gene:ENSG00000226545 gene_biotype:unprocessed_pseudogene transcript_biotype:unprocessed_pseudogene	unprocessed_pseudogene	chr1	+	ENST00000445254	8798475	8799506	10	NA	NA	ENST00000445254	ENSEMBL	havana:known chromosome:GRCh38:1:8798475:8799506:1 gene:ENSG00000226545 gene_biotype:unprocessed_pseudogene transcript_biotype:unprocessed_pseudogene	chr1	7.29	6.79	7.36	7.09	6.91	7.08	6.05	6.87
TC0100006752.hg.1	7.85	8.76	-1.879	down	0.0223692	lnc-CA6-2:1	Transcript Originally Identified by LNCipedia, alternate transcript name: NONHSAT000765	lncRNA	chr1	+	lnc-CA6-2:1	8805860	8807051	10	NA	NA	lnc-CA6-2:1	lncRNAWiki	Transcript Originally Identified by LNCipedia, alternate transcript name: NONHSAT000765	chr1	7.4	7.93	7.63	8.43	8.55	8.17	9.53	8.8
TC0100006753.hg.1	6.91	7.25	-1.266	down	0.274558	RPL23AP19	ribosomal protein L23a pseudogene 19 [gene_biotype:processed_pseudogene transcript_biotype:processed_pseudogene]	processed_pseudogene	chr1	+	ENST00000436229	8831007	8831375	10	NA	NA	ENST00000436229	ENSEMBL	ribosomal protein L23a pseudogene 19 [gene_biotype:processed_pseudogene transcript_biotype:processed_pseudogene]	chr1	6.17	6.93	7.03	7.51	6.82	7.46	7.22	7.52
TC0100006754.hg.1	7.39	7.68	-1.223	down	0.244699	T002653	Transcript identified by MiTranscriptome	lncrna	chr1	+	T002653	8838334	8860177	10	NA	NA	T002653	miTranscriptome	Transcript identified by MiTranscriptome	chr1	7.29	7.75	6.79	7.75	7.64	7.76	7.68	7.65
TC0100006755.hg.1	6.29	6.27	1.014	up	0.920437	hsa_circ_0000013	Memczak2013 ANTISENSE, coding, INTERNAL, UTR3 best transcript NM_001428	Circle RNA	chr1	+	hsa_circ_0000013	8861178	8861331	6	NA	NA	hsa_circ_0000013	circbase	Memczak2013 ANTISENSE, coding, INTERNAL, UTR3 best transcript NM_001428	chr1	6.9	6.22	6.23	5.82	6.05	6.56	6.18	6.28
TC0100006756.hg.1	15.08	14.56	1.434	up	0.0229678	ENST00000629373	Metazoan signal recognition particle RNA [Source:RFAM;Acc:RF00017]	misc_RNA	chr1	+	ENST00000629373	8862002	8862260	10	NA	NA	ENST00000629373	ENSEMBL	Metazoan signal recognition particle RNA [Source:RFAM;Acc:RF00017]	chr1	14.94	15.24	14.95	15.18	14.87	14.75	14.28	14.34
TC0100006757.hg.1	5.91	5.68	1.173	up	0.390162	snurerbo	Transcript Identified by AceView	other	chr1	+	snurerbo.aAug10-unspliced	8872388	8872936	6	NA	NA	snurerbo.aAug10-unspliced	Ace View	Transcript Identified by AceView	chr1	6.21	5.83	6.26	5.32	5.81	5.43	5.48	6
TC0100006758.hg.1	6.89	6.96	-1.05	down	0.662092	ENO1-AS1	ENO1 antisense RNA 1	ncRNA	chr1	+	NR_038351	8878835	8879894	10	1p36.2	100505975	NR_038351	RefSeq	Homo sapiens ENO1 antisense RNA 1 (ENO1-AS1), long non-coding RNA.	chr1	6.77	6.98	6.83	6.99	6.94	6.77	6.92	7.22
TC0100006759.hg.1	5.96	5.87	1.064	up	0.650745	HMGN2P17	high mobility group nucleosomal binding domain 2 pseudogene 17 [gene_biotype:processed_pseudogene transcript_biotype:processed_pseudogene]	processed_pseudogene	chr1	+	ENST00000425872	8893409	8894151	10	NA	NA	ENST00000425872	ENSEMBL	high mobility group nucleosomal binding domain 2 pseudogene 17 [gene_biotype:processed_pseudogene transcript_biotype:processed_pseudogene]	chr1	6.14	6.04	5.87	5.79	5.81	5.98	5.45	6.23
TC0100006760.hg.1	7.92	7.46	1.376	up	0.195716	AL139415.2	havana:known chromosome:GRCh38:1:8909742:8909904:1 gene:ENSG00000232663 gene_biotype:processed_pseudogene transcript_biotype:processed_pseudogene	processed_pseudogene	chr1	+	ENST00000431968	8909742	8909904	10	NA	NA	ENST00000431968	ENSEMBL	havana:known chromosome:GRCh38:1:8909742:8909904:1 gene:ENSG00000232663 gene_biotype:processed_pseudogene transcript_biotype:processed_pseudogene	chr1	7.43	8.08	8.12	8.04	7.27	7.06	7.1	8.41
TC0100006761.hg.1	5.46	5.68	-1.165	down	0.572719	CA6	carbonic anhydrase VI	coding	chr1	+	NM_001215	8945834	8975092	10	1p36.2	765	NM_001215	RefSeq	Homo sapiens carbonic anhydrase VI (CA6), transcript variant 1, mRNA.	chr1	4.4	6.36	5.29	5.77	5.88	5.91	5.42	5.51
TC0100006762.hg.1	5.36	5.99	-1.548	down	0.0160216	T002691	Transcript identified by MiTranscriptome	lncrna	chr1	+	T002691	9006639	9009607	6	NA	NA	T002691	miTranscriptome	Transcript identified by MiTranscriptome	chr1	4.82	5.6	5.62	5.41	6.21	5.91	5.91	5.93
TC0100006763.hg.1	4.81	5.09	-1.214	down	0.0745692	T002698	Transcript identified by MiTranscriptome	lncrna	chr1	+	T002698	9040796	9068883	10	NA	NA	T002698	miTranscriptome	Transcript identified by MiTranscriptome	chr1	4.73	4.85	4.83	4.82	5.05	4.95	5.29	5.08
TC0100006764.hg.1	8.63	8.35	1.214	up	0.36986	T002699	Transcript identified by MiTranscriptome	lncrna	chr1	+	T002699	9052299	9052891	6	NA	NA	T002699	miTranscriptome	Transcript identified by MiTranscriptome	chr1	8.82	8.35	8.98	8.36	8.61	8.11	7.69	8.97
TC0100006765.hg.1	6.46	6.85	-1.31	down	0.30673	SCARNA16	small Cajal body-specific RNA 16 (from HGNC SCARNA16)	scaRNA	chr1	+	uc057cak.1	9082696	9082880	10	NA	NA	uc057cak.1	UCSC Genes	Small Cajal body specific RNA 16 [Source:RFAM;Acc:RF00424]	chr1	5.38	6.54	6.74	7.2	6.94	6.97	6.7	6.78
TC0100006766.hg.1	8.73	8.32	1.329	up	0.10462	NONHSAT000783	Non-coding transcript identified by NONCODE	lncRNA	chr1	+	NONHSAT000783	9104799	9106383	10	NA	NA	NONHSAT000783	lncRNAWiki	Non-coding transcript identified by NONCODE	chr1	9.13	8.88	8.35	8.57	8.32	7.93	8.42	8.62
TC0100006767.hg.1	8.5	8.74	-1.181	down	0.324558	T002704	Transcript identified by MiTranscriptome	lncrna	chr1	+	T002704	9114948	9115838	6	NA	NA	T002704	miTranscriptome	Transcript identified by MiTranscriptome	chr1	8.56	8.79	8.15	8.5	8.78	8.5	9.27	8.42
TC0100006768.hg.1	5.75	5.99	-1.181	down	0.338706	T002705	Transcript identified by MiTranscriptome: lncrna	lncrna	chr1	+	T002705	9147639	9158154	10	NA	NA	T002705	miTranscriptome	Transcript identified by MiTranscriptome: lncrna	chr1	5.55	5.33	5.75	6.37	6.13	6.01	6.08	5.74
TC0100006769.hg.1	5.52	5.47	1.035	up	0.871329	T002714	Transcript identified by MiTranscriptome	lncrna	chr1	+	T002714	9164469	9169370	10	NA	NA	T002714	miTranscriptome	Transcript identified by MiTranscriptome	chr1	6.08	5.04	5.65	5.3	5.7	5.47	5.74	4.98
TC0100006770.hg.1	5.42	5.53	-1.079	down	0.741204	LNCTAM34A	Homo sapiens uncharacterized LOC102724571 (LOC102724571), long non-coding RNA. (from RefSeq NR_132738)	lncRNA	chr1	+	ENST00000412639.2	9182188	9192089	10	NA	NA	ENST00000412639.2	lncRNAWiki	N/A	chr1	5.17	5.03	5.79	5.67	6.37	5.31	5.55	4.88
TC0100006771.hg.1	5.73	5.8	-1.05	down	0.648149	H6PD	hexose-6-phosphate dehydrogenase (glucose 1-dehydrogenase)	coding	chr1	+	NM_001282587	9234775	9271337	10	1p36	9563	NM_001282587	RefSeq	Homo sapiens hexose-6-phosphate dehydrogenase (glucose 1-dehydrogenase) (H6PD), transcript variant 1, mRNA.	chr1	5.88	5.88	5.68	5.48	5.81	5.66	5.77	5.98
TC0100006772.hg.1	6.69	6.83	-1.102	down	0.636912	keenarbu	Transcript Identified by AceView	other	chr1	+	keenarbu.aAug10-unspliced	9273411	9284949	10	NA	NA	keenarbu.aAug10-unspliced	Ace View	Transcript Identified by AceView	chr1	7.26	6.11	6.78	6.62	7.07	6.41	7.09	6.73
TC0100006773.hg.1	7.51	7.47	1.028	up	0.834813	SPSB1	splA/ryanodine receptor domain and SOCS box containing 1	coding	chr1	+	NM_025106	9292880	9369532	10	1p36.22	80176	NM_025106	RefSeq	Homo sapiens splA/ryanodine receptor domain and SOCS box containing 1 (SPSB1), mRNA.	chr1	7.63	7.58	7.33	7.5	7.58	7.55	7.16	7.61
TC0100006774.hg.1	6.44	6.42	1.014	up	0.943995	snalarbu	Transcript Identified by AceView	other	chr1	+	snalarbu.aAug10-unspliced	9323120	9323746	6	NA	NA	snalarbu.aAug10-unspliced	Ace View	Transcript Identified by AceView	chr1	6.6	6.28	6.79	6.07	6.67	6.13	6.37	6.51
TC0100006775.hg.1	6.13	5.56	1.485	up	0.193596	hema	Transcript Identified by AceView	other	chr1	+	hema.aAug10-unspliced	9327220	9329692	6	NA	NA	hema.aAug10-unspliced	Ace View	Transcript Identified by AceView	chr1	7.22	6.37	5.48	5.45	5.11	5.94	5.69	5.51
TC0100006776.hg.1	7	7.02	-1.014	down	0.941128	larnarbu	Transcript Identified by AceView	other	chr1	+	larnarbu.aAug10-unspliced	9331577	9331900	6	NA	NA	larnarbu.aAug10-unspliced	Ace View	Transcript Identified by AceView	chr1	6.99	7.33	6.87	6.82	6.71	6.85	7.3	7.21
TC0100006777.hg.1	4.82	4.58	1.181	up	0.22488	zoymabo	Transcript Identified by AceView	other	chr1	+	zoymabo.aAug10-unspliced	9376623	9390205	10	NA	NA	zoymabo.aAug10-unspliced	Ace View	Transcript Identified by AceView	chr1	5.16	4.7	4.82	4.6	4.74	4.66	4.24	4.66
TC0100006779.hg.1	6.82	6.93	-1.079	down	0.583507	sheymy	Transcript Identified by AceView	other	chr1	+	sheymy.aAug10-unspliced	9420761	9423411	10	NA	NA	sheymy.aAug10-unspliced	Ace View	Transcript Identified by AceView	chr1	6.77	6.84	6.57	7.11	6.89	6.96	7.27	6.61
TC0100006780.hg.1	9.08	8.72	1.283	up	0.153913	NONHSAT000809	Non-coding transcript identified by NONCODE	lncRNA	chr1	+	NONHSAT000809	9452284	9452818	10	NA	NA	NONHSAT000809	lncRNAWiki	Non-coding transcript identified by NONCODE	chr1	9.35	8.89	9.26	8.81	8.83	9.18	8.52	8.37
TC0100006781.hg.1	5.56	5.72	-1.117	down	0.68495	SLC25A33	solute carrier family 25 (pyrimidine nucleotide carrier), member 33	coding	chr1	+	NM_032315	9539469	9585179	10	1p36.22	84275	NM_032315	RefSeq	Homo sapiens solute carrier family 25 (pyrimidine nucleotide carrier), member 33 (SLC25A33), mRNA.	chr1	6.04	5.46	4.89	5.85	6.02	5.07	6.52	5.26
TC0100006782.hg.1	6.53	6.94	-1.329	down	0.150413	pawboy	Transcript Identified by AceView	other	chr1	+	pawboy.aAug10-unspliced	9569256	9570017	6	NA	NA	pawboy.aAug10-unspliced	Ace View	Transcript Identified by AceView	chr1	6.19	6.64	7.11	6.17	6.92	6.55	7.31	6.97
TC0100006783.hg.1	6.23	6.38	-1.11	down	0.596331	AL954705.1	havana:known chromosome:GRCh38:1:9576427:9576985:1 gene:ENSG00000231181 gene_biotype:processed_pseudogene transcript_biotype:processed_pseudogene	processed_pseudogene	chr1	+	ENST00000435277	9576427	9576985	10	NA	NA	ENST00000435277	ENSEMBL	havana:known chromosome:GRCh38:1:9576427:9576985:1 gene:ENSG00000231181 gene_biotype:processed_pseudogene transcript_biotype:processed_pseudogene	chr1	6.54	5.67	6.75	5.97	6.16	6.53	6.15	6.68
TC0100006784.hg.1	6.61	6.98	-1.292	down	0.339403	TMEM201	transmembrane protein 201	coding	chr1	+	NM_001010866	9588874	9614877	10	1p36.22	199953	NM_001010866	RefSeq	Homo sapiens transmembrane protein 201 (TMEM201), transcript variant 2, mRNA.	chr1	5.82	7.23	6.24	7.15	7.12	6.89	7.5	6.42
TC0100006785.hg.1	7.05	7.62	-1.485	down	0.0496962	NONHSAT000812	Non-coding transcript identified by NONCODE	lncRNA	chr1	+	NONHSAT000812	9616715	9622313	10	NA	NA	NONHSAT000812	lncRNAWiki	Non-coding transcript identified by NONCODE	chr1	6.56	7.62	7.02	6.99	7.72	7.62	7.89	7.24
TC0100006786.hg.1	6.15	6.17	-1.014	down	0.936957	bawwybo	Transcript Identified by AceView	other	chr1	+	bawwybo.aAug10-unspliced	9638775	9639535	6	NA	NA	bawwybo.aAug10-unspliced	Ace View	Transcript Identified by AceView	chr1	6.77	5.88	5.79	6.16	6.13	5.89	6.48	6.18
TC0100006787.hg.1	6.83	6.56	1.206	up	0.258461	PIK3CD	phosphatidylinositol-4,5-bisphosphate 3-kinase, catalytic subunit delta	coding	chr1	+	NM_005026	9651732	9729114	10	1p36.2	5293	NM_005026	RefSeq	Homo sapiens phosphatidylinositol-4,5-bisphosphate 3-kinase, catalytic subunit delta (PIK3CD), mRNA.	chr1	7	6.82	7.12	6.37	6.75	6.25	6.37	6.86
TC0100006788.hg.1	4.47	4.46	1.007	up	0.97434	weezubo	Transcript Identified by AceView	other	chr1	+	weezubo.aAug10-unspliced	9651824	9652491	6	NA	NA	weezubo.aAug10-unspliced	Ace View	Transcript Identified by AceView	chr1	4.55	4.47	4.41	4.45	4.47	4.19	4.6	4.6
TC0100006789.hg.1	9.7	10.28	-1.495	down	0.136612	T002821	Transcript identified by MiTranscriptome	lncrna	chr1	+	T002821	9672404	9672800	6	NA	NA	T002821	miTranscriptome	Transcript identified by MiTranscriptome	chr1	9.28	10.59	9.1	9.82	9.97	10.75	10.48	9.9
TC0100006790.hg.1	6.24	6.55	-1.24	down	0.263252	gerlawbu	Transcript Identified by AceView	other	chr1	+	gerlawbu.aAug10-unspliced	9735885	9736297	6	NA	NA	gerlawbu.aAug10-unspliced	Ace View	Transcript Identified by AceView	chr1	5.81	6.4	6.59	6.17	6.74	6.98	6.03	6.44
TC0100006791.hg.1	7.3	7.02	1.214	up	0.20589	vyply	Transcript Identified by AceView	other	chr1	+	vyply.aAug10-unspliced	9760023	9760497	6	NA	NA	vyply.aAug10-unspliced	Ace View	Transcript Identified by AceView	chr1	7.58	7.31	7.34	6.99	7.05	6.56	7.3	7.16
TC0100006792.hg.1	5.71	5.69	1.014	up	0.894223	MZT1P1	mitotic spindle organizing protein 1 pseudogene 1 [gene_biotype:processed_pseudogene transcript_biotype:processed_pseudogene]	processed_pseudogene	chr1	+	ENST00000603781	9780822	9781240	10	NA	NA	ENST00000603781	ENSEMBL	mitotic spindle organizing protein 1 pseudogene 1 [gene_biotype:processed_pseudogene transcript_biotype:processed_pseudogene]	chr1	5.91	5.67	5.57	5.7	5.73	5.53	5.74	5.77
TC0100006793.hg.1	5.67	5.8	-1.094	down	0.631217	T002845	Transcript identified by MiTranscriptome	lncrna	chr1	+	T002845	9825186	9826302	6	NA	NA	T002845	miTranscriptome	Transcript identified by MiTranscriptome	chr1	5.36	5.94	5.93	5.47	5.53	6.4	5.61	5.65
TC0100006794.hg.1	5.99	6.06	-1.05	down	0.684981	AL357140.1	RP11-84A14.5 (from geneSymbol)	lncRNA	chr1	+	ENST00000454104.1	9848283	9850802	10	NA	NA	ENST00000454104.1	lncRNAWiki	N/A	chr1	6	6.19	5.53	6.22	6.06	6.12	6.09	5.98
TC0100006795.hg.1	7.95	7.84	1.079	up	0.464042	teynarbu	Transcript Identified by AceView	other	chr1	+	teynarbu.aAug10-unspliced	9883971	9884290	6	NA	NA	teynarbu.aAug10-unspliced	Ace View	Transcript Identified by AceView	chr1	7.93	7.96	7.88	8.02	7.62	7.95	8	7.77
TC0100006796.hg.1	7.06	6.84	1.165	up	0.264035	vonarbu	Transcript Identified by AceView	other	chr1	+	vonarbu.aAug10-unspliced	9900498	9900882	6	NA	NA	vonarbu.aAug10-unspliced	Ace View	Transcript Identified by AceView	chr1	7.32	7.3	6.75	6.89	6.96	6.84	6.95	6.62
TC0100006797.hg.1	6.39	6.54	-1.11	down	0.648822	lnc-NMNAT1-2:1	Transcript Originally Identified by LNCipedia, alternate transcript name: NONHSAT000824	lncRNA	chr1	+	lnc-NMNAT1-2:1	9901460	9902116	10	NA	NA	lnc-NMNAT1-2:1	lncRNAWiki	Transcript Originally Identified by LNCipedia, alternate transcript name: NONHSAT000824	chr1	5.51	6.85	6.85	6.37	6.43	6.44	6.8	6.48
TC0100006798.hg.1	7.55	7.99	-1.357	down	0.122935	blormabo	Transcript Identified by AceView	other	chr1	+	blormabo.aAug10-unspliced	9907788	9908110	6	NA	NA	blormabo.aAug10-unspliced	Ace View	Transcript Identified by AceView	chr1	7.94	7.24	7.32	7.7	8.32	7.44	8.31	7.88
TC0100006799.hg.1	8.8	8.89	-1.064	down	0.74411	T002858	Transcript identified by MiTranscriptome	lncrna	chr1	+	T002858	9920715	9930476	10	NA	NA	T002858	miTranscriptome	Transcript identified by MiTranscriptome	chr1	8.31	8.56	9.19	9.15	8.56	8.95	8.74	9.31
TC0100006800.hg.1	6.69	6.55	1.102	up	0.464119	T002862	Transcript identified by MiTranscriptome	lncrna	chr1	+	T002862	9926013	9929015	10	NA	NA	T002862	miTranscriptome	Transcript identified by MiTranscriptome	chr1	6.51	6.83	6.72	6.71	6.57	6.78	6.12	6.73
TC0100006801.hg.1	6.54	6.81	-1.206	down	0.490047	NMNAT1	nicotinamide nucleotide adenylyltransferase 1	coding	chr1	+	NM_001297778	9942923	9985501	10	1p36.22	64802	NM_001297778	RefSeq	Homo sapiens nicotinamide nucleotide adenylyltransferase 1 (NMNAT1), transcript variant 2, mRNA.	chr1	5.49	6.89	7.14	6.62	7.12	7.08	6.86	6.17
TC0100006802.hg.1	6.84	6.86	-1.014	down	0.935628	RN7SKP269	RNA, 7SK small nuclear pseudogene 269 [Source:HGNC Symbol;Acc:HGNC:45993]	misc_RNA	chr1	+	ENST00000365545	9947318	9947636	10	NA	NA	ENST00000365545	ENSEMBL	RNA, 7SK small nuclear pseudogene 269 [Source:HGNC Symbol;Acc:HGNC:45993]	chr1	7.36	6.29	6.77	6.94	7.01	6.71	7.07	6.65
TC0100006803.hg.1	7.55	7.14	1.329	up	0.252874	NONHSAT000832	Non-coding transcript identified by NONCODE	lncRNA	chr1	+	NONHSAT000832	9966706	9966956	10	NA	NA	NONHSAT000832	lncRNAWiki	Non-coding transcript identified by NONCODE	chr1	6.95	7.67	7.58	8	7.29	7.47	7.54	6.26
TC0100006804.hg.1	6.08	5.62	1.376	up	0.252496	MIR5697	microRNA 5697;mature miRNA;hsa-miR-5697	Precursor_microRNA	chr1	+	NR_049882	9967381	9967458	10	1p36.22	100847055	NR_049882	RefSeq	Homo sapiens microRNA 5697 (MIR5697), microRNA.	chr1	7.23	5.61	5.82	5.68	5.94	5.21	5.37	5.95
TC0100006805.hg.1	5.8	6.21	-1.329	down	0.123339	RBP7	retinol binding protein 7, cellular	coding	chr1	+	NM_052960	9997197	10016020	10	1p36.22	116362	NM_052960	RefSeq	Homo sapiens retinol binding protein 7, cellular (RBP7), mRNA.	chr1	5.86	5.52	5.52	6.28	6.12	6.67	6.2	5.85
TC0100006806.hg.1	7.48	7.25	1.173	up	0.522056	UBE4B	ubiquitination factor E4B	coding	chr1	+	NM_001105562	10032832	10181239	10	1p36.3	10277	NM_001105562	RefSeq	Homo sapiens ubiquitination factor E4B (UBE4B), transcript variant 1, mRNA.	chr1	8.08	6.75	7.74	7.34	7.34	7.42	6.52	7.71
TC0100006807.hg.1	6.19	6.09	1.072	up	0.644525	PGAM1P11	phosphoglycerate mutase 1 pseudogene 11 [gene_biotype:processed_pseudogene transcript_biotype:processed_pseudogene]	processed_pseudogene	chr1	+	ENST00000416729	10058671	10059648	10	NA	NA	ENST00000416729	ENSEMBL	phosphoglycerate mutase 1 pseudogene 11 [gene_biotype:processed_pseudogene transcript_biotype:processed_pseudogene]	chr1	6.06	6.59	6.18	5.93	6.11	6.38	6.08	5.81
TC0100006808.hg.1	5.82	4.69	2.189	up	0.00679306	veyply	Transcript Identified by AceView	other	chr1	+	veyply.aAug10-unspliced	10059860	10060738	6	NA	NA	veyply.aAug10-unspliced	Ace View	Transcript Identified by AceView	chr1	6.02	5.7	4.97	6.59	4.93	4.71	4.59	4.54
TC0100006809.hg.1	6.76	7.16	-1.32	down	0.315544	zeezubo	Transcript Identified by AceView	other	chr1	+	zeezubo.aAug10-unspliced	10063078	10063655	6	NA	NA	zeezubo.aAug10-unspliced	Ace View	Transcript Identified by AceView	chr1	6.68	6.83	6.43	7.11	8.34	6.81	6.8	6.69
TC0100006810.hg.1	8.08	8.13	-1.035	down	0.874093	floymabo	Transcript Identified by AceView	other	chr1	+	floymabo.aAug10	10068198	10070442	9	NA	NA	floymabo.aAug10	Ace View	Transcript Identified by AceView	chr1	8.76	7.83	8.26	7.46	8.63	7.76	7.78	8.35
TC0100006811.hg.1	6.36	6.4	-1.028	down	0.910307	RNU6-828P	RNA, U6 small nuclear 828, pseudogene (from HGNC RNU6-828P)	snRNA	chr1	+	uc057ccb.1	10163268	10163374	10	NA	NA	uc057ccb.1	UCSC Genes	RNA, U6 small nuclear 828, pseudogene [Source:HGNC Symbol;Acc:HGNC:47791]	chr1	5.57	6.14	6.69	7.02	7.21	5.77	6.71	5.92
TC0100006812.hg.1	5.25	5.54	-1.223	down	0.213378	KIF1B	kinesin family member 1B	coding	chr1	+	NM_015074	10210706	10381603	10	1p36.2	23095	NM_015074	RefSeq	Homo sapiens kinesin family member 1B (KIF1B), transcript variant 1, mRNA.	chr1	5.24	5.36	5.2	5.21	5.3	5.38	6.16	5.33
TC0100006813.hg.1	19.15	18.8	1.275	up	0.0888261	MIR1273D	microRNA 1273d;mature miRNA;hsa-miR-1273d	Precursor_microRNA	chr1	+	NR_036176	10227718	10227803	10	NA	NA	NR_036176	RefSeq	Homo sapiens microRNA 1273d (MIR1273D), microRNA.	chr1	19.19	19.08	19.25	19.08	18.81	18.95	18.39	19.07
TC0100006814.hg.1	10.63	10.57	1.042	up	0.82888	KIF1BandPGD.wbAug10-unspliced	Transcript Identified by AceView, Entrez Gene ID(s) 23095; 5226	other	chr1	+	KIF1BandPGD.wbAug10-unspliced	10294484	10295024	6	NA	NA	KIF1BandPGD.wbAug10-unspliced	Ace View	Transcript Identified by AceView, Entrez Gene ID(s) 23095; 5226	chr1	11.06	10.06	10.88	10.53	10.53	10.87	10.81	10.08
TC0100006815.hg.1	16.08	16.37	-1.223	down	0.361453	RNU6-9	RNA, U6 small nuclear 9	snRNA	chr1	+	NR_104080	10298966	10299072	10	19p13.3	101954271	NR_104080	RefSeq	Homo sapiens RNA, U6 small nuclear 9 (RNU6-9), small nuclear RNA.	chr1	16.29	16.44	15.3	16.29	16.29	15.99	16.3	16.89
TC0100006816.hg.1	6.53	6.51	1.014	up	0.970597	chr1_10417222_10417519	circRNA transcript identified by Guo, et al. on chr1 from 10417222-10417519 on Hg19	Circle RNA	chr1	+	chr1_10417222_10417519	10357164	10357461	6	NA	NA	chr1_10417222_10417519	Guo	circRNA transcript identified by Guo, et al. on chr1 from 10417222-10417519 on Hg19	chr1	6.78	5.42	6.22	7.7	6.41	6.82	6.9	5.92
TC0100006817.hg.1	19.54	19.49	1.035	up	0.713722	NONHSAT000852	Non-coding transcript identified by NONCODE	lncRNA	chr1	+	NONHSAT000852	10390002	10390296	10	NA	NA	NONHSAT000852	lncRNAWiki	Non-coding transcript identified by NONCODE	chr1	19.49	19.69	19.49	19.49	19.49	19.49	19.49	19.49
TC0100006818.hg.1	4.28	4.24	1.028	up	0.842024	PGD	phosphogluconate dehydrogenase	coding	chr1	+	NM_001304451	10398592	10420511	10	1p36.22	5226	NM_001304451	RefSeq	Homo sapiens phosphogluconate dehydrogenase (PGD), transcript variant 2, mRNA.	chr1	4.3	4.16	4.33	4.32	4.29	4.36	4.51	3.8
TC0100006819.hg.1	6.06	5.94	1.087	up	0.563343	APITD1-CORT	APITD1-CORT readthrough	coding	chr1	+	NM_001243768	10430102	10452153	10	1p	100526739	NM_001243768	RefSeq	Homo sapiens APITD1-CORT readthrough (APITD1-CORT), transcript variant 3, mRNA.	chr1	5.81	6.55	5.91	5.99	5.79	5.81	6.21	5.96
TC0100006820.hg.1	13.65	13.58	1.05	up	0.705032	T002925	Transcript identified by MiTranscriptome	lncrna	chr1	+	T002925	10454563	10456496	6	NA	NA	T002925	miTranscriptome	Transcript identified by MiTranscriptome	chr1	13.69	13.61	13.92	13.38	13.83	13.58	13.44	13.48
TC0100006821.hg.1	6.93	7.66	-1.659	down	0.00520632	AL354956.1	RP5-1113E3.3 (from geneSymbol)	lncRNA	chr1	+	ENST00000424487.1	10456546	10460036	10	NA	NA	ENST00000424487.1	lncRNAWiki	N/A	chr1	6.82	6.62	7.08	7.19	7.59	7.36	7.98	7.72
TC0100006822.hg.1	6.34	6.63	-1.223	down	0.231828	PEX14	peroxisomal biogenesis factor 14	coding	chr1	+	NM_004565	10472288	10630761	10	1p36.22	5195	NM_004565	RefSeq	Homo sapiens peroxisomal biogenesis factor 14 (PEX14), mRNA.	chr1	6.14	6.13	6.33	6.78	7.05	6.65	6.39	6.42
TC0100006823.hg.1	6.23	6.37	-1.102	down	0.740947	werply	Transcript Identified by AceView	other	chr1	+	werply.aAug10-unspliced	10580149	10581081	6	NA	NA	werply.aAug10-unspliced	Ace View	Transcript Identified by AceView	chr1	5.65	7.02	6.47	5.78	5.43	6.87	6.95	6.24
TC0100006824.hg.1	7.36	7.09	1.206	up	0.19726	RN7SL614P	RNA, 7SL, cytoplasmic 614, pseudogene [Source:HGNC Symbol;Acc:HGNC:46630]	misc_RNA	chr1	+	ENST00000461850	10616836	10617115	10	NA	NA	ENST00000461850	ENSEMBL	RNA, 7SL, cytoplasmic 614, pseudogene [Source:HGNC Symbol;Acc:HGNC:46630]	chr1	7.5	7.45	7.46	7.04	7.04	6.99	6.85	7.49
TC0100006825.hg.1	6.24	6.07	1.125	up	0.434256	gerber	Transcript Identified by AceView	other	chr1	+	gerber.aAug10-unspliced	10620654	10621206	6	NA	NA	gerber.aAug10-unspliced	Ace View	Transcript Identified by AceView	chr1	6.66	6.17	6.19	5.93	5.8	6.15	6.02	6.32
TC0100006826.hg.1	5.46	5.55	-1.064	down	0.811604	blarzubo	Transcript Identified by AceView	other	chr1	+	blarzubo.aAug10-unspliced	10628610	10629075	6	NA	NA	blarzubo.aAug10-unspliced	Ace View	Transcript Identified by AceView	chr1	5.1	6.18	5.09	5.47	5.47	5.06	5.15	6.53
TC0100006827.hg.1	5.19	4.97	1.165	up	0.425236	snornarbu	Transcript Identified by AceView	other	chr1	+	snornarbu.aAug10-unspliced	10635366	10636645	10	NA	NA	snornarbu.aAug10-unspliced	Ace View	Transcript Identified by AceView	chr1	5.78	5.17	5.24	4.57	5.04	4.78	4.81	5.26
TC0100006828.hg.1	5.5	5.42	1.057	up	0.741529	AL139423.1	RP4-734G22.3 (from geneSymbol)	lncRNA	chr1	+	ENST00000606802.1	10639241	10654333	10	NA	NA	ENST00000606802.1	lncRNAWiki	N/A	chr1	5.35	5.17	5.78	5.68	5.82	5.34	5.29	5.25
TC0100006829.hg.1	6.91	7.16	-1.189	down	0.273911	smylawbu	Transcript Identified by AceView	other	chr1	+	smylawbu.aAug10-unspliced	10642286	10642822	6	NA	NA	smylawbu.aAug10-unspliced	Ace View	Transcript Identified by AceView	chr1	6.45	7.34	6.82	7.01	7.39	7.25	7	6.99
TC0100006830.hg.1	8.55	8.54	1.007	up	0.972286	T002945	Transcript identified by MiTranscriptome	lncrna	chr1	+	T002945	10661360	10663133	9	NA	NA	T002945	miTranscriptome	Transcript identified by MiTranscriptome	chr1	7.91	8.59	8.69	9.03	8.96	8.67	8.91	7.63
TC0100006831.hg.1	5.35	5.41	-1.042	down	0.809135	jyber	Transcript Identified by AceView	other	chr1	+	jyber.aAug10-unspliced	10674564	10675098	6	NA	NA	jyber.aAug10-unspliced	Ace View	Transcript Identified by AceView	chr1	5.57	5.43	4.98	5.43	5.59	4.94	5.5	5.59
TC0100006832.hg.1	6.35	6.9	-1.464	down	0.0313967	juber	Transcript Identified by AceView	other	chr1	+	juber.aAug10-unspliced	10691114	10693502	6	NA	NA	juber.aAug10-unspliced	Ace View	Transcript Identified by AceView	chr1	6.4	5.88	6.78	6.35	6.68	6.82	7.1	7.01
TC0100006833.hg.1	5.91	6.5	-1.505	down	0.0162886	T002953	Transcript identified by MiTranscriptome	lncrna	chr1	+	T002953	10836961	10855863	6	NA	NA	T002953	miTranscriptome	Transcript identified by MiTranscriptome	chr1	5.68	6.15	5.74	6.08	6.89	6.36	6.43	6.3
TC0100006834.hg.1	6.85	6.62	1.173	up	0.272037	NONHSAT000869	Non-coding transcript identified by NONCODE	lncRNA	chr1	+	NONHSAT000869	10865352	10865554	10	NA	NA	NONHSAT000869	lncRNAWiki	Non-coding transcript identified by NONCODE	chr1	7.26	6.49	6.77	6.89	6.57	6.56	6.85	6.52
TC0100006835.hg.1	6.21	6.46	-1.189	down	0.5373	HSPE1P24	heat shock 10kDa protein 1 pseudogene 24 [gene_biotype:processed_pseudogene transcript_biotype:processed_pseudogene]	processed_pseudogene	chr1	+	ENST00000450782	10895761	10895998	10	NA	NA	ENST00000450782	ENSEMBL	heat shock 10kDa protein 1 pseudogene 24 [gene_biotype:processed_pseudogene transcript_biotype:processed_pseudogene]	chr1	6.45	5.65	7.05	5.71	6.97	5.84	6.14	6.9
TC0100006836.hg.1	6.99	7.56	-1.485	down	0.081685	T002960	Transcript identified by MiTranscriptome	lncrna	chr1	+	T002960	10901633	10905130	10	NA	NA	T002960	miTranscriptome	Transcript identified by MiTranscriptome	chr1	6.32	7.12	6.8	7.7	7.58	7.89	7.5	7.28
TC0100006837.hg.1	6.43	6.91	-1.395	down	0.115945	T002988	Transcript identified by MiTranscriptome	lncrna	chr1	+	T002988	10916999	10921302	6	NA	NA	T002988	miTranscriptome	Transcript identified by MiTranscriptome	chr1	5.97	6.6	6.04	7.1	6.89	6.67	7.28	6.81
TC0100006838.hg.1	6.58	6.58	1	none	0.987326	T002991	Transcript identified by MiTranscriptome	lncrna	chr1	+	T002991	10944075	10947605	9	NA	NA	T002991	miTranscriptome	Transcript identified by MiTranscriptome	chr1	6.48	6.66	6.81	6.38	6.67	6.51	6.5	6.64
TC0100006839.hg.1	6.13	6.15	-1.014	down	0.899687	NONHSAT000871	Non-coding transcript identified by NONCODE	lncRNA	chr1	+	NONHSAT000871	10983407	10983841	10	NA	NA	NONHSAT000871	lncRNAWiki	Non-coding transcript identified by NONCODE	chr1	6.13	6.17	6.11	6.13	6.27	5.84	6.21	6.3
TC0100006840.hg.1	6.21	6.87	-1.58	down	0.0523386	TARDBP	TAR DNA binding protein	coding	chr1	+	NM_007375	11012344	11030528	10	1p36.22	23435	NM_007375	RefSeq	Homo sapiens TAR DNA binding protein (TARDBP), mRNA.	chr1	5.93	6.65	5.85	6.39	6.95	6.82	7.46	6.23
TC0100006841.hg.1	6.98	7.55	-1.485	down	0.127861	forreybo	Transcript Identified by AceView	other	chr1	+	forreybo.aAug10-unspliced	11026529	11028008	6	NA	NA	forreybo.aAug10-unspliced	Ace View	Transcript Identified by AceView	chr1	7.27	6.67	6.37	7.62	8.04	7.64	7.68	6.86
TC0100006842.hg.1	6.07	6.42	-1.275	down	0.241698	T003050	Transcript identified by MiTranscriptome	lncrna	chr1	+	T003050	11049921	11054284	9	NA	NA	T003050	miTranscriptome	Transcript identified by MiTranscriptome	chr1	5.28	6.42	6.51	6.08	6.67	6.41	6.19	6.42
TC0100006843.hg.1	6.04	6.06	-1.014	down	0.91107	NONHSAT000875	Non-coding transcript identified by NONCODE	lncRNA	chr1	+	NONHSAT000875	11060206	11062639	10	NA	NA	NONHSAT000875	lncRNAWiki	Non-coding transcript identified by NONCODE	chr1	5.52	6.16	6.3	6.17	6.12	6.07	5.95	6.1
TC0100006844.hg.1	5.47	5.71	-1.181	down	0.43156	AL109811.1	Homo sapiens cDNA FLJ30609 fis, clone CTONG2000480. (from mRNA AK055171)	lncRNA	chr1	+	ENST00000452378.1	11068471	11073097	10	NA	NA	ENST00000452378.1	lncRNAWiki	N/A	chr1	5.2	5.39	5.84	5.44	5.44	5.47	6.6	5.35
TC0100006845.hg.1	7.94	7.92	1.014	up	0.941167	ENST00000628949	Metazoan signal recognition particle RNA [Source:RFAM;Acc:RF00017]	misc_RNA	chr1	+	ENST00000628949	11070091	11070353	10	NA	NA	ENST00000628949	ENSEMBL	Metazoan signal recognition particle RNA [Source:RFAM;Acc:RF00017]	chr1	7.85	8.22	7.74	7.93	8.26	8.29	7.54	7.58
TC0100006846.hg.1	5.2	5	1.149	up	0.325202	EXOSC10-AS1	havana:known chromosome:GRCh38:1:11099675:11102100:1 gene:ENSG00000230337 gene_biotype:antisense transcript_biotype:antisense	antisense	chr1	+	ENST00000435388	11099675	11102100	10	NA	NA	ENST00000435388	ENSEMBL	havana:known chromosome:GRCh38:1:11099675:11102100:1 gene:ENSG00000230337 gene_biotype:antisense transcript_biotype:antisense	chr1	5.15	4.81	5.54	5.28	4.93	4.93	5.09	5.07
TC0100006847.hg.1	6.77	6.62	1.11	up	0.592617	NR_046600	Homo sapiens MTOR antisense RNA 1 (MTOR-AS1), long non-coding RNA.	lncRNA	chr1	+	NR_046600	11143898	11149538	10	NA	NA	NR_046600	RefSeq	Homo sapiens MTOR antisense RNA 1 (MTOR-AS1), long non-coding RNA.	chr1	7.45	6.29	6.85	6.49	6.67	6.36	6.63	6.84
TC0100006848.hg.1	7.22	7.05	1.125	up	0.65321	RNU6-537P	RNA, U6 small nuclear 537, pseudogene (from HGNC RNU6-537P)	snRNA	chr1	+	uc057cga.1	11152350	11152452	10	NA	NA	uc057cga.1	UCSC Genes	RNA, U6 small nuclear 537, pseudogene [Source:HGNC Symbol;Acc:HGNC:47500]	chr1	7.97	7.25	6.76	6.92	7.96	6.69	7.07	6.48
TC0100006849.hg.1	6.16	6.19	-1.021	down	0.885302	ANGPTL7	angiopoietin like 7	coding	chr1	+	NM_021146	11189289	11195981	10	1p36	10218	NM_021146	RefSeq	Homo sapiens angiopoietin-like 7 (ANGPTL7), mRNA.	chr1	5.9	6.44	6.23	6.05	6.34	6.41	6.44	5.57
TC0100006850.hg.1	4.68	4.79	-1.079	down	0.62234	RNU6-291P	RNA, U6 small nuclear 291, pseudogene (from HGNC RNU6-291P)	snRNA	chr1	+	uc057cgc.1	11226254	11226360	10	NA	NA	uc057cgc.1	UCSC Genes	RNA, U6 small nuclear 291, pseudogene [Source:HGNC Symbol;Acc:HGNC:47254]	chr1	4.78	4.39	4.4	5.16	4.73	4.66	4.73	5.04
TC0100006851.hg.1	7.62	6.83	1.729	up	0.0308003	RPL39P6	ribosomal protein L39 pseudogene 6 [gene_biotype:processed_pseudogene transcript_biotype:processed_pseudogene]	processed_pseudogene	chr1	+	ENST00000448289	11232963	11233112	10	NA	NA	ENST00000448289	ENSEMBL	ribosomal protein L39 pseudogene 6 [gene_biotype:processed_pseudogene transcript_biotype:processed_pseudogene]	chr1	7.98	8.23	7.16	7.13	7.07	6.45	6.58	7.21
TC0100006852.hg.1	7.25	7.7	-1.366	down	0.0983317	UBIAD1	UbiA prenyltransferase domain containing 1	coding	chr1	+	NM_013319	11273198	11296049	10	1p36.22	29914	NM_013319	RefSeq	Homo sapiens UbiA prenyltransferase domain containing 1 (UBIAD1), mRNA.	chr1	6.86	7.58	6.91	7.64	8.02	7.46	7.78	7.52
TC0100006853.hg.1	7.03	7.14	-1.079	down	0.611292	lnc-UBIAD1-1:1	Transcript Originally Identified by LNCipedia, alternate transcript name: NONHSAT000895	lncRNA	chr1	+	lnc-UBIAD1-1:1	11357980	11364530	10	NA	NA	lnc-UBIAD1-1:1	lncRNAWiki	Transcript Originally Identified by LNCipedia, alternate transcript name: NONHSAT000895	chr1	6.7	6.8	7.51	7.09	6.86	7.46	7.17	7.08
TC0100006854.hg.1	5.25	5.17	1.057	up	0.557803	lnc-MTOR-1:1	Transcript Originally Identified by LNCipedia, alternate transcript name: NONHSAT000896	lncRNA	chr1	+	lnc-MTOR-1:1	11372705	11378687	10	NA	NA	lnc-MTOR-1:1	lncRNAWiki	Transcript Originally Identified by LNCipedia, alternate transcript name: NONHSAT000896	chr1	5.23	5.11	5.39	5.29	5.03	5.3	5.11	5.23
TC0100006855.hg.1	5.46	6.24	-1.717	down	0.0119407	T003103	Transcript identified by MiTranscriptome	lncrna	chr1	+	T003103	11426747	11429231	6	NA	NA	T003103	miTranscriptome	Transcript identified by MiTranscriptome	chr1	5.17	5.25	5.63	5.79	6.5	5.67	6.57	6.23
TC0100006856.hg.1	6.96	6.71	1.189	up	0.171351	NONHSAT000899	Non-coding transcript identified by NONCODE	lncRNA	chr1	+	NONHSAT000899	11455878	11458510	10	NA	NA	NONHSAT000899	lncRNAWiki	Non-coding transcript identified by NONCODE	chr1	6.73	6.9	7.14	7.07	6.77	6.44	6.8	6.84
TC0100006857.hg.1	4.36	4.72	-1.283	down	0.133586	PTCHD2	patched domain containing 2	coding	chr1	+	NM_020780	11479166	11537584	10	1p36.22	57540	NM_020780	RefSeq	Homo sapiens patched domain containing 2 (PTCHD2), mRNA.	chr1	4.03	4.66	4.25	4.49	4.85	4.63	5.11	4.31
TC0100006858.hg.1	7.07	7.32	-1.189	down	0.370017	gorreybo.bAug10-unspliced	Transcript Identified by AceView	other	chr1	+	gorreybo.bAug10-unspliced	11504028	11504316	6	NA	NA	gorreybo.bAug10-unspliced	Ace View	Transcript Identified by AceView	chr1	6.69	7.4	7.08	7.1	7.98	6.86	7.39	7.06
TC0100006859.hg.1	6.71	7.76	-2.071	down	0.0152594	gorreybo	Transcript Identified by AceView	other	chr1	+	gorreybo.aAug10-unspliced	11505823	11506171	6	NA	NA	gorreybo.aAug10-unspliced	Ace View	Transcript Identified by AceView	chr1	6.75	7.6	6.07	6.44	7.62	8.28	7.83	7.31
TC0100006860.hg.1	7.85	7.65	1.149	up	0.494719	NR_104624	Homo sapiens uncharacterized LOC101929181 (LOC101929181), long non-coding RNA.	lncRNA	chr1	+	NR_104624	11609531	11613355	10	NA	NA	NR_104624	RefSeq	Homo sapiens uncharacterized LOC101929181 (LOC101929181), long non-coding RNA.	chr1	7.85	8.38	7.75	7.42	7.77	8.23	7.35	7.25
TC0100006861.hg.1	5.61	6	-1.31	down	0.054602	FBXO44	F-box protein 44	coding	chr1	+	NM_001014765	11654375	11663327	10	1p36.22	93611	NM_001014765	RefSeq	Homo sapiens F-box protein 44 (FBXO44), transcript variant 4, mRNA.	chr1	5.53	5.79	5.52	5.59	5.73	5.82	6.27	6.16
TC0100006862.hg.1	5.7	5.69	1.007	up	0.957749	FBXO6	F-box protein 6	coding	chr1	+	NM_018438	11664093	11674354	10	1p36.22	26270	NM_018438	RefSeq	Homo sapiens F-box protein 6 (FBXO6), mRNA.	chr1	6.5	5.44	5.46	5.42	5.36	5.69	5.95	5.76
TC0100006863.hg.1	7.33	7.36	-1.021	down	0.9303	NONHSAT000908	Non-coding transcript identified by NONCODE	lncRNA	chr1	+	NONHSAT000908	11686544	11688420	10	NA	NA	NONHSAT000908	lncRNAWiki	Non-coding transcript identified by NONCODE	chr1	6.66	7.18	7.76	7.73	7.5	7.48	7.51	6.94
TC0100006864.hg.1	5.3	5.14	1.117	up	0.669938	DRAXIN	dorsal inhibitory axon guidance protein	coding	chr1	+	NM_198545	11691722	11725857	10	1p36.22	374946	NM_198545	RefSeq	Homo sapiens dorsal inhibitory axon guidance protein (DRAXIN), mRNA.	chr1	6.19	4.81	5.42	4.79	4.86	4.67	5.8	5.23
TC0100006865.hg.1	4.08	4.17	-1.064	down	0.522376	AGTRAP	angiotensin II receptor-associated protein	coding	chr1	+	NM_001040194	11736084	11754802	10	1p36.22	57085	NM_001040194	RefSeq	Homo sapiens angiotensin II receptor-associated protein (AGTRAP), transcript variant 2, mRNA.	chr1	3.96	4.2	4.08	4.06	4.14	4.11	4.07	4.36
TC0100006866.hg.1	5.01	5.16	-1.11	down	0.426007	C1orf167	chromosome 1 open reading frame 167	coding	chr1	+	NM_001010881	11761787	11789585	10	1p36.22	284498	NM_001010881	RefSeq	Homo sapiens chromosome 1 open reading frame 167 (C1orf167), mRNA.	chr1	4.65	5.17	4.96	5.25	5.12	5.04	5.41	5.07
TC0100006867.hg.1	5.05	5.15	-1.072	down	0.557081	chuply	Transcript Identified by AceView	other	chr1	+	chuply.aAug10-unspliced	11800541	11800999	6	NA	NA	chuply.aAug10-unspliced	Ace View	Transcript Identified by AceView	chr1	5.1	4.83	5.2	5.09	5.11	5.25	4.95	5.29
TC0100006869.hg.1	5.87	5.62	1.189	up	0.328428	kawnawbu	Transcript Identified by AceView	other	chr1	+	kawnawbu.aAug10-unspliced	11817449	11818364	6	NA	NA	kawnawbu.aAug10-unspliced	Ace View	Transcript Identified by AceView	chr1	6.53	5.44	5.73	5.79	5.69	5.45	5.58	5.78
TC0100006870.hg.1	6.88	6.91	-1.021	down	0.967204	T003240	Transcript identified by MiTranscriptome	lncrna	chr1	+	T003240	11853074	11856399	6	NA	NA	T003240	miTranscriptome	Transcript identified by MiTranscriptome	chr1	6.55	6.59	6.23	8.17	7.53	7.4	6.3	6.39
TC0100006871.hg.1	5.33	5.35	-1.014	down	0.945105	SBF1P2	havana:known chromosome:GRCh38:1:11877770:11880406:1 gene:ENSG00000224904 gene_biotype:processed_pseudogene transcript_biotype:processed_pseudogene	processed_pseudogene	chr1	+	ENST00000438808	11877770	11880406	10	NA	NA	ENST00000438808	ENSEMBL	havana:known chromosome:GRCh38:1:11877770:11880406:1 gene:ENSG00000224904 gene_biotype:processed_pseudogene transcript_biotype:processed_pseudogene	chr1	5.77	5.49	5.11	4.96	5.53	5.12	5.31	5.43
TC0100006872.hg.1	5.1	5.48	-1.301	down	0.262001	T003246	Transcript identified by MiTranscriptome	lncrna	chr1	+	T003246	11891006	11894235	9	NA	NA	T003246	miTranscriptome	Transcript identified by MiTranscriptome	chr1	4.82	5.16	4.8	5.62	5.41	5.98	5.82	4.7
TC0100006873.hg.1	10.68	10.04	1.558	up	0.285598	RNU5E-1	RNA, U5E small nuclear 1	snRNA	chr1	+	NR_002754	11908152	11908272	10	1p36.22	26829	NR_002754	RefSeq	Homo sapiens RNA, U5E small nuclear 1 (RNU5E-1), small nuclear RNA.	chr1	11.06	10.07	10.66	10.92	9.59	9.48	9.24	11.86
TC0100006874.hg.1	7.26	7.58	-1.248	down	0.165989	PLOD1	procollagen-lysine, 2-oxoglutarate 5-dioxygenase 1	coding	chr1	+	NM_000302	11934205	11975542	10	1p36.22	5351	NM_000302	RefSeq	Homo sapiens procollagen-lysine, 2-oxoglutarate 5-dioxygenase 1 (PLOD1), transcript variant 2, mRNA.	chr1	7.05	7.76	6.83	7.39	7.66	7.52	7.54	7.6
TC0100006875.hg.1	5.29	5.71	-1.338	down	0.20855	MFN2	mitofusin 2	coding	chr1	+	NM_001127660	11980181	12013515	10	1p36.22	9927	NM_001127660	RefSeq	Homo sapiens mitofusin 2 (MFN2), transcript variant 2, mRNA.	chr1	5.75	4.91	5.25	5.27	5.05	5.92	5.49	6.4
TC0100006876.hg.1	5.11	5.6	-1.404	down	0.0587415	MIIP	migration and invasion inhibitory protein	coding	chr1	+	NM_021933	12019242	12032049	10	1p36.22	60672	NM_021933	RefSeq	Homo sapiens migration and invasion inhibitory protein (MIIP), mRNA.	chr1	4.68	5.53	4.88	5.35	5.45	5.48	5.88	5.58
TC0100006877.hg.1	6.28	6.07	1.157	up	0.410932	MIIP.lAug10-unspliced	Transcript Identified by AceView, Entrez Gene ID(s) 60672	other	chr1	+	MIIP.lAug10-unspliced	12023790	12024159	6	NA	NA	MIIP.lAug10-unspliced	Ace View	Transcript Identified by AceView, Entrez Gene ID(s) 60672	chr1	6.17	6.48	5.75	6.72	6.32	5.75	6.29	5.91
TC0100006878.hg.1	5.59	5.64	-1.035	down	0.766898	MIR6729	microRNA 6729;mature miRNA;hsa-miR-6729-5p;hsa-miR-6729-3p	Precursor_microRNA	chr1	+	NR_106787	12029158	12029222	10	NA	NA	NR_106787	RefSeq	Homo sapiens microRNA 6729 (MIR6729), microRNA.	chr1	5.42	5.47	5.85	5.61	5.53	5.76	5.79	5.47
TC0100006879.hg.1	7.9	8.71	-1.753	down	0.0909246	T003272	Transcript identified by MiTranscriptome	lncrna	chr1	+	T003272	12052467	12056771	6	NA	NA	T003272	miTranscriptome	Transcript identified by MiTranscriptome	chr1	6.8	8.27	7.94	8.6	8.58	8.54	9.51	8.2
TC0100006880.hg.1	6.52	6.53	-1.007	down	0.947698	TNFRSF8	tumor necrosis factor receptor superfamily, member 8	coding	chr1	+	NM_001243	12063377	12144207	10	1p36	943	NM_001243	RefSeq	Homo sapiens tumor necrosis factor receptor superfamily, member 8 (TNFRSF8), transcript variant 1, mRNA.	chr1	6.15	6.59	6.58	6.74	6.69	6.61	6.58	6.23
TC0100006881.hg.1	6.82	6.93	-1.079	down	0.731238	TNFRSF1B	tumor necrosis factor receptor superfamily, member 1B	coding	chr1	+	NM_001066	12166943	12209228	10	1p36.22	7133	NM_001066	RefSeq	Homo sapiens tumor necrosis factor receptor superfamily, member 1B (TNFRSF1B), mRNA.	chr1	7.47	6.64	6.57	6.61	7.07	6.85	7.46	6.33
TC0100006882.hg.1	5.68	5.88	-1.149	down	0.489148	NONHSAT000942	Non-coding transcript identified by NONCODE	lncRNA	chr1	+	NONHSAT000942	12173962	12180279	10	NA	NA	NONHSAT000942	lncRNAWiki	Non-coding transcript identified by NONCODE	chr1	5.42	5.74	5.51	6.04	6	5.65	5.33	6.52
TC0100006883.hg.1	6.16	6.45	-1.223	down	0.126564	NONHSAT000946	Non-coding transcript identified by NONCODE	lncRNA	chr1	+	NONHSAT000946	12204789	12205011	10	NA	NA	NONHSAT000946	lncRNAWiki	Non-coding transcript identified by NONCODE	chr1	5.88	6.44	6.15	6.15	6.52	6.57	6.48	6.21
TC0100006884.hg.1	5.44	5.79	-1.275	down	0.310208	VPS13D	vacuolar protein sorting 13 homolog D (S. cerevisiae)	coding	chr1	+	NM_015378	12230039	12512047	10	1p36.22	55187	NM_015378	RefSeq	Homo sapiens vacuolar protein sorting 13 homolog D (S. cerevisiae) (VPS13D), transcript variant 1, mRNA.	chr1	5.42	4.81	5.59	5.93	5.69	5.21	6.53	5.73
TC0100006885.hg.1	6.6	7.91	-2.479	down	0.00135341	pynawbu	Transcript Identified by AceView	other	chr1	+	pynawbu.aAug10-unspliced	12248450	12252871	6	NA	NA	pynawbu.aAug10-unspliced	Ace View	Transcript Identified by AceView	chr1	5.95	6.96	6.28	7.21	7.83	7.89	8.08	7.82
TC0100006886.hg.1	15.42	15.43	-1.007	down	0.991419	AL031276.1:45826..45761:rfam	microRNA mir-1255	Precursor_microRNA	chr1	+	AL031276.1:45826..45761:rfam	12265789	12265854	10	NA	NA	AL031276.1:45826..45761:rfam	RNACentral	microRNA mir-1255	chr1	15.12	16.05	15.11	15.41	15.34	15.41	15.54	15.41
TC0100006887.hg.1	6.49	7.42	-1.905	down	0.00409081	klorzubo	Transcript Identified by AceView	other	chr1	+	klorzubo.aAug10-unspliced	12422294	12423280	6	NA	NA	klorzubo.aAug10-unspliced	Ace View	Transcript Identified by AceView	chr1	6.21	6.22	6.78	6.74	7.45	7.59	7.75	6.89
TC0100006888.hg.1	5.82	5.12	1.625	up	0.0196203	NONHSAT000949	Non-coding transcript identified by NONCODE	lncRNA	chr1	+	NONHSAT000949	12450297	12450993	10	NA	NA	NONHSAT000949	lncRNAWiki	Non-coding transcript identified by NONCODE	chr1	5.52	5.88	5.72	6.16	5.16	4.72	4.92	5.69
TC0100006889.hg.1	7.75	8	-1.189	down	0.338847	AC243836.1	AC243836.1 (from geneSymbol)	Precursor_microRNA	chr1	+	uc057cjv.1	12481829	12481928	10	NA	NA	uc057cjv.1	UCSC Genes	N/A	chr1	7.51	8.34	7.44	7.71	7.78	7.69	8.25	8.29
TC0100006890.hg.1	7.38	7.89	-1.424	down	0.170574	werleebu	Transcript Identified by AceView	other	chr1	+	werleebu.aAug10-unspliced	12487500	12488691	6	NA	NA	werleebu.aAug10-unspliced	Ace View	Transcript Identified by AceView	chr1	7.01	6.87	8.05	7.6	7.5	7.43	8.1	8.55
TC0100006891.hg.1	6.96	7.34	-1.301	down	0.0907937	SNORA59B	small nucleolar RNA, H/ACA box 59B	snoRNA	chr1	+	NR_003022	12507246	12507397	10	17p11.2	677882	NR_003022	RefSeq	Homo sapiens small nucleolar RNA, H/ACA box 59B (SNORA59B), small nucleolar RNA.	chr1	6.54	7	7.08	7.21	7.24	7.29	7.15	7.67
TC0100006892.hg.1	6.78	6.8	-1.014	down	0.933485	T003295	Transcript identified by MiTranscriptome	lncrna	chr1	+	T003295	12519460	12534871	6	NA	NA	T003295	miTranscriptome	Transcript identified by MiTranscriptome	chr1	7.12	6.61	6.84	6.54	6.51	6.93	6.62	7.12
TC0100006893.hg.1	7.07	6.98	1.064	up	0.56451	LINC02766	RP5-888M10.2 (from geneSymbol)	lncRNA	chr1	+	ENST00000416696.1	12527444	12529463	10	NA	NA	ENST00000416696.1	lncRNAWiki	N/A	chr1	7.18	6.81	7.22	7.07	6.95	7.04	7.04	6.89
TC0100006894.hg.1	7.9	7.62	1.214	up	0.318977	T003300	Transcript identified by MiTranscriptome	tucp	chr1	+	T003300	12548519	12553429	6	NA	NA	T003300	miTranscriptome	Transcript identified by MiTranscriptome	chr1	8.57	7.55	7.86	7.63	7.64	7.23	7.6	8.01
TC0100006895.hg.1	5.7	5.9	-1.149	down	0.200163	tornawbu	Transcript Identified by AceView	other	chr1	+	tornawbu.aAug10	12580826	12582007	6	NA	NA	tornawbu.aAug10	Ace View	Transcript Identified by AceView	chr1	5.76	5.67	5.85	5.54	5.95	5.85	5.85	5.94
TC0100006896.hg.1	5.85	6.28	-1.347	down	0.0953604	bermybo	Transcript Identified by AceView	other	chr1	+	bermybo.aAug10	12607383	12617431	10	NA	NA	bermybo.aAug10	Ace View	Transcript Identified by AceView	chr1	5.19	6	5.96	6.23	6.15	6.22	6.37	6.38
TC0100006897.hg.1	5.21	5.07	1.102	up	0.597224	T003313	Transcript identified by MiTranscriptome	lncrna	chr1	+	T003313	12617860	12619946	6	NA	NA	T003313	miTranscriptome	Transcript identified by MiTranscriptome	chr1	4.7	4.92	5.35	5.89	4.96	5.34	4.84	5.13
TC0100006898.hg.1	5.71	6.01	-1.231	down	0.264854	T003314	Transcript identified by MiTranscriptome	lncrna	chr1	+	T003314	12620335	12623866	10	NA	NA	T003314	miTranscriptome	Transcript identified by MiTranscriptome	chr1	5.46	5.74	5.99	5.67	5.98	6.63	5.55	5.87
TC0100006899.hg.1	6.72	6.45	1.206	up	0.152677	T003319	Transcript identified by MiTranscriptome	lncrna	chr1	+	T003319	12628665	12631395	10	NA	NA	T003319	miTranscriptome	Transcript identified by MiTranscriptome	chr1	7.05	6.52	6.88	6.45	6.45	6.4	6.35	6.58
TC0100006900.hg.1	5.74	5.95	-1.157	down	0.388279	AADACL4	arylacetamide deacetylase-like 4	coding	chr1	+	NM_001013630	12644547	12667086	10	1p36.21	343066	NM_001013630	RefSeq	Homo sapiens arylacetamide deacetylase-like 4 (AADACL4), mRNA.	chr1	5.37	5.97	5.43	6.18	6.03	5.6	6.19	5.98
TC0100006901.hg.1	5.88	6.61	-1.659	down	0.218526	T003333	Transcript identified by MiTranscriptome	lncrna	chr1	+	T003333	12683086	12692557	6	NA	NA	T003333	miTranscriptome	Transcript identified by MiTranscriptome	chr1	4.84	6.21	7.3	5.19	5.87	6.34	7.04	7.19
TC0100006902.hg.1	7.27	7.47	-1.149	down	0.478289	AC244670.1	havana:known chromosome:GRCh38:1:12692909:12693020:1 gene:ENSG00000226166 gene_biotype:processed_pseudogene transcript_biotype:processed_pseudogene	processed_pseudogene	chr1	+	ENST00000436879	12692909	12693020	10	NA	NA	ENST00000436879	ENSEMBL	havana:known chromosome:GRCh38:1:12692909:12693020:1 gene:ENSG00000226166 gene_biotype:processed_pseudogene transcript_biotype:processed_pseudogene	chr1	7.39	7.95	6.64	7.1	7.44	7.23	7.55	7.67
TC0100006903.hg.1	6.47	6.69	-1.165	down	0.563356	AADACL3	arylacetamide deacetylase-like 3	coding	chr1	+	NM_001103170	12716115	12728759	10	1p36.21	126767	NM_001103170	RefSeq	Homo sapiens arylacetamide deacetylase-like 3 (AADACL3), transcript variant 1, mRNA.	chr1	5.46	6.55	6.99	6.87	6.33	6.32	7.26	6.85
TC0100006904.hg.1	7.46	8.64	-2.266	down	0.0270202	NONHSAT000962	Non-coding transcript identified by NONCODE	lncRNA	chr1	+	NONHSAT000962	12739736	12739839	6	NA	NA	NONHSAT000962	NONCODE	Non-coding transcript identified by NONCODE	chr1	6	8.22	8.04	7.57	8.66	8.47	8.64	8.8
TC0100006905.hg.1	3.95	4.39	-1.357	down	0.157509	C1orf158	chromosome 1 open reading frame 158	coding	chr1	+	NM_152290	12746186	12763699	10	1p36.21	93190	NM_152290	RefSeq	Homo sapiens chromosome 1 open reading frame 158 (C1orf158), mRNA.	chr1	3.42	4.63	3.68	4.06	4.28	4.86	4.19	4.23
TC0100006906.hg.1	5.09	5.93	-1.79	down	0.0526628	C1orf158.eAug10-unspliced	Transcript Identified by AceView, Entrez Gene ID(s) 93190	other	chr1	+	C1orf158.eAug10-unspliced	12756790	12757297	6	NA	NA	C1orf158.eAug10-unspliced	Ace View	Transcript Identified by AceView, Entrez Gene ID(s) 93190	chr1	4.31	4.85	5.04	6.17	6.26	5.6	5.77	6.09
TC0100006907.hg.1	6.4	6.58	-1.133	down	0.391729	PRAMEF12	PRAME family member 12	coding	chr1	+	NM_001080830	12774841	12777906	10	1p36.21	390999	NM_001080830	RefSeq	Homo sapiens PRAME family member 12 (PRAMEF12), mRNA.	chr1	6.5	6.02	6.52	6.56	6.45	6.94	6.41	6.5
TC0100006908.hg.1	6.17	6.21	-1.028	down	0.821433	PRAMEF1	PRAME family member 1	coding	chr1	+	NM_001294139	12791397	12796628	10	1p36.21	65121	NM_001294139	RefSeq	Homo sapiens PRAME family member 1 (PRAMEF1), transcript variant 2, mRNA.	chr1	5.96	6.51	5.93	6.26	5.98	6.22	6.28	6.35
TC0100006909.hg.1	6.35	6.38	-1.021	down	0.92657	T003361	Transcript identified by MiTranscriptome	lncrna	chr1	+	T003361	12808104	12813144	9	NA	NA	T003361	miTranscriptome	Transcript identified by MiTranscriptome	chr1	6.13	6.05	6.65	6.56	6.83	5.69	6.8	6.18
TC0100006910.hg.1	4.59	5.16	-1.485	down	0.0600963	PRAMEF2	PRAME family member 2	coding	chr1	+	NM_023014	12857086	12861909	10	1p36.21	65122	NM_023014	RefSeq	Homo sapiens PRAME family member 2 (PRAMEF2), mRNA.	chr1	4.55	4.9	4.06	4.87	5.24	5.45	5.32	4.61
TC0100006911.hg.1	10.04	10.63	-1.505	down	0.0290427	T003380	Transcript identified by MiTranscriptome	lncrna	chr1	+	T003380	12889598	12899603	6	NA	NA	T003380	miTranscriptome	Transcript identified by MiTranscriptome	chr1	9.64	10.28	9.72	10.54	10.73	10.62	10.56	10.61
TC0100006912.hg.1	6.73	6.98	-1.189	down	0.493851	PRAMEF7	PRAME family member 7	coding	chr1	+	NM_001012277	12916610	12920482	10	1p36.21	441871	NM_001012277	RefSeq	Homo sapiens PRAME family member 7 (PRAMEF7), mRNA.	chr1	7.05	7.11	5.62	7.14	7.05	6.65	7.3	6.93
TC0100006913.hg.1	9.22	9.9	-1.602	down	0.258202	RNU6-1072P	RNA, U6 small nuclear 1072, pseudogene (from HGNC RNU6-1072P)	snRNA	chr1	+	uc057ckk.1	12922554	12922660	10	NA	NA	uc057ckk.1	UCSC Genes	RNA, U6 small nuclear 1072, pseudogene [Source:HGNC Symbol;Acc:HGNC:48035]	chr1	7.54	9.84	9.16	10.34	9.61	9.66	10.57	9.75
TC0100006914.hg.1	5.68	6.3	-1.537	down	0.138675	PRAMEF29P	havana:known chromosome:GRCh38:1:12926162:12928253:1 gene:ENSG00000234064 gene_biotype:unprocessed_pseudogene transcript_biotype:unprocessed_pseudogene	unprocessed_pseudogene	chr1	+	ENST00000418187	12926162	12928253	10	NA	NA	ENST00000418187	ENSEMBL	havana:known chromosome:GRCh38:1:12926162:12928253:1 gene:ENSG00000234064 gene_biotype:unprocessed_pseudogene transcript_biotype:unprocessed_pseudogene	chr1	4.69	5.82	5.69	6.5	5.94	6.9	6.03	6.33
TC0100006915.hg.1	8.18	8.73	-1.464	down	0.105097	PRAMEF28P	havana:known chromosome:GRCh38:1:13029339:13032130:1 gene:ENSG00000274178 gene_biotype:unprocessed_pseudogene transcript_biotype:unprocessed_pseudogene	unprocessed_pseudogene	chr1	+	ENST00000610289	13029339	13032130	10	NA	NA	ENST00000610289	ENSEMBL	havana:known chromosome:GRCh38:1:13029339:13032130:1 gene:ENSG00000274178 gene_biotype:unprocessed_pseudogene transcript_biotype:unprocessed_pseudogene	chr1	7.58	8.47	7.73	8.95	8.77	8.52	8.77	8.87
TC0100006917.hg.1	9.21	9.75	-1.454	down	0.430948	lnc-PRAMEF22-1:1	RP13-221M14.2 (from geneSymbol)	lncRNA	chr1	+	lnc-PRAMEF22-1:1	13079329	13079808	10	NA	NA	lnc-PRAMEF22-1:1	lncRNAWiki	N/A	chr1	7.35	10.22	9.08	10.17	9.81	10.7	9.7	8.8
TC0100006918.hg.1	5.88	6.6	-1.647	down	0.0946099	PRAMEF34P	PRAME family member 34, pseudogene	pseudo	chr1	+	NR_111947	13127069	13132274	10	1p36.21	649324	NR_111947	RefSeq	Homo sapiens PRAME family member 34, pseudogene (PRAMEF34P), non-coding RNA.	chr1	4.97	6.6	5.34	6.59	6.84	6.62	6.65	6.3
TC0100006919.hg.1	8.07	8.79	-1.647	down	0.0422267	T003395	Transcript identified by MiTranscriptome	lncrna	chr1	+	T003395	13141027	13145138	6	NA	NA	T003395	miTranscriptome	Transcript identified by MiTranscriptome	chr1	7.65	8.65	7.55	8.43	9.06	8.99	8.85	8.27
TC0100006920.hg.1	6.06	6.72	-1.58	down	0.0795873	PRAMEF9	PRAME family member 9	coding	chr1	+	ENST00000415919	13172455	13179464	10	1p36.21	343070	ENST00000415919	ENSEMBL	PRAME family member 25 [gene_biotype:protein_coding transcript_biotype:protein_coding]	chr1	5.12	6.7	6.29	6.13	6.68	7.12	6.74	6.36
TC0100006921.hg.1	7.76	7.45	1.24	up	0.47539	PRAMEF31P	havana:known chromosome:GRCh38:1:13245863:13248652:1 gene:ENSG00000250894 gene_biotype:unprocessed_pseudogene transcript_biotype:unprocessed_pseudogene	unprocessed_pseudogene	chr1	+	ENST00000504262	13245863	13248652	10	NA	NA	ENST00000504262	ENSEMBL	havana:known chromosome:GRCh38:1:13245863:13248652:1 gene:ENSG00000250894 gene_biotype:unprocessed_pseudogene transcript_biotype:unprocessed_pseudogene	chr1	7.09	8.36	6.88	8.7	7.16	7.54	7.6	7.51
TC0100006922.hg.1	6.93	7.23	-1.231	down	0.186903	PRAMEF5	PRAME family member 5	coding	chr1	+	ENST00000622421	13254198	13263435	10	1p36.21	343068	ENST00000622421	ENSEMBL	PRAME family member 5 [gene_biotype:protein_coding transcript_biotype:protein_coding]	chr1	6.5	7.09	6.82	7.31	7.44	7.25	7.26	6.97
TC0100006924.hg.1	9.08	9.78	-1.625	down	0.208572	AC243961.1	RP11-219C24.10 (from geneSymbol)	lncRNA	chr1	+	ENST00000432559.2	13324039	13324518	10	NA	NA	ENST00000432559.2	lncRNAWiki	N/A	chr1	7.56	9.37	9.3	10.09	9.59	10.41	9.86	9.24
TC0100006925.hg.1	5.61	6.16	-1.464	down	0.220072	PRAMEF16	PRAME family member 16	coding	chr1	+	NM_001045480	13389628	13392631	10	1p36.21	654348	NM_001045480	RefSeq	Homo sapiens PRAME family member 16 (PRAMEF16), mRNA.	chr1	4.55	6.55	5.42	5.91	6.21	6.28	6.56	5.57
TC0100006926.hg.1	4.97	4.73	1.181	up	0.176359	PRAMEF20	PRAME family member 20	coding	chr1	+	NM_001099852	13410450	13421328	10	1p36.21	645425	NM_001099852	RefSeq	Homo sapiens PRAME family member 20 (PRAMEF20), mRNA.	chr1	4.87	4.96	4.97	5.07	4.86	4.62	4.98	4.44
TC0100006927.hg.1	9.12	8.78	1.266	up	0.0624102	NONHSAT000974	Non-coding transcript identified by NONCODE	lncRNA	chr1	+	NONHSAT000974	13417400	13417880	10	NA	NA	NONHSAT000974	lncRNAWiki	Non-coding transcript identified by NONCODE	chr1	9.27	9	9.18	9.04	8.74	8.77	8.56	9.05
TC0100006928.hg.1	5.42	5.65	-1.173	down	0.181677	T003407	Transcript identified by MiTranscriptome	lncrna	chr1	+	T003407	13487370	13493149	10	NA	NA	T003407	miTranscriptome	Transcript identified by MiTranscriptome	chr1	5.53	5.39	5.1	5.64	5.6	5.64	5.71	5.64
TC0100006929.hg.1	5.88	5.86	1.014	up	0.856817	AL354712.1	RP4-597A16.2 (from geneSymbol)	lncRNA	chr1	+	ENST00000563570.1	13513220	13516270	10	NA	NA	ENST00000563570.1	lncRNAWiki	N/A	chr1	5.94	5.73	5.95	5.92	5.9	5.79	5.84	5.91
TC0100006930.hg.1	4.71	4.67	1.028	up	0.838025	BRWD1P1	bromodomain and WD repeat domain containing 1 pseudogene 1 [gene_biotype:processed_pseudogene transcript_biotype:processed_pseudogene]	processed_pseudogene	chr1	+	ENST00000401091	13555001	13555694	10	NA	NA	ENST00000401091	ENSEMBL	bromodomain and WD repeat domain containing 1 pseudogene 1 [gene_biotype:processed_pseudogene transcript_biotype:processed_pseudogene]	chr1	4.52	4.58	4.85	4.88	4.53	5.02	4.63	4.5
TC0100006931.hg.1	5.17	5.44	-1.206	down	0.337147	PDPN	podoplanin	coding	chr1	+	NM_001006624	13583465	13617957	10	1p36.21	10630	NM_001006624	RefSeq	Homo sapiens podoplanin (PDPN), transcript variant 3, mRNA.	chr1	4.86	5.88	4.71	5.23	5.65	5.28	5.46	5.35
TC0100006932.hg.1	8.43	8.63	-1.149	down	0.57335	symeybu	Transcript Identified by AceView	other	chr1	+	symeybu.aAug10-unspliced	13590884	13591640	6	NA	NA	symeybu.aAug10-unspliced	Ace View	Transcript Identified by AceView	chr1	8.06	8.48	7.8	9.36	8.3	9.12	8.73	8.37
TC0100006933.hg.1	6.85	6.46	1.31	up	0.117587	T003421	Transcript identified by MiTranscriptome	lncrna	chr1	+	T003421	13639026	13643513	6	NA	NA	T003421	miTranscriptome	Transcript identified by MiTranscriptome	chr1	7.31	6.65	6.89	6.56	6.89	6.36	6.31	6.3
TC0100006934.hg.1	7.45	7.68	-1.173	down	0.604988	klaleebo	Transcript Identified by AceView	other	chr1	+	klaleebo.aAug10-unspliced	13650925	13651638	6	NA	NA	klaleebo.aAug10-unspliced	Ace View	Transcript Identified by AceView	chr1	7.28	7.07	7.66	7.79	8.13	7.03	8.73	6.82
TC0100006935.hg.1	6.83	6.82	1.007	up	0.973956	lnc-PRDM2-1:1	Transcript Originally Identified by LNCipedia, alternate transcript name: NONHSAT000983	lncRNA	chr1	+	lnc-PRDM2-1:1	13671470	13674908	10	NA	NA	lnc-PRDM2-1:1	lncRNAWiki	Transcript Originally Identified by LNCipedia, alternate transcript name: NONHSAT000983	chr1	6.76	6.89	6.65	7	6.69	6.97	6.78	6.84
TC0100006936.hg.1	6.08	6.33	-1.189	down	0.259375	NONHSAT000987	Non-coding transcript identified by NONCODE	lncRNA	chr1	+	NONHSAT000987	13696914	13698781	10	NA	NA	NONHSAT000987	lncRNAWiki	Non-coding transcript identified by NONCODE	chr1	6.28	6.18	5.95	5.93	6.43	6.25	6.74	5.91
TC0100006937.hg.1	8	8.12	-1.087	down	0.534454	PRDM2	PR domain containing 2, with ZNF domain	coding	chr1	+	NM_001007257	13700198	13825079	10	1p36.21	7799	NM_001007257	RefSeq	Homo sapiens PR domain containing 2, with ZNF domain (PRDM2), transcript variant 3, mRNA.	chr1	7.88	7.79	8.07	8.24	8.2	8.05	8.46	7.77
TC0100006938.hg.1	4.82	5.3	-1.395	down	0.305522	kleeleebo	Transcript Identified by AceView	other	chr1	+	kleeleebo.aAug10-unspliced	13752301	13753945	6	NA	NA	kleeleebo.aAug10-unspliced	Ace View	Transcript Identified by AceView	chr1	4.04	4.51	5.28	5.46	6.12	5.31	5.44	4.32
TC0100006939.hg.1	7.7	8.31	-1.526	down	0.294734	blarawbo	Transcript Identified by AceView	other	chr1	+	blarawbo.aAug10-unspliced	13758745	13760869	6	NA	NA	blarawbo.aAug10-unspliced	Ace View	Transcript Identified by AceView	chr1	8.7	7.22	7.82	7.07	7.9	8.44	7.24	9.66
TC0100006940.hg.1	5.99	6.29	-1.231	down	0.411314	zoymeybu	Transcript Identified by AceView	other	chr1	+	zoymeybu.aAug10-unspliced	13805863	13806185	6	NA	NA	zoymeybu.aAug10-unspliced	Ace View	Transcript Identified by AceView	chr1	5.42	5.87	5.56	7.11	6.35	6.11	6.5	6.22
TC0100006941.hg.1	7.66	8.04	-1.301	down	0.0776975	T003452	Transcript identified by MiTranscriptome: lncrna	lncrna	chr1	+	T003452	13828311	13843113	9	NA	NA	T003452	miTranscriptome	Transcript identified by MiTranscriptome: lncrna	chr1	7.43	7.67	7.52	8.01	8.34	7.78	7.99	8.05
TC0100006942.hg.1	7.35	7.56	-1.157	down	0.425105	T003456	Transcript identified by MiTranscriptome	lncrna	chr1	+	T003456	13888841	14532565	10	NA	NA	T003456	miTranscriptome	Transcript identified by MiTranscriptome	chr1	7.01	7.48	7.23	7.68	7.48	7.02	8.01	7.72
TC0100006943.hg.1	6.6	6.38	1.165	up	0.403939	glubaw	Transcript Identified by AceView	other	chr1	+	glubaw.aAug10-unspliced	13967702	13968099	6	NA	NA	glubaw.aAug10-unspliced	Ace View	Transcript Identified by AceView	chr1	5.98	7.06	6.75	6.61	6.06	6.71	6.38	6.36
TC0100006944.hg.1	7.61	7.56	1.035	up	0.797464	torima	Transcript Identified by AceView	other	chr1	+	torima.aAug10-unspliced	14114909	14115440	6	NA	NA	torima.aAug10-unspliced	Ace View	Transcript Identified by AceView	chr1	7.75	7.67	7.52	7.5	7.42	7.85	7.83	7.13
TC0100006945.hg.1	6.06	6.79	-1.659	down	0.0675627	NONHSAT000991	Non-coding transcript identified by NONCODE	lncRNA	chr1	+	NONHSAT000991	14195193	14198320	10	NA	NA	NONHSAT000991	lncRNAWiki	Non-coding transcript identified by NONCODE	chr1	5.51	5.56	6.57	6.59	6.35	6.75	7.49	6.57
TC0100006946.hg.1	8.67	9.72	-2.071	down	0.0514287	lnc-C1orf196-1:1	Transcript Originally Identified by LNCipedia, alternate transcript name: NONHSAT000993	lncRNA	chr1	+	lnc-C1orf196-1:1	14205478	14206373	10	NA	NA	lnc-C1orf196-1:1	lncRNAWiki	Transcript Originally Identified by LNCipedia, alternate transcript name: NONHSAT000993	chr1	7.78	9.24	8.7	8.96	9.7	9.11	10.94	9.13
TC0100006947.hg.1	6.36	7.16	-1.741	down	0.0153316	florawbo	Transcript Identified by AceView	other	chr1	+	florawbo.aAug10-unspliced	14319097	14328748	6	NA	NA	florawbo.aAug10-unspliced	Ace View	Transcript Identified by AceView	chr1	5.87	6.27	6.87	6.44	6.82	7.67	7	7.14
TC0100006948.hg.1	6.85	6.97	-1.087	down	0.589835	NONHSAT000998	Non-coding transcript identified by NONCODE	lncRNA	chr1	+	NONHSAT000998	14333425	14339151	10	NA	NA	NONHSAT000998	lncRNAWiki	Non-coding transcript identified by NONCODE	chr1	6.32	6.94	6.76	7.36	7.03	6.91	6.87	7.07
TC0100006949.hg.1	7.25	7.29	-1.028	down	0.954835	NONHSAT001006	Non-coding transcript identified by NONCODE	lncRNA	chr1	+	NONHSAT001006	14380006	14381388	10	NA	NA	NONHSAT001006	lncRNAWiki	Non-coding transcript identified by NONCODE	chr1	5.22	8.44	6.77	8.59	7.34	6.95	7.3	7.59
TC0100006950.hg.1	7.3	7.88	-1.495	down	0.340045	skaley	Transcript Identified by AceView	other	chr1	+	skaley.aAug10-unspliced	14391084	14393860	6	NA	NA	skaley.aAug10-unspliced	Ace View	Transcript Identified by AceView	chr1	5.45	7.52	7.97	8.27	8.09	7.38	7.83	8.21
TC0100006951.hg.1	6.46	6.03	1.347	up	0.21343	spawoybo	Transcript Identified by AceView	other	chr1	+	spawoybo.aAug10-unspliced	14415897	14416510	6	NA	NA	spawoybo.aAug10-unspliced	Ace View	Transcript Identified by AceView	chr1	7.32	5.81	6.67	6.05	6.17	6.23	5.79	5.93
TC0100006952.hg.1	5.42	5.7	-1.214	down	0.472229	T003537	Transcript identified by MiTranscriptome	lncrna	chr1	+	T003537	14525278	14529138	6	NA	NA	T003537	miTranscriptome	Transcript identified by MiTranscriptome	chr1	4.9	5.83	4.69	6.26	6.26	5.32	5.76	5.48
TC0100006953.hg.1	7.91	8.68	-1.705	down	0.0403804	T003540	Transcript identified by MiTranscriptome	lncrna	chr1	+	T003540	14534680	14556874	6	NA	NA	T003540	miTranscriptome	Transcript identified by MiTranscriptome	chr1	7.79	8.22	7.05	8.58	8.93	8.82	8.4	8.57
TC0100006954.hg.1	5.8	5.85	-1.035	down	0.808939	KAZN	kazrin, periplakin interacting protein	coding	chr1	+	NM_001017999	14598704	15118048	10	1p36.21	23254	NM_001017999	RefSeq	Homo sapiens kazrin, periplakin interacting protein (KAZN), transcript variant D, mRNA.	chr1	5.94	5.98	5.8	5.48	5.82	5.46	6.17	5.95
TC0100006955.hg.1	8.46	8.66	-1.149	down	0.611226	skeemeybu	Transcript Identified by AceView	other	chr1	+	skeemeybu.aAug10-unspliced	14664911	14665933	6	NA	NA	skeemeybu.aAug10-unspliced	Ace View	Transcript Identified by AceView	chr1	8.29	7.57	9.34	8.65	8.6	8.39	9.17	8.46
TC0100006956.hg.1	7.42	7.62	-1.149	down	0.34239	sneyleebo	Transcript Identified by AceView	other	chr1	+	sneyleebo.aAug10-unspliced	14666537	14667138	6	NA	NA	sneyleebo.aAug10-unspliced	Ace View	Transcript Identified by AceView	chr1	7.04	7.48	7.4	7.76	7.65	7.3	7.76	7.77
TC0100006957.hg.1	5.35	5.06	1.223	up	0.476872	skermeybu.bAug10-unspliced	Transcript Identified by AceView	other	chr1	+	skermeybu.bAug10-unspliced	14667309	14667806	6	NA	NA	skermeybu.bAug10-unspliced	Ace View	Transcript Identified by AceView	chr1	5.86	6.01	4.3	5.23	4.61	5.42	5.37	4.85
TC0100006958.hg.1	7.43	7.5	-1.05	down	0.855323	skermeybu	Transcript Identified by AceView	other	chr1	+	skermeybu.aAug10-unspliced	14669195	14669758	6	NA	NA	skermeybu.aAug10-unspliced	Ace View	Transcript Identified by AceView	chr1	6.64	8.14	7.08	7.86	7.73	7.95	7.22	7.09
TC0100006959.hg.1	5.71	5.7	1.007	up	0.968207	smameybu	Transcript Identified by AceView	other	chr1	+	smameybu.aAug10-unspliced	14711639	14713793	6	NA	NA	smameybu.aAug10-unspliced	Ace View	Transcript Identified by AceView	chr1	5.31	6.01	5.2	6.31	6.21	5.77	5.36	5.44
TC0100006960.hg.1	7.31	7.36	-1.035	down	0.809358	smomeybu	Transcript Identified by AceView	other	chr1	+	smomeybu.aAug10-unspliced	14722187	14723008	6	NA	NA	smomeybu.aAug10-unspliced	Ace View	Transcript Identified by AceView	chr1	6.92	7.45	7.63	7.23	7.14	7.06	7.69	7.56
TC0100006961.hg.1	5.71	5.84	-1.094	down	0.811449	niya	Transcript Identified by AceView	other	chr1	+	niya.aAug10-unspliced	14729445	14731175	6	NA	NA	niya.aAug10-unspliced	Ace View	Transcript Identified by AceView	chr1	3.94	6.32	6.31	6.29	6.12	5.97	5.9	5.39
TC0100006962.hg.1	6.92	6.44	1.395	up	0.0345532	NONHSAT001015	Non-coding transcript identified by NONCODE	lncRNA	chr1	+	NONHSAT001015	14746327	14746426	6	NA	NA	NONHSAT001015	NONCODE	Non-coding transcript identified by NONCODE	chr1	6.81	6.87	7.39	6.63	6.4	6.43	6.62	6.31
TC0100006963.hg.1	6.77	6.58	1.141	up	0.514556	T003579	Transcript identified by MiTranscriptome	lncrna	chr1	+	T003579	14766106	14768223	6	NA	NA	T003579	miTranscriptome	Transcript identified by MiTranscriptome	chr1	7.22	6.72	6.12	7.02	6.84	6.87	6.16	6.46
TC0100006964.hg.1	6.23	6.69	-1.376	down	0.348923	rakumo.bAug10-unspliced	Transcript Identified by AceView	other	chr1	+	rakumo.bAug10-unspliced	14777702	14778330	6	NA	NA	rakumo.bAug10-unspliced	Ace View	Transcript Identified by AceView	chr1	5.12	6.31	6.03	7.47	6.47	6.18	7.15	6.97
TC0100006965.hg.1	6.35	7.2	-1.803	down	0.120774	rakumo.cAug10-unspliced	Transcript Identified by AceView	other	chr1	+	rakumo.cAug10-unspliced	14782007	14782554	6	NA	NA	rakumo.cAug10-unspliced	Ace View	Transcript Identified by AceView	chr1	5.11	6.39	6.16	7.73	7.71	7.2	6.85	7.03
TC0100006966.hg.1	5.12	5	1.087	up	0.527951	klybaw	Transcript Identified by AceView	other	chr1	+	klybaw.aAug10-unspliced	14787551	14788174	6	NA	NA	klybaw.aAug10-unspliced	Ace View	Transcript Identified by AceView	chr1	5.4	4.67	5.18	5.21	5.06	5.02	4.94	4.96
TC0100006967.hg.1	7.68	6.94	1.67	up	0.0414346	speemeybu	Transcript Identified by AceView	other	chr1	+	speemeybu.aAug10-unspliced	14788837	14789790	6	NA	NA	speemeybu.aAug10-unspliced	Ace View	Transcript Identified by AceView	chr1	8.31	6.81	7.78	7.81	7.3	6.8	6.87	6.78
TC0100006968.hg.1	6.13	6.11	1.014	up	0.942362	klubaw	Transcript Identified by AceView	other	chr1	+	klubaw.aAug10-unspliced	14816651	14817779	6	NA	NA	klubaw.aAug10-unspliced	Ace View	Transcript Identified by AceView	chr1	5.56	6.41	6.14	6.42	5.56	6.51	6.23	6.15
TC0100006969.hg.1	6.15	5.86	1.223	up	0.40411	klobaw	Transcript Identified by AceView	other	chr1	+	klobaw.aAug10-unspliced	14820008	14821528	6	NA	NA	klobaw.aAug10-unspliced	Ace View	Transcript Identified by AceView	chr1	6.29	5.57	6.39	6.36	6.63	5.89	5.82	5.1
TC0100006970.hg.1	6.61	6.96	-1.275	down	0.482929	blywabo	Transcript Identified by AceView	other	chr1	+	blywabo.aAug10-unspliced	14863899	14864230	6	NA	NA	blywabo.aAug10-unspliced	Ace View	Transcript Identified by AceView	chr1	5.3	7.36	6.45	7.31	6.56	7.28	7.61	6.4
TC0100006971.hg.1	9.33	9.12	1.157	up	0.285956	steeleebo	Transcript Identified by AceView	other	chr1	+	steeleebo.aAug10-unspliced	14984362	14985135	6	NA	NA	steeleebo.aAug10-unspliced	Ace View	Transcript Identified by AceView	chr1	9.16	9.53	9.61	9.02	9.21	9.12	8.88	9.26
TC0100006972.hg.1	4.71	4.61	1.072	up	0.684395	barmorbu	Transcript Identified by AceView	other	chr1	+	barmorbu.aAug10-unspliced	14994413	14994941	6	NA	NA	barmorbu.aAug10-unspliced	Ace View	Transcript Identified by AceView	chr1	5.25	4.41	4.89	4.29	4.3	4.66	4.53	4.93
TC0100006973.hg.1	4.29	4.26	1.021	up	0.899899	swarkeebu	Transcript Identified by AceView	other	chr1	+	swarkeebu.aAug10-unspliced	15023387	15024823	6	NA	NA	swarkeebu.aAug10-unspliced	Ace View	Transcript Identified by AceView	chr1	4.14	4	4.61	4.39	4.07	4.56	4.11	4.3
TC0100006974.hg.1	6.5	6.13	1.292	up	0.289968	swarkeebu.bAug10-unspliced	Transcript Identified by AceView	other	chr1	+	swarkeebu.bAug10-unspliced	15026048	15026711	6	NA	NA	swarkeebu.bAug10-unspliced	Ace View	Transcript Identified by AceView	chr1	7.17	5.69	6.97	6.19	5.86	6.21	6.39	6.08
TC0100006975.hg.1	5.25	4.99	1.197	up	0.304833	beymorbu	Transcript Identified by AceView	other	chr1	+	beymorbu.aAug10-unspliced	15038686	15040774	6	NA	NA	beymorbu.aAug10-unspliced	Ace View	Transcript Identified by AceView	chr1	5.6	4.83	4.86	5.69	5.13	4.83	4.91	5.07
TC0100006976.hg.1	6.33	6.12	1.157	up	0.282962	klyrawbo	Transcript Identified by AceView	other	chr1	+	klyrawbo.aAug10-unspliced	15099457	15100606	6	NA	NA	klyrawbo.aAug10-unspliced	Ace View	Transcript Identified by AceView	chr1	6.39	6.62	6.1	6.21	5.84	6.35	6.29	5.98
TC0100006977.hg.1	4.7	4.85	-1.11	down	0.47351	TMEM51	transmembrane protein 51	coding	chr1	+	NM_001136216	15152532	15220480	10	1p36.21	55092	NM_001136216	RefSeq	Homo sapiens transmembrane protein 51 (TMEM51), transcript variant 1, mRNA.	chr1	4.65	4.9	4.54	4.7	5.13	5.06	4.92	4.31
TC0100006978.hg.1	10.66	11.15	-1.404	down	0.0666725	blarwabo	Transcript Identified by AceView	other	chr1	+	blarwabo.aAug10-unspliced	15182638	15183054	6	NA	NA	blarwabo.aAug10-unspliced	Ace View	Transcript Identified by AceView	chr1	10.06	11	10.66	10.9	11.12	10.88	11.17	11.44
TC0100006979.hg.1	7.82	7.63	1.141	up	0.645226	pleebaw	Transcript Identified by AceView	other	chr1	+	pleebaw.aAug10-unspliced	15202225	15202914	6	NA	NA	pleebaw.aAug10-unspliced	Ace View	Transcript Identified by AceView	chr1	8.88	7.14	8.08	7.17	7.4	7.26	7.89	7.96
TC0100006980.hg.1	5.78	5.79	-1.007	down	0.970697	ZBTB2P1	havana:known chromosome:GRCh38:1:15226373:15227549:1 gene:ENSG00000278480 gene_biotype:processed_pseudogene transcript_biotype:processed_pseudogene	processed_pseudogene	chr1	+	ENST00000612442	15226373	15227549	10	NA	NA	ENST00000612442	ENSEMBL	havana:known chromosome:GRCh38:1:15226373:15227549:1 gene:ENSG00000278480 gene_biotype:processed_pseudogene transcript_biotype:processed_pseudogene	chr1	6.4	5.42	5.43	5.88	5.47	5.99	6.11	5.6
TC0100006982.hg.1	6.49	6.48	1.007	up	0.966179	EFHD2	EF-hand domain family member D2	coding	chr1	+	NM_024329	15409895	15430343	10	1p36.21	79180	NM_024329	RefSeq	Homo sapiens EF-hand domain family, member D2 (EFHD2), mRNA.	chr1	7.21	6.51	5.86	6.38	6.2	6.73	6.31	6.67
TC0100006983.hg.1	4.12	4.33	-1.157	down	0.212473	CTRC	chymotrypsin C (caldecrin)	coding	chr1	+	NM_007272	15438439	15449242	10	1p36.21	11330	NM_007272	RefSeq	Homo sapiens chymotrypsin C (caldecrin) (CTRC), mRNA.	chr1	4.01	3.99	4.14	4.36	4.44	4.39	4.23	4.25
TC0100006984.hg.1	6.43	6.72	-1.223	down	0.19432	T003736	Transcript identified by MiTranscriptome	lncrna	chr1	+	T003736	15438505	15439146	6	NA	NA	T003736	miTranscriptome	Transcript identified by MiTranscriptome	chr1	6.31	6.38	6.29	6.76	7.06	6.38	6.91	6.54
TC0100006986.hg.1	9.44	9.86	-1.338	down	0.402711	T003746	Transcript identified by MiTranscriptome	lncrna	chr1	+	T003746	15470540	15490021	5	NA	NA	T003746	miTranscriptome	Transcript identified by MiTranscriptome	chr1	10.32	9.54	7.92	9.98	10.12	9.82	9.89	9.59
TC0100006987.hg.1	7.21	7.11	1.072	up	0.775099	T003747	Transcript identified by MiTranscriptome	lncrna	chr1	+	T003747	15471040	15490886	6	NA	NA	T003747	miTranscriptome	Transcript identified by MiTranscriptome	chr1	7.26	7.32	6.44	7.83	6.84	6.78	6.88	7.93
TC0100006988.hg.1	8.54	8.99	-1.366	down	0.116949	T003753	Transcript identified by MiTranscriptome	lncrna	chr1	+	T003753	15486437	15487153	6	NA	NA	T003753	miTranscriptome	Transcript identified by MiTranscriptome	chr1	9.22	8.44	7.92	8.56	9.05	8.83	9.09	8.99
TC0100006989.hg.1	7.07	7.23	-1.117	down	0.55342	DNAJC16	DnaJ (Hsp40) homolog, subfamily C, member 16	coding	chr1	+	NM_001287811	15526813	15592379	10	1p36.1	23341	NM_001287811	RefSeq	Homo sapiens DnaJ (Hsp40) homolog, subfamily C, member 16 (DNAJC16), transcript variant 2, mRNA.	chr1	7.16	6.87	6.62	7.61	7.05	6.79	7.66	7.43
TC0100006990.hg.1	7.56	8.05	-1.404	down	0.251859	CHCHD2P6	coiled-coil-helix-coiled-coil-helix domain containing 2 pseudogene 6 [gene_biotype:processed_pseudogene transcript_biotype:processed_pseudogene]	processed_pseudogene	chr1	+	ENST00000454346	15603740	15605536	10	NA	NA	ENST00000454346	ENSEMBL	coiled-coil-helix-coiled-coil-helix domain containing 2 pseudogene 6 [gene_biotype:processed_pseudogene transcript_biotype:processed_pseudogene]	chr1	6.44	8.16	7.46	8.18	8.17	8.54	7.62	7.88
TC0100006991.hg.1	6.69	6.72	-1.021	down	0.888184	RSC1A1	regulatory solute carrier protein, family 1, member 1	coding	chr1	+	NM_006511	15617458	15669044	10	1p36.1	6248	NM_006511	RefSeq	Homo sapiens regulatory solute carrier protein, family 1, member 1 (RSC1A1), mRNA.	chr1	6.21	6.58	6.98	6.97	6.99	6.43	6.85	6.6
TC0100006992.hg.1	10.73	12.03	-2.462	down	0.0162841	T003781	Transcript identified by MiTranscriptome	lncrna	chr1	+	T003781	15675721	15675998	6	NA	NA	T003781	miTranscriptome	Transcript identified by MiTranscriptome	chr1	9.28	11.26	11.12	11.26	11.99	11.73	12.28	12.12
TC0100006993.hg.1	8.63	8.96	-1.257	down	0.530936	T003782	Transcript identified by MiTranscriptome	lncrna	chr1	+	T003782	15677339	15678448	6	NA	NA	T003782	miTranscriptome	Transcript identified by MiTranscriptome	chr1	7.47	9.04	8.07	9.94	9.35	8.64	8.54	9.31
TC0100006994.hg.1	4.7	4.75	-1.035	down	0.79803	PLEKHM2	pleckstrin homology domain containing, family M (with RUN domain) member 2	coding	chr1	+	NM_015164	15684332	15734769	10	1p36.21	23207	NM_015164	RefSeq	Homo sapiens pleckstrin homology domain containing, family M (with RUN domain) member 2 (PLEKHM2), mRNA.	chr1	4.8	4.65	4.89	4.44	4.43	4.76	4.54	5.28
TC0100006995.hg.1	7.65	7.57	1.057	up	0.759786	foyzabo	Transcript Identified by AceView	other	chr1	+	foyzabo.aAug10-unspliced	15686030	15686361	6	NA	NA	foyzabo.aAug10-unspliced	Ace View	Transcript Identified by AceView	chr1	7.98	7.59	7.01	8.04	7.37	7.7	7.95	7.26
TC0100006996.hg.1	6.99	7.54	-1.464	down	0.225061	budu	Transcript Identified by AceView	other	chr1	+	budu.aAug10-unspliced	15709122	15709641	6	NA	NA	budu.aAug10-unspliced	Ace View	Transcript Identified by AceView	chr1	6.24	7.19	6.52	8.02	7.78	6.91	8.09	7.36
TC0100006997.hg.1	7.35	7.31	1.028	up	0.818752	SLC25A34	solute carrier family 25, member 34	coding	chr1	+	NM_207348	15736314	15741396	10	1p36.21	284723	NM_207348	RefSeq	Homo sapiens solute carrier family 25, member 34 (SLC25A34), mRNA.	chr1	7.66	7.28	7.04	7.42	7.41	7.22	7.27	7.34
TC0100006998.hg.1	4.83	5.19	-1.283	down	0.162106	TMEM82	transmembrane protein 82	coding	chr1	+	NM_001013641	15742422	15747982	10	1p36.21	388595	NM_001013641	RefSeq	Homo sapiens transmembrane protein 82 (TMEM82), mRNA.	chr1	4.78	4.81	5.11	4.62	4.72	5.12	5.16	5.75
TC0100006999.hg.1	6.8	6.69	1.079	up	0.587171	FBLIM1	filamin binding LIM protein 1	coding	chr1	+	NM_001024215	15756607	15786594	10	1p36.21	54751	NM_001024215	RefSeq	Homo sapiens filamin binding LIM protein 1 (FBLIM1), transcript variant 2, mRNA.	chr1	6.67	7.2	6.37	6.97	6.74	6.85	6.57	6.59
TC0100007000.hg.1	19.93	19.93	1	none	1	ENST00000625603	Metazoan signal recognition particle RNA [Source:RFAM;Acc:RF00017]	misc_RNA	chr1	+	ENST00000625603	15763490	15763757	10	NA	NA	ENST00000625603	ENSEMBL	Metazoan signal recognition particle RNA [Source:RFAM;Acc:RF00017]	chr1	19.93	19.93	19.93	19.93	19.93	19.93	19.93	19.93
TC0100007001.hg.1	7.5	7.47	1.021	up	0.884123	geyzabo	Transcript Identified by AceView	other	chr1	+	geyzabo.aAug10-unspliced	15777661	15778151	6	NA	NA	geyzabo.aAug10-unspliced	Ace View	Transcript Identified by AceView	chr1	8	7.28	7.26	7.47	7.47	7.26	7.81	7.34
TC0100007002.hg.1	6.82	6.58	1.181	up	0.189971	RPL12P14	havana:known chromosome:GRCh38:1:15792796:15793285:1 gene:ENSG00000224321 gene_biotype:processed_pseudogene transcript_biotype:processed_pseudogene	processed_pseudogene	chr1	+	ENST00000431782	15792796	15793285	10	NA	NA	ENST00000431782	ENSEMBL	havana:known chromosome:GRCh38:1:15792796:15793285:1 gene:ENSG00000224321 gene_biotype:processed_pseudogene transcript_biotype:processed_pseudogene	chr1	6.8	6.53	7.11	6.83	6.56	6.73	6.58	6.45
TC0100007003.hg.1	6.39	6	1.31	up	0.0776407	T003840	Transcript identified by MiTranscriptome	lncrna	chr1	+	T003840	15807169	15813964	9	NA	NA	T003840	miTranscriptome	Transcript identified by MiTranscriptome	chr1	6.3	6.37	6.55	6.36	5.49	6.09	6.16	6.26
TC0100007004.hg.1	6.64	6.92	-1.214	down	0.422372	AL450998.1	havana:known chromosome:GRCh38:1:15828232:15828669:1 gene:ENSG00000178715 gene_biotype:processed_pseudogene transcript_biotype:processed_pseudogene	processed_pseudogene	chr1	+	ENST00000321418	15828232	15828669	10	NA	NA	ENST00000321418	ENSEMBL	havana:known chromosome:GRCh38:1:15828232:15828669:1 gene:ENSG00000178715 gene_biotype:processed_pseudogene transcript_biotype:processed_pseudogene	chr1	5.76	7.39	6.77	6.65	6.7	6.82	7.29	6.86
TC0100007005.hg.1	5.3	5.64	-1.266	down	0.131212	gokerbu	Transcript Identified by AceView	other	chr1	+	gokerbu.aAug10-unspliced	15836487	15836925	6	NA	NA	gokerbu.aAug10-unspliced	Ace View	Transcript Identified by AceView	chr1	5.35	5.31	5.35	5.18	5.75	5.58	6.06	5.16
TC0100007006.hg.1	6.28	6.46	-1.133	down	0.404367	SPEN	spen family transcriptional repressor	coding	chr1	+	NM_015001	15847864	15940460	10	1p36	23013	NM_015001	RefSeq	Homo sapiens spen family transcriptional repressor (SPEN), mRNA.	chr1	5.89	6.69	6.17	6.37	6.43	6.31	6.71	6.38
TC0100007007.hg.1	8.8	9.39	-1.505	down	0.23842	juzabo	Transcript Identified by AceView	other	chr1	+	juzabo.aAug10-unspliced	15855971	15856347	6	NA	NA	juzabo.aAug10-unspliced	Ace View	Transcript Identified by AceView	chr1	8.82	8.88	8.91	8.57	8.69	9.33	10.93	8.62
TC0100007008.hg.1	19.93	19.93	1	none	1	MIR5096	NA	Precursor_microRNA	chr1	+	NR_039973_4	15871149	15905467	10	NA	NA	NR_039973_4	RefSeq	Homo sapiens microRNA 5096 (MIR5096), microRNA.	chr1	19.93	19.93	19.93	19.93	19.93	19.93	19.93	19.93
TC0100007009.hg.1	5.35	6.17	-1.765	down	0.00201934	flarpla	Transcript Identified by AceView	other	chr1	+	flarpla.aAug10-unspliced	15903404	15904390	6	NA	NA	flarpla.aAug10-unspliced	Ace View	Transcript Identified by AceView	chr1	5.58	5.28	5.58	4.94	6	6.27	6.28	6.11
TC0100007010.hg.1	8.26	9.44	-2.266	down	0.0113971	NONHSAT001066	Non-coding transcript identified by NONCODE	lncRNA	chr1	+	NONHSAT001066	15910897	15910997	6	NA	NA	NONHSAT001066	NONCODE	Non-coding transcript identified by NONCODE	chr1	7.35	7.9	8.95	8.85	9.21	9.74	9.65	9.17
TC0100007011.hg.1	4.91	4.98	-1.05	down	0.731294	NONHSAT001076	Non-coding transcript identified by NONCODE	lncRNA	chr1	+	NONHSAT001076	15946838	15947784	10	NA	NA	NONHSAT001076	lncRNAWiki	Non-coding transcript identified by NONCODE	chr1	4.57	4.9	5.12	5.05	5.1	5.33	4.86	4.64
TC0100007012.hg.1	7.39	7.49	-1.072	down	0.695016	mymy	Transcript Identified by AceView	other	chr1	+	mymy.aAug10-unspliced	15966494	15967376	6	NA	NA	mymy.aAug10-unspliced	Ace View	Transcript Identified by AceView	chr1	7.58	7.06	7.44	7.48	6.95	7.96	7.49	7.54
TC0100007013.hg.1	7.14	7.03	1.079	up	0.638435	AL355994.4	havana:known chromosome:GRCh38:1:15969632:15970194:1 gene:ENSG00000234607 gene_biotype:processed_pseudogene transcript_biotype:processed_pseudogene	processed_pseudogene	chr1	+	ENST00000416882	15969632	15970194	10	NA	NA	ENST00000416882	ENSEMBL	havana:known chromosome:GRCh38:1:15969632:15970194:1 gene:ENSG00000234607 gene_biotype:processed_pseudogene transcript_biotype:processed_pseudogene	chr1	7.27	7.04	7.33	6.93	7.49	6.6	6.75	7.28
TC0100007014.hg.1	3.44	3.33	1.079	up	0.541655	woykerbu	Transcript Identified by AceView	other	chr1	+	woykerbu.aAug10-unspliced	15975921	15976278	6	NA	NA	woykerbu.aAug10-unspliced	Ace View	Transcript Identified by AceView	chr1	3.8	3.18	3.35	3.41	3.26	3.39	3.27	3.39
TC0100007015.hg.1	4.91	4.89	1.014	up	0.953436	AL355994.1	havana:known chromosome:GRCh38:1:15988182:15988441:1 gene:ENSG00000231353 gene_biotype:unprocessed_pseudogene transcript_biotype:unprocessed_pseudogene	unprocessed_pseudogene	chr1	+	ENST00000424379	15988182	15988441	10	NA	NA	ENST00000424379	ENSEMBL	havana:known chromosome:GRCh38:1:15988182:15988441:1 gene:ENSG00000231353 gene_biotype:unprocessed_pseudogene transcript_biotype:unprocessed_pseudogene	chr1	4.49	4.95	4.26	5.95	4.03	5.12	5.3	5.1
TC0100007016.hg.1	5.17	5.37	-1.149	down	0.579587	TBC1D3P6	TBC1 domain family, member 3 pseudogene 6 [gene_biotype:unprocessed_pseudogene transcript_biotype:unprocessed_pseudogene]	unprocessed_pseudogene	chr1	+	ENST00000505954	15989871	15994751	10	NA	NA	ENST00000505954	ENSEMBL	TBC1 domain family, member 3 pseudogene 6 [gene_biotype:unprocessed_pseudogene transcript_biotype:unprocessed_pseudogene]	chr1	5.11	5.45	4.42	5.72	5.63	5.6	5.56	4.67
TC0100007017.hg.1	5.86	5.85	1.007	up	0.968461	C1orf64	chromosome 1 open reading frame 64	coding	chr1	+	NM_178840	16004236	16008807	10	1p36.13	149563	NM_178840	RefSeq	Homo sapiens chromosome 1 open reading frame 64 (C1orf64), mRNA.	chr1	5.48	5.93	5.46	6.58	5.96	5.5	5.55	6.39
TC0100007019.hg.1	6.41	6.31	1.072	up	0.66412	NONHSAT001083	Non-coding transcript identified by NONCODE	lncRNA	chr1	+	NONHSAT001083	16031853	16034470	10	NA	NA	NONHSAT001083	lncRNAWiki	Non-coding transcript identified by NONCODE	chr1	6.08	6.51	6.95	6.09	6.4	6.22	6.37	6.25
TC0100007020.hg.1	5.13	5.23	-1.072	down	0.632294	CLCNKB	chloride channel, voltage-sensitive Kb	coding	chr1	+	NM_000085	16043736	16057326	10	1p36	1188	NM_000085	RefSeq	Homo sapiens chloride channel, voltage-sensitive Kb (CLCNKB), transcript variant 1, mRNA.	chr1	4.89	5.34	5.28	5.01	5.09	5.1	5.75	5
TC0100007021.hg.1	5.29	5.06	1.173	up	0.354986	T003925	Transcript identified by MiTranscriptome	lncrna	chr1	+	T003925	16072281	16092445	6	NA	NA	T003925	miTranscriptome	Transcript identified by MiTranscriptome	chr1	5.7	5.21	5.33	4.93	4.92	5.58	4.71	5.02
TC0100007022.hg.1	9.16	9.36	-1.149	down	0.414052	T003930	Transcript identified by MiTranscriptome	lncrna	chr1	+	T003930	16124923	16131377	6	NA	NA	T003930	miTranscriptome	Transcript identified by MiTranscriptome	chr1	8.92	9.14	8.84	9.72	9.65	9.37	9.36	9.04
TC0100007023.hg.1	5.57	5.73	-1.117	down	0.463088	AL451042.2	RP11-276H7.2 (from geneSymbol)	lncRNA	chr1	+	ENST00000424774.1	16155211	16157329	10	NA	NA	ENST00000424774.1	lncRNAWiki	N/A	chr1	5.95	5.4	5.58	5.36	6.03	5.85	5.71	5.34
TC0100007024.hg.1	5.43	5.62	-1.141	down	0.563292	lnc-ZBTB17-1:2	RP11-276H7.3 (from geneSymbol)	lncRNA	chr1	+	lnc-ZBTB17-1:2	16159266	16161883	10	NA	NA	lnc-ZBTB17-1:2	lncRNAWiki	N/A	chr1	5.43	6.01	5.26	5.04	6.02	4.87	5.72	5.86
TC0100007025.hg.1	5.17	4.93	1.181	up	0.188242	lnc-CLCNKB-3:1	Transcript Originally Identified by LNCipedia, alternate transcript name: NONHSAT001089	lncRNA	chr1	+	lnc-CLCNKB-3:1	16183528	16184162	10	NA	NA	lnc-CLCNKB-3:1	lncRNAWiki	Transcript Originally Identified by LNCipedia, alternate transcript name: NONHSAT001089	chr1	5.31	4.95	5.38	5.02	4.91	5.09	4.97	4.75
TC0100007026.hg.1	6.86	6.44	1.338	up	0.174076	ARHGEF19-AS1	ARHGEF19 antisense RNA 1 (from HGNC ARHGEF19-AS1)	lncRNA	chr1	+	ENST00000457809.1	16197854	16198357	10	NA	NA	ENST00000457809.1	lncRNAWiki	ARHGEF19 antisense RNA 1 [Source:HGNC Symbol;Acc:HGNC:39996]	chr1	7.73	6.62	6.57	6.53	6.32	6.23	6.6	6.61
TC0100007027.hg.1	7.3	7.48	-1.133	down	0.364023	T003973	Transcript identified by MiTranscriptome	lncrna	chr1	+	T003973	16213587	16216530	6	NA	NA	T003973	miTranscriptome	Transcript identified by MiTranscriptome	chr1	7.36	7.61	7.08	7.16	7.59	7.2	7.77	7.38
TC0100007028.hg.1	7.24	7.28	-1.028	down	0.847386	T003977	Transcript identified by MiTranscriptome	tucp	chr1	+	T003977	16220764	16227404	10	NA	NA	T003977	miTranscriptome	Transcript identified by MiTranscriptome	chr1	7.4	6.8	7.63	7.12	7.39	7.01	7.23	7.49
TC0100007029.hg.1	4.98	4.83	1.11	up	0.432699	T003985	Transcript identified by MiTranscriptome	lncrna	chr1	+	T003985	16229021	16231771	10	NA	NA	T003985	miTranscriptome	Transcript identified by MiTranscriptome	chr1	5.31	4.9	4.77	4.95	4.55	4.92	4.76	5.09
TC0100007030.hg.1	5.75	6.09	-1.266	down	0.250777	T003988	Transcript identified by MiTranscriptome	lncrna	chr1	+	T003988	16237263	16246908	10	NA	NA	T003988	miTranscriptome	Transcript identified by MiTranscriptome	chr1	5.76	5.87	5.37	5.99	5.97	5.77	5.75	6.88
TC0100007031.hg.1	6.61	6.81	-1.149	down	0.613313	torrobu	Transcript Identified by AceView	other	chr1	+	torrobu.aAug10-unspliced	16264670	16265309	6	NA	NA	torrobu.aAug10-unspliced	Ace View	Transcript Identified by AceView	chr1	6.76	5.75	6.33	7.59	7.34	6.47	6.73	6.69
TC0100007033.hg.1	8.29	8.5	-1.157	down	0.334086	zawrobu	Transcript Identified by AceView	other	chr1	+	zawrobu.aAug10-unspliced	16369282	16369823	6	NA	NA	zawrobu.aAug10-unspliced	Ace View	Transcript Identified by AceView	chr1	8.06	8.35	8.34	8.4	8.22	8.46	8.29	9.04
TC0100007034.hg.1	6.32	6.51	-1.141	down	0.322946	sneebaw	Transcript Identified by AceView	other	chr1	+	sneebaw.aAug10-unspliced	16375807	16376330	6	NA	NA	sneebaw.aAug10-unspliced	Ace View	Transcript Identified by AceView	chr1	6.43	6.4	6.11	6.34	6.37	6.54	6.9	6.24
TC0100007035.hg.1	8.9	9.11	-1.157	down	0.505315	lolerbo	Transcript Identified by AceView	other	chr1	+	lolerbo.aAug10-unspliced	16382994	16383331	6	NA	NA	lolerbo.aAug10-unspliced	Ace View	Transcript Identified by AceView	chr1	8.11	8.96	9.35	9.19	8.81	9.07	9.62	8.95
TC0100007036.hg.1	7.03	6.65	1.301	up	0.365439	AL358794.1	AL358794.1 (from geneSymbol)	Precursor_microRNA	chr1	+	uc057crh.1	16408508	16408583	10	NA	NA	uc057crh.1	UCSC Genes	N/A	chr1	8.1	6.9	6.96	6.14	6.63	6.29	6.6	7.1
TC0100007037.hg.1	6.23	6.43	-1.149	down	0.655919	T004028	Transcript identified by MiTranscriptome	lncrna	chr1	+	T004028	16428642	16431299	6	NA	NA	T004028	miTranscriptome	Transcript identified by MiTranscriptome	chr1	6.55	5.03	7.03	6.3	6.38	6.84	6.84	5.67
TC0100007038.hg.1	7.94	8.25	-1.24	down	0.301834	NECAP2	NECAP endocytosis associated 2	coding	chr1	+	NM_001145277	16440672	16460089	10	1p36.13	55707	NM_001145277	RefSeq	Homo sapiens NECAP endocytosis associated 2 (NECAP2), transcript variant 2, mRNA.	chr1	7.26	7.91	8.14	8.43	8.09	8.34	8.69	7.87
TC0100007039.hg.1	7.02	7.02	1	none	0.984068	LINC01772	Homo sapiens cDNA FLJ40423 fis, clone TESTI2038958. (from mRNA AK097742)	lncRNA	chr1	+	ENST00000457898.1	16460948	16468481	10	NA	NA	ENST00000457898.1	lncRNAWiki	N/A	chr1	6.74	7.24	7.44	6.66	7.48	6.82	6.98	6.78
TC0100007040.hg.1	6.85	7.01	-1.117	down	0.722842	skukerbu	Transcript Identified by AceView	other	chr1	+	skukerbu.aAug10-unspliced	16464922	16465395	6	NA	NA	skukerbu.aAug10-unspliced	Ace View	Transcript Identified by AceView	chr1	5.78	7.29	6.76	7.57	7.63	6.74	6.33	7.33
TC0100007041.hg.1	6.7	6.43	1.206	up	0.359691	T004050	Transcript identified by MiTranscriptome	lncrna	chr1	+	T004050	16470070	16474658	10	NA	NA	T004050	miTranscriptome	Transcript identified by MiTranscriptome	chr1	7.23	6.16	7.09	6.33	6.85	6.21	6.28	6.37
TC0100007042.hg.1	7.82	8.07	-1.189	down	0.299997	muzabo	Transcript Identified by AceView	other	chr1	+	muzabo.aAug10-unspliced	16492657	16497873	10	NA	NA	muzabo.aAug10-unspliced	Ace View	Transcript Identified by AceView	chr1	7.62	8.4	7.41	7.86	8.15	7.96	8.24	7.94
TC0100007043.hg.1	7.71	7.91	-1.149	down	0.528138	choyrobu	Transcript Identified by AceView	other	chr1	+	choyrobu.aAug10	16499366	16503988	10	NA	NA	choyrobu.aAug10	Ace View	Transcript Identified by AceView	chr1	6.82	7.91	7.77	8.33	8.05	7.95	7.98	7.65
TC0100007044.hg.1	8.95	8.88	1.05	up	0.663807	T004060	Transcript identified by MiTranscriptome	lncrna	chr1	+	T004060	16506708	16555101	6	NA	NA	T004060	miTranscriptome	Transcript identified by MiTranscriptome	chr1	8.97	8.79	9.19	8.84	9	8.86	8.86	8.8
TC0100007045.hg.1	8.71	9.03	-1.248	down	0.401811	snurawbo	Transcript Identified by AceView	other	chr1	+	snurawbo.aAug10-unspliced	16510399	16512048	6	NA	NA	snurawbo.aAug10-unspliced	Ace View	Transcript Identified by AceView	chr1	7.77	8.28	9.4	9.38	9.09	8.91	9.1	9.02
TC0100007046.hg.1	6.23	6.1	1.094	up	0.767489	AL137802.2	Homo sapiens piRNA piR-49356, complete sequence. (from mRNA DQ581244)	lncRNA	chr1	+	ENST00000562878.1	16514643	16515754	10	NA	NA	ENST00000562878.1	lncRNAWiki	N/A	chr1	5.52	6.03	7.15	6.21	6.36	5.57	5.55	6.92
TC0100007047.hg.1	6.62	6.53	1.064	up	0.735295	AL137802.1	RP4-798A10.4 (from geneSymbol)	lncRNA	chr1	+	ENST00000452795.2	16520694	16521808	10	NA	NA	ENST00000452795.2	lncRNAWiki	N/A	chr1	7.16	6.33	6.28	6.71	7.05	6.3	6.35	6.42
TC0100007048.hg.1	4.8	5.04	-1.181	down	0.647425	T004063	Transcript identified by MiTranscriptome	lncrna	chr1	+	T004063	16528329	16528843	6	NA	NA	T004063	miTranscriptome	Transcript identified by MiTranscriptome	chr1	4.13	4.73	3.95	6.4	4.95	4.95	4.92	5.32
TC0100007049.hg.1	7.04	7.42	-1.301	down	0.334227	NONHSAT001139	Non-coding transcript identified by NONCODE	lncRNA	chr1	+	NONHSAT001139	16535760	16538174	10	NA	NA	NONHSAT001139	lncRNAWiki	Non-coding transcript identified by NONCODE	chr1	5.91	7.21	7.2	7.83	7.43	7.26	7.3	7.67
TC0100007050.hg.1	6.18	6.77	-1.505	down	0.0526014	FAM231B	family with sequence similarity 231, member B	coding	chr1	+	NM_001310155	16538724	16540035	10	1p36.13	100133301	NM_001310155	RefSeq	Homo sapiens family with sequence similarity 231, member B (FAM231B), mRNA.	chr1	5.66	6.3	6.51	6.27	7.34	6.44	6.65	6.63
TC0100007051.hg.1	7.78	8.03	-1.189	down	0.302286	MIR3675	microRNA 3675;mature miRNA;hsa-miR-3675-5p;hsa-miR-3675-3p	Precursor_microRNA	chr1	+	NR_037446	16548914	16548987	10	NA	NA	NR_037446	RefSeq	Homo sapiens microRNA 3675 (MIR3675), microRNA.	chr1	7.91	8.08	7.95	7.18	8.34	7.89	8.03	7.87
TC0100007052.hg.1	6.48	6.66	-1.133	down	0.622562	shorobu	Transcript Identified by AceView	other	chr1	+	shorobu.aAug10-unspliced	16552464	16552877	6	NA	NA	shorobu.aAug10-unspliced	Ace View	Transcript Identified by AceView	chr1	6.13	6.45	6.98	6.36	7.32	6.52	7.12	5.7
TC0100007053.hg.1	11.77	12.93	-2.235	down	0.0553123	T004067	Transcript identified by MiTranscriptome	lncrna	chr1	+	T004067	16558518	16559739	6	NA	NA	T004067	miTranscriptome	Transcript identified by MiTranscriptome	chr1	11.09	10.87	11.79	13.33	13.58	12.68	12.93	12.51
TC0100007054.hg.1	6.94	8.47	-2.888	down	0.0518572	skorkerbu	Transcript Identified by AceView	other	chr1	+	skorkerbu.aAug10-unspliced	16582069	16582698	6	NA	NA	skorkerbu.aAug10-unspliced	Ace View	Transcript Identified by AceView	chr1	4.89	7.8	6.72	8.35	9.12	8.1	8.51	8.17
TC0100007055.hg.1	8.12	9.17	-2.071	down	0.113285	slarkerbu	Transcript Identified by AceView	other	chr1	+	slarkerbu.aAug10-unspliced	16588374	16589003	6	NA	NA	slarkerbu.aAug10-unspliced	Ace View	Transcript Identified by AceView	chr1	6.32	8.95	7.79	9.42	9.3	9.07	9.16	9.14
TC0100007056.hg.1	10.18	10.61	-1.347	down	0.192208	narrobo	Transcript Identified by AceView	other	chr1	+	narrobo.aAug10	16592412	16601871	9	NA	NA	narrobo.aAug10	Ace View	Transcript Identified by AceView	chr1	9.45	10.63	9.82	10.8	10.84	10.51	10.7	10.4
TC0100007057.hg.1	7.04	7.37	-1.257	down	0.17974	AL137798.1	RP5-1182A14.5 (from geneSymbol)	lncRNA	chr1	+	ENST00000607700.1	16607310	16626815	10	NA	NA	ENST00000607700.1	lncRNAWiki	N/A	chr1	6.84	6.62	7.32	7.39	7.64	7.17	7.48	7.18
TC0100007058.hg.1	9.11	9.89	-1.717	down	0.0977394	MST1P2	macrophage stimulating 1 (hepatocyte growth factor-like) pseudogene 2	pseudo	chr1	+	NR_027504	16644399	16650928	10	1p36.2	11209	NR_027504	RefSeq	Homo sapiens macrophage stimulating 1 (hepatocyte growth factor-like) pseudogene 2 (MST1P2), non-coding RNA.	chr1	8.47	8.9	8.77	10.31	10.31	9.53	10.31	9.41
TC0100007059.hg.1	6.25	7.21	-1.945	down	0.223651	speekerbu	Transcript Identified by AceView	other	chr1	+	speekerbu.aAug10-unspliced	16651874	16652362	6	NA	NA	speekerbu.aAug10-unspliced	Ace View	Transcript Identified by AceView	chr1	7.55	5.77	6.62	5.07	6.1	6.47	9.12	7.16
TC0100007060.hg.1	8.93	9.03	-1.072	down	0.453877	RP1-163M9.8	novel transcript	lincRNA	chr1	+	OTTHUMT00000487839	16656879	16667524	10	NA	NA	OTTHUMT00000487839	Havana transcript	novel transcript	chr1	8.96	8.88	8.93	8.95	9.15	8.96	9.03	8.99
TC0100007061.hg.1	8.88	9.35	-1.385	down	0.155437	meezabo	Transcript Identified by AceView	other	chr1	+	meezabo.aAug10-unspliced	16657035	16657754	6	NA	NA	meezabo.aAug10-unspliced	Ace View	Transcript Identified by AceView	chr1	8.35	8.65	9.01	9.52	9.78	9.19	9.56	8.86
TC0100007062.hg.1	7.42	7.21	1.157	up	0.649179	sporawbo	Transcript Identified by AceView	other	chr1	+	sporawbo.aAug10-unspliced	16671625	16672131	6	NA	NA	sporawbo.aAug10-unspliced	Ace View	Transcript Identified by AceView	chr1	7.63	6.66	6.81	8.57	7.71	6.54	7.38	7.21
TC0100007063.hg.1	9.14	9.41	-1.206	down	0.197315	FAM231C	family with sequence similarity 231, member C	coding	chr1	+	NM_001310138	16673003	16673657	10	1p36.13	729587	NM_001310138	RefSeq	Homo sapiens family with sequence similarity 231, member C (FAM231C), mRNA.	chr1	8.89	8.99	9.04	9.63	9.49	9.47	9.31	9.35
TC0100007064.hg.1	8.7	8.88	-1.133	down	0.547321	T004206	Transcript identified by MiTranscriptome	lncrna	chr1	+	T004206	16674680	16732676	6	NA	NA	T004206	miTranscriptome	Transcript identified by MiTranscriptome	chr1	8.62	8.2	8.65	9.34	8.74	9.29	8.99	8.48
TC0100007065.hg.1	7.78	8.03	-1.189	down	0.302286	MIR3675	microRNA 3675;mature miRNA;hsa-miR-3675-5p;hsa-miR-3675-3p	Precursor_microRNA	chr1	+	uc021ogy.1	16681255	16681328	10	NA	NA	uc021ogy.1	UCSC Genes	Homo sapiens microRNA 3675 (MIR3675), microRNA.	chr1	7.91	8.08	7.95	7.18	8.34	7.89	8.03	7.87
TC0100007066.hg.1	8.68	8.77	-1.064	down	0.596417	NONHSAT001193	Non-coding transcript identified by NONCODE	lncRNA	chr1	+	NONHSAT001193	16687351	16690754	10	NA	NA	NONHSAT001193	lncRNAWiki	Non-coding transcript identified by NONCODE	chr1	8.93	8.48	8.52	8.78	8.72	8.88	8.66	8.8
TC0100007067.hg.1	5.1	5.5	-1.32	down	0.0608241	T004249	Transcript identified by MiTranscriptome: tucp	tucp	chr1	+	T004249	16692484	16694648	6	NA	NA	T004249	miTranscriptome	Transcript identified by MiTranscriptome: tucp	chr1	5.04	5.4	5.06	4.91	5.83	5.49	5.34	5.32
TC0100007068.hg.1	5.57	5.77	-1.149	down	0.397622	T004250	Transcript identified by MiTranscriptome	lncrna	chr1	+	T004250	16697147	16699485	6	NA	NA	T004250	miTranscriptome	Transcript identified by MiTranscriptome	chr1	5.27	5.63	5.23	6.14	5.99	5.86	5.58	5.66
TC0100007069.hg.1	6.11	6.29	-1.133	down	0.504311	T004251	Transcript identified by MiTranscriptome	lncrna	chr1	+	T004251	16699610	16701270	5	NA	NA	T004251	miTranscriptome	Transcript identified by MiTranscriptome	chr1	6.14	6.03	6.77	5.49	6.3	6.43	6.29	6.13
TC0100007070.hg.1	7.96	8.08	-1.087	down	0.585807	RP1-163M9.7	novel transcript	lincRNA	chr1	+	OTTHUMT00000479805	16701546	16705594	10	NA	NA	OTTHUMT00000479805	Havana transcript	novel transcript	chr1	8.39	7.69	8	7.77	8.26	8.31	7.83	7.92
TC0100007071.hg.1	7.13	7.94	-1.753	down	0.0556506	NONHSAT001199	Non-coding transcript identified by NONCODE	lncRNA	chr1	+	NONHSAT001199	16708615	16711333	10	NA	NA	NONHSAT001199	lncRNAWiki	Non-coding transcript identified by NONCODE	chr1	6.6	7.16	7.01	7.74	8.95	7.63	7.54	7.64
TC0100007072.hg.1	9.21	8.67	1.454	up	0.216401	AL021920.1:46189..46259:rfam	tRNA-Gly-CCC-5-1	coding	chr1	+	AL021920.1:46189..46259:rfam	16727285	16727355	10	NA	NA	AL021920.1:46189..46259:rfam	RNACentral	tRNA-Gly-CCC-5-1	chr1	10.58	8.96	8.76	8.56	8.69	8.76	8.58	8.65
TC0100007073.hg.1	8.54	8.59	-1.035	down	0.880987	NONHSAT001202	Non-coding transcript identified by NONCODE	lncRNA	chr1	+	NONHSAT001202	16727994	16731871	10	NA	NA	NONHSAT001202	lncRNAWiki	Non-coding transcript identified by NONCODE	chr1	8.09	8.2	8.57	9.32	8.96	8.39	8.32	8.69
TC0100007075.hg.1	14.31	14.2	1.079	up	0.713061	RNU1-4	RNA, U1 small nuclear 4	snRNA	chr1	+	ENST00000384659	16740516	16740679	10	1p36.1	6060	ENST00000384659	ENSEMBL	RNA, U1 small nuclear 4 [gene_biotype:snRNA transcript_biotype:snRNA]	chr1	15.17	13.7	14.29	14.1	14.33	14.32	13.74	14.39
TC0100007076.hg.1	8.89	9.78	-1.853	down	0.0305871	flawrobu	Transcript Identified by AceView	other	chr1	+	flawrobu.aAug10-unspliced	16740790	16741967	6	NA	NA	flawrobu.aAug10-unspliced	Ace View	Transcript Identified by AceView	chr1	8.23	9.27	8.59	9.48	9.88	9.28	10.41	9.54
TC0100007077.hg.1	10.11	10.97	-1.815	down	0.207642	NONHSAT001204	Non-coding transcript identified by NONCODE	lncRNA	chr1	+	NONHSAT001204	16756124	16757263	10	NA	NA	NONHSAT001204	lncRNAWiki	Non-coding transcript identified by NONCODE	chr1	9.27	9.77	10.02	11.36	10.72	10.03	12.72	10.43
TC0100007078.hg.1	6.76	6.85	-1.064	down	0.701962	T004282	Transcript identified by MiTranscriptome	lncrna	chr1	+	T004282	16765299	16768461	6	NA	NA	T004282	miTranscriptome	Transcript identified by MiTranscriptome	chr1	6.81	6.04	6.99	7.19	6.8	6.81	6.88	6.93
TC0100007079.hg.1	7.05	7.36	-1.24	down	0.589799	T004283	Transcript identified by MiTranscriptome	lncrna	chr1	+	T004283	16770775	16772084	6	NA	NA	T004283	miTranscriptome	Transcript identified by MiTranscriptome	chr1	5.82	7.21	6.9	8.26	7.62	6.82	8.43	6.58
TC0100007080.hg.1	7.4	7.74	-1.266	down	0.346233	T004284	Transcript identified by MiTranscriptome	lncrna	chr1	+	T004284	16772417	16796155	10	NA	NA	T004284	miTranscriptome	Transcript identified by MiTranscriptome	chr1	6.57	7.86	7.17	8.01	7.84	7.28	8.08	7.75
TC0100007081.hg.1	5.17	5.2	-1.021	down	0.902401	lnc-SPATA21-1:2	RP11-108M9.2 (from geneSymbol)	lncRNA	chr1	+	lnc-SPATA21-1:2	16855407	16859284	10	NA	NA	lnc-SPATA21-1:2	lncRNAWiki	N/A	chr1	4.78	5.53	5.06	5.31	5.5	5.38	5.23	4.69
TC0100007082.hg.1	4.31	4.68	-1.292	down	0.133784	sparrawbo	Transcript Identified by AceView	other	chr1	+	sparrawbo.aAug10-unspliced	16859655	16860146	6	NA	NA	sparrawbo.aAug10-unspliced	Ace View	Transcript Identified by AceView	chr1	4.23	4.23	4.37	4.42	4.7	4.26	5.25	4.5
TC0100007083.hg.1	6.91	8.25	-2.532	down	0.0298367	RNU1-5P	RNA, U1 small nuclear 5, pseudogene (from HGNC RNU1-5P)	lncRNA	chr1	+	ENST00000362684.1	16870945	16874092	10	NA	NA	ENST00000362684.1	lncRNAWiki	U1 spliceosomal RNA [Source:RFAM;Acc:RF00003]	chr1	5.81	6.9	6.76	8.17	8.85	7.78	8.85	7.53
TC0100007084.hg.1	5.81	6.04	-1.173	down	0.191766	BX284668.4	havana:known chromosome:GRCh38:1:16889095:16889602:1 gene:ENSG00000235241 gene_biotype:processed_pseudogene transcript_biotype:processed_pseudogene	processed_pseudogene	chr1	+	ENST00000453917	16889095	16889602	10	NA	NA	ENST00000453917	ENSEMBL	havana:known chromosome:GRCh38:1:16889095:16889602:1 gene:ENSG00000235241 gene_biotype:processed_pseudogene transcript_biotype:processed_pseudogene	chr1	5.5	5.87	5.96	5.92	6.21	6.1	5.98	5.89
TC0100007085.hg.1	14.31	14.2	1.079	up	0.713061	RNU1-2	RNA, U1 small nuclear 2	snRNA	chr1	+	ENST00000384278	16895980	16896143	10	1p36.1	26870	ENST00000384278	ENSEMBL	RNA, U1 small nuclear 2 [gene_biotype:snRNA transcript_biotype:snRNA]	chr1	15.17	13.7	14.29	14.1	14.33	14.32	13.74	14.39
TC0100007086.hg.1	9.4	9.57	-1.125	down	0.633571	beepabu	Transcript Identified by AceView	other	chr1	+	beepabu.aAug10-unspliced	16896491	16897101	6	NA	NA	beepabu.aAug10-unspliced	Ace View	Transcript Identified by AceView	chr1	8.81	9.34	9.79	9.67	10.37	9.38	9.57	8.95
TC0100007087.hg.1	10.08	9.58	1.414	up	0.247876	fluweybo	Transcript Identified by AceView	other	chr1	+	fluweybo.aAug10-unspliced	16897178	16897495	6	NA	NA	fluweybo.aAug10-unspliced	Ace View	Transcript Identified by AceView	chr1	10.64	9.01	10.48	10.18	9.74	10.11	8.86	9.62
TC0100007088.hg.1	8.59	8.14	1.366	up	0.204812	NONHSAT001221	Non-coding transcript identified by NONCODE	lncRNA	chr1	+	NONHSAT001221	16905206	16905264	6	NA	NA	NONHSAT001221	NONCODE	Non-coding transcript identified by NONCODE	chr1	9.36	8.29	8.64	8.07	7.91	8.5	7.6	8.54
TC0100007089.hg.1	7.62	7.97	-1.275	down	0.122121	geerarbo	Transcript Identified by AceView	other	chr1	+	geerarbo.aAug10	16915678	16921051	6	NA	NA	geerarbo.aAug10	Ace View	Transcript Identified by AceView	chr1	7.18	7.79	7.9	7.61	8.24	8	7.71	7.93
TC0100007090.hg.1	8.3	8.29	1.007	up	0.945751	poykeybu	Transcript Identified by AceView	other	chr1	+	poykeybu.aAug10-unspliced	16927654	16928830	6	NA	NA	poykeybu.aAug10-unspliced	Ace View	Transcript Identified by AceView	chr1	8.35	8.67	8.39	7.81	8.17	8.47	8.06	8.46
TC0100007091.hg.1	14.5	14.18	1.248	up	0.342192	hsa_circ_0092359	Zhang2013 ALT_ACCEPTOR, ALT_DONOR, coding, INTERNAL, intronic best transcript NM_014675	Circle RNA	chr1	+	hsa_circ_0092359	16944903	16945102	6	NA	NA	hsa_circ_0092359	circbase	Zhang2013 ALT_ACCEPTOR, ALT_DONOR, coding, INTERNAL, intronic best transcript NM_014675	chr1	14.26	14.57	14.71	14.47	14.77	13.86	13.39	14.71
TC0100007092.hg.1	5.51	5.65	-1.102	down	0.482116	lnc-MST1P9-1:1	Non-coding transcript identified by NONCODE	lncRNA	chr1	+	lnc-MST1P9-1:1	16974513	16978542	10	NA	NA	lnc-MST1P9-1:1	lncRNAWiki	Non-coding transcript identified by NONCODE	chr1	5.78	5.51	5.44	5.3	5.91	5.41	5.37	5.92
TC0100007093.hg.1	6.92	7.15	-1.173	down	0.175532	AL049569.1	RP1-37C10.3 (from geneSymbol)	lncRNA	chr1	+	ENST00000446261.1	16978926	17005091	10	NA	NA	ENST00000446261.1	lncRNAWiki	N/A	chr1	6.83	6.82	7.04	6.98	6.87	7.31	7.23	7.18
TC0100007094.hg.1	4.28	4.33	-1.035	down	0.854183	plorlobo	Transcript Identified by AceView	other	chr1	+	plorlobo.aAug10-unspliced	17012034	17012579	6	NA	NA	plorlobo.aAug10-unspliced	Ace View	Transcript Identified by AceView	chr1	5.01	4.01	4.18	3.93	4.47	4.24	4.59	4.03
TC0100007095.hg.1	7.13	7.04	1.064	up	0.537793	bada	Transcript Identified by AceView	other	chr1	+	bada.aAug10-unspliced	17019913	17020561	6	NA	NA	bada.aAug10-unspliced	Ace View	Transcript Identified by AceView	chr1	7.4	7.07	6.97	7.1	7.17	6.97	7.1	6.9
TC0100007096.hg.1	7.06	7.3	-1.181	down	0.506904	NONHSAT001233	Non-coding transcript identified by NONCODE	lncRNA	chr1	+	NONHSAT001233	17062370	17070204	10	NA	NA	NONHSAT001233	lncRNAWiki	Non-coding transcript identified by NONCODE	chr1	6.97	6.84	6.71	7.71	7.39	7.72	6.37	7.72
TC0100007097.hg.1	6.92	7.11	-1.141	down	0.381365	loywabo	Transcript Identified by AceView	other	chr1	+	loywabo.aAug10	17106816	17117456	10	NA	NA	loywabo.aAug10	Ace View	Transcript Identified by AceView	chr1	6.5	6.85	7.32	7.02	7.12	7.29	6.88	7.15
TC0100007098.hg.1	5.6	6.05	-1.366	down	0.037047	jarrarbo	Transcript Identified by AceView	other	chr1	+	jarrarbo.aAug10-unspliced	17111898	17112539	6	NA	NA	jarrarbo.aAug10-unspliced	Ace View	Transcript Identified by AceView	chr1	5.36	5.87	5.61	5.57	5.73	6.03	6.21	6.22
TC0100007099.hg.1	5.15	5.38	-1.173	down	0.362445	T004396	Transcript identified by MiTranscriptome	tucp	chr1	+	T004396	17131530	17140148	10	NA	NA	T004396	miTranscriptome	Transcript identified by MiTranscriptome	chr1	4.82	5.23	5.61	4.94	5.22	5.83	5.42	5.05
TC0100007100.hg.1	9.24	9.29	-1.035	down	0.89007	ENST00000625593	Y RNA [Source:RFAM;Acc:RF00019]	misc_RNA	chr1	+	ENST00000625593	17158197	17158284	10	NA	NA	ENST00000625593	ENSEMBL	Y RNA [Source:RFAM;Acc:RF00019]	chr1	8.83	9.54	9.87	8.73	8.87	9.42	9.19	9.66
TC0100007101.hg.1	6.65	7.12	-1.385	down	0.0873056	lnc-CROCC-1:1	Homo sapiens cDNA FLJ45933 fis, clone PLACE7003639. (from mRNA AK127830)	lncRNA	chr1	+	lnc-CROCC-1:1	17189783	17197617	10	NA	NA	lnc-CROCC-1:1	lncRNAWiki	N/A	chr1	6.18	6.8	6.47	7.15	6.99	7.48	6.87	7.13
TC0100007102.hg.1	5.17	5.46	-1.223	down	0.119994	PADI1	peptidyl arginine deiminase, type I	coding	chr1	+	NM_013358	17205126	17246006	10	1p36.13	29943	NM_013358	RefSeq	Homo sapiens peptidyl arginine deiminase, type I (PADI1), mRNA.	chr1	4.86	5.41	5.12	5.29	5.4	5.51	5.31	5.64
TC0100007103.hg.1	5.2	5.3	-1.072	down	0.546756	PADI3	peptidyl arginine deiminase, type III	coding	chr1	+	NM_016233	17249098	17284233	10	1p36.13	51702	NM_016233	RefSeq	Homo sapiens peptidyl arginine deiminase, type III (PADI3), mRNA.	chr1	5.1	5.13	5	5.56	5.25	5.44	5.29	5.23
TC0100007104.hg.1	7.97	7.99	-1.014	down	0.932486	MIR3972	microRNA 3972;mature miRNA;hsa-miR-3972	Precursor_microRNA	chr1	+	NR_039768	17277889	17277975	10	NA	NA	NR_039768	RefSeq	Homo sapiens microRNA 3972 (MIR3972), microRNA.	chr1	7.65	8.44	7.76	8.04	7.9	8.42	7.75	7.9
TC0100007105.hg.1	4.55	4.48	1.05	up	0.680721	PADI4	peptidyl arginine deiminase, type IV	coding	chr1	+	NM_012387	17308195	17364004	10	1p36.13	23569	NM_012387	RefSeq	Homo sapiens peptidyl arginine deiminase, type IV (PADI4), mRNA.	chr1	4.68	4.39	4.74	4.39	4.56	4.57	4.38	4.43
TC0100007106.hg.1	4.12	4.6	-1.395	down	0.333608	koypabu	Transcript Identified by AceView	other	chr1	+	koypabu.aAug10-unspliced	17349556	17350333	6	NA	NA	koypabu.aAug10-unspliced	Ace View	Transcript Identified by AceView	chr1	5.19	3.67	4.17	3.45	5.04	4.4	3.63	5.34
TC0100007107.hg.1	9.7	10.18	-1.395	down	0.194386	T004473	Transcript identified by MiTranscriptome	lncrna	chr1	+	T004473	17351650	17352099	6	NA	NA	T004473	miTranscriptome	Transcript identified by MiTranscriptome	chr1	8.77	10.12	9.72	10.2	10.07	10.58	10.32	9.74
TC0100007108.hg.1	5.67	5.86	-1.141	down	0.303136	PADI6	peptidyl arginine deiminase, type VI	coding	chr1	+	NM_207421	17372196	17401699	10	1p36.13	353238	NM_207421	RefSeq	Homo sapiens peptidyl arginine deiminase, type VI (PADI6), mRNA.	chr1	5.53	5.98	5.38	5.78	5.81	5.8	6.05	5.78
TC0100007109.hg.1	7	6.6	1.32	up	0.0679146	kyplo	Transcript Identified by AceView	other	chr1	+	kyplo.aAug10-unspliced	17405654	17406146	6	NA	NA	kyplo.aAug10-unspliced	Ace View	Transcript Identified by AceView	chr1	7.44	6.69	6.96	6.89	6.71	6.46	6.55	6.68
TC0100007110.hg.1	7.1	7	1.072	up	0.664738	RCC2-AS1	RP1-20B21.4 (from geneSymbol)	lncRNA	chr1	+	ENST00000439577.1	17406760	17407382	10	NA	NA	ENST00000439577.1	lncRNAWiki	N/A	chr1	7.1	6.83	7.72	6.77	6.84	6.85	7.21	7.1
TC0100007111.hg.1	7.25	7.58	-1.257	down	0.312619	T004492	Transcript identified by MiTranscriptome: lncrna	lncrna	chr1	+	T004492	17409169	17418463	6	NA	NA	T004492	miTranscriptome	Transcript identified by MiTranscriptome: lncrna	chr1	7.49	6.97	6.65	7.91	8	7.28	7.66	7.36
TC0100007112.hg.1	6.35	6.85	-1.414	down	0.0629549	lnc-ARHGEF10L-1:1	Transcript Originally Identified by LNCipedia	lncRNA	chr1	+	lnc-ARHGEF10L-1:1	17431341	17547750	10	NA	NA	lnc-ARHGEF10L-1:1	lncRNAWiki	Transcript Originally Identified by LNCipedia	chr1	5.72	6.59	6.56	6.55	6.82	6.81	7.13	6.65
TC0100007113.hg.1	6.66	6.65	1.007	up	0.985424	T004493	Transcript identified by MiTranscriptome	lncrna	chr1	+	T004493	17438338	17439325	6	NA	NA	T004493	miTranscriptome	Transcript identified by MiTranscriptome	chr1	6.74	7.09	6.55	6.24	6.7	6.57	7.19	6.14
TC0100007114.hg.1	5.86	5.72	1.102	up	0.672404	NONHSAT148452.1	Non-coding transcript identified by NONCODE	lncRNA	chr1	+	NONHSAT148452.1	17439834	17450705	10	NA	NA	NONHSAT148452.1	NONCODE	Non-coding transcript identified by NONCODE	chr1	5.77	5.58	5.9	6.19	4.94	5.71	5.79	6.46
TC0100007115.hg.1	6.76	6.92	-1.117	down	0.554035	NONHSAT001245	Non-coding transcript identified by NONCODE	lncRNA	chr1	+	NONHSAT001245	17440881	17441562	10	NA	NA	NONHSAT001245	lncRNAWiki	Non-coding transcript identified by NONCODE	chr1	7.03	5.96	6.94	7.1	6.96	6.73	7.21	6.8
TC0100007116.hg.1	7.63	7.8	-1.125	down	0.411932	merpabu	Transcript Identified by AceView	other	chr1	+	merpabu.aAug10-unspliced	17530122	17530590	6	NA	NA	merpabu.aAug10-unspliced	Ace View	Transcript Identified by AceView	chr1	7.34	7.9	7.42	7.88	7.87	7.99	7.57	7.77
TC0100007117.hg.1	5.18	5.11	1.05	up	0.731758	ARHGEF10L	Rho guanine nucleotide exchange factor 10 like	coding	chr1	+	NM_001011722	17539835	17697875	10	1p36.13	55160	NM_001011722	RefSeq	Homo sapiens Rho guanine nucleotide exchange factor (GEF) 10-like (ARHGEF10L), transcript variant 2, mRNA.	chr1	5.27	5.57	4.81	5.06	4.94	5.01	5.33	5.15
TC0100007118.hg.1	8.42	8.38	1.028	up	0.793736	swarfobu	Transcript Identified by AceView	other	chr1	+	swarfobu.aAug10	17543758	17562760	6	NA	NA	swarfobu.aAug10	Ace View	Transcript Identified by AceView	chr1	8.42	8.42	8.27	8.57	8.04	8.58	8.42	8.46
TC0100007119.hg.1	7.48	7.79	-1.24	down	0.251159	smylobo	Transcript Identified by AceView	other	chr1	+	smylobo.aAug10-unspliced	17558110	17558496	6	NA	NA	smylobo.aAug10-unspliced	Ace View	Transcript Identified by AceView	chr1	7.34	7.53	7.18	7.89	7.86	7.87	8.19	7.23
TC0100007120.hg.1	4.49	4.84	-1.275	down	0.0727528	klawbor	Transcript Identified by AceView	other	chr1	+	klawbor.aAug10-unspliced	17566783	17567208	6	NA	NA	klawbor.aAug10-unspliced	Ace View	Transcript Identified by AceView	chr1	4.44	4.66	4.36	4.51	5	4.8	4.51	5.06
TC0100007121.hg.1	5.19	5.32	-1.094	down	0.492179	neepabu	Transcript Identified by AceView	other	chr1	+	neepabu.aAug10-unspliced	17571618	17572079	6	NA	NA	neepabu.aAug10-unspliced	Ace View	Transcript Identified by AceView	chr1	4.96	5.14	5.19	5.46	5.34	5.63	5.29	5.02
TC0100007122.hg.1	7.13	6.7	1.347	up	0.0553445	NONHSAT001247	Non-coding transcript identified by NONCODE	lncRNA	chr1	+	NONHSAT001247	17590274	17622565	10	NA	NA	NONHSAT001247	lncRNAWiki	Non-coding transcript identified by NONCODE	chr1	7.08	6.99	7.2	7.25	6.55	7.08	6.3	6.85
TC0100007123.hg.1	11.38	11.74	-1.283	down	0.45013	T004510	Transcript identified by MiTranscriptome	tucp	chr1	+	T004510	17675714	17676247	6	NA	NA	T004510	miTranscriptome	Transcript identified by MiTranscriptome	chr1	9.92	11.74	11.52	12.34	11.66	11.76	11.94	11.6
TC0100007124.hg.1	6.73	7.38	-1.569	down	0.0254439	reypabu	Transcript Identified by AceView	other	chr1	+	reypabu.aAug10-unspliced	17677704	17678268	6	NA	NA	reypabu.aAug10-unspliced	Ace View	Transcript Identified by AceView	chr1	6.43	6.59	7.14	6.76	7.48	7.84	6.92	7.28
TC0100007125.hg.1	6.88	7.08	-1.149	down	0.369343	lnc-PADI4-1:1	RP11-473A10.2 (from geneSymbol)	lncRNA	chr1	+	lnc-PADI4-1:1	17717686	17749978	10	NA	NA	lnc-PADI4-1:1	lncRNAWiki	N/A	chr1	6.87	7.05	6.42	7.19	6.95	7.03	6.93	7.42
TC0100007126.hg.1	4.56	4.65	-1.064	down	0.572964	AL136529.1	AL136529.1 (from geneSymbol)	Precursor_microRNA	chr1	+	uc057cus.1	17747169	17747222	10	NA	NA	uc057cus.1	UCSC Genes	N/A	chr1	4.75	4.45	4.35	4.69	4.63	4.74	4.48	4.76
TC0100007127.hg.1	5.33	6.09	-1.693	down	0.00496036	ACTL8	actin-like 8	coding	chr1	+	NM_030812	17755313	17827063	10	1p36.13	81569	NM_030812	RefSeq	Homo sapiens actin-like 8 (ACTL8), mRNA.	chr1	5.23	5.24	5.58	5.27	6.41	5.61	6.21	6.13
TC0100007128.hg.1	4.97	5.39	-1.338	down	0.0748831	kleeweybo	Transcript Identified by AceView	other	chr1	+	kleeweybo.aAug10-unspliced	17843134	17843474	6	NA	NA	kleeweybo.aAug10-unspliced	Ace View	Transcript Identified by AceView	chr1	5.1	5	4.53	5.25	5.64	5.48	5.42	5.04
TC0100007129.hg.1	7.12	7.13	-1.007	down	0.965863	T004524	Transcript identified by MiTranscriptome	lncrna	chr1	+	T004524	17873596	17878142	6	NA	NA	T004524	miTranscriptome	Transcript identified by MiTranscriptome	chr1	7.05	7.54	7.3	6.58	7.03	7.31	7.26	6.91
TC0100007130.hg.1	6.17	6.79	-1.537	down	0.0816397	T004537	Transcript identified by MiTranscriptome	lncrna	chr1	+	T004537	17947206	17971424	6	NA	NA	T004537	miTranscriptome	Transcript identified by MiTranscriptome	chr1	5.27	6.32	6.41	6.68	7.06	6.56	7	6.52
TC0100007131.hg.1	6.62	7.47	-1.803	down	0.0157491	T004538	Transcript identified by MiTranscriptome	lncrna	chr1	+	T004538	17978762	17988906	6	NA	NA	T004538	miTranscriptome	Transcript identified by MiTranscriptome	chr1	6.45	6.16	7	6.85	7.9	7.51	7.66	6.8
TC0100007132.hg.1	5.92	6.11	-1.141	down	0.543348	T004540	Transcript identified by MiTranscriptome	lncrna	chr1	+	T004540	18015942	18023736	10	NA	NA	T004540	miTranscriptome	Transcript identified by MiTranscriptome	chr1	5.52	5.78	5.87	6.53	5.96	6.43	6.55	5.51
TC0100007133.hg.1	6.17	6.05	1.087	up	0.748574	T004543	Transcript identified by MiTranscriptome	lncrna	chr1	+	T004543	18043962	18045670	6	NA	NA	T004543	miTranscriptome	Transcript identified by MiTranscriptome	chr1	6.77	5.25	7.02	5.66	5.85	6	6.23	6.11
TC0100007134.hg.1	7.76	7.61	1.11	up	0.345885	T004544	Transcript identified by MiTranscriptome	lncrna	chr1	+	T004544	18049863	18053554	6	NA	NA	T004544	miTranscriptome	Transcript identified by MiTranscriptome	chr1	7.93	7.67	7.8	7.66	7.61	7.89	7.44	7.48
TC0100007135.hg.1	7.97	8.87	-1.866	down	0.110484	LOC101927876	uncharacterized LOC101927876	ncRNA	chr1	+	NR_125946	18065657	18074412	10	1p36.13	101927876	NR_125946	RefSeq	Homo sapiens uncharacterized LOC101927876 (LOC101927876), long non-coding RNA.	chr1	6.46	8.69	7.71	9.03	8.85	8.81	8.74	9.07
TC0100007136.hg.1	6.06	6.43	-1.292	down	0.0647835	IGSF21	immunoglobin superfamily, member 21	coding	chr1	+	NM_032880	18107746	18378483	10	1p36.13	84966	NM_032880	RefSeq	Homo sapiens immunoglobin superfamily, member 21 (IGSF21), mRNA.	chr1	5.78	6.39	6.11	5.97	6.24	6.54	6.43	6.52
TC0100007137.hg.1	4.12	4.09	1.021	up	0.842579	AL365209.1	N/A	TEC	chr1	+	ENST00000624418	18109389	18115861	10	NA	NA	ENST00000624418	ENSEMBL	N/A	chr1	4.17	3.98	4.13	4.21	4.08	3.92	3.97	4.39
TC0100007138.hg.1	6.9	6.87	1.021	up	0.849961	NONHSAT001262	Non-coding transcript identified by NONCODE	lncRNA	chr1	+	NONHSAT001262	18258416	18261101	10	NA	NA	NONHSAT001262	lncRNAWiki	Non-coding transcript identified by NONCODE	chr1	6.81	6.77	7.2	6.83	6.89	6.76	6.93	6.91
TC0100007139.hg.1	5.13	5.37	-1.181	down	0.266802	NONHSAT001263	Non-coding transcript identified by NONCODE	lncRNA	chr1	+	NONHSAT001263	18374570	18375680	10	NA	NA	NONHSAT001263	lncRNAWiki	Non-coding transcript identified by NONCODE	chr1	5.58	4.82	5	5.11	5.24	5.4	5.67	5.18
TC0100007140.hg.1	4.83	4.75	1.057	up	0.718623	AL591896.1	RP11-422P22.1 (from geneSymbol)	lncRNA	chr1	+	ENST00000420211.1	18385829	18388514	10	NA	NA	ENST00000420211.1	lncRNAWiki	N/A	chr1	4.69	5.02	5.05	4.56	4.71	5.06	4.38	4.87
TC0100007141.hg.1	5.4	5.89	-1.404	down	0.132863	T004568	Transcript identified by MiTranscriptome	lncrna	chr1	+	T004568	18403111	18408628	9	NA	NA	T004568	miTranscriptome	Transcript identified by MiTranscriptome	chr1	4.59	5.95	5.49	5.57	5.9	6.01	6.16	5.5
TC0100007142.hg.1	7.6	8.24	-1.558	down	0.108291	T004571	Transcript identified by MiTranscriptome	lncrna	chr1	+	T004571	18442958	18444480	6	NA	NA	T004571	miTranscriptome	Transcript identified by MiTranscriptome	chr1	6.78	7.99	7.42	8.2	7.84	8.54	8.78	7.81
TC0100007143.hg.1	5.9	6.12	-1.165	down	0.460978	T004572	Transcript identified by MiTranscriptome	lncrna	chr1	+	T004572	18453453	18466707	10	NA	NA	T004572	miTranscriptome	Transcript identified by MiTranscriptome	chr1	5.12	6.17	6.27	6.03	6.57	6.05	5.96	5.89
TC0100007144.hg.1	4.08	4.1	-1.014	down	0.934142	KLHDC7A	kelch domain containing 7A	coding	chr1	+	NM_152375	18480930	18486126	10	1p36.13	127707	NM_152375	RefSeq	Homo sapiens kelch domain containing 7A (KLHDC7A), mRNA.	chr1	3.99	4.2	3.93	4.2	3.87	3.75	4.76	4.02
TC0100007145.hg.1	7.29	7.32	-1.021	down	0.922754	DYNLL1P3	dynein, light chain, LC8-type 1 pseudogene 3 [gene_biotype:processed_pseudogene transcript_biotype:processed_pseudogene]	processed_pseudogene	chr1	+	ENST00000596113	18513118	18513387	10	NA	NA	ENST00000596113	ENSEMBL	dynein, light chain, LC8-type 1 pseudogene 3 [gene_biotype:processed_pseudogene transcript_biotype:processed_pseudogene]	chr1	7.11	7.15	7.13	7.78	7.12	7.5	8	6.67
TC0100007146.hg.1	7.72	7.59	1.094	up	0.690481	AL031737.1	havana:known chromosome:GRCh38:1:18595414:18595636:1 gene:ENSG00000225478 gene_biotype:processed_pseudogene transcript_biotype:processed_pseudogene	processed_pseudogene	chr1	+	ENST00000450125	18595414	18595636	10	NA	NA	ENST00000450125	ENSEMBL	havana:known chromosome:GRCh38:1:18595414:18595636:1 gene:ENSG00000225478 gene_biotype:processed_pseudogene transcript_biotype:processed_pseudogene	chr1	6.87	8.09	8.41	7.53	7.55	7.41	7.71	7.71
TC0100007147.hg.1	4.8	4.94	-1.102	down	0.570177	PAX7	paired box 7	coding	chr1	+	NM_001135254	18631006	18748875	10	1p36.13	5081	NM_001135254	RefSeq	Homo sapiens paired box 7 (PAX7), transcript variant 3, mRNA.	chr1	5.06	4.5	5.13	4.53	5.06	4.48	5.15	5.07
TC0100007148.hg.1	6.04	6.09	-1.035	down	0.794134	pluma	Transcript Identified by AceView	other	chr1	+	pluma.aAug10-unspliced	18743661	18744069	6	NA	NA	pluma.aAug10-unspliced	Ace View	Transcript Identified by AceView	chr1	6.09	6.13	6.06	5.89	6.51	6.1	5.77	5.99
TC0100007149.hg.1	7.79	7.67	1.087	up	0.742675	T004606	Transcript identified by MiTranscriptome	lncrna	chr1	+	T004606	18751687	18754302	6	NA	NA	T004606	miTranscriptome	Transcript identified by MiTranscriptome	chr1	8.39	6.76	8.4	7.62	7.98	7.48	7.59	7.63
TC0100007150.hg.1	5.13	4.93	1.149	up	0.317288	T004607	Transcript identified by MiTranscriptome	tucp	chr1	+	T004607	18758658	18762193	10	NA	NA	T004607	miTranscriptome	Transcript identified by MiTranscriptome	chr1	5.06	5.04	5.01	5.42	5.12	4.56	4.89	5.16
TC0100007151.hg.1	6.68	6.96	-1.214	down	0.267648	T004621	Transcript identified by MiTranscriptome	lncrna	chr1	+	T004621	18908840	18916439	10	NA	NA	T004621	miTranscriptome	Transcript identified by MiTranscriptome	chr1	6.32	7.12	6.34	6.94	6.88	7.09	7.17	6.68
TC0100007152.hg.1	4.95	5.88	-1.905	down	0.0146029	T004636	Transcript identified by MiTranscriptome	lncrna	chr1	+	T004636	19034287	19051181	6	NA	NA	T004636	miTranscriptome	Transcript identified by MiTranscriptome	chr1	4.87	4.37	5.15	5.4	6.61	5.67	5.57	5.65
TC0100007153.hg.1	7.28	7.52	-1.181	down	0.248798	T004641	Transcript identified by MiTranscriptome	lncrna	chr1	+	T004641	19066657	19068402	6	NA	NA	T004641	miTranscriptome	Transcript identified by MiTranscriptome	chr1	7.35	7.63	7.17	6.98	7.66	7.46	7.69	7.26
TC0100007154.hg.1	6.67	6.8	-1.094	down	0.610242	T004642	Transcript identified by MiTranscriptome: lncrna	lncrna	chr1	+	T004642	19069453	19074502	6	NA	NA	T004642	miTranscriptome	Transcript identified by MiTranscriptome: lncrna	chr1	6.51	6.96	6.54	6.69	7.19	6.55	6.34	7.11
TC0100007155.hg.1	5.44	5.74	-1.231	down	0.445082	T004652	Transcript identified by MiTranscriptome	lncrna	chr1	+	T004652	19139555	19143995	6	NA	NA	T004652	miTranscriptome	Transcript identified by MiTranscriptome	chr1	4.96	5.36	5.68	5.77	5.44	6.49	6.22	4.82
TC0100007156.hg.1	5.94	6.28	-1.266	down	0.345382	skaweybo	Transcript Identified by AceView	other	chr1	+	skaweybo.aAug10-unspliced	19147431	19148269	6	NA	NA	skaweybo.aAug10-unspliced	Ace View	Transcript Identified by AceView	chr1	5.65	5.81	6.78	5.51	6.02	5.9	6.21	6.97
TC0100007157.hg.1	6.23	7.03	-1.741	down	0.130677	stalobo	Transcript Identified by AceView	other	chr1	+	stalobo.aAug10-unspliced	19190610	19191009	6	NA	NA	stalobo.aAug10-unspliced	Ace View	Transcript Identified by AceView	chr1	6.17	7.12	4.85	6.77	6.52	7.35	7.53	6.73
TC0100007158.hg.1	8.34	8.3	1.028	up	0.906989	EMC1-AS1	RP1-43E13.2 (from geneSymbol)	lncRNA	chr1	+	ENST00000437898.1	19210275	19240704	10	NA	NA	ENST00000437898.1	lncRNAWiki	N/A	chr1	7.4	8.85	8.61	8.49	8.45	8.73	8.01	8
TC0100007159.hg.1	9.56	9.34	1.165	up	0.318123	steykeybu	Transcript Identified by AceView	other	chr1	+	steykeybu.aAug10-unspliced	19235037	19235703	6	NA	NA	steykeybu.aAug10-unspliced	Ace View	Transcript Identified by AceView	chr1	9.84	9.35	9.18	9.89	9.32	9.15	9.63	9.26
TC0100007160.hg.1	5.33	5.42	-1.064	down	0.807014	MRTO4	MRT4 homolog, ribosome maturation factor	coding	chr1	+	NM_016183	19251539	19260128	10	1p36.13	51154	NM_016183	RefSeq	Homo sapiens MRT4 homolog, ribosome maturation factor (MRTO4), mRNA.	chr1	4.48	5.85	5.2	5.78	5.25	5.35	6.21	4.88
TC0100007161.hg.1	7.08	6.77	1.24	up	0.118979	AL035413.1	havana:known chromosome:GRCh38:1:19297080:19297903:1 gene:ENSG00000270728 gene_biotype:processed_pseudogene transcript_biotype:processed_pseudogene	processed_pseudogene	chr1	+	ENST00000604801	19297080	19297903	10	NA	NA	ENST00000604801	ENSEMBL	havana:known chromosome:GRCh38:1:19297080:19297903:1 gene:ENSG00000270728 gene_biotype:processed_pseudogene transcript_biotype:processed_pseudogene	chr1	7.03	7.19	7.25	6.87	6.99	6.95	6.4	6.73
TC0100007162.hg.1	7.67	7.76	-1.064	down	0.687853	PQLC2	PQ loop repeat containing 2	coding	chr1	+	NM_001040125	19312246	19334437	10	1p36.13	54896	NM_001040125	RefSeq	Homo sapiens PQ loop repeat containing 2 (PQLC2), transcript variant 1, mRNA.	chr1	7.14	7.8	8.18	7.56	7.79	7.92	7.59	7.76
TC0100007163.hg.1	5.17	5.56	-1.31	down	0.291794	T004709	Transcript identified by MiTranscriptome	lncrna	chr1	+	T004709	19339171	19374248	6	NA	NA	T004709	miTranscriptome	Transcript identified by MiTranscriptome	chr1	4.73	5.56	5.2	5.2	5.3	4.88	5.55	6.53
TC0100007164.hg.1	7.56	7.6	-1.028	down	0.861281	kawkorbu	Transcript Identified by AceView	other	chr1	+	kawkorbu.aAug10-unspliced	19392220	19392547	6	NA	NA	kawkorbu.aAug10-unspliced	Ace View	Transcript Identified by AceView	chr1	7.22	7.57	7.97	7.47	7.58	7.92	7.1	7.8
TC0100007165.hg.1	5.55	6.08	-1.444	down	0.1042	LOC644083	Transcript Identified by AceView, Entrez Gene ID(s) 644083	other	chr1	+	LOC644083.aAug10-unspliced	19398875	19401214	6	NA	NA	LOC644083.aAug10-unspliced	Ace View	Transcript Identified by AceView, Entrez Gene ID(s) 644083	chr1	5.38	5.75	5.15	5.94	5.59	5.91	6.81	6.03
TC0100007166.hg.1	7.89	7.99	-1.072	down	0.641303	sluleybu	Transcript Identified by AceView	other	chr1	+	sluleybu.aAug10-unspliced	19411903	19412680	6	NA	NA	sluleybu.aAug10-unspliced	Ace View	Transcript Identified by AceView	chr1	7.63	7.85	8.22	7.88	7.79	8.22	7.8	8.13
TC0100007167.hg.1	10.43	10.25	1.133	up	0.452974	RN7SL277P	RNA, 7SL, cytoplasmic 277, pseudogene [Source:HGNC Symbol;Acc:HGNC:46293]	misc_RNA	chr1	+	ENST00000481521	19424384	19424671	10	NA	NA	ENST00000481521	ENSEMBL	RNA, 7SL, cytoplasmic 277, pseudogene [Source:HGNC Symbol;Acc:HGNC:46293]	chr1	10.23	10.54	10.61	10.35	10.13	10.03	9.91	10.91
TC0100007168.hg.1	6.95	6.88	1.05	up	0.82155	smoyleybu	Transcript Identified by AceView	other	chr1	+	smoyleybu.aAug10-unspliced	19451989	19452644	6	NA	NA	smoyleybu.aAug10-unspliced	Ace View	Transcript Identified by AceView	chr1	6.79	6.83	7.65	6.51	7.07	7.07	6.23	7.13
TC0100007169.hg.1	7.24	7.69	-1.366	down	0.0562538	snorleybu	Transcript Identified by AceView	other	chr1	+	snorleybu.aAug10-unspliced	19475001	19475376	6	NA	NA	snorleybu.aAug10-unspliced	Ace View	Transcript Identified by AceView	chr1	7.2	7.19	7	7.57	7.47	7.84	7.41	8.03
TC0100007170.hg.1	7.42	7.6	-1.133	down	0.658891	RNU4-28P	RNA, U4 small nuclear 28, pseudogene (from HGNC RNU4-28P)	snRNA	chr1	+	uc057cwy.1	19510593	19510733	10	NA	NA	uc057cwy.1	UCSC Genes	RNA, U4 small nuclear 28, pseudogene [Source:HGNC Symbol;Acc:HGNC:46964]	chr1	6.55	7.76	8.3	7.07	7.29	7.97	8.05	7.1
TC0100007171.hg.1	6.71	6.85	-1.102	down	0.725302	lnc-MINOS1-1:1	Transcript Originally Identified by LNCipedia, alternate transcript name: NONHSAT001308	lncRNA	chr1	+	lnc-MINOS1-1:1	19526176	19531774	10	NA	NA	lnc-MINOS1-1:1	lncRNAWiki	Transcript Originally Identified by LNCipedia, alternate transcript name: NONHSAT001308	chr1	6.07	7.19	6.03	7.57	6.53	7.04	7.23	6.61
TC0100007173.hg.1	6.29	6.07	1.165	up	0.181089	RPS14P3	ribosomal protein S14 pseudogene 3	pseudo	chr1	+	NR_077246	19607807	19608644	10	1p36.13	644068	NR_077246	RefSeq	Homo sapiens ribosomal protein S14 pseudogene 3 (RPS14P3), non-coding RNA.	chr1	6.33	6.39	6.18	6.25	5.94	5.95	6.08	6.31
TC0100007174.hg.1	6.41	6.33	1.057	up	0.79634	zeybey	Transcript Identified by AceView	other	chr1	+	zeybey.aAug10-unspliced	19649964	19650807	6	NA	NA	zeybey.aAug10-unspliced	Ace View	Transcript Identified by AceView	chr1	7.19	6.19	5.98	6.28	6.36	5.89	6.4	6.68
TC0100007175.hg.1	3.74	3.86	-1.087	down	0.413703	HTR6	5-hydroxytryptamine (serotonin) receptor 6, G protein-coupled	coding	chr1	+	NM_000871	19665287	19680966	10	1p36-p35	3362	NM_000871	RefSeq	Homo sapiens 5-hydroxytryptamine (serotonin) receptor 6, G protein-coupled (HTR6), mRNA.	chr1	3.87	3.68	3.69	3.7	4.01	3.81	3.87	3.73
TC0100007176.hg.1	6.15	6.38	-1.173	down	0.485895	chuplu	Transcript Identified by AceView	other	chr1	+	chuplu.aAug10-unspliced	19682535	19691031	10	NA	NA	chuplu.aAug10-unspliced	Ace View	Transcript Identified by AceView	chr1	5.13	6.23	6.58	6.66	6.35	6.38	6.5	6.31
TC0100007177.hg.1	7.06	7.65	-1.505	down	0.036372	chawbo	Transcript Identified by AceView	other	chr1	+	chawbo.aAug10	19743402	19750187	10	NA	NA	chawbo.aAug10	Ace View	Transcript Identified by AceView	chr1	6.92	6.58	7.27	7.46	7.37	7.94	7.86	7.43
TC0100007178.hg.1	5.46	5.29	1.125	up	0.5977	beelorbu	Transcript Identified by AceView	other	chr1	+	beelorbu.aAug10-unspliced	19762013	19762683	6	NA	NA	beelorbu.aAug10-unspliced	Ace View	Transcript Identified by AceView	chr1	4.92	5.08	5.53	6.33	5.04	5.62	5.42	5.09
TC0100007179.hg.1	6.01	6.3	-1.223	down	0.368039	T004756	Transcript identified by MiTranscriptome	lncrna	chr1	+	T004756	19764885	19951326	6	NA	NA	T004756	miTranscriptome	Transcript identified by MiTranscriptome	chr1	6.05	6.01	5.49	6.51	6.42	5.57	6.52	6.69
TC0100007180.hg.1	7.42	7.25	1.125	up	0.480299	cheybo	Transcript Identified by AceView	other	chr1	+	cheybo.aAug10-unspliced	19765681	19766185	6	NA	NA	cheybo.aAug10-unspliced	Ace View	Transcript Identified by AceView	chr1	7.91	7.13	6.97	7.66	7.22	7.42	7.26	7.09
TC0100007181.hg.1	7.87	7.91	-1.028	down	0.848453	chorbo	Transcript Identified by AceView	other	chr1	+	chorbo.aAug10-unspliced	19799298	19799677	6	NA	NA	chorbo.aAug10-unspliced	Ace View	Transcript Identified by AceView	chr1	7.91	8.13	7.65	7.8	7.63	7.83	8.04	8.13
TC0100007182.hg.1	6.7	6.52	1.133	up	0.328055	AL391883.1	RP11-91K11.2 (from geneSymbol)	lncRNA	chr1	+	ENST00000454736.1	19814367	19819502	10	NA	NA	ENST00000454736.1	lncRNAWiki	N/A	chr1	6.56	6.8	6.48	6.97	6.36	6.36	6.56	6.79
TC0100007183.hg.1	4.96	4.51	1.366	up	0.274142	T004766	Transcript identified by MiTranscriptome	lncrna	chr1	+	T004766	19861278	19865566	6	NA	NA	T004766	miTranscriptome	Transcript identified by MiTranscriptome	chr1	6.16	4.63	4.4	4.64	4.55	4.28	4.94	4.26
TC0100007184.hg.1	7.42	7.57	-1.11	down	0.697057	OTUD3	OTU deubiquitinase 3	coding	chr1	+	NM_015207	19882395	19912945	10	1p36.13	23252	NM_015207	RefSeq	Homo sapiens OTU deubiquitinase 3 (OTUD3), mRNA.	chr1	6.55	7.34	7.92	7.89	7.77	7.75	6.88	7.87
TC0100007185.hg.1	8.19	7.48	1.636	up	0.0252069	T004787	Transcript identified by MiTranscriptome	lncrna	chr1	+	T004787	19937931	19939438	9	NA	NA	T004787	miTranscriptome	Transcript identified by MiTranscriptome	chr1	8.8	7.94	8.39	7.61	7.52	7.32	7.41	7.68
TC0100007186.hg.1	9.29	8.61	1.602	up	0.264194	RN7SL304P	RNA, 7SL, cytoplasmic 304, pseudogene [Source:HGNC Symbol;Acc:HGNC:46320]	misc_RNA	chr1	+	ENST00000488028	19970969	19971269	10	NA	NA	ENST00000488028	ENSEMBL	RNA, 7SL, cytoplasmic 304, pseudogene [Source:HGNC Symbol;Acc:HGNC:46320]	chr1	10.58	9.59	9.05	7.96	8.65	8.1	8.01	9.68
TC0100007187.hg.1	5.64	6.14	-1.414	down	0.247598	NONHSAT001333	Non-coding transcript identified by NONCODE	lncRNA	chr1	+	NONHSAT001333	20026925	20033155	10	NA	NA	NONHSAT001333	lncRNAWiki	Non-coding transcript identified by NONCODE	chr1	4.74	6.05	5.77	5.99	6.88	5.55	5.56	6.57
TC0100007188.hg.1	8.34	8.17	1.125	up	0.552823	PLA2G5	phospholipase A2, group V	coding	chr1	+	NM_000929	20028179	20091901	10	1p36-p34	5322	NM_000929	RefSeq	Homo sapiens phospholipase A2, group V (PLA2G5), mRNA.	chr1	7.99	8.44	8.99	7.92	7.86	8.06	8.49	8.27
TC0100007189.hg.1	6.4	6.47	-1.05	down	0.730652	NONHSAT001341	Non-coding transcript identified by NONCODE	lncRNA	chr1	+	NONHSAT001341	20115682	20117242	10	NA	NA	NONHSAT001341	lncRNAWiki	Non-coding transcript identified by NONCODE	chr1	6.72	6.5	5.94	6.44	6.36	6.74	6.59	6.21
TC0100007190.hg.1	6.16	6.11	1.035	up	0.856442	T004810	Transcript identified by MiTranscriptome	lncrna	chr1	+	T004810	20124318	20125442	9	NA	NA	T004810	miTranscriptome	Transcript identified by MiTranscriptome	chr1	6.16	5.74	6.6	6.13	6.26	6.08	6.46	5.65
TC0100007191.hg.1	5.98	6.4	-1.338	down	0.104631	PLA2G2F	phospholipase A2, group IIF	coding	chr1	+	NM_022819	20139326	20150386	10	1p35	64600	NM_022819	RefSeq	Homo sapiens phospholipase A2, group IIF (PLA2G2F), mRNA.	chr1	6.03	6.16	5.68	6.04	6.39	6.84	6.55	5.83
TC0100007192.hg.1	5.72	5.81	-1.064	down	0.610654	NONHSAT001343	Non-coding transcript identified by NONCODE	lncRNA	chr1	+	NONHSAT001343	20152104	20152493	10	NA	NA	NONHSAT001343	lncRNAWiki	Non-coding transcript identified by NONCODE	chr1	5.45	5.75	5.98	5.72	5.62	5.82	5.85	5.96
TC0100007193.hg.1	6.51	6.72	-1.157	down	0.26746	Z98257.1	Homo sapiens cDNA clone IMAGE:5479365. (from mRNA BC041651)	lncRNA	chr1	+	ENST00000417884.1	20154338	20160568	10	NA	NA	ENST00000417884.1	lncRNAWiki	N/A	chr1	6.21	6.79	6.47	6.58	6.78	6.9	6.51	6.69
TC0100007194.hg.1	5.59	6.15	-1.474	down	0.0203915	UBXN10	UBX domain protein 10	coding	chr1	+	NM_152376	20186078	20196048	10	1p36.12	127733	NM_152376	RefSeq	Homo sapiens UBX domain protein 10 (UBXN10), mRNA.	chr1	5.24	5.54	5.76	5.82	6.44	5.9	6.26	5.99
TC0100007195.hg.1	5.03	5.05	-1.014	down	0.955389	lnc-UBXN10-1:1	Transcript Originally Identified by LNCipedia, alternate transcript name: NONHSAT001351	lncRNA	chr1	+	lnc-UBXN10-1:1	20198991	20202801	10	NA	NA	lnc-UBXN10-1:1	lncRNAWiki	Transcript Originally Identified by LNCipedia, alternate transcript name: NONHSAT001351	chr1	6.07	4.67	4.72	4.66	5.52	5.08	4.83	4.77
TC0100007196.hg.1	8.11	8.09	1.014	up	0.948588	T004847	Transcript identified by MiTranscriptome: lncrna	lncrna	chr1	+	T004847	20221025	20238316	10	NA	NA	T004847	miTranscriptome	Transcript identified by MiTranscriptome: lncrna	chr1	7.79	8.43	7.72	8.48	7.62	7.96	8.3	8.47
TC0100007197.hg.1	5.2	5.34	-1.102	down	0.39238	LINC01757	RP3-340N1.6 (from geneSymbol)	lncRNA	chr1	+	ENST00000435552.1	20243095	20244655	10	NA	NA	ENST00000435552.1	lncRNAWiki	N/A	chr1	5.45	5.27	4.94	5.12	5.37	5.34	5.35	5.28
TC0100007198.hg.1	4.69	4.38	1.24	up	0.453088	T004852	Transcript identified by MiTranscriptome	lncrna	chr1	+	T004852	20254234	20274996	10	NA	NA	T004852	miTranscriptome	Transcript identified by MiTranscriptome	chr1	5.61	4.04	4.58	4.52	5.17	4.4	3.82	4.14
TC0100007199.hg.1	6.47	6.58	-1.079	down	0.565657	VWA5B1	von Willebrand factor A domain containing 5B1	coding	chr1	+	NM_001039500	20290919	20354894	10	1p36.12	127731	NM_001039500	RefSeq	Homo sapiens von Willebrand factor A domain containing 5B1 (VWA5B1), mRNA.	chr1	6.45	6.18	6.69	6.57	6.88	6.32	6.64	6.49
TC0100007200.hg.1	5.55	5.65	-1.072	down	0.622775	NONHSAT001366	Non-coding transcript identified by NONCODE	lncRNA	chr1	+	NONHSAT001366	20380116	20381540	10	NA	NA	NONHSAT001366	lncRNAWiki	Non-coding transcript identified by NONCODE	chr1	5.78	5.31	5.53	5.58	5.64	6.05	5.5	5.4
TC0100007201.hg.1	4.4	4.57	-1.125	down	0.51332	swawfobu	Transcript Identified by AceView	other	chr1	+	swawfobu.aAug10	20411038	20413771	9	NA	NA	swawfobu.aAug10	Ace View	Transcript Identified by AceView	chr1	4.07	4.16	4.32	5.03	4.65	4.93	4.57	4.14
TC0100007202.hg.1	6.31	6.09	1.165	up	0.292492	NONHSAT001371	Non-coding transcript identified by NONCODE	lncRNA	chr1	+	NONHSAT001371	20476301	20478658	10	NA	NA	NONHSAT001371	lncRNAWiki	Non-coding transcript identified by NONCODE	chr1	6.07	6.71	6.23	6.24	6.22	6.28	5.74	6.12
TC0100007203.hg.1	7.29	7.62	-1.257	down	0.145176	T004922	Transcript identified by MiTranscriptome: lncrna	lncrna	chr1	+	T004922	20486110	20491180	10	NA	NA	T004922	miTranscriptome	Transcript identified by MiTranscriptome: lncrna	chr1	6.96	7.71	7.41	7.1	7.37	7.7	7.64	7.76
TC0100007204.hg.1	5.02	4.97	1.035	up	0.84193	RPS4XP4	ribosomal protein S4X pseudogene 4 [gene_biotype:processed_pseudogene transcript_biotype:processed_pseudogene]	processed_pseudogene	chr1	+	ENST00000443195	20525989	20526751	10	NA	NA	ENST00000443195	ENSEMBL	ribosomal protein S4X pseudogene 4 [gene_biotype:processed_pseudogene transcript_biotype:processed_pseudogene]	chr1	5.26	4.7	5.14	4.99	5.61	4.63	4.8	4.85
TC0100007205.hg.1	4.33	4.32	1.007	up	0.955351	FAM43B	family with sequence similarity 43, member B	coding	chr1	+	NM_207334	20552439	20555020	10	1p36.12	163933	NM_207334	RefSeq	Homo sapiens family with sequence similarity 43, member B (FAM43B), mRNA.	chr1	4.09	4.68	4.21	4.33	4.21	4.33	4.23	4.5
TC0100007206.hg.1	4.51	4.55	-1.028	down	0.857386	CDA	cytidine deaminase	coding	chr1	+	NM_001785	20588948	20618908	10	1p36.2-p35	978	NM_001785	RefSeq	Homo sapiens cytidine deaminase (CDA), mRNA.	chr1	5.02	4.27	4.03	4.71	4.57	4.29	4.84	4.51
TC0100007207.hg.1	5.42	5.95	-1.444	down	0.0417591	PINK1	PTEN induced putative kinase 1	coding	chr1	+	NM_032409	20633455	20651511	10	1p36	65018	NM_032409	RefSeq	Homo sapiens PTEN induced putative kinase 1 (PINK1), mRNA.	chr1	5.32	5.95	5.02	5.37	6.22	5.99	5.72	5.87
TC0100007208.hg.1	7.25	8.13	-1.84	down	0.0224073	kolorbu	Transcript Identified by AceView	other	chr1	+	kolorbu.aAug10-unspliced	20641519	20641928	6	NA	NA	kolorbu.aAug10-unspliced	Ace View	Transcript Identified by AceView	chr1	7.43	6.98	6.82	7.78	7.46	8.05	8.77	8.26
TC0100007209.hg.1	6.5	6.49	1.007	up	0.935076	T004969	Transcript identified by MiTranscriptome	lncrna	chr1	+	T004969	20661703	20663340	6	NA	NA	T004969	miTranscriptome	Transcript identified by MiTranscriptome	chr1	6.32	6.73	6.3	6.66	6.39	6.5	6.29	6.77
TC0100007210.hg.1	5.53	5.63	-1.072	down	0.52407	T004970	Transcript identified by MiTranscriptome	lncrna	chr1	+	T004970	20667023	20673152	10	NA	NA	T004970	miTranscriptome	Transcript identified by MiTranscriptome	chr1	5.39	5.65	5.36	5.7	5.58	5.8	5.63	5.5
TC0100007211.hg.1	5.4	5.41	-1.007	down	0.968748	korlorbu	Transcript Identified by AceView	other	chr1	+	korlorbu.aAug10-unspliced	20696992	20708884	10	NA	NA	korlorbu.aAug10-unspliced	Ace View	Transcript Identified by AceView	chr1	5.35	5.75	5.53	4.98	5.38	5.47	5.38	5.41
TC0100007212.hg.1	6.81	6.68	1.094	up	0.709135	mire	Transcript Identified by AceView	other	chr1	+	mire.aAug10-unspliced	20718136	20720598	6	NA	NA	mire.aAug10-unspliced	Ace View	Transcript Identified by AceView	chr1	5.99	6.98	6.8	7.48	6.71	6.42	7.33	6.25
TC0100007213.hg.1	8.53	8.38	1.11	up	0.52662	beyweebo	Transcript Identified by AceView	other	chr1	+	beyweebo.bAug10	20732880	20733952	10	NA	NA	beyweebo.bAug10	Ace View	Transcript Identified by AceView	chr1	8.1	8.49	8.6	8.94	8.21	8.85	8.13	8.32
TC0100007214.hg.1	7.53	7.55	-1.014	down	0.930456	lnc-CAMK2N1-2:1	N/A	lncRNA	chr1	+	lnc-CAMK2N1-2:1	20742987	20744292	10	NA	NA	lnc-CAMK2N1-2:1	lncRNAWiki	N/A	chr1	7	7.42	7.6	8.1	7.28	7.87	7.48	7.58
TC0100007215.hg.1	7.03	6.97	1.042	up	0.845671	T005018	Transcript identified by MiTranscriptome: lncrna	lncrna	chr1	+	T005018	20753695	20757296	6	NA	NA	T005018	miTranscriptome	Transcript identified by MiTranscriptome: lncrna	chr1	7.08	7.5	6.98	6.55	6.48	6.74	7.36	7.31
TC0100007216.hg.1	9.67	10.41	-1.67	down	0.119033	nokumo	Transcript Identified by AceView	other	chr1	+	nokumo.aAug10-unspliced	20775025	20776274	6	NA	NA	nokumo.aAug10-unspliced	Ace View	Transcript Identified by AceView	chr1	9.1	9.86	9.12	10.61	10.39	10.94	10.8	9.5
TC0100007217.hg.1	7.92	7.82	1.072	up	0.514225	keelarbo	Transcript Identified by AceView	other	chr1	+	keelarbo.aAug10-unspliced	20820589	20821012	6	NA	NA	keelarbo.aAug10-unspliced	Ace View	Transcript Identified by AceView	chr1	7.87	7.99	7.73	8.09	7.79	7.77	7.82	7.91
TC0100007218.hg.1	5.21	5.15	1.042	up	0.870077	RNU7-200P	RNA, U7 small nuclear 200 pseudogene (from HGNC RNU7-200P)	snRNA	chr1	+	uc057dal.1	20841241	20841302	10	NA	NA	uc057dal.1	UCSC Genes	RNA, U7 small nuclear 200 pseudogene [Source:HGNC Symbol;Acc:HGNC:45734]	chr1	5.49	4.81	5.63	4.9	4.27	5.49	5.44	5.41
TC0100007219.hg.1	8.93	9	-1.05	down	0.796522	tyklor	Transcript Identified by AceView	other	chr1	+	tyklor.aAug10-unspliced	21029738	21031183	6	NA	NA	tyklor.aAug10-unspliced	Ace View	Transcript Identified by AceView	chr1	8.46	9.32	9.05	8.89	9.4	8.68	9.17	8.73
TC0100007220.hg.1	7.19	7.79	-1.516	down	0.0661183	nalarbo	Transcript Identified by AceView	other	chr1	+	nalarbo.aAug10-unspliced	21061845	21062263	6	NA	NA	nalarbo.aAug10-unspliced	Ace View	Transcript Identified by AceView	chr1	6.55	7.54	7.21	7.46	7.74	7.35	8.35	7.72
TC0100007221.hg.1	5.08	5.76	-1.602	down	0.0112081	HSPE1P27	heat shock 10kDa protein 1 pseudogene 27 [gene_biotype:processed_pseudogene transcript_biotype:processed_pseudogene]	processed_pseudogene	chr1	+	ENST00000430808	21161475	21162081	10	NA	NA	ENST00000430808	ENSEMBL	heat shock 10kDa protein 1 pseudogene 27 [gene_biotype:processed_pseudogene transcript_biotype:processed_pseudogene]	chr1	5.08	5.24	4.69	5.3	6.2	5.66	5.67	5.51
TC0100007222.hg.1	19.93	19.93	1	none	1	dafarbu	Transcript Identified by AceView	other	chr1	+	dafarbu.aAug10	21170396	21171221	6	NA	NA	dafarbu.aAug10	Ace View	Transcript Identified by AceView	chr1	19.93	19.93	19.93	19.93	19.93	19.93	19.93	19.93
TC0100007223.hg.1	5.2	4.74	1.376	up	0.215787	T005043	Transcript identified by MiTranscriptome	lncrna	chr1	+	T005043	21175113	21176212	6	NA	NA	T005043	miTranscriptome	Transcript identified by MiTranscriptome	chr1	6.07	4.81	5.22	4.68	4.44	4.73	4.47	5.33
TC0100007224.hg.1	6.16	5.72	1.357	up	0.301774	AL031005.1	RP3-329E20.2 (from geneSymbol)	lncRNA	chr1	+	ENST00000416959.1	21266082	21267251	10	NA	NA	ENST00000416959.1	lncRNAWiki	N/A	chr1	7.38	5.94	5.95	5.36	5.8	6.06	5.44	5.58
TC0100007225.hg.1	7.35	7.19	1.117	up	0.41965	fleybo	Transcript Identified by AceView	other	chr1	+	fleybo.aAug10-unspliced	21281248	21281710	6	NA	NA	fleybo.aAug10-unspliced	Ace View	Transcript Identified by AceView	chr1	7.73	7.32	7.26	7.09	7.37	6.92	7.31	7.16
TC0100007226.hg.1	6.94	7.1	-1.117	down	0.697736	NONHSAT001404	Non-coding transcript identified by NONCODE	lncRNA	chr1	+	NONHSAT001404	21285625	21286571	10	NA	NA	NONHSAT001404	lncRNAWiki	Non-coding transcript identified by NONCODE	chr1	5.92	6.89	7.2	7.73	7.6	7.47	6.56	6.76
TC0100007227.hg.1	5.37	5.34	1.021	up	0.800155	NONHSAT001405	Non-coding transcript identified by NONCODE	lncRNA	chr1	+	NONHSAT001405	21288485	21290079	10	NA	NA	NONHSAT001405	lncRNAWiki	Non-coding transcript identified by NONCODE	chr1	5.55	5.41	5.29	5.24	5.31	5.32	5.24	5.47
TC0100007228.hg.1	6.11	6.46	-1.275	down	0.344846	LOC100506801	uncharacterized LOC100506801	ncRNA	chr1	+	NR_038404	21293290	21299869	10	1p36.1	100506801	NR_038404	RefSeq	Homo sapiens uncharacterized LOC100506801 (LOC100506801), long non-coding RNA.	chr1	5.52	6.19	5.72	7.01	6.86	6.21	6.73	6.03
TC0100007229.hg.1	5.45	5.74	-1.223	down	0.404631	teyklor	Transcript Identified by AceView	other	chr1	+	teyklor.aAug10-unspliced	21303018	21303474	6	NA	NA	teyklor.aAug10-unspliced	Ace View	Transcript Identified by AceView	chr1	4.86	5.43	5.54	5.96	6.54	5.36	5.26	5.8
TC0100007230.hg.1	7.2	7.28	-1.057	down	0.785724	blarlorbu	Transcript Identified by AceView	other	chr1	+	blarlorbu.aAug10-unspliced	21305891	21306263	6	NA	NA	blarlorbu.aAug10-unspliced	Ace View	Transcript Identified by AceView	chr1	6.83	7.4	7.33	7.24	6.5	7.57	7.65	7.39
TC0100007231.hg.1	5.07	5.38	-1.24	down	0.191823	swarkorbu	Transcript Identified by AceView	other	chr1	+	swarkorbu.aAug10-unspliced	21310135	21311493	6	NA	NA	swarkorbu.aAug10-unspliced	Ace View	Transcript Identified by AceView	chr1	4.72	5.53	4.75	5.27	5.35	5.18	5.36	5.65
TC0100007233.hg.1	5.42	5.71	-1.223	down	0.209763	PPP1R11P1	protein phosphatase 1, regulatory (inhibitor) subunit 11 pseudogene 1 [gene_biotype:processed_pseudogene transcript_biotype:processed_pseudogene]	processed_pseudogene	chr1	+	ENST00000486095	21397987	21398362	10	NA	NA	ENST00000486095	ENSEMBL	protein phosphatase 1, regulatory (inhibitor) subunit 11 pseudogene 1 [gene_biotype:processed_pseudogene transcript_biotype:processed_pseudogene]	chr1	5.65	5.27	5.41	5.33	5.5	5.67	5.4	6.26
TC0100007234.hg.1	7.35	6.8	1.464	up	0.0796132	AL592309.2	RP11-293F5.1 (from geneSymbol)	lncRNA	chr1	+	ENST00000423921.1	21415898	21417492	10	NA	NA	ENST00000423921.1	lncRNAWiki	N/A	chr1	7.07	7.2	7.4	7.71	7.27	7.05	6.11	6.79
TC0100007235.hg.1	8.84	9.27	-1.347	down	0.236961	lnc-NBPF3-1:1	Transcript Originally Identified by LNCipedia, alternate transcript name: NONHSAT001410	lncRNA	chr1	+	lnc-NBPF3-1:1	21418289	21420016	10	NA	NA	lnc-NBPF3-1:1	lncRNAWiki	Transcript Originally Identified by LNCipedia, alternate transcript name: NONHSAT001410	chr1	8.32	9.26	8.18	9.6	9.13	9.22	9.67	9.06
TC0100007236.hg.1	5.54	5.45	1.064	up	0.502217	HS6ST1P1	heparan sulfate 6-O-sulfotransferase 1 pseudogene 1 [gene_biotype:processed_pseudogene transcript_biotype:processed_pseudogene]	processed_pseudogene	chr1	+	ENST00000481504	21428303	21429536	10	NA	NA	ENST00000481504	ENSEMBL	heparan sulfate 6-O-sulfotransferase 1 pseudogene 1 [gene_biotype:processed_pseudogene transcript_biotype:processed_pseudogene]	chr1	5.52	5.57	5.51	5.58	5.62	5.4	5.44	5.34
TC0100007237.hg.1	4.93	4.85	1.057	up	0.765356	berkoybu	Transcript Identified by AceView	other	chr1	+	berkoybu.aAug10-unspliced	21430355	21430978	6	NA	NA	berkoybu.aAug10-unspliced	Ace View	Transcript Identified by AceView	chr1	5.59	4.83	4.67	4.63	4.64	5.02	4.49	5.24
TC0100007238.hg.1	5.76	6.95	-2.282	down	0.0291069	deykoybu	Transcript Identified by AceView	other	chr1	+	deykoybu.aAug10-unspliced	21431578	21432228	6	NA	NA	deykoybu.aAug10-unspliced	Ace View	Transcript Identified by AceView	chr1	4.47	5.86	6.44	6.26	7.18	7.36	6.16	7.08
TC0100007239.hg.1	6.29	6.52	-1.173	down	0.336554	CROCCP5	ciliary rootlet coiled-coil, rootletin pseudogene 5 [gene_biotype:unprocessed_pseudogene transcript_biotype:unprocessed_pseudogene]	unprocessed_pseudogene	chr1	+	ENST00000436658	21434318	21437558	10	NA	NA	ENST00000436658	ENSEMBL	ciliary rootlet coiled-coil, rootletin pseudogene 5 [gene_biotype:unprocessed_pseudogene transcript_biotype:unprocessed_pseudogene]	chr1	5.87	6.42	6.38	6.5	6.59	6.97	6.16	6.37
TC0100007240.hg.1	7.72	7.58	1.102	up	0.423729	NBPF3	neuroblastoma breakpoint family, member 3	coding	chr1	+	NM_001256416	21440090	21485005	10	1p36.12	84224	NM_001256416	RefSeq	Homo sapiens neuroblastoma breakpoint family, member 3 (NBPF3), transcript variant 2, mRNA.	chr1	7.76	7.81	7.49	7.83	7.4	7.52	7.94	7.44
TC0100007241.hg.1	8.99	9.22	-1.173	down	0.556551	NONHSAT001419	Non-coding transcript identified by NONCODE	lncRNA	chr1	+	NONHSAT001419	21459059	21463774	10	NA	NA	NONHSAT001419	lncRNAWiki	Non-coding transcript identified by NONCODE	chr1	8.04	9.39	8.94	9.61	9.21	9.85	8.96	8.86
TC0100007242.hg.1	6.7	5.75	1.932	up	0.0286941	warrarbo	Transcript Identified by AceView	other	chr1	+	warrarbo.aAug10-unspliced	21466283	21466744	6	NA	NA	warrarbo.aAug10-unspliced	Ace View	Transcript Identified by AceView	chr1	6.37	7.05	6.77	6.61	6.51	5.68	6.08	4.74
TC0100007243.hg.1	3.85	3.9	-1.035	down	0.765604	ALPL	alkaline phosphatase, liver/bone/kidney	coding	chr1	+	NM_000478	21509365	21578412	10	1p36.12	249	NM_000478	RefSeq	Homo sapiens alkaline phosphatase, liver/bone/kidney (ALPL), transcript variant 1, mRNA.	chr1	3.73	4.01	3.78	3.87	3.94	3.91	3.61	4.13
TC0100007244.hg.1	5.47	5.68	-1.157	down	0.530154	klulorbu	Transcript Identified by AceView	other	chr1	+	klulorbu.aAug10-unspliced	21569826	21570221	6	NA	NA	klulorbu.aAug10-unspliced	Ace View	Transcript Identified by AceView	chr1	5.74	5.11	4.91	6.13	5.64	6.26	5.32	5.5
TC0100007245.hg.1	5.51	5.71	-1.149	down	0.458968	klawlorbu	Transcript Identified by AceView	other	chr1	+	klawlorbu.aAug10-unspliced	21576929	21577376	6	NA	NA	klawlorbu.aAug10-unspliced	Ace View	Transcript Identified by AceView	chr1	5.92	4.88	5.87	5.38	6.01	5.54	5.68	5.61
TC0100007246.hg.1	5.59	5.88	-1.223	down	0.207004	LINC02596	RP11-63N8.3 (from geneSymbol)	lncRNA	chr1	+	ENST00000457706.1	21586472	21591187	10	NA	NA	ENST00000457706.1	lncRNAWiki	N/A	chr1	5.34	5.42	5.55	6.05	6.2	6.03	5.65	5.66
TC0100007247.hg.1	4.79	4.64	1.11	up	0.51363	vuklor	Transcript Identified by AceView	other	chr1	+	vuklor.aAug10	21633449	21637804	10	NA	NA	vuklor.aAug10	Ace View	Transcript Identified by AceView	chr1	5.24	4.81	4.77	4.33	4.64	4.9	4.36	4.65
TC0100007248.hg.1	5.21	5.12	1.064	up	0.709285	T005137	Transcript identified by MiTranscriptome: lncrna	lncrna	chr1	+	T005137	21667483	21674353	10	NA	NA	T005137	miTranscriptome	Transcript identified by MiTranscriptome: lncrna	chr1	4.87	5.13	5.34	5.49	4.85	4.94	5.69	4.99
TC0100007249.hg.1	5.21	5.13	1.057	up	0.69498	fyworbo	Transcript Identified by AceView	other	chr1	+	fyworbo.aAug10-unspliced	21668946	21669308	6	NA	NA	fyworbo.aAug10-unspliced	Ace View	Transcript Identified by AceView	chr1	5.25	5.22	5.39	4.99	5.37	5.13	5.4	4.61
TC0100007250.hg.1	7.37	7.68	-1.24	down	0.278881	plorlorbu	Transcript Identified by AceView	other	chr1	+	plorlorbu.aAug10-unspliced	21691639	21692135	6	NA	NA	plorlorbu.aAug10-unspliced	Ace View	Transcript Identified by AceView	chr1	7.61	7.16	7.08	7.64	7.68	7.12	8.27	7.64
TC0100007251.hg.1	4.15	4.13	1.014	up	0.929369	U7	U7 (from geneSymbol)	snRNA	chr1	+	uc057dch.1	21741140	21741195	10	NA	NA	uc057dch.1	UCSC Genes	U7 small nuclear RNA [Source:RFAM;Acc:RF00066]	chr1	4.22	4.34	3.54	4.51	3.94	4.5	4.18	3.9
TC0100007252.hg.1	5.93	6.49	-1.474	down	0.0632562	AL590103.1	havana:known chromosome:GRCh38:1:21768269:21768575:1 gene:ENSG00000231978 gene_biotype:processed_pseudogene transcript_biotype:processed_pseudogene	processed_pseudogene	chr1	+	ENST00000434488	21768269	21768575	10	NA	NA	ENST00000434488	ENSEMBL	havana:known chromosome:GRCh38:1:21768269:21768575:1 gene:ENSG00000231978 gene_biotype:processed_pseudogene transcript_biotype:processed_pseudogene	chr1	5.7	6.45	5.33	6.24	6.21	6.5	6.61	6.62
TC0100007253.hg.1	8.51	8.55	-1.028	down	0.855791	NONHSAT001436	Non-coding transcript identified by NONCODE	lncRNA	chr1	+	NONHSAT001436	21790043	21790350	10	NA	NA	NONHSAT001436	lncRNAWiki	Non-coding transcript identified by NONCODE	chr1	7.84	8.82	8.63	8.73	8.66	8.92	8.11	8.53
TC0100007254.hg.1	7.23	7.28	-1.035	down	0.762653	LDLRAD2	low density lipoprotein receptor class A domain containing 2	coding	chr1	+	NM_001013693	21812265	21825221	10	1p36.12	401944	NM_001013693	RefSeq	Homo sapiens low density lipoprotein receptor class A domain containing 2 (LDLRAD2), mRNA.	chr1	7.38	7.38	7.1	7.08	7.27	7.14	7.28	7.44
TC0100007255.hg.1	5.37	5.97	-1.516	down	0.0379917	hsa_circ_0008411	Jeck2013 ANTISENSE, CDS, coding, INTERNAL, intronic, OVCODE, OVEXON best transcript NM_005529	Circle RNA	chr1	+	hsa_circ_0008411	21847534	21847691	6	NA	NA	hsa_circ_0008411	circbase	Jeck2013 ANTISENSE, CDS, coding, INTERNAL, intronic, OVCODE, OVEXON best transcript NM_005529	chr1	5	5.81	5.61	5.05	5.65	6.23	6.24	5.77
TC0100007256.hg.1	6.22	5.97	1.189	up	0.277549	T005173	Transcript identified by MiTranscriptome	lncrna	chr1	+	T005173	21852560	21856151	10	NA	NA	T005173	miTranscriptome	Transcript identified by MiTranscriptome	chr1	6.45	5.88	6.61	5.93	5.87	5.93	6.21	5.89
TC0100007257.hg.1	4.75	4.15	1.516	up	0.148042	klerkoybu	Transcript Identified by AceView	other	chr1	+	klerkoybu.aAug10-unspliced	21875290	21875621	6	NA	NA	klerkoybu.aAug10-unspliced	Ace View	Transcript Identified by AceView	chr1	5.98	4.33	4.32	4.35	4.11	4.38	4.07	4.05
TC0100007258.hg.1	7.7	7.72	-1.014	down	0.959657	NONHSAT001444	Non-coding transcript identified by NONCODE	lncRNA	chr1	+	NONHSAT001444	21897775	21903810	10	NA	NA	NONHSAT001444	lncRNAWiki	Non-coding transcript identified by NONCODE	chr1	8.18	7.33	7.11	8.2	7.78	7.4	7.7	8
TC0100007259.hg.1	5.48	5.42	1.042	up	0.776838	AL590556.1	havana:known chromosome:GRCh38:1:21908098:21908580:1 gene:ENSG00000232037 gene_biotype:processed_pseudogene transcript_biotype:processed_pseudogene	processed_pseudogene	chr1	+	ENST00000423231	21908098	21908580	10	NA	NA	ENST00000423231	ENSEMBL	havana:known chromosome:GRCh38:1:21908098:21908580:1 gene:ENSG00000232037 gene_biotype:processed_pseudogene transcript_biotype:processed_pseudogene	chr1	5.44	5.41	5.76	5.31	5.27	5.93	5.08	5.39
TC0100007260.hg.1	6.27	6.49	-1.165	down	0.28196	garworbo	Transcript Identified by AceView	other	chr1	+	garworbo.aAug10-unspliced	21923513	21923955	6	NA	NA	garworbo.aAug10-unspliced	Ace View	Transcript Identified by AceView	chr1	6.15	6.38	5.92	6.63	6.47	6.47	6.71	6.31
TC0100007261.hg.1	6.84	6.92	-1.057	down	0.80579	CELA3B	chymotrypsin-like elastase family, member 3B	coding	chr1	+	NM_007352	21976925	21998642	10	1p36.12	23436	NM_007352	RefSeq	Homo sapiens chymotrypsin-like elastase family, member 3B (CELA3B), mRNA.	chr1	7.57	6.59	6.83	6.39	6.67	6.87	6.73	7.4
TC0100007262.hg.1	8.29	8.42	-1.094	down	0.579644	RN7SL386P	RNA, 7SL, cytoplasmic 386, pseudogene [Source:HGNC Symbol;Acc:HGNC:46402]	misc_RNA	chr1	+	ENST00000485776	21987481	21987777	10	NA	NA	ENST00000485776	ENSEMBL	RNA, 7SL, cytoplasmic 386, pseudogene [Source:HGNC Symbol;Acc:HGNC:46402]	chr1	7.82	8.36	8.42	8.55	8.81	8.29	8.04	8.54
TC0100007263.hg.1	8.14	8.35	-1.157	down	0.448828	RNU6-1022P	RNA, U6 small nuclear 1022, pseudogene (from HGNC RNU6-1022P)	snRNA	chr1	+	uc057dde.1	21987816	21987919	10	NA	NA	uc057dde.1	UCSC Genes	RNA, U6 small nuclear 1022, pseudogene [Source:HGNC Symbol;Acc:HGNC:47985]	chr1	7.47	8.24	8.55	8.32	8.44	8.03	8.3	8.62
TC0100007264.hg.1	5.12	5.31	-1.141	down	0.309285	CELA3A	chymotrypsin-like elastase family, member 3A	coding	chr1	+	NM_005747	22001656	22012542	10	1p36.12	10136	NM_005747	RefSeq	Homo sapiens chymotrypsin-like elastase family, member 3A (CELA3A), mRNA.	chr1	4.99	4.99	5.43	5.09	5.51	5.45	5.11	5.18
TC0100007265.hg.1	7.36	7.1	1.197	up	0.373295	RN7SL186P	RNA, 7SL, cytoplasmic 186, pseudogene [Source:HGNC Symbol;Acc:HGNC:46202]	misc_RNA	chr1	+	ENST00000466485	22010650	22010946	10	NA	NA	ENST00000466485	ENSEMBL	RNA, 7SL, cytoplasmic 186, pseudogene [Source:HGNC Symbol;Acc:HGNC:46202]	chr1	6.78	7.12	7.46	8.06	7.29	7.08	6.91	7.13
TC0100007266.hg.1	7.42	7.59	-1.125	down	0.540159	RNU6-776P	RNA, U6 small nuclear 776, pseudogene (from HGNC RNU6-776P)	snRNA	chr1	+	uc057ddi.1	22010985	22011088	10	NA	NA	uc057ddi.1	UCSC Genes	RNA, U6 small nuclear 776, pseudogene [Source:HGNC Symbol;Acc:HGNC:47739]	chr1	6.65	7.48	7.9	7.63	7.89	7.33	7.46	7.69
TC0100007267.hg.1	7.05	7.01	1.028	up	0.863191	LINC00339	long intergenic non-protein coding RNA 339	ncRNA	chr1	+	NR_023918	22025188	22031224	10	1p36.12	29092	NR_023918	RefSeq	Homo sapiens long intergenic non-protein coding RNA 339 (LINC00339), transcript variant 1, long non-coding RNA.	chr1	6.61	7.08	7.07	7.44	7.09	6.85	6.72	7.38
TC0100007268.hg.1	8.5	8.41	1.064	up	0.875825	CDC42	cell division cycle 42	coding	chr1	+	NM_001039802	22052627	22092946	10	1p36.1	998	NM_001039802	RefSeq	Homo sapiens cell division cycle 42 (CDC42), transcript variant 3, mRNA.	chr1	9.09	8.65	8.54	7.72	8.21	7.82	7.44	10.16
TC0100007269.hg.1	7.73	7.81	-1.057	down	0.889947	CDC42-IT1	CDC42 intronic transcript 1 (from HGNC CDC42-IT1)	lncRNA	chr1	+	ENST00000431803.2	22059197	22064199	10	NA	NA	ENST00000431803.2	lncRNAWiki	CDC42 intronic transcript 1 (non-protein coding) [Source:HGNC Symbol;Acc:HGNC:41317]	chr1	6.47	8.54	8.42	7.5	8.01	8.5	7.98	6.74
TC0100007270.hg.1	6.61	7.09	-1.395	down	0.115963	RP1-224A6.9	RP1-224A6.9 (from geneSymbol)	lncRNA	chr1	+	ENST00000606754.1	22100613	22101360	10	NA	NA	ENST00000606754.1	lncRNAWiki	N/A	chr1	7.07	6.18	6.18	7.01	7	7.48	7.18	6.72
TC0100007271.hg.1	8.06	8.27	-1.157	down	0.534611	wularbo	Transcript Identified by AceView	other	chr1	+	wularbo.aAug10-unspliced	22104832	22105049	6	NA	NA	wularbo.aAug10-unspliced	Ace View	Transcript Identified by AceView	chr1	8.23	7.94	7.4	8.66	8.05	8.67	7.71	8.63
TC0100007273.hg.1	5.76	5.84	-1.057	down	0.74692	NONHSAT001478	Non-coding transcript identified by NONCODE	lncRNA	chr1	+	NONHSAT001478	22143667	22148775	10	NA	NA	NONHSAT001478	lncRNAWiki	Non-coding transcript identified by NONCODE	chr1	5.52	5.69	5.84	5.98	6.14	6.12	6	5.11
TC0100007274.hg.1	6.23	6.79	-1.474	down	0.271246	goyworbo	Transcript Identified by AceView	other	chr1	+	goyworbo.aAug10-unspliced	22221416	22221914	6	NA	NA	goyworbo.aAug10-unspliced	Ace View	Transcript Identified by AceView	chr1	5.39	6.76	5.58	7.2	6.47	6.84	7.66	6.19
TC0100007275.hg.1	5.59	5.41	1.133	up	0.320076	lnc-CDC42-1:1	Transcript Originally Identified by LNCipedia, alternate transcript name: NONHSAT001479	lncRNA	chr1	+	lnc-CDC42-1:1	22256327	22258095	10	NA	NA	lnc-CDC42-1:1	lncRNAWiki	Transcript Originally Identified by LNCipedia, alternate transcript name: NONHSAT001479	chr1	5.64	5.43	5.86	5.42	5.65	5.19	5.45	5.33
TC0100007276.hg.1	9.83	10.07	-1.181	down	0.265216	MIR4418	microRNA 4418;mature miRNA;hsa-miR-4418	Precursor_microRNA	chr1	+	NR_039613	22266239	22266300	10	NA	NA	NR_039613	RefSeq	Homo sapiens microRNA 4418 (MIR4418), microRNA.	chr1	9.43	9.81	10.14	9.95	10.15	9.76	10.26	10.11
TC0100007277.hg.1	7.78	7.5	1.214	up	0.207324	T005271	Transcript identified by MiTranscriptome	lncrna	chr1	+	T005271	22276104	22278473	6	NA	NA	T005271	miTranscriptome	Transcript identified by MiTranscriptome	chr1	7.47	8.22	7.77	7.66	7.65	7.43	7.71	7.2
TC0100007279.hg.1	5.87	5.52	1.275	up	0.173913	T005280	Transcript identified by MiTranscriptome	lncrna	chr1	+	T005280	22339599	22341023	6	NA	NA	T005280	miTranscriptome	Transcript identified by MiTranscriptome	chr1	5.53	5.7	6.41	5.85	5.5	5.55	5.14	5.88
TC0100007280.hg.1	6.06	6.44	-1.301	down	0.0562102	perwabo	Transcript Identified by AceView	other	chr1	+	perwabo.aAug10-unspliced	22342322	22352899	10	NA	NA	perwabo.aAug10-unspliced	Ace View	Transcript Identified by AceView	chr1	6.14	5.9	5.8	6.39	6.4	6.29	6.53	6.55
TC0100007281.hg.1	6.47	6.48	-1.007	down	0.965287	T005287	Transcript identified by MiTranscriptome	lncrna	chr1	+	T005287	22383839	22386223	6	NA	NA	T005287	miTranscriptome	Transcript identified by MiTranscriptome	chr1	6.28	6.89	6.18	6.54	6.92	6.44	6.21	6.36
TC0100007282.hg.1	5.6	6.19	-1.505	down	0.0958859	T005288	Transcript identified by MiTranscriptome	lncrna	chr1	+	T005288	22399794	22401779	6	NA	NA	T005288	miTranscriptome	Transcript identified by MiTranscriptome	chr1	5.1	5.36	5.78	6.17	5.92	6.81	6.32	5.69
TC0100007283.hg.1	5.57	5.76	-1.141	down	0.339767	ZBTB40	zinc finger and BTB domain containing 40	coding	chr1	+	NM_001083621	22451851	22531157	10	1p36	9923	NM_001083621	RefSeq	Homo sapiens zinc finger and BTB domain containing 40 (ZBTB40), transcript variant 1, mRNA.	chr1	5.31	5.82	5.7	5.44	5.79	5.46	5.72	6.07
TC0100007284.hg.1	6.91	7.8	-1.853	down	0.0356622	ZBTB40-IT1	ZBTB40 intronic transcript 1 (from HGNC ZBTB40-IT1)	lncRNA	chr1	+	ENST00000438551.1	22517474	22519708	10	NA	NA	ENST00000438551.1	lncRNAWiki	ZBTB40 intronic transcript 1 (non-protein coding) [Source:HGNC Symbol;Acc:HGNC:41493]	chr1	5.86	7.37	6.91	7.49	7.82	7.86	8.14	7.39
TC0100007285.hg.1	7.61	7.81	-1.149	down	0.461595	T005296	Transcript identified by MiTranscriptome	lncrna	chr1	+	T005296	22532638	22534073	6	NA	NA	T005296	miTranscriptome	Transcript identified by MiTranscriptome	chr1	8.17	7.85	7.13	7.28	8.03	7.59	8	7.61
TC0100007286.hg.1	5.72	6.6	-1.84	down	0.0449746	doloybu	Transcript Identified by AceView	other	chr1	+	doloybu.aAug10-unspliced	22539662	22540365	6	NA	NA	doloybu.aAug10-unspliced	Ace View	Transcript Identified by AceView	chr1	5.22	6.03	6.51	5.11	6.37	5.98	6.96	7.09
TC0100007287.hg.1	5.26	5.55	-1.223	down	0.428113	T005298	Transcript identified by MiTranscriptome	lncrna	chr1	+	T005298	22544123	22548881	10	NA	NA	T005298	miTranscriptome	Transcript identified by MiTranscriptome	chr1	4.45	5.95	5.44	5.2	5.53	6.18	5.33	5.15
TC0100007288.hg.1	4.09	4.17	-1.057	down	0.584299	EPHA8	EPH receptor A8	coding	chr1	+	NM_001006943	22563511	22603594	10	1p36.12	2046	NM_001006943	RefSeq	Homo sapiens EPH receptor A8 (EPHA8), transcript variant 2, mRNA.	chr1	4.1	4.12	4.14	3.99	4.27	4.01	4.17	4.21
TC0100007289.hg.1	6.31	6.33	-1.014	down	0.971383	T005310	Transcript identified by MiTranscriptome	lncrna	chr1	+	T005310	22610840	22619658	10	NA	NA	T005310	miTranscriptome	Transcript identified by MiTranscriptome	chr1	5.49	6.71	6.22	6.84	6.14	6.95	5.95	6.27
TC0100007290.hg.1	6.04	6.34	-1.231	down	0.152392	C1QA	complement component 1, q subcomponent, A chain	coding	chr1	+	NM_015991	22636506	22639682	10	1p36.12	712	NM_015991	RefSeq	Homo sapiens complement component 1, q subcomponent, A chain (C1QA), mRNA.	chr1	6.18	6.3	5.54	6.12	6.3	6.19	6.44	6.44
TC0100007291.hg.1	6	6.55	-1.464	down	0.0397922	C1QC	complement component 1, q subcomponent, C chain	coding	chr1	+	NM_001114101	22643625	22648110	10	1p36.11	714	NM_001114101	RefSeq	Homo sapiens complement component 1, q subcomponent, C chain (C1QC), transcript variant 1, mRNA.	chr1	5.53	6.56	5.91	5.99	6.31	6.62	6.73	6.56
TC0100007292.hg.1	5.62	5.65	-1.021	down	0.898787	C1QB	complement component 1, q subcomponent, B chain	coding	chr1	+	NM_000491	22652762	22661538	10	1p36.12	713	NM_000491	RefSeq	Homo sapiens complement component 1, q subcomponent, B chain (C1QB), mRNA.	chr1	5.06	5.84	5.54	6.04	5.43	5.79	5.61	5.77
TC0100007293.hg.1	5.46	5.63	-1.125	down	0.596022	T005321	Transcript identified by MiTranscriptome	lncrna	chr1	+	T005321	22669909	22690726	6	NA	NA	T005321	miTranscriptome	Transcript identified by MiTranscriptome	chr1	5.13	5.91	4.74	6.07	5.43	5.89	5.64	5.56
TC0100007294.hg.1	7.03	7.19	-1.117	down	0.495099	lnc-C1QB-1:1	Transcript Originally Identified by LNCipedia, alternate transcript name: NONHSAT001490	lncRNA	chr1	+	lnc-C1QB-1:1	22681040	22682448	10	NA	NA	lnc-C1QB-1:1	lncRNAWiki	Transcript Originally Identified by LNCipedia, alternate transcript name: NONHSAT001490	chr1	7.52	6.59	7.03	6.98	6.92	7.34	7.19	7.29
TC0100007295.hg.1	5.91	5.68	1.173	up	0.269108	EPHB2	EPH receptor B2	coding	chr1	+	NM_001309192	22710838	22921500	10	1p36.1-p35	2048	NM_001309192	RefSeq	Homo sapiens EPH receptor B2 (EPHB2), transcript variant 3, mRNA.	chr1	6.12	5.7	6.13	5.68	6.03	5.54	5.6	5.56
TC0100007296.hg.1	8.52	8.35	1.125	up	0.582669	MIR4684	microRNA 4684;mature miRNA;hsa-miR-4684-5p;hsa-miR-4684-3p	Precursor_microRNA	chr1	+	NR_039832	22719517	22719598	10	NA	NA	NR_039832	RefSeq	Homo sapiens microRNA 4684 (MIR4684), microRNA.	chr1	9.21	8.24	8.55	8.07	8.01	8.87	8.24	8.29
TC0100007297.hg.1	5.62	6.22	-1.516	down	0.0655705	ferloybu	Transcript Identified by AceView	other	chr1	+	ferloybu.aAug10-unspliced	22741014	22741679	6	NA	NA	ferloybu.aAug10-unspliced	Ace View	Transcript Identified by AceView	chr1	5.03	6.17	5.31	5.98	6.08	5.94	6.29	6.57
TC0100007298.hg.1	4.89	5.07	-1.133	down	0.545731	goloybu	Transcript Identified by AceView	other	chr1	+	goloybu.aAug10-unspliced	22810158	22810676	6	NA	NA	goloybu.aAug10-unspliced	Ace View	Transcript Identified by AceView	chr1	4.7	5.14	5.43	4.3	5.09	5.5	4.66	5.03
TC0100007299.hg.1	5.79	6.17	-1.301	down	0.273612	weyklor	Transcript Identified by AceView	other	chr1	+	weyklor.aAug10-unspliced	22816637	22817034	6	NA	NA	weyklor.aAug10-unspliced	Ace View	Transcript Identified by AceView	chr1	5.49	6.44	5.66	5.56	6.23	5.35	6.41	6.71
TC0100007300.hg.1	7	7.53	-1.444	down	0.155173	worklor	Transcript Identified by AceView	other	chr1	+	worklor.aAug10-unspliced	22837549	22838471	6	NA	NA	worklor.aAug10-unspliced	Ace View	Transcript Identified by AceView	chr1	6.13	6.96	7.91	6.98	7.55	7.6	7.2	7.78
TC0100007301.hg.1	8.7	8.44	1.197	up	0.42319	T005334	Transcript identified by MiTranscriptome	lncrna	chr1	+	T005334	22941713	22948313	6	NA	NA	T005334	miTranscriptome	Transcript identified by MiTranscriptome	chr1	8.75	8.86	8.07	9.13	7.94	8.93	8.86	8.01
TC0100007302.hg.1	6.37	6.26	1.079	up	0.612309	NONHSAT001497	Non-coding transcript identified by NONCODE	lncRNA	chr1	+	NONHSAT001497	22984610	22985118	10	NA	NA	NONHSAT001497	lncRNAWiki	Non-coding transcript identified by NONCODE	chr1	6.65	5.89	6.43	6.52	5.9	6.32	6.44	6.38
TC0100007303.hg.1	5.67	6.02	-1.275	down	0.0484444	KDM1A	lysine (K)-specific demethylase 1A	coding	chr1	+	NM_001009999	23019448	23083691	10	1p36.12	23028	NM_001009999	RefSeq	Homo sapiens lysine (K)-specific demethylase 1A (KDM1A), transcript variant 1, mRNA.	chr1	5.57	5.61	5.55	5.95	6	6.06	5.91	6.11
TC0100007304.hg.1	7.55	8.69	-2.204	down	0.042971	zyklor	Transcript Identified by AceView	other	chr1	+	zyklor.aAug10-unspliced	23065472	23065745	6	NA	NA	zyklor.aAug10-unspliced	Ace View	Transcript Identified by AceView	chr1	6.66	8.17	6.74	8.62	9.31	8.82	8.48	8.16
TC0100007305.hg.1	5.42	5.34	1.057	up	0.82337	KDM1A.kAug10-unspliced	Transcript Identified by AceView, Entrez Gene ID(s) 23028	other	chr1	+	KDM1A.kAug10-unspliced	23075097	23076965	6	NA	NA	KDM1A.kAug10-unspliced	Ace View	Transcript Identified by AceView, Entrez Gene ID(s) 23028	chr1	6	4.76	5.72	5.2	5.6	6.02	4.73	5
TC0100007306.hg.1	7.29	8.64	-2.549	down	0.0416949	T005357	Transcript identified by MiTranscriptome	lncrna	chr1	+	T005357	23103128	23119164	6	NA	NA	T005357	miTranscriptome	Transcript identified by MiTranscriptome	chr1	6.86	6.88	7.5	7.93	8.09	8.77	10.26	7.45
TC0100007307.hg.1	5.79	5.53	1.197	up	0.260697	zoklor	Transcript Identified by AceView	other	chr1	+	zoklor.aAug10-unspliced	23124431	23125092	6	NA	NA	zoklor.aAug10-unspliced	Ace View	Transcript Identified by AceView	chr1	6.05	5.75	5.55	5.8	4.99	5.55	5.76	5.8
TC0100007308.hg.1	5.61	5.7	-1.064	down	0.605865	AL161672.1	havana:known chromosome:GRCh38:1:23140325:23141142:1 gene:ENSG00000229010 gene_biotype:processed_pseudogene transcript_biotype:processed_pseudogene	processed_pseudogene	chr1	+	ENST00000450968	23140325	23141142	10	NA	NA	ENST00000450968	ENSEMBL	havana:known chromosome:GRCh38:1:23140325:23141142:1 gene:ENSG00000229010 gene_biotype:processed_pseudogene transcript_biotype:processed_pseudogene	chr1	5.56	5.55	5.63	5.71	5.83	5.52	5.5	5.94
TC0100007309.hg.1	8.06	7.75	1.24	up	0.107616	RNU6-514P	RNA, U6 small nuclear 514, pseudogene (from HGNC RNU6-514P)	snRNA	chr1	+	uc057det.1	23162704	23162810	10	NA	NA	uc057det.1	UCSC Genes	RNA, U6 small nuclear 514, pseudogene [Source:HGNC Symbol;Acc:HGNC:47477]	chr1	8.26	7.65	8.1	8.25	7.66	7.77	7.76	7.81
TC0100007310.hg.1	7.28	7.05	1.173	up	0.46302	RNU6-135P	RNA, U6 small nuclear 135, pseudogene [gene_biotype:snRNA transcript_biotype:snRNA]	snRNA	chr1	+	ENST00000516769	23163953	23164053	10	NA	NA	ENST00000516769	ENSEMBL	RNA, U6 small nuclear 135, pseudogene [gene_biotype:snRNA transcript_biotype:snRNA]	chr1	8	6.86	7.28	6.96	7.52	7.11	6.92	6.65
TC0100007312.hg.1	4.29	4.19	1.072	up	0.735076	AL109936.2	havana:known chromosome:GRCh38:1:23244765:23245224:1 gene:ENSG00000215381 gene_biotype:processed_pseudogene transcript_biotype:processed_pseudogene	processed_pseudogene	chr1	+	ENST00000442089	23244765	23245224	10	NA	NA	ENST00000442089	ENSEMBL	havana:known chromosome:GRCh38:1:23244765:23245224:1 gene:ENSG00000215381 gene_biotype:processed_pseudogene transcript_biotype:processed_pseudogene	chr1	4.21	3.63	4.67	4.63	3.83	4.72	4.11	4.08
TC0100007313.hg.1	6.14	5.97	1.125	up	0.338954	NONHSAT001509	Non-coding transcript identified by NONCODE	lncRNA	chr1	+	NONHSAT001509	23277711	23296475	10	NA	NA	NONHSAT001509	lncRNAWiki	Non-coding transcript identified by NONCODE	chr1	6.04	6.42	6.16	5.95	6.11	5.77	6.09	5.93
TC0100007314.hg.1	7.11	6.33	1.717	up	0.0515773	shorlarbo	Transcript Identified by AceView	other	chr1	+	shorlarbo.aAug10-unspliced	23319157	23320042	6	NA	NA	shorlarbo.aAug10-unspliced	Ace View	Transcript Identified by AceView	chr1	7.43	6.5	6.85	7.65	5.63	6.46	6.96	6.28
TC0100007315.hg.1	5.98	6.44	-1.376	down	0.0475804	ZNF436-AS1	ZNF436 antisense RNA 1	ncRNA	chr1	+	NR_033690	23368967	23371839	10	1p36.12	148898	NR_033690	RefSeq	Homo sapiens ZNF436 antisense RNA 1 (ZNF436-AS1), transcript variant 1, long non-coding RNA.	chr1	5.74	6.16	6.06	5.97	6.83	6.08	6.48	6.35
TC0100007316.hg.1	6.59	6.8	-1.157	down	0.379738	T005419	Transcript identified by MiTranscriptome	lncrna	chr1	+	T005419	23376951	23381160	6	NA	NA	T005419	miTranscriptome	Transcript identified by MiTranscriptome	chr1	6.31	6.87	6.59	6.61	7.09	6.45	7.17	6.5
TC0100007317.hg.1	6.06	5.85	1.157	up	0.356452	pawloybu	Transcript Identified by AceView	other	chr1	+	pawloybu.aAug10-unspliced	23381379	23383534	9	NA	NA	pawloybu.aAug10-unspliced	Ace View	Transcript Identified by AceView	chr1	6.5	5.85	5.77	6.11	5.85	5.55	6.12	5.89
TC0100007318.hg.1	10.56	10.64	-1.057	down	0.667719	T005424	Transcript identified by MiTranscriptome	lncrna	chr1	+	T005424	23391854	23393243	10	NA	NA	T005424	miTranscriptome	Transcript identified by MiTranscriptome	chr1	10.38	10.52	10.58	10.78	10.54	10.52	10.54	10.96
TC0100007319.hg.1	8.06	8.13	-1.05	down	0.619248	AL357134.1	havana:known chromosome:GRCh38:1:23410832:23412146:1 gene:ENSG00000232482 gene_biotype:processed_pseudogene transcript_biotype:processed_pseudogene	processed_pseudogene	chr1	+	ENST00000445848	23410832	23412146	10	NA	NA	ENST00000445848	ENSEMBL	havana:known chromosome:GRCh38:1:23410832:23412146:1 gene:ENSG00000232482 gene_biotype:processed_pseudogene transcript_biotype:processed_pseudogene	chr1	8.06	8.06	8.06	8.06	8.4	8.06	8.06	8.02
TC0100007320.hg.1	5.98	6.17	-1.141	down	0.5243	pleekler	Transcript Identified by AceView	other	chr1	+	pleekler.aAug10-unspliced	23419306	23428613	10	NA	NA	pleekler.aAug10-unspliced	Ace View	Transcript Identified by AceView	chr1	5.53	5.85	6.64	5.89	6.09	6.23	6.63	5.71
TC0100007321.hg.1	6.22	6.06	1.117	up	0.433453	NR_110799	Homo sapiens uncharacterized LOC101928163 (LOC101928163), long non-coding RNA.	lncRNA	chr1	+	NR_110799	23521930	23529050	10	NA	NA	NR_110799	RefSeq	Homo sapiens uncharacterized LOC101928163 (LOC101928163), long non-coding RNA.	chr1	6.53	6.07	6.07	6.2	6.43	6.07	5.8	5.94
TC0100007322.hg.1	11.19	11.18	1.007	up	0.94356	ENST00000625580	Metazoan signal recognition particle RNA [Source:RFAM;Acc:RF00017]	misc_RNA	chr1	+	ENST00000625580	23538035	23538313	10	NA	NA	ENST00000625580	ENSEMBL	Metazoan signal recognition particle RNA [Source:RFAM;Acc:RF00017]	chr1	11.23	11.23	11.16	11.15	11.18	11.35	11.04	11.16
TC0100007323.hg.1	5.62	5.36	1.197	up	0.260316	T005443	Transcript identified by MiTranscriptome	lncrna	chr1	+	T005443	23539914	23554635	10	NA	NA	T005443	miTranscriptome	Transcript identified by MiTranscriptome	chr1	5.94	5.15	5.86	5.52	5.25	5.11	5.63	5.43
TC0100007325.hg.1	6.39	6.71	-1.248	down	0.158491	AL451000.1	havana:known chromosome:GRCh38:1:23670294:23680259:1 gene:ENSG00000229239 gene_biotype:unprocessed_pseudogene transcript_biotype:unprocessed_pseudogene	unprocessed_pseudogene	chr1	+	ENST00000451300	23670294	23680259	10	NA	NA	ENST00000451300	ENSEMBL	havana:known chromosome:GRCh38:1:23670294:23680259:1 gene:ENSG00000229239 gene_biotype:unprocessed_pseudogene transcript_biotype:unprocessed_pseudogene	chr1	6.23	6.08	6.88	6.38	6.89	6.48	6.68	6.79
TC0100007326.hg.1	9.23	9.11	1.087	up	0.840278	RPL11	ribosomal protein L11	coding	chr1	+	NM_000975	23691779	23696426	10	1p36.1-p35	6135	NM_000975	RefSeq	Homo sapiens ribosomal protein L11 (RPL11), transcript variant 1, mRNA.	chr1	10.86	8.77	9.14	8.17	9.06	8.86	8.24	10.27
TC0100007327.hg.1	4.82	4.83	-1.007	down	0.969393	skakler	Transcript Identified by AceView	other	chr1	+	skakler.aAug10-unspliced	23707386	23711699	10	NA	NA	skakler.aAug10-unspliced	Ace View	Transcript Identified by AceView	chr1	4.75	4.6	5.2	4.74	5.01	4.54	5.39	4.39
TC0100007328.hg.1	11.26	11.1	1.117	up	0.57104	skakler.bAug10-unspliced	Transcript Identified by AceView	other	chr1	+	skakler.bAug10-unspliced	23712260	23712610	6	NA	NA	skakler.bAug10-unspliced	Ace View	Transcript Identified by AceView	chr1	11.28	11.64	11.27	10.85	10.9	10.96	10.69	11.83
TC0100007329.hg.1	7.58	7.59	-1.007	down	0.988034	NONHSAT001541	Non-coding transcript identified by NONCODE	lncRNA	chr1	+	NONHSAT001541	23723403	23724984	10	NA	NA	NONHSAT001541	lncRNAWiki	Non-coding transcript identified by NONCODE	chr1	6.18	7.8	7.81	8.53	7.67	8.12	6.88	7.68
TC0100007330.hg.1	5	5	1	none	1	T005524	Transcript identified by MiTranscriptome	lncrna	chr1	+	T005524	23732060	23736029	6	NA	NA	T005524	miTranscriptome	Transcript identified by MiTranscriptome	chr1	5.13	5.05	4.7	5.12	5.12	4.86	4.9	5.12
TC0100007331.hg.1	5.41	5.34	1.05	up	0.720799	TCEB3	transcription elongation factor B (SIII), polypeptide 3 (110kDa, elongin A)	coding	chr1	+	NM_003198	23743155	23762059	10	1p36.1	6924	NM_003198	RefSeq	Homo sapiens transcription elongation factor B (SIII), polypeptide 3 (110kDa, elongin A) (TCEB3), mRNA.	chr1	5.52	5.14	5.33	5.64	5.49	4.95	5.48	5.43
TC0100007332.hg.1	5.63	5.36	1.206	up	0.158037	NONHSAT001552	Non-coding transcript identified by NONCODE	lncRNA	chr1	+	NONHSAT001552	23765781	23766589	10	NA	NA	NONHSAT001552	lncRNAWiki	Non-coding transcript identified by NONCODE	chr1	5.86	5.42	5.73	5.5	5.63	5.38	5.3	5.11
TC0100007333.hg.1	7.28	7.8	-1.434	down	0.18284	PITHD1	PITH (C-terminal proteasome-interacting domain of thioredoxin-like) domain containing 1	coding	chr1	+	NM_020362	23778386	23788232	10	1p36.11	57095	NM_020362	RefSeq	Homo sapiens PITH (C-terminal proteasome-interacting domain of thioredoxin-like) domain containing 1 (PITHD1), mRNA.	chr1	6.88	7.47	7.35	7.41	7.21	7.23	8.8	7.94
TC0100007334.hg.1	7.52	7.58	-1.042	down	0.836376	LYPLA2	lysophospholipase II	coding	chr1	+	NM_007260	23790970	23795539	10	1p36.11	11313	NM_007260	RefSeq	Homo sapiens lysophospholipase II (LYPLA2), mRNA.	chr1	6.96	7.5	7.4	8.23	7.61	7.75	7.7	7.26
TC0100007335.hg.1	7.07	7.14	-1.05	down	0.784642	T005554	Transcript identified by MiTranscriptome	lncrna	chr1	+	T005554	23801081	23802054	6	NA	NA	T005554	miTranscriptome	Transcript identified by MiTranscriptome	chr1	7.18	6.87	6.76	7.48	6.78	6.96	7.51	7.3
TC0100007336.hg.1	6.34	6.32	1.014	up	0.91376	gloylarbo	Transcript Identified by AceView	other	chr1	+	gloylarbo.aAug10-unspliced	23805226	23805671	6	NA	NA	gloylarbo.aAug10-unspliced	Ace View	Transcript Identified by AceView	chr1	6.1	6.2	6.29	6.78	6.16	6.32	6.02	6.77
TC0100007337.hg.1	5.05	5.66	-1.526	down	0.115375	NONHSAT001566	Non-coding transcript identified by NONCODE	lncRNA	chr1	+	NONHSAT001566	23882255	23882352	6	NA	NA	NONHSAT001566	NONCODE	Non-coding transcript identified by NONCODE	chr1	4.32	5.43	4.85	5.6	5.99	5.59	6.08	4.97
TC0100007338.hg.1	6.34	6.3	1.028	up	0.919146	neeworbo	Transcript Identified by AceView	other	chr1	+	neeworbo.aAug10-unspliced	23900561	23902883	6	NA	NA	neeworbo.aAug10-unspliced	Ace View	Transcript Identified by AceView	chr1	6.88	5.52	6.56	6.39	6.61	6.43	5.8	6.38
TC0100007339.hg.1	11.23	11.16	1.05	up	0.608069	AL590609.2	RP11-4M23.3 (from geneSymbol)	lncRNA	chr1	+	ENST00000411815.3	23907111	23907885	10	NA	NA	ENST00000411815.3	lncRNAWiki	N/A	chr1	11.17	11.25	11.3	11.21	11.1	11.14	11.13	11.28
TC0100007340.hg.1	6.53	7.32	-1.729	down	0.188614	NONHSAT001569	Non-coding transcript identified by NONCODE	lncRNA	chr1	+	NONHSAT001569	23921755	23922088	10	NA	NA	NONHSAT001569	lncRNAWiki	Non-coding transcript identified by NONCODE	chr1	5.39	7.67	5.66	7.41	7.99	7.36	6.88	7.03
TC0100007341.hg.1	7.54	7.78	-1.181	down	0.595999	MIR378F	microRNA 378f;mature miRNA;hsa-miR-378f	Precursor_microRNA	chr1	+	NR_039615	23929070	23929147	10	1p36.11	100616492	NR_039615	RefSeq	Homo sapiens microRNA 378f (MIR378F), microRNA.	chr1	6.85	7.38	7.05	8.87	7.83	7.72	8.3	7.27
TC0100007342.hg.1	5.84	6.47	-1.548	down	0.0514438	NONHSAT001571	Non-coding transcript identified by NONCODE	lncRNA	chr1	+	NONHSAT001571	23930101	23930719	10	NA	NA	NONHSAT001571	lncRNAWiki	Non-coding transcript identified by NONCODE	chr1	5.37	6.05	6.45	5.48	6.76	6.58	6.03	6.5
TC0100007343.hg.1	6.89	7.12	-1.173	down	0.273665	T005566	Transcript identified by MiTranscriptome	lncrna	chr1	+	T005566	23936525	23957595	10	NA	NA	T005566	miTranscriptome	Transcript identified by MiTranscriptome	chr1	6.47	7.06	7.23	6.8	7.09	6.95	7.18	7.25
TC0100007344.hg.1	9.08	9.28	-1.149	down	0.529518	PNRC2	proline-rich nuclear receptor coactivator 2	coding	chr1	+	NM_017761	23959109	23963462	10	1p36.11	55629	NM_017761	RefSeq	Homo sapiens proline-rich nuclear receptor coactivator 2 (PNRC2), mRNA.	chr1	8.2	9.58	9.34	9.19	8.98	9.44	9.09	9.61
TC0100007345.hg.1	7.55	8.27	-1.647	down	0.0856591	zerby	Transcript Identified by AceView	other	chr1	+	zerby.aAug10	23977094	23978026	6	NA	NA	zerby.aAug10	Ace View	Transcript Identified by AceView	chr1	7.74	7.49	6.65	8.33	8.17	7.68	8.61	8.61
TC0100007346.hg.1	8.38	8.53	-1.11	down	0.45406	AL591178.1	RP11-293P20.2 (from geneSymbol)	lncRNA	chr1	+	ENST00000439239.2	24021720	24086799	10	NA	NA	ENST00000439239.2	lncRNAWiki	N/A	chr1	8.17	8.46	8.45	8.44	8.13	8.71	8.87	8.42
TC0100007347.hg.1	5.34	5.66	-1.248	down	0.491996	norworbo	Transcript Identified by AceView	other	chr1	+	norworbo.aAug10-unspliced	24062173	24062807	6	NA	NA	norworbo.aAug10-unspliced	Ace View	Transcript Identified by AceView	chr1	6.06	5.39	4.06	5.85	5.93	5.03	6.22	5.48
TC0100007348.hg.1	4.86	5.11	-1.189	down	0.339472	MYOM3-AS1	RP11-293P20.4 (from geneSymbol)	lncRNA	chr1	+	ENST00000429191.1	24066774	24084280	10	NA	NA	ENST00000429191.1	lncRNAWiki	N/A	chr1	4.91	4.88	4.25	5.4	4.99	5.1	5.01	5.32
TC0100007349.hg.1	5.76	5.58	1.133	up	0.316351	noyworbo	Transcript Identified by AceView	other	chr1	+	noyworbo.aAug10-unspliced	24094353	24094834	6	NA	NA	noyworbo.aAug10-unspliced	Ace View	Transcript Identified by AceView	chr1	5.94	5.53	5.83	5.75	5.29	5.84	5.65	5.53
TC0100007350.hg.1	5.87	5.75	1.087	up	0.649611	T005612	Transcript identified by MiTranscriptome	lncrna	chr1	+	T005612	24095242	24103973	10	NA	NA	T005612	miTranscriptome	Transcript identified by MiTranscriptome	chr1	6.46	5.51	5.56	5.95	6.09	5.43	5.89	5.59
TC0100007351.hg.1	5.79	6.54	-1.682	down	0.177864	T005615	Transcript identified by MiTranscriptome	lncrna	chr1	+	T005615	24115207	24118289	6	NA	NA	T005615	miTranscriptome	Transcript identified by MiTranscriptome	chr1	4.15	6.33	6.71	5.95	6.71	6.44	6.07	6.95
TC0100007352.hg.1	6.25	6	1.189	up	0.250404	T005622	Transcript identified by MiTranscriptome	lncrna	chr1	+	T005622	24121657	24129909	10	NA	NA	T005622	miTranscriptome	Transcript identified by MiTranscriptome	chr1	6.35	6.21	6.36	6.07	6.14	6.23	5.48	6.15
TC0100007353.hg.1	5.4	5.27	1.094	up	0.535304	chawby	Transcript Identified by AceView	other	chr1	+	chawby.aAug10	24151195	24160507	10	NA	NA	chawby.aAug10	Ace View	Transcript Identified by AceView	chr1	5.77	4.97	5.6	5.25	5.33	5.2	5.33	5.22
TC0100007354.hg.1	7.88	8.13	-1.189	down	0.258065	LOC284632	uncharacterized LOC284632	ncRNA	chr1	+	NR_027087	24200240	24211693	10	1p36.11	284632	NR_027087	RefSeq	Homo sapiens uncharacterized LOC284632 (LOC284632), long non-coding RNA.	chr1	7.82	7.68	7.94	8.1	8.59	7.75	8.04	8.16
TC0100007355.hg.1	11.82	12.39	-1.485	down	0.174036	NONHSAT001588	Non-coding transcript identified by NONCODE	lncRNA	chr1	+	NONHSAT001588	24212077	24212690	10	NA	NA	NONHSAT001588	lncRNAWiki	Non-coding transcript identified by NONCODE	chr1	10.54	12.28	12.22	12.23	12.6	12.43	12.25	12.27
TC0100007356.hg.1	5.64	5.65	-1.007	down	0.978504	ferrubu	Transcript Identified by AceView	other	chr1	+	ferrubu.aAug10-unspliced	24217421	24217854	6	NA	NA	ferrubu.aAug10-unspliced	Ace View	Transcript Identified by AceView	chr1	5.1	5.89	5.66	5.93	5.18	6.17	5.79	5.47
TC0100007357.hg.1	7.5	7.64	-1.102	down	0.749675	AL590683.1	AL590683.1 (from geneSymbol)	Precursor_microRNA	chr1	+	uc057dis.1	24227917	24228030	10	NA	NA	uc057dis.1	UCSC Genes	N/A	chr1	6.52	7.05	8.03	8.42	7.55	8.01	7.4	7.59
TC0100007358.hg.1	6.42	6.57	-1.11	down	0.516175	T005647	Transcript identified by MiTranscriptome	lncrna	chr1	+	T005647	24236410	24241638	9	NA	NA	T005647	miTranscriptome	Transcript identified by MiTranscriptome	chr1	6.31	6.79	6.07	6.52	6.36	6.92	6.37	6.61
TC0100007359.hg.1	7.09	7.29	-1.149	down	0.534369	T005652	Transcript identified by MiTranscriptome	lncrna	chr1	+	T005652	24305278	24310090	6	NA	NA	T005652	miTranscriptome	Transcript identified by MiTranscriptome	chr1	6.13	7.39	7.18	7.65	7.06	7.39	7.36	7.35
TC0100007360.hg.1	6.73	6.46	1.206	up	0.373984	NONHSAT001625	Non-coding transcript identified by NONCODE	lncRNA	chr1	+	NONHSAT001625	24305928	24306596	10	NA	NA	NONHSAT001625	lncRNAWiki	Non-coding transcript identified by NONCODE	chr1	7.09	6.63	6.62	6.59	5.76	7.13	6.56	6.41
TC0100007361.hg.1	6.36	6.18	1.133	up	0.358592	GRHL3	grainyhead-like transcription factor 3	coding	chr1	+	NM_001195010	24319322	24364482	10	1p36.11	57822	NM_001195010	RefSeq	Homo sapiens grainyhead-like transcription factor 3 (GRHL3), transcript variant 4, mRNA.	chr1	6.09	6.46	6.4	6.48	6.38	6.32	6.21	5.82
TC0100007362.hg.1	6.15	6	1.11	up	0.559761	cheyby	Transcript Identified by AceView	other	chr1	+	cheyby.aAug10-unspliced	24352192	24352651	6	NA	NA	cheyby.aAug10-unspliced	Ace View	Transcript Identified by AceView	chr1	6.61	5.59	6.59	5.82	6.01	6.07	5.88	6.03
TC0100007363.hg.1	9.94	10.95	-2.014	down	0.050206	T005672	Transcript identified by MiTranscriptome	lncrna	chr1	+	T005672	24355916	24356579	6	NA	NA	T005672	miTranscriptome	Transcript identified by MiTranscriptome	chr1	8.9	10.17	9.91	10.76	10.97	10.52	11.86	10.43
TC0100007364.hg.1	13.52	13.98	-1.376	down	0.10668	gerrubu	Transcript Identified by AceView	other	chr1	+	gerrubu.aAug10-unspliced	24375951	24376308	6	NA	NA	gerrubu.aAug10-unspliced	Ace View	Transcript Identified by AceView	chr1	13.99	13.25	13.19	13.63	14.05	13.53	13.87	14.49
TC0100007365.hg.1	6.09	5.91	1.133	up	0.495147	NIPAL3	NIPA-like domain containing 3	coding	chr1	+	NM_020448	24415755	24472983	10	1p36.12-p35.1	57185	NM_020448	RefSeq	Homo sapiens NIPA-like domain containing 3 (NIPAL3), mRNA.	chr1	6.24	5.9	6.56	5.66	6.24	5.8	5.5	6.11
TC0100007366.hg.1	6.78	6.9	-1.087	down	0.787196	jawrubu	Transcript Identified by AceView	other	chr1	+	jawrubu.aAug10-unspliced	24433258	24434255	6	NA	NA	jawrubu.aAug10-unspliced	Ace View	Transcript Identified by AceView	chr1	7.82	6.16	6.9	6.22	7.63	6	6.88	7.09
TC0100007367.hg.1	6.02	7.35	-2.514	down	0.0129334	NONHSAT001642	Non-coding transcript identified by NONCODE	lncRNA	chr1	+	NONHSAT001642	24476256	24476737	10	NA	NA	NONHSAT001642	lncRNAWiki	Non-coding transcript identified by NONCODE	chr1	4.91	5.98	6.48	6.71	7.32	6.8	8.11	7.18
TC0100007368.hg.1	6.15	6.38	-1.173	down	0.380713	NONHSAT001643	Non-coding transcript identified by NONCODE	lncRNA	chr1	+	NONHSAT001643	24476778	24477821	10	NA	NA	NONHSAT001643	lncRNAWiki	Non-coding transcript identified by NONCODE	chr1	6.31	5.99	6.04	6.26	6.98	6.6	5.94	6.01
TC0100007369.hg.1	7.97	7.34	1.548	up	0.218645	T005687	Transcript identified by MiTranscriptome	lncrna	chr1	+	T005687	24485161	24492337	6	NA	NA	T005687	miTranscriptome	Transcript identified by MiTranscriptome	chr1	9.37	7.15	8.06	7.29	6.85	7.32	7.4	7.79
TC0100007370.hg.1	3.17	3.34	-1.125	down	0.255036	RCAN3	RCAN family member 3	coding	chr1	+	NM_001251977	24502351	24541040	10	1p36.11	11123	NM_001251977	RefSeq	Homo sapiens RCAN family member 3 (RCAN3), transcript variant 2, mRNA.	chr1	3.25	3.09	3.16	3.2	3.24	3.29	3.4	3.42
TC0100007371.hg.1	5.17	5.75	-1.495	down	0.0546919	T005706	Transcript identified by MiTranscriptome	lncrna	chr1	+	T005706	24551522	24555291	6	NA	NA	T005706	miTranscriptome	Transcript identified by MiTranscriptome	chr1	4.94	5.82	4.71	5.21	5.41	5.68	5.93	5.98
TC0100007372.hg.1	6.65	6.69	-1.028	down	0.849968	NCMAP	noncompact myelin associated protein	coding	chr1	+	NM_001010980	24556076	24609328	10	1p36.11	400746	NM_001010980	RefSeq	Homo sapiens noncompact myelin associated protein (NCMAP), mRNA.	chr1	6.37	6.73	7.07	6.43	6.38	6.89	6.76	6.73
TC0100007373.hg.1	5.67	5.78	-1.079	down	0.742621	AL445686.1	havana:known chromosome:GRCh38:1:24563627:24563974:1 gene:ENSG00000227312 gene_biotype:processed_pseudogene transcript_biotype:processed_pseudogene	processed_pseudogene	chr1	+	ENST00000443086	24563627	24563974	10	NA	NA	ENST00000443086	ENSEMBL	havana:known chromosome:GRCh38:1:24563627:24563974:1 gene:ENSG00000227312 gene_biotype:processed_pseudogene transcript_biotype:processed_pseudogene	chr1	5.48	6.1	5.51	5.59	4.96	6.3	6.31	5.55
TC0100007375.hg.1	7.21	6.69	1.434	up	0.10742	T005730	Transcript identified by MiTranscriptome	lncrna	chr1	+	T005730	24680911	24684245	10	NA	NA	T005730	miTranscriptome	Transcript identified by MiTranscriptome	chr1	8.05	6.63	7.24	6.92	6.63	6.57	6.79	6.77
TC0100007376.hg.1	10.5	9.69	1.753	up	0.0198736	NONHSAT001665	Non-coding transcript identified by NONCODE	lncRNA	chr1	+	NONHSAT001665	24703474	24704010	10	NA	NA	NONHSAT001665	lncRNAWiki	Non-coding transcript identified by NONCODE	chr1	10.43	10.7	10.54	10.33	9.32	9.78	9.17	10.48
TC0100007377.hg.1	8.35	7.69	1.58	up	0.00558698	T005734	Transcript identified by MiTranscriptome	lncrna	chr1	+	T005734	24724725	24731007	9	NA	NA	T005734	miTranscriptome	Transcript identified by MiTranscriptome	chr1	8.63	8.39	8.34	8.03	7.86	7.71	7.42	7.75
TC0100007378.hg.1	6.17	5.96	1.157	up	0.34151	CLIC4	chloride intracellular channel 4	coding	chr1	+	NM_013943	24745269	24844324	10	1p36.11	25932	NM_013943	RefSeq	Homo sapiens chloride intracellular channel 4 (CLIC4), mRNA.	chr1	6.32	6.63	5.83	5.89	5.9	6.11	5.91	5.92
TC0100007379.hg.1	8.8	9.25	-1.366	down	0.310213	T005745	Transcript identified by MiTranscriptome	lncrna	chr1	+	T005745	24849389	24851841	6	NA	NA	T005745	miTranscriptome	Transcript identified by MiTranscriptome	chr1	7.55	9.29	8.75	9.6	9.19	9.65	9.21	8.94
TC0100007380.hg.1	4.58	4.67	-1.064	down	0.622834	rolabu	Transcript Identified by AceView	other	chr1	+	rolabu.aAug10-unspliced	24857287	24870999	10	NA	NA	rolabu.aAug10-unspliced	Ace View	Transcript Identified by AceView	chr1	4.62	4.33	4.96	4.41	4.58	4.62	4.57	4.93
TC0100007381.hg.1	6.18	6.62	-1.357	down	0.23034	T005760	Transcript identified by MiTranscriptome	lncrna	chr1	+	T005760	24888576	24895641	6	NA	NA	T005760	miTranscriptome	Transcript identified by MiTranscriptome	chr1	5.26	6.49	6.08	6.88	6.23	6.95	6.57	6.72
TC0100007382.hg.1	4.71	5.05	-1.266	down	0.183394	AL445471.1	RP11-84D1.1 (from geneSymbol)	lncRNA	chr1	+	ENST00000456316.1	24961345	24963493	10	NA	NA	ENST00000456316.1	lncRNAWiki	N/A	chr1	4.22	4.82	4.63	5.17	4.68	5.23	5.3	5.01
TC0100007383.hg.1	10.66	10.26	1.32	up	0.266353	T005788	Transcript identified by MiTranscriptome	lncrna	chr1	+	T005788	25003649	25004871	6	NA	NA	T005788	miTranscriptome	Transcript identified by MiTranscriptome	chr1	10.19	10.79	10.63	11.05	10.92	9.57	9.84	10.72
TC0100007384.hg.1	7.84	8.03	-1.141	down	0.418902	MIR4425	microRNA 4425;mature miRNA;hsa-miR-4425	Precursor_microRNA	chr1	+	NR_039623	25023503	25023586	10	NA	NA	NR_039623	RefSeq	Homo sapiens microRNA 4425 (MIR4425), microRNA.	chr1	7.34	7.91	7.75	8.34	8.09	7.93	7.84	8.25
TC0100007385.hg.1	8.36	8.75	-1.31	down	0.318478	lnc-CLIC4-2:1	Transcript Originally Identified by LNCipedia, alternate transcript name: NONHSAT001683	lncRNA	chr1	+	lnc-CLIC4-2:1	25041164	25047348	10	NA	NA	lnc-CLIC4-2:1	lncRNAWiki	Transcript Originally Identified by LNCipedia, alternate transcript name: NONHSAT001683	chr1	7.23	8.54	8.61	9.07	8.7	8.55	9.1	8.66
TC0100007386.hg.1	7.61	7.74	-1.094	down	0.744777	T005799	Transcript identified by MiTranscriptome	lncrna	chr1	+	T005799	25082445	25086409	6	NA	NA	T005799	miTranscriptome	Transcript identified by MiTranscriptome	chr1	7.68	8.19	6.39	8.18	7.52	8.04	8.02	7.4
TC0100007387.hg.1	7.37	7.52	-1.11	down	0.636275	T005812	Transcript identified by MiTranscriptome	lncrna	chr1	+	T005812	25128500	25141139	10	NA	NA	T005812	miTranscriptome	Transcript identified by MiTranscriptome	chr1	6.78	7.29	7.72	7.7	7.95	7.88	7.18	7.06
TC0100007388.hg.1	4.73	4.68	1.035	up	0.860684	T005831	Transcript identified by MiTranscriptome	lncrna	chr1	+	T005831	25174983	25192800	6	NA	NA	T005831	miTranscriptome	Transcript identified by MiTranscriptome	chr1	5.5	4.32	4.22	4.89	4.75	5.01	4.66	4.29
TC0100007389.hg.1	6.36	6.03	1.257	up	0.123356	blawby	Transcript Identified by AceView	other	chr1	+	blawby.aAug10	25208139	25208869	10	NA	NA	blawby.aAug10	Ace View	Transcript Identified by AceView	chr1	6.47	6.26	6.34	6.36	5.86	6.38	6.23	5.66
TC0100007390.hg.1	10.42	10.58	-1.117	down	0.662401	rorama	Transcript Identified by AceView	other	chr1	+	rorama.aAug10-unspliced	25212024	25212453	6	NA	NA	rorama.aAug10-unspliced	Ace View	Transcript Identified by AceView	chr1	10.31	10.28	10.46	10.64	10.85	9.79	11.48	10.19
TC0100007391.hg.1	6.68	6.55	1.094	up	0.507045	NONHSAT001690	Non-coding transcript identified by NONCODE	lncRNA	chr1	+	NONHSAT001690	25232524	25233867	10	NA	NA	NONHSAT001690	lncRNAWiki	Non-coding transcript identified by NONCODE	chr1	6.85	6.9	6.47	6.5	6.85	6.57	6.38	6.42
TC0100007392.hg.1	6.65	6.61	1.028	up	0.87754	AL031432.3	RP3-465N24.6 (from geneSymbol)	lncRNA	chr1	+	ENST00000607698.1	25247837	25248321	10	NA	NA	ENST00000607698.1	lncRNAWiki	N/A	chr1	6.51	6.65	6.16	7.28	6.95	6.52	6.54	6.43
TC0100007393.hg.1	9.54	9.72	-1.133	down	0.484357	T005874	Transcript identified by MiTranscriptome: lncrna	lncrna	chr1	+	T005874	25249463	25250830	6	NA	NA	T005874	miTranscriptome	Transcript identified by MiTranscriptome: lncrna	chr1	9.33	9.52	9.71	9.61	9.18	9.94	10.27	9.5
TC0100007394.hg.1	7.14	7.27	-1.094	down	0.578189	T005875	Transcript identified by MiTranscriptome	lncrna	chr1	+	T005875	25262308	25335399	9	NA	NA	T005875	miTranscriptome	Transcript identified by MiTranscriptome	chr1	7.52	7.12	6.64	7.3	7.29	7.11	7.24	7.42
TC0100007395.hg.1	7.18	6.64	1.454	up	0.125166	skeylabu	Transcript Identified by AceView	other	chr1	+	skeylabu.aAug10-unspliced	25267160	25267974	6	NA	NA	skeylabu.aAug10-unspliced	Ace View	Transcript Identified by AceView	chr1	6.33	6.99	7.74	7.67	6.73	6.82	6.3	6.71
TC0100007396.hg.1	4.61	4.89	-1.214	down	0.183856	RHD	Rh blood group, D antigen	coding	chr1	+	NM_001127691	25272393	25330445	10	1p36.11	6007	NM_001127691	RefSeq	Homo sapiens Rh blood group, D antigen (RHD), transcript variant 2, mRNA.	chr1	4.5	4.48	4.46	5	4.85	4.77	4.7	5.25
TC0100007397.hg.1	6.83	7.13	-1.231	down	0.119148	T005899	Transcript identified by MiTranscriptome	lncrna	chr1	+	T005899	25307124	25307646	6	NA	NA	T005899	miTranscriptome	Transcript identified by MiTranscriptome	chr1	6.95	6.57	7.05	6.74	6.98	7.35	6.93	7.28
TC0100007398.hg.1	9.96	8.61	2.549	up	0.0942659	TMEM50A	transmembrane protein 50A	coding	chr1	+	NM_014313	25337917	25362361	10	1p36.11	23585	NM_014313	RefSeq	Homo sapiens transmembrane protein 50A (TMEM50A), mRNA.	chr1	11.05	10.69	9.8	8.3	8.51	8.64	7.24	10.06
TC0100007399.hg.1	7.89	8.3	-1.329	down	0.458098	NONHSAT148551.1	Non-coding transcript identified by NONCODE	lncRNA	chr1	+	NONHSAT148551.1	25340971	25341034	6	NA	NA	NONHSAT148551.1	NONCODE	Non-coding transcript identified by NONCODE	chr1	6.42	8.62	7.87	8.65	8.61	8.43	8.79	7.37
TC0100007400.hg.1	6.24	6.16	1.057	up	0.627885	teyworbo	Transcript Identified by AceView	other	chr1	+	teyworbo.aAug10-unspliced	25375849	25389860	10	NA	NA	teyworbo.aAug10-unspliced	Ace View	Transcript Identified by AceView	chr1	6.53	6.14	6.26	6.04	6.15	6.13	6.41	5.93
TC0100007401.hg.1	8.65	8.97	-1.248	down	0.201429	AL031284.1	havana:known chromosome:GRCh38:1:25398721:25399198:1 gene:ENSG00000238084 gene_biotype:processed_pseudogene transcript_biotype:processed_pseudogene	processed_pseudogene	chr1	+	ENST00000419297	25398712	25399280	10	NA	NA	ENST00000419297	ENSEMBL	havana:known chromosome:GRCh38:1:25398721:25399198:1 gene:ENSG00000238084 gene_biotype:processed_pseudogene transcript_biotype:processed_pseudogene	chr1	8.39	8.28	8.73	9.21	9.2	8.95	8.95	8.77
TC0100007402.hg.1	18.34	18.71	-1.292	down	0.370112	NONHSAT001724.2	Non-coding transcript identified by NONCODE	lncRNA	chr1	+	NONHSAT001724.2	25406231	25406289	6	NA	NA	NONHSAT001724.2	NONCODE	Non-coding transcript identified by NONCODE	chr1	17.01	18.68	18.63	19.02	18.87	18.77	18.68	18.54
TC0100007403.hg.1	5.63	5.98	-1.275	down	0.0842775	TMEM57	transmembrane protein 57	coding	chr1	+	NM_001282564	25430858	25500209	10	1p36.11|1p36.11	55219	NM_001282564	RefSeq	Homo sapiens transmembrane protein 57 (TMEM57), transcript variant 2, mRNA.	chr1	5.62	5.65	5.49	5.78	5.59	6.03	6.26	6.06
TC0100007404.hg.1	7.03	6.69	1.266	up	0.235909	varworbo	Transcript Identified by AceView	other	chr1	+	varworbo.aAug10-unspliced	25471514	25473012	6	NA	NA	varworbo.aAug10-unspliced	Ace View	Transcript Identified by AceView	chr1	7.55	7.08	6.87	6.61	6.29	7.2	6.72	6.56
TC0100007405.hg.1	5.8	6.06	-1.197	down	0.451533	T005923	Transcript identified by MiTranscriptome	lncrna	chr1	+	T005923	25502490	25506640	6	NA	NA	T005923	miTranscriptome	Transcript identified by MiTranscriptome	chr1	4.88	6.35	5.63	6.34	6.13	5.93	5.91	6.26
TC0100007406.hg.1	6.45	6.48	-1.021	down	0.874231	LDLRAP1	low density lipoprotein receptor adaptor protein 1	coding	chr1	+	NM_015627	25543580	25568886	10	1p36.11	26119	NM_015627	RefSeq	Homo sapiens low density lipoprotein receptor adaptor protein 1 (LDLRAP1), mRNA.	chr1	6.3	6.93	6.26	6.29	6.85	6.38	6.45	6.24
TC0100007407.hg.1	5.86	5.47	1.31	up	0.118569	warworbo	Transcript Identified by AceView	other	chr1	+	warworbo.aAug10-unspliced	25551888	25552437	6	NA	NA	warworbo.aAug10-unspliced	Ace View	Transcript Identified by AceView	chr1	5.49	6.08	6.31	5.54	5.3	5.45	5.68	5.46
TC0100007408.hg.1	5.19	5.15	1.028	up	0.856128	T005932	Transcript identified by MiTranscriptome	lncrna	chr1	+	T005932	25574933	25575947	6	NA	NA	T005932	miTranscriptome	Transcript identified by MiTranscriptome	chr1	5.48	5.19	4.79	5.28	4.94	5.34	5.16	5.16
TC0100007409.hg.1	5.47	5.8	-1.257	down	0.200939	lnc-SYF2-1:1	RP11-70P17.1 (from geneSymbol)	lncRNA	chr1	+	lnc-SYF2-1:1	25581478	25591217	10	NA	NA	lnc-SYF2-1:1	lncRNAWiki	N/A	chr1	5.72	5.55	4.91	5.72	6.11	5.84	5.78	5.46
TC0100007410.hg.1	7.75	7.82	-1.05	down	0.865154	weeworbo	Transcript Identified by AceView	other	chr1	+	weeworbo.aAug10-unspliced	25593149	25595949	9	NA	NA	weeworbo.aAug10-unspliced	Ace View	Transcript Identified by AceView	chr1	7.43	7.87	6.78	8.92	7.72	7.87	7.73	7.96
TC0100007411.hg.1	6.46	6.89	-1.347	down	0.0552294	NONHSAT001733	Non-coding transcript identified by NONCODE	lncRNA	chr1	+	NONHSAT001733	25612467	25613525	10	NA	NA	NONHSAT001733	lncRNAWiki	Non-coding transcript identified by NONCODE	chr1	6.54	6.39	6.32	6.6	7.25	6.72	7.06	6.53
TC0100007412.hg.1	4.22	4.41	-1.141	down	0.425928	MAN1C1	mannosidase, alpha, class 1C, member 1	coding	chr1	+	NM_001289010	25617468	25786207	10	1p35	57134	NM_001289010	RefSeq	Homo sapiens mannosidase, alpha, class 1C, member 1 (MAN1C1), transcript variant 2, mRNA.	chr1	4.03	4.45	3.87	4.52	4.21	4.44	4.89	4.11
TC0100007413.hg.1	5.09	5.31	-1.165	down	0.512899	flermerbo	Transcript Identified by AceView	other	chr1	+	flermerbo.aAug10-unspliced	25643649	25644165	6	NA	NA	flermerbo.aAug10-unspliced	Ace View	Transcript Identified by AceView	chr1	5.78	4.62	5.44	4.53	5.49	5.61	5.29	4.85
TC0100007414.hg.1	6.97	6.85	1.087	up	0.578071	floymerbo	Transcript Identified by AceView	other	chr1	+	floymerbo.aAug10-unspliced	25675527	25676114	6	NA	NA	floymerbo.aAug10-unspliced	Ace View	Transcript Identified by AceView	chr1	6.93	6.46	7.44	7.06	6.81	6.8	6.76	7.02
TC0100007415.hg.1	5.51	5.94	-1.347	down	0.10519	swybar	Transcript Identified by AceView	other	chr1	+	swybar.aAug10-unspliced	25687104	25687700	6	NA	NA	swybar.aAug10-unspliced	Ace View	Transcript Identified by AceView	chr1	5.14	5.51	5.71	5.7	6.34	6.22	5.67	5.54
TC0100007416.hg.1	6.96	7.09	-1.094	down	0.53608	gleemerbo	Transcript Identified by AceView	other	chr1	+	gleemerbo.aAug10-unspliced	25748403	25748980	6	NA	NA	gleemerbo.aAug10-unspliced	Ace View	Transcript Identified by AceView	chr1	6.71	7.12	6.85	7.16	7.07	7.47	7.06	6.75
TC0100007417.hg.1	4.93	5.02	-1.064	down	0.703504	zoworbo	Transcript Identified by AceView	other	chr1	+	zoworbo.aAug10-unspliced	25750609	25750987	6	NA	NA	zoworbo.aAug10-unspliced	Ace View	Transcript Identified by AceView	chr1	5.3	4.33	4.94	5.16	5.02	4.97	5.24	4.86
TC0100007418.hg.1	7.07	7.08	-1.007	down	0.945871	NONHSAT001735	Non-coding transcript identified by NONCODE	lncRNA	chr1	+	NONHSAT001735	25766752	25771121	10	NA	NA	NONHSAT001735	lncRNAWiki	Non-coding transcript identified by NONCODE	chr1	7.31	6.8	7.01	7.15	7.05	7.13	7.33	6.81
TC0100007419.hg.1	5.69	5.95	-1.197	down	0.598826	T005952	Transcript identified by MiTranscriptome	lncrna	chr1	+	T005952	25796029	25798652	6	NA	NA	T005952	miTranscriptome	Transcript identified by MiTranscriptome	chr1	4.69	6.22	5.45	6.4	6.04	5.5	6.94	5.3
TC0100007421.hg.1	5	5.04	-1.028	down	0.8274	AL033528.3	RP1-125I3.2 (from geneSymbol)	lncRNA	chr1	+	ENST00000455431.1	25859613	25863420	10	NA	NA	ENST00000455431.1	lncRNAWiki	N/A	chr1	4.9	5.16	4.82	5.11	4.91	4.81	4.86	5.6
TC0100007422.hg.1	4.85	4.75	1.072	up	0.69726	plorkloy	Transcript Identified by AceView	other	chr1	+	plorkloy.aAug10-unspliced	25861485	25862027	10	NA	NA	plorkloy.aAug10-unspliced	Ace View	Transcript Identified by AceView	chr1	5.44	4.48	5.04	4.44	4.74	4.63	4.62	5.01
TC0100007423.hg.1	8.05	7.35	1.625	up	0.0962758	AL033528.1	Y RNA [Source:RFAM;Acc:RF00019]	misc_RNA	chr1	+	ENST00000384572	25877496	25877605	10	NA	NA	ENST00000384572	ENSEMBL	Y RNA [Source:RFAM;Acc:RF00019]	chr1	8.34	8.21	7.13	8.51	7.44	6.51	7.7	7.73
TC0100007424.hg.1	6.29	6.22	1.05	up	0.73962	SNRPFP2	small nuclear ribonucleoprotein polypeptide F pseudogene 2 [gene_biotype:processed_pseudogene transcript_biotype:processed_pseudogene]	processed_pseudogene	chr1	+	ENST00000440710	25887360	25887610	10	NA	NA	ENST00000440710	ENSEMBL	small nuclear ribonucleoprotein polypeptide F pseudogene 2 [gene_biotype:processed_pseudogene transcript_biotype:processed_pseudogene]	chr1	6.44	6.3	6.37	6.05	6.16	5.86	6.17	6.69
TC0100007425.hg.1	8.97	8.47	1.414	up	0.255573	AL033528.2	havana:known chromosome:GRCh38:1:25888970:25889109:1 gene:ENSG00000223624 gene_biotype:processed_pseudogene transcript_biotype:processed_pseudogene	processed_pseudogene	chr1	+	ENST00000453780	25888970	25889109	10	NA	NA	ENST00000453780	ENSEMBL	havana:known chromosome:GRCh38:1:25888970:25889109:1 gene:ENSG00000223624 gene_biotype:processed_pseudogene transcript_biotype:processed_pseudogene	chr1	9.95	8.56	9.3	8.07	8.5	8.26	8.08	9.05
TC0100007426.hg.1	8.6	9.45	-1.803	down	0.0413594	LOC100288272	Transcript Identified by AceView, Entrez Gene ID(s) 100288272	other	chr1	+	LOC100288272.aAug10-unspliced	25889116	25889483	6	NA	NA	LOC100288272.aAug10-unspliced	Ace View	Transcript Identified by AceView, Entrez Gene ID(s) 100288272	chr1	8	8.42	8.53	9.46	9.49	9.15	10.11	9.03
TC0100007427.hg.1	6.9	7.15	-1.189	down	0.313653	T005979	Transcript identified by MiTranscriptome	lncrna	chr1	+	T005979	25895372	25897059	6	NA	NA	T005979	miTranscriptome	Transcript identified by MiTranscriptome	chr1	6.62	6.95	6.59	7.44	7.46	7.27	6.85	7.03
TC0100007428.hg.1	7.79	8.15	-1.283	down	0.291435	AL033528.1	Sequence 498867 from Patent EP1572962. (from mRNA JD517843)	Precursor_microRNA	chr1	+	uc057dog.1	25911749	25911822	10	NA	NA	uc057dog.1	UCSC Genes	N/A	chr1	6.86	8	8.5	7.78	8.44	7.93	7.99	8.26
TC0100007429.hg.1	4.57	4.17	1.32	up	0.161949	jarrybu	Transcript Identified by AceView	other	chr1	+	jarrybu.aAug10-unspliced	25922441	25922940	6	NA	NA	jarrybu.aAug10-unspliced	Ace View	Transcript Identified by AceView	chr1	4.42	4.27	4.44	5.16	4.73	4.04	4.06	3.84
TC0100007430.hg.1	6.33	6.16	1.125	up	0.612968	T005982	Transcript identified by MiTranscriptome	lncrna	chr1	+	T005982	25955209	25959832	6	NA	NA	T005982	miTranscriptome	Transcript identified by MiTranscriptome	chr1	5.53	6.74	6.42	6.61	6.66	5.73	5.99	6.27
TC0100007431.hg.1	7.72	7.14	1.495	up	0.118357	RNU6-110P	RNA, U6 small nuclear 110, pseudogene (from HGNC RNU6-110P)	snRNA	chr1	+	uc057doh.1	25964197	25964300	10	NA	NA	uc057doh.1	UCSC Genes	RNA, U6 small nuclear 110, pseudogene [Source:HGNC Symbol;Acc:HGNC:47073]	chr1	8.54	7.61	7.36	7.36	7.4	7.56	6.48	7.12
TC0100007432.hg.1	5.58	5.3	1.214	up	0.304903	SCARNA17	small Cajal body-specific RNA 17 (from HGNC SCARNA17)	scaRNA	chr1	+	uc057don.1	26006006	26006130	10	NA	NA	uc057don.1	UCSC Genes	small Cajal body-specific RNA 17 [Source:RFAM;Acc:RF00492]	chr1	6.3	5.27	5.25	5.49	5.28	5.52	5.18	5.24
TC0100007433.hg.1	7.6	8.13	-1.444	down	0.325864	SCARNA18	small Cajal body-specific RNA 18 (from HGNC SCARNA18)	scaRNA	chr1	+	uc057doo.1	26006216	26006299	10	NA	NA	uc057doo.1	UCSC Genes	small Cajal body-specific RNA 18 [Source:RFAM;Acc:RF00283]	chr1	5.93	7.88	8.4	8.19	8.59	7.79	8.03	8.12
TC0100007434.hg.1	5.03	5.18	-1.11	down	0.298883	EXTL1	exostosin-like glycosyltransferase 1	coding	chr1	+	NM_004455	26019884	26036464	10	1p36.1	2134	NM_004455	RefSeq	Homo sapiens exostosin-like glycosyltransferase 1 (EXTL1), mRNA.	chr1	4.99	5.13	4.97	5.04	5.14	5.23	5.11	5.23
TC0100007435.hg.1	5.56	5.64	-1.057	down	0.614079	lnc-EXTL1-1:1	Transcript Originally Identified by LNCipedia, alternate transcript name: NONHSAT001777	lncRNA	chr1	+	lnc-EXTL1-1:1	26046665	26049099	10	NA	NA	lnc-EXTL1-1:1	lncRNAWiki	Transcript Originally Identified by LNCipedia, alternate transcript name: NONHSAT001777	chr1	5.68	5.35	5.55	5.66	5.68	5.75	5.48	5.64
TC0100007436.hg.1	6.52	7.01	-1.404	down	0.0498227	T006025	Transcript identified by MiTranscriptome	lncrna	chr1	+	T006025	26065119	26078922	6	NA	NA	T006025	miTranscriptome	Transcript identified by MiTranscriptome	chr1	6.37	6.32	6.67	6.72	7.54	6.69	6.91	6.91
TC0100007437.hg.1	18.75	18.59	1.117	up	0.277105	AL391650.1	AL391650.1 (from geneSymbol)	Precursor_microRNA	chr1	+	uc057dou.1	26071578	26071677	10	NA	NA	uc057dou.1	UCSC Genes	N/A	chr1	18.73	18.75	18.75	18.75	18.68	18.68	18.45	18.55
TC0100007438.hg.1	4.57	4.72	-1.11	down	0.309553	NONHSAT001779	Non-coding transcript identified by NONCODE	lncRNA	chr1	+	NONHSAT001779	26102399	26103023	10	NA	NA	NONHSAT001779	lncRNAWiki	Non-coding transcript identified by NONCODE	chr1	4.64	4.6	4.52	4.54	4.74	4.6	4.8	4.73
TC0100007439.hg.1	6.36	6.21	1.11	up	0.607359	PDIK1L	PDLIM1 interacting kinase 1 like	coding	chr1	+	NM_001243532	26111165	26125548	10	1p36.11	149420	NM_001243532	RefSeq	Homo sapiens PDLIM1 interacting kinase 1 like (PDIK1L), transcript variant 2, mRNA.	chr1	6.75	5.96	6.38	6.33	6.81	5.96	6.29	5.8
TC0100007440.hg.1	4.53	4.54	-1.007	down	0.950345	FAM110D	family with sequence similarity 110, member D	coding	chr1	+	NM_024869	26159020	26162628	10	1p36.11	79927	NM_024869	RefSeq	Homo sapiens family with sequence similarity 110, member D (FAM110D), mRNA.	chr1	4.27	4.55	4.67	4.63	4.68	4.41	4.62	4.45
TC0100007441.hg.1	4.96	4.6	1.283	up	0.194219	T006033	Transcript identified by MiTranscriptome: lncrna	lncrna	chr1	+	T006033	26163610	26163964	6	NA	NA	T006033	miTranscriptome	Transcript identified by MiTranscriptome: lncrna	chr1	5.54	4.51	5.07	4.73	4.49	4.93	4.25	4.73
TC0100007442.hg.1	3.77	3.8	-1.021	down	0.819378	ZNF593	zinc finger protein 593	coding	chr1	+	NM_015871	26169871	26172060	10	1p36.11	51042	NM_015871	RefSeq	Homo sapiens zinc finger protein 593 (ZNF593), mRNA.	chr1	3.8	3.65	3.64	3.97	3.65	3.93	3.98	3.65
TC0100007443.hg.1	9.61	9.25	1.283	up	0.131	NONHSAT001784	Non-coding transcript identified by NONCODE	lncRNA	chr1	+	NONHSAT001784	26172434	26173530	10	NA	NA	NONHSAT001784	lncRNAWiki	Non-coding transcript identified by NONCODE	chr1	9.58	9.86	9.38	9.6	9.11	8.81	9.6	9.48
TC0100007444.hg.1	3.88	4.12	-1.181	down	0.287047	CNKSR1	connector enhancer of kinase suppressor of Ras 1	coding	chr1	+	NM_001297647	26177403	26189886	10	1p36.11	10256	NM_001297647	RefSeq	Homo sapiens connector enhancer of kinase suppressor of Ras 1 (CNKSR1), transcript variant 3, mRNA.	chr1	3.58	4.08	3.76	4.11	4.42	3.93	4.34	3.79
TC0100007445.hg.1	5.04	5.14	-1.072	down	0.798277	CATSPER4	cation channel, sperm associated 4	coding	chr1	+	NM_198137	26190561	26202968	10	1p35.3	378807	NM_198137	RefSeq	Homo sapiens cation channel, sperm associated 4 (CATSPER4), mRNA.	chr1	5.62	4.37	4.94	5.24	5.55	5.81	4.73	4.47
TC0100007447.hg.1	3.86	4.01	-1.11	down	0.318398	CEP85	centrosomal protein 85kDa	coding	chr1	+	NM_001281517	26234153	26279038	10	1p36.11	64793	NM_001281517	RefSeq	Homo sapiens centrosomal protein 85kDa (CEP85), transcript variant 2, mRNA.	chr1	3.75	3.91	3.8	3.99	4.17	3.89	4	3.99
TC0100007448.hg.1	6.31	6.8	-1.404	down	0.212895	lnc-SH3BGRL3-1:1	Transcript Originally Identified by LNCipedia, alternate transcript name: NONHSAT001792	lncRNA	chr1	+	lnc-SH3BGRL3-1:1	26248901	26254364	10	NA	NA	lnc-SH3BGRL3-1:1	lncRNAWiki	Transcript Originally Identified by LNCipedia, alternate transcript name: NONHSAT001792	chr1	6	6.33	5.97	6.95	7.15	5.89	6.73	7.43
TC0100007449.hg.1	9.49	6.98	5.696	up	0.0377233	SH3BGRL3	SH3 domain binding glutamate-rich protein like 3	coding	chr1	+	NM_031286	26279176	26281522	10	1p36.11	83442	NM_031286	RefSeq	Homo sapiens SH3 domain binding glutamate-rich protein like 3 (SH3BGRL3), mRNA.	chr1	11.06	10.33	9.7	6.86	6.62	7	5.24	9.05
TC0100007450.hg.1	5.89	6.35	-1.376	down	0.154407	T006137	Transcript identified by MiTranscriptome	lncrna	chr1	+	T006137	26285998	26292543	6	NA	NA	T006137	miTranscriptome	Transcript identified by MiTranscriptome	chr1	5.93	5.45	5.65	6.52	6.12	6.4	5.94	6.92
TC0100007451.hg.1	7.63	7.85	-1.165	down	0.21856	CD52	CD52 molecule	coding	chr1	+	NM_001803	26317920	26320523	10	1p36	1043	NM_001803	RefSeq	Homo sapiens CD52 molecule (CD52), mRNA.	chr1	7.86	7.56	7.63	7.49	7.97	8.02	7.65	7.75
TC0100007452.hg.1	8.15	8.15	1	none	0.990675	T006138	Transcript identified by MiTranscriptome	lncrna	chr1	+	T006138	26321450	26332886	6	NA	NA	T006138	miTranscriptome	Transcript identified by MiTranscriptome	chr1	8.5	8.16	7.65	8.29	7.92	8.2	8.17	8.3
TC0100007453.hg.1	5.22	5.41	-1.141	down	0.50843	AL451139.1	havana:known chromosome:GRCh38:1:26326688:26327033:1 gene:ENSG00000225854 gene_biotype:processed_pseudogene transcript_biotype:processed_pseudogene	processed_pseudogene	chr1	+	ENST00000434718	26326688	26327033	10	NA	NA	ENST00000434718	ENSEMBL	havana:known chromosome:GRCh38:1:26326688:26327033:1 gene:ENSG00000225854 gene_biotype:processed_pseudogene transcript_biotype:processed_pseudogene	chr1	5.37	4.78	5.96	4.77	5.44	5.2	5.48	5.52
TC0100007454.hg.1	6.3	6.37	-1.05	down	0.774647	meerybu	Transcript Identified by AceView	other	chr1	+	meerybu.aAug10-unspliced	26335970	26336466	6	NA	NA	meerybu.aAug10-unspliced	Ace View	Transcript Identified by AceView	chr1	5.99	6.13	6.56	6.51	6.18	6.37	5.95	6.99
TC0100007455.hg.1	6.97	7.21	-1.181	down	0.186275	T006157	Transcript identified by MiTranscriptome	tucp	chr1	+	T006157	26344430	26345341	6	NA	NA	T006157	miTranscriptome	Transcript identified by MiTranscriptome	chr1	7	7.05	6.61	7.22	7.2	7.15	7.29	7.2
TC0100007456.hg.1	13.35	13.73	-1.301	down	0.0864075	T006159	Transcript identified by MiTranscriptome	lncrna	chr1	+	T006159	26395540	26408109	10	NA	NA	T006159	miTranscriptome	Transcript identified by MiTranscriptome	chr1	12.92	13.6	13.22	13.67	13.86	13.61	13.71	13.76
TC0100007457.hg.1	6.22	6.54	-1.248	down	0.156949	LIN28A	lin-28 homolog A (C. elegans)	coding	chr1	+	NM_024674	26410778	26429728	10	1p36.11	79727	NM_024674	RefSeq	Homo sapiens lin-28 homolog A (C. elegans) (LIN28A), mRNA.	chr1	6.31	6.04	6.07	6.47	6.66	6.58	6.07	6.87
TC0100007458.hg.1	5.69	5.42	1.206	up	0.203328	DHDDS	dehydrodolichyl diphosphate synthase subunit	coding	chr1	+	NM_001243564	26432282	26471304	10	1p36.11	79947	NM_001243564	RefSeq	Homo sapiens dehydrodolichyl diphosphate synthase subunit (DHDDS), transcript variant 3, mRNA.	chr1	5.6	5.67	5.72	5.77	5.62	5.34	4.96	5.76
TC0100007459.hg.1	11.47	11.82	-1.275	down	0.0415546	nyrybu.bAug10-unspliced	Transcript Identified by AceView	other	chr1	+	nyrybu.bAug10-unspliced	26436601	26438019	10	NA	NA	nyrybu.bAug10-unspliced	Ace View	Transcript Identified by AceView	chr1	11.25	11.49	11.49	11.64	11.8	11.69	11.9	11.9
TC0100007460.hg.1	7.83	7.75	1.057	up	0.692434	nyrybu	Transcript Identified by AceView	other	chr1	+	nyrybu.aAug10-unspliced	26439025	26439579	6	NA	NA	nyrybu.aAug10-unspliced	Ace View	Transcript Identified by AceView	chr1	7.72	7.69	8.02	7.87	7.59	8.02	7.53	7.88
TC0100007461.hg.1	7.03	6.88	1.11	up	0.381126	narrybu	Transcript Identified by AceView	other	chr1	+	narrybu.aAug10-unspliced	26440515	26441156	6	NA	NA	narrybu.aAug10-unspliced	Ace View	Transcript Identified by AceView	chr1	7.16	6.82	7.17	6.96	7.03	6.72	6.95	6.84
TC0100007462.hg.1	7.72	8.53	-1.753	down	0.0254185	kawlybu	Transcript Identified by AceView	other	chr1	+	kawlybu.aAug10-unspliced	26464002	26464437	6	NA	NA	kawlybu.aAug10-unspliced	Ace View	Transcript Identified by AceView	chr1	7.48	8.23	6.98	8.18	8.45	8.21	8.67	8.78
TC0100007463.hg.1	10.44	10.7	-1.197	down	0.566105	HMGN2	high mobility group nucleosomal binding domain 2	coding	chr1	+	NM_005517	26472411	26476642	10	1p36.1	3151	NM_005517	RefSeq	Homo sapiens high mobility group nucleosomal binding domain 2 (HMGN2), mRNA.	chr1	9.39	11.18	10.08	11.11	11.11	10.67	9.98	11.05
TC0100007464.hg.1	7	7.33	-1.257	down	0.397949	T006188	Transcript identified by MiTranscriptome	lncrna	chr1	+	T006188	26478609	26479471	6	NA	NA	T006188	miTranscriptome	Transcript identified by MiTranscriptome	chr1	6.09	7.52	6.7	7.7	7.33	6.85	7.41	7.74
TC0100007465.hg.1	8.69	9.41	-1.647	down	0.0251737	T006189	Transcript identified by MiTranscriptome	lncrna	chr1	+	T006189	26480121	26484553	6	NA	NA	T006189	miTranscriptome	Transcript identified by MiTranscriptome	chr1	8.67	8.88	8.47	8.74	9.75	8.98	9.97	8.93
TC0100007466.hg.1	13.32	13.01	1.24	up	0.0962669	T006190	Transcript identified by MiTranscriptome	lncrna	chr1	+	T006190	26486657	26488306	6	NA	NA	T006190	miTranscriptome	Transcript identified by MiTranscriptome	chr1	13.38	13.31	13.42	13.19	13.2	13.16	13.03	12.64
TC0100007467.hg.1	6.84	6.1	1.67	up	0.00145915	T006195	Transcript identified by MiTranscriptome	tucp	chr1	+	T006195	26494667	26502867	10	NA	NA	T006195	miTranscriptome	Transcript identified by MiTranscriptome	chr1	6.71	6.97	6.69	6.99	6.27	5.85	6.14	6.14
TC0100007468.hg.1	7.36	7.75	-1.31	down	0.459507	merlybu	Transcript Identified by AceView	other	chr1	+	merlybu.aAug10-unspliced	26512411	26512737	6	NA	NA	merlybu.aAug10-unspliced	Ace View	Transcript Identified by AceView	chr1	7.04	7.61	6.37	8.42	8.1	7.68	8.47	6.73
TC0100007469.hg.1	5.23	5.49	-1.197	down	0.120181	RPS6KA1	ribosomal protein S6 kinase, 90kDa, polypeptide 1	coding	chr1	+	NM_001006665	26529758	26575030	10	1p	6195	NM_001006665	RefSeq	Homo sapiens ribosomal protein S6 kinase, 90kDa, polypeptide 1 (RPS6KA1), transcript variant 2, mRNA.	chr1	4.99	5.42	5.2	5.3	5.5	5.38	5.64	5.45
TC0100007470.hg.1	6.83	7.34	-1.424	down	0.158703	MIR1976	microRNA 1976;mature miRNA;hsa-miR-1976	Precursor_microRNA	chr1	+	NR_031740	26554542	26554593	10	NA	NA	NR_031740	RefSeq	Homo sapiens microRNA 1976 (MIR1976), microRNA.	chr1	5.88	7.03	7.12	7.28	7.57	6.82	7.43	7.53
TC0100007471.hg.1	7.41	7.62	-1.157	down	0.31824	hsa_circ_0092329	Zhang2013 ALT_ACCEPTOR, ALT_DONOR, coding, INTERNAL, intronic best transcript NM_002953	Circle RNA	chr1	+	hsa_circ_0092329	26572454	26572673	6	NA	NA	hsa_circ_0092329	circbase	Zhang2013 ALT_ACCEPTOR, ALT_DONOR, coding, INTERNAL, intronic best transcript NM_002953	chr1	7.46	7.14	7.5	7.53	7.79	7.88	7.61	7.18
TC0100007472.hg.1	6.64	6.77	-1.094	down	0.660768	T006204	Transcript identified by MiTranscriptome	lncrna	chr1	+	T006204	26579103	26581751	6	NA	NA	T006204	miTranscriptome	Transcript identified by MiTranscriptome	chr1	6.77	6.78	5.83	7.18	6.97	6.79	6.54	6.77
TC0100007473.hg.1	3.97	4.1	-1.094	down	0.478389	T006207	Transcript identified by MiTranscriptome	lncrna	chr1	+	T006207	26620521	26622372	6	NA	NA	T006207	miTranscriptome	Transcript identified by MiTranscriptome	chr1	4.15	4.03	4.07	3.62	4.11	4.06	3.9	4.32
TC0100007474.hg.1	9.41	9.54	-1.094	down	0.459138	AL627082.1	havana:known chromosome:GRCh38:1:26647447:26647681:1 gene:ENSG00000235069 gene_biotype:processed_pseudogene transcript_biotype:processed_pseudogene	processed_pseudogene	chr1	+	ENST00000443847	26647447	26647681	10	NA	NA	ENST00000443847	ENSEMBL	havana:known chromosome:GRCh38:1:26647447:26647681:1 gene:ENSG00000235069 gene_biotype:processed_pseudogene transcript_biotype:processed_pseudogene	chr1	9.32	9.42	9.38	9.5	9.54	9.45	9.27	9.88
TC0100007475.hg.1	6.49	6.3	1.141	up	0.576614	T006212	Transcript identified by MiTranscriptome	lncrna	chr1	+	T006212	26651564	26668381	6	NA	NA	T006212	miTranscriptome	Transcript identified by MiTranscriptome	chr1	6.78	5.85	7.16	6.18	6.47	6.82	6.09	5.82
TC0100007476.hg.1	6.08	6.73	-1.569	down	0.0306036	T006217	Transcript identified by MiTranscriptome	lncrna	chr1	+	T006217	26681768	26689237	6	NA	NA	T006217	miTranscriptome	Transcript identified by MiTranscriptome	chr1	5.74	6.13	6.13	6.33	6.83	6.99	7.05	6.06
TC0100007477.hg.1	6.18	6.36	-1.133	down	0.680135	ARID1A	AT rich interactive domain 1A (SWI-like)	coding	chr1	+	NM_006015	26696031	26782110	10	1p35.3	8289	NM_006015	RefSeq	Homo sapiens AT rich interactive domain 1A (SWI-like) (ARID1A), transcript variant 1, mRNA.	chr1	7.17	5.88	5.72	5.94	6.37	6.16	7.28	5.62
TC0100007478.hg.1	6.72	6.78	-1.042	down	0.792944	NONHSAT001842	Non-coding transcript identified by NONCODE	lncRNA	chr1	+	NONHSAT001842	26748720	26750832	10	NA	NA	NONHSAT001842	lncRNAWiki	Non-coding transcript identified by NONCODE	chr1	6.95	6.71	6.36	6.86	6.82	6.86	7.04	6.38
TC0100007479.hg.1	7.11	7.65	-1.454	down	0.222018	vorybu	Transcript Identified by AceView	other	chr1	+	vorybu.aAug10-unspliced	26758067	26758619	6	NA	NA	vorybu.aAug10-unspliced	Ace View	Transcript Identified by AceView	chr1	8.21	5.99	7.21	7.02	7.88	7.69	7.63	7.39
TC0100007480.hg.1	10.67	11.25	-1.495	down	0.0556119	NONHSAT001843	Non-coding transcript identified by NONCODE	lncRNA	chr1	+	NONHSAT001843	26763624	26763902	10	NA	NA	NONHSAT001843	lncRNAWiki	Non-coding transcript identified by NONCODE	chr1	10.26	10.54	10.82	11.07	11.32	11.2	11.75	10.73
TC0100007481.hg.1	4.32	4.6	-1.214	down	0.233551	PIGV	phosphatidylinositol glycan anchor biosynthesis class V	coding	chr1	+	NM_001202554	26787472	26798403	10	1p36.11	55650	NM_001202554	RefSeq	Homo sapiens phosphatidylinositol glycan anchor biosynthesis, class V (PIGV), transcript variant 1, mRNA.	chr1	3.82	4.66	4.16	4.64	4.52	4.49	4.79	4.6
TC0100007482.hg.1	6.61	6.85	-1.181	down	0.269046	NONHSAT001849	Non-coding transcript identified by NONCODE	lncRNA	chr1	+	NONHSAT001849	26801033	26801856	10	NA	NA	NONHSAT001849	lncRNAWiki	Non-coding transcript identified by NONCODE	chr1	6.93	6.37	6.4	6.74	6.93	7.12	6.5	6.84
TC0100007483.hg.1	6.66	7.09	-1.347	down	0.152352	RN7SL165P	RNA, 7SL, cytoplasmic 165, pseudogene [Source:HGNC Symbol;Acc:HGNC:46181]	misc_RNA	chr1	+	ENST00000477476	26814822	26815112	10	NA	NA	ENST00000477476	ENSEMBL	RNA, 7SL, cytoplasmic 165, pseudogene [Source:HGNC Symbol;Acc:HGNC:46181]	chr1	6.04	6.82	7.3	6.5	7.29	7.01	6.84	7.21
TC0100007484.hg.1	6.04	6.15	-1.079	down	0.64216	ZDHHC18	zinc finger, DHHC-type containing 18	coding	chr1	+	NM_032283	26826710	26857602	10	1p36.11	84243	NM_032283	RefSeq	Homo sapiens zinc finger, DHHC-type containing 18 (ZDHHC18), mRNA.	chr1	6.46	6.22	5.73	5.75	5.99	5.89	6.45	6.26
TC0100007485.hg.1	7.61	7.87	-1.197	down	0.374754	NONHSAT001852	Non-coding transcript identified by NONCODE	lncRNA	chr1	+	NONHSAT001852	26859649	26860032	10	NA	NA	NONHSAT001852	lncRNAWiki	Non-coding transcript identified by NONCODE	chr1	7.04	8.21	7.32	7.85	7.73	8.04	8.14	7.55
TC0100007486.hg.1	5.18	5.46	-1.214	down	0.179278	SFN	stratifin	coding	chr1	+	NM_006142	26863138	26864457	10	1p36.11	2810	NM_006142	RefSeq	Homo sapiens stratifin (SFN), mRNA.	chr1	4.83	5.42	5.13	5.34	5.69	5.59	5.19	5.37
TC0100007487.hg.1	6.38	6.14	1.181	up	0.35194	NONHSAT001853	Non-coding transcript identified by NONCODE	lncRNA	chr1	+	NONHSAT001853	26867252	26868239	10	NA	NA	NONHSAT001853	lncRNAWiki	Non-coding transcript identified by NONCODE	chr1	5.97	6.61	6.75	6.2	6.41	5.88	5.81	6.47
TC0100007488.hg.1	6.41	6.17	1.181	up	0.409285	AL034380.1	RP1-50O24.6 (from geneSymbol)	lncRNA	chr1	+	ENST00000448791.1	26876133	26878245	10	NA	NA	ENST00000448791.1	lncRNAWiki	N/A	chr1	6.89	5.76	6.82	6.16	6.33	6.23	5.83	6.28
TC0100007489.hg.1	6.49	6.58	-1.064	down	0.634625	NUDC	nudC nuclear distribution protein	coding	chr1	+	NM_006600	26900238	26946871	10	1p36.11	10726	NM_006600	RefSeq	Homo sapiens nudC nuclear distribution protein (NUDC), mRNA.	chr1	6.72	6.7	6.27	6.26	6.82	6.69	6.35	6.46
TC0100007490.hg.1	6.76	7.08	-1.248	down	0.385866	NONHSAT001861	Non-coding transcript identified by NONCODE	lncRNA	chr1	+	NONHSAT001861	26960540	26963327	10	NA	NA	NONHSAT001861	lncRNAWiki	Non-coding transcript identified by NONCODE	chr1	6.34	7.55	5.91	7.24	6.9	6.94	7.27	7.22
TC0100007491.hg.1	7.63	7.55	1.057	up	0.689616	RPL12P13	havana:known chromosome:GRCh38:1:26980165:26980975:1 gene:ENSG00000172746 gene_biotype:unprocessed_pseudogene transcript_biotype:unprocessed_pseudogene	unprocessed_pseudogene	chr1	+	ENST00000310055	26980165	26980975	10	NA	NA	ENST00000310055	ENSEMBL	havana:known chromosome:GRCh38:1:26980165:26980975:1 gene:ENSG00000172746 gene_biotype:unprocessed_pseudogene transcript_biotype:unprocessed_pseudogene	chr1	7.67	7.88	7.66	7.33	7.47	7.8	7.82	7.1
TC0100007492.hg.1	7.03	7.12	-1.064	down	0.726385	AL356390.1	havana:known chromosome:GRCh38:1:26983628:26984024:1 gene:ENSG00000224064 gene_biotype:processed_pseudogene transcript_biotype:processed_pseudogene	processed_pseudogene	chr1	+	ENST00000455684	26983628	26984024	10	NA	NA	ENST00000455684	ENSEMBL	havana:known chromosome:GRCh38:1:26983628:26984024:1 gene:ENSG00000224064 gene_biotype:processed_pseudogene transcript_biotype:processed_pseudogene	chr1	6.5	7.44	7.19	7	7.13	7.22	7.5	6.65
TC0100007493.hg.1	4.89	4.71	1.133	up	0.434508	TRNP1	TMF1-regulated nuclear protein 1	coding	chr1	+	NM_001013642	26993704	27000898	10	1p36.11	388610	NM_001013642	RefSeq	Homo sapiens TMF1-regulated nuclear protein 1 (TRNP1), mRNA.	chr1	5.47	4.73	4.53	4.84	4.7	4.62	4.57	4.95
TC0100007494.hg.1	5.29	5.48	-1.141	down	0.181735	lnc-TRNP1-1:1	Transcript Originally Identified by LNCipedia, alternate transcript name: NONHSAT001863	lncRNA	chr1	+	lnc-TRNP1-1:1	27038014	27064706	10	NA	NA	lnc-TRNP1-1:1	lncRNAWiki	Transcript Originally Identified by LNCipedia, alternate transcript name: NONHSAT001863	chr1	5.35	5.21	5.23	5.35	5.37	5.51	5.46	5.58
TC0100007495.hg.1	6.03	6.42	-1.31	down	0.285764	NONHSAT001864	Non-coding transcript identified by NONCODE	lncRNA	chr1	+	NONHSAT001864	27050140	27050438	10	NA	NA	NONHSAT001864	lncRNAWiki	Non-coding transcript identified by NONCODE	chr1	4.94	6.66	6.24	6.27	6.26	6.37	6.41	6.64
TC0100007496.hg.1	6.05	6.09	-1.028	down	0.895794	NONHSAT001865	Non-coding transcript identified by NONCODE	lncRNA	chr1	+	NONHSAT001865	27051683	27052180	10	NA	NA	NONHSAT001865	lncRNAWiki	Non-coding transcript identified by NONCODE	chr1	5.56	5.89	6.56	6.2	6.53	6.18	6.11	5.54
TC0100007497.hg.1	6.11	6.21	-1.072	down	0.650702	cheerybu	Transcript Identified by AceView	other	chr1	+	cheerybu.aAug10-unspliced	27136643	27137085	6	NA	NA	cheerybu.aAug10-unspliced	Ace View	Transcript Identified by AceView	chr1	5.6	6.37	6.48	5.99	6.03	6.3	6.15	6.37
TC0100007498.hg.1	6.13	6.42	-1.223	down	0.135767	jama	Transcript Identified by AceView	other	chr1	+	jama.aAug10-unspliced	27142133	27143046	6	NA	NA	jama.aAug10-unspliced	Ace View	Transcript Identified by AceView	chr1	6.14	6.33	5.78	6.29	6.28	6.35	6.48	6.56
TC0100007499.hg.1	6.62	6.27	1.275	up	0.117628	cherrybu	Transcript Identified by AceView	other	chr1	+	cherrybu.aAug10-unspliced	27144087	27144640	6	NA	NA	cherrybu.aAug10-unspliced	Ace View	Transcript Identified by AceView	chr1	7.03	6.19	6.77	6.51	6.24	6.36	6.05	6.41
TC0100007500.hg.1	8.48	8.69	-1.157	down	0.497985	sharybu	Transcript Identified by AceView	other	chr1	+	sharybu.aAug10-unspliced	27153481	27153959	6	NA	NA	sharybu.aAug10-unspliced	Ace View	Transcript Identified by AceView	chr1	8.24	8.76	8.48	8.44	8.75	9.33	8.81	7.87
TC0100007501.hg.1	6.78	6.43	1.275	up	0.291129	T006309	Transcript identified by MiTranscriptome	lncrna	chr1	+	T006309	27157550	27160413	9	NA	NA	T006309	miTranscriptome	Transcript identified by MiTranscriptome	chr1	7.23	6.05	6.89	6.96	6.97	6	6.13	6.63
TC0100007502.hg.1	8.98	8.56	1.338	up	0.413722	AL590640.2	havana:known chromosome:GRCh38:1:27176751:27177277:1 gene:ENSG00000229985 gene_biotype:processed_pseudogene transcript_biotype:processed_pseudogene	processed_pseudogene	chr1	+	ENST00000457038	27176751	27177277	10	NA	NA	ENST00000457038	ENSEMBL	havana:known chromosome:GRCh38:1:27176751:27177277:1 gene:ENSG00000229985 gene_biotype:processed_pseudogene transcript_biotype:processed_pseudogene	chr1	10.36	8.45	9.22	7.89	8.5	8.35	8.27	9.11
TC0100007503.hg.1	8.42	8.1	1.248	up	0.200486	NPM1P39	nucleophosmin 1 (nucleolar phosphoprotein B23, numatrin) pseudogene 39 [gene_biotype:processed_pseudogene transcript_biotype:processed_pseudogene]	processed_pseudogene	chr1	+	ENST00000449818	27206930	27208685	10	NA	NA	ENST00000449818	ENSEMBL	nucleophosmin 1 (nucleolar phosphoprotein B23, numatrin) pseudogene 39 [gene_biotype:processed_pseudogene transcript_biotype:processed_pseudogene]	chr1	8.92	8.48	7.95	8.34	8.35	8.14	8.16	7.73
TC0100007504.hg.1	7.19	6.94	1.189	up	0.598373	SNRPEP7	small nuclear ribonucleoprotein polypeptide E pseudogene 7 [gene_biotype:processed_pseudogene transcript_biotype:processed_pseudogene]	processed_pseudogene	chr1	+	ENST00000438350	27211265	27211484	10	NA	NA	ENST00000438350	ENSEMBL	small nuclear ribonucleoprotein polypeptide E pseudogene 7 [gene_biotype:processed_pseudogene transcript_biotype:processed_pseudogene]	chr1	7.37	7.69	5.95	7.76	7.2	7.45	6.04	7.08
TC0100007505.hg.1	5.62	6.42	-1.741	down	0.0204119	WDTC1	WD and tetratricopeptide repeats 1	coding	chr1	+	NM_001276252	27234516	27308633	10	1p36.11	23038	NM_001276252	RefSeq	Homo sapiens WD and tetratricopeptide repeats 1 (WDTC1), transcript variant 1, mRNA.	chr1	4.74	6.04	5.8	5.89	6.3	6.34	6.53	6.51
TC0100007506.hg.1	7.04	7	1.028	up	0.87468	FO393419.3	havana:known chromosome:GRCh38:1:27311240:27311838:1 gene:ENSG00000243659 gene_biotype:processed_pseudogene transcript_biotype:processed_pseudogene	processed_pseudogene	chr1	+	ENST00000428741	27311240	27311838	10	NA	NA	ENST00000428741	ENSEMBL	havana:known chromosome:GRCh38:1:27311240:27311838:1 gene:ENSG00000243659 gene_biotype:processed_pseudogene transcript_biotype:processed_pseudogene	chr1	7.5	6.59	6.61	7.47	6.95	6.62	7.32	7.1
TC0100007507.hg.1	5.72	5.89	-1.125	down	0.401896	TMEM222	transmembrane protein 222	coding	chr1	+	NM_032125	27322145	27336400	10	1p36.11	84065	NM_032125	RefSeq	Homo sapiens transmembrane protein 222 (TMEM222), transcript variant 1, mRNA.	chr1	6.11	5.53	5.39	5.85	6.04	5.81	5.81	5.89
TC0100007508.hg.1	8.44	8.32	1.087	up	0.667377	ACTG1P20	actin gamma 1 pseudogene 20	pseudo	chr1	+	NR_033926	27323874	27326525	10	1p36.11	644961	NR_033926	RefSeq	Homo sapiens actin gamma 1 pseudogene 20 (ACTG1P20), non-coding RNA.	chr1	8.31	8.62	8.96	7.86	8.51	8.44	7.83	8.49
TC0100007509.hg.1	6	7.05	-2.071	down	0.00326414	spamerbo	Transcript Identified by AceView	other	chr1	+	spamerbo.aAug10-unspliced	27329238	27329702	6	NA	NA	spamerbo.aAug10-unspliced	Ace View	Transcript Identified by AceView	chr1	5.72	6.2	5.87	6.19	7.08	6.39	7.15	7.58
TC0100007510.hg.1	4.15	4.57	-1.338	down	0.0158588	SYTL1	synaptotagmin like 1	coding	chr1	+	NM_001193308	27341992	27353937	10	1p36.11	84958	NM_001193308	RefSeq	Homo sapiens synaptotagmin-like 1 (SYTL1), transcript variant 1, mRNA.	chr1	4.1	4.27	4	4.23	4.51	4.48	4.68	4.62
TC0100007511.hg.1	6.68	6.42	1.197	up	0.27342	FO393419.1	havana:known chromosome:GRCh38:1:27389468:27390145:1 gene:ENSG00000231207 gene_biotype:processed_pseudogene transcript_biotype:processed_pseudogene	processed_pseudogene	chr1	+	ENST00000443746	27389468	27390145	10	NA	NA	ENST00000443746	ENSEMBL	havana:known chromosome:GRCh38:1:27389468:27390145:1 gene:ENSG00000231207 gene_biotype:processed_pseudogene transcript_biotype:processed_pseudogene	chr1	6.63	7.19	6.22	6.68	6.54	6.48	6.54	6.1
TC0100007512.hg.1	6.66	7.05	-1.31	down	0.210565	GPR3	G protein-coupled receptor 3	coding	chr1	+	NM_005281	27392644	27395814	10	1p36.1-p35	2827	NM_005281	RefSeq	Homo sapiens G protein-coupled receptor 3 (GPR3), mRNA.	chr1	6.73	6.73	6.12	7.04	7.42	6.75	7.55	6.5
TC0100007513.hg.1	5.85	5.55	1.231	up	0.163282	NONHSAT001887	Non-coding transcript identified by NONCODE	lncRNA	chr1	+	NONHSAT001887	27398399	27403155	10	NA	NA	NONHSAT001887	lncRNAWiki	Non-coding transcript identified by NONCODE	chr1	6.07	5.36	5.85	6.11	5.52	5.4	5.63	5.64
TC0100007514.hg.1	5.58	4.97	1.526	up	0.21483	hsa_circ_0000035	Memczak2013 ANTISENSE, coding, INTERNAL, intronic best transcript NM_006990	Circle RNA	chr1	+	hsa_circ_0000035	27420914	27421242	6	NA	NA	hsa_circ_0000035	circbase	Memczak2013 ANTISENSE, coding, INTERNAL, intronic best transcript NM_006990	chr1	6.42	5.33	5.92	4.63	5.57	4.86	4.04	5.41
TC0100007515.hg.1	7.45	7.67	-1.165	down	0.446633	FO393419.2	RP4-752I6.1 (from geneSymbol)	lncRNA	chr1	+	ENST00000492975.1	27457198	27459582	10	NA	NA	ENST00000492975.1	lncRNAWiki	N/A	chr1	6.88	8.03	7.29	7.59	7.52	7.64	8.18	7.35
TC0100007516.hg.1	7.27	7.16	1.079	up	0.634351	T006374	Transcript identified by MiTranscriptome	lncrna	chr1	+	T006374	27492624	27505724	6	NA	NA	T006374	miTranscriptome	Transcript identified by MiTranscriptome	chr1	6.94	7.02	7.22	7.89	7.15	7.31	6.96	7.2
TC0100007517.hg.1	6.31	6.4	-1.064	down	0.775021	T006379	Transcript identified by MiTranscriptome	lncrna	chr1	+	T006379	27519064	27520851	6	NA	NA	T006379	miTranscriptome	Transcript identified by MiTranscriptome	chr1	6.57	6.66	5.83	6.18	6.06	5.83	6.98	6.73
TC0100007518.hg.1	7.29	6.49	1.741	up	0.0611985	BX293535.1	RP1-159A19.4 (from geneSymbol)	lncRNA	chr1	+	ENST00000443579.1	27525805	27530561	10	NA	NA	ENST00000443579.1	lncRNAWiki	N/A	chr1	8.34	6.65	7.54	6.65	6.68	6.25	6.41	6.63
TC0100007519.hg.1	4.68	4.85	-1.125	down	0.255534	T006405	Transcript identified by MiTranscriptome	lncrna	chr1	+	T006405	27542221	27558300	10	NA	NA	T006405	miTranscriptome	Transcript identified by MiTranscriptome	chr1	4.67	4.71	4.76	4.57	4.91	4.95	4.67	4.86
TC0100007520.hg.1	7.02	7.51	-1.404	down	0.101257	glerworbo	Transcript Identified by AceView	other	chr1	+	glerworbo.aAug10-unspliced	27596364	27596760	6	NA	NA	glerworbo.aAug10-unspliced	Ace View	Transcript Identified by AceView	chr1	6.96	6.82	6.58	7.72	7.78	7.37	7.71	7.19
TC0100007521.hg.1	6.87	6.5	1.292	up	0.147842	T006426	Transcript identified by MiTranscriptome	tucp	chr1	+	T006426	27613402	27621819	10	NA	NA	T006426	miTranscriptome	Transcript identified by MiTranscriptome	chr1	7.32	6.74	7.03	6.4	6.43	6.46	6.23	6.87
TC0100007522.hg.1	5.81	5.77	1.028	up	0.822393	slarrybu	Transcript Identified by AceView	other	chr1	+	slarrybu.aAug10-unspliced	27634087	27634463	6	NA	NA	slarrybu.aAug10-unspliced	Ace View	Transcript Identified by AceView	chr1	6.3	5.69	5.85	5.42	5.69	5.79	5.66	5.93
TC0100007523.hg.1	6.55	6.93	-1.301	down	0.238192	gleyworbo	Transcript Identified by AceView	other	chr1	+	gleyworbo.aAug10-unspliced	27636467	27637284	6	NA	NA	gleyworbo.aAug10-unspliced	Ace View	Transcript Identified by AceView	chr1	6.11	6.53	7.08	6.49	7.39	6.66	6.34	7.35
TC0100007524.hg.1	5.58	5.88	-1.231	down	0.545513	T006437	Transcript identified by MiTranscriptome	lncrna	chr1	+	T006437	27647506	27647915	6	NA	NA	T006437	miTranscriptome	Transcript identified by MiTranscriptome	chr1	6.3	4.41	6.29	5.3	5.06	6.59	6.15	5.72
TC0100007525.hg.1	6.82	6.7	1.087	up	0.636626	AL031729.1	ensembl_havana_transcript:known chromosome:GRCh38:1:27649419:27649610:1 gene:ENSG00000235912 gene_biotype:processed_pseudogene transcript_biotype:processed_pseudogene	processed_pseudogene	chr1	+	ENST00000433132	27648419	27649723	10	NA	NA	ENST00000433132	ENSEMBL	ensembl_havana_transcript:known chromosome:GRCh38:1:27649419:27649610:1 gene:ENSG00000235912 gene_biotype:processed_pseudogene transcript_biotype:processed_pseudogene	chr1	7.23	7.12	6.41	6.52	6.49	7.12	6.59	6.6
TC0100007526.hg.1	4.73	4.72	1.007	up	0.981907	T006440	Transcript identified by MiTranscriptome	lncrna	chr1	+	T006440	27657543	27660382	10	NA	NA	T006440	miTranscriptome	Transcript identified by MiTranscriptome	chr1	4.27	4.67	5.13	4.84	5	4.67	4.5	4.72
TC0100007527.hg.1	6.83	7.47	-1.558	down	0.0127913	AL445490.1	RP11-288L9.4 (from geneSymbol)	lncRNA	chr1	+	ENST00000430683.1	27669468	27703063	10	NA	NA	ENST00000430683.1	lncRNAWiki	N/A	chr1	7.17	6.54	6.46	7.13	7.46	7.37	7.64	7.43
TC0100007528.hg.1	8.67	8.24	1.347	up	0.198932	RNU6-424P	RNA, U6 small nuclear 424, pseudogene (from HGNC RNU6-424P)	snRNA	chr1	+	uc057dwj.1	27693731	27693835	10	NA	NA	uc057dwj.1	UCSC Genes	RNA, U6 small nuclear 424, pseudogene [Source:HGNC Symbol;Acc:HGNC:47387]	chr1	8.99	8.57	9.11	8.02	7.77	8.15	8.2	8.86
TC0100007529.hg.1	5.56	5.92	-1.283	down	0.138899	FAM76A	family with sequence similarity 76, member A	coding	chr1	+	NM_001143912	27725979	27763122	10	1p35.3	199870	NM_001143912	RefSeq	Homo sapiens family with sequence similarity 76, member A (FAM76A), transcript variant 1, mRNA.	chr1	5.41	5.93	5.42	5.48	5.76	6.45	5.78	5.69
TC0100007530.hg.1	6.85	6.75	1.072	up	0.572832	AL020997.1	havana:known chromosome:GRCh38:1:27739091:27739439:1 gene:ENSG00000231344 gene_biotype:processed_pseudogene transcript_biotype:processed_pseudogene	processed_pseudogene	chr1	+	ENST00000446554	27739091	27739439	10	NA	NA	ENST00000446554	ENSEMBL	havana:known chromosome:GRCh38:1:27739091:27739439:1 gene:ENSG00000231344 gene_biotype:processed_pseudogene transcript_biotype:processed_pseudogene	chr1	6.98	6.83	6.61	6.96	6.92	6.56	6.82	6.71
TC0100007531.hg.1	6.26	6.49	-1.173	down	0.325843	RPEP3	ribulose-5-phosphate-3-epimerase pseudogene 3 [gene_biotype:processed_pseudogene transcript_biotype:processed_pseudogene]	processed_pseudogene	chr1	+	ENST00000425462	27739954	27740629	10	NA	NA	ENST00000425462	ENSEMBL	ribulose-5-phosphate-3-epimerase pseudogene 3 [gene_biotype:processed_pseudogene transcript_biotype:processed_pseudogene]	chr1	5.69	6.24	6.43	6.67	6.51	6.57	6.26	6.63
TC0100007532.hg.1	7.72	7.95	-1.173	down	0.509549	STX12	syntaxin 12	coding	chr1	+	NM_177424	27773183	27824452	10	1p35.3	23673	NM_177424	RefSeq	Homo sapiens syntaxin 12 (STX12), mRNA.	chr1	6.96	8.61	7.38	7.92	7.8	8.16	7.96	7.86
TC0100007533.hg.1	6.5	7.14	-1.558	down	0.0413076	AL020997.2	RP3-426I6.5 (from geneSymbol)	lncRNA	chr1	+	ENST00000602607.1	27773858	27774041	10	NA	NA	ENST00000602607.1	lncRNAWiki	N/A	chr1	6.14	6.57	6.48	6.79	7.73	6.64	6.82	7.38
TC0100007534.hg.1	6.17	7.15	-1.972	down	0.113684	loyplu	Transcript Identified by AceView	other	chr1	+	loyplu.aAug10-unspliced	27794419	27794690	6	NA	NA	loyplu.aAug10-unspliced	Ace View	Transcript Identified by AceView	chr1	6.87	7.18	4.5	6.12	7.4	6.84	7.72	6.64
TC0100007535.hg.1	16.31	16.33	-1.014	down	0.862867	AL020997.1	AL020997.1 (from geneSymbol)	Precursor_microRNA	chr1	+	uc057dwo.1	27809701	27809788	10	NA	NA	uc057dwo.1	UCSC Genes	N/A	chr1	16.33	16.33	16.24	16.33	16.33	16.33	16.33	16.33
TC0100007536.hg.1	5.55	4.73	1.765	up	0.0488063	AL020997.3	Sequence 71173 from Patent EP1572962. (from mRNA JD090149)	lncRNA	chr1	+	ENST00000602843.1	27819983	27820341	10	NA	NA	ENST00000602843.1	lncRNAWiki	N/A	chr1	6.19	4.88	5.32	5.83	5.56	4.31	4.54	4.51
TC0100007537.hg.1	7.79	7.46	1.257	up	0.161534	RNU6-1245P	RNA, U6 small nuclear 1245, pseudogene (from HGNC RNU6-1245P)	snRNA	chr1	+	uc057dws.1	27824538	27824643	10	NA	NA	uc057dws.1	UCSC Genes	RNA, U6 small nuclear 1245, pseudogene [Source:HGNC Symbol;Acc:HGNC:48208]	chr1	7.38	7.62	7.96	8.18	7.73	7.33	7.36	7.44
TC0100007538.hg.1	4.91	4.96	-1.035	down	0.830991	PPP1R8	protein phosphatase 1, regulatory subunit 8	coding	chr1	+	NM_002713	27830741	27851676	10	1p35.3	5511	NM_002713	RefSeq	Homo sapiens protein phosphatase 1, regulatory subunit 8 (PPP1R8), transcript variant 3, mRNA.	chr1	4.37	5.11	5.34	4.83	5.01	4.75	4.92	5.17
TC0100007539.hg.1	4.66	4.71	-1.035	down	0.770878	SCARNA1	small Cajal body-specific RNA 1	ncRNA	chr1	+	NR_002997	27834401	27834566	10	1p35.3	677774	NR_002997	RefSeq	Homo sapiens small Cajal body-specific RNA 1 (SCARNA1), guide RNA.	chr1	4.6	4.7	4.69	4.67	4.53	4.89	4.86	4.56
TC0100007540.hg.1	4.43	4.32	1.079	up	0.656748	THEMIS2	thymocyte selection associated family member 2	coding	chr1	+	NM_001039477	27872543	27886685	10	1p35.3	9473	NM_001039477	RefSeq	Homo sapiens thymocyte selection associated family member 2 (THEMIS2), transcript variant 2, mRNA.	chr1	5.06	4.09	4.53	4.04	4.45	4.31	4.33	4.19
TC0100007541.hg.1	4.88	5.2	-1.248	down	0.199614	hsa_circ_0000036	Memczak2013 ALT_ACCEPTOR, ALT_DONOR, coding, INTERNAL, intronic best transcript NM_001105556	Circle RNA	chr1	+	hsa_circ_0000036	27873422	27873641	6	NA	NA	hsa_circ_0000036	circbase	Memczak2013 ALT_ACCEPTOR, ALT_DONOR, coding, INTERNAL, intronic best transcript NM_001105556	chr1	4.71	4.91	4.43	5.45	5.17	5.29	4.96	5.37
TC0100007542.hg.1	6.89	6.87	1.014	up	0.893311	SMPDL3B	sphingomyelin phosphodiesterase, acid-like 3B	coding	chr1	+	NM_001009568	27934955	27959157	10	1p35.3	27293	NM_001009568	RefSeq	Homo sapiens sphingomyelin phosphodiesterase, acid-like 3B (SMPDL3B), transcript variant 2, mRNA.	chr1	6.72	6.91	7.12	6.83	6.7	7.04	6.5	7.23
TC0100007543.hg.1	6.37	6.64	-1.206	down	0.251419	XKR8	X-linked Kx blood group related 8	coding	chr1	+	NM_018053	27959462	27968096	10	1p35.3	55113	NM_018053	RefSeq	Homo sapiens XK, Kell blood group complex subunit-related family, member 8 (XKR8), mRNA.	chr1	5.79	6.56	6.55	6.56	6.37	6.55	6.83	6.81
TC0100007544.hg.1	8.48	8.14	1.266	up	0.219925	snylybu	Transcript Identified by AceView	other	chr1	+	snylybu.aAug10-unspliced	27970997	27971593	6	NA	NA	snylybu.aAug10-unspliced	Ace View	Transcript Identified by AceView	chr1	8.14	8.3	9.06	8.43	8.63	8.04	7.79	8.11
TC0100007545.hg.1	7.69	8.47	-1.717	down	0.299224	AL137792.1	AL137792.1 (from geneSymbol)	Precursor_microRNA	chr1	+	uc057dxr.1	28091276	28091381	10	NA	NA	uc057dxr.1	UCSC Genes	N/A	chr1	5.6	8.83	7.17	9.15	8.32	8.51	8.84	8.21
TC0100007546.hg.1	6.85	6.6	1.189	up	0.440108	AL137792.2	havana:known chromosome:GRCh38:1:28109739:28110298:1 gene:ENSG00000228943 gene_biotype:processed_pseudogene transcript_biotype:processed_pseudogene	processed_pseudogene	chr1	+	ENST00000443484	28109739	28110298	10	NA	NA	ENST00000443484	ENSEMBL	havana:known chromosome:GRCh38:1:28109739:28110298:1 gene:ENSG00000228943 gene_biotype:processed_pseudogene transcript_biotype:processed_pseudogene	chr1	7.8	6.5	6.71	6.4	6.4	6.74	6.38	6.87
TC0100007547.hg.1	8.2	9.09	-1.853	down	0.0150105	T006494	Transcript identified by MiTranscriptome	lncrna	chr1	+	T006494	28130437	28134550	6	NA	NA	T006494	miTranscriptome	Transcript identified by MiTranscriptome	chr1	7.63	7.89	8.3	8.96	9.26	8.83	8.9	9.37
TC0100007548.hg.1	7.6	7.68	-1.057	down	0.738024	T006496	Transcript identified by MiTranscriptome	lncrna	chr1	+	T006496	28144180	28145320	6	NA	NA	T006496	miTranscriptome	Transcript identified by MiTranscriptome	chr1	7.59	7.91	7.51	7.4	7.29	7.74	7.5	8.19
TC0100007549.hg.1	8.1	7.79	1.24	up	0.192168	NONHSAT001939	Non-coding transcript identified by NONCODE	lncRNA	chr1	+	NONHSAT001939	28200575	28201483	10	NA	NA	NONHSAT001939	lncRNAWiki	Non-coding transcript identified by NONCODE	chr1	8.39	8.01	7.93	8.08	8.08	7.29	7.71	8.09
TC0100007550.hg.1	6.98	6.97	1.007	up	0.972475	ATPIF1	ATPase inhibitory factor 1	coding	chr1	+	NM_016311	28236091	28246906	10	1p35.3	93974	NM_016311	RefSeq	Homo sapiens ATPase inhibitory factor 1 (ATPIF1), transcript variant 1, mRNA.	chr1	7.13	7	6.92	6.87	6.9	7.06	6.87	7.07
TC0100007551.hg.1	6.71	6.73	-1.014	down	0.947446	AL353622.2	RP5-1092A3.5 (from geneSymbol)	lncRNA	chr1	+	ENST00000605846.1	28247144	28247568	10	NA	NA	ENST00000605846.1	lncRNAWiki	N/A	chr1	7.24	6.56	6.18	6.87	6.6	6.48	6.45	7.4
TC0100007552.hg.1	5.3	5.48	-1.133	down	0.35205	SESN2	sestrin 2	coding	chr1	+	NM_031459	28259452	28282491	10	1p35.3	83667	NM_031459	RefSeq	Homo sapiens sestrin 2 (SESN2), mRNA.	chr1	5.57	5.14	5.1	5.38	5.63	5.14	5.71	5.45
TC0100007553.hg.1	6.8	6.29	1.424	up	0.132013	dobey	Transcript Identified by AceView	other	chr1	+	dobey.aAug10-unspliced	28262963	28263259	6	NA	NA	dobey.aAug10-unspliced	Ace View	Transcript Identified by AceView	chr1	7.56	5.99	6.89	6.74	6.3	6.23	6.43	6.22
TC0100007554.hg.1	7.02	7.11	-1.064	down	0.718324	T006523	Transcript identified by MiTranscriptome	lncrna	chr1	+	T006523	28306398	28309966	6	NA	NA	T006523	miTranscriptome	Transcript identified by MiTranscriptome	chr1	7.01	7.62	6.77	6.67	7.24	6.8	7.23	7.15
TC0100007555.hg.1	5.91	5.88	1.021	up	0.863916	MED18	mediator complex subunit 18	coding	chr1	+	NM_001127350	28329002	28335967	10	1p35.3	54797	NM_001127350	RefSeq	Homo sapiens mediator complex subunit 18 (MED18), transcript variant 2, mRNA.	chr1	5.83	6.08	5.64	6.07	5.9	5.98	6	5.62
TC0100007556.hg.1	6.57	6.75	-1.133	down	0.560312	PHACTR4	phosphatase and actin regulator 4	coding	chr1	+	NM_001048183	28369582	28502771	10	1p35.3	65979	NM_001048183	RefSeq	Homo sapiens phosphatase and actin regulator 4 (PHACTR4), transcript variant 1, mRNA.	chr1	6.18	6.35	7.45	6.29	6.37	6.9	7	6.73
TC0100007557.hg.1	5.75	5.63	1.087	up	0.578117	CR391992.1	havana:known chromosome:GRCh38:1:28453541:28453934:1 gene:ENSG00000229820 gene_biotype:processed_pseudogene transcript_biotype:processed_pseudogene	processed_pseudogene	chr1	+	ENST00000438601	28453541	28453934	10	NA	NA	ENST00000438601	ENSEMBL	havana:known chromosome:GRCh38:1:28453541:28453934:1 gene:ENSG00000229820 gene_biotype:processed_pseudogene transcript_biotype:processed_pseudogene	chr1	5.81	5.49	6.26	5.45	5.62	5.4	5.62	5.87
TC0100007558.hg.1	6.07	5.49	1.495	up	0.0902031	RNU6ATAC27P	RNA, U6atac small nuclear 27, pseudogene (from HGNC RNU6ATAC27P)	snRNA	chr1	+	uc057dyg.1	28481362	28481480	10	NA	NA	uc057dyg.1	UCSC Genes	RNA, U6atac small nuclear 27, pseudogene [Source:HGNC Symbol;Acc:HGNC:46926]	chr1	6.82	5.69	5.95	5.82	5.93	5.77	5.13	5.12
TC0100007559.hg.1	6.54	6.78	-1.181	down	0.262775	RCC1	regulator of chromosome condensation 1	coding	chr1	+	NM_001048194	28505942	28539300	10	1p36.1	1104	NM_001048194	RefSeq	Homo sapiens regulator of chromosome condensation 1 (RCC1), transcript variant 1, mRNA.	chr1	6.29	6.63	6.59	6.63	7.21	6.4	6.65	6.85
TC0100007560.hg.1	6.53	6.18	1.275	up	0.276479	NONHSAT001961	Non-coding transcript identified by NONCODE	lncRNA	chr1	+	NONHSAT001961	28517476	28517575	6	NA	NA	NONHSAT001961	NONCODE	Non-coding transcript identified by NONCODE	chr1	7.13	6.67	6.36	5.96	5.58	6.43	6.5	6.22
TC0100007561.hg.1	6.82	6.66	1.117	up	0.578326	AL513497.1	N/A	TEC	chr1	+	ENST00000624273	28544460	28546542	10	NA	NA	ENST00000624273	ENSEMBL	N/A	chr1	7.59	6.71	6.61	6.37	6.46	7.01	6.75	6.41
TC0100007562.hg.1	6.18	6.02	1.117	up	0.64895	TRNAU1AP	tRNA selenocysteine 1 associated protein 1	coding	chr1	+	NM_017846	28553017	28578545	10	1p35.3	54952	NM_017846	RefSeq	Homo sapiens tRNA selenocysteine 1 associated protein 1 (TRNAU1AP), transcript variant 1, mRNA.	chr1	6.58	6.36	6.64	5.14	6.33	6.28	5.74	5.71
TC0100007563.hg.1	5.61	5.81	-1.149	down	0.187548	NONHSAT001984	Non-coding transcript identified by NONCODE	lncRNA	chr1	+	NONHSAT001984	28581094	28581887	10	NA	NA	NONHSAT001984	lncRNAWiki	Non-coding transcript identified by NONCODE	chr1	5.65	5.42	5.78	5.58	5.72	5.91	5.76	5.87
TC0100007564.hg.1	6.19	6.16	1.021	up	0.868314	RAB42	RAB42, member RAS oncogene family	coding	chr1	+	NM_001193532	28592200	28595443	10	1p35.3	115273	NM_001193532	RefSeq	Homo sapiens RAB42, member RAS oncogene family (RAB42), transcript variant 1, mRNA.	chr1	5.65	6.64	6.33	6.15	6.22	6.21	5.98	6.21
TC0100007565.hg.1	6.03	6.18	-1.11	down	0.46964	woleebu	Transcript Identified by AceView	other	chr1	+	woleebu.aAug10-unspliced	28642391	28642816	6	NA	NA	woleebu.aAug10-unspliced	Ace View	Transcript Identified by AceView	chr1	6.11	5.68	6.42	5.92	6.16	6.43	6.07	6.06
TC0100007566.hg.1	6.77	6.71	1.042	up	0.842623	LINC01715	RP11-442N24__B.1 (from geneSymbol)	lncRNA	chr1	+	ENST00000420776.1	28643228	28648581	10	NA	NA	ENST00000420776.1	lncRNAWiki	N/A	chr1	6.31	6.74	7.01	7.02	6.4	6.86	7.35	6.24
TC0100007567.hg.1	6.8	6.92	-1.087	down	0.618611	RNU11	RNA, U11 small nuclear	snRNA	chr1	+	NR_004407	28648599	28648734	10	1p35.3	26824	NR_004407	RefSeq	Homo sapiens RNA, U11 small nuclear (RNU11), small nuclear RNA.	chr1	6.47	6.91	7.19	6.64	7.05	6.78	6.57	7.27
TC0100007568.hg.1	9.72	9	1.647	up	0.0111951	NONHSAT001991	Non-coding transcript identified by NONCODE	lncRNA	chr1	+	NONHSAT001991	28649672	28650283	10	NA	NA	NONHSAT001991	lncRNAWiki	Non-coding transcript identified by NONCODE	chr1	9.92	9.69	9.89	9.4	9.29	8.69	8.65	9.36
TC0100007569.hg.1	7.27	7.58	-1.24	down	0.362156	GMEB1	glucocorticoid modulatory element binding protein 1	coding	chr1	+	NM_006582	28668728	28719353	10	1p35.3	10691	NM_006582	RefSeq	Homo sapiens glucocorticoid modulatory element binding protein 1 (GMEB1), transcript variant 1, mRNA.	chr1	6.42	7.58	7.53	7.53	7.55	7.71	8.09	6.98
TC0100007570.hg.1	6.34	6.36	-1.014	down	0.936682	YTHDF2	YTH N(6)-methyladenosine RNA binding protein 2	coding	chr1	+	NM_001172828	28736621	28769775	10	1p35	51441	NM_001172828	RefSeq	Homo sapiens YTH N(6)-methyladenosine RNA binding protein 2 (YTHDF2), transcript variant 3, mRNA.	chr1	6.44	6.79	6.28	5.84	6.51	6.74	6.45	5.74
TC0100007571.hg.1	4.88	4.88	1	none	1	zeyleebu	Transcript Identified by AceView	other	chr1	+	zeyleebu.aAug10-unspliced	28751839	28753387	6	NA	NA	zeyleebu.aAug10-unspliced	Ace View	Transcript Identified by AceView	chr1	5.4	4.86	4.82	4.43	4.98	4.78	4.53	5.22
TC0100007572.hg.1	5.94	5.99	-1.035	down	0.869266	T006653	Transcript identified by MiTranscriptome	lncrna	chr1	+	T006653	28775698	28777111	6	NA	NA	T006653	miTranscriptome	Transcript identified by MiTranscriptome	chr1	5.32	6.35	6.2	5.87	6.68	5.99	5.75	5.53
TC0100007573.hg.1	5.42	5.73	-1.24	down	0.185439	OPRD1	opioid receptor, delta 1	coding	chr1	+	NM_000911	28812142	28871712	10	1p36.1-p34.3	4985	NM_000911	RefSeq	Homo sapiens opioid receptor, delta 1 (OPRD1), mRNA.	chr1	4.91	5.82	5.31	5.65	5.93	5.67	5.7	5.64
TC0100007574.hg.1	7.35	7.17	1.133	up	0.639314	EPB41	erythrocyte membrane protein band 4.1	coding	chr1	+	NM_001166005	28887091	29120446	10	1p33-p32	2035	NM_001166005	RefSeq	Homo sapiens erythrocyte membrane protein band 4.1 (EPB41), transcript variant 1, mRNA.	chr1	7.55	7.03	7.59	7.23	6.32	7.3	6.84	8.21
TC0100007575.hg.1	7.86	7.99	-1.094	down	0.667662	hsa_circ_0000040	Memczak2013 ALT_ACCEPTOR, ALT_DONOR, coding, INTERNAL, intronic best transcript NM_001166007	Circle RNA	chr1	+	hsa_circ_0000040	28915000	28915140	6	NA	NA	hsa_circ_0000040	circbase	Memczak2013 ALT_ACCEPTOR, ALT_DONOR, coding, INTERNAL, intronic best transcript NM_001166007	chr1	7.35	8.2	7.78	8.1	7.38	8.15	7.82	8.61
TC0100007576.hg.1	10.86	10.32	1.454	up	0.150421	AL138785.1	Y RNA [Source:RFAM;Acc:RF00019]	misc_RNA	chr1	+	ENST00000383977	28985710	28985810	10	NA	NA	ENST00000383977	ENSEMBL	Y RNA [Source:RFAM;Acc:RF00019]	chr1	11.29	10.22	10.96	10.96	10.07	10.81	9.57	10.82
TC0100007577.hg.1	8.16	7.86	1.231	up	0.140686	AL138785.3	Metazoan signal recognition particle RNA [Source:RFAM;Acc:RF00017]	misc_RNA	chr1	+	ENST00000619772	29041199	29041480	10	NA	NA	ENST00000619772	ENSEMBL	Metazoan signal recognition particle RNA [Source:RFAM;Acc:RF00017]	chr1	7.86	8.2	8.42	8.15	7.91	7.94	7.54	8.05
TC0100007578.hg.1	6.24	6.25	-1.007	down	0.952893	toybo	Transcript Identified by AceView	other	chr1	+	toybo.aAug10-unspliced	29053717	29054537	6	NA	NA	toybo.aAug10-unspliced	Ace View	Transcript Identified by AceView	chr1	5.65	5.94	6.8	6.55	6.29	6.4	5.8	6.52
TC0100007579.hg.1	5.04	5.2	-1.117	down	0.409539	lnc-EPB41-1:1	Transcript Originally Identified by LNCipedia, alternate transcript name: NONHSAT002007	lncRNA	chr1	+	lnc-EPB41-1:1	29133350	29135963	10	NA	NA	lnc-EPB41-1:1	lncRNAWiki	Transcript Originally Identified by LNCipedia, alternate transcript name: NONHSAT002007	chr1	4.7	5.24	5	5.21	5.27	5.34	4.89	5.29
TC0100007580.hg.1	6.35	6.11	1.181	up	0.258205	NONHSAT002010	Non-coding transcript identified by NONCODE	lncRNA	chr1	+	NONHSAT002010	29145480	29146766	10	NA	NA	NONHSAT002010	lncRNAWiki	Non-coding transcript identified by NONCODE	chr1	6.12	6.2	6.34	6.73	6.18	5.99	6.4	5.88
TC0100007581.hg.1	6.64	6.93	-1.223	down	0.273942	ENST00000450108.1	N/A	lncRNA	chr1	+	ENST00000450108.1	29152489	29152991	10	NA	NA	ENST00000450108.1	lncRNAWiki	N/A	chr1	6.84	6.09	7.23	6.4	7.08	6.82	6.89	6.93
TC0100007582.hg.1	3.39	3.54	-1.11	down	0.444089	T006726	Transcript identified by MiTranscriptome	lncrna	chr1	+	T006726	29196158	29201447	6	NA	NA	T006726	miTranscriptome	Transcript identified by MiTranscriptome	chr1	3.37	3.35	3.38	3.46	3.94	3.23	3.59	3.38
TC0100007583.hg.1	5.8	5.5	1.231	up	0.146047	AL590729.1	RP11-467D18.2 (from geneSymbol)	lncRNA	chr1	+	ENST00000427046.1	29223933	29224816	10	NA	NA	ENST00000427046.1	lncRNAWiki	N/A	chr1	6.11	5.88	5.78	5.45	5.41	5.43	5.39	5.79
TC0100007584.hg.1	5.06	5.41	-1.275	down	0.170051	PTPRU	protein tyrosine phosphatase, receptor type, U	coding	chr1	+	NM_001195001	29236516	29326813	10	1p35.3	10076	NM_001195001	RefSeq	Homo sapiens protein tyrosine phosphatase, receptor type, U (PTPRU), transcript variant 4, mRNA.	chr1	5.01	5.24	4.49	5.51	5.62	5.42	5.24	5.35
TC0100007585.hg.1	8.82	8.95	-1.094	down	0.792584	AL139151.1	AL139151.1 (from geneSymbol)	Precursor_microRNA	chr1	+	uc057ebt.1	29432481	29432562	10	NA	NA	uc057ebt.1	UCSC Genes	N/A	chr1	9.29	8.63	7.86	9.52	9.73	9.51	8.16	8.41
TC0100007586.hg.1	6.85	6.85	1	none	0.992486	NONHSAT002028	Non-coding transcript identified by NONCODE	lncRNA	chr1	+	NONHSAT002028	29449536	29452390	10	NA	NA	NONHSAT002028	lncRNAWiki	Non-coding transcript identified by NONCODE	chr1	6.5	6.97	7	6.94	7.27	7.22	6.65	6.26
TC0100007587.hg.1	8.19	7.77	1.338	up	0.0745967	nosiyo	Transcript Identified by AceView	other	chr1	+	nosiyo.aAug10	29459985	29473078	10	NA	NA	nosiyo.aAug10	Ace View	Transcript Identified by AceView	chr1	8.22	8.11	7.92	8.51	7.75	7.78	7.4	8.15
TC0100007588.hg.1	5.46	5.91	-1.366	down	0.0891847	lnc-PTPRU-2:1	Transcript Originally Identified by LNCipedia, alternate transcript name: NONHSAT002031	lncRNA	chr1	+	lnc-PTPRU-2:1	29686331	29688726	10	NA	NA	lnc-PTPRU-2:1	lncRNAWiki	Transcript Originally Identified by LNCipedia, alternate transcript name: NONHSAT002031	chr1	5.55	5.65	5.17	5.46	6.21	5.47	6.32	5.62
TC0100007589.hg.1	5.55	5.53	1.014	up	0.933579	lnc-PTPRU-3:1	Transcript Originally Identified by LNCipedia, alternate transcript name: NONHSAT002033	lncRNA	chr1	+	lnc-PTPRU-3:1	29711702	29712567	10	NA	NA	lnc-PTPRU-3:1	lncRNAWiki	Transcript Originally Identified by LNCipedia, alternate transcript name: NONHSAT002033	chr1	5.48	5.71	5.23	5.78	5.04	5.52	5.35	6.2
TC0100007590.hg.1	5.37	5.28	1.064	up	0.722705	T006766	Transcript identified by MiTranscriptome	lncrna	chr1	+	T006766	29729143	29813746	10	NA	NA	T006766	miTranscriptome	Transcript identified by MiTranscriptome	chr1	5.65	5.12	5.22	5.48	5.25	4.86	5.82	5.2
TC0100007591.hg.1	12.39	12.17	1.165	up	0.526299	T006770	Transcript identified by MiTranscriptome	lncrna	chr1	+	T006770	29839433	29892958	5	NA	NA	T006770	miTranscriptome	Transcript identified by MiTranscriptome	chr1	12.86	12.39	12.91	11.39	12.16	12.06	12.36	12.11
TC0100007592.hg.1	10.93	11.14	-1.157	down	0.433019	AL645944.1	Sequence 5144 from Patent WO2014113089. (from mRNA JC514891)	Precursor_microRNA	chr1	+	uc057ebw.1	29884902	29885005	10	NA	NA	uc057ebw.1	UCSC Genes	N/A	chr1	10.4	10.99	10.92	11.41	10.92	10.99	10.99	11.68
TC0100007593.hg.1	5.1	4.91	1.141	up	0.334322	NONHSAT002037	Non-coding transcript identified by NONCODE	lncRNA	chr1	+	NONHSAT002037	29912850	29914194	10	NA	NA	NONHSAT002037	lncRNAWiki	Non-coding transcript identified by NONCODE	chr1	5.46	5.09	4.75	5.1	5.08	4.92	4.9	4.75
TC0100007594.hg.1	9.1	8.79	1.24	up	0.248513	T006773	Transcript identified by MiTranscriptome	lncrna	chr1	+	T006773	29924672	29925655	6	NA	NA	T006773	miTranscriptome	Transcript identified by MiTranscriptome	chr1	9.64	8.92	9.28	8.57	8.47	9	8.72	8.97
TC0100007595.hg.1	6.75	6.5	1.189	up	0.336758	T006774	Transcript identified by MiTranscriptome	lncrna	chr1	+	T006774	29946625	29958119	6	NA	NA	T006774	miTranscriptome	Transcript identified by MiTranscriptome	chr1	6.96	7.06	6.28	6.71	6.46	7.02	6.23	6.31
TC0100007597.hg.1	6.86	6.64	1.165	up	0.596972	lnc-PTPRU-4:1	Transcript Originally Identified by LNCipedia, alternate transcript name: NONHSAT002038	lncRNA	chr1	+	lnc-PTPRU-4:1	29991485	29992289	10	NA	NA	lnc-PTPRU-4:1	lncRNAWiki	Transcript Originally Identified by LNCipedia, alternate transcript name: NONHSAT002038	chr1	5.64	7.07	7.23	7.51	7	6.35	6.9	6.32
TC0100007598.hg.1	5.09	4.81	1.214	up	0.358474	T006805	Transcript identified by MiTranscriptome	lncrna	chr1	+	T006805	30132718	30136996	9	NA	NA	T006805	miTranscriptome	Transcript identified by MiTranscriptome	chr1	4.94	5.95	4.53	4.94	4.68	4.79	4.86	4.92
TC0100007599.hg.1	7.08	6.96	1.087	up	0.664955	AL137076.1	RP5-893G23.1 (from geneSymbol)	lncRNA	chr1	+	ENST00000441046.1	30140262	30141607	10	NA	NA	ENST00000441046.1	lncRNAWiki	N/A	chr1	7.43	6.75	7.58	6.57	7.01	6.79	6.6	7.42
TC0100007600.hg.1	6.7	7.13	-1.347	down	0.138234	NONHSAT002045	Non-coding transcript identified by NONCODE	lncRNA	chr1	+	NONHSAT002045	30188412	30193695	10	NA	NA	NONHSAT002045	lncRNAWiki	Non-coding transcript identified by NONCODE	chr1	6.71	6.39	6.78	6.93	7.12	7.59	7.37	6.44
TC0100007601.hg.1	6.37	6.45	-1.057	down	0.541082	T006824	Transcript identified by MiTranscriptome	lncrna	chr1	+	T006824	30210486	30218713	10	NA	NA	T006824	miTranscriptome	Transcript identified by MiTranscriptome	chr1	6.37	6.42	6.37	6.32	6.46	6.5	6.5	6.35
TC0100007602.hg.1	7.71	7.84	-1.094	down	0.651337	AL021921.1	havana:known chromosome:GRCh38:1:30226523:30226615:1 gene:ENSG00000231251 gene_biotype:processed_pseudogene transcript_biotype:processed_pseudogene	processed_pseudogene	chr1	+	ENST00000442774	30226523	30226615	10	NA	NA	ENST00000442774	ENSEMBL	havana:known chromosome:GRCh38:1:30226523:30226615:1 gene:ENSG00000231251 gene_biotype:processed_pseudogene transcript_biotype:processed_pseudogene	chr1	7.79	8.15	7.13	7.79	7.88	8.2	7.26	8.04
TC0100007603.hg.1	5.09	4.93	1.117	up	0.667467	lnc-ZCCHC17-6:1	Transcript Originally Identified by LNCipedia, alternate transcript name: NONHSAT002047	lncRNA	chr1	+	lnc-ZCCHC17-6:1	30253346	30261161	10	NA	NA	lnc-ZCCHC17-6:1	lncRNAWiki	Transcript Originally Identified by LNCipedia, alternate transcript name: NONHSAT002047	chr1	4.25	5.12	5.79	5.22	5.1	4.54	5.56	4.54
TC0100007604.hg.1	6	6.23	-1.173	down	0.34339	T006832	Transcript identified by MiTranscriptome: lncrna	lncrna	chr1	+	T006832	30299151	30309145	10	NA	NA	T006832	miTranscriptome	Transcript identified by MiTranscriptome: lncrna	chr1	6.29	6.02	6.35	5.32	6.15	6.35	6.23	6.2
TC0100007605.hg.1	5.09	5	1.064	up	0.624769	T006838	Transcript identified by MiTranscriptome	lncrna	chr1	+	T006838	30316878	30327254	10	NA	NA	T006838	miTranscriptome	Transcript identified by MiTranscriptome	chr1	4.83	5.24	5.29	5.01	5.14	5.1	5.05	4.73
TC0100007606.hg.1	5.07	4.37	1.625	up	0.0894977	AL161638.1	RP4-591L5.2 (from geneSymbol)	lncRNA	chr1	+	ENST00000420354.1	30415825	30421108	10	NA	NA	ENST00000420354.1	lncRNAWiki	N/A	chr1	4.6	4.76	6.04	4.88	4.25	4.83	3.72	4.67
TC0100007607.hg.1	5.45	5.79	-1.266	down	0.211511	T006858	Transcript identified by MiTranscriptome	lncrna	chr1	+	T006858	30461919	30465911	9	NA	NA	T006858	miTranscriptome	Transcript identified by MiTranscriptome	chr1	5.21	5.48	5.32	5.79	5.91	6.16	5.93	5.14
TC0100007608.hg.1	5.93	6.08	-1.11	down	0.487911	T006864	Transcript identified by MiTranscriptome	lncrna	chr1	+	T006864	30523321	30534252	10	NA	NA	T006864	miTranscriptome	Transcript identified by MiTranscriptome	chr1	6.04	6.14	5.75	5.78	6.37	6.1	6.3	5.56
TC0100007609.hg.1	7.6	7.87	-1.206	down	0.151411	NONHSAT002050	Non-coding transcript identified by NONCODE	lncRNA	chr1	+	NONHSAT002050	30596815	30606433	10	NA	NA	NONHSAT002050	lncRNAWiki	Non-coding transcript identified by NONCODE	chr1	7.7	7.38	7.91	7.4	8.03	7.77	7.8	7.87
TC0100007610.hg.1	7.05	7	1.035	up	0.824952	T006874	Transcript identified by MiTranscriptome	lncrna	chr1	+	T006874	30603289	30608172	9	NA	NA	T006874	miTranscriptome	Transcript identified by MiTranscriptome	chr1	6.41	7.48	7	7.31	7.12	7.06	7.01	6.79
TC0100007611.hg.1	6.27	6.56	-1.223	down	0.395595	NONHSAT002052	Non-coding transcript identified by NONCODE	lncRNA	chr1	+	NONHSAT002052	30630745	30632841	10	NA	NA	NONHSAT002052	lncRNAWiki	Non-coding transcript identified by NONCODE	chr1	5.4	6.46	6.27	6.96	6.92	6.38	6.63	6.31
TC0100007612.hg.1	4.38	4.39	-1.007	down	0.988943	T006875	Transcript identified by MiTranscriptome	lncrna	chr1	+	T006875	30663713	30682285	10	NA	NA	T006875	miTranscriptome	Transcript identified by MiTranscriptome	chr1	4.41	4.48	4.46	4.19	4.72	4.16	4.47	4.2
TC0100007613.hg.1	6.48	6.55	-1.05	down	0.86783	T006881	Transcript identified by MiTranscriptome	lncrna	chr1	+	T006881	30689917	30706182	6	NA	NA	T006881	miTranscriptome	Transcript identified by MiTranscriptome	chr1	6.71	5.4	6.64	7.16	6.68	5.92	7.32	6.28
TC0100007614.hg.1	4.72	5.04	-1.248	down	0.0626029	MATN1-AS1	MATN1 antisense RNA 1	ncRNA	chr1	+	NR_034182	30718093	30726827	10	1p35.2	100129196	NR_034182	RefSeq	Homo sapiens MATN1 antisense RNA 1 (MATN1-AS1), long non-coding RNA.	chr1	4.54	4.69	4.75	4.89	4.91	5.26	5.04	4.97
TC0100007615.hg.1	5.47	5.74	-1.206	down	0.104133	NONHSAT002060	Non-coding transcript identified by NONCODE	lncRNA	chr1	+	NONHSAT002060	30723335	30725064	10	NA	NA	NONHSAT002060	lncRNAWiki	Non-coding transcript identified by NONCODE	chr1	5.32	5.51	5.54	5.52	5.64	5.62	5.75	5.94
TC0100007616.hg.1	7.75	7.75	1	none	1	T006906	Transcript identified by MiTranscriptome	lncrna	chr1	+	T006906	30735290	30738566	6	NA	NA	T006906	miTranscriptome	Transcript identified by MiTranscriptome	chr1	7.12	7.9	7.83	8.13	7.65	8.29	7.58	7.46
TC0100007617.hg.1	7.76	7.92	-1.117	down	0.421331	T006909	Transcript identified by MiTranscriptome	lncrna	chr1	+	T006909	30766158	30772436	9	NA	NA	T006909	miTranscriptome	Transcript identified by MiTranscriptome	chr1	7.73	7.99	7.89	7.43	7.87	7.64	8.21	7.96
TC0100007618.hg.1	6.07	5.98	1.064	up	0.774204	LINC01778	RP5-1125N11.2 (from geneSymbol)	lncRNA	chr1	+	ENST00000430320.3	30824228	30834435	10	NA	NA	ENST00000430320.3	lncRNAWiki	N/A	chr1	6.04	6.48	5.78	5.98	6.5	6.44	5.42	5.57
TC0100007619.hg.1	4.54	4.4	1.102	up	0.489528	RN7SKP91	RNA, 7SK small nuclear pseudogene 91 [Source:HGNC Symbol;Acc:HGNC:45815]	misc_RNA	chr1	+	ENST00000410852	30843823	30844110	10	NA	NA	ENST00000410852	ENSEMBL	RNA, 7SK small nuclear pseudogene 91 [Source:HGNC Symbol;Acc:HGNC:45815]	chr1	4.71	4.76	4.28	4.39	4.63	4.27	4.56	4.14
TC0100007620.hg.1	5.65	5.75	-1.072	down	0.727756	AL445235.1	uncharacterized LOC400748	unknown	chr1	+	ENST00000431202	30858158	30860254	10	1p35.2	400748	ENST00000431202	ENSEMBL	havana:known chromosome:GRCh38:1:30858158:30860254:1 gene:ENSG00000235143 gene_biotype:antisense transcript_biotype:antisense	chr1	5.48	5.45	5.5	6.17	5.62	5.28	6.32	5.76
TC0100007621.hg.1	5.32	4.93	1.31	up	0.115769	lnc-ZCCHC17-1:1	Transcript Originally Identified by LNCipedia, alternate transcript name: NONHSAT002070	lncRNA	chr1	+	lnc-ZCCHC17-1:1	30860851	30862645	10	NA	NA	lnc-ZCCHC17-1:1	lncRNAWiki	Transcript Originally Identified by LNCipedia, alternate transcript name: NONHSAT002070	chr1	5.69	4.98	5.18	5.43	5.34	4.92	4.88	4.59
TC0100007622.hg.1	6.26	6.04	1.165	up	0.386976	NONHSAT002071	Non-coding transcript identified by NONCODE	lncRNA	chr1	+	NONHSAT002071	30869576	30871019	10	NA	NA	NONHSAT002071	lncRNAWiki	Non-coding transcript identified by NONCODE	chr1	5.83	5.89	6.66	6.66	6.12	6.11	5.87	6.08
TC0100007623.hg.1	5.94	6.19	-1.189	down	0.269778	seyrobo	Transcript Identified by AceView	other	chr1	+	seyrobo.aAug10	30874298	30877247	9	NA	NA	seyrobo.aAug10	Ace View	Transcript Identified by AceView	chr1	5.66	6.19	5.75	6.17	6.45	6.17	5.8	6.33
TC0100007624.hg.1	5.45	5.75	-1.231	down	0.232945	T006952	Transcript identified by MiTranscriptome	lncrna	chr1	+	T006952	30933254	30938400	6	NA	NA	T006952	miTranscriptome	Transcript identified by MiTranscriptome	chr1	4.98	5.72	5.48	5.63	5.72	6.14	5.8	5.34
TC0100007625.hg.1	5.56	5.64	-1.057	down	0.784913	kerkobo	Transcript Identified by AceView	other	chr1	+	kerkobo.aAug10-unspliced	30939127	30939855	6	NA	NA	kerkobo.aAug10-unspliced	Ace View	Transcript Identified by AceView	chr1	5.09	5.22	6.31	5.62	5.8	5.46	5.31	6
TC0100007626.hg.1	8.68	8.96	-1.214	down	0.638659	glerplo	Transcript Identified by AceView	other	chr1	+	glerplo.aAug10-unspliced	30961776	30962053	6	NA	NA	glerplo.aAug10-unspliced	Ace View	Transcript Identified by AceView	chr1	6.79	9.01	9.43	9.5	8.85	8.97	9.43	8.59
TC0100007627.hg.1	7.02	7.54	-1.434	down	0.123136	NONHSAT002083	Non-coding transcript identified by NONCODE	lncRNA	chr1	+	NONHSAT002083	30988065	30988633	10	NA	NA	NONHSAT002083	lncRNAWiki	Non-coding transcript identified by NONCODE	chr1	6.49	7.19	6.63	7.78	7.29	7.4	7.94	7.52
TC0100007628.hg.1	7.27	6.79	1.395	up	0.18777	AL356320.2	havana:known chromosome:GRCh38:1:31036734:31037240:1 gene:ENSG00000237329 gene_biotype:processed_pseudogene transcript_biotype:processed_pseudogene	processed_pseudogene	chr1	+	ENST00000417263	31036734	31037240	10	NA	NA	ENST00000417263	ENSEMBL	havana:known chromosome:GRCh38:1:31036734:31037240:1 gene:ENSG00000237329 gene_biotype:processed_pseudogene transcript_biotype:processed_pseudogene	chr1	7.49	6.4	7.3	7.88	6.79	6.33	6.73	7.3
TC0100007629.hg.1	7.38	8.04	-1.58	down	0.174243	AL356320.1	havana:known chromosome:GRCh38:1:31050872:31051034:1 gene:ENSG00000232768 gene_biotype:processed_pseudogene transcript_biotype:processed_pseudogene	processed_pseudogene	chr1	+	ENST00000429616	31050872	31051034	10	NA	NA	ENST00000429616	ENSEMBL	havana:known chromosome:GRCh38:1:31050872:31051034:1 gene:ENSG00000232768 gene_biotype:processed_pseudogene transcript_biotype:processed_pseudogene	chr1	6.21	7.04	7.79	8.48	7.9	7.73	8.41	8.12
TC0100007630.hg.1	6.5	6.44	1.042	up	0.69766	narfarbu	Transcript Identified by AceView	other	chr1	+	narfarbu.aAug10	31154304	31156281	10	NA	NA	narfarbu.aAug10	Ace View	Transcript Identified by AceView	chr1	6.25	6.49	6.53	6.75	6.62	6.42	6.5	6.21
TC0100007631.hg.1	10.27	10.29	-1.014	down	0.950401	T006959	Transcript identified by MiTranscriptome	lncrna	chr1	+	T006959	31176391	31182735	6	NA	NA	T006959	miTranscriptome	Transcript identified by MiTranscriptome	chr1	10.76	10.21	10.07	10.05	10.35	10.29	10.1	10.4
TC0100007632.hg.1	8.06	7.8	1.197	up	0.47837	gorler	Transcript Identified by AceView	other	chr1	+	gorler.aAug10-unspliced	31275398	31276106	6	NA	NA	gorler.aAug10-unspliced	Ace View	Transcript Identified by AceView	chr1	7.28	8.52	7.63	8.8	7.67	7.7	8.25	7.57
TC0100007633.hg.1	7.98	7.71	1.206	up	0.226733	lnc-LAPTM5-1:1	Non-coding transcript identified by NONCODE	lncRNA	chr1	+	lnc-LAPTM5-1:1	31283776	31289586	10	NA	NA	lnc-LAPTM5-1:1	lncRNAWiki	Non-coding transcript identified by NONCODE	chr1	7.89	7.75	8.38	7.9	7.6	7.98	7.89	7.38
TC0100007634.hg.1	7.54	7.05	1.404	up	0.32098	ZCCHC17	zinc finger, CCHC domain containing 17	coding	chr1	+	NM_001282566	31296982	31364953	10	1p35.2	51538	NM_001282566	RefSeq	Homo sapiens zinc finger, CCHC domain containing 17 (ZCCHC17), transcript variant 1, mRNA.	chr1	8.58	7.95	6.69	6.94	6.58	6.99	6.71	7.92
TC0100007635.hg.1	4.94	5.59	-1.569	down	0.122191	sakemo	Transcript Identified by AceView	other	chr1	+	sakemo.aAug10-unspliced	31310550	31311532	6	NA	NA	sakemo.aAug10-unspliced	Ace View	Transcript Identified by AceView	chr1	5.19	5.55	4.08	4.92	5.93	5.37	6.18	4.87
TC0100007636.hg.1	10.93	11.08	-1.11	down	0.675945	sakemo.bAug10-unspliced	Transcript Identified by AceView	other	chr1	+	sakemo.bAug10-unspliced	31313888	31314442	6	NA	NA	sakemo.bAug10-unspliced	Ace View	Transcript Identified by AceView	chr1	10.71	10.4	11.68	10.94	11.45	10.47	11.58	10.82
TC0100007637.hg.1	8.32	8.16	1.117	up	0.418134	T006976	Transcript identified by MiTranscriptome	tucp	chr1	+	T006976	31383965	31388937	10	NA	NA	T006976	miTranscriptome	Transcript identified by MiTranscriptome	chr1	7.89	8.17	8.54	8.7	8.18	8.23	8.06	8.15
TC0100007638.hg.1	4.22	4.23	-1.007	down	0.964595	SERINC2	serine incorporator 2	coding	chr1	+	NM_001199037	31409565	31434680	10	1p35.1	347735	NM_001199037	RefSeq	Homo sapiens serine incorporator 2 (SERINC2), transcript variant 3, mRNA.	chr1	4.7	4.22	3.74	4.22	4.17	4.44	4.28	4.03
TC0100007639.hg.1	5.3	5.19	1.079	up	0.695951	charlerbu	Transcript Identified by AceView	other	chr1	+	charlerbu.aAug10-unspliced	31420440	31422135	6	NA	NA	charlerbu.aAug10-unspliced	Ace View	Transcript Identified by AceView	chr1	5.34	5.06	5.66	5.13	5.08	5.58	4.54	5.56
TC0100007640.hg.1	8.29	8.47	-1.133	down	0.503289	NONHSAT002099	Non-coding transcript identified by NONCODE	lncRNA	chr1	+	NONHSAT002099	31444185	31449455	10	NA	NA	NONHSAT002099	lncRNAWiki	Non-coding transcript identified by NONCODE	chr1	7.71	8.74	8.06	8.64	8.7	8.6	8.2	8.37
TC0100007641.hg.1	6.78	7.03	-1.189	down	0.151976	LINC01225	long intergenic non-protein coding RNA 1225	pseudo	chr1	+	NR_034112	31500085	31540885	10	1p35.2	149086	NR_034112	RefSeq	Homo sapiens long intergenic non-protein coding RNA 1225 (LINC01225), non-coding RNA.	chr1	6.53	6.77	6.78	7.02	7.01	7	7.21	6.89
TC0100007642.hg.1	5.17	5.43	-1.197	down	0.184482	NONHSAT002102	Non-coding transcript identified by NONCODE	lncRNA	chr1	+	NONHSAT002102	31510178	31510538	10	NA	NA	NONHSAT002102	lncRNAWiki	Non-coding transcript identified by NONCODE	chr1	5.11	5.22	5.13	5.23	5.55	5.1	5.78	5.29
TC0100007643.hg.1	5.87	6.16	-1.223	down	0.477028	LINC01226	long intergenic non-protein coding RNA 1226	ncRNA	chr1	+	NR_027085	31518435	31524245	10	1p35.2	284551	NR_027085	RefSeq	Homo sapiens long intergenic non-protein coding RNA 1226 (LINC01226), long non-coding RNA.	chr1	4.91	6.06	6.21	6.29	6.8	5.35	6.28	6.2
TC0100007644.hg.1	5.54	5.97	-1.347	down	0.2237	T007032	Transcript identified by MiTranscriptome	lncrna	chr1	+	T007032	31553874	31571189	6	NA	NA	T007032	miTranscriptome	Transcript identified by MiTranscriptome	chr1	6.1	5.87	5.56	4.65	5.76	5.86	6.43	5.82
TC0100007645.hg.1	5.34	5.31	1.021	up	0.879698	TINAGL1	tubulointerstitial nephritis antigen-like 1	coding	chr1	+	NM_001204414	31576485	31587686	10	1p35.2	64129	NM_001204414	RefSeq	Homo sapiens tubulointerstitial nephritis antigen-like 1 (TINAGL1), transcript variant 2, mRNA.	chr1	5.17	5.42	5.35	5.41	5.48	5.31	5.17	5.3
TC0100007646.hg.1	5.74	5.96	-1.165	down	0.285513	HCRTR1	hypocretin (orexin) receptor 1	coding	chr1	+	NM_001525	31617686	31632518	10	1p33	3061	NM_001525	RefSeq	Homo sapiens hypocretin (orexin) receptor 1 (HCRTR1), mRNA.	chr1	5.29	5.87	5.83	5.97	5.94	6.21	5.83	5.86
TC0100007647.hg.1	7.44	7.38	1.042	up	0.711243	PEF1-AS1	RP11-73M7.6 (from geneSymbol)	lncRNA	chr1	+	ENST00000445166.1	31644049	31660162	10	NA	NA	ENST00000445166.1	lncRNAWiki	N/A	chr1	7.25	7.55	7.56	7.39	7.42	7.52	7.2	7.38
TC0100007648.hg.1	5.46	5.34	1.087	up	0.512399	NONHSAT002128	Non-coding transcript identified by NONCODE	lncRNA	chr1	+	NONHSAT002128	31670144	31670999	10	NA	NA	NONHSAT002128	lncRNAWiki	Non-coding transcript identified by NONCODE	chr1	5.76	5.27	5.37	5.42	5.14	5.47	5.37	5.39
TC0100007649.hg.1	6.3	6.25	1.035	up	0.838698	T007103	Transcript identified by MiTranscriptome	lncrna	chr1	+	T007103	31715217	31716204	6	NA	NA	T007103	miTranscriptome	Transcript identified by MiTranscriptome	chr1	6.27	6.59	6	6.36	6.41	5.54	6.89	6.14
TC0100007650.hg.1	5.89	5.78	1.079	up	0.564948	AL354919.2	RP11-84A19.3 (from geneSymbol)	lncRNA	chr1	+	ENST00000527035.1	31789130	31791322	10	NA	NA	ENST00000527035.1	lncRNAWiki	N/A	chr1	5.78	5.92	5.99	5.87	5.86	5.49	5.59	6.18
TC0100007651.hg.1	6.78	6.8	-1.014	down	0.948383	gleykoybo	Transcript Identified by AceView	other	chr1	+	gleykoybo.aAug10-unspliced	31878846	31879604	6	NA	NA	gleykoybo.aAug10-unspliced	Ace View	Transcript Identified by AceView	chr1	7.63	6.08	6.82	6.6	6.7	6.92	6.8	6.79
TC0100007652.hg.1	6.23	6.13	1.072	up	0.715305	flarplaw	Transcript Identified by AceView	other	chr1	+	flarplaw.aAug10-unspliced	31913574	31915144	6	NA	NA	flarplaw.aAug10-unspliced	Ace View	Transcript Identified by AceView	chr1	5.76	6.9	6.16	6.09	5.93	6.27	6.34	5.99
TC0100007653.hg.1	7.68	7.93	-1.189	down	0.334047	lnc-FABP3-2:1	RP4-534N18.2 (from geneSymbol)	lncRNA	chr1	+	lnc-FABP3-2:1	31933020	31933975	10	NA	NA	lnc-FABP3-2:1	lncRNAWiki	N/A	chr1	7.65	7.29	7.69	8.08	7.96	7.43	8.43	7.92
TC0100007654.hg.1	7.18	7.66	-1.395	down	0.0246499	T007187	Transcript identified by MiTranscriptome	lncrna	chr1	+	T007187	31939170	31940542	6	NA	NA	T007187	miTranscriptome	Transcript identified by MiTranscriptome	chr1	7.01	7.6	6.95	7.17	7.65	7.68	7.59	7.74
TC0100007655.hg.1	7.07	8	-1.905	down	0.0726046	T007189	Transcript identified by MiTranscriptome	lncrna	chr1	+	T007189	31945740	31950134	6	NA	NA	T007189	miTranscriptome	Transcript identified by MiTranscriptome	chr1	6.11	7.6	7.14	7.42	8.83	6.94	7.91	8.3
TC0100007656.hg.1	5.91	6.47	-1.474	down	0.114952	fleelawbu.bAug10-unspliced	Transcript Identified by AceView	other	chr1	+	fleelawbu.bAug10-unspliced	31962627	31963091	6	NA	NA	fleelawbu.bAug10-unspliced	Ace View	Transcript Identified by AceView	chr1	6.57	5.79	6.23	5.06	6.52	6.12	6.62	6.61
TC0100007657.hg.1	8.52	8.53	-1.007	down	0.968676	fleelawbu	Transcript Identified by AceView	other	chr1	+	fleelawbu.aAug10-unspliced	31963987	31964639	6	NA	NA	fleelawbu.aAug10-unspliced	Ace View	Transcript Identified by AceView	chr1	8.39	8.76	8	8.91	8.47	8.69	8.12	8.82
TC0100007658.hg.1	7.03	6.81	1.165	up	0.512816	T007192	Transcript identified by MiTranscriptome	lncrna	chr1	+	T007192	32000963	32001903	6	NA	NA	T007192	miTranscriptome	Transcript identified by MiTranscriptome	chr1	6.32	7.41	6.88	7.49	6.66	7.2	7.12	6.25
TC0100007659.hg.1	5.45	5.89	-1.357	down	0.0472168	KHDRBS1	KH domain containing, RNA binding, signal transduction associated 1	coding	chr1	+	NM_001271878	32013694	32060859	10	1p32	10657	NM_001271878	RefSeq	Homo sapiens KH domain containing, RNA binding, signal transduction associated 1 (KHDRBS1), transcript variant 2, mRNA.	chr1	5.64	5.66	5.02	5.49	5.97	5.75	5.76	6.09
TC0100007660.hg.1	5.41	5.51	-1.072	down	0.688852	TMEM39B	transmembrane protein 39B	coding	chr1	+	NM_018056	32072031	32102866	10	1p35.1	55116	NM_018056	RefSeq	Homo sapiens transmembrane protein 39B (TMEM39B), mRNA.	chr1	5.19	5.05	5.22	6.16	5.69	5.33	5.66	5.37
TC0100007661.hg.1	7	6.85	1.11	up	0.338449	MIR5585	microRNA 5585;mature miRNA;hsa-miR-5585-5p;hsa-miR-5585-3p	Precursor_microRNA	chr1	+	NR_049850	32086949	32087007	10	1p35.2	100847018	NR_049850	RefSeq	Homo sapiens microRNA 5585 (MIR5585), microRNA.	chr1	7.04	7.14	6.77	7.06	7.04	6.77	6.74	6.84
TC0100007662.hg.1	5.56	6.25	-1.613	down	0.110971	KPNA6	karyopherin alpha 6 (importin alpha 7)	coding	chr1	+	NM_012316	32108038	32176568	10	1p35.1	23633	NM_012316	RefSeq	Homo sapiens karyopherin alpha 6 (importin alpha 7) (KPNA6), mRNA.	chr1	4.46	5.65	5.85	6.3	6.43	6.63	6.24	5.72
TC0100007663.hg.1	11.94	12.16	-1.165	down	0.479691	lnc-HCRTR1-2:1	Non-coding transcript identified by NONCODE	lncRNA	chr1	+	lnc-HCRTR1-2:1	32123841	32125009	10	NA	NA	lnc-HCRTR1-2:1	lncRNAWiki	Non-coding transcript identified by NONCODE	chr1	11.25	11.81	12.44	12.25	11.62	12.26	12.62	12.16
TC0100007664.hg.1	10.86	11	-1.102	down	0.628974	lnc-HCRTR1-2:1	Non-coding transcript identified by NONCODE	lncRNA	chr1	+	lnc-HCRTR1-2:1	32124108	32126129	10	NA	NA	lnc-HCRTR1-2:1	lncRNAWiki	Non-coding transcript identified by NONCODE	chr1	10.66	10.45	11.45	10.89	11.03	10.77	11.51	10.68
TC0100007665.hg.1	6.02	6.7	-1.602	down	0.228435	NONHSAT002160	Non-coding transcript identified by NONCODE	lncRNA	chr1	+	NONHSAT002160	32128290	32128352	6	NA	NA	NONHSAT002160	NONCODE	Non-coding transcript identified by NONCODE	chr1	6.15	5.66	6.94	5.33	7.14	5.59	6.23	7.83
TC0100007666.hg.1	6.46	6.67	-1.157	down	0.62473	hsa_circ_0002834	Jeck2013 ALT_ACCEPTOR, ALT_DONOR, coding, INTERNAL, intronic best transcript NM_012316	Circle RNA	chr1	+	hsa_circ_0002834	32139179	32139864	6	NA	NA	hsa_circ_0002834	circbase	Jeck2013 ALT_ACCEPTOR, ALT_DONOR, coding, INTERNAL, intronic best transcript NM_012316	chr1	5.74	6.13	6.73	7.25	5.74	7.22	6.65	7.08
TC0100007667.hg.1	8.88	8.77	1.079	up	0.55031	skalawbu	Transcript Identified by AceView	other	chr1	+	skalawbu.aAug10-unspliced	32164922	32165661	6	NA	NA	skalawbu.aAug10-unspliced	Ace View	Transcript Identified by AceView	chr1	8.6	8.79	9.05	9.09	8.55	8.94	8.99	8.59
TC0100007668.hg.1	5.28	5.63	-1.275	down	0.236692	TXLNA	taxilin alpha	coding	chr1	+	NM_175852	32179686	32198285	10	1p35.1	200081	NM_175852	RefSeq	Homo sapiens taxilin alpha (TXLNA), mRNA.	chr1	4.41	5.67	5.55	5.5	5.62	5.57	5.73	5.62
TC0100007669.hg.1	4.87	5	-1.094	down	0.604857	CCDC28B	coiled-coil domain containing 28B	coding	chr1	+	NM_001301011	32200386	32205390	10	1p36.11-p34.2	79140	NM_001301011	RefSeq	Homo sapiens coiled-coil domain containing 28B (CCDC28B), transcript variant 1, mRNA.	chr1	4.53	4.98	4.91	5.05	5.24	4.87	5.46	4.43
TC0100007670.hg.1	7.05	7.91	-1.815	down	0.058305	IQCC	IQ motif containing C	coding	chr1	+	NM_001160042	32205635	32208687	10	1p36.11-p34.2	55721	NM_001160042	RefSeq	Homo sapiens IQ motif containing C (IQCC), transcript variant 1, mRNA.	chr1	6.06	7.58	6.82	7.74	8.55	7.82	7.61	7.65
TC0100007671.hg.1	5.43	5.66	-1.173	down	0.421519	DCDC2B	doublecortin domain containing 2B	coding	chr1	+	NM_001099434	32209094	32216196	10	1p35.1	149069	NM_001099434	RefSeq	Homo sapiens doublecortin domain containing 2B (DCDC2B), mRNA.	chr1	5.28	5.58	5.63	5.23	5.52	6.37	5.09	5.65
TC0100007672.hg.1	4.83	4.75	1.057	up	0.774919	EIF3I	eukaryotic translation initiation factor 3, subunit I	coding	chr1	+	NM_003757	32221584	32231604	10	1p34.1	8668	NM_003757	RefSeq	Homo sapiens eukaryotic translation initiation factor 3, subunit I (EIF3I), mRNA.	chr1	5.53	4.43	4.62	4.74	4.63	4.84	4.54	5.01
TC0100007673.hg.1	7.9	7.7	1.149	up	0.439912	T007288	Transcript identified by MiTranscriptome	lncrna	chr1	+	T007288	32234466	32235346	6	NA	NA	T007288	miTranscriptome	Transcript identified by MiTranscriptome	chr1	8.6	7.68	7.49	7.83	7.65	7.8	7.57	7.79
TC0100007674.hg.1	3.76	3.87	-1.079	down	0.512417	NONHSAT002192	Non-coding transcript identified by NONCODE	lncRNA	chr1	+	NONHSAT002192	32240234	32243022	10	NA	NA	NONHSAT002192	lncRNAWiki	Non-coding transcript identified by NONCODE	chr1	3.54	3.68	3.88	3.95	3.78	3.93	3.89	3.86
TC0100007675.hg.1	5.15	5.43	-1.214	down	0.353776	FAM167B	family with sequence similarity 167, member B	coding	chr1	+	NM_032648	32247217	32248860	10	1p35.1	84734	NM_032648	RefSeq	Homo sapiens family with sequence similarity 167, member B (FAM167B), mRNA.	chr1	4.37	5.44	5.2	5.59	5.46	5.79	5.11	5.36
TC0100007676.hg.1	4.47	4.41	1.042	up	0.714711	LCK	LCK proto-oncogene, Src family tyrosine kinase	coding	chr1	+	NM_001042771	32251239	32286167	10	1p34.3	3932	NM_001042771	RefSeq	Homo sapiens LCK proto-oncogene, Src family tyrosine kinase (LCK), transcript variant 1, mRNA.	chr1	4.68	4.23	4.54	4.45	4.44	4.27	4.73	4.19
TC0100007677.hg.1	4.53	4.51	1.014	up	0.93273	NONHSAT002193	Non-coding transcript identified by NONCODE	lncRNA	chr1	+	NONHSAT002193	32253617	32260447	10	NA	NA	NONHSAT002193	lncRNAWiki	Non-coding transcript identified by NONCODE	chr1	4.55	4.37	4.54	4.65	4.52	4.58	4.62	4.34
TC0100007678.hg.1	6.66	6.89	-1.173	down	0.233811	HDAC1	histone deacetylase 1	coding	chr1	+	NM_004964	32292086	32333635	10	1p34	3065	NM_004964	RefSeq	Homo sapiens histone deacetylase 1 (HDAC1), mRNA.	chr1	6.46	6.62	6.68	6.87	6.94	6.62	6.76	7.25
TC0100007679.hg.1	6.66	6.81	-1.11	down	0.404723	RP11-84A19.4	Transcript Originally Identified by LNCipedia, alternate transcript name: NONHSAT002198	lncRNA	chr1	+	RP11-84A19.4	32347510	32348780	10	NA	NA	RP11-84A19.4	lncRNAWiki	Transcript Originally Identified by LNCipedia, alternate transcript name: NONHSAT002198	chr1	6.95	6.39	6.64	6.65	6.91	6.63	6.66	7.06
TC0100007681.hg.1	6.87	6.56	1.24	up	0.252483	stoyzubo	Transcript Identified by AceView	other	chr1	+	stoyzubo.aAug10-unspliced	32376546	32377251	6	NA	NA	stoyzubo.aAug10-unspliced	Ace View	Transcript Identified by AceView	chr1	7.44	6.51	6.51	7.03	6.82	6.72	6.22	6.49
TC0100007682.hg.1	6.97	6.96	1.007	up	0.958626	klarbu	Transcript Identified by AceView	other	chr1	+	klarbu.aAug10	32394731	32408572	10	NA	NA	klarbu.aAug10	Ace View	Transcript Identified by AceView	chr1	7.45	6.9	6.59	6.96	7.43	6.34	6.83	7.24
TC0100007683.hg.1	5.2	5.89	-1.613	down	0.0378512	AL356986.1	havana:known chromosome:GRCh38:1:32421979:32422319:1 gene:ENSG00000270850 gene_biotype:processed_pseudogene transcript_biotype:processed_pseudogene	processed_pseudogene	chr1	+	ENST00000604085	32421979	32422319	10	NA	NA	ENST00000604085	ENSEMBL	havana:known chromosome:GRCh38:1:32421979:32422319:1 gene:ENSG00000270850 gene_biotype:processed_pseudogene transcript_biotype:processed_pseudogene	chr1	5.65	4.94	4.72	5.5	6.44	5.7	5.91	5.51
TC0100007684.hg.1	4.58	4.39	1.141	up	0.430506	T007335	Transcript identified by MiTranscriptome	lncrna	chr1	+	T007335	32423715	32424507	6	NA	NA	T007335	miTranscriptome	Transcript identified by MiTranscriptome	chr1	4.32	4.68	5.13	4.21	4.5	4.54	4.48	4.04
TC0100007685.hg.1	11.72	11.97	-1.189	down	0.61648	T007336	Transcript identified by MiTranscriptome	lncrna	chr1	+	T007336	32435505	32435794	6	NA	NA	T007336	miTranscriptome	Transcript identified by MiTranscriptome	chr1	10.19	12.15	12.15	12.41	11.78	11.54	12.25	12.32
TC0100007686.hg.1	10.09	9.55	1.454	up	0.0901986	RN7SL122P	RNA, 7SL, cytoplasmic 122, pseudogene [Source:HGNC Symbol;Acc:HGNC:46138]	misc_RNA	chr1	+	ENST00000579362	32457835	32458135	10	NA	NA	ENST00000579362	ENSEMBL	RNA, 7SL, cytoplasmic 122, pseudogene [Source:HGNC Symbol;Acc:HGNC:46138]	chr1	10.54	10.07	9.77	9.99	9.65	9.1	9.24	10.23
TC0100007688.hg.1	6.79	7.08	-1.223	down	0.386149	smeykoybo	Transcript Identified by AceView	other	chr1	+	smeykoybo.aAug10-unspliced	32621890	32627624	9	NA	NA	smeykoybo.aAug10-unspliced	Ace View	Transcript Identified by AceView	chr1	6.71	6.51	6.82	7.13	6.33	7.59	7.59	6.79
TC0100007689.hg.1	8.44	8.29	1.11	up	0.690674	AC114489.1	Y RNA [Source:RFAM;Acc:RF00019]	misc_RNA	chr1	+	ENST00000363721	32639951	32640052	10	NA	NA	ENST00000363721	ENSEMBL	Y RNA [Source:RFAM;Acc:RF00019]	chr1	7.72	9.13	8.4	8.49	9	7.95	7.89	8.33
TC0100007690.hg.1	6.65	6.85	-1.149	down	0.405199	RBBP4	retinoblastoma binding protein 4	coding	chr1	+	NM_001135255	32651142	32686211	10	1p35.1	5928	NM_001135255	RefSeq	Homo sapiens retinoblastoma binding protein 4 (RBBP4), transcript variant 2, mRNA.	chr1	6.61	6.66	7.02	6.32	7.2	7.06	6.52	6.61
TC0100007691.hg.1	4.24	4.59	-1.275	down	0.108803	KIAA1522	KIAA1522	coding	chr1	+	NM_001198972	32741885	32774970	10	1p35.1	57648	NM_001198972	RefSeq	Homo sapiens KIAA1522 (KIAA1522), transcript variant 2, mRNA.	chr1	3.79	4.39	4.34	4.44	4.63	4.87	4.49	4.39
TC0100007692.hg.1	10.04	10.7	-1.58	down	0.0207899	lawleybu	Transcript Identified by AceView	other	chr1	+	lawleybu.aAug10-unspliced	32797569	32803431	6	NA	NA	lawleybu.aAug10-unspliced	Ace View	Transcript Identified by AceView	chr1	10.15	9.75	10.05	10.21	10.39	10.29	11.15	10.98
TC0100007693.hg.1	6.53	6.46	1.05	up	0.828739	S100PBP	S100P binding protein	coding	chr1	+	NM_001256121	32816767	32858879	10	1p35.1	64766	NM_001256121	RefSeq	Homo sapiens S100P binding protein (S100PBP), transcript variant 3, mRNA.	chr1	7.42	6.04	6.35	6.3	6.29	6.69	6.21	6.65
TC0100007694.hg.1	5.44	5.25	1.141	up	0.29641	HPCA	hippocalcin	coding	chr1	+	NM_002143	32885994	32898441	10	1p35-p34.2	3208	NM_002143	RefSeq	Homo sapiens hippocalcin (HPCA), mRNA.	chr1	5.5	5.18	5.79	5.3	5.4	5.26	5.06	5.26
TC0100007695.hg.1	8.69	8.71	-1.014	down	0.945815	T007450	Transcript identified by MiTranscriptome	lncrna	chr1	+	T007450	32901556	32917088	6	NA	NA	T007450	miTranscriptome	Transcript identified by MiTranscriptome	chr1	9.37	7.97	8.87	8.54	8.85	8.17	8.72	9.1
TC0100007696.hg.1	4.92	5.02	-1.072	down	0.746687	NONHSAT148670.1	Non-coding transcript identified by NONCODE	lncRNA	chr1	+	NONHSAT148670.1	32926294	32926399	6	NA	NA	NONHSAT148670.1	NONCODE	Non-coding transcript identified by NONCODE	chr1	5.57	5.05	4.18	4.89	5.26	4.8	4.72	5.31
TC0100007697.hg.1	5.56	5.31	1.189	up	0.347328	lnc-HPCA-1:1	Transcript Originally Identified by LNCipedia, alternate transcript name: NONHSAT002246	lncRNA	chr1	+	lnc-HPCA-1:1	32929068	32934277	10	NA	NA	lnc-HPCA-1:1	lncRNAWiki	Transcript Originally Identified by LNCipedia, alternate transcript name: NONHSAT002246	chr1	5.47	5.15	5.84	5.77	5.22	4.79	5.64	5.6
TC0100007698.hg.1	3.96	4.13	-1.125	down	0.267308	hsa_circ_0000049	Memczak2013 ANTISENSE, CDS, coding, INTERNAL best transcript NM_153341	Circle RNA	chr1	+	hsa_circ_0000049	32964098	32964238	6	NA	NA	hsa_circ_0000049	circbase	Memczak2013 ANTISENSE, CDS, coding, INTERNAL best transcript NM_153341	chr1	3.84	4.1	3.96	3.93	4.25	4.21	3.97	4.08
TC0100007699.hg.1	6.99	6.76	1.173	up	0.475496	NONHSAT002247	Non-coding transcript identified by NONCODE	lncRNA	chr1	+	NONHSAT002247	32965075	32965655	10	NA	NA	NONHSAT002247	lncRNAWiki	Non-coding transcript identified by NONCODE	chr1	7.85	6.8	6.81	6.49	6.78	6.86	7.05	6.35
TC0100007700.hg.1	14.77	14.71	1.042	up	0.746123	AL031602.1	N/A	TEC	chr1	+	ENST00000623226	32973553	32974463	10	NA	NA	ENST00000623226	ENSEMBL	N/A	chr1	14.66	14.85	14.76	14.8	14.86	14.4	14.8	14.8
TC0100007701.hg.1	8.68	8.44	1.181	up	0.244729	AL355864.1	havana:known chromosome:GRCh38:1:32979947:32980472:1 gene:ENSG00000217644 gene_biotype:processed_pseudogene transcript_biotype:processed_pseudogene	processed_pseudogene	chr1	+	ENST00000401937	32979947	32980472	10	NA	NA	ENST00000401937	ENSEMBL	havana:known chromosome:GRCh38:1:32979947:32980472:1 gene:ENSG00000217644 gene_biotype:processed_pseudogene transcript_biotype:processed_pseudogene	chr1	8.75	8.61	9	8.35	8.51	8.53	8.15	8.58
TC0100007702.hg.1	6.4	6.69	-1.223	down	0.300855	AL020995.1	Homo sapiens cDNA clone IMAGE:4825059, with apparent retained intron. (from mRNA BC036308)	lncRNA	chr1	+	ENST00000427524.1	32986952	33032469	10	NA	NA	ENST00000427524.1	lncRNAWiki	N/A	chr1	5.85	6.71	6.51	6.53	6.57	6.71	6.26	7.21
TC0100007703.hg.1	7.99	9.09	-2.144	down	0.0784641	T007514	Transcript identified by MiTranscriptome	lncrna	chr1	+	T007514	33010744	33013143	6	NA	NA	T007514	miTranscriptome	Transcript identified by MiTranscriptome	chr1	6.72	8.62	7.33	9.3	9.74	8.6	9.01	8.99
TC0100007704.hg.1	6.61	6.42	1.141	up	0.421355	NONHSAT002256	Non-coding transcript identified by NONCODE	lncRNA	chr1	+	NONHSAT002256	33056599	33058882	10	NA	NA	NONHSAT002256	lncRNAWiki	Non-coding transcript identified by NONCODE	chr1	7.01	6.51	6.4	6.53	6.91	6.26	6	6.49
TC0100007705.hg.1	6.25	6.62	-1.292	down	0.16586	AZIN2	antizyme inhibitor 2	coding	chr1	+	NM_001293562	33081104	33120531	10	1p35.1	113451	NM_001293562	RefSeq	Homo sapiens antizyme inhibitor 2 (AZIN2), transcript variant 2, mRNA.	chr1	5.86	6.63	5.84	6.66	6.31	6.78	6.78	6.62
TC0100007706.hg.1	6.85	7.14	-1.223	down	0.308158	derzobo	Transcript Identified by AceView	other	chr1	+	derzobo.aAug10-unspliced	33086225	33086631	6	NA	NA	derzobo.aAug10-unspliced	Ace View	Transcript Identified by AceView	chr1	6.41	7.58	6.47	6.93	6.94	7.29	7.34	7
TC0100007707.hg.1	7.53	8.34	-1.753	down	0.00409791	chuplar	Transcript Identified by AceView	other	chr1	+	chuplar.aAug10-unspliced	33101964	33104637	6	NA	NA	chuplar.aAug10-unspliced	Ace View	Transcript Identified by AceView	chr1	7.2	7.63	7.37	7.92	8.58	8.01	8.31	8.47
TC0100007708.hg.1	6.06	5.96	1.072	up	0.823333	NONHSAT002260	Non-coding transcript identified by NONCODE	lncRNA	chr1	+	NONHSAT002260	33127353	33127982	10	NA	NA	NONHSAT002260	lncRNAWiki	Non-coding transcript identified by NONCODE	chr1	7.44	5.59	5.4	5.8	5.99	6.03	5.96	5.87
TC0100007709.hg.1	6.69	6.29	1.32	up	0.125222	NONHSAT002261	Non-coding transcript identified by NONCODE	lncRNA	chr1	+	NONHSAT002261	33128092	33131533	10	NA	NA	NONHSAT002261	lncRNAWiki	Non-coding transcript identified by NONCODE	chr1	6.35	6.25	7.13	7.03	6.37	6.43	6.16	6.21
TC0100007710.hg.1	7.77	8.25	-1.395	down	0.258732	T007557	Transcript identified by MiTranscriptome	lncrna	chr1	+	T007557	33135453	33138288	6	NA	NA	T007557	miTranscriptome	Transcript identified by MiTranscriptome	chr1	6.45	8.15	8.07	8.39	8.23	8.53	8.07	8.17
TC0100007711.hg.1	7.56	7.93	-1.292	down	0.152447	zoyplar	Transcript Identified by AceView	other	chr1	+	zoyplar.aAug10-unspliced	33161204	33162002	6	NA	NA	zoyplar.aAug10-unspliced	Ace View	Transcript Identified by AceView	chr1	6.97	7.62	7.85	7.79	7.7	7.93	8.28	7.8
TC0100007712.hg.1	5.71	5.82	-1.079	down	0.733757	AL662907.2	N/A	TEC	chr1	+	ENST00000624339	33162851	33166298	10	NA	NA	ENST00000624339	ENSEMBL	N/A	chr1	5.42	5.82	5.29	6.33	6.11	5.91	6.05	5.2
TC0100007713.hg.1	8.62	9.23	-1.526	down	0.151426	plorbu	Transcript Identified by AceView	other	chr1	+	plorbu.aAug10-unspliced	33169076	33169548	6	NA	NA	plorbu.aAug10-unspliced	Ace View	Transcript Identified by AceView	chr1	7.7	9.61	8.98	8.17	9.22	9	9.57	9.13
TC0100007714.hg.1	7.61	7.79	-1.133	down	0.507513	wakomo	Transcript Identified by AceView	other	chr1	+	wakomo.aAug10-unspliced	33199423	33201713	6	NA	NA	wakomo.aAug10-unspliced	Ace View	Transcript Identified by AceView	chr1	7.45	7.29	7.52	8.18	7.51	8.04	8.21	7.41
TC0100007715.hg.1	7.76	7.65	1.079	up	0.772401	T007561	Transcript identified by MiTranscriptome	lncrna	chr1	+	T007561	33231407	33232966	6	NA	NA	T007561	miTranscriptome	Transcript identified by MiTranscriptome	chr1	7.63	8.36	7.79	7.26	7.75	7.94	8.3	6.59
TC0100007716.hg.1	6.42	6.44	-1.014	down	0.946043	ZNF362	zinc finger protein 362	coding	chr1	+	NM_152493	33256545	33300719	10	1p35.1	149076	NM_152493	RefSeq	Homo sapiens zinc finger protein 362 (ZNF362), mRNA.	chr1	6.4	6.39	6.62	6.28	6.49	6.69	6.05	6.51
TC0100007717.hg.1	7.25	7.09	1.117	up	0.470484	AL513327.2	RP11-415J8.7 (from geneSymbol)	lncRNA	chr1	+	ENST00000602618.1	33261212	33261680	10	NA	NA	ENST00000602618.1	lncRNAWiki	N/A	chr1	7.57	7	7.4	7.01	7.28	7.14	6.73	7.22
TC0100007718.hg.1	5.73	6.43	-1.625	down	0.0975544	NONHSAT002269	Non-coding transcript identified by NONCODE	lncRNA	chr1	+	NONHSAT002269	33284515	33284975	10	NA	NA	NONHSAT002269	lncRNAWiki	Non-coding transcript identified by NONCODE	chr1	5.58	6.27	4.83	6.25	6.7	6.25	5.82	6.96
TC0100007719.hg.1	7.94	7.75	1.141	up	0.509384	feezobo	Transcript Identified by AceView	other	chr1	+	feezobo.aAug10-unspliced	33293557	33293991	6	NA	NA	feezobo.aAug10-unspliced	Ace View	Transcript Identified by AceView	chr1	8.35	7.2	8.4	7.81	7.9	7.8	7.5	7.8
TC0100007720.hg.1	6.82	6.51	1.24	up	0.273652	AL513327.1	RP11-415J8.3 (from geneSymbol)	lncRNA	chr1	+	ENST00000457957.2	33307348	33349245	10	NA	NA	ENST00000457957.2	lncRNAWiki	N/A	chr1	6.62	6.78	6.44	7.44	6.8	5.99	6.58	6.66
TC0100007721.hg.1	6.62	6.83	-1.157	down	0.652092	LOC101929464	uncharacterized LOC101929464	ncRNA	chr1	+	NR_125978	33350352	33363245	10	1p35.1	101929464	NR_125978	RefSeq	Homo sapiens uncharacterized LOC101929464 (LOC101929464), long non-coding RNA.	chr1	5.41	7.46	6.41	7.22	6.83	7.11	6.39	6.97
TC0100007722.hg.1	6.32	6.29	1.021	up	0.870269	NONHSAT002281	Non-coding transcript identified by NONCODE	lncRNA	chr1	+	NONHSAT002281	33393488	33393926	10	NA	NA	NONHSAT002281	lncRNAWiki	Non-coding transcript identified by NONCODE	chr1	5.8	6.5	6.34	6.64	6.15	6.18	6.47	6.34
TC0100007723.hg.1	5.31	4.29	2.028	up	0.0666136	NONHSAT002282	Non-coding transcript identified by NONCODE	lncRNA	chr1	+	NONHSAT002282	33420792	33421345	10	NA	NA	NONHSAT002282	lncRNAWiki	Non-coding transcript identified by NONCODE	chr1	6.34	4.05	5.65	5.21	3.55	4.62	4.09	4.88
TC0100007724.hg.1	5.96	5.67	1.223	up	0.2389	TLR12P	toll-like receptor 12, pseudogene [gene_biotype:unitary_pseudogene transcript_biotype:unitary_pseudogene]	unitary_pseudogene	chr1	+	ENST00000413515	33466249	33468954	10	NA	NA	ENST00000413515	ENSEMBL	toll-like receptor 12, pseudogene [gene_biotype:unitary_pseudogene transcript_biotype:unitary_pseudogene]	chr1	6.56	5.78	5.79	5.71	5.7	5.94	5.61	5.44
TC0100007725.hg.1	6.91	6.76	1.11	up	0.571552	ZSCAN20	zinc finger and SCAN domain containing 20	coding	chr1	+	NM_145238	33472631	33496507	10	1p34.3	7579	NM_145238	RefSeq	Homo sapiens zinc finger and SCAN domain containing 20 (ZSCAN20), mRNA.	chr1	7.33	7.14	6.86	6.29	6.59	6.77	6.65	7.04
TC0100007726.hg.1	6.15	6.75	-1.516	down	0.177384	T007619	Transcript identified by MiTranscriptome	lncrna	chr1	+	T007619	33510076	33514107	6	NA	NA	T007619	miTranscriptome	Transcript identified by MiTranscriptome	chr1	5.23	6.02	6.96	6.38	7.1	6.16	7.37	6.36
TC0100007727.hg.1	6.29	6.16	1.094	up	0.600453	T007632	Transcript identified by MiTranscriptome	lncrna	chr1	+	T007632	33516836	33532075	10	NA	NA	T007632	miTranscriptome	Transcript identified by MiTranscriptome	chr1	6.82	6.18	6.16	5.99	5.79	6.11	6.33	6.42
TC0100007728.hg.1	6.84	7.13	-1.223	down	0.0914835	T007635	Transcript identified by MiTranscriptome	lncrna	chr1	+	T007635	33547833	33597866	10	NA	NA	T007635	miTranscriptome	Transcript identified by MiTranscriptome	chr1	6.62	7.03	6.81	6.9	7.25	7.07	7.18	7.01
TC0100007729.hg.1	6.54	6.14	1.32	up	0.0953448	T007646	Transcript identified by MiTranscriptome	tucp	chr1	+	T007646	33602503	33610152	10	NA	NA	T007646	miTranscriptome	Transcript identified by MiTranscriptome	chr1	6.65	6.64	6.4	6.48	6.1	6.11	6.66	5.69
TC0100007730.hg.1	6.78	6.63	1.11	up	0.387462	T007649	Transcript identified by MiTranscriptome	lncrna	chr1	+	T007649	33667891	33709237	10	NA	NA	T007649	miTranscriptome	Transcript identified by MiTranscriptome	chr1	6.49	6.74	6.98	6.89	6.58	6.55	6.62	6.77
TC0100007731.hg.1	6.02	6.24	-1.165	down	0.59392	T007651	Transcript identified by MiTranscriptome	lncrna	chr1	+	T007651	33797583	33805885	10	NA	NA	T007651	miTranscriptome	Transcript identified by MiTranscriptome	chr1	4.88	6.55	5.75	6.9	6.27	6.35	6.03	6.32
TC0100007732.hg.1	6.85	6.99	-1.102	down	0.610979	T007654	Transcript identified by MiTranscriptome	lncrna	chr1	+	T007654	33824534	33825765	6	NA	NA	T007654	miTranscriptome	Transcript identified by MiTranscriptome	chr1	6.63	6.75	7.41	6.62	7.14	6.6	7.44	6.77
TC0100007733.hg.1	6.44	6.04	1.32	up	0.0597129	HSPD1P14	heat shock 60kDa protein 1 (chaperonin) pseudogene 14	pseudo	chr1	+	OTTHUMT00000127813	33838523	33840140	10	1p35.1	100287140	OTTHUMT00000127813	Havana transcript	heat shock 60kDa protein 1 (chaperonin) pseudogene 14[gene_biotype:processed_pseudogene transcript_biotype:processed_pseudogene]	chr1	6.34	6.26	6.75	6.4	5.7	6.1	6.27	6.08
TC0100007734.hg.1	6.33	6.43	-1.072	down	0.804375	HMGB4	high mobility group box 4	coding	chr1	+	NM_145205	33860475	33864791	10	1p35.1	127540	NM_145205	RefSeq	Homo sapiens high mobility group box 4 (HMGB4), transcript variant 1, mRNA.	chr1	6.02	6.43	6.36	6.52	7.22	5.26	6.7	6.54
TC0100007735.hg.1	4.59	4.6	-1.007	down	0.981132	NR_038372	Homo sapiens CSMD2 antisense RNA 1 (CSMD2-AS1), long non-coding RNA.	lncRNA	chr1	+	NR_038372	33868953	33893771	10	NA	NA	NR_038372	RefSeq	Homo sapiens CSMD2 antisense RNA 1 (CSMD2-AS1), long non-coding RNA.	chr1	5.84	4.45	4.14	3.94	5.11	4.28	4.39	4.63
TC0100007736.hg.1	6.63	6.59	1.028	up	0.846222	T007668	Transcript identified by MiTranscriptome	lncrna	chr1	+	T007668	33985344	34011525	10	NA	NA	T007668	miTranscriptome	Transcript identified by MiTranscriptome	chr1	6.65	6.21	6.88	6.78	6.62	6.73	6.65	6.37
TC0100007737.hg.1	6.25	7	-1.682	down	0.0230708	T007674	Transcript identified by MiTranscriptome	lncrna	chr1	+	T007674	34020402	34064721	10	NA	NA	T007674	miTranscriptome	Transcript identified by MiTranscriptome	chr1	5.78	6.56	6.15	6.52	7.02	6.5	7.57	6.91
TC0100007738.hg.1	9.18	9.77	-1.505	down	0.00279988	RNA5SP42	RNA, 5S ribosomal pseudogene 42 (from HGNC RNA5SP42)	rRNA	chr1	+	uc057eqn.1	34112949	34113063	10	NA	NA	uc057eqn.1	UCSC Genes	5S ribosomal pseudogene 42 [Source:HGNC Symbol;Acc:HGNC:42818]	chr1	9.06	9.2	9.06	9.38	9.73	9.71	9.84	9.78
TC0100007739.hg.1	5.98	6.37	-1.31	down	0.0253637	C1orf94	chromosome 1 open reading frame 94	coding	chr1	+	NM_001134734	34166883	34219131	10	1p34.3	84970	NM_001134734	RefSeq	Homo sapiens chromosome 1 open reading frame 94 (C1orf94), transcript variant 1, mRNA.	chr1	5.92	6.02	5.96	6.02	6.12	6.44	6.48	6.45
TC0100007740.hg.1	8.25	7.62	1.548	up	0.0388884	T007683	Transcript identified by MiTranscriptome	lncrna	chr1	+	T007683	34292706	34296266	9	NA	NA	T007683	miTranscriptome	Transcript identified by MiTranscriptome	chr1	8.42	8.39	7.51	8.66	7.77	7.39	7.71	7.62
TC0100007741.hg.1	5.49	4.88	1.526	up	0.133652	lnc-C1orf94-1:1	Transcript Originally Identified by LNCipedia, alternate transcript name: NONHSAT002308	lncRNA	chr1	+	lnc-C1orf94-1:1	34364805	34368251	10	NA	NA	lnc-C1orf94-1:1	lncRNAWiki	Transcript Originally Identified by LNCipedia, alternate transcript name: NONHSAT002308	chr1	6.71	5.1	4.94	5.21	4.91	4.74	4.94	4.93
TC0100007742.hg.1	8.62	8.79	-1.125	down	0.610663	NONHSAT002310	Non-coding transcript identified by NONCODE	lncRNA	chr1	+	NONHSAT002310	34623281	34624142	10	NA	NA	NONHSAT002310	lncRNAWiki	Non-coding transcript identified by NONCODE	chr1	9.4	8.35	7.79	8.92	8.88	8.66	8.99	8.62
TC0100007743.hg.1	7.61	7.71	-1.072	down	0.675576	T007733	Transcript identified by MiTranscriptome	lncrna	chr1	+	T007733	34639397	34654180	10	NA	NA	T007733	miTranscriptome	Transcript identified by MiTranscriptome	chr1	6.93	7.98	7.59	7.92	7.55	8.01	7.74	7.56
TC0100007744.hg.1	4.71	4.61	1.072	up	0.540268	T007754	Transcript identified by MiTranscriptome	lncrna	chr1	+	T007754	34723388	34744361	10	NA	NA	T007754	miTranscriptome	Transcript identified by MiTranscriptome	chr1	4.8	4.84	4.66	4.53	4.66	4.38	4.72	4.68
TC0100007745.hg.1	4.95	5	-1.035	down	0.798802	GJB5	gap junction protein beta 5	coding	chr1	+	NM_005268	34755047	34758512	10	1p35.1	2709	NM_005268	RefSeq	Homo sapiens gap junction protein, beta 5, 31.1kDa (GJB5), mRNA.	chr1	4.75	4.98	4.85	5.21	5.29	5.25	4.77	4.69
TC0100007746.hg.1	4.26	4.56	-1.231	down	0.192372	GJB4	gap junction protein beta 4	coding	chr1	+	NM_153212	34759741	34763724	10	1p34.3	127534	NM_153212	RefSeq	Homo sapiens gap junction protein, beta 4, 30.3kDa (GJB4), mRNA.	chr1	4.03	4.29	4.45	4.28	4.13	4.96	4.76	4.4
TC0100007747.hg.1	5.21	5.2	1.007	up	0.952217	GJB3	gap junction protein beta 3	coding	chr1	+	NM_001005752	34781189	34786369	10	1p34	2707	NM_001005752	RefSeq	Homo sapiens gap junction protein, beta 3, 31kDa (GJB3), transcript variant 2, mRNA.	chr1	5.46	4.95	5.33	5.11	5.57	4.89	5.32	5.02
TC0100007748.hg.1	5.66	5.9	-1.181	down	0.210386	GJA4	gap junction protein alpha 4	coding	chr1	+	NM_002060	34792998	34795747	10	1p35.1	2701	NM_002060	RefSeq	Homo sapiens gap junction protein, alpha 4, 37kDa (GJA4), mRNA.	chr1	5.9	5.8	5.23	5.69	5.96	6.02	5.75	5.88
TC0100007749.hg.1	5.39	5.64	-1.189	down	0.462633	jyzobo	Transcript Identified by AceView	other	chr1	+	jyzobo.aAug10-unspliced	34843529	34844015	6	NA	NA	jyzobo.aAug10-unspliced	Ace View	Transcript Identified by AceView	chr1	5.39	5.52	6.13	4.53	5.45	6.02	5.56	5.53
TC0100007750.hg.1	5.26	5.63	-1.292	down	0.132679	AL122010.1	RP5-997D16.2 (from geneSymbol)	lncRNA	chr1	+	ENST00000429293.1	34850694	34851555	10	NA	NA	ENST00000429293.1	lncRNAWiki	N/A	chr1	5.16	5.81	4.74	5.32	5.53	5.58	5.74	5.69
TC0100007751.hg.1	6.59	6.6	-1.007	down	0.935002	NONHSAT002317	Non-coding transcript identified by NONCODE	lncRNA	chr1	+	NONHSAT002317	34859203	34860299	10	NA	NA	NONHSAT002317	lncRNAWiki	Non-coding transcript identified by NONCODE	chr1	6.42	6.57	6.88	6.49	6.93	6.43	6.59	6.47
TC0100007752.hg.1	5.93	6.37	-1.357	down	0.290225	T007783	Transcript identified by MiTranscriptome	lncrna	chr1	+	T007783	34861454	34864877	10	NA	NA	T007783	miTranscriptome	Transcript identified by MiTranscriptome	chr1	5.72	5.76	5.59	6.64	5.52	6.29	6.34	7.31
TC0100007753.hg.1	6.81	7.3	-1.404	down	0.107924	NONHSAT002319	Non-coding transcript identified by NONCODE	lncRNA	chr1	+	NONHSAT002319	34939520	34948475	10	NA	NA	NONHSAT002319	NONCODE	Non-coding transcript identified by NONCODE	chr1	7.08	6.94	6.35	6.87	7.54	6.68	7.18	7.82
TC0100007754.hg.1	5.49	5.66	-1.125	down	0.468764	T007790	Transcript identified by MiTranscriptome	lncrna	chr1	+	T007790	34977072	34980071	6	NA	NA	T007790	miTranscriptome	Transcript identified by MiTranscriptome	chr1	5.15	5.89	5.77	5.15	5.57	5.59	5.52	5.96
TC0100007755.hg.1	5.36	5.78	-1.338	down	0.220922	smabu	Transcript Identified by AceView	other	chr1	+	smabu.aAug10-unspliced	34984295	34984853	6	NA	NA	smabu.aAug10-unspliced	Ace View	Transcript Identified by AceView	chr1	4.87	5.53	5.58	5.47	5.81	6.18	4.91	6.22
TC0100007756.hg.1	5.15	4.99	1.117	up	0.523114	smabu.bAug10-unspliced	Transcript Identified by AceView	other	chr1	+	smabu.bAug10-unspliced	34985336	34985834	6	NA	NA	smabu.bAug10-unspliced	Ace View	Transcript Identified by AceView	chr1	5.17	5.19	5.56	4.68	5	4.64	5.48	4.82
TC0100007757.hg.1	5.77	6.2	-1.347	down	0.32129	slarkley	Transcript Identified by AceView	other	chr1	+	slarkley.aAug10-unspliced	35005654	35007592	6	NA	NA	slarkley.aAug10-unspliced	Ace View	Transcript Identified by AceView	chr1	4.65	5.72	6.83	5.89	5.97	6.3	6.06	6.47
TC0100007758.hg.1	8.21	8.71	-1.414	down	0.278579	T007806	Transcript identified by MiTranscriptome	lncrna	chr1	+	T007806	35032314	35034245	6	NA	NA	T007806	miTranscriptome	Transcript identified by MiTranscriptome	chr1	7.74	8.58	7.97	8.57	9.19	9.12	9.17	7.38
TC0100007759.hg.1	5.46	5.45	1.007	up	0.961153	RPL12P45	havana:known chromosome:GRCh38:1:35053468:35059271:1 gene:ENSG00000233940 gene_biotype:processed_pseudogene transcript_biotype:processed_pseudogene	processed_pseudogene	chr1	+	ENST00000428087	35053468	35059271	10	NA	NA	ENST00000428087	ENSEMBL	havana:known chromosome:GRCh38:1:35053468:35059271:1 gene:ENSG00000233940 gene_biotype:processed_pseudogene transcript_biotype:processed_pseudogene	chr1	5.66	5.43	5.16	5.6	5.14	5.84	5.49	5.34
TC0100007760.hg.1	6.8	6.5	1.231	up	0.384437	ZMYM1	zinc finger, MYM-type 1	coding	chr1	+	NM_001289088	35059786	35115859	10	1p34.3	79830	NM_001289088	RefSeq	Homo sapiens zinc finger, MYM-type 1 (ZMYM1), transcript variant 1, mRNA.	chr1	6.96	7.55	6.57	6.13	6.19	6.73	6.93	6.17
TC0100007761.hg.1	7.84	8.05	-1.157	down	0.378404	EFCAB14P1	EF-hand calcium binding domain 14 pseudogene 1 [gene_biotype:processed_pseudogene transcript_biotype:processed_pseudogene]	processed_pseudogene	chr1	+	ENST00000442409	35122022	35122484	10	NA	NA	ENST00000442409	ENSEMBL	EF-hand calcium binding domain 14 pseudogene 1 [gene_biotype:processed_pseudogene transcript_biotype:processed_pseudogene]	chr1	7.54	8.15	7.99	7.66	8.5	7.83	7.68	8.19
TC0100007762.hg.1	5	5.16	-1.117	down	0.668119	swarrarbu	Transcript Identified by AceView	other	chr1	+	swarrarbu.aAug10-unspliced	35180629	35181484	6	NA	NA	swarrarbu.aAug10-unspliced	Ace View	Transcript Identified by AceView	chr1	4.41	4.79	4.98	5.81	5.19	4.93	5.9	4.61
TC0100007763.hg.1	12.64	11.82	1.765	up	0.045226	AL590434.1	Y RNA [Source:RFAM;Acc:RF00019]	misc_RNA	chr1	+	ENST00000364998	35195969	35196062	10	NA	NA	ENST00000364998	ENSEMBL	Y RNA [Source:RFAM;Acc:RF00019]	chr1	13.71	12.59	12.12	12.15	11.55	12.03	12.01	11.7
TC0100007764.hg.1	5.2	5.33	-1.094	down	0.673083	NONHSAT002350	Non-coding transcript identified by NONCODE	lncRNA	chr1	+	NONHSAT002350	35198602	35198854	10	NA	NA	NONHSAT002350	lncRNAWiki	Non-coding transcript identified by NONCODE	chr1	5.36	5.26	4.61	5.57	5.83	5.64	4.68	5.18
TC0100007765.hg.1	7.08	7.06	1.014	up	0.95979	ZMYM4	zinc finger, MYM-type 4	coding	chr1	+	NM_005095	35268967	35422058	10	1p32-p34	9202	NM_005095	RefSeq	Homo sapiens zinc finger, MYM-type 4 (ZMYM4), mRNA.	chr1	6.24	8	6.39	7.71	7.3	6.87	7.5	6.58
TC0100007766.hg.1	9.27	8.98	1.223	up	0.637192	chr1_35814866_35815138	circRNA transcript identified by Guo, et al. on chr1 from 35814866-35815138 on Hg19	Circle RNA	chr1	+	chr1_35814866_35815138	35349265	35349537	6	NA	NA	chr1_35814866_35815138	Guo	circRNA transcript identified by Guo, et al. on chr1 from 35814866-35815138 on Hg19	chr1	8.11	9.91	8.33	10.71	9.16	9.46	8.94	8.38
TC0100007767.hg.1	6.53	6.88	-1.275	down	0.136455	RPL5P4	ribosomal protein L5 pseudogene 4 [gene_biotype:processed_pseudogene transcript_biotype:processed_pseudogene]	processed_pseudogene	chr1	+	ENST00000434805	35350722	35351607	10	NA	NA	ENST00000434805	ENSEMBL	ribosomal protein L5 pseudogene 4 [gene_biotype:processed_pseudogene transcript_biotype:processed_pseudogene]	chr1	6.12	6.68	6.66	6.66	7.01	7.12	6.43	6.96
TC0100007768.hg.1	5.65	6.69	-2.056	down	0.022021	smarbu	Transcript Identified by AceView	other	chr1	+	smarbu.aAug10-unspliced	35352405	35354148	6	NA	NA	smarbu.aAug10-unspliced	Ace View	Transcript Identified by AceView	chr1	5.7	5.43	5.53	5.93	6.51	7.1	5.64	7.5
TC0100007769.hg.1	7.52	7.31	1.157	up	0.412677	kawlorbu	Transcript Identified by AceView	other	chr1	+	kawlorbu.aAug10-unspliced	35390722	35391543	6	NA	NA	kawlorbu.aAug10-unspliced	Ace View	Transcript Identified by AceView	chr1	7.22	7.44	8.02	7.4	7.2	7.84	7.16	7.04
TC0100007770.hg.1	19.93	19.93	1	none	1	AL356362.1	Metazoan signal recognition particle RNA [Source:RFAM;Acc:RF00017]	misc_RNA	chr1	+	ENST00000610617	35399997	35400319	10	NA	NA	ENST00000610617	ENSEMBL	Metazoan signal recognition particle RNA [Source:RFAM;Acc:RF00017]	chr1	19.93	19.93	19.93	19.93	19.93	19.93	19.93	19.93
TC0100007771.hg.1	7	7.18	-1.133	down	0.552292	smeebu	Transcript Identified by AceView	other	chr1	+	smeebu.aAug10-unspliced	35405489	35406469	6	NA	NA	smeebu.aAug10-unspliced	Ace View	Transcript Identified by AceView	chr1	6.43	6.83	7.05	7.68	6.73	7.06	7.57	7.36
TC0100007772.hg.1	7.42	7.92	-1.414	down	0.234009	T007868	Transcript identified by MiTranscriptome	lncrna	chr1	+	T007868	35425716	35430012	6	NA	NA	T007868	miTranscriptome	Transcript identified by MiTranscriptome	chr1	8.19	7.44	6.8	7.26	8.19	8.07	8.46	6.96
TC0100007773.hg.1	7.23	7.27	-1.028	down	0.779989	T007869	Transcript identified by MiTranscriptome	lncrna	chr1	+	T007869	35430205	35433521	10	NA	NA	T007869	miTranscriptome	Transcript identified by MiTranscriptome	chr1	7.23	7.23	7.23	7.23	7.18	7.14	7.3	7.46
TC0100007774.hg.1	7.17	7.31	-1.102	down	0.737291	smokley	Transcript Identified by AceView	other	chr1	+	smokley.aAug10-unspliced	35475125	35475672	6	NA	NA	smokley.aAug10-unspliced	Ace View	Transcript Identified by AceView	chr1	6.75	7.03	6.55	8.34	6.9	7.69	7.68	6.96
TC0100007775.hg.1	5.51	5.62	-1.079	down	0.721943	AC004865.1	havana:known chromosome:GRCh38:1:35509742:35511438:1 gene:ENSG00000236274 gene_biotype:processed_pseudogene transcript_biotype:processed_pseudogene	processed_pseudogene	chr1	+	ENST00000442276	35509742	35511438	10	NA	NA	ENST00000442276	ENSEMBL	havana:known chromosome:GRCh38:1:35509742:35511438:1 gene:ENSG00000236274 gene_biotype:processed_pseudogene transcript_biotype:processed_pseudogene	chr1	5.23	5.55	5.59	5.68	6.38	4.98	5.47	5.64
TC0100007776.hg.1	6.56	6.64	-1.057	down	0.768866	geyrawbu	Transcript Identified by AceView	other	chr1	+	geyrawbu.aAug10-unspliced	35531420	35532089	6	NA	NA	geyrawbu.aAug10-unspliced	Ace View	Transcript Identified by AceView	chr1	6.5	6.35	6.93	6.48	7.12	6.86	6.03	6.56
TC0100007777.hg.1	5.78	5.87	-1.064	down	0.596333	NCDN	neurochondrin	coding	chr1	+	NM_001014839	35557473	35567274	10	1p34.3	23154	NM_001014839	RefSeq	Homo sapiens neurochondrin (NCDN), transcript variant 1, mRNA.	chr1	6.11	5.69	5.66	5.65	5.92	5.92	5.86	5.76
TC0100007778.hg.1	4.99	5.03	-1.028	down	0.838625	TFAP2E	transcription factor AP-2 epsilon (activating enhancer binding protein 2 epsilon)	coding	chr1	+	NM_178548	35573370	35595328	10	1p34.3	339488	NM_178548	RefSeq	Homo sapiens transcription factor AP-2 epsilon (activating enhancer binding protein 2 epsilon) (TFAP2E), mRNA.	chr1	4.82	5.17	5.17	4.79	5.01	5.34	4.87	4.88
TC0100007779.hg.1	5.06	5.23	-1.125	down	0.559758	kurawbu	Transcript Identified by AceView	other	chr1	+	kurawbu.aAug10-unspliced	35586654	35587654	6	NA	NA	kurawbu.aAug10-unspliced	Ace View	Transcript Identified by AceView	chr1	4.38	5.15	5.34	5.38	5.59	5.38	4.71	5.25
TC0100007780.hg.1	5.86	6.68	-1.765	down	0.0880004	korawbu	Transcript Identified by AceView	other	chr1	+	korawbu.aAug10-unspliced	35589154	35589895	6	NA	NA	korawbu.aAug10-unspliced	Ace View	Transcript Identified by AceView	chr1	5.31	6.05	5.62	6.45	6.38	5.85	6.66	7.84
TC0100007781.hg.1	8.36	8.81	-1.366	down	0.0611814	lnc-NCDN-1:1	Transcript Originally Identified by LNCipedia, alternate transcript name: NONHSAT002369	lncRNA	chr1	+	lnc-NCDN-1:1	35592376	35593655	10	NA	NA	lnc-NCDN-1:1	lncRNAWiki	Transcript Originally Identified by LNCipedia, alternate transcript name: NONHSAT002369	chr1	8.29	8.35	7.97	8.83	8.68	9.08	8.76	8.72
TC0100007782.hg.1	6.3	6.25	1.035	up	0.86055	lnc-TFAP2E-1:1	Transcript Originally Identified by LNCipedia, alternate transcript name: NONHSAT002371	lncRNA	chr1	+	lnc-TFAP2E-1:1	35668244	35669177	10	NA	NA	lnc-TFAP2E-1:1	lncRNAWiki	Transcript Originally Identified by LNCipedia, alternate transcript name: NONHSAT002371	chr1	6.37	6.33	6.68	5.83	6.31	6.53	6.54	5.64
TC0100007783.hg.1	8.63	8.95	-1.248	down	0.328089	AL354864.1	RP11-435D7.3 (from geneSymbol)	lncRNA	chr1	+	ENST00000373226.2	35739389	35743576	10	NA	NA	ENST00000373226.2	lncRNAWiki	N/A	chr1	8.25	8.75	8.33	9.2	8.97	8.6	9.67	8.57
TC0100007784.hg.1	4.94	4.92	1.014	up	0.93836	AGO4	argonaute RISC catalytic component 4	coding	chr1	+	NM_017629	35808172	35857890	10	1p34	192670	NM_017629	RefSeq	Homo sapiens argonaute RISC catalytic component 4 (AGO4), mRNA.	chr1	4.5	4.95	5.34	4.98	4.6	4.89	5.23	4.98
TC0100007785.hg.1	7.22	7.15	1.05	up	0.703165	snykley	Transcript Identified by AceView	other	chr1	+	snykley.aAug10-unspliced	35817562	35820764	6	NA	NA	snykley.aAug10-unspliced	Ace View	Transcript Identified by AceView	chr1	7.26	7.03	7.1	7.48	7.24	7.27	6.81	7.27
TC0100007786.hg.1	6.87	7.19	-1.248	down	0.150208	AGO1	argonaute RISC catalytic component 1	coding	chr1	+	NM_012199	35869808	35929610	10	1p34.3	26523	NM_012199	RefSeq	Homo sapiens argonaute RISC catalytic component 1 (AGO1), mRNA.	chr1	6.8	6.82	6.68	7.19	7.62	7.15	6.88	7.12
TC0100007787.hg.1	6.84	7.78	-1.919	down	0.0203133	nerrawbu	Transcript Identified by AceView	other	chr1	+	nerrawbu.aAug10-unspliced	35887522	35888235	6	NA	NA	nerrawbu.aAug10-unspliced	Ace View	Transcript Identified by AceView	chr1	6.41	7.76	6.64	6.57	7.52	7.4	8.17	8.01
TC0100007788.hg.1	6.45	6.58	-1.094	down	0.668684	pyrawbu	Transcript Identified by AceView	other	chr1	+	pyrawbu.aAug10-unspliced	35907699	35908108	6	NA	NA	pyrawbu.aAug10-unspliced	Ace View	Transcript Identified by AceView	chr1	6.93	5.86	6.35	6.64	6.51	6.62	7.24	5.97
TC0100007789.hg.1	6.41	7.03	-1.537	down	0.0309822	AGO3	argonaute RISC catalytic component 3	coding	chr1	+	NM_024852	35930718	36072500	10	1p34	192669	NM_024852	RefSeq	Homo sapiens argonaute RISC catalytic component 3 (AGO3), transcript variant 1, mRNA.	chr1	6.1	6.94	6.2	6.38	7.05	6.77	7.48	6.82
TC0100007790.hg.1	5.21	5.04	1.125	up	0.619371	TEKT2	tektin 2 (testicular)	coding	chr1	+	NM_014466	36084075	36088275	10	1p34.3	27285	NM_014466	RefSeq	Homo sapiens tektin 2 (testicular) (TEKT2), mRNA.	chr1	4.3	5.56	5.65	5.31	5.12	5.04	5.34	4.68
TC0100007791.hg.1	6.01	5.84	1.125	up	0.613741	ADPRHL2	ADP-ribosylhydrolase like 2	coding	chr1	+	NM_017825	36088852	36093932	10	1p34.3	54936	NM_017825	RefSeq	Homo sapiens ADP-ribosylhydrolase like 2 (ADPRHL2), mRNA.	chr1	6.64	5.82	6.18	5.41	5.34	5.65	6.49	5.89
TC0100007792.hg.1	4.55	4.52	1.021	up	0.851351	T007999	Transcript identified by MiTranscriptome	lncrna	chr1	+	T007999	36099870	36101868	6	NA	NA	T007999	miTranscriptome	Transcript identified by MiTranscriptome	chr1	4.36	4.41	4.93	4.52	4.31	4.57	4.73	4.47
TC0100007793.hg.1	6.78	7.25	-1.385	down	0.148256	sheylorbu	Transcript Identified by AceView	other	chr1	+	sheylorbu.aAug10-unspliced	36114593	36116026	6	NA	NA	sheylorbu.aAug10-unspliced	Ace View	Transcript Identified by AceView	chr1	6.73	7.08	5.93	7.39	7.3	7.28	7.18	7.23
TC0100007794.hg.1	8.7	8.43	1.206	up	0.106799	MAP7D1	MAP7 domain containing 1	coding	chr1	+	NM_001286365	36155579	36180849	10	1p34.3	55700	NM_001286365	RefSeq	Homo sapiens MAP7 domain containing 1 (MAP7D1), transcript variant 2, mRNA.	chr1	8.87	8.86	8.55	8.54	8.39	8.44	8.31	8.57
TC0100007795.hg.1	19.3	19.19	1.079	up	0.443555	RN7SL131P	RNA, 7SL, cytoplasmic 131, pseudogene [Source:HGNC Symbol;Acc:HGNC:46147]	misc_RNA	chr1	+	ENST00000579043	36191915	36192170	10	NA	NA	ENST00000579043	ENSEMBL	RNA, 7SL, cytoplasmic 131, pseudogene [Source:HGNC Symbol;Acc:HGNC:46147]	chr1	19.41	19.27	19.27	19.27	19.26	19.21	19	19.3
TC0100007796.hg.1	10.35	10.6	-1.189	down	0.0906106	T008013	Transcript identified by MiTranscriptome	lncrna	chr1	+	T008013	36192985	36201576	9	NA	NA	T008013	miTranscriptome	Transcript identified by MiTranscriptome	chr1	10.32	10.27	10.47	10.32	10.5	10.71	10.6	10.6
TC0100007797.hg.1	6.27	5.82	1.366	up	0.163066	T008015	Transcript identified by MiTranscriptome	lncrna	chr1	+	T008015	36202783	36206839	6	NA	NA	T008015	miTranscriptome	Transcript identified by MiTranscriptome	chr1	6.71	6.06	5.77	6.54	5.85	5.19	5.86	6.36
TC0100007798.hg.1	5.27	5.6	-1.257	down	0.272278	THRAP3	thyroid hormone receptor associated protein 3	coding	chr1	+	NM_005119	36224416	36305357	10	1p34.3	9967	NM_005119	RefSeq	Homo sapiens thyroid hormone receptor associated protein 3 (THRAP3), mRNA.	chr1	5.41	5.18	4.99	5.49	5.3	5.41	6.45	5.25
TC0100007799.hg.1	8.54	8.56	-1.014	down	0.87767	AL360074.1	AL360074.1 (from geneSymbol)	Precursor_microRNA	chr1	+	uc057eue.1	36256467	36256559	10	NA	NA	uc057eue.1	UCSC Genes	N/A	chr1	8.56	8.48	8.56	8.56	8.56	8.56	8.56	8.56
TC0100007800.hg.1	5.45	5.2	1.189	up	0.646664	hsa_circ_0004157	Jeck2013 ALT_ACCEPTOR, ALT_DONOR, coding, INTERNAL, intronic best transcript NM_005119	Circle RNA	chr1	+	hsa_circ_0004157	36287477	36288753	6	NA	NA	hsa_circ_0004157	circbase	Jeck2013 ALT_ACCEPTOR, ALT_DONOR, coding, INTERNAL, intronic best transcript NM_005119	chr1	5.11	6.37	4.23	6.08	5.26	4.14	5.92	5.46
TC0100007801.hg.1	4.21	5.13	-1.892	down	0.0593197	spukley	Transcript Identified by AceView	other	chr1	+	spukley.aAug10-unspliced	36296835	36297388	6	NA	NA	spukley.aAug10-unspliced	Ace View	Transcript Identified by AceView	chr1	4.84	3.78	3.84	4.39	5.17	4.36	6.25	4.73
TC0100007803.hg.1	5.47	5.59	-1.087	down	0.707548	T008049	Transcript identified by MiTranscriptome: tucp	tucp	chr1	+	T008049	36359708	36366705	6	NA	NA	T008049	miTranscriptome	Transcript identified by MiTranscriptome: tucp	chr1	6.17	4.95	4.99	5.76	5.56	5.16	5.76	5.87
TC0100007804.hg.1	5.95	6.37	-1.338	down	0.0960861	snawlorbu	Transcript Identified by AceView	other	chr1	+	snawlorbu.aAug10-unspliced	36385101	36385658	6	NA	NA	snawlorbu.aAug10-unspliced	Ace View	Transcript Identified by AceView	chr1	5.8	6.14	5.82	6.03	6.02	6.14	6.36	6.96
TC0100007805.hg.1	5.31	5.51	-1.149	down	0.500952	choyrawbu	Transcript Identified by AceView	other	chr1	+	choyrawbu.aAug10	36385967	36393026	10	NA	NA	choyrawbu.aAug10	Ace View	Transcript Identified by AceView	chr1	5.28	4.73	5.39	5.83	5.01	5.37	5.62	6.05
TC0100007806.hg.1	6.48	6.49	-1.007	down	0.989196	T008052	Transcript identified by MiTranscriptome	lncrna	chr1	+	T008052	36389067	36390987	6	NA	NA	T008052	miTranscriptome	Transcript identified by MiTranscriptome	chr1	6.27	7.3	6.18	6.19	6.79	6.06	7.17	5.94
TC0100007807.hg.1	4.44	4.57	-1.094	down	0.548853	serrubo	Transcript Identified by AceView	other	chr1	+	serrubo.aAug10-unspliced	36397382	36399058	6	NA	NA	serrubo.aAug10-unspliced	Ace View	Transcript Identified by AceView	chr1	4.46	4.66	4.06	4.57	4.37	4.96	4.57	4.36
TC0100007809.hg.1	5	4.8	1.149	up	0.465834	T008066	Transcript identified by MiTranscriptome	lncrna	chr1	+	T008066	36411887	36417933	6	NA	NA	T008066	miTranscriptome	Transcript identified by MiTranscriptome	chr1	4.51	4.64	5.53	5.3	4.82	5.04	4.52	4.81
TC0100007810.hg.1	7.63	8.19	-1.474	down	0.019583	lnc-AL591845.1-1:1	Transcript Originally Identified by LNCipedia, alternate transcript name: NONHSAT002417	lncRNA	chr1	+	lnc-AL591845.1-1:1	36450614	36451599	10	NA	NA	lnc-AL591845.1-1:1	lncRNAWiki	Transcript Originally Identified by LNCipedia, alternate transcript name: NONHSAT002417	chr1	7.25	7.72	7.8	7.74	8.16	7.95	8.56	8.1
TC0100007811.hg.1	6.89	7.28	-1.31	down	0.103066	NONHSAT002418	Non-coding transcript identified by NONCODE	lncRNA	chr1	+	NONHSAT002418	36455301	36455604	10	NA	NA	NONHSAT002418	lncRNAWiki	Non-coding transcript identified by NONCODE	chr1	7.05	6.58	6.71	7.24	7.42	7.42	7.42	6.87
TC0100007812.hg.1	5.21	5.51	-1.231	down	0.231791	dorloybu	Transcript Identified by AceView	other	chr1	+	dorloybu.aAug10-unspliced	36463804	36464314	6	NA	NA	dorloybu.aAug10-unspliced	Ace View	Transcript Identified by AceView	chr1	5.17	5.27	4.94	5.45	5.4	5.18	6.12	5.33
TC0100007813.hg.1	4.07	4.36	-1.223	down	0.124768	hsa_circ_0000055	Memczak2013 ANTISENSE, CDS, coding, INTERNAL best transcript NM_156039	Circle RNA	chr1	+	hsa_circ_0000055	36473796	36475464	6	NA	NA	hsa_circ_0000055	circbase	Memczak2013 ANTISENSE, CDS, coding, INTERNAL best transcript NM_156039	chr1	4.37	3.84	4.1	3.96	4.38	4.13	4.46	4.46
TC0100007814.hg.1	6.57	6.51	1.042	up	0.822626	T008084	Transcript identified by MiTranscriptome	lncrna	chr1	+	T008084	36513447	36519008	6	NA	NA	T008084	miTranscriptome	Transcript identified by MiTranscriptome	chr1	6.81	6.46	6.12	6.88	6.85	6.78	6.46	5.94
TC0100007815.hg.1	8.38	8.62	-1.181	down	0.301711	NONHSAT002424	Non-coding transcript identified by NONCODE	lncRNA	chr1	+	NONHSAT002424	36545727	36548355	10	NA	NA	NONHSAT002424	lncRNAWiki	Non-coding transcript identified by NONCODE	chr1	8.9	8.07	8.17	8.36	8.75	8.37	8.86	8.49
TC0100007816.hg.1	5.04	5.53	-1.404	down	0.128137	T008089	Transcript identified by MiTranscriptome	lncrna	chr1	+	T008089	36556632	36565491	6	NA	NA	T008089	miTranscriptome	Transcript identified by MiTranscriptome	chr1	4.75	5.6	5.03	4.79	4.86	5.52	6	5.75
TC0100007817.hg.1	5.75	5.83	-1.057	down	0.750964	T008094	Transcript identified by MiTranscriptome	lncrna	chr1	+	T008094	36580605	36709371	10	NA	NA	T008094	miTranscriptome	Transcript identified by MiTranscriptome	chr1	5.61	6.01	5.79	5.61	6.16	5.26	5.96	5.93
TC0100007818.hg.1	6.12	6.44	-1.248	down	0.109223	T008095	Transcript identified by MiTranscriptome	lncrna	chr1	+	T008095	36583219	36587035	6	NA	NA	T008095	miTranscriptome	Transcript identified by MiTranscriptome	chr1	6.07	6.46	5.91	6.06	6.58	6.26	6.31	6.61
TC0100007819.hg.1	5.98	6.02	-1.028	down	0.861551	FTLP18	ferritin, light polypeptide pseudogene 18 [gene_biotype:processed_pseudogene transcript_biotype:processed_pseudogene]	processed_pseudogene	chr1	+	ENST00000453860	36630335	36630857	10	NA	NA	ENST00000453860	ENSEMBL	ferritin, light polypeptide pseudogene 18 [gene_biotype:processed_pseudogene transcript_biotype:processed_pseudogene]	chr1	6.15	5.83	5.65	6.29	6.2	5.62	6.07	6.18
TC0100007820.hg.1	6.63	6.56	1.05	up	0.76552	T008111	Transcript identified by MiTranscriptome	tucp	chr1	+	T008111	36753086	36756012	6	NA	NA	T008111	miTranscriptome	Transcript identified by MiTranscriptome	chr1	6.81	6.88	6.43	6.41	6.35	6.5	7.08	6.33
TC0100007821.hg.1	6.39	6.57	-1.133	down	0.458167	AC117945.1	RP4-614N24.1 (from geneSymbol)	lncRNA	chr1	+	ENST00000451375.1	36769855	36775768	10	NA	NA	ENST00000451375.1	lncRNAWiki	N/A	chr1	6.19	6.67	6.75	5.95	6.29	6.62	6.46	6.91
TC0100007822.hg.1	4.83	4.64	1.141	up	0.435681	sporkley	Transcript Identified by AceView	other	chr1	+	sporkley.aAug10-unspliced	36824793	36825487	6	NA	NA	sporkley.aAug10-unspliced	Ace View	Transcript Identified by AceView	chr1	5.36	5.02	4.48	4.45	4.43	4.75	4.61	4.76
TC0100007823.hg.1	7.13	7.72	-1.505	down	0.148396	tyrubo	Transcript Identified by AceView	other	chr1	+	tyrubo.aAug10-unspliced	36858649	36859118	6	NA	NA	tyrubo.aAug10-unspliced	Ace View	Transcript Identified by AceView	chr1	7.34	7.32	5.99	7.86	7.84	7.73	7.95	7.36
TC0100007824.hg.1	7.01	7.15	-1.102	down	0.557588	floyrawbu	Transcript Identified by AceView	other	chr1	+	floyrawbu.aAug10-unspliced	36961010	36961629	6	NA	NA	floyrawbu.aAug10-unspliced	Ace View	Transcript Identified by AceView	chr1	7.38	7.06	7.14	6.48	7.31	6.82	7.32	7.16
TC0100007825.hg.1	3.71	3.78	-1.05	down	0.771063	T008117	Transcript identified by MiTranscriptome	tucp	chr1	+	T008117	37032662	37035598	6	NA	NA	T008117	miTranscriptome	Transcript identified by MiTranscriptome	chr1	4.15	3.52	3.54	3.64	3.7	3.45	3.88	4.07
TC0100007826.hg.1	7.47	7.47	1	none	1	T008120	Transcript identified by MiTranscriptome	lncrna	chr1	+	T008120	37127724	37136155	10	NA	NA	T008120	miTranscriptome	Transcript identified by MiTranscriptome	chr1	7.22	7.37	7.84	7.44	7.55	7.92	7.46	6.94
TC0100007827.hg.1	6.33	6.74	-1.329	down	0.172982	MIR4255	microRNA 4255;mature miRNA;hsa-miR-4255	Precursor_microRNA	chr1	+	NR_036217	37161563	37161634	10	NA	NA	NR_036217	RefSeq	Homo sapiens microRNA 4255 (MIR4255), microRNA.	chr1	5.76	6.54	6.52	6.5	6.72	6.34	6.53	7.38
TC0100007828.hg.1	6.33	6.4	-1.05	down	0.732759	T008135	Transcript identified by MiTranscriptome	lncrna	chr1	+	T008135	37177532	37236075	10	NA	NA	T008135	miTranscriptome	Transcript identified by MiTranscriptome	chr1	6.49	6.43	6.04	6.34	6.52	6.17	6.85	6.06
TC0100007829.hg.1	6.63	5.93	1.625	up	0.0760206	RNU6-636P	RNA, U6 small nuclear 636, pseudogene (from HGNC RNU6-636P)	snRNA	chr1	+	uc057evz.1	37203610	37203716	10	NA	NA	uc057evz.1	UCSC Genes	RNA, U6 small nuclear 636, pseudogene [Source:HGNC Symbol;Acc:HGNC:47599]	chr1	7.74	6.15	6.06	6.58	6	5.95	5.84	5.93
TC0100007830.hg.1	6.47	6.31	1.117	up	0.57578	T008143	Transcript identified by MiTranscriptome	lncrna	chr1	+	T008143	37289714	37304340	10	NA	NA	T008143	miTranscriptome	Transcript identified by MiTranscriptome	chr1	5.99	6.43	7.17	6.28	6.56	6.47	6.21	6.01
TC0100007831.hg.1	7.58	8.34	-1.693	down	0.050985	RPS29P6	ribosomal protein S29 pseudogene 6 [gene_biotype:processed_pseudogene transcript_biotype:processed_pseudogene]	processed_pseudogene	chr1	+	ENST00000438196	37330852	37330996	10	NA	NA	ENST00000438196	ENSEMBL	ribosomal protein S29 pseudogene 6 [gene_biotype:processed_pseudogene transcript_biotype:processed_pseudogene]	chr1	7.14	7.89	7.1	8.18	8.43	7.86	9	8.05
TC0100007832.hg.1	5.65	5.85	-1.149	down	0.468271	ZC3H12A	zinc finger CCCH-type containing 12A	coding	chr1	+	NM_025079	37474518	37484379	10	1p34.3	80149	NM_025079	RefSeq	Homo sapiens zinc finger CCCH-type containing 12A (ZC3H12A), mRNA.	chr1	6.27	5.61	5.11	5.6	5.73	5.57	5.89	6.19
TC0100007833.hg.1	6.47	6.54	-1.05	down	0.830621	T008206	Transcript identified by MiTranscriptome	lncrna	chr1	+	T008206	37489848	37492585	6	NA	NA	T008206	miTranscriptome	Transcript identified by MiTranscriptome	chr1	6.05	5.94	6.83	7.07	6.49	6.2	6.53	6.93
TC0100007834.hg.1	9.4	9.35	1.035	up	0.735629	T008208	Transcript identified by MiTranscriptome	lncrna	chr1	+	T008208	37519035	37540524	10	NA	NA	T008208	miTranscriptome	Transcript identified by MiTranscriptome	chr1	9.51	9.32	9.45	9.33	9.44	9.3	9.08	9.57
TC0100007835.hg.1	4.45	4.09	1.283	up	0.343452	T008213	Transcript identified by MiTranscriptome	lncrna	chr1	+	T008213	37534316	37538846	10	NA	NA	T008213	miTranscriptome	Transcript identified by MiTranscriptome	chr1	5.6	4.07	4.05	4.07	3.91	4.08	4.29	4.1
TC0100007836.hg.1	7.79	7.12	1.591	up	0.211645	FTH1P1	ferritin, heavy polypeptide 1 pseudogene [gene_biotype:processed_pseudogene transcript_biotype:processed_pseudogene]	processed_pseudogene	chr1	+	ENST00000437933	37544763	37545294	10	NA	NA	ENST00000437933	ENSEMBL	ferritin, heavy polypeptide 1 pseudogene [gene_biotype:processed_pseudogene transcript_biotype:processed_pseudogene]	chr1	8.93	7.57	7.99	6.67	6.81	6.66	6.96	8.07
TC0100007837.hg.1	9.58	9.26	1.248	up	0.594051	AL034379.1	havana:known chromosome:GRCh38:1:37556247:37556499:1 gene:ENSG00000237749 gene_biotype:processed_pseudogene transcript_biotype:processed_pseudogene	processed_pseudogene	chr1	+	ENST00000423216	37556242	37556507	10	NA	NA	ENST00000423216	ENSEMBL	havana:known chromosome:GRCh38:1:37556247:37556499:1 gene:ENSG00000237749 gene_biotype:processed_pseudogene transcript_biotype:processed_pseudogene	chr1	10.81	8.7	10	8.8	8.87	9.28	8.43	10.46
TC0100007838.hg.1	8.38	8.42	-1.028	down	0.8742	DNALI1	dynein, axonemal, light intermediate chain 1	coding	chr1	+	NM_003462	37556919	37566857	10	1p35.1	7802	NM_003462	RefSeq	Homo sapiens dynein, axonemal, light intermediate chain 1 (DNALI1), mRNA.	chr1	8.03	8.51	8.74	8.26	8.26	8.37	8.22	8.83
TC0100007839.hg.1	12.13	11.39	1.67	up	0.356725	NONHSAT002454	Non-coding transcript identified by NONCODE	lncRNA	chr1	+	NONHSAT002454	37604422	37606253	10	NA	NA	NONHSAT002454	lncRNAWiki	Non-coding transcript identified by NONCODE	chr1	12.96	12.1	12.94	10.54	11.69	11.53	9.49	12.85
TC0100007841.hg.1	4.38	4.8	-1.338	down	0.0501088	CDCA8	cell division cycle associated 8	coding	chr1	+	NM_001256875	37692401	37709719	10	1p34.3	55143	NM_001256875	RefSeq	Homo sapiens cell division cycle associated 8 (CDCA8), transcript variant 1, mRNA.	chr1	4.19	4.32	4.55	4.44	4.5	4.75	5.2	4.75
TC0100007842.hg.1	5.3	5.63	-1.257	down	0.0860556	NONHSAT002464	Non-coding transcript identified by NONCODE	lncRNA	chr1	+	NONHSAT002464	37738829	37752929	9	NA	NA	NONHSAT002464	NONCODE	Non-coding transcript identified by NONCODE	chr1	5.62	5.24	5.34	5	5.62	5.48	5.7	5.73
TC0100007843.hg.1	5.99	6.72	-1.659	down	0.126585	T008309	Transcript identified by MiTranscriptome	lncrna	chr1	+	T008309	37761981	37765225	6	NA	NA	T008309	miTranscriptome	Transcript identified by MiTranscriptome	chr1	4.8	6.73	5.83	6.58	6.43	6.76	7.36	6.34
TC0100007844.hg.1	5.88	5.81	1.05	up	0.796924	ACTN4P2	actinin, alpha 4 pseudogene 2 [gene_biotype:processed_pseudogene transcript_biotype:processed_pseudogene]	processed_pseudogene	chr1	+	ENST00000473049	37776670	37779418	10	NA	NA	ENST00000473049	ENSEMBL	actinin, alpha 4 pseudogene 2 [gene_biotype:processed_pseudogene transcript_biotype:processed_pseudogene]	chr1	5.6	5.77	6.34	5.8	6.17	5.91	5.85	5.33
TC0100007845.hg.1	6.03	5.69	1.266	up	0.0992524	MANEAL	mannosidase, endo-alpha-like	coding	chr1	+	NM_001031740	37793802	37801606	10	1p34.3	149175	NM_001031740	RefSeq	Homo sapiens mannosidase, endo-alpha-like (MANEAL), transcript variant 1, mRNA.	chr1	5.87	5.85	6.07	6.34	5.92	5.86	5.52	5.46
TC0100007846.hg.1	4.62	5	-1.301	down	0.163431	C1orf122	chromosome 1 open reading frame 122	coding	chr1	+	NM_001142726	37806979	37809454	10	1p34.3	127687	NM_001142726	RefSeq	Homo sapiens chromosome 1 open reading frame 122 (C1orf122), transcript variant 2, mRNA.	chr1	4.05	4.97	4.59	4.88	5.05	4.76	5.37	4.8
TC0100007847.hg.1	5.44	5.62	-1.133	down	0.401914	NONHSAT002478	Non-coding transcript identified by NONCODE	lncRNA	chr1	+	NONHSAT002478	37814035	37815568	10	NA	NA	NONHSAT002478	lncRNAWiki	Non-coding transcript identified by NONCODE	chr1	4.92	5.75	5.59	5.48	5.77	5.69	5.73	5.31
[truncated: 134,363 more rows]
