# Supplementary material for: Potential blood biomarkers for chronic traumatic encephalopathy: The multi-omics landscape of an observational cohort
Source: Front Aging Neurosci. 2022 Nov 7;14:1052765. doi: 10.3389/fnagi.2022.1052765 (PMC9676976; doi:10.3389/fnagi.2022.1052765)
Supplement: Supplementary file 3 [file Data_Sheet_3.XLSX]

## Sheet: All_Small_RNA
probe_set	PM2.5_average	Con_average	FC	Regulation	P.Value	Probe.Set.Name	Accession	Transcript.ID.Array.Design.	biotype	Species.Scientific.Name	Chromosome	Start	Stop	Strand	Sequence.Length	Sequence	Genome.Context	Clustered.miRNAs.within.10kb	GeneChip.Array	Annotation.Date	Sequence.Source	WmiA1_expression	WmiA2_expression	WmiA3_expression	WmiA4_expression	WmiC1_expression	WmiC2_expression	WmiC3_expression	WmiC4_expression
20500112	4.23	4.78	-1.464	down	0.450553	MIMAT0000062_st	MIMAT0000062	hsa-let-7a-5p	miRNA	Homo sapiens	chr11	122017276	122017297	-	22	UGAGGUAGUAGGUUGUAUAGUU	ENST00000362295 // sense // exon // 1 /// ENST00000602703 // sense // intron // 1 /// OTTHUMT00000467752 // sense // intron // 1 /// ENST00000362105 // sense // exon // 1 /// ENST00000360737 // sense // exon // 5 /// OTTHUMT00000316781 // sense // exon // 5	hsa-let-7a-3 // chr22:46508629-46508702 (+) /// hsa-let-7b // chr22:46509566-46509648 (+) /// hsa-mir-4763 // chr22:46509446-46509537 (+)				3.98	5.34	5.69	1.9	3.83	5.6	4.43	5.24
20500113	-0.05	-0.18	1.094	up	0.204109	MIMAT0004481_st	MIMAT0004481	hsa-let-7a-3p	miRNA	Homo sapiens	chr22	46508680	46508700	+	21	CUAUACAAUCUACUGUCUUUC	ENST00000362295 // sense // exon // 1 /// ENST00000602703 // sense // intron // 1 /// OTTHUMT00000467752 // sense // intron // 1 /// ENST00000360737 // sense // exon // 5 /// OTTHUMT00000316781 // sense // exon // 5	hsa-let-7a-3 // chr22:46508629-46508702 (+) /// hsa-let-7b // chr22:46509566-46509648 (+) /// hsa-mir-4763 // chr22:46509446-46509537 (+)				0.04	-0.1	-0.03	-0.12	-0.12	-0.08	-0.18	-0.34
20500114	-0.01	0.06	-1.05	down	0.572783	MIMAT0010195_st	MIMAT0010195	hsa-let-7a-2-3p	miRNA	Homo sapiens	chr11	122017231	122017252	-	22	CUGUACAGCCUCCUAGCUUUCC	ENST00000362105 // sense // exon // 1	hsa-let-7a-2 // chr11:122017230-122017301 (-) /// hsa-mir-100 // chr11:122022937-122023016 (-)	miRNA-4_0	13-May-14	miRBase	0.02	0.11	-0.08	-0.07	0.2	-0.16	0.1	0.08
20500115	4.53	5.22	-1.613	down	0.0206602	MIMAT0000063_st	MIMAT0000063	hsa-let-7b-5p	miRNA	Homo sapiens	chr22	46509571	46509592	+	22	UGAGGUAGUAGGUUGUGUGGUU	ENST00000360737 // sense // exon // 5 /// OTTHUMT00000316781 // sense // exon // 5	hsa-let-7a-3 // chr22:46508629-46508702 (+) /// hsa-let-7b // chr22:46509566-46509648 (+) /// hsa-mir-4763 // chr22:46509446-46509537 (+)				4.16	5.1	4.81	4.05	4.59	5.39	5.53	5.37
20500116	0.08	0.16	-1.057	down	0.557388	MIMAT0004482_st	MIMAT0004482	hsa-let-7b-3p	miRNA	Homo sapiens	chr22	46509625	46509646	+	22	CUAUACAACCUACUGCCUUCCC	ENST00000360737 // sense // exon // 5 /// OTTHUMT00000316781 // sense // exon // 5	hsa-let-7a-3 // chr22:46508629-46508702 (+) /// hsa-let-7b // chr22:46509566-46509648 (+) /// hsa-mir-4763 // chr22:46509446-46509537 (+)				0.01	0.05	0.09	0.16	0.46	0.28	0.08	-0.19
20500117	2.64	3.76	-2.173	down	0.106274	MIMAT0000064_st	MIMAT0000064	hsa-let-7c-5p	miRNA	Homo sapiens	chr21	17912158	17912179	+	22	UGAGGUAGUAGGUUGUAUGGUU	ENST00000362160 // sense // exon // 1 /// ENST00000400178 // sense // intron // 5 /// ENST00000418813 // sense // intron // 3 /// ENST00000428669 // sense // intron // 5 /// ENST00000441820 // sense // intron // 1 /// ENST00000445461 // sense // intron // 5 /// ENST00000453910 // sense // intron // 3 /// ENST00000456342 // sense // intron // 6 /// ENST00000458468 // sense // intron // 6 /// ENST0…	hsa-let-7c // chr21:17912148-17912231 (+) /// hsa-mir-99a // chr21:17911409-17911489 (+)				2.07	3.76	4.1	0.62	3.05	4.38	3.41	4.22
20500118	-0.07	-0.04	-1.021	down	0.827094	MIMAT0026472_st	MIMAT0026472	hsa-let-7c-3p	miRNA	Homo sapiens	chr21	17912203	17912224	+	22	CUGUACAACCUUCUAGCUUUCC	ENST00000362160 // sense // exon // 1 /// ENST00000400178 // sense // intron // 5 /// ENST00000418813 // sense // intron // 3 /// ENST00000428669 // sense // intron // 5 /// ENST00000441820 // sense // intron // 1 /// ENST00000445461 // sense // intron // 5 /// ENST00000453910 // sense // intron // 3 /// ENST00000456342 // sense // intron // 6 /// ENST00000458468 // sense // intron // 6 /// ENST0…	hsa-let-7c // chr21:17912148-17912231 (+) /// hsa-mir-99a // chr21:17911409-17911489 (+)	miRNA-4_0	13-May-14	miRBase	-0.28	-0.05	0.19	-0.14	0.02	-0.2	0.31	-0.28
20500119	4.88	4.2	1.602	up	0.146355	MIMAT0000065_st	MIMAT0000065	hsa-let-7d-5p	miRNA	Homo sapiens	chr9	96941123	96941144	+	22	AGAGGUAGUAGGUUGCAUAGUU	ENST00000416309 // antisense // intron // 3 /// ENST00000602602 // antisense // intron // 2 /// ENST00000602703 // sense // intron // 1 /// OTTHUMT00000053172 // antisense // intron // 3 /// OTTHUMT00000467607 // antisense // intron // 2 /// OTTHUMT00000467752 // sense // intron // 1	hsa-let-7a-1 // chr9:96938239-96938318 (+) /// hsa-let-7d // chr9:96941116-96941202 (+) /// hsa-let-7f-1 // chr9:96938629-96938715 (+)				4.67	5.87	5.34	3.63	4.43	4.92	3.37	4.07
20500120	0.45	0.55	-1.072	down	0.518658	MIMAT0004484_st	MIMAT0004484	hsa-let-7d-3p	miRNA	Homo sapiens	chr9	96941177	96941198	+	22	CUAUACGACCUGCUGCCUUUCU	ENST00000416309 // antisense // intron // 3 /// ENST00000602602 // antisense // intron // 2 /// ENST00000602703 // sense // intron // 1 /// OTTHUMT00000053172 // antisense // intron // 3 /// OTTHUMT00000467607 // antisense // intron // 2 /// OTTHUMT00000467752 // sense // intron // 1	hsa-let-7a-1 // chr9:96938239-96938318 (+) /// hsa-let-7d // chr9:96941116-96941202 (+) /// hsa-let-7f-1 // chr9:96938629-96938715 (+)				0.14	0.73	0.52	0.41	0.6	0.76	0.23	0.6
20500121	1.3	0.45	1.803	up	0.0226317	MIMAT0000066_st	MIMAT0000066	hsa-let-7e-5p	miRNA	Homo sapiens	chr19	52196046	52196067	+	22	UGAGGUAGGAGGUUGUAUAGUU	ENST00000602324 // antisense // exon // 1 /// OTTHUMT00000467329 // antisense // exon // 1	hsa-let-7e // chr19:52196039-52196117 (+) /// hsa-mir-125a // chr19:52196507-52196592 (+) /// hsa-mir-99b // chr19:52195865-52195934 (+)				2.06	1.74	1.12	0.28	0.47	0.14	0.32	0.88
20500122	0.04	-0.11	1.11	up	0.171856	MIMAT0004485_st	MIMAT0004485	hsa-let-7e-3p	miRNA	Homo sapiens	chr19	52196091	52196112	+	22	CUAUACGGCCUCCUAGCUUUCC	ENST00000602324 // antisense // exon // 1 /// OTTHUMT00000467329 // antisense // exon // 1	hsa-let-7e // chr19:52196039-52196117 (+) /// hsa-mir-125a // chr19:52196507-52196592 (+) /// hsa-mir-99b // chr19:52195865-52195934 (+)				-0.01	0.21	0.04	-0.06	0.04	-0.03	-0.14	-0.32
20500123	0.92	0.58	1.266	up	0.235273	MIMAT0000067_st	MIMAT0000067	hsa-let-7f-5p	miRNA	Homo sapiens	chr9	96938635	96938656	+	22	UGAGGUAGUAGAUUGUAUAGUU	ENST00000602703 // sense // intron // 1 /// OTTHUMT00000467752 // sense // intron // 1 /// ENST00000262854 // sense // intron // 60 /// ENST00000342160 // sense // intron // 59 /// ENST00000427052 // sense // intron // 34 /// OTTHUMT00000056766 // sense // intron // 59 /// OTTHUMT00000056767 // sense // intron // 34	hsa-let-7f-2 // chrX:53584153-53584235 (-) /// hsa-mir-98 // chrX:53583184-53583302 (-)				0.85	1.18	1.3	0.35	-0.18	1.08	0.59	0.85
20500124	0.02	-0.08	1.072	up	0.455204	MIMAT0004486_st	MIMAT0004486	hsa-let-7f-1-3p	miRNA	Homo sapiens	chr9	96938691	96938712	+	22	CUAUACAAUCUAUUGCCUUCCC	ENST00000602703 // sense // intron // 1 /// OTTHUMT00000467752 // sense // intron // 1	hsa-let-7a-1 // chr9:96938239-96938318 (+) /// hsa-let-7d // chr9:96941116-96941202 (+) /// hsa-let-7f-1 // chr9:96938629-96938715 (+)				0.14	-0.17	0.2	-0.07	0.12	-0.42	-0.08	0.06
20500125	-0.23	-0.01	-1.165	down	0.0488235	MIMAT0004487_st	MIMAT0004487	hsa-let-7f-2-3p	miRNA	Homo sapiens	chrX	53584157	53584178	-	22	CUAUACAGUCUACUGUCUUUCC	ENST00000262854 // sense // intron // 60 /// ENST00000342160 // sense // intron // 59 /// ENST00000427052 // sense // intron // 34 /// OTTHUMT00000056766 // sense // intron // 59 /// OTTHUMT00000056767 // sense // intron // 34	hsa-let-7f-2 // chrX:53584153-53584235 (-) /// hsa-mir-98 // chrX:53583184-53583302 (-)				-0.37	0	-0.24	-0.3	0.02	-0.02	-0.05	0.03
20500126	0.22	0.02	1.149	up	0.247926	MIMAT0000068_st	MIMAT0000068	hsa-miR-15a-5p	miRNA	Homo sapiens	chr13	50623303	50623324	-	22	UAGCAGCACAUAAUGGUUUGUG	ENST00000235290 // sense // intron // 4 /// ENST00000421758 // sense // exon // 3 /// ENST00000425586 // sense // intron // 4 /// ENST00000433070 // sense // intron // 3 /// ENST00000443587 // sense // intron // 5 /// ENST00000449579 // sense // exon // 4 /// ENST00000458725 // sense // intron // 4 /// OTTHUMT00000044954 // sense // intron // 3 /// OTTHUMT00000044955 // sense // exon // 3 /// OTT…	hsa-mir-15a // chr13:50623255-50623337 (-) /// hsa-mir-16-1 // chr13:50623109-50623197 (-)				0.05	0.78	0.05	0.01	0.13	-0.14	0.05	0.05
20500127	0.15	0.01	1.102	up	0.240758	MIMAT0004488_st	MIMAT0004488	hsa-miR-15a-3p	miRNA	Homo sapiens	chr13	50623266	50623287	-	22	CAGGCCAUAUUGUGCUGCCUCA	ENST00000235290 // sense // intron // 4 /// ENST00000421758 // sense // exon // 3 /// ENST00000425586 // sense // intron // 4 /// ENST00000433070 // sense // intron // 3 /// ENST00000443587 // sense // intron // 5 /// ENST00000449579 // sense // exon // 4 /// ENST00000458725 // sense // intron // 4 /// OTTHUMT00000044954 // sense // intron // 3 /// OTTHUMT00000044955 // sense // exon // 3 /// OTT…	hsa-mir-15a // chr13:50623255-50623337 (-) /// hsa-mir-16-1 // chr13:50623109-50623197 (-)				0.12	0.12	0.28	0.08	-0.15	-0.08	0	0.28
20500128	5.88	4.57	2.479	up	0.0139897	MIMAT0000069_st	MIMAT0000069	hsa-miR-16-5p	miRNA	Homo sapiens	chr13	50623163	50623184	-	22	UAGCAGCACGUAAAUAUUGGCG	ENST00000235290 // sense // intron // 4 /// ENST00000425586 // sense // intron // 4 /// ENST00000433070 // sense // intron // 3 /// ENST00000443587 // sense // intron // 5 /// ENST00000458725 // sense // intron // 4 /// OTTHUMT00000044954 // sense // intron // 3 /// OTTHUMT00000044957 // sense // intron // 4 /// OTTHUMT00000044958 // sense // intron // 5 /// OTTHUMT00000044961 // sense // intron …	hsa-mir-16-2 // chr3:160122533-160122613 (+) /// hsa-mir-15b // chr3:160122376-160122473 (+)				5.41	7.08	6.06	4.98	5.12	5.37	3.81	3.99
20500129	0.75	0.49	1.197	up	0.129017	MIMAT0004489_st	MIMAT0004489	hsa-miR-16-1-3p	miRNA	Homo sapiens	chr13	50623121	50623142	-	22	CCAGUAUUAACUGUGCUGCUGA	ENST00000235290 // sense // intron // 4 /// ENST00000425586 // sense // intron // 4 /// ENST00000433070 // sense // intron // 3 /// ENST00000443587 // sense // intron // 5 /// ENST00000458725 // sense // intron // 4 /// OTTHUMT00000044954 // sense // intron // 3 /// OTTHUMT00000044957 // sense // intron // 4 /// OTTHUMT00000044958 // sense // intron // 5 /// OTTHUMT00000044961 // sense // intron …	hsa-mir-15a // chr13:50623255-50623337 (-) /// hsa-mir-16-1 // chr13:50623109-50623197 (-)				0.41	0.69	0.81	1.1	0.16	0.42	0.72	0.65
20500130	4.59	3.2	2.621	up	0.0222252	MIMAT0000070_st	MIMAT0000070	hsa-miR-17-5p	miRNA	Homo sapiens	chr13	92002872	92002894	+	23	CAAAGUGCUUACAGUGCAGGUAG	ENST00000400282 // sense // intron // 3 /// ENST00000581816 // sense // exon // 3 /// ENST00000582141 // sense // exon // 2 /// OTTHUMT00000045448 // sense // intron // 3 /// OTTHUMT00000442497 // sense // exon // 2 /// OTTHUMT00000442498 // sense // exon // 3	hsa-mir-17 // chr13:92002859-92002942 (+) /// hsa-mir-18a // chr13:92003005-92003075 (+) /// hsa-mir-19a // chr13:92003145-92003226 (+) /// hsa-mir-19b-1 // chr13:92003446-92003532 (+) /// hsa-mir-20a // chr13:92003319-92003389 (+) /// hsa-mir-92a-1 // chr13:92003568-92003645 (+)				4.69	5.67	4.3	3.72	4.12	4.1	1.71	2.87
20500131	-0.1	-0.11	1.007	up	0.923793	MIMAT0000071_st	MIMAT0000071	hsa-miR-17-3p	miRNA	Homo sapiens	chr13	92002909	92002930	+	22	ACUGCAGUGAAGGCACUUGUAG	ENST00000400282 // sense // intron // 3 /// ENST00000581816 // sense // exon // 3 /// ENST00000582141 // sense // exon // 2 /// OTTHUMT00000045448 // sense // intron // 3 /// OTTHUMT00000442497 // sense // exon // 2 /// OTTHUMT00000442498 // sense // exon // 3	hsa-mir-17 // chr13:92002859-92002942 (+) /// hsa-mir-18a // chr13:92003005-92003075 (+) /// hsa-mir-19a // chr13:92003145-92003226 (+) /// hsa-mir-19b-1 // chr13:92003446-92003532 (+) /// hsa-mir-20a // chr13:92003319-92003389 (+) /// hsa-mir-92a-1 // chr13:92003568-92003645 (+)				-0.1	-0.1	-0.22	0.01	-0.25	-0.22	0.04	-0.02
20500132	0.62	0.11	1.424	up	0.00210503	MIMAT0000072_st	MIMAT0000072	hsa-miR-18a-5p	miRNA	Homo sapiens	chr13	92003010	92003032	+	23	UAAGGUGCAUCUAGUGCAGAUAG	ENST00000362310 // sense // exon // 1 /// ENST00000400282 // sense // intron // 3 /// ENST00000581816 // sense // exon // 3 /// ENST00000582141 // sense // exon // 2 /// OTTHUMT00000045448 // sense // intron // 3 /// OTTHUMT00000442497 // sense // exon // 2 /// OTTHUMT00000442498 // sense // exon // 3	hsa-mir-17 // chr13:92002859-92002942 (+) /// hsa-mir-18a // chr13:92003005-92003075 (+) /// hsa-mir-19a // chr13:92003145-92003226 (+) /// hsa-mir-19b-1 // chr13:92003446-92003532 (+) /// hsa-mir-20a // chr13:92003319-92003389 (+) /// hsa-mir-92a-1 // chr13:92003568-92003645 (+)				0.82	0.56	0.85	0.27	0.01	0.16	0.13	0.13
20500133	0.05	0.02	1.021	up	0.777098	MIMAT0002891_st	MIMAT0002891	hsa-miR-18a-3p	miRNA	Homo sapiens	chr13	92003051	92003073	+	23	ACUGCCCUAAGUGCUCCUUCUGG	ENST00000362310 // sense // exon // 1 /// ENST00000400282 // sense // intron // 3 /// ENST00000581816 // sense // exon // 3 /// ENST00000582141 // sense // exon // 2 /// OTTHUMT00000045448 // sense // intron // 3 /// OTTHUMT00000442497 // sense // exon // 2 /// OTTHUMT00000442498 // sense // exon // 3	hsa-mir-17 // chr13:92002859-92002942 (+) /// hsa-mir-18a // chr13:92003005-92003075 (+) /// hsa-mir-19a // chr13:92003145-92003226 (+) /// hsa-mir-19b-1 // chr13:92003446-92003532 (+) /// hsa-mir-20a // chr13:92003319-92003389 (+) /// hsa-mir-92a-1 // chr13:92003568-92003645 (+)	miRNA-4_0	13-May-14	miRBase	0.15	-0.16	0.21	0	-0.01	0.13	0.11	-0.16
20500134	-0.07	-0.18	1.079	up	0.40103	MIMAT0004490_st	MIMAT0004490	hsa-miR-19a-5p	miRNA	Homo sapiens	chr13	92003158	92003179	+	22	AGUUUUGCAUAGUUGCACUACA	ENST00000400282 // sense // intron // 3 /// ENST00000581816 // sense // exon // 3 /// ENST00000582141 // sense // exon // 2 /// OTTHUMT00000045448 // sense // intron // 3 /// OTTHUMT00000442497 // sense // exon // 2 /// OTTHUMT00000442498 // sense // exon // 3	hsa-mir-17 // chr13:92002859-92002942 (+) /// hsa-mir-18a // chr13:92003005-92003075 (+) /// hsa-mir-19a // chr13:92003145-92003226 (+) /// hsa-mir-19b-1 // chr13:92003446-92003532 (+) /// hsa-mir-20a // chr13:92003319-92003389 (+) /// hsa-mir-92a-1 // chr13:92003568-92003645 (+)	miRNA-4_0	13-May-14	miRBase	0.17	-0.17	-0.25	-0.04	-0.17	-0.38	-0.07	-0.08
20500135	0.04	0.06	-1.014	down	0.75639	MIMAT0000073_st	MIMAT0000073	hsa-miR-19a-3p	miRNA	Homo sapiens	chr13	92003193	92003215	+	23	UGUGCAAAUCUAUGCAAAACUGA	ENST00000400282 // sense // intron // 3 /// ENST00000581816 // sense // exon // 3 /// ENST00000582141 // sense // exon // 2 /// OTTHUMT00000045448 // sense // intron // 3 /// OTTHUMT00000442497 // sense // exon // 2 /// OTTHUMT00000442498 // sense // exon // 3	hsa-mir-17 // chr13:92002859-92002942 (+) /// hsa-mir-18a // chr13:92003005-92003075 (+) /// hsa-mir-19a // chr13:92003145-92003226 (+) /// hsa-mir-19b-1 // chr13:92003446-92003532 (+) /// hsa-mir-20a // chr13:92003319-92003389 (+) /// hsa-mir-92a-1 // chr13:92003568-92003645 (+)				0.05	0.1	0.05	-0.06	0.01	0.05	0.14	0.05
20500136	0.08	-0.04	1.087	up	0.227789	MIMAT0004491_st	MIMAT0004491	hsa-miR-19b-1-5p	miRNA	Homo sapiens	chr13	92003461	92003483	+	23	AGUUUUGCAGGUUUGCAUCCAGC	ENST00000400282 // sense // intron // 3 /// ENST00000581816 // sense // exon // 3 /// ENST00000582141 // sense // exon // 2 /// OTTHUMT00000045448 // sense // intron // 3 /// OTTHUMT00000442497 // sense // exon // 2 /// OTTHUMT00000442498 // sense // exon // 3	hsa-mir-17 // chr13:92002859-92002942 (+) /// hsa-mir-18a // chr13:92003005-92003075 (+) /// hsa-mir-19a // chr13:92003145-92003226 (+) /// hsa-mir-19b-1 // chr13:92003446-92003532 (+) /// hsa-mir-20a // chr13:92003319-92003389 (+) /// hsa-mir-92a-1 // chr13:92003568-92003645 (+)				0.14	-0.03	0.05	0.15	-0.11	-0.08	0.05	-0.01
20500137	1.17	0.16	2.014	up	0.0101645	MIMAT0000074_st	MIMAT0000074	hsa-miR-19b-3p	miRNA	Homo sapiens	chr13	92003499	92003521	+	23	UGUGCAAAUCCAUGCAAAACUGA	ENST00000400282 // sense // intron // 3 /// ENST00000581816 // sense // exon // 3 /// ENST00000582141 // sense // exon // 2 /// OTTHUMT00000045448 // sense // intron // 3 /// OTTHUMT00000442497 // sense // exon // 2 /// OTTHUMT00000442498 // sense // exon // 3 /// ENST00000385077 // sense // exon // 1	hsa-mir-19b-2 // chrX:133303701-133303796 (-) /// hsa-mir-92a-2 // chrX:133303568-133303642 (-) /// hsa-mir-106a // chrX:133304228-133304308 (-) /// hsa-mir-363 // chrX:133303408-133303482 (-) /// hsa-mir-18b // chrX:133304071-133304141 (-) /// hsa-mir-20b // chrX:133303839-133303907 (-)				0.78	1.94	1.64	0.3	0.53	0.46	-0.05	-0.28
20500138	-0.02	0.05	-1.05	down	0.657476	MIMAT0004492_st	MIMAT0004492	hsa-miR-19b-2-5p	miRNA	Homo sapiens	chrX	133303757	133303778	-	22	AGUUUUGCAGGUUUGCAUUUCA	ENST00000385077 // sense // exon // 1	hsa-mir-19b-2 // chrX:133303701-133303796 (-) /// hsa-mir-92a-2 // chrX:133303568-133303642 (-) /// hsa-mir-106a // chrX:133304228-133304308 (-) /// hsa-mir-363 // chrX:133303408-133303482 (-) /// hsa-mir-18b // chrX:133304071-133304141 (-) /// hsa-mir-20b // chrX:133303839-133303907 (-)				-0.16	0.05	0.36	-0.31	-0.08	0.07	0.1	0.1
20500139	4.2	2.84	2.567	up	0.00453412	MIMAT0000075_st	MIMAT0000075	hsa-miR-20a-5p	miRNA	Homo sapiens	chr13	92003326	92003348	+	23	UAAAGUGCUUAUAGUGCAGGUAG	ENST00000400282 // sense // intron // 3 /// ENST00000581816 // sense // exon // 3 /// ENST00000582141 // sense // exon // 2 /// OTTHUMT00000045448 // sense // intron // 3 /// OTTHUMT00000442497 // sense // exon // 2 /// OTTHUMT00000442498 // sense // exon // 3	hsa-mir-17 // chr13:92002859-92002942 (+) /// hsa-mir-18a // chr13:92003005-92003075 (+) /// hsa-mir-19a // chr13:92003145-92003226 (+) /// hsa-mir-19b-1 // chr13:92003446-92003532 (+) /// hsa-mir-20a // chr13:92003319-92003389 (+) /// hsa-mir-92a-1 // chr13:92003568-92003645 (+)				4.06	5.08	4.29	3.37	3.04	3.75	1.99	2.56
20500140	-0.03	-0.04	1.007	up	0.906136	MIMAT0004493_st	MIMAT0004493	hsa-miR-20a-3p	miRNA	Homo sapiens	chr13	92003362	92003383	+	22	ACUGCAUUAUGAGCACUUAAAG	ENST00000400282 // sense // intron // 3 /// ENST00000581816 // sense // exon // 3 /// ENST00000582141 // sense // exon // 2 /// OTTHUMT00000045448 // sense // intron // 3 /// OTTHUMT00000442497 // sense // exon // 2 /// OTTHUMT00000442498 // sense // exon // 3	hsa-mir-17 // chr13:92002859-92002942 (+) /// hsa-mir-18a // chr13:92003005-92003075 (+) /// hsa-mir-19a // chr13:92003145-92003226 (+) /// hsa-mir-19b-1 // chr13:92003446-92003532 (+) /// hsa-mir-20a // chr13:92003319-92003389 (+) /// hsa-mir-92a-1 // chr13:92003568-92003645 (+)				0.07	-0.24	0.09	-0.04	-0.01	-0.08	-0.15	0.07
20500141	-0.1	-0.1	1	none	0.974661	MIMAT0000076_st	MIMAT0000076	hsa-miR-21-5p	miRNA	Homo sapiens	chr17	57918634	57918655	+	22	UAGCUUAUCAGACUGAUGUUGA	ENST00000592790 // sense // exon // 1 /// OTTHUMT00000448807 // sense // exon // 1	---				-0.32	0.34	-0.18	-0.22	-0.2	-0.18	0.2	-0.22
20500142	-0.08	-0.02	-1.042	down	0.595645	MIMAT0004494_st	MIMAT0004494	hsa-miR-21-3p	miRNA	Homo sapiens	chr17	57918672	57918692	+	21	CAACACCAGUCGAUGGGCUGU	ENST00000592790 // sense // exon // 1 /// OTTHUMT00000448807 // sense // exon // 1	---				-0.13	-0.29	0.08	0.01	0.03	0.13	-0.27	0.04
20500143	0.03	-0.04	1.05	up	0.587603	MIMAT0004495_st	MIMAT0004495	hsa-miR-22-5p	miRNA	Homo sapiens	chr17	1617246	1617267	-	22	AGUUCUUCAGUGGCAAGCUUUA	ENST00000334146 // sense // exon // 3 /// ENST00000362190 // sense // exon // 1 /// ENST00000570416 // sense // exon // 2 /// ENST00000571091 // sense // exon // 2 /// ENST00000571595 // sense // exon // 2 /// ENST00000573075 // sense // exon // 3 /// ENST00000573127 // sense // exon // 3 /// ENST00000574016 // sense // exon // 3 /// ENST00000574306 // sense // exon // 2 /// ENST00000575626 // se…	---				-0.16	0.1	-0.08	0.25	-0.01	-0.33	0.17	-0.01
20500144	1.51	0.16	2.549	up	0.0573606	MIMAT0000077_st	MIMAT0000077	hsa-miR-22-3p	miRNA	Homo sapiens	chr17	1617208	1617229	-	22	AAGCUGCCAGUUGAAGAACUGU	ENST00000334146 // sense // exon // 3 /// ENST00000362190 // sense // exon // 1 /// ENST00000570416 // sense // exon // 2 /// ENST00000571091 // sense // exon // 2 /// ENST00000571595 // sense // exon // 2 /// ENST00000573075 // sense // exon // 3 /// ENST00000573127 // sense // exon // 3 /// ENST00000574016 // sense // exon // 3 /// ENST00000574306 // sense // exon // 2 /// ENST00000575626 // se…	---				2.12	3.62	0.53	-0.25	0.2	0.14	0.14	0.14
20500145	0.15	0.04	1.079	up	0.594859	MIMAT0004496_st	MIMAT0004496	hsa-miR-23a-5p	miRNA	Homo sapiens	chr19	13947444	13947465	-	22	GGGGUUCCUGGGGAUGGGAUUU	---	hsa-mir-23a // chr19:13947401-13947473 (-) /// hsa-mir-24-2 // chr19:13947101-13947173 (-) /// hsa-mir-27a // chr19:13947254-13947331 (-)				-0.36	0.73	-0.11	0.34	0.2	-0.08	0.18	-0.15
20500146	6.51	5.57	1.919	up	0.0572966	MIMAT0000078_st	MIMAT0000078	hsa-miR-23a-3p	miRNA	Homo sapiens	chr19	13947409	13947429	-	21	AUCACAUUGCCAGGGAUUUCC	---	hsa-mir-23a // chr19:13947401-13947473 (-) /// hsa-mir-24-2 // chr19:13947101-13947173 (-) /// hsa-mir-27a // chr19:13947254-13947331 (-)				6.37	7.63	6.63	5.4	6	6.41	4.95	4.91
20500147	0.11	0.01	1.072	up	0.318153	MIMAT0000079_st	MIMAT0000079	hsa-miR-24-1-5p	miRNA	Homo sapiens	chr9	97848309	97848330	+	22	UGCCUACUGAGCUGAUAUCAGU	ENST00000297979 // sense // intron // 14 /// ENST00000375315 // sense // intron // 15 /// ENST00000384885 // antisense // exon // 1 /// ENST00000428313 // sense // intron // 15 /// ENST00000463372 // sense // intron // 5 /// ENST00000468164 // sense // intron // 4 /// ENST00000471978 // sense // intron // 5 /// ENST00000478473 // sense // exon // 7 /// OTTHUMT00000053196 // sense // intron // 5 /…	hsa-mir-24-1 // chr9:97848303-97848370 (+) /// hsa-mir-23b // chr9:97847490-97847586 (+) /// hsa-mir-27b // chr9:97847727-97847823 (+) /// hsa-mir-3074 // chr9:97848296-97848376 (-)				0.28	0.06	0.14	-0.03	-0.07	-0.08	0.12	0.06
20500148	4.95	3.32	3.095	up	0.00642077	MIMAT0000080_st	MIMAT0000080	hsa-miR-24-3p	miRNA	Homo sapiens	chr19	13947103	13947124	-	22	UGGCUCAGUUCAGCAGGAACAG	ENST00000297979 // sense // intron // 14 /// ENST00000375315 // sense // intron // 15 /// ENST00000384885 // antisense // exon // 1 /// ENST00000428313 // sense // intron // 15 /// ENST00000463372 // sense // intron // 5 /// ENST00000468164 // sense // intron // 4 /// ENST00000471978 // sense // intron // 5 /// ENST00000478473 // sense // exon // 7 /// OTTHUMT00000053196 // sense // intron // 5 /…	hsa-mir-23a // chr19:13947401-13947473 (-) /// hsa-mir-24-2 // chr19:13947101-13947173 (-) /// hsa-mir-27a // chr19:13947254-13947331 (-)				4.93	5.96	5.24	3.68	3.78	4.36	2.66	2.49
20500149	-0.04	-0.01	-1.021	down	0.810781	MIMAT0004497_st	MIMAT0004497	hsa-miR-24-2-5p	miRNA	Homo sapiens	chr19	13947140	13947161	-	22	UGCCUACUGAGCUGAAACACAG	ENST00000587762 // sense // exon // 1 /// OTTHUMT00000457941 // sense // exon // 1	hsa-mir-23a // chr19:13947401-13947473 (-) /// hsa-mir-24-2 // chr19:13947101-13947173 (-) /// hsa-mir-27a // chr19:13947254-13947331 (-)				0.14	-0.16	0.02	-0.16	-0.17	-0.04	0.2	-0.04
20500150	0.02	-0.06	1.057	up	0.508688	MIMAT0004498_st	MIMAT0004498	hsa-miR-25-5p	miRNA	Homo sapiens	chr7	99691233	99691253	-	21	AGGCGGAGACUUGGGCAAUUG	ENST00000303887 // sense // intron // 13 /// ENST00000343023 // sense // intron // 8 /// ENST00000354230 // sense // intron // 12 /// ENST00000485286 // sense // intron // 12 /// ENST00000489841 // sense // intron // 12 /// ENST00000491245 // sense // intron // 4 /// ENST00000493352 // sense // intron // 2 /// OTTHUMT00000336534 // sense // intron // 13 /// OTTHUMT00000336598 // sense // intron /…	hsa-mir-25 // chr7:99691183-99691266 (-) /// hsa-mir-93 // chr7:99691391-99691470 (-) /// hsa-mir-106b // chr7:99691616-99691697 (-)	miRNA-4_0	13-May-14	miRBase	-0.08	0.01	0.31	-0.15	0.1	-0.25	-0.14	0.04
20500151	0.92	0.37	1.464	up	0.00202574	MIMAT0000081_st	MIMAT0000081	hsa-miR-25-3p	miRNA	Homo sapiens	chr7	99691194	99691215	-	22	CAUUGCACUUGUCUCGGUCUGA	ENST00000303887 // sense // intron // 13 /// ENST00000343023 // sense // intron // 8 /// ENST00000354230 // sense // intron // 12 /// ENST00000485286 // sense // intron // 12 /// ENST00000489841 // sense // intron // 12 /// ENST00000491245 // sense // intron // 4 /// ENST00000493352 // sense // intron // 2 /// OTTHUMT00000336534 // sense // intron // 13 /// OTTHUMT00000336598 // sense // intron /…	hsa-mir-25 // chr7:99691183-99691266 (-) /// hsa-mir-93 // chr7:99691391-99691470 (-) /// hsa-mir-106b // chr7:99691616-99691697 (-)				0.89	0.98	0.69	1.11	0.1	0.66	0.27	0.46
20500152	6.77	5.26	2.848	up	0.00459514	MIMAT0000082_st	MIMAT0000082	hsa-miR-26a-5p	miRNA	Homo sapiens	chr12	58218441	58218462	-	22	UUCAAGUAAUCCAGGAUAGGCU	ENST00000273179 // sense // intron // 5 /// ENST00000310189 // sense // intron // 4 /// ENST00000443503 // sense // intron // 4 /// ENST00000447745 // sense // intron // 2 /// ENST00000486978 // sense // intron // 5 /// OTTHUMT00000342392 // sense // intron // 5 /// OTTHUMT00000342393 // sense // intron // 5 /// OTTHUMT00000342394 // sense // intron // 4 /// OTTHUMT00000342397 // sense // intron …	---				6.51	7.86	6.83	5.87	5.83	6.03	4.68	4.49
20500153	0.08	-0.1	1.133	up	0.248178	MIMAT0004499_st	MIMAT0004499	hsa-miR-26a-1-3p	miRNA	Homo sapiens	chr3	38010943	38010964	+	22	CCUAUUCUUGGUUACUUGCACG	ENST00000273179 // sense // intron // 5 /// ENST00000310189 // sense // intron // 4 /// ENST00000443503 // sense // intron // 4 /// ENST00000447745 // sense // intron // 2 /// ENST00000486978 // sense // intron // 5 /// OTTHUMT00000342392 // sense // intron // 5 /// OTTHUMT00000342393 // sense // intron // 5 /// OTTHUMT00000342394 // sense // intron // 4 /// OTTHUMT00000342397 // sense // intron …	---				-0.14	0.55	-0.08	-0.03	-0.03	-0.03	-0.19	-0.16
20500154	-0.03	0.1	-1.094	down	0.454458	MIMAT0000083_st	MIMAT0000083	hsa-miR-26b-5p	miRNA	Homo sapiens	chr2	219267380	219267400	+	21	UUCAAGUAAUUCAGGAUAGGU	ENST00000273062 // sense // intron // 4 /// ENST00000428361 // sense // intron // 4 /// ENST00000443891 // sense // intron // 4 /// ENST00000452977 // sense // intron // 4 /// ENST00000464255 // sense // intron // 4 /// ENST00000473420 // sense // intron // 4 /// ENST00000482272 // sense // intron // 3 /// ENST00000488627 // sense // intron // 4 /// ENST00000491064 // sense // intron // 4 /// ENS…	---				-0.14	-0.23	0.5	-0.23	0.09	0.16	0.2	-0.06
20500155	-0.09	0.01	-1.072	down	0.389103	MIMAT0004500_st	MIMAT0004500	hsa-miR-26b-3p	miRNA	Homo sapiens	chr2	219267415	219267436	+	22	CCUGUUCUCCAUUACUUGGCUC	ENST00000273062 // sense // intron // 4 /// ENST00000428361 // sense // intron // 4 /// ENST00000443891 // sense // intron // 4 /// ENST00000452977 // sense // intron // 4 /// ENST00000464255 // sense // intron // 4 /// ENST00000473420 // sense // intron // 4 /// ENST00000482272 // sense // intron // 3 /// ENST00000488627 // sense // intron // 4 /// ENST00000491064 // sense // intron // 4 /// ENS…	---				-0.16	0.08	-0.25	-0.02	-0.03	-0.09	0.18	-0.03
20500156	-0.03	0.02	-1.035	down	0.718988	MIMAT0004501_st	MIMAT0004501	hsa-miR-27a-5p	miRNA	Homo sapiens	chr19	13947301	13947322	-	22	AGGGCUUAGCUGCUUGUGAGCA	---	hsa-mir-23a // chr19:13947401-13947473 (-) /// hsa-mir-24-2 // chr19:13947101-13947173 (-) /// hsa-mir-27a // chr19:13947254-13947331 (-)				0.32	-0.02	-0.19	-0.23	-0.11	0.01	0.16	0.01
20500157	1.9	0.73	2.25	up	0.0339509	MIMAT0000084_st	MIMAT0000084	hsa-miR-27a-3p	miRNA	Homo sapiens	chr19	13947261	13947281	-	21	UUCACAGUGGCUAAGUUCCGC	---	hsa-mir-23a // chr19:13947401-13947473 (-) /// hsa-mir-24-2 // chr19:13947101-13947173 (-) /// hsa-mir-27a // chr19:13947254-13947331 (-)				1.25	3.23	2.45	0.65	1.49	0.82	0.2	0.41
20500158	0.4	0.29	1.079	up	0.591337	MIMAT0000085_st	MIMAT0000085	hsa-miR-28-5p	miRNA	Homo sapiens	chr3	188406582	188406603	+	22	AAGGAGCUCACAGUCUAUUGAG	ENST00000312675 // sense // intron // 6 /// ENST00000415906 // sense // intron // 1 /// ENST00000448637 // sense // intron // 6 /// ENST00000471917 // sense // intron // 2 /// ENST00000543006 // sense // intron // 6 /// OTTHUMT00000344030 // sense // intron // 6 /// OTTHUMT00000344031 // sense // intron // 6 /// OTTHUMT00000344045 // sense // intron // 2 /// OTTHUMT00000344048 // sense // intron …	---				0.37	0.99	0.15	0.09	0.07	0.67	0.1	0.32
20500159	0.31	0.26	1.035	up	0.754477	MIMAT0004502_st	MIMAT0004502	hsa-miR-28-3p	miRNA	Homo sapiens	chr3	188406622	188406643	+	22	CACUAGAUUGUGAGCUCCUGGA	ENST00000312675 // sense // intron // 6 /// ENST00000415906 // sense // intron // 1 /// ENST00000448637 // sense // intron // 6 /// ENST00000471917 // sense // intron // 2 /// ENST00000543006 // sense // intron // 6 /// OTTHUMT00000344030 // sense // intron // 6 /// OTTHUMT00000344031 // sense // intron // 6 /// OTTHUMT00000344045 // sense // intron // 2 /// OTTHUMT00000344048 // sense // intron …	---				0.57	0.41	0.21	0.04	0.31	0.53	0.27	-0.07
20500160	0.02	-0.06	1.057	up	0.483988	MIMAT0004503_st	MIMAT0004503	hsa-miR-29a-5p	miRNA	Homo sapiens	chr7	130561545	130561566	-	22	ACUGAUUUCUUUUGGUGUUCAG	ENST00000362111 // sense // exon // 1 /// ENST00000447430 // antisense // intron // 2 /// OTTHUMT00000338093 // antisense // intron // 2	hsa-mir-29a // chr7:130561506-130561569 (-) /// hsa-mir-29b-1 // chr7:130562218-130562298 (-)				-0.08	0.05	-0.14	0.23	0	-0.11	0	-0.13
20500161	0.14	-0.01	1.11	up	0.285041	MIMAT0000086_st	MIMAT0000086	hsa-miR-29a-3p	miRNA	Homo sapiens	chr7	130561507	130561528	-	22	UAGCACCAUCUGAAAUCGGUUA	ENST00000362111 // sense // exon // 1 /// ENST00000447430 // antisense // intron // 2 /// OTTHUMT00000338093 // antisense // intron // 2	hsa-mir-29a // chr7:130561506-130561569 (-) /// hsa-mir-29b-1 // chr7:130562218-130562298 (-)				0.35	0.24	0.08	-0.1	0.09	-0.19	-0.22	0.27
20500162	0	-0.06	1.042	up	0.669065	MIMAT0000087_st	MIMAT0000087	hsa-miR-30a-5p	miRNA	Homo sapiens	chr6	72113298	72113319	-	22	UGUAAACAUCCUCGACUGGAAG	ENST00000413945 // sense // intron // 3 /// ENST00000436803 // sense // intron // 3 /// ENST00000602823 // sense // intron // 2 /// OTTHUMT00000041155 // sense // intron // 3 /// OTTHUMT00000041167 // sense // intron // 3 /// OTTHUMT00000467928 // sense // intron // 2	---				0.09	0.1	-0.08	-0.11	-0.01	-0.07	-0.39	0.24
20500163	-0.14	-0.14	1	none	0.960006	MIMAT0000088_st	MIMAT0000088	hsa-miR-30a-3p	miRNA	Homo sapiens	chr6	72113257	72113278	-	22	CUUUCAGUCGGAUGUUUGCAGC	ENST00000413945 // sense // intron // 3 /// ENST00000436803 // sense // intron // 3 /// ENST00000602823 // sense // intron // 2 /// OTTHUMT00000041155 // sense // intron // 3 /// OTTHUMT00000041167 // sense // intron // 3 /// OTTHUMT00000467928 // sense // intron // 2	---				-0.14	-0.38	0.18	-0.23	0.21	-0.22	-0.31	-0.22
20500164	0.03	-0.14	1.125	up	0.272374	MIMAT0000089_st	MIMAT0000089	hsa-miR-31-5p	miRNA	Homo sapiens	chr9	21512157	21512177	-	21	AGGCAAGAUGCUGGCAUAGCU	ENST00000304425 // sense // intron // 1 /// OTTHUMT00000051910 // sense // intron // 1	---				-0.08	0.45	0	-0.25	-0.25	-0.25	0.03	-0.08
20500165	0.06	0.05	1.007	up	0.870285	MIMAT0004504_st	MIMAT0004504	hsa-miR-31-3p	miRNA	Homo sapiens	chr9	21512120	21512141	-	22	UGCUAUGCCAACAUAUUGCCAU	ENST00000304425 // sense // intron // 1 /// OTTHUMT00000051910 // sense // intron // 1	---				-0.03	0.28	-0.11	0.12	-0.03	0.04	0.06	0.12
20500166	0.26	0.21	1.035	up	0.712151	MIMAT0000090_st	MIMAT0000090	hsa-miR-32-5p	miRNA	Homo sapiens	chr9	111808552	111808573	-	22	UAUUGCACAUUACUAAGUUGCA	ENST00000374586 // sense // intron // 14 /// ENST00000413712 // sense // intron // 8 /// ENST00000491854 // sense // intron // 12 /// OTTHUMT00000053587 // sense // intron // 14 /// OTTHUMT00000053588 // sense // intron // 12 /// OTTHUMT00000356304 // sense // intron // 8	---				0.51	0.12	0.41	0.01	0.07	0.44	0.2	0.14
20500167	0	0.23	-1.173	down	0.112536	MIMAT0004505_st	MIMAT0004505	hsa-miR-32-3p	miRNA	Homo sapiens	chr9	111808511	111808532	-	22	CAAUUUAGUGUGUGUGAUAUUU	ENST00000374586 // sense // intron // 14 /// ENST00000413712 // sense // intron // 8 /// ENST00000491854 // sense // intron // 12 /// OTTHUMT00000053587 // sense // intron // 14 /// OTTHUMT00000053588 // sense // intron // 12 /// OTTHUMT00000356304 // sense // intron // 8	---	miRNA-4_0	13-May-14	miRBase	0.18	0.11	-0.32	0.04	0.03	0.18	0.25	0.46
20500168	0.16	0.02	1.102	up	0.319935	MIMAT0000091_st	MIMAT0000091	hsa-miR-33a-5p	miRNA	Homo sapiens	chr22	42296953	42296973	+	21	GUGCAUUGUAGUUGCAUUGCA	ENST00000361204 // sense // intron // 16 /// ENST00000424354 // sense // intron // 19 /// ENST00000435061 // sense // intron // 2 /// ENST00000490262 // sense // intron // 1 /// ENST00000491541 // sense // intron // 10 /// OTTHUMT00000321956 // sense // intron // 16 /// OTTHUMT00000321957 // sense // intron // 19 /// OTTHUMT00000321958 // sense // intron // 10 /// OTTHUMT00000321959 // sense // i…	---				0.18	0.11	0	0.35	-0.28	-0.04	0.2	0.22
20500169	0	-0.13	1.094	up	0.190292	MIMAT0004506_st	MIMAT0004506	hsa-miR-33a-3p	miRNA	Homo sapiens	chr22	42296993	42297014	+	22	CAAUGUUUCCACAGUGCAUCAC	ENST00000361204 // sense // intron // 16 /// ENST00000424354 // sense // intron // 19 /// ENST00000435061 // sense // intron // 2 /// ENST00000490262 // sense // intron // 1 /// ENST00000491541 // sense // intron // 10 /// OTTHUMT00000321956 // sense // intron // 16 /// OTTHUMT00000321957 // sense // intron // 19 /// OTTHUMT00000321958 // sense // intron // 10 /// OTTHUMT00000321959 // sense // i…	---	miRNA-4_0	13-May-14	miRBase	0.08	-0.12	-0.03	0.05	-0.15	-0.16	-0.08	-0.12
20500170	-0.11	-0.3	1.141	up	0.116837	MIMAT0004507_st	MIMAT0004507	hsa-miR-92a-1-5p	miRNA	Homo sapiens	chr13	92003578	92003600	+	23	AGGUUGGGAUCGGUUGCAAUGCU	ENST00000385233 // sense // exon // 1 /// ENST00000400282 // sense // intron // 3 /// ENST00000581816 // sense // exon // 3 /// ENST00000582141 // sense // exon // 2 /// OTTHUMT00000045448 // sense // intron // 3 /// OTTHUMT00000442497 // sense // exon // 2 /// OTTHUMT00000442498 // sense // exon // 3	hsa-mir-17 // chr13:92002859-92002942 (+) /// hsa-mir-18a // chr13:92003005-92003075 (+) /// hsa-mir-19a // chr13:92003145-92003226 (+) /// hsa-mir-19b-1 // chr13:92003446-92003532 (+) /// hsa-mir-20a // chr13:92003319-92003389 (+) /// hsa-mir-92a-1 // chr13:92003568-92003645 (+)				0.12	-0.16	-0.13	-0.25	-0.41	-0.08	-0.33	-0.37
20500171	6.77	5.79	1.972	up	0.0194971	MIMAT0000092_st	MIMAT0000092	hsa-miR-92a-3p	miRNA	Homo sapiens	chr13	92003615	92003636	+	22	UAUUGCACUUGUCCCGGCCUGU	ENST00000385233 // sense // exon // 1 /// ENST00000400282 // sense // intron // 3 /// ENST00000581816 // sense // exon // 3 /// ENST00000582141 // sense // exon // 2 /// OTTHUMT00000045448 // sense // intron // 3 /// OTTHUMT00000442497 // sense // exon // 2 /// OTTHUMT00000442498 // sense // exon // 3	hsa-mir-19b-2 // chrX:133303701-133303796 (-) /// hsa-mir-92a-2 // chrX:133303568-133303642 (-) /// hsa-mir-106a // chrX:133304228-133304308 (-) /// hsa-mir-363 // chrX:133303408-133303482 (-) /// hsa-mir-18b // chrX:133304071-133304141 (-) /// hsa-mir-20b // chrX:133303839-133303907 (-)				6.72	7.82	6.65	5.87	6.15	6.26	5.18	5.57
20500172	-0.08	0.02	-1.072	down	0.381003	MIMAT0004508_st	MIMAT0004508	hsa-miR-92a-2-5p	miRNA	Homo sapiens	chrX	133303613	133303634	-	22	GGGUGGGGAUUUGUUGCAUUAC	---	hsa-mir-19b-2 // chrX:133303701-133303796 (-) /// hsa-mir-92a-2 // chrX:133303568-133303642 (-) /// hsa-mir-106a // chrX:133304228-133304308 (-) /// hsa-mir-363 // chrX:133303408-133303482 (-) /// hsa-mir-18b // chrX:133304071-133304141 (-) /// hsa-mir-20b // chrX:133303839-133303907 (-)				-0.03	-0.06	-0.08	-0.16	0.06	0.14	-0.27	0.14
20500173	4.6	3.44	2.235	up	0.00513643	MIMAT0000093_st	MIMAT0000093	hsa-miR-93-5p	miRNA	Homo sapiens	chr7	99691438	99691460	-	23	CAAAGUGCUGUUCGUGCAGGUAG	ENST00000303887 // sense // intron // 13 /// ENST00000343023 // sense // intron // 8 /// ENST00000354230 // sense // intron // 12 /// ENST00000485286 // sense // intron // 12 /// ENST00000489841 // sense // intron // 12 /// ENST00000491245 // sense // intron // 4 /// ENST00000493352 // sense // intron // 2 /// OTTHUMT00000336534 // sense // intron // 13 /// OTTHUMT00000336598 // sense // intron /…	hsa-mir-25 // chr7:99691183-99691266 (-) /// hsa-mir-93 // chr7:99691391-99691470 (-) /// hsa-mir-106b // chr7:99691616-99691697 (-)				4.84	5.06	4.64	3.88	3.75	3.86	2.35	3.79
20500174	0.15	0.04	1.079	up	0.517917	MIMAT0004509_st	MIMAT0004509	hsa-miR-93-3p	miRNA	Homo sapiens	chr7	99691400	99691421	-	22	ACUGCUGAGCUAGCACUUCCCG	ENST00000303887 // sense // intron // 13 /// ENST00000343023 // sense // intron // 8 /// ENST00000354230 // sense // intron // 12 /// ENST00000485286 // sense // intron // 12 /// ENST00000489841 // sense // intron // 12 /// ENST00000491245 // sense // intron // 4 /// ENST00000493352 // sense // intron // 2 /// OTTHUMT00000336534 // sense // intron // 13 /// OTTHUMT00000336598 // sense // intron /…	hsa-mir-25 // chr7:99691183-99691266 (-) /// hsa-mir-93 // chr7:99691391-99691470 (-) /// hsa-mir-106b // chr7:99691616-99691697 (-)				0.14	0.42	0.19	-0.16	-0.18	-0.01	-0.09	0.45
20500175	-0.14	-0.07	-1.05	down	0.452577	MIMAT0026473_st	MIMAT0026473	hsa-miR-95-5p	miRNA	Homo sapiens	chr4	8007074	8007094	-	21	UCAAUAAAUGUCUGUUGAAUU	ENST00000296372 // sense // intron // 16 /// ENST00000318888 // sense // intron // 15 /// ENST00000341937 // sense // intron // 15 /// ENST00000361581 // sense // intron // 15 /// ENST00000361737 // sense // intron // 14 /// ENST00000407564 // sense // intron // 13 /// ENST00000447017 // sense // intron // 16 /// ENST00000505872 // sense // intron // 13 /// ENST00000512594 // sense // intron // 4…	---	miRNA-4_0	13-May-14	miRBase	-0.16	-0.09	-0.08	-0.23	-0.03	-0.12	-0.12	-0.02
20500176	-0.04	-0.01	-1.021	down	0.858056	MIMAT0000094_st	MIMAT0000094	hsa-miR-95-3p	miRNA	Homo sapiens	chr4	8007039	8007060	-	22	UUCAACGGGUAUUUAUUGAGCA	ENST00000296372 // sense // intron // 16 /// ENST00000318888 // sense // intron // 15 /// ENST00000341937 // sense // intron // 15 /// ENST00000361581 // sense // intron // 15 /// ENST00000361737 // sense // intron // 14 /// ENST00000407564 // sense // intron // 13 /// ENST00000447017 // sense // intron // 16 /// ENST00000505872 // sense // intron // 13 /// ENST00000512594 // sense // intron // 4…	---				-0.16	0.1	-0.08	0	0.01	0.44	-0.32	-0.16
20500177	-0.18	-0.26	1.057	up	0.497749	MIMAT0000095_st	MIMAT0000095	hsa-miR-96-5p	miRNA	Homo sapiens	chr7	129414579	129414601	-	23	UUUGGCACUAGCACAUUUUUGCU	---	hsa-mir-96 // chr7:129414532-129414609 (-) /// hsa-mir-182 // chr7:129410223-129410332 (-) /// hsa-mir-183 // chr7:129414745-129414854 (-)				-0.12	-0.22	-0.13	-0.23	-0.62	-0.32	-0.06	-0.06
20500178	0.15	-0.36	1.424	up	0.00354923	MIMAT0004510_st	MIMAT0004510	hsa-miR-96-3p	miRNA	Homo sapiens	chr7	129414537	129414558	-	22	AAUCAUGUGCAGUGCCAAUAUG	---	hsa-mir-96 // chr7:129414532-129414609 (-) /// hsa-mir-182 // chr7:129410223-129410332 (-) /// hsa-mir-183 // chr7:129414745-129414854 (-)	miRNA-4_0	13-May-14	miRBase	0.18	0.2	-0.04	0.27	-0.01	-0.29	-0.67	-0.48
20500179	0.3	0.03	1.206	up	0.0924317	MIMAT0000096_st	MIMAT0000096	hsa-miR-98-5p	miRNA	Homo sapiens	chrX	53583260	53583281	-	22	UGAGGUAGUAAGUUGUAUUGUU	ENST00000262854 // sense // intron // 60 /// ENST00000342160 // sense // intron // 59 /// ENST00000427052 // sense // intron // 34 /// OTTHUMT00000056766 // sense // intron // 59 /// OTTHUMT00000056767 // sense // intron // 34	hsa-let-7f-2 // chrX:53584153-53584235 (-) /// hsa-mir-98 // chrX:53583184-53583302 (-)				0.39	0.64	0.26	-0.08	-0.02	-0.17	0.17	0.14
20500180	-0.16	-0.2	1.028	up	0.752924	MIMAT0022842_st	MIMAT0022842	hsa-miR-98-3p	miRNA	Homo sapiens	chrX	53583202	53583223	-	22	CUAUACAACUUACUACUUUCCC	ENST00000262854 // sense // intron // 60 /// ENST00000342160 // sense // intron // 59 /// ENST00000427052 // sense // intron // 34 /// OTTHUMT00000056766 // sense // intron // 59 /// OTTHUMT00000056767 // sense // intron // 34	hsa-let-7f-2 // chrX:53584153-53584235 (-) /// hsa-mir-98 // chrX:53583184-53583302 (-)	miRNA-4_0	13-May-14	miRBase	-0.38	0.08	-0.32	-0.02	-0.52	-0.08	-0.06	-0.16
20500181	-0.07	-0.08	1.007	up	0.966436	MIMAT0000097_st	MIMAT0000097	hsa-miR-99a-5p	miRNA	Homo sapiens	chr21	17911421	17911442	+	22	AACCCGUAGAUCCGAUCUUGUG	ENST00000400178 // sense // intron // 5 /// ENST00000418813 // sense // intron // 3 /// ENST00000428669 // sense // intron // 5 /// ENST00000441820 // sense // intron // 1 /// ENST00000445461 // sense // intron // 5 /// ENST00000453910 // sense // intron // 3 /// ENST00000456342 // sense // intron // 6 /// ENST00000458468 // sense // intron // 6 /// ENST00000602280 // sense // intron // 1 /// ENS…	hsa-let-7c // chr21:17912148-17912231 (+) /// hsa-mir-99a // chr21:17911409-17911489 (+)				0.25	-0.1	-0.28	-0.15	-0.03	-0.09	-0.08	-0.1
20500182	-0.05	-0.04	-1.007	down	0.916496	MIMAT0004511_st	MIMAT0004511	hsa-miR-99a-3p	miRNA	Homo sapiens	chr21	17911458	17911479	+	22	CAAGCUCGCUUCUAUGGGUCUG	ENST00000400178 // sense // intron // 5 /// ENST00000418813 // sense // intron // 3 /// ENST00000428669 // sense // intron // 5 /// ENST00000441820 // sense // intron // 1 /// ENST00000445461 // sense // intron // 5 /// ENST00000453910 // sense // intron // 3 /// ENST00000456342 // sense // intron // 6 /// ENST00000458468 // sense // intron // 6 /// ENST00000602280 // sense // intron // 1 /// ENS…	hsa-let-7c // chr21:17912148-17912231 (+) /// hsa-mir-99a // chr21:17911409-17911489 (+)				0.07	-0.16	-0.13	0.03	0.19	-0.09	0.04	-0.28
20500183	0.22	0.02	1.149	up	0.213764	MIMAT0000098_st	MIMAT0000098	hsa-miR-100-5p	miRNA	Homo sapiens	chr11	122022983	122023004	-	22	AACCCGUAGAUCCGAACUUGUG	---	hsa-let-7a-2 // chr11:122017230-122017301 (-) /// hsa-mir-100 // chr11:122022937-122023016 (-)				0.43	0.47	0.22	-0.23	-0.15	0.16	-0.03	0.11
20500184	0.04	-0.08	1.087	up	0.323813	MIMAT0004512_st	MIMAT0004512	hsa-miR-100-3p	miRNA	Homo sapiens	chr11	122022948	122022969	-	22	CAAGCUUGUAUCUAUAGGUAUG	---	hsa-let-7a-2 // chr11:122017230-122017301 (-) /// hsa-mir-100 // chr11:122022937-122023016 (-)	miRNA-4_0	13-May-14	miRBase	0	0.25	0.03	-0.11	-0.37	0.01	0.06	-0.03
20500185	4.52	3.75	1.705	up	0.00367758	MIMAT0004513_st	MIMAT0004513	hsa-miR-101-5p	miRNA	Homo sapiens	chr1	65524160	65524181	-	22	CAGUUAUCACAGUGCUGAUGCU	---	hsa-mir-101-1 // chr1:65524117-65524191 (-) /// hsa-mir-3671 // chr1:65523438-65523525 (-)				4.72	4.48	4.46	4.41	3.83	3.01	4.03	4.13
20500186	0.02	-0.01	1.021	up	0.848185	MIMAT0000099_st	MIMAT0000099	hsa-miR-101-3p	miRNA	Homo sapiens	chr1	65524125	65524145	-	21	UACAGUACUGUGAUAACUGAA	ENST00000362195 // sense // exon // 1 /// ENST00000381728 // sense // intron // 4 /// ENST00000381730 // sense // intron // 4 /// ENST00000381750 // sense // intron // 8 /// ENST00000442869 // sense // intron // 7 /// ENST00000448872 // sense // intron // 4 /// OTTHUMT00000051587 // sense // intron // 8 /// OTTHUMT00000051588 // sense // intron // 4 /// OTTHUMT00000051589 // sense // intron // 7 …	hsa-mir-101-1 // chr1:65524117-65524191 (-) /// hsa-mir-3671 // chr1:65523438-65523525 (-)				0.03	0.09	-0.06	0.01	-0.24	-0.08	-0.08	0.37
20500187	-0.1	-0.12	1.014	up	0.8784	MIMAT0004514_st	MIMAT0004514	hsa-miR-29b-1-5p	miRNA	Homo sapiens	chr7	130562266	130562289	-	24	GCUGGUUUCAUAUGGUGGUUUAGA	ENST00000447430 // antisense // intron // 2 /// OTTHUMT00000338093 // antisense // intron // 2	hsa-mir-29a // chr7:130561506-130561569 (-) /// hsa-mir-29b-1 // chr7:130562218-130562298 (-)				-0.08	-0.03	-0.2	-0.08	0.12	-0.2	-0.34	-0.04
20500188	-0.02	0.07	-1.064	down	0.34396	MIMAT0000100_st	MIMAT0000100	hsa-miR-29b-3p	miRNA	Homo sapiens	chr1	207975795	207975817	-	23	UAGCACCAUUUGAAAUCAGUGUU	ENST00000447430 // antisense // intron // 2 /// OTTHUMT00000338093 // antisense // intron // 2	hsa-mir-29b-2 // chr1:207975788-207975868 (-) /// hsa-mir-29c // chr1:207975197-207975284 (-)				-0.03	-0.12	0.04	0.01	0.25	-0.03	0.06	0
20500189	-0.14	0.03	-1.125	down	0.185692	MIMAT0004515_st	MIMAT0004515	hsa-miR-29b-2-5p	miRNA	Homo sapiens	chr1	207975837	207975858	-	22	CUGGUUUCACAUGGUGGCUUAG	---	hsa-mir-29b-2 // chr1:207975788-207975868 (-) /// hsa-mir-29c // chr1:207975197-207975284 (-)				-0.13	-0.15	-0.31	0.03	0.02	-0.08	0.33	-0.14
20500190	0.05	0.16	-1.079	down	0.605928	MIMAT0009196_st	MIMAT0009196	hsa-miR-103a-2-5p	miRNA	Homo sapiens	chr20	3898151	3898173	+	23	AGCUUCUUUACAGUGCUGCCUUG	ENST00000316562 // sense // intron // 5 /// ENST00000336066 // sense // intron // 5 /// ENST00000495692 // sense // intron // 5 /// ENST00000497424 // sense // intron // 5 /// OTTHUMT00000077787 // sense // intron // 5 /// OTTHUMT00000077788 // sense // intron // 5 /// OTTHUMT00000077789 // sense // intron // 5 /// OTTHUMT00000077793 // sense // intron // 5	hsa-mir-103a-2 // chr20:3898141-3898218 (+) /// hsa-mir-103b-2 // chr20:3898149-3898210 (-)	miRNA-4_0	13-May-14	miRBase	-0.12	0.19	0.54	-0.4	0.52	-0.02	-0.02	0.14
20500191	5.97	3.66	4.959	up	0.00443599	MIMAT0000101_st	MIMAT0000101	hsa-miR-103a-3p	miRNA	Homo sapiens	chr20	3898188	3898210	+	23	AGCAGCAUUGUACAGGGCUAUGA	ENST00000316562 // sense // intron // 5 /// ENST00000336066 // sense // intron // 5 /// ENST00000495692 // sense // intron // 5 /// ENST00000497424 // sense // intron // 5 /// OTTHUMT00000077787 // sense // intron // 5 /// OTTHUMT00000077788 // sense // intron // 5 /// OTTHUMT00000077789 // sense // intron // 5 /// OTTHUMT00000077793 // sense // intron // 5 /// ENST00000239231 // sense // intron …	hsa-mir-103a-1 // chr5:167987901-167987978 (-) /// hsa-mir-103b-1 // chr5:167987909-167987970 (+)				5.86	7.18	5.85	4.99	5.07	4.85	2.26	2.47
20500192	-0.09	-0.1	1.007	up	0.897871	MIMAT0000102_st	MIMAT0000102	hsa-miR-105-5p	miRNA	Homo sapiens	chrX	151560737	151560759	-	23	UCAAAUGCUCAGACUCCUGUGGU	ENST00000370311 // sense // intron // 1 /// ENST00000370314 // sense // intron // 1 /// OTTHUMT00000060921 // sense // intron // 1 /// OTTHUMT00000060922 // sense // intron // 1 /// ENST00000370311 // sense // intron // 1 /// ENST00000370314 // sense // intron // 1 /// OTTHUMT00000060921 // sense // intron // 1 /// OTTHUMT00000060922 // sense // intron // 1	hsa-mir-105-1 // chrX:151560691-151560771 (-) /// hsa-mir-105-2 // chrX:151562884-151562964 (-) /// hsa-mir-767 // chrX:151561893-151562001 (-)				0.03	-0.2	-0.14	-0.06	-0.14	-0.09	-0.21	0.02
20500193	-0.11	-0.06	-1.035	down	0.684194	MIMAT0004516_st	MIMAT0004516	hsa-miR-105-3p	miRNA	Homo sapiens	chrX	151560700	151560721	-	22	ACGGAUGUUUGAGCAUGUGCUA	ENST00000370311 // sense // intron // 1 /// ENST00000370314 // sense // intron // 1 /// OTTHUMT00000060921 // sense // intron // 1 /// OTTHUMT00000060922 // sense // intron // 1 /// ENST00000370311 // sense // intron // 1 /// ENST00000370314 // sense // intron // 1 /// OTTHUMT00000060921 // sense // intron // 1 /// OTTHUMT00000060922 // sense // intron // 1	hsa-mir-105-1 // chrX:151560691-151560771 (-) /// hsa-mir-105-2 // chrX:151562884-151562964 (-) /// hsa-mir-767 // chrX:151561893-151562001 (-)				-0.16	-0.15	0.1	-0.24	-0.23	-0.08	0.21	-0.15
20500194	4.3	3.05	2.378	up	0.0526251	MIMAT0000103_st	MIMAT0000103	hsa-miR-106a-5p	miRNA	Homo sapiens	chrX	133304274	133304296	-	23	AAAAGUGCUUACAGUGCAGGUAG	---	hsa-mir-19b-2 // chrX:133303701-133303796 (-) /// hsa-mir-92a-2 // chrX:133303568-133303642 (-) /// hsa-mir-106a // chrX:133304228-133304308 (-) /// hsa-mir-363 // chrX:133303408-133303482 (-) /// hsa-mir-18b // chrX:133304071-133304141 (-) /// hsa-mir-20b // chrX:133303839-133303907 (-)				4.75	5.44	4.23	2.77	3.8	4.12	2.2	2.08
20500195	0.04	-0.06	1.072	up	0.403189	MIMAT0004517_st	MIMAT0004517	hsa-miR-106a-3p	miRNA	Homo sapiens	chrX	133304238	133304259	-	22	CUGCAAUGUAAGCACUUCUUAC	---	hsa-mir-19b-2 // chrX:133303701-133303796 (-) /// hsa-mir-92a-2 // chrX:133303568-133303642 (-) /// hsa-mir-106a // chrX:133304228-133304308 (-) /// hsa-mir-363 // chrX:133303408-133303482 (-) /// hsa-mir-18b // chrX:133304071-133304141 (-) /// hsa-mir-20b // chrX:133303839-133303907 (-)				0.14	0.11	-0.12	0.01	-0.19	-0.08	-0.08	0.13
20500196	5.46	3.23	4.691	up	0.00541646	MIMAT0000104_st	MIMAT0000104	hsa-miR-107	miRNA	Homo sapiens	chr10	91352513	91352535	-	23	AGCAGCAUUGUACAGGGCUAUCA	ENST00000307534 // sense // intron // 5 /// ENST00000322191 // sense // intron // 4 /// ENST00000342512 // sense // intron // 5 /// ENST00000362127 // sense // exon // 1 /// ENST00000371774 // sense // intron // 6 /// OTTHUMT00000049317 // sense // intron // 5 /// OTTHUMT00000049318 // sense // intron // 4	---				5.55	6.69	5.33	4.28	4.69	4.24	2.19	1.79
20500197	2.71	2.16	1.464	up	0.07314	MIMAT0004518_st	MIMAT0004518	hsa-miR-16-2-3p	miRNA	Homo sapiens	chr3	160122585	160122606	+	22	CCAAUAUUACUGUGCUGCUUUA	ENST00000344722 // sense // intron // 4 /// ENST00000357388 // sense // intron // 5 /// ENST00000360111 // sense // intron // 5 /// ENST00000462787 // sense // intron // 4 /// ENST00000467468 // sense // intron // 4 /// ENST00000468653 // sense // intron // 5 /// ENST00000469762 // sense // intron // 5 /// ENST00000469858 // sense // intron // 3 /// ENST00000470240 // sense // intron // 2 /// ENS…	hsa-mir-16-2 // chr3:160122533-160122613 (+) /// hsa-mir-15b // chr3:160122376-160122473 (+)	miRNA-4_0	13-May-14	miRBase	2.62	2.87	3.51	1.84	2.24	1.96	2.46	1.96
20500385	0	-0.12	1.087	up	0.273106	MIMAT0000222_st	MIMAT0000222	hsa-miR-192-5p	miRNA	Homo sapiens	chr11	64658675	64658695	-	21	CUGACCUAUGAAUUGACAGCC	---	hsa-mir-192 // chr11:64658609-64658718 (-) /// hsa-mir-194-2 // chr11:64658827-64658911 (-) /// hsa-mir-6750 // chr11:64665835-64665909 (-)				-0.15	0.1	-0.05	0.1	0.01	-0.08	-0.08	-0.35
20500386	-0.05	-0.02	-1.021	down	0.73881	MIMAT0004543_st	MIMAT0004543	hsa-miR-192-3p	miRNA	Homo sapiens	chr11	64658631	64658652	-	22	CUGCCAAUUCCAUAGGUCACAG	---	hsa-mir-192 // chr11:64658609-64658718 (-) /// hsa-mir-194-2 // chr11:64658827-64658911 (-) /// hsa-mir-6750 // chr11:64665835-64665909 (-)				0.13	-0.08	-0.27	0.01	0.02	-0.05	0.01	-0.05
20500393	-0.11	-0.02	-1.064	down	0.419348	MIMAT0000226_st	MIMAT0000226	hsa-miR-196a-5p	miRNA	Homo sapiens	chr12	54385546	54385567	+	22	UAGGUAGUUUCAUGUUGUUGGG	ENST00000462131 // antisense // intron // 1 /// ENST00000480386 // antisense // intron // 1 /// ENST00000567101 // sense // intron // 2 /// OTTHUMT00000358089 // antisense // intron // 1 /// OTTHUMT00000358090 // antisense // intron // 1 /// OTTHUMT00000358099 // sense // intron // 2 /// ENST00000504315 // sense // intron // 1 /// ENST00000513209 // sense // intron // 1 /// OTTHUMT00000358945 // …	---				-0.04	0	-0.15	-0.24	0.03	-0.21	0.08	0.01
20500394	0.17	0.48	-1.24	down	0.0163998	MIMAT0022691_st	MIMAT0022691	hsa-miR-197-5p	miRNA	Homo sapiens	chr1	110141523	110141545	+	23	CGGGUAGAGAGGGCAGUGGGAGG	---	---	miRNA-4_0	13-May-14	miRBase	0.16	0.46	-0.01	0.07	0.55	0.45	0.49	0.45
20500395	1.74	0.72	2.028	up	0.015184	MIMAT0000227_st	MIMAT0000227	hsa-miR-197-3p	miRNA	Homo sapiens	chr1	110141562	110141583	+	22	UUCACCACCUUCUCCACCCAGC	---	---				1.34	3.07	1.12	1.42	0.94	0.91	0.32	0.71
20500396	0.05	-0.11	1.117	up	0.230549	MIMAT0000228_st	MIMAT0000228	hsa-miR-198	miRNA	Homo sapiens	chr3	120114550	120114571	-	22	GGUCCAGAGGGGAGAUAGGUUC	ENST00000295633 // sense // 3UTR // 11 /// OTTHUMT00000355399 // sense // 3UTR // 11	---				0.13	0.14	0.06	-0.13	-0.37	-0.08	0.19	-0.18
20500399	0.56	0	1.474	up	0.0595596	MIMAT0000231_st	MIMAT0000231	hsa-miR-199a-5p	miRNA	Homo sapiens	chr1	172113732	172113754	-	23	CCCAGUGUUCAGACUACCUGUUC	ENST00000314646 // antisense // intron // 15 /// ENST00000355667 // antisense // intron // 15 /// ENST00000359692 // antisense // intron // 14 /// ENST00000389253 // antisense // intron // 15 /// ENST00000408974 // antisense // intron // 14 /// ENST00000585892 // antisense // intron // 15 /// ENST00000590787 // antisense // intron // 1 /// ENST00000590806 // antisense // intron // 1 /// OTTHUMT00…	hsa-mir-199a-2 // chr1:172113675-172113784 (-) /// hsa-mir-214 // chr1:172107938-172108047 (-) /// hsa-mir-3120 // chr1:172107948-172108028 (+)				0.74	1.35	-0.24	0.37	0.15	-0.19	-0.12	0.15
20500400	1.88	0.15	3.317	up	0.00158259	MIMAT0000232_st	MIMAT0000232	hsa-miR-199a-3p	miRNA	Homo sapiens	chr1	172113694	172113715	-	22	ACAGUAGUCUGCACAUUGGUUA	ENST00000314646 // antisense // intron // 15 /// ENST00000355667 // antisense // intron // 15 /// ENST00000359692 // antisense // intron // 14 /// ENST00000389253 // antisense // intron // 15 /// ENST00000408974 // antisense // intron // 14 /// ENST00000585892 // antisense // intron // 15 /// ENST00000590787 // antisense // intron // 1 /// ENST00000590806 // antisense // intron // 1 /// OTTHUMT00…	hsa-mir-199a-2 // chr1:172113675-172113784 (-) /// hsa-mir-214 // chr1:172107938-172108047 (-) /// hsa-mir-3120 // chr1:172107948-172108028 (+)				1.93	2.97	2.23	0.38	0.41	0.24	0.04	-0.08
20500416	-0.07	-0.04	-1.021	down	0.686956	MIMAT0026474_st	MIMAT0026474	hsa-miR-208a-5p	miRNA	Homo sapiens	chr14	23857846	23857867	-	22	GAGCUUUUGGCCCGGGUUAUAC	ENST00000356287 // sense // intron // 28 /// ENST00000362287 // sense // exon // 1 /// ENST00000405093 // sense // intron // 29 /// OTTHUMT00000071796 // sense // intron // 28	---	miRNA-4_0	13-May-14	miRBase	-0.16	-0.1	-0.02	-0.01	-0.03	0.09	-0.1	-0.1
20500417	0.06	-0.11	1.125	up	0.185411	MIMAT0000241_st	MIMAT0000241	hsa-miR-208a-3p	miRNA	Homo sapiens	chr14	23857811	23857832	-	22	AUAAGACGAGCAAAAAGCUUGU	ENST00000356287 // sense // intron // 28 /// ENST00000362287 // sense // exon // 1 /// ENST00000405093 // sense // intron // 29 /// OTTHUMT00000071796 // sense // intron // 28	---				0.14	-0.14	0.22	0.01	0.1	-0.08	-0.31	-0.14
20500418	0.39	0.44	-1.035	down	0.821312	MIMAT0000242_st	MIMAT0000242	hsa-miR-129-5p	miRNA	Homo sapiens	chr11	43602958	43602978	+	21	CUUUUUGCGGUCUGGGCUUGC	ENST00000384972 // sense // exon // 1 /// ENST00000526615 // sense // intron // 2 /// ENST00000532864 // sense // intron // 1 /// ENST00000533358 // sense // intron // 1 /// OTTHUMT00000389683 // sense // intron // 2 /// OTTHUMT00000389684 // sense // intron // 1 /// OTTHUMT00000389685 // sense // intron // 1	---				0.45	0.63	-0.19	0.68	0.75	0.68	0.1	0.23
20500419	-0.11	-0.23	1.087	up	0.300135	MIMAT0004548_st	MIMAT0004548	hsa-miR-129-1-3p	miRNA	Homo sapiens	chr7	127847973	127847994	+	22	AAGCCCUUACCCCAAAAAGUAU	ENST00000384972 // sense // exon // 1	---	miRNA-4_0	13-May-14	miRBase	0.12	-0.23	-0.33	0.01	-0.25	-0.22	-0.29	-0.16
20500420	-0.06	-0.06	1	none	0.981704	MIMAT0004549_st	MIMAT0004549	hsa-miR-148a-5p	miRNA	Homo sapiens	chr7	25989580	25989601	-	22	AAAGUUCUGAGACACUCCGACU	---	---				0.03	-0.13	-0.16	0.04	-0.14	0.01	0.13	-0.23
20500421	-0.04	0.03	-1.05	down	0.514283	MIMAT0000243_st	MIMAT0000243	hsa-miR-148a-3p	miRNA	Homo sapiens	chr7	25989542	25989563	-	22	UCAGUGCACUACAGAACUUUGU	---	---				-0.13	-0.17	0.14	-0.01	0.24	0	-0.14	0.03
20500422	1.9	0.64	2.395	up	0.0125812	MIMAT0000244_st	MIMAT0000244	hsa-miR-30c-5p	miRNA	Homo sapiens	chr1	41222972	41222994	+	23	UGUAAACAUCCUACACUCUCAGC	ENST00000413945 // sense // intron // 3 /// ENST00000436803 // sense // intron // 3 /// ENST00000602823 // sense // intron // 2 /// OTTHUMT00000041155 // sense // intron // 3 /// OTTHUMT00000041167 // sense // intron // 3 /// OTTHUMT00000467928 // sense // intron // 2 /// ENST00000308733 // sense // intron // 4 /// ENST00000372651 // sense // intron // 5 /// ENST00000372652 // sense // intron // …	hsa-mir-30c-1 // chr1:41222956-41223044 (+) /// hsa-mir-30e // chr1:41220027-41220118 (+)				2.13	3.18	1.41	0.86	1.41	0.21	0.5	0.42
20500423	-0.12	-0.05	-1.05	down	0.454889	MIMAT0004550_st	MIMAT0004550	hsa-miR-30c-2-3p	miRNA	Homo sapiens	chr6	72086667	72086688	-	22	CUGGGAGAAGGCUGUUUACUCU	ENST00000413945 // sense // intron // 3 /// ENST00000436803 // sense // intron // 3 /// ENST00000602823 // sense // intron // 2 /// OTTHUMT00000041155 // sense // intron // 3 /// OTTHUMT00000041167 // sense // intron // 3 /// OTTHUMT00000467928 // sense // intron // 2	---				-0.12	-0.1	-0.07	-0.18	-0.01	-0.04	-0.04	-0.12
20500424	1.03	0.14	1.853	up	0.0127438	MIMAT0000245_st	MIMAT0000245	hsa-miR-30d-5p	miRNA	Homo sapiens	chr8	135817162	135817183	-	22	UGUAAACAUCCCCGACUGGAAG	---	hsa-mir-30d // chr8:135817119-135817188 (-) /// hsa-mir-30b // chr8:135812763-135812850 (-)				0.49	1.91	1.39	0.32	0.23	-0.15	0.13	0.36
20500425	0.06	-0.17	1.173	up	0.0706041	MIMAT0004551_st	MIMAT0004551	hsa-miR-30d-3p	miRNA	Homo sapiens	chr8	135817122	135817143	-	22	CUUUCAGUCAGAUGUUUGCUGC	---	hsa-mir-30d // chr8:135817119-135817188 (-) /// hsa-mir-30b // chr8:135812763-135812850 (-)				-0.02	-0.16	0.37	0.05	-0.11	-0.18	-0.18	-0.22
20500432	0.97	0.67	1.231	up	0.402233	MIMAT0000250_st	MIMAT0000250	hsa-miR-139-5p	miRNA	Homo sapiens	chr11	72326146	72326168	-	23	UCUACAGUGCACGUGUCUCCAGU	ENST00000334456 // sense // intron // 2 /// ENST00000376450 // sense // intron // 1 /// ENST00000418754 // sense // intron // 2 /// ENST00000444035 // sense // intron // 2 /// ENST00000485058 // sense // intron // 3 /// ENST00000535701 // sense // intron // 2 /// ENST00000536308 // sense // intron // 1 /// ENST00000537631 // sense // intron // 2 /// ENST00000538749 // sense // intron // 3 /// ENS…	---				1.13	1.92	0.79	0.03	0.84	1.23	0.31	0.3
20500433	0.34	0.12	1.165	up	0.244429	MIMAT0004552_st	MIMAT0004552	hsa-miR-139-3p	miRNA	Homo sapiens	chr11	72326110	72326132	-	23	UGGAGACGCGGCCCUGUUGGAGU	ENST00000334456 // sense // intron // 2 /// ENST00000376450 // sense // intron // 1 /// ENST00000418754 // sense // intron // 2 /// ENST00000444035 // sense // intron // 2 /// ENST00000485058 // sense // intron // 3 /// ENST00000535701 // sense // intron // 2 /// ENST00000536308 // sense // intron // 1 /// ENST00000537631 // sense // intron // 2 /// ENST00000538749 // sense // intron // 3 /// ENS…	---				0.27	0.23	0.77	0.1	0.52	0.27	-0.08	-0.25
20500434	-0.16	-0.14	-1.014	down	0.880013	MIMAT0000251_st	MIMAT0000251	hsa-miR-147a	miRNA	Homo sapiens	chr9	123007263	123007282	-	20	GUGUGUGGAAAUGCUUCUGC	---	---				-0.16	0.06	-0.36	-0.18	-0.41	-0.08	0.11	-0.18
20500435	-0.12	-0.1	-1.014	down	0.849601	MIMAT0000252_st	MIMAT0000252	hsa-miR-7-5p	miRNA	Homo sapiens	chr15	89155087	89155109	+	23	UGGAAGACUAGUGAUUUUGUUGU	ENST00000351839 // sense // intron // 15 /// ENST00000360384 // sense // intron // 16 /// ENST00000376263 // sense // intron // 16 /// ENST00000376264 // sense // intron // 16 /// ENST00000376281 // sense // intron // 16 /// ENST00000481820 // sense // 3UTR // 4 /// ENST00000492865 // sense // intron // 3 /// ENST00000493362 // sense // intron // 1 /// OTTHUMT00000052846 // sense // intron // 16 …	hsa-mir-7-2 // chr15:89155056-89155165 (+) /// hsa-mir-1179 // chr15:89151338-89151428 (+) /// hsa-mir-3529 // chr15:89155078-89155155 (-)				-0.34	-0.13	-0.05	0.04	-0.39	0.14	-0.03	-0.1
20500436	-0.03	0.05	-1.057	down	0.592272	MIMAT0004553_st	MIMAT0004553	hsa-miR-7-1-3p	miRNA	Homo sapiens	chr9	86584686	86584707	-	22	CAACAAAUCACAGUCUGCCAUA	ENST00000351839 // sense // intron // 15 /// ENST00000360384 // sense // intron // 16 /// ENST00000376263 // sense // intron // 16 /// ENST00000376264 // sense // intron // 16 /// ENST00000376281 // sense // intron // 16 /// ENST00000481820 // sense // 3UTR // 4 /// ENST00000492865 // sense // intron // 3 /// ENST00000493362 // sense // intron // 1 /// OTTHUMT00000052846 // sense // intron // 16 …	---	miRNA-4_0	13-May-14	miRBase	0.28	-0.29	-0.03	-0.09	-0.22	-0.06	0.19	0.28
20500437	-0.01	-0.07	1.042	up	0.624276	MIMAT0004554_st	MIMAT0004554	hsa-miR-7-2-3p	miRNA	Homo sapiens	chr15	89155127	89155148	+	22	CAACAAAUCCCAGUCUACCUAA	---	hsa-mir-7-2 // chr15:89155056-89155165 (+) /// hsa-mir-1179 // chr15:89151338-89151428 (+) /// hsa-mir-3529 // chr15:89155078-89155155 (-)	miRNA-4_0	13-May-14	miRBase	-0.12	0.13	0.15	-0.21	-0.21	-0.14	0.07	0
20500438	-0.19	-0.02	-1.125	down	0.125127	MIMAT0000253_st	MIMAT0000253	hsa-miR-10a-5p	miRNA	Homo sapiens	chr17	46657266	46657288	-	23	UACCCUGUAGAUCCGAAUUUGUG	ENST00000332503 // sense // 5UTR // 1 /// ENST00000460160 // sense // intron // 1 /// ENST00000465846 // antisense // intron // 2 /// ENST00000472863 // sense // intron // 1 /// ENST00000476342 // sense // intron // 1 /// ENST00000489475 // sense // intron // 1 /// ENST00000498678 // sense // intron // 1 /// ENST00000548801 // sense // exon // 1 /// ENST00000552000 // sense // intron // 1 /// OTT…	---				-0.26	-0.12	-0.27	-0.12	-0.19	0.05	0.15	-0.1
20500439	0.06	0	1.042	up	0.568321	MIMAT0004555_st	MIMAT0004555	hsa-miR-10a-3p	miRNA	Homo sapiens	chr17	46657226	46657247	-	22	CAAAUUCGUAUCUAGGGGAAUA	ENST00000332503 // sense // 5UTR // 1 /// ENST00000460160 // sense // intron // 1 /// ENST00000465846 // antisense // intron // 2 /// ENST00000472863 // sense // intron // 1 /// ENST00000476342 // sense // intron // 1 /// ENST00000489475 // sense // intron // 1 /// ENST00000498678 // sense // intron // 1 /// ENST00000548801 // sense // exon // 1 /// ENST00000552000 // sense // intron // 1 /// OTT…	---				0.03	-0.04	0.07	0.17	-0.07	0.03	0.07	-0.01
20500440	-0.19	0.17	-1.283	down	0.00777327	MIMAT0000254_st	MIMAT0000254	hsa-miR-10b-5p	miRNA	Homo sapiens	chr2	177015057	177015079	+	23	UACCCUGUAGAACCGAAUUUGUG	ENST00000432796 // sense // intron // 1 /// ENST00000468418 // sense // 3UTR // 1 /// OTTHUMT00000334246 // sense // 3UTR // 1 /// OTTHUMT00000334248 // sense // intron // 1	---				-0.09	-0.33	-0.05	-0.28	0.29	0.32	0.08	0
20500441	-0.08	-0.16	1.057	up	0.51373	MIMAT0004556_st	MIMAT0004556	hsa-miR-10b-3p	miRNA	Homo sapiens	chr2	177015096	177015117	+	22	ACAGAUUCGAUUCUAGGGGAAU	ENST00000432796 // sense // intron // 1 /// ENST00000468418 // sense // 3UTR // 1 /// OTTHUMT00000334246 // sense // 3UTR // 1 /// OTTHUMT00000334248 // sense // intron // 1	---				-0.29	-0.02	-0.18	0.16	-0.25	-0.23	0.07	-0.25
20500442	-0.16	-0.06	-1.072	down	0.453448	MIMAT0000255_st	MIMAT0000255	hsa-miR-34a-5p	miRNA	Homo sapiens	chr1	9211794	9211815	-	22	UGGCAGUGUCUUAGCUGGUUGU	---	---				-0.16	0.12	-0.33	-0.25	-0.23	-0.08	-0.08	0.15
20500443	-0.12	0.15	-1.206	down	0.0276391	MIMAT0004557_st	MIMAT0004557	hsa-miR-34a-3p	miRNA	Homo sapiens	chr1	9211752	9211773	-	22	CAAUCAGCAAGUAUACUGCCCU	---	---				-0.16	-0.16	-0.17	-0.01	0.12	-0.08	0.2	0.35
20500444	1.14	0.44	1.625	up	0.0615661	MIMAT0000256_st	MIMAT0000256	hsa-miR-181a-5p	miRNA	Homo sapiens	chr1	198828237	198828259	-	23	AACAUUCAACGCUGUCGGUGAGU	ENST00000344523 // antisense // intron // 2 /// ENST00000373584 // antisense // intron // 2 /// ENST00000416460 // antisense // intron // 2 /// ENST00000429139 // sense // intron // 1 /// ENST00000487099 // antisense // intron // 2 /// OTTHUMT00000054033 // sense // intron // 1 /// OTTHUMT00000054043 // antisense // intron // 2 /// OTTHUMT00000356283 // antisense // intron // 2 /// OTTHUMT0000035…	hsa-mir-181b-1 // chr1:198828002-198828111 (-) /// hsa-mir-181a-1 // chr1:198828173-198828282 (-)				1.22	2	1.29	0.05	0.52	0.84	-0.03	0.45
20500445	0.23	0.18	1.035	up	0.672596	MIMAT0004558_st	MIMAT0004558	hsa-miR-181a-2-3p	miRNA	Homo sapiens	chr9	127454797	127454818	+	22	ACCACUGACCGUUGACUGUACC	ENST00000344523 // antisense // intron // 2 /// ENST00000373584 // antisense // intron // 2 /// ENST00000416460 // antisense // intron // 2 /// ENST00000429139 // sense // intron // 1 /// ENST00000487099 // antisense // intron // 2 /// OTTHUMT00000054033 // sense // intron // 1 /// OTTHUMT00000054043 // antisense // intron // 2 /// OTTHUMT00000356283 // antisense // intron // 2 /// OTTHUMT0000035…	hsa-mir-181a-2 // chr9:127454721-127454830 (+) /// hsa-mir-181b-2 // chr9:127455989-127456077 (+)				0.41	0.15	0.17	0.18	0.38	0.32	0.08	-0.08
20500446	0.66	0.7	-1.028	down	0.7926	MIMAT0000257_st	MIMAT0000257	hsa-miR-181b-5p	miRNA	Homo sapiens	chr1	198828054	198828076	-	23	AACAUUCAUUGCUGUCGGUGGGU	ENST00000432296 // sense // intron // 2 /// OTTHUMT00000087434 // sense // intron // 2 /// ENST00000344523 // antisense // intron // 2 /// ENST00000373584 // antisense // intron // 2 /// ENST00000416460 // antisense // intron // 2 /// ENST00000429139 // sense // intron // 1 /// ENST00000487099 // antisense // intron // 2 /// OTTHUMT00000054033 // sense // intron // 1 /// OTTHUMT00000054043 // ant…	hsa-mir-181a-2 // chr9:127454721-127454830 (+) /// hsa-mir-181b-2 // chr9:127455989-127456077 (+)				0.69	1.02	0.15	0.76	0.7	0.63	0.77	0.69
20500447	0.16	0.02	1.102	up	0.334374	MIMAT0022692_st	MIMAT0022692	hsa-miR-181b-3p	miRNA	Homo sapiens	chr1	198828016	198828036	-	21	CUCACUGAACAAUGAAUGCAA	ENST00000432296 // sense // intron // 2 /// OTTHUMT00000087434 // sense // intron // 2	hsa-mir-181b-1 // chr1:198828002-198828111 (-) /// hsa-mir-181a-1 // chr1:198828173-198828282 (-)	miRNA-4_0	13-May-14	miRBase	0.07	0.11	0.35	0.11	0.26	0.14	-0.4	0.07
20500448	-0.09	-0.02	-1.05	down	0.546783	MIMAT0000258_st	MIMAT0000258	hsa-miR-181c-5p	miRNA	Homo sapiens	chr19	13985539	13985560	+	22	AACAUUCAACCUGUCGGUGAGU	ENST00000591161 // sense // intron // 1 /// ENST00000591727 // sense // intron // 1 /// OTTHUMT00000457943 // sense // intron // 1 /// OTTHUMT00000457944 // sense // intron // 1	hsa-mir-181c // chr19:13985513-13985622 (+) /// hsa-mir-181d // chr19:13985689-13985825 (+)				-0.12	0.11	-0.1	-0.25	0.2	-0.08	-0.04	-0.16
20500449	0.04	0.04	1	none	0.986699	MIMAT0004559_st	MIMAT0004559	hsa-miR-181c-3p	miRNA	Homo sapiens	chr19	13985577	13985598	+	22	AACCAUCGACCGUUGAGUGGAC	ENST00000591161 // sense // intron // 1 /// ENST00000591727 // sense // intron // 1 /// OTTHUMT00000457943 // sense // intron // 1 /// OTTHUMT00000457944 // sense // intron // 1	hsa-mir-181c // chr19:13985513-13985622 (+) /// hsa-mir-181d // chr19:13985689-13985825 (+)				-0.12	0.04	0.25	-0.03	0.01	0.41	-0.31	0.04
20500450	-0.06	0.13	-1.141	down	0.127351	MIMAT0000259_st	MIMAT0000259	hsa-miR-182-5p	miRNA	Homo sapiens	chr7	129410287	129410310	-	24	UUUGGCAAUGGUAGAACUCACACU	---	hsa-mir-96 // chr7:129414532-129414609 (-) /// hsa-mir-182 // chr7:129410223-129410332 (-) /// hsa-mir-183 // chr7:129414745-129414854 (-)				-0.02	0.11	-0.08	-0.25	0.18	0.29	-0.12	0.18
20500451	-0.16	0.02	-1.133	down	0.198664	MIMAT0000260_st	MIMAT0000260	hsa-miR-182-3p	miRNA	Homo sapiens	chr7	129410246	129410266	-	21	UGGUUCUAGACUUGCCAACUA	---	hsa-mir-96 // chr7:129414532-129414609 (-) /// hsa-mir-182 // chr7:129410223-129410332 (-) /// hsa-mir-183 // chr7:129414745-129414854 (-)				-0.16	-0.13	-0.08	-0.25	0.24	0.2	-0.33	-0.03
20500452	-0.02	-0.2	1.133	up	0.130934	MIMAT0000261_st	MIMAT0000261	hsa-miR-183-5p	miRNA	Homo sapiens	chr7	129414807	129414828	-	22	UAUGGCACUGGUAGAAUUCACU	---	hsa-mir-96 // chr7:129414532-129414609 (-) /// hsa-mir-182 // chr7:129410223-129410332 (-) /// hsa-mir-183 // chr7:129414745-129414854 (-)				0.12	-0.15	-0.06	0.01	-0.33	-0.08	-0.02	-0.38
20500453	0	0.1	-1.072	down	0.430888	MIMAT0004560_st	MIMAT0004560	hsa-miR-183-3p	miRNA	Homo sapiens	chr7	129414768	129414789	-	22	GUGAAUUACCGAAGGGCCAUAA	---	hsa-mir-96 // chr7:129414532-129414609 (-) /// hsa-mir-182 // chr7:129410223-129410332 (-) /// hsa-mir-183 // chr7:129414745-129414854 (-)	miRNA-4_0	13-May-14	miRBase	-0.26	0.12	-0.08	0.21	0.2	-0.07	0.11	0.14
20500454	0.02	0.02	1	none	1	MIMAT0004561_st	MIMAT0004561	hsa-miR-187-5p	miRNA	Homo sapiens	chr18	33484834	33484855	-	22	GGCUACAACACAGGACCCGGGC	---	---				0.02	-0.07	0.02	0.11	0.17	0.04	-0.15	0.02
20500455	-0.07	-0.04	-1.021	down	0.865059	MIMAT0000262_st	MIMAT0000262	hsa-miR-187-3p	miRNA	Homo sapiens	chr18	33484798	33484819	-	22	UCGUGUCUUGUGUUGCAGCCGG	---	---				-0.17	-0.1	0.2	-0.2	-0.25	0.35	-0.11	-0.16
20500456	0.06	0.05	1.007	up	0.956259	MIMAT0004562_st	MIMAT0004562	hsa-miR-196a-3p	miRNA	Homo sapiens	chr12	54385583	54385604	+	22	CGGCAACAAGAAACUGCCUGAG	ENST00000504315 // sense // intron // 1 /// ENST00000513209 // sense // intron // 1 /// OTTHUMT00000358945 // sense // intron // 1 /// OTTHUMT00000358949 // sense // intron // 1	---	miRNA-4_0	13-May-14	miRBase	0.14	0.11	-0.15	0.14	0.36	0.14	-0.23	-0.06
20500457	0.13	0.08	1.035	up	0.639968	MIMAT0000263_st	MIMAT0000263	hsa-miR-199b-5p	miRNA	Homo sapiens	chr9	131007062	131007084	-	23	CCCAGUGUUUAGACUAUCUGUUC	ENST00000341179 // antisense // intron // 15 /// ENST00000372923 // antisense // intron // 15 /// ENST00000393594 // antisense // intron // 15 /// ENST00000441149 // antisense // intron // 14 /// ENST00000475805 // antisense // intron // 15 /// ENST00000479174 // antisense // intron // 2 /// ENST00000486160 // antisense // intron // 15 /// ENST00000493925 // antisense // intron // 2 /// OTTHUMT00…	hsa-mir-199b // chr9:131007000-131007109 (-) /// hsa-mir-3154 // chr9:131007226-131007309 (-)				0.36	0.19	-0.03	0.01	-0.01	0.22	0.2	-0.11
20500458	1.88	0.15	3.317	up	0.00158259	MIMAT0004563_st	MIMAT0004563	hsa-miR-199b-3p	miRNA	Homo sapiens	chr9	131007024	131007045	-	22	ACAGUAGUCUGCACAUUGGUUA	ENST00000341179 // antisense // intron // 15 /// ENST00000372923 // antisense // intron // 15 /// ENST00000393594 // antisense // intron // 15 /// ENST00000441149 // antisense // intron // 14 /// ENST00000475805 // antisense // intron // 15 /// ENST00000479174 // antisense // intron // 2 /// ENST00000486160 // antisense // intron // 15 /// ENST00000493925 // antisense // intron // 2 /// OTTHUMT00…	hsa-mir-199b // chr9:131007000-131007109 (-) /// hsa-mir-3154 // chr9:131007226-131007309 (-)	miRNA-4_0	13-May-14	miRBase	1.93	2.97	2.23	0.38	0.41	0.24	0.04	-0.08
20500459	0.03	0.02	1.007	up	0.894574	MIMAT0000264_st	MIMAT0000264	hsa-miR-203a	miRNA	Homo sapiens	chr14	104583806	104583827	+	22	GUGAAAUGUUUAGGACCACUAG	---	hsa-mir-203a // chr14:104583742-104583851 (+) /// hsa-mir-203b // chr14:104583755-104583840 (-)				-0.03	-0.19	0.2	0.14	-0.01	0.14	-0.12	0.05
20500460	0.03	0.18	-1.11	down	0.505688	MIMAT0000265_st	MIMAT0000265	hsa-miR-204-5p	miRNA	Homo sapiens	chr9	73424947	73424968	-	22	UUCCCUUUGUCAUCCUAUGCCU	ENST00000357533 // sense // intron // 6 /// ENST00000358082 // sense // intron // 5 /// ENST00000360823 // sense // intron // 7 /// ENST00000361823 // sense // intron // 6 /// ENST00000377101 // sense // intron // 6 /// ENST00000377105 // sense // intron // 6 /// ENST00000377106 // sense // intron // 7 /// ENST00000377110 // sense // intron // 6 /// ENST00000377111 // sense // intron // 6 /// ENS…	---				-0.4	0.45	0.01	0.05	0.59	-0.08	-0.29	0.49
20500461	0.21	0.12	1.064	up	0.37367	MIMAT0022693_st	MIMAT0022693	hsa-miR-204-3p	miRNA	Homo sapiens	chr9	73424909	73424929	-	21	GCUGGGAAGGCAAAGGGACGU	ENST00000357533 // sense // intron // 6 /// ENST00000358082 // sense // intron // 5 /// ENST00000360823 // sense // intron // 7 /// ENST00000361823 // sense // intron // 6 /// ENST00000377101 // sense // intron // 6 /// ENST00000377105 // sense // intron // 6 /// ENST00000377106 // sense // intron // 7 /// ENST00000377110 // sense // intron // 6 /// ENST00000377111 // sense // intron // 6 /// ENS…	---	miRNA-4_0	13-May-14	miRBase	0.08	0.11	0.37	0.29	0.16	0.14	0.14	0.05
20500462	-0.1	-0.2	1.072	up	0.42295	MIMAT0000266_st	MIMAT0000266	hsa-miR-205-5p	miRNA	Homo sapiens	chr1	209605511	209605532	+	22	UCCUUCAUUCCACCGGAGUCUG	ENST00000366437 // sense // exon // 4 /// ENST00000429156 // sense // exon // 5 /// ENST00000431096 // sense // exon // 4 /// ENST00000433108 // sense // exon // 2 /// ENST00000440276 // sense // exon // 4 /// ENST00000451937 // sense // exon // 4 /// ENST00000458250 // sense // intron // 3 /// ENST00000603283 // sense // exon // 3 /// OTTHUMT00000088231 // sense // exon // 2 /// OTTHUMT000000882…	---				-0.15	-0.15	0.21	-0.3	-0.16	-0.15	-0.15	-0.32
20500463	-0.13	0.02	-1.11	down	0.322788	MIMAT0009197_st	MIMAT0009197	hsa-miR-205-3p	miRNA	Homo sapiens	chr1	209605548	209605568	+	21	GAUUUCAGUGGAGUGAAGUUC	ENST00000366437 // sense // exon // 4 /// ENST00000429156 // sense // exon // 5 /// ENST00000431096 // sense // exon // 4 /// ENST00000433108 // sense // exon // 2 /// ENST00000440276 // sense // exon // 4 /// ENST00000451937 // sense // exon // 4 /// ENST00000458250 // sense // intron // 3 /// ENST00000603283 // sense // exon // 3 /// OTTHUMT00000088231 // sense // exon // 2 /// OTTHUMT000000882…	---	miRNA-4_0	13-May-14	miRBase	-0.24	-0.27	-0.16	0.15	0.3	-0.34	0.09	0.03
20500464	0.58	0.15	1.347	up	0.0116098	MIMAT0026475_st	MIMAT0026475	hsa-miR-210-5p	miRNA	Homo sapiens	chr11	568150	568171	-	22	AGCCCCUGCCCACCGCACACUG	ENST00000500447 // sense // intron // 1 /// ENST00000528245 // sense // intron // 1 /// ENST00000533920 // sense // intron // 1 /// ENST00000534540 // sense // intron // 1 /// OTTHUMT00000383231 // sense // intron // 1 /// OTTHUMT00000383232 // sense // intron // 1 /// OTTHUMT00000383233 // sense // intron // 1 /// OTTHUMT00000383234 // sense // intron // 1	---	miRNA-4_0	13-May-14	miRBase	0.86	0.44	0.51	0.5	0.02	0.14	0.51	-0.08
20500465	0.04	0.17	-1.094	down	0.374799	MIMAT0000267_st	MIMAT0000267	hsa-miR-210-3p	miRNA	Homo sapiens	chr11	568112	568133	-	22	CUGUGCGUGUGACAGCGGCUGA	ENST00000500447 // sense // intron // 1 /// ENST00000528245 // sense // intron // 1 /// ENST00000533920 // sense // intron // 1 /// ENST00000534540 // sense // intron // 1 /// OTTHUMT00000383231 // sense // intron // 1 /// OTTHUMT00000383232 // sense // intron // 1 /// OTTHUMT00000383233 // sense // intron // 1 /// OTTHUMT00000383234 // sense // intron // 1	---				0.14	-0.19	-0.08	0.29	0.18	0.45	-0.07	0.11
20500466	0.09	0.02	1.05	up	0.520445	MIMAT0000268_st	MIMAT0000268	hsa-miR-211-5p	miRNA	Homo sapiens	chr15	31357298	31357319	-	22	UUCCCUUUGUCAUCCUUCGCCU	ENST00000256552 // sense // intron // 7 /// ENST00000397795 // sense // intron // 6 /// ENST00000542188 // sense // intron // 6 /// ENST00000558445 // sense // intron // 6 /// ENST00000558768 // sense // intron // 4 /// ENST00000559177 // sense // intron // 4 /// ENST00000560658 // sense // intron // 6 /// ENST00000560801 // sense // intron // 4 /// OTTHUMT00000251378 // sense // intron // 6 /// …	---	miRNA-4_0	13-May-14	miRBase	0.14	0.11	-0.11	0.23	-0.01	0.14	-0.2	0.14
20500467	-0.05	-0.04	-1.007	down	0.981064	MIMAT0022694_st	MIMAT0022694	hsa-miR-211-3p	miRNA	Homo sapiens	chr15	31357262	31357282	-	21	GCAGGGACAGCAAAGGGGUGC	ENST00000256552 // sense // intron // 7 /// ENST00000397795 // sense // intron // 6 /// ENST00000542188 // sense // intron // 6 /// ENST00000558445 // sense // intron // 6 /// ENST00000558768 // sense // intron // 4 /// ENST00000559177 // sense // intron // 4 /// ENST00000560658 // sense // intron // 6 /// ENST00000560801 // sense // intron // 4 /// OTTHUMT00000251378 // sense // intron // 6 /// …	---	miRNA-4_0	13-May-14	miRBase	-0.03	0.11	-0.28	0.01	-0.08	-0.06	-0.08	0.04
20500468	3.49	3.49	1	none	1	MIMAT0022695_st	MIMAT0022695	hsa-miR-212-5p	miRNA	Homo sapiens	chr17	1953622	1953644	-	23	ACCUUGGCUCUAGACUGCUUACU	---	hsa-mir-212 // chr17:1953565-1953674 (-) /// hsa-mir-132 // chr17:1953202-1953302 (-)	miRNA-4_0	13-May-14	miRBase	3.47	3.47	3.65	3.36	3.47	3.55	3.19	3.74
20500469	0.36	0.05	1.24	up	0.0198591	MIMAT0000269_st	MIMAT0000269	hsa-miR-212-3p	miRNA	Homo sapiens	chr17	1953584	1953604	-	21	UAACAGUCUCCAGUCACGGCC	---	hsa-mir-212 // chr17:1953565-1953674 (-) /// hsa-mir-132 // chr17:1953202-1953302 (-)				0.46	0.45	0.22	0.29	0.17	0.22	-0.03	-0.15
20500470	0.09	-0.08	1.125	up	0.131914	MIMAT0000270_st	MIMAT0000270	hsa-miR-181a-3p	miRNA	Homo sapiens	chr1	198828198	198828219	-	22	ACCAUCGACCGUUGAUUGUACC	ENST00000432296 // sense // intron // 2 /// OTTHUMT00000087434 // sense // intron // 2	hsa-mir-181b-1 // chr1:198828002-198828111 (-) /// hsa-mir-181a-1 // chr1:198828173-198828282 (-)				0.1	0.32	-0.08	0.01	-0.14	0.02	-0.07	-0.15
20500471	0.01	-0.02	1.021	up	0.740931	MIMAT0004564_st	MIMAT0004564	hsa-miR-214-5p	miRNA	Homo sapiens	chr1	172107997	172108018	-	22	UGCCUGUCUACACUUGCUGUGC	ENST00000355305 // antisense // intron // 15 /// ENST00000358155 // antisense // intron // 14 /// ENST00000367731 // antisense // intron // 14 /// ENST00000520906 // antisense // intron // 14 /// ENST00000523513 // antisense // intron // 13 /// OTTHUMT00000084529 // antisense // intron // 14 /// OTTHUMT00000084531 // antisense // intron // 15 /// OTTHUMT00000378443 // antisense // intron // 14 //…	hsa-mir-199a-2 // chr1:172113675-172113784 (-) /// hsa-mir-214 // chr1:172107938-172108047 (-) /// hsa-mir-3120 // chr1:172107948-172108028 (+)	miRNA-4_0	13-May-14	miRBase	0.01	-0.13	0.2	-0.03	0.01	-0.05	-0.05	0.01
20500472	-0.04	-0.15	1.079	up	0.249815	MIMAT0000271_st	MIMAT0000271	hsa-miR-214-3p	miRNA	Homo sapiens	chr1	172107956	172107977	-	22	ACAGCAGGCACAGACAGGCAGU	ENST00000355305 // antisense // intron // 15 /// ENST00000358155 // antisense // intron // 14 /// ENST00000367731 // antisense // intron // 14 /// ENST00000520906 // antisense // intron // 14 /// ENST00000523513 // antisense // intron // 13 /// OTTHUMT00000084529 // antisense // intron // 14 /// OTTHUMT00000084531 // antisense // intron // 15 /// OTTHUMT00000378443 // antisense // intron // 14 //…	hsa-mir-199a-2 // chr1:172113675-172113784 (-) /// hsa-mir-214 // chr1:172107938-172108047 (-) /// hsa-mir-3120 // chr1:172107948-172108028 (+)				-0.12	0.06	-0.09	0	-0.3	-0.15	-0.04	-0.12
20500473	-0.04	-0.04	1	none	0.936725	MIMAT0000272_st	MIMAT0000272	hsa-miR-215-5p	miRNA	Homo sapiens	chr1	220291258	220291278	-	21	AUGACCUAUGAAUUGACAGAC	ENST00000302637 // antisense // intron // 12 /// ENST00000366922 // antisense // intron // 12 /// ENST00000490891 // antisense // intron // 1 /// OTTHUMT00000090761 // antisense // intron // 12 /// OTTHUMT00000090763 // antisense // intron // 1	hsa-mir-215 // chr1:220291195-220291304 (-) /// hsa-mir-194-1 // chr1:220291499-220291583 (-)				-0.13	0.05	-0.15	0.08	-0.03	-0.01	-0.05	-0.09
20500474	0.06	0.05	1.007	up	0.946249	MIMAT0026476_st	MIMAT0026476	hsa-miR-215-3p	miRNA	Homo sapiens	chr1	220291219	220291241	-	23	UCUGUCAUUUCUUUAGGCCAAUA	ENST00000302637 // antisense // intron // 12 /// ENST00000366922 // antisense // intron // 12 /// ENST00000490891 // antisense // intron // 1 /// OTTHUMT00000090761 // antisense // intron // 12 /// OTTHUMT00000090763 // antisense // intron // 1	hsa-mir-215 // chr1:220291195-220291304 (-) /// hsa-mir-194-1 // chr1:220291499-220291583 (-)	miRNA-4_0	13-May-14	miRBase	0.07	-0.12	0.2	0.07	0.21	-0.08	-0.08	0.14
20500475	-0.02	-0.1	1.057	up	0.541005	MIMAT0000273_st	MIMAT0000273	hsa-miR-216a-5p	miRNA	Homo sapiens	chr2	56216155	56216176	-	22	UAAUCUCAGCUGGCAACUGUGA	ENST00000446139 // sense // intron // 2 /// OTTHUMT00000324929 // sense // intron // 2	hsa-mir-216a // chr2:56216085-56216194 (-) /// hsa-mir-217 // chr2:56210102-56210211 (-)				0.19	-0.25	-0.21	0.17	-0.23	-0.18	0.04	-0.05
20500476	0.22	0.08	1.102	up	0.201979	MIMAT0022844_st	MIMAT0022844	hsa-miR-216a-3p	miRNA	Homo sapiens	chr2	56216116	56216137	-	22	UCACAGUGGUCUCUGGGAUUAU	ENST00000446139 // sense // intron // 2 /// OTTHUMT00000324929 // sense // intron // 2	hsa-mir-216a // chr2:56216085-56216194 (-) /// hsa-mir-217 // chr2:56210102-56210211 (-)	miRNA-4_0	13-May-14	miRBase	0.13	0.11	0.21	0.44	-0.02	0.12	0.21	0.01
20500477	-0.19	-0.26	1.05	up	0.570778	MIMAT0000274_st	MIMAT0000274	hsa-miR-217	miRNA	Homo sapiens	chr2	56210155	56210177	-	23	UACUGCAUCAGGAACUGAUUGGA	ENST00000446139 // sense // intron // 2 /// OTTHUMT00000324929 // sense // intron // 2	hsa-mir-216a // chr2:56216085-56216194 (-) /// hsa-mir-217 // chr2:56210102-56210211 (-)				-0.12	-0.15	-0.08	-0.4	-0.06	-0.56	-0.33	-0.1
20500478	-0.1	-0.18	1.057	up	0.479825	MIMAT0000275_st	MIMAT0000275	hsa-miR-218-5p	miRNA	Homo sapiens	chr4	20529922	20529942	+	21	UUGUGCUUGAUCUAACCAUGU	ENST00000273739 // sense // intron // 16 /// ENST00000503823 // sense // intron // 14 /// ENST00000503837 // sense // intron // 15 /// ENST00000504154 // sense // intron // 15 /// OTTHUMT00000250396 // sense // intron // 15 /// OTTHUMT00000359841 // sense // intron // 14 /// OTTHUMT00000359842 // sense // intron // 15 /// OTTHUMT00000359843 // sense // intron // 16 /// ENST00000332966 // sense //…	---				-0.11	0.11	-0.15	-0.25	-0.4	-0.18	-0.08	-0.07
20500479	-0.22	-0.01	-1.157	down	0.0735904	MIMAT0004565_st	MIMAT0004565	hsa-miR-218-1-3p	miRNA	Homo sapiens	chr4	20529965	20529986	+	22	AUGGUUCCGUCAAGCACCAUGG	ENST00000273739 // sense // intron // 16 /// ENST00000503823 // sense // intron // 14 /// ENST00000503837 // sense // intron // 15 /// ENST00000504154 // sense // intron // 15 /// OTTHUMT00000250396 // sense // intron // 15 /// OTTHUMT00000359841 // sense // intron // 14 /// OTTHUMT00000359842 // sense // intron // 15 /// OTTHUMT00000359843 // sense // intron // 16	---	miRNA-4_0	13-May-14	miRBase	-0.46	-0.16	-0.1	-0.17	-0.01	0.15	0	-0.16
20500480	0.11	0.01	1.072	up	0.420839	MIMAT0004566_st	MIMAT0004566	hsa-miR-218-2-3p	miRNA	Homo sapiens	chr5	168195173	168195194	-	22	CAUGGUUCUGUCAAGCACCGCG	ENST00000332966 // sense // intron // 14 /// ENST00000404867 // sense // intron // 14 /// ENST00000519486 // sense // intron // 4 /// ENST00000519560 // sense // intron // 14 /// OTTHUMT00000252792 // sense // intron // 14 /// OTTHUMT00000371504 // sense // intron // 14 /// OTTHUMT00000371506 // sense // intron // 4	---				0.36	0.11	-0.05	0.01	0.15	0.14	-0.05	-0.22
20500481	-0.22	-0.21	-1.007	down	0.909763	MIMAT0000276_st	MIMAT0000276	hsa-miR-219a-5p	miRNA	Homo sapiens	chr6	33175632	33175652	+	21	UGAUUGUCCAAACGCAAUUCU	---	hsa-mir-219a-2 // chr9:131154897-131154993 (-) /// hsa-mir-219b // chr9:131154900-131154987 (+)				-0.11	-0.12	-0.31	-0.36	-0.09	-0.08	-0.33	-0.35
20500482	0.06	0.04	1.014	up	0.910074	MIMAT0004567_st	MIMAT0004567	hsa-miR-219a-1-3p	miRNA	Homo sapiens	chr6	33175673	33175694	+	22	AGAGUUGAGUCUGGACGUCCCG	---	---				0.14	-0.16	0.18	0.07	-0.01	0.23	0.01	-0.05
20500483	-0.05	-0.04	-1.007	down	0.917784	MIMAT0004568_st	MIMAT0004568	hsa-miR-221-5p	miRNA	Homo sapiens	chrX	45605649	45605670	-	22	ACCUGGCAUACAAUGUAGAUUU	ENST00000602461 // sense // intron // 1 /// OTTHUMT00000467990 // sense // intron // 1	hsa-mir-221 // chrX:45605585-45605694 (-) /// hsa-mir-222 // chrX:45606421-45606530 (-)	miRNA-4_0	13-May-14	miRBase	-0.06	0.19	-0.12	-0.22	-0.28	0.03	0.31	-0.21
20500484	2.51	0.86	3.138	up	0.0183973	MIMAT0000278_st	MIMAT0000278	hsa-miR-221-3p	miRNA	Homo sapiens	chrX	45605608	45605630	-	23	AGCUACAUUGUCUGCUGGGUUUC	ENST00000602461 // sense // intron // 1 /// OTTHUMT00000467990 // sense // intron // 1	hsa-mir-221 // chrX:45605585-45605694 (-) /// hsa-mir-222 // chrX:45606421-45606530 (-)				2.94	4.02	2.8	0.29	0.99	1.21	0.81	0.45
20500485	0.03	0.04	-1.007	down	0.927237	MIMAT0004569_st	MIMAT0004569	hsa-miR-222-5p	miRNA	Homo sapiens	chrX	45606479	45606500	-	22	CUCAGUAGCCAGUGUAGAUCCU	ENST00000602461 // sense // intron // 1 /// OTTHUMT00000467990 // sense // intron // 1	hsa-mir-221 // chrX:45605585-45605694 (-) /// hsa-mir-222 // chrX:45606421-45606530 (-)	miRNA-4_0	13-May-14	miRBase	0.12	0	0.09	-0.1	-0.11	0.03	-0.04	0.27
20500486	1.86	0.5	2.567	up	0.0330567	MIMAT0000279_st	MIMAT0000279	hsa-miR-222-3p	miRNA	Homo sapiens	chrX	45606442	45606462	-	21	AGCUACAUCUGGCUACUGGGU	ENST00000602461 // sense // intron // 1 /// OTTHUMT00000467990 // sense // intron // 1	hsa-mir-221 // chrX:45605585-45605694 (-) /// hsa-mir-222 // chrX:45606421-45606530 (-)				2.65	3.54	0.65	0.62	0.44	0.37	1.03	0.16
20500487	-0.18	-0.22	1.028	up	0.665897	MIMAT0004570_st	MIMAT0004570	hsa-miR-223-5p	miRNA	Homo sapiens	chrX	65238737	65238758	+	22	CGUGUAUUUGACAAGCUGAGUU	---	---	miRNA-4_0	13-May-14	miRBase	-0.04	-0.16	-0.1	-0.4	-0.36	-0.26	-0.11	-0.16
20500488	1.69	0.49	2.297	up	0.0129616	MIMAT0000280_st	MIMAT0000280	hsa-miR-223-3p	miRNA	Homo sapiens	chrX	65238779	65238800	+	22	UGUCAGUUUGUCAAAUACCCCA	---	---				1.72	3.05	1.35	0.64	0.16	0.8	0.16	0.85
20500489	-0.18	-0.06	-1.087	down	0.445452	MIMAT0000281_st	MIMAT0000281	hsa-miR-224-5p	miRNA	Homo sapiens	chrX	151127103	151127123	-	21	CAAGUCACUAGUGGUUCCGUU	ENST00000370325 // sense // intron // 6 /// ENST00000370328 // sense // intron // 6 /// ENST00000393914 // sense // intron // 7 /// ENST00000441219 // sense // intron // 7 /// ENST00000476016 // sense // exon // 3 /// ENST00000486255 // sense // exon // 1 /// OTTHUMT00000060903 // sense // intron // 6 /// OTTHUMT00000060904 // sense // intron // 6 /// OTTHUMT00000060907 // sense // intron // 7 //…	hsa-mir-224 // chrX:151127050-151127130 (-) /// hsa-mir-452 // chrX:151128100-151128184 (-)				-0.37	0.15	-0.3	-0.19	-0.01	-0.33	0.26	-0.16
20500490	-0.14	0.01	-1.11	down	0.238042	MIMAT0009198_st	MIMAT0009198	hsa-miR-224-3p	miRNA	Homo sapiens	chrX	151127056	151127078	-	23	AAAAUGGUGCCCUAGUGACUACA	ENST00000370325 // sense // intron // 6 /// ENST00000370328 // sense // intron // 6 /// ENST00000393914 // sense // intron // 7 /// ENST00000441219 // sense // intron // 7 /// ENST00000476016 // sense // exon // 3 /// ENST00000486255 // sense // exon // 1 /// OTTHUMT00000060903 // sense // intron // 6 /// OTTHUMT00000060904 // sense // intron // 6 /// OTTHUMT00000060907 // sense // intron // 7 //…	hsa-mir-224 // chrX:151127050-151127130 (-) /// hsa-mir-452 // chrX:151128100-151128184 (-)	miRNA-4_0	13-May-14	miRBase	-0.24	-0.01	-0.18	-0.12	-0.09	0.3	-0.22	0.06
20500555	0.78	0.47	1.24	up	0.208252	MIMAT0004571_st	MIMAT0004571	hsa-miR-200b-5p	miRNA	Homo sapiens	chr1	1102504	1102525	+	22	CAUCUUACUGGGCAGCAUUGGA	---	hsa-mir-200b // chr1:1102484-1102578 (+) /// hsa-mir-200a // chr1:1103243-1103332 (+) /// hsa-mir-429 // chr1:1104385-1104467 (+)				0.52	0.73	0.27	1.58	0.52	0.52	0.33	0.52
20500556	0.04	0.17	-1.094	down	0.234229	MIMAT0000318_st	MIMAT0000318	hsa-miR-200b-3p	miRNA	Homo sapiens	chr1	1102540	1102561	+	22	UAAUACUGCCUGGUAAUGAUGA	---	hsa-mir-200b // chr1:1102484-1102578 (+) /// hsa-mir-200a // chr1:1103243-1103332 (+) /// hsa-mir-429 // chr1:1104385-1104467 (+)				0.18	-0.11	0.2	-0.11	0.25	0.14	0.2	0.1
20500713	1.3	0.71	1.505	up	0.189802	MIMAT0000414_st	MIMAT0000414	hsa-let-7g-5p	miRNA	Homo sapiens	chr3	52302352	52302373	-	22	UGAGGUAGUAGUUUGUACAGUU	ENST00000296490 // sense // intron // 2 /// ENST00000362280 // sense // exon // 1 /// ENST00000463624 // sense // intron // 3 /// ENST00000469000 // sense // intron // 2 /// OTTHUMT00000317919 // sense // intron // 2 /// OTTHUMT00000350829 // sense // intron // 3 /// OTTHUMT00000350830 // sense // intron // 2	---				1.11	2.79	0.14	1.16	0.74	1.07	0.52	0.51
20500714	0.08	0.09	-1.007	down	0.982559	MIMAT0004584_st	MIMAT0004584	hsa-let-7g-3p	miRNA	Homo sapiens	chr3	52302296	52302316	-	21	CUGUACAGGCCACUGCCUUGC	ENST00000296490 // sense // intron // 2 /// ENST00000362280 // sense // exon // 1 /// ENST00000463624 // sense // intron // 3 /// ENST00000469000 // sense // intron // 2 /// OTTHUMT00000317919 // sense // intron // 2 /// OTTHUMT00000350829 // sense // intron // 3 /// OTTHUMT00000350830 // sense // intron // 2	---				0.29	-0.09	0.04	0.1	0.18	0.23	0.01	-0.07
20500715	3.39	1.98	2.657	up	0.00339346	MIMAT0000415_st	MIMAT0000415	hsa-let-7i-5p	miRNA	Homo sapiens	chr12	62997471	62997492	+	22	UGAGGUAGUAGUUUGUGCUGUU	ENST00000362309 // sense // exon // 1 /// ENST00000550290 // sense // intron // 1 /// OTTHUMT00000406740 // antisense // 5UTR // 1 /// OTTHUMT00000406759 // sense // intron // 1	---				3.72	4.12	3.51	2.2	2	2.47	1.16	2.28
20500716	-0.15	-0.02	-1.094	down	0.198078	MIMAT0004585_st	MIMAT0004585	hsa-let-7i-3p	miRNA	Homo sapiens	chr12	62997527	62997548	+	22	CUGCGCAAGCUACUGCCUUGCU	ENST00000362309 // sense // exon // 1 /// ENST00000550290 // sense // intron // 1 /// OTTHUMT00000406740 // antisense // 5UTR // 1 /// OTTHUMT00000406759 // sense // intron // 1	---				-0.12	-0.04	-0.18	-0.25	0.05	-0.05	-0.09	-0.01
20500717	-0.16	-0.16	1	none	0.983266	MIMAT0000416_st	MIMAT0000416	hsa-miR-1	miRNA	Homo sapiens	chr18	19408976	19408997	-	22	UGGAAUGUAAAGAAGUAUGUAU	ENST00000261537 // antisense // intron // 12 /// ENST00000578646 // antisense // intron // 12 /// ENST00000581072 // sense // exon // 3 /// ENST00000581613 // sense // exon // 3 /// OTTHUMT00000254675 // antisense // intron // 12 /// OTTHUMT00000445571 // sense // exon // 3 /// OTTHUMT00000445572 // sense // exon // 3 /// OTTHUMT00000445642 // antisense // intron // 12 /// ENST00000362147 // sens…	hsa-mir-1-2 // chr18:19408965-19409049 (-) /// hsa-mir-133a-1 // chr18:19405659-19405746 (-)				0.14	-0.3	-0.23	-0.23	-0.07	-0.2	-0.06	-0.3
20500718	2.93	1.67	2.395	up	0.0103184	MIMAT0000417_st	MIMAT0000417	hsa-miR-15b-5p	miRNA	Homo sapiens	chr3	160122395	160122416	+	22	UAGCAGCACAUCAUGGUUUACA	ENST00000344722 // sense // intron // 4 /// ENST00000357388 // sense // intron // 5 /// ENST00000360111 // sense // intron // 5 /// ENST00000462787 // sense // intron // 4 /// ENST00000467468 // sense // intron // 4 /// ENST00000468653 // sense // intron // 5 /// ENST00000469762 // sense // intron // 5 /// ENST00000469858 // sense // intron // 3 /// ENST00000470240 // sense // intron // 2 /// ENS…	hsa-mir-16-2 // chr3:160122533-160122613 (+) /// hsa-mir-15b // chr3:160122376-160122473 (+)				2.35	4.11	3.26	2.01	1.75	2.07	1.99	0.88
20500719	0.08	-0.02	1.072	up	0.28659	MIMAT0004586_st	MIMAT0004586	hsa-miR-15b-3p	miRNA	Homo sapiens	chr3	160122433	160122454	+	22	CGAAUCAUUAUUUGCUGCUCUA	ENST00000344722 // sense // intron // 4 /// ENST00000357388 // sense // intron // 5 /// ENST00000360111 // sense // intron // 5 /// ENST00000462787 // sense // intron // 4 /// ENST00000467468 // sense // intron // 4 /// ENST00000468653 // sense // intron // 5 /// ENST00000469762 // sense // intron // 5 /// ENST00000469858 // sense // intron // 3 /// ENST00000470240 // sense // intron // 2 /// ENS…	hsa-mir-16-2 // chr3:160122533-160122613 (+) /// hsa-mir-15b // chr3:160122376-160122473 (+)				0.14	0.16	-0.03	0.06	0.05	-0.01	-0.01	-0.1
20500720	0.4	0.1	1.231	up	0.0390795	MIMAT0004587_st	MIMAT0004587	hsa-miR-23b-5p	miRNA	Homo sapiens	chr9	97847509	97847530	+	22	UGGGUUCCUGGCAUGCUGAUUU	ENST00000297979 // sense // intron // 14 /// ENST00000375315 // sense // intron // 15 /// ENST00000428313 // sense // intron // 15 /// ENST00000463372 // sense // intron // 5 /// ENST00000468164 // sense // intron // 4 /// ENST00000471978 // sense // intron // 5 /// ENST00000478473 // sense // intron // 6 /// OTTHUMT00000053196 // sense // intron // 5 /// OTTHUMT00000053197 // sense // intron // …	hsa-mir-24-1 // chr9:97848303-97848370 (+) /// hsa-mir-23b // chr9:97847490-97847586 (+) /// hsa-mir-27b // chr9:97847727-97847823 (+) /// hsa-mir-3074 // chr9:97848296-97848376 (-)	miRNA-4_0	13-May-14	miRBase	0.39	0.34	0.34	0.53	-0.18	0.16	0.42	0.01
20500721	4.9	3.63	2.412	up	0.0494654	MIMAT0000418_st	MIMAT0000418	hsa-miR-23b-3p	miRNA	Homo sapiens	chr9	97847547	97847567	+	21	AUCACAUUGCCAGGGAUUACC	ENST00000297979 // sense // intron // 14 /// ENST00000375315 // sense // intron // 15 /// ENST00000428313 // sense // intron // 15 /// ENST00000463372 // sense // intron // 5 /// ENST00000468164 // sense // intron // 4 /// ENST00000471978 // sense // intron // 5 /// ENST00000478473 // sense // intron // 6 /// OTTHUMT00000053196 // sense // intron // 5 /// OTTHUMT00000053197 // sense // intron // …	hsa-mir-24-1 // chr9:97848303-97848370 (+) /// hsa-mir-23b // chr9:97847490-97847586 (+) /// hsa-mir-27b // chr9:97847727-97847823 (+) /// hsa-mir-3074 // chr9:97848296-97848376 (-)				4.54	6.15	5.09	3.81	4.36	4.88	2.99	2.28
20500722	0.68	0.52	1.117	up	0.459511	MIMAT0004588_st	MIMAT0004588	hsa-miR-27b-5p	miRNA	Homo sapiens	chr9	97847745	97847766	+	22	AGAGCUUAGCUGAUUGGUGAAC	ENST00000297979 // sense // intron // 14 /// ENST00000375315 // sense // intron // 15 /// ENST00000428313 // sense // intron // 15 /// ENST00000463372 // sense // intron // 5 /// ENST00000468164 // sense // intron // 4 /// ENST00000471978 // sense // intron // 5 /// ENST00000478473 // sense // intron // 6 /// OTTHUMT00000053196 // sense // intron // 5 /// OTTHUMT00000053197 // sense // intron // …	hsa-mir-24-1 // chr9:97848303-97848370 (+) /// hsa-mir-23b // chr9:97847490-97847586 (+) /// hsa-mir-27b // chr9:97847727-97847823 (+) /// hsa-mir-3074 // chr9:97848296-97848376 (-)				0.35	0.96	0.2	1.22	0.42	0.78	0.45	0.45
20500723	0.72	0.29	1.347	up	0.130177	MIMAT0000419_st	MIMAT0000419	hsa-miR-27b-3p	miRNA	Homo sapiens	chr9	97847787	97847807	+	21	UUCACAGUGGCUAAGUUCUGC	ENST00000297979 // sense // intron // 14 /// ENST00000375315 // sense // intron // 15 /// ENST00000428313 // sense // intron // 15 /// ENST00000463372 // sense // intron // 5 /// ENST00000468164 // sense // intron // 4 /// ENST00000471978 // sense // intron // 5 /// ENST00000478473 // sense // intron // 6 /// OTTHUMT00000053196 // sense // intron // 5 /// OTTHUMT00000053197 // sense // intron // …	hsa-mir-24-1 // chr9:97848303-97848370 (+) /// hsa-mir-23b // chr9:97847490-97847586 (+) /// hsa-mir-27b // chr9:97847727-97847823 (+) /// hsa-mir-3074 // chr9:97848296-97848376 (-)				0.25	1.67	0.51	0.46	0.61	0.32	0.1	0.14
20500724	0.65	-0.18	1.778	up	0.00305783	MIMAT0000420_st	MIMAT0000420	hsa-miR-30b-5p	miRNA	Homo sapiens	chr8	135812813	135812834	-	22	UGUAAACAUCCUACACUCAGCU	---	hsa-mir-30d // chr8:135817119-135817188 (-) /// hsa-mir-30b // chr8:135812763-135812850 (-)				0.71	1.35	0.52	0.01	-0.22	-0.19	-0.14	-0.16
20500725	-0.13	-0.02	-1.079	down	0.414791	MIMAT0004589_st	MIMAT0004589	hsa-miR-30b-3p	miRNA	Homo sapiens	chr8	135812775	135812796	-	22	CUGGGAGGUGGAUGUUUACUUC	---	hsa-mir-30d // chr8:135817119-135817188 (-) /// hsa-mir-30b // chr8:135812763-135812850 (-)				0.07	-0.04	-0.21	-0.33	-0.13	0.03	-0.23	0.26
20500726	-0.06	0.19	-1.189	down	0.0593724	MIMAT0000421_st	MIMAT0000421	hsa-miR-122-5p	miRNA	Homo sapiens	chr18	56118320	56118341	+	22	UGGAGUGUGACAAUGGUGUUUG	---	hsa-mir-122 // chr18:56118306-56118390 (+) /// hsa-mir-3591 // chr18:56118312-56118384 (-)				-0.14	0.1	-0.01	-0.18	0.06	0.21	0.03	0.45
20500727	-0.11	0.03	-1.102	down	0.146165	MIMAT0004590_st	MIMAT0004590	hsa-miR-122-3p	miRNA	Homo sapiens	chr18	56118356	56118377	+	22	AACGCCAUUAUCACACUAAAUA	---	hsa-mir-122 // chr18:56118306-56118390 (+) /// hsa-mir-3591 // chr18:56118312-56118384 (-)	miRNA-4_0	13-May-14	miRBase	-0.09	-0.09	-0.09	-0.16	-0.01	0.02	0.16	-0.05
20500728	-0.25	-0.21	-1.028	down	0.709022	MIMAT0004591_st	MIMAT0004591	hsa-miR-124-5p	miRNA	Homo sapiens	chr20	61809866	61809887	+	22	CGUGUUCACAGCGGACCUUGAU	ENST00000517675 // sense // exon // 1 /// ENST00000521242 // sense // exon // 4 /// ENST00000521863 // sense // exon // 3 /// OTTHUMT00000375047 // sense // exon // 1 /// OTTHUMT00000376963 // sense // exon // 3 /// OTTHUMT00000376964 // sense // exon // 4 /// ENST00000519741 // sense // intron // 1 /// ENST00000521441 // sense // intron // 2 /// OTTHUMT00000378434 // sense // intron // 2 /// OTT…	---				-0.33	-0.09	-0.33	-0.25	-0.13	-0.21	-0.41	-0.09
20500729	0.34	0.17	1.125	up	0.192867	MIMAT0000422_st	MIMAT0000422	hsa-miR-124-3p	miRNA	Homo sapiens	chr20	61809904	61809923	+	20	UAAGGCACGCGGUGAAUGCC	ENST00000517675 // sense // exon // 1 /// ENST00000521242 // sense // exon // 4 /// ENST00000521863 // sense // exon // 3 /// OTTHUMT00000375047 // sense // exon // 1 /// OTTHUMT00000376963 // sense // exon // 3 /// OTTHUMT00000376964 // sense // exon // 4 /// ENST00000519741 // sense // intron // 1 /// ENST00000521441 // sense // intron // 2 /// OTTHUMT00000378434 // sense // intron // 2 /// OTT…	---				0.44	0.11	0.52	0.29	0.01	0.18	0.4	0.1
20500730	-0.01	-0.06	1.035	up	0.747219	MIMAT0000423_st	MIMAT0000423	hsa-miR-125b-5p	miRNA	Homo sapiens	chr11	121970517	121970538	-	22	UCCCUGAGACCCUAACUUGUGA	ENST00000524376 // sense // intron // 1 /// ENST00000528986 // sense // intron // 1 /// ENST00000529823 // sense // intron // 1 /// ENST00000530955 // sense // intron // 1 /// ENST00000531071 // sense // intron // 2 /// ENST00000531381 // sense // intron // 1 /// ENST00000532315 // sense // intron // 1 /// ENST00000532319 // sense // intron // 1 /// ENST00000532890 // sense // intron // 2 /// ENS…	---				-0.13	0.17	-0.08	0.01	0.24	-0.29	0.16	-0.33
20500731	-0.04	-0.13	1.064	up	0.360562	MIMAT0004592_st	MIMAT0004592	hsa-miR-125b-1-3p	miRNA	Homo sapiens	chr11	121970477	121970498	-	22	ACGGGUUAGGCUCUUGGGAGCU	ENST00000524376 // sense // intron // 1 /// ENST00000528986 // sense // intron // 1 /// ENST00000529823 // sense // intron // 1 /// ENST00000530955 // sense // intron // 1 /// ENST00000531071 // sense // intron // 2 /// ENST00000531381 // sense // intron // 1 /// ENST00000532315 // sense // intron // 1 /// ENST00000532319 // sense // intron // 1 /// ENST00000532890 // sense // intron // 2 /// ENS…	---				0.05	-0.15	-0.08	0.01	-0.13	-0.05	-0.17	-0.16
20500732	-0.14	0.16	-1.231	down	0.0339477	MIMAT0026477_st	MIMAT0026477	hsa-miR-128-1-5p	miRNA	Homo sapiens	chr2	136422981	136423003	+	23	CGGGGCCGUAGCACUGUCUGAGA	ENST00000264160 // sense // intron // 18 /// ENST00000329971 // sense // intron // 15 /// ENST00000409478 // sense // intron // 15 /// ENST00000409606 // sense // intron // 18 /// ENST00000410054 // sense // intron // 15 /// ENST00000429703 // sense // intron // 7 /// OTTHUMT00000254659 // sense // intron // 18 /// OTTHUMT00000331545 // sense // intron // 15 /// OTTHUMT00000331546 // sense // int…	---	miRNA-4_0	13-May-14	miRBase	-0.3	-0.24	-0.16	0.15	0.08	0.37	0.07	0.1
20500733	0.11	-0.12	1.173	up	0.16236	MIMAT0000424_st	MIMAT0000424	hsa-miR-128-3p	miRNA	Homo sapiens	chr2	136423016	136423036	+	21	UCACAGUGAACCGGUCUCUUU	ENST00000264160 // sense // intron // 18 /// ENST00000329971 // sense // intron // 15 /// ENST00000409478 // sense // intron // 15 /// ENST00000409606 // sense // intron // 18 /// ENST00000410054 // sense // intron // 15 /// ENST00000429703 // sense // intron // 7 /// OTTHUMT00000254659 // sense // intron // 18 /// OTTHUMT00000331545 // sense // intron // 15 /// OTTHUMT00000331546 // sense // int…	---				-0.04	0.57	0.03	-0.12	-0.26	0.03	0.04	-0.3
20500734	0.04	-0.18	1.165	up	0.103858	MIMAT0004593_st	MIMAT0004593	hsa-miR-130a-5p	miRNA	Homo sapiens	chr11	57408691	57408712	+	22	UUCACAUUGUGCUACUGUCUGC	ENST00000528466 // sense // intron // 1 /// ENST00000530595 // sense // intron // 1 /// OTTHUMT00000393362 // sense // intron // 1 /// OTTHUMT00000393363 // sense // intron // 1	---				-0.16	0.12	0.05	0.14	-0.27	-0.32	-0.23	0.12
20500735	0.6	-0.13	1.659	up	0.0229081	MIMAT0000425_st	MIMAT0000425	hsa-miR-130a-3p	miRNA	Homo sapiens	chr11	57408725	57408746	+	22	CAGUGCAAUGUUAAAAGGGCAU	ENST00000528466 // sense // intron // 1 /// ENST00000530595 // sense // intron // 1 /// OTTHUMT00000393362 // sense // intron // 1 /// OTTHUMT00000393363 // sense // intron // 1	---				0.43	1.66	0.23	0.1	-0.08	-0.04	-0.28	-0.11
20500736	0	-0.23	1.173	up	0.0550013	MIMAT0004594_st	MIMAT0004594	hsa-miR-132-5p	miRNA	Homo sapiens	chr17	1953259	1953280	-	22	ACCGUGGCUUUCGAUUGUUACU	---	hsa-mir-212 // chr17:1953565-1953674 (-) /// hsa-mir-132 // chr17:1953202-1953302 (-)	miRNA-4_0	13-May-14	miRBase	-0.05	0.11	0.01	-0.06	-0.01	-0.4	-0.34	-0.16
20500737	0.16	0.06	1.072	up	0.358786	MIMAT0000426_st	MIMAT0000426	hsa-miR-132-3p	miRNA	Homo sapiens	chr17	1953223	1953244	-	22	UAACAGUCUACAGCCAUGGUCG	---	hsa-mir-212 // chr17:1953565-1953674 (-) /// hsa-mir-132 // chr17:1953202-1953302 (-)				0.31	0.01	0.2	0.12	0.12	0.13	-0.16	0.14
20500738	-0.17	0	-1.125	down	0.174101	MIMAT0026478_st	MIMAT0026478	hsa-miR-133a-5p	miRNA	Homo sapiens	chr18	19405710	19405731	-	22	AGCUGGUAAAAUGGAACCAAAU	ENST00000261537 // antisense // intron // 12 /// ENST00000578646 // antisense // intron // 12 /// ENST00000581072 // sense // exon // 3 /// OTTHUMT00000254675 // antisense // intron // 12 /// OTTHUMT00000445571 // sense // exon // 3 /// OTTHUMT00000445642 // antisense // intron // 12 /// ENST00000370523 // sense // intron // 1 /// ENST00000370524 // sense // intron // 2 /// ENST00000370527 // sen…	hsa-mir-1-2 // chr18:19408965-19409049 (-) /// hsa-mir-133a-1 // chr18:19405659-19405746 (-)	miRNA-4_0	13-May-14	miRBase	-0.28	-0.12	0.09	-0.36	0.09	0.14	-0.07	-0.14
20500739	-0.01	-0.06	1.035	up	0.630806	MIMAT0000427_st	MIMAT0000427	hsa-miR-133a-3p	miRNA	Homo sapiens	chr18	19405673	19405694	-	22	UUUGGUCCCCUUCAACCAGCUG	ENST00000261537 // antisense // intron // 12 /// ENST00000578646 // antisense // intron // 12 /// ENST00000581072 // sense // exon // 3 /// OTTHUMT00000254675 // antisense // intron // 12 /// OTTHUMT00000445571 // sense // exon // 3 /// OTTHUMT00000445642 // antisense // intron // 12 /// ENST00000370523 // sense // intron // 1 /// ENST00000370524 // sense // intron // 2 /// ENST00000370527 // sen…	hsa-mir-1-2 // chr18:19408965-19409049 (-) /// hsa-mir-133a-1 // chr18:19405659-19405746 (-)				-0.06	-0.06	0.15	-0.08	-0.01	-0.23	-0.08	0.07
20500740	-0.22	-0.18	-1.028	down	0.764255	MIMAT0000428_st	MIMAT0000428	hsa-miR-135a-5p	miRNA	Homo sapiens	chr12	97957612	97957634	+	23	UAUGGCUUUUUAUUCCUAUGUGA	ENST00000354773 // antisense // exon // 4 /// ENST00000467187 // sense // intron // 1 /// ENST00000493616 // sense // intron // 1 /// OTTHUMT00000350824 // sense // intron // 1 /// OTTHUMT00000350826 // sense // intron // 1 /// ENST00000538559 // sense // intron // 12 /// OTTHUMT00000407671 // sense // intron // 12 /// OTTHUMT00000407677 // antisense // exon // 1	---				-0.36	-0.32	0.02	-0.2	-0.01	-0.26	-0.13	-0.32
20500741	-0.02	0.16	-1.133	down	0.261436	MIMAT0004595_st	MIMAT0004595	hsa-miR-135a-3p	miRNA	Homo sapiens	chr3	52328248	52328269	-	22	UAUAGGGAUUGGAGCCGUGGCG	ENST00000354773 // antisense // exon // 4 /// ENST00000467187 // sense // intron // 1 /// ENST00000493616 // sense // intron // 1 /// OTTHUMT00000350824 // sense // intron // 1 /// OTTHUMT00000350826 // sense // intron // 1	---				0.14	0.05	-0.3	0.01	-0.08	0.27	0.52	-0.09
20500742	0	0.01	-1.007	down	0.965769	MIMAT0000429_st	MIMAT0000429	hsa-miR-137	miRNA	Homo sapiens	chr1	98511647	98511669	-	23	UUAUUGCUUAAGAAUACGCGUAG	ENST00000424528 // sense // exon // 3 /// ENST00000602852 // sense // exon // 1 /// ENST00000602984 // sense // exon // 1 /// OTTHUMT00000029437 // sense // exon // 3 /// OTTHUMT00000467512 // sense // exon // 1 /// OTTHUMT00000467513 // sense // exon // 1	hsa-mir-137 // chr1:98511626-98511727 (-) /// hsa-mir-2682 // chr1:98510798-98510907 (-)				0.18	-0.05	0.03	-0.14	0.03	0.03	-0.22	0.2
20500743	-0.12	-0.13	1.007	up	0.950183	MIMAT0000430_st	MIMAT0000430	hsa-miR-138-5p	miRNA	Homo sapiens	chr16	56892439	56892461	+	23	AGCUGGUGUUGUGAAUCAGGCCG	---	---				-0.32	0.11	-0.08	-0.19	-0.01	-0.08	-0.08	-0.34
20500744	0.09	-0.08	1.125	up	0.221766	MIMAT0004596_st	MIMAT0004596	hsa-miR-138-2-3p	miRNA	Homo sapiens	chr16	56892486	56892507	+	22	GCUAUUUCACGACACCAGGGUU	---	---				0.09	0.35	-0.08	0.01	-0.01	0.14	-0.08	-0.35
20500745	0.07	0.08	-1.007	down	0.91544	MIMAT0000431_st	MIMAT0000431	hsa-miR-140-5p	miRNA	Homo sapiens	chr16	69967006	69967027	+	22	CAGUGGUUUUACCCUAUGGUAG	ENST00000356003 // sense // intron // 15 /// ENST00000359154 // sense // intron // 16 /// ENST00000448661 // sense // intron // 16 /// ENST00000542271 // sense // intron // 13 /// ENST00000544162 // sense // intron // 14 /// ENST00000566463 // sense // intron // 7 /// ENST00000568684 // sense // intron // 6 /// ENST00000568818 // sense // intron // 3 /// ENST00000569297 // sense // intron // 9 //…	---				-0.01	0.44	-0.16	0.01	-0.14	0.14	0.09	0.25
20500746	0.22	0.34	-1.087	down	0.356776	MIMAT0004597_st	MIMAT0004597	hsa-miR-140-3p	miRNA	Homo sapiens	chr16	69967045	69967065	+	21	UACCACAGGGUAGAACCACGG	ENST00000356003 // sense // intron // 15 /// ENST00000359154 // sense // intron // 16 /// ENST00000448661 // sense // intron // 16 /// ENST00000542271 // sense // intron // 13 /// ENST00000544162 // sense // intron // 14 /// ENST00000566463 // sense // intron // 7 /// ENST00000568684 // sense // intron // 6 /// ENST00000568818 // sense // intron // 3 /// ENST00000569297 // sense // intron // 9 //…	---				0.16	0.49	0.22	0.03	0.53	0.45	0.24	0.16
20500747	-0.12	-0.01	-1.079	down	0.299531	MIMAT0004598_st	MIMAT0004598	hsa-miR-141-5p	miRNA	Homo sapiens	chr12	7073276	7073297	+	22	CAUCUUCCAGUACAGUGUUGGA	ENST00000537269 // sense // intron // 1 /// OTTHUMT00000402989 // sense // intron // 1	hsa-mir-141 // chr12:7073260-7073354 (+) /// hsa-mir-200c // chr12:7072862-7072929 (+)				-0.05	-0.05	-0.11	-0.29	-0.17	0	-0.04	0.16
20500748	-0.1	-0.31	1.157	up	0.0835994	MIMAT0000432_st	MIMAT0000432	hsa-miR-141-3p	miRNA	Homo sapiens	chr12	7073318	7073339	+	22	UAACACUGUCUGGUAAAGAUGG	ENST00000537269 // sense // intron // 1 /// OTTHUMT00000402989 // sense // intron // 1	hsa-mir-141 // chr12:7073260-7073354 (+) /// hsa-mir-200c // chr12:7072862-7072929 (+)				-0.14	-0.18	-0.1	0.04	-0.38	-0.13	-0.54	-0.18
20500749	-0.01	-0.07	1.042	up	0.619683	MIMAT0000433_st	MIMAT0000433	hsa-miR-142-5p	miRNA	Homo sapiens	chr17	56408644	56408664	-	21	CAUAAAGUAGAAAGCACUACU	ENST00000578334 // antisense // intron // 1 /// ENST00000579003 // sense // exon // 1 /// ENST00000579527 // antisense // intron // 2 /// ENST00000580515 // antisense // intron // 1 /// ENST00000580633 // antisense // intron // 1 /// OTTHUMT00000443987 // antisense // intron // 2 /// OTTHUMT00000443988 // antisense // intron // 1 /// OTTHUMT00000443989 // antisense // intron // 1 /// OTTHUMT00000…	hsa-mir-142 // chr17:56408593-56408679 (-) /// hsa-mir-4736 // chr17:56413337-56413383 (-)				0.07	0.11	0.01	-0.23	0	0.16	-0.31	-0.14
20500750	-0.14	-0.12	-1.014	down	0.922463	MIMAT0000434_st	MIMAT0000434	hsa-miR-142-3p	miRNA	Homo sapiens	chr17	56408606	56408628	-	23	UGUAGUGUUUCCUACUUUAUGGA	ENST00000578334 // antisense // intron // 1 /// ENST00000579003 // sense // exon // 1 /// ENST00000579527 // antisense // intron // 2 /// ENST00000580515 // antisense // intron // 1 /// ENST00000580633 // antisense // intron // 1 /// OTTHUMT00000443987 // antisense // intron // 2 /// OTTHUMT00000443988 // antisense // intron // 1 /// OTTHUMT00000443989 // antisense // intron // 1 /// OTTHUMT00000…	hsa-mir-142 // chr17:56408593-56408679 (-) /// hsa-mir-4736 // chr17:56413337-56413383 (-)				0.36	-0.49	-0.17	-0.24	0.18	-0.1	-0.17	-0.38
20500751	0.22	0.18	1.028	up	0.73749	MIMAT0004599_st	MIMAT0004599	hsa-miR-143-5p	miRNA	Homo sapiens	chr5	148808507	148808528	+	22	GGUGCAGUGCUGCAUCUCUGGU	---	hsa-mir-143 // chr5:148808481-148808586 (+) /// hsa-mir-145 // chr5:148810209-148810296 (+)				0.2	0.48	0.19	0	0.28	0.14	0.03	0.26
20500752	0.11	0.09	1.014	up	0.865807	MIMAT0000435_st	MIMAT0000435	hsa-miR-143-3p	miRNA	Homo sapiens	chr5	148808541	148808561	+	21	UGAGAUGAAGCACUGUAGCUC	---	hsa-mir-143 // chr5:148808481-148808586 (+) /// hsa-mir-145 // chr5:148810209-148810296 (+)				0.14	0.1	0.18	0.01	0.25	-0.05	0.29	-0.14
20500753	-0.07	-0.04	-1.021	down	0.810604	MIMAT0004600_st	MIMAT0004600	hsa-miR-144-5p	miRNA	Homo sapiens	chr17	27188601	27188622	-	22	GGAUAUCAUCAUAUACUGUAAG	ENST00000582320 // sense // exon // 1 /// OTTHUMT00000446722 // sense // exon // 1	hsa-mir-144 // chr17:27188551-27188636 (-) /// hsa-mir-451a // chr17:27188387-27188458 (-) /// hsa-mir-451b // chr17:27188389-27188456 (+) /// hsa-mir-4732 // chr17:27188673-27188748 (-)	miRNA-4_0	13-May-14	miRBase	-0.09	-0.16	-0.08	0.06	0.36	-0.08	-0.18	-0.24
20500754	-0.18	-0.03	-1.11	down	0.269966	MIMAT0000436_st	MIMAT0000436	hsa-miR-144-3p	miRNA	Homo sapiens	chr17	27188566	27188585	-	20	UACAGUAUAGAUGAUGUACU	ENST00000582320 // sense // exon // 1 /// OTTHUMT00000446722 // sense // exon // 1	hsa-mir-144 // chr17:27188551-27188636 (-) /// hsa-mir-451a // chr17:27188387-27188458 (-) /// hsa-mir-451b // chr17:27188389-27188456 (+) /// hsa-mir-4732 // chr17:27188673-27188748 (-)				-0.12	0.11	-0.31	-0.4	0.2	-0.08	-0.08	-0.16
20500755	1.07	0.14	1.905	up	0.00098189	MIMAT0000437_st	MIMAT0000437	hsa-miR-145-5p	miRNA	Homo sapiens	chr5	148810224	148810246	+	23	GUCCAGUUUUCCCAGGAAUCCCU	ENST00000602315 // sense // exon // 1 /// OTTHUMT00000468029 // sense // exon // 1	hsa-mir-143 // chr5:148808481-148808586 (+) /// hsa-mir-145 // chr5:148810209-148810296 (+)				1.47	1.39	0.8	0.63	0.51	0.18	-0.29	0.14
20500756	-0.14	-0.14	1	none	0.966256	MIMAT0004601_st	MIMAT0004601	hsa-miR-145-3p	miRNA	Homo sapiens	chr5	148810262	148810283	+	22	GGAUUCCUGGAAAUACUGUUCU	ENST00000602315 // sense // exon // 1 /// OTTHUMT00000468029 // sense // exon // 1	hsa-mir-143 // chr5:148808481-148808586 (+) /// hsa-mir-145 // chr5:148810209-148810296 (+)				-0.3	-0.21	0.12	-0.15	-0.05	0	-0.23	-0.28
20500757	0.05	-0.16	1.157	up	0.0705012	MIMAT0026479_st	MIMAT0026479	hsa-miR-152-5p	miRNA	Homo sapiens	chr17	46114576	46114598	-	23	AGGUUCUGUGAUACACUCCGACU	ENST00000006101 // sense // intron // 2 /// ENST00000580174 // sense // intron // 1 /// ENST00000582553 // sense // intron // 1 /// ENST00000584666 // sense // intron // 1 /// OTTHUMT00000442953 // sense // intron // 1 /// OTTHUMT00000442955 // sense // intron // 1 /// OTTHUMT00000442957 // sense // intron // 1	---	miRNA-4_0	13-May-14	miRBase	0.14	0	0.09	-0.03	-0.22	0.06	-0.3	-0.16
20500758	0.28	-0.16	1.357	up	0.0382625	MIMAT0000438_st	MIMAT0000438	hsa-miR-152-3p	miRNA	Homo sapiens	chr17	46114540	46114560	-	21	UCAGUGCAUGACAGAACUUGG	ENST00000006101 // sense // intron // 2 /// ENST00000580174 // sense // intron // 1 /// ENST00000582553 // sense // intron // 1 /// ENST00000584666 // sense // intron // 1 /// OTTHUMT00000442953 // sense // intron // 1 /// OTTHUMT00000442955 // sense // intron // 1 /// OTTHUMT00000442957 // sense // intron // 1	---				-0.08	0.89	0.24	0.05	-0.21	-0.02	-0.08	-0.32
20500759	-0.06	-0.08	1.014	up	0.870308	MIMAT0000439_st	MIMAT0000439	hsa-miR-153-3p	miRNA	Homo sapiens	chr2	220158848	220158869	-	22	UUGCAUAGUCACAAAAGUGAUC	ENST00000295718 // sense // intron // 19 /// ENST00000409251 // sense // intron // 18 /// ENST00000423636 // sense // intron // 20 /// ENST00000443981 // sense // intron // 2 /// ENST00000462351 // sense // intron // 16 /// ENST00000497977 // sense // intron // 4 /// ENST00000537666 // sense // intron // 17 /// OTTHUMT00000256819 // sense // intron // 19 /// OTTHUMT00000335543 // sense // intron …	---				-0.07	-0.07	-0.17	0.05	-0.16	-0.08	-0.01	-0.07
20500760	-0.06	0.03	-1.064	down	0.447667	MIMAT0026480_st	MIMAT0026480	hsa-miR-153-5p	miRNA	Homo sapiens	chr7	157367079	157367100	-	22	UCAUUUUUGUGAUGUUGCAGCU	ENST00000389413 // sense // intron // 18 /// ENST00000389416 // sense // intron // 18 /// ENST00000389418 // sense // intron // 19 /// ENST00000404321 // sense // intron // 19 /// ENST00000409483 // sense // intron // 18 /// OTTHUMT00000327120 // sense // intron // 18 /// OTTHUMT00000327121 // sense // intron // 18 /// OTTHUMT00000353213 // sense // intron // 18 /// OTTHUMT00000353214 // sense //…	---	miRNA-4_0	13-May-14	miRBase	-0.11	-0.11	-0.01	-0.03	0	0.24	0.2	-0.31
20500761	6.17	4.15	4.056	up	0.0024239	MIMAT0000440_st	MIMAT0000440	hsa-miR-191-5p	miRNA	Homo sapiens	chr3	49058105	49058127	-	23	CAACGGAAUCCCAAAAGCAGCUG	ENST00000313778 // sense // intron // 1 /// ENST00000326912 // antisense // intron // 1 /// ENST00000440857 // sense // intron // 1 /// ENST00000492585 // sense // intron // 1 /// ENST00000496568 // sense // intron // 1 /// OTTHUMT00000345586 // sense // intron // 1 /// OTTHUMT00000345587 // sense // intron // 1 /// OTTHUMT00000345595 // sense // intron // 1 /// OTTHUMT00000345596 // sense // int…	hsa-mir-191 // chr3:49058051-49058142 (-) /// hsa-mir-425 // chr3:49057581-49057667 (-)				6.39	7.09	6.01	5.18	5.12	5.11	2.88	3.48
20500762	0.01	0.16	-1.11	down	0.277328	MIMAT0001618_st	MIMAT0001618	hsa-miR-191-3p	miRNA	Homo sapiens	chr3	49058064	49058085	-	22	GCUGCGCUUGGAUUUCGUCCCC	ENST00000313778 // sense // intron // 1 /// ENST00000326912 // antisense // intron // 1 /// ENST00000440857 // sense // intron // 1 /// ENST00000492585 // sense // intron // 1 /// ENST00000496568 // sense // intron // 1 /// OTTHUMT00000345586 // sense // intron // 1 /// OTTHUMT00000345587 // sense // intron // 1 /// OTTHUMT00000345595 // sense // intron // 1 /// OTTHUMT00000345596 // sense // int…	hsa-mir-191 // chr3:49058051-49058142 (-) /// hsa-mir-425 // chr3:49057581-49057667 (-)	miRNA-4_0	13-May-14	miRBase	-0.36	0.19	0.19	0.01	-0.05	0.18	0.19	0.34
20500763	-0.13	-0.23	1.072	up	0.335727	MIMAT0000441_st	MIMAT0000441	hsa-miR-9-5p	miRNA	Homo sapiens	chr1	156390184	156390206	-	23	UCUUUGGUUAUCUAGCUGUAUGA	ENST00000310027 // sense // intron // 2 /// ENST00000357975 // sense // intron // 2 /// ENST00000368243 // sense // intron // 2 /// ENST00000385198 // antisense // exon // 1 /// ENST00000400991 // sense // intron // 2 /// ENST00000463309 // sense // intron // 1 /// ENST00000464203 // sense // intron // 1 /// ENST00000465270 // sense // intron // 1 /// ENST00000471156 // sense // intron // 1 /// E…	---				-0.15	-0.06	0	-0.3	-0.22	-0.08	-0.33	-0.29
20500764	0.1	0.16	-1.042	down	0.620217	MIMAT0000442_st	MIMAT0000442	hsa-miR-9-3p	miRNA	Homo sapiens	chr1	156390146	156390167	-	22	AUAAAGCUAGAUAACCGAAAGU	ENST00000310027 // sense // intron // 2 /// ENST00000357975 // sense // intron // 2 /// ENST00000368243 // sense // intron // 2 /// ENST00000385198 // antisense // exon // 1 /// ENST00000400991 // sense // intron // 2 /// ENST00000463309 // sense // intron // 1 /// ENST00000464203 // sense // intron // 1 /// ENST00000465270 // sense // intron // 1 /// ENST00000471156 // sense // intron // 1 /// E…	---				0.14	-0.16	0.36	0.05	0.36	0.04	0.29	-0.03
20500765	2.7	1.26	2.713	up	0.0394523	MIMAT0000443_st	MIMAT0000443	hsa-miR-125a-5p	miRNA	Homo sapiens	chr19	52196521	52196544	+	24	UCCCUGAGACCCUUUAACCUGUGA	ENST00000602324 // antisense // exon // 1 /// OTTHUMT00000467329 // antisense // exon // 1	hsa-let-7e // chr19:52196039-52196117 (+) /// hsa-mir-125a // chr19:52196507-52196592 (+) /// hsa-mir-99b // chr19:52195865-52195934 (+)				3.2	4.63	2.3	0.69	1.35	0.84	1.57	1.26
20500766	-0.07	0.06	-1.094	down	0.213777	MIMAT0004602_st	MIMAT0004602	hsa-miR-125a-3p	miRNA	Homo sapiens	chr19	52196559	52196580	+	22	ACAGGUGAGGUUCUUGGGAGCC	ENST00000602324 // antisense // exon // 1 /// OTTHUMT00000467329 // antisense // exon // 1	hsa-let-7e // chr19:52196039-52196117 (+) /// hsa-mir-125a // chr19:52196507-52196592 (+) /// hsa-mir-99b // chr19:52195865-52195934 (+)				-0.16	0.1	-0.04	-0.18	-0.01	0.13	-0.02	0.14
20500767	0.08	-0.07	1.11	up	0.154676	MIMAT0004603_st	MIMAT0004603	hsa-miR-125b-2-3p	miRNA	Homo sapiens	chr21	17962610	17962631	+	22	UCACAAGUCAGGCUCUUGGGAC	ENST00000400178 // sense // intron // 5 /// ENST00000418813 // sense // intron // 3 /// ENST00000428669 // sense // intron // 5 /// ENST00000441820 // sense // intron // 1 /// ENST00000445461 // sense // intron // 5 /// ENST00000453910 // sense // intron // 3 /// ENST00000456342 // sense // intron // 6 /// ENST00000458468 // sense // intron // 6 /// ENST00000602280 // sense // intron // 1 /// ENS…	---				0.14	0.01	0.14	0.03	-0.19	-0.02	0.11	-0.19
20500768	-0.1	-0.09	-1.007	down	0.905101	MIMAT0000444_st	MIMAT0000444	hsa-miR-126-5p	miRNA	Homo sapiens	chr9	139565068	139565088	+	21	CAUUAUUACUUUUGGUACGCG	ENST00000308874 // sense // intron // 7 /// ENST00000371698 // sense // intron // 6 /// ENST00000371699 // sense // intron // 7 /// ENST00000406555 // sense // intron // 7 /// ENST00000492002 // sense // intron // 5 /// OTTHUMT00000055094 // sense // intron // 7 /// OTTHUMT00000055095 // sense // intron // 7 /// OTTHUMT00000055096 // sense // intron // 6 /// OTTHUMT00000055099 // sense // intron …	---	miRNA-4_0	13-May-14	miRBase	0.16	0.02	-0.38	-0.22	-0.05	0	-0.15	-0.16
20500769	4.92	3.96	1.945	up	0.053513	MIMAT0000445_st	MIMAT0000445	hsa-miR-126-3p	miRNA	Homo sapiens	chr9	139565105	139565126	+	22	UCGUACCGUGAGUAAUAAUGCG	ENST00000308874 // sense // intron // 7 /// ENST00000371698 // sense // intron // 6 /// ENST00000371699 // sense // intron // 7 /// ENST00000406555 // sense // intron // 7 /// ENST00000492002 // sense // intron // 5 /// OTTHUMT00000055094 // sense // intron // 7 /// OTTHUMT00000055095 // sense // intron // 7 /// OTTHUMT00000055096 // sense // intron // 6 /// OTTHUMT00000055099 // sense // intron …	---				5.01	5.74	5.26	3.65	4.73	4.51	3.43	3.17
20500770	0	-0.08	1.057	up	0.558435	MIMAT0004604_st	MIMAT0004604	hsa-miR-127-5p	miRNA	Homo sapiens	chr14	101349338	101349359	+	22	CUGAAGCUCAGAGGGCUCUGAU	ENST00000534062 // antisense // exon // 1 /// OTTHUMT00000395127 // antisense // exon // 1	hsa-mir-127 // chr14:101349316-101349412 (+) /// hsa-mir-136 // chr14:101351039-101351120 (+) /// hsa-mir-337 // chr14:101340830-101340922 (+) /// hsa-mir-431 // chr14:101347344-101347457 (+) /// hsa-mir-433 // chr14:101348223-101348315 (+) /// hsa-mir-432 // chr14:101350820-101350913 (+) /// hsa-mir-665 // chr14:101341370-101341441 (+)				-0.21	-0.16	0.15	0.24	0.01	-0.39	-0.07	0.13
20500771	0.81	0.29	1.434	up	0.126455	MIMAT0000446_st	MIMAT0000446	hsa-miR-127-3p	miRNA	Homo sapiens	chr14	101349372	101349393	+	22	UCGGAUCCGUCUGAGCUUGGCU	ENST00000534062 // antisense // exon // 1 /// OTTHUMT00000395127 // antisense // exon // 1	hsa-mir-127 // chr14:101349316-101349412 (+) /// hsa-mir-136 // chr14:101351039-101351120 (+) /// hsa-mir-337 // chr14:101340830-101340922 (+) /// hsa-mir-431 // chr14:101347344-101347457 (+) /// hsa-mir-433 // chr14:101348223-101348315 (+) /// hsa-mir-432 // chr14:101350820-101350913 (+) /// hsa-mir-665 // chr14:101341370-101341441 (+)				0.3	1.27	0.3	1.37	1.04	0.11	0.37	-0.37
20500772	0.07	-0.11	1.133	up	0.141513	MIMAT0004605_st	MIMAT0004605	hsa-miR-129-2-3p	miRNA	Homo sapiens	chr11	43603000	43603021	+	22	AAGCCCUUACCCCAAAAAGCAU	ENST00000526615 // sense // intron // 2 /// ENST00000532864 // sense // intron // 1 /// ENST00000533358 // sense // intron // 1 /// OTTHUMT00000389683 // sense // intron // 2 /// OTTHUMT00000389684 // sense // intron // 1 /// OTTHUMT00000389685 // sense // intron // 1	---				0.32	-0.01	0.05	-0.08	-0.24	0.04	-0.2	-0.04
20500773	0.15	-0.16	1.24	up	0.111248	MIMAT0000447_st	MIMAT0000447	hsa-miR-134-5p	miRNA	Homo sapiens	chr14	101521031	101521052	+	22	UGUGACUGGUUGACCAGAGGGG	ENST00000385258 // sense // exon // 1	hsa-mir-134 // chr14:101521024-101521096 (+) /// hsa-mir-154 // chr14:101526092-101526175 (+) /// hsa-mir-377 // chr14:101528387-101528455 (+) /// hsa-mir-381 // chr14:101512257-101512331 (+) /// hsa-mir-382 // chr14:101520643-101520718 (+) /// hsa-mir-485 // chr14:101521756-101521828 (+) /// hsa-mir-487a // chr14:101518783-101518862 (+) /// hsa-mir-496 // chr14:101526910-101527011 (+) /// hsa-mi…				0.01	0.75	-0.03	-0.12	-0.31	0.05	-0.24	-0.12
20500774	0.02	-0.28	1.231	up	0.0221493	MIMAT0026481_st	MIMAT0026481	hsa-miR-134-3p	miRNA	Homo sapiens	chr14	101521069	101521091	+	23	CCUGUGGGCCACCUAGUCACCAA	ENST00000385258 // sense // exon // 1	hsa-mir-134 // chr14:101521024-101521096 (+) /// hsa-mir-154 // chr14:101526092-101526175 (+) /// hsa-mir-377 // chr14:101528387-101528455 (+) /// hsa-mir-381 // chr14:101512257-101512331 (+) /// hsa-mir-382 // chr14:101520643-101520718 (+) /// hsa-mir-485 // chr14:101521756-101521828 (+) /// hsa-mir-487a // chr14:101518783-101518862 (+) /// hsa-mir-496 // chr14:101526910-101527011 (+) /// hsa-mi…	miRNA-4_0	13-May-14	miRBase	-0.16	0.07	0.16	0.01	-0.32	-0.5	-0.18	-0.12
20500775	-0.03	-0.1	1.05	up	0.513834	MIMAT0000448_st	MIMAT0000448	hsa-miR-136-5p	miRNA	Homo sapiens	chr14	101351053	101351075	+	23	ACUCCAUUUGUUUUGAUGAUGGA	ENST00000385207 // sense // exon // 1 /// ENST00000534062 // antisense // exon // 1 /// OTTHUMT00000395127 // antisense // exon // 1	hsa-mir-127 // chr14:101349316-101349412 (+) /// hsa-mir-136 // chr14:101351039-101351120 (+) /// hsa-mir-431 // chr14:101347344-101347457 (+) /// hsa-mir-433 // chr14:101348223-101348315 (+) /// hsa-mir-432 // chr14:101350820-101350913 (+) /// hsa-mir-665 // chr14:101341370-101341441 (+)				-0.14	0.1	0.12	-0.19	0.06	-0.27	-0.1	-0.1
20500776	0.08	0.02	1.042	up	0.484312	MIMAT0004606_st	MIMAT0004606	hsa-miR-136-3p	miRNA	Homo sapiens	chr14	101351087	101351108	+	22	CAUCAUCGUCUCAAAUGAGUCU	ENST00000385207 // sense // exon // 1 /// ENST00000534062 // antisense // exon // 1 /// OTTHUMT00000395127 // antisense // exon // 1	hsa-mir-127 // chr14:101349316-101349412 (+) /// hsa-mir-136 // chr14:101351039-101351120 (+) /// hsa-mir-431 // chr14:101347344-101347457 (+) /// hsa-mir-433 // chr14:101348223-101348315 (+) /// hsa-mir-432 // chr14:101350820-101350913 (+) /// hsa-mir-665 // chr14:101341370-101341441 (+)				0.16	0.07	0.09	0.01	-0.04	0.14	-0.06	0.03
20500777	1.15	0.76	1.31	up	0.0844982	MIMAT0004607_st	MIMAT0004607	hsa-miR-138-1-3p	miRNA	Homo sapiens	chr3	44155766	44155787	+	22	GCUACUUCACAACACCAGGGCC	---	---				1.83	1.05	1.08	0.65	0.95	0.83	0.56	0.7
20500778	2.91	1.42	2.809	up	0.0593802	MIMAT0000449_st	MIMAT0000449	hsa-miR-146a-5p	miRNA	Homo sapiens	chr5	159912379	159912400	+	22	UGAGAACUGAAUUCCAUGGGUU	ENST00000517927 // sense // exon // 2 /// OTTHUMT00000374137 // sense // exon // 2	---				2.77	4.5	3.59	0.78	2.37	2.35	0.37	0.57
20500779	-0.11	-0.09	-1.014	down	0.913295	MIMAT0004608_st	MIMAT0004608	hsa-miR-146a-3p	miRNA	Homo sapiens	chr5	159912415	159912436	+	22	CCUCUGAAAUUCAGUUCUUCAG	ENST00000517927 // sense // exon // 2 /// OTTHUMT00000374137 // sense // exon // 2	---				-0.14	-0.16	-0.07	-0.05	-0.07	0.18	-0.31	-0.17
20500780	-0.02	0.15	-1.125	down	0.211644	MIMAT0000450_st	MIMAT0000450	hsa-miR-149-5p	miRNA	Homo sapiens	chr2	241395432	241395454	+	23	UCUGGCUCCGUGUCUUCACUCCC	ENST00000264039 // sense // intron // 1 /// ENST00000404327 // antisense // intron // 1 /// ENST00000404891 // antisense // intron // 1 /// ENST00000420138 // sense // intron // 1 /// ENST00000426280 // sense // intron // 1 /// ENST00000469694 // sense // intron // 1 /// OTTHUMT00000257179 // sense // intron // 1 /// OTTHUMT00000325970 // sense // intron // 1 /// OTTHUMT00000325972 // sense // in…	---				-0.16	0.37	-0.14	-0.16	0.2	0.14	0.15	0.09
20500781	3.2	4.36	-2.235	down	0.000467163	MIMAT0004609_st	MIMAT0004609	hsa-miR-149-3p	miRNA	Homo sapiens	chr2	241395473	241395493	+	21	AGGGAGGGACGGGGGCUGUGC	ENST00000264039 // sense // intron // 1 /// ENST00000404327 // antisense // intron // 1 /// ENST00000404891 // antisense // intron // 1 /// ENST00000420138 // sense // intron // 1 /// ENST00000426280 // sense // intron // 1 /// ENST00000469694 // sense // intron // 1 /// OTTHUMT00000257179 // sense // intron // 1 /// OTTHUMT00000325970 // sense // intron // 1 /// OTTHUMT00000325972 // sense // in…	---	miRNA-4_0	13-May-14	miRBase	3.03	3.47	2.58	3.73	4.38	3.88	4.62	4.56
20500782	1.73	1.84	-1.079	down	0.822952	MIMAT0000451_st	MIMAT0000451	hsa-miR-150-5p	miRNA	Homo sapiens	chr19	50004089	50004110	-	22	UCUCCCAACCCUUGUACCAGUG	ENST00000602157 // antisense // 3UTR // 1	---				1.8	2.2	2.49	0.43	2.06	2.7	2.21	0.41
20500783	0.23	0.32	-1.064	down	0.492619	MIMAT0004610_st	MIMAT0004610	hsa-miR-150-3p	miRNA	Homo sapiens	chr19	50004054	50004075	-	22	CUGGUACAGGCCUGGGGGACAG	ENST00000602157 // antisense // 3UTR // 1	---				0.25	0.26	0	0.4	0.28	0.14	0.59	0.25
20500784	0.18	0.14	1.028	up	0.797696	MIMAT0000452_st	MIMAT0000452	hsa-miR-154-5p	miRNA	Homo sapiens	chr14	101526106	101526127	+	22	UAGGUUAUCCGUGUUGCCUUCG	---	hsa-mir-134 // chr14:101521024-101521096 (+) /// hsa-mir-154 // chr14:101526092-101526175 (+) /// hsa-mir-369 // chr14:101531935-101532004 (+) /// hsa-mir-377 // chr14:101528387-101528455 (+) /// hsa-mir-382 // chr14:101520643-101520718 (+) /// hsa-mir-409 // chr14:101531637-101531715 (+) /// hsa-mir-412 // chr14:101531784-101531874 (+) /// hsa-mir-410 // chr14:101532249-101532328 (+) /// hsa-mir…				0.45	0.2	0.26	-0.19	0.31	0.28	0	-0.02
20500785	-0.14	-0.18	1.028	up	0.746403	MIMAT0000453_st	MIMAT0000453	hsa-miR-154-3p	miRNA	Homo sapiens	chr14	101526142	101526163	+	22	AAUCAUACACGGUUGACCUAUU	---	hsa-mir-134 // chr14:101521024-101521096 (+) /// hsa-mir-154 // chr14:101526092-101526175 (+) /// hsa-mir-369 // chr14:101531935-101532004 (+) /// hsa-mir-377 // chr14:101528387-101528455 (+) /// hsa-mir-382 // chr14:101520643-101520718 (+) /// hsa-mir-409 // chr14:101531637-101531715 (+) /// hsa-mir-412 // chr14:101531784-101531874 (+) /// hsa-mir-410 // chr14:101532249-101532328 (+) /// hsa-mir…				-0.12	-0.13	-0.08	-0.25	-0.23	-0.1	-0.04	-0.34
20500786	-0.16	-0.1	-1.042	down	0.623712	MIMAT0000454_st	MIMAT0000454	hsa-miR-184	miRNA	Homo sapiens	chr15	79502182	79502203	+	22	UGGACGGAGAACUGAUAAGGGU	ENST00000559225 // antisense // intron // 2 /// ENST00000560872 // antisense // intron // 1 /// OTTHUMT00000417802 // antisense // intron // 1 /// OTTHUMT00000417803 // antisense // intron // 2	---				-0.16	0.11	-0.45	-0.16	-0.16	-0.29	-0.08	0.14
20500787	3.15	1.45	3.249	up	0.00335724	MIMAT0000455_st	MIMAT0000455	hsa-miR-185-5p	miRNA	Homo sapiens	chr22	20020676	20020697	+	22	UGGAGAGAAAGGCAGUUCCUGA	ENST00000327374 // sense // intron // 1 /// ENST00000398042 // sense // intron // 1 /// ENST00000399807 // sense // intron // 1 /// ENST00000401833 // sense // intron // 1 /// ENST00000401886 // sense // intron // 1 /// ENST00000411907 // sense // intron // 1 /// ENST00000430807 // sense // intron // 1 /// ENST00000432198 // sense // intron // 2 /// ENST00000432883 // sense // intron // 1 /// ENS…	---				3.44	4.46	2.84	1.87	1.99	1.91	0.98	0.9
20500788	2.05	2.3	-1.189	down	0.789386	MIMAT0004611_st	MIMAT0004611	hsa-miR-185-3p	miRNA	Homo sapiens	chr22	20020711	20020732	+	22	AGGGGCUGGCUUUCCUCUGGUC	ENST00000327374 // sense // intron // 1 /// ENST00000398042 // sense // intron // 1 /// ENST00000399807 // sense // intron // 1 /// ENST00000401833 // sense // intron // 1 /// ENST00000401886 // sense // intron // 1 /// ENST00000411907 // sense // intron // 1 /// ENST00000430807 // sense // intron // 1 /// ENST00000432198 // sense // intron // 2 /// ENST00000432883 // sense // intron // 1 /// ENS…	---	miRNA-4_0	13-May-14	miRBase	1.14	2.37	0.07	4.63	4.2	2.33	2.07	0.6
20500789	-0.14	-0.01	-1.094	down	0.279256	MIMAT0000456_st	MIMAT0000456	hsa-miR-186-5p	miRNA	Homo sapiens	chr1	71533364	71533385	-	22	CAAAGAAUUCUCCUUUUGGGCU	ENST00000254821 // sense // intron // 8 /// ENST00000370920 // sense // intron // 8 /// ENST00000487510 // sense // intron // 1 /// OTTHUMT00000026636 // sense // intron // 8 /// OTTHUMT00000026637 // sense // intron // 8 /// OTTHUMT00000026639 // sense // intron // 1	---				-0.3	-0.06	-0.15	-0.07	0.08	0.05	0.11	-0.3
20500790	0.18	0.13	1.035	up	0.734267	MIMAT0004612_st	MIMAT0004612	hsa-miR-186-3p	miRNA	Homo sapiens	chr1	71533325	71533346	-	22	GCCCAAAGGUGAAUUUUUUGGG	ENST00000254821 // sense // intron // 8 /// ENST00000370920 // sense // intron // 8 /// ENST00000487510 // sense // intron // 1 /// OTTHUMT00000026636 // sense // intron // 8 /// OTTHUMT00000026637 // sense // intron // 8 /// OTTHUMT00000026639 // sense // intron // 1	---	miRNA-4_0	13-May-14	miRBase	0.12	0.39	0.2	0.01	0.27	-0.05	-0.11	0.42
20500791	0.06	0.26	-1.149	down	0.106211	MIMAT0000457_st	MIMAT0000457	hsa-miR-188-5p	miRNA	Homo sapiens	chrX	49768123	49768143	+	21	CAUCCCUUGCAUGGUGGAGGG	ENST00000376088 // sense // intron // 3 /// ENST00000376091 // sense // intron // 3 /// ENST00000482218 // sense // intron // 3 /// OTTHUMT00000056542 // sense // intron // 3 /// OTTHUMT00000056543 // sense // intron // 3 /// OTTHUMT00000109349 // sense // intron // 3	hsa-mir-188 // chrX:49768109-49768194 (+) /// hsa-mir-362 // chrX:49773572-49773636 (+) /// hsa-mir-500a // chrX:49773039-49773122 (+) /// hsa-mir-501 // chrX:49774330-49774413 (+) /// hsa-mir-532 // chrX:49767754-49767844 (+) /// hsa-mir-660 // chrX:49777849-49777945 (+) /// hsa-mir-500b // chrX:49775280-49775358 (+)				0.14	-0.11	0.16	0.06	0.47	0.19	0.27	0.09
20500792	0.26	0.06	1.149	up	0.185968	MIMAT0004613_st	MIMAT0004613	hsa-miR-188-3p	miRNA	Homo sapiens	chrX	49768162	49768182	+	21	CUCCCACAUGCAGGGUUUGCA	ENST00000376088 // sense // intron // 3 /// ENST00000376091 // sense // intron // 3 /// ENST00000482218 // sense // intron // 3 /// OTTHUMT00000056542 // sense // intron // 3 /// OTTHUMT00000056543 // sense // intron // 3 /// OTTHUMT00000109349 // sense // intron // 3	hsa-mir-188 // chrX:49768109-49768194 (+) /// hsa-mir-362 // chrX:49773572-49773636 (+) /// hsa-mir-500a // chrX:49773039-49773122 (+) /// hsa-mir-501 // chrX:49774330-49774413 (+) /// hsa-mir-532 // chrX:49767754-49767844 (+) /// hsa-mir-660 // chrX:49777849-49777945 (+) /// hsa-mir-500b // chrX:49775280-49775358 (+)				0.11	0.72	0.22	0.01	0.02	0.14	-0.06	0.14
20500793	-0.18	-0.24	1.042	up	0.527146	MIMAT0000458_st	MIMAT0000458	hsa-miR-190a-5p	miRNA	Homo sapiens	chr15	63116170	63116191	+	22	UGAUAUGUUUGAUAUAUUAGGU	ENST00000306829 // sense // intron // 51 /// ENST00000489129 // sense // intron // 22 /// ENST00000494733 // sense // intron // 27 /// ENST00000561311 // sense // intron // 53 /// OTTHUMT00000257878 // sense // intron // 53 /// OTTHUMT00000257879 // sense // intron // 22 /// OTTHUMT00000257881 // sense // intron // 27	---				-0.05	-0.37	-0.08	-0.2	-0.21	-0.08	-0.33	-0.36
20500794	0.18	0.14	1.028	up	0.853486	MIMAT0026482_st	MIMAT0026482	hsa-miR-190a-3p	miRNA	Homo sapiens	chr15	63116207	63116227	+	21	CUAUAUAUCAAACAUAUUCCU	ENST00000306829 // sense // intron // 51 /// ENST00000489129 // sense // intron // 22 /// ENST00000494733 // sense // intron // 27 /// ENST00000561311 // sense // intron // 53 /// OTTHUMT00000257878 // sense // intron // 53 /// OTTHUMT00000257879 // sense // intron // 22 /// OTTHUMT00000257881 // sense // intron // 27	---	miRNA-4_0	13-May-14	miRBase	0.45	0.01	0.1	0.14	0.7	-0.18	0.2	-0.16
20500795	0.54	0.32	1.165	up	0.0795755	MIMAT0004614_st	MIMAT0004614	hsa-miR-193a-5p	miRNA	Homo sapiens	chr17	29887035	29887056	+	22	UGGGUCUUUGCGGGCGAGAUGA	---	---				0.62	0.33	0.71	0.5	0.24	0.14	0.42	0.47
20500796	0.12	0.04	1.057	up	0.628229	MIMAT0000459_st	MIMAT0000459	hsa-miR-193a-3p	miRNA	Homo sapiens	chr17	29887069	29887090	+	22	AACUGGCCUACAAAGUCCCAGU	---	---				0.23	0.45	-0.27	0.09	-0.01	0.14	0.32	-0.28
20500797	0.06	-0.02	1.057	up	0.529098	MIMAT0000460_st	MIMAT0000460	hsa-miR-194-5p	miRNA	Homo sapiens	chr1	220291548	220291569	-	22	UGUAACAGCAACUCCAUGUGGA	ENST00000302637 // antisense // intron // 12 /// ENST00000366922 // antisense // intron // 12 /// ENST00000490891 // antisense // intron // 1 /// OTTHUMT00000090761 // antisense // intron // 12 /// OTTHUMT00000090763 // antisense // intron // 1 /// ENST00000413053 // sense // exon // 2 /// OTTHUMT00000143253 // sense // exon // 2	hsa-mir-192 // chr11:64658609-64658718 (-) /// hsa-mir-194-2 // chr11:64658827-64658911 (-) /// hsa-mir-6750 // chr11:64665835-64665909 (-)				0.45	-0.06	0.02	-0.15	0.01	-0.05	0.01	-0.04
20500798	-0.18	-0.17	-1.007	down	0.96589	MIMAT0000461_st	MIMAT0000461	hsa-miR-195-5p	miRNA	Homo sapiens	chr17	6920986	6921006	-	21	UAGCAGCACAGAAAUAUUGGC	ENST00000443997 // sense // intron // 1 /// ENST00000572453 // sense // exon // 1 /// ENST00000572547 // sense // intron // 1 /// OTTHUMT00000450298 // sense // intron // 1 /// OTTHUMT00000450299 // sense // intron // 1 /// OTTHUMT00000450300 // sense // exon // 1	hsa-mir-195 // chr17:6920934-6921020 (-) /// hsa-mir-497 // chr17:6921230-6921341 (-)				-0.52	0.28	-0.08	-0.4	0	-0.17	-0.46	-0.06
20500799	1.34	1.81	-1.385	down	0.0841445	MIMAT0004615_st	MIMAT0004615	hsa-miR-195-3p	miRNA	Homo sapiens	chr17	6920947	6920968	-	22	CCAAUAUUGGCUGUGCUGCUCC	ENST00000443997 // sense // intron // 1 /// ENST00000572453 // sense // exon // 1 /// ENST00000572547 // sense // intron // 1 /// OTTHUMT00000450298 // sense // intron // 1 /// OTTHUMT00000450299 // sense // intron // 1 /// OTTHUMT00000450300 // sense // exon // 1	hsa-mir-195 // chr17:6920934-6921020 (-) /// hsa-mir-497 // chr17:6921230-6921341 (-)	miRNA-4_0	13-May-14	miRBase	1.14	1.39	1.12	1.7	1.85	2.12	2.29	0.98
20500800	0.28	1.21	-1.905	down	0.000359206	MIMAT0000462_st	MIMAT0000462	hsa-miR-206	miRNA	Homo sapiens	chr6	52009199	52009220	+	22	UGGAAUGUAAGGAAGUGUGUGG	---	hsa-mir-206 // chr6:52009147-52009232 (+) /// hsa-mir-133b // chr6:52013721-52013839 (+)				0.26	0.26	0.15	0.45	1	0.92	1.85	1.06
20500848	5.05	4.29	1.693	up	0.032683	MIMAT0000510_st	MIMAT0000510	hsa-miR-320a	miRNA	Homo sapiens	chr8	22102488	22102509	-	22	AAAAGCUGGGUUGAGAGGGCGA	---	---				5.14	5.98	4.84	4.23	4.39	4.7	3.82	4.26
20501035	0.04	0.04	1	none	0.967068	MIMAT0004657_st	MIMAT0004657	hsa-miR-200c-5p	miRNA	Homo sapiens	chr12	7072866	7072887	+	22	CGUCUUACCCAGCAGUGUUUGG	ENST00000537269 // sense // intron // 1 /// OTTHUMT00000402989 // sense // intron // 1	hsa-mir-141 // chr12:7073260-7073354 (+) /// hsa-mir-200c // chr12:7072862-7072929 (+)				0.12	-0.01	0.23	-0.17	-0.1	0.02	-0.04	0.27
20501036	0.21	0.17	1.028	up	0.833894	MIMAT0000617_st	MIMAT0000617	hsa-miR-200c-3p	miRNA	Homo sapiens	chr12	7072905	7072927	+	23	UAAUACUGCCGGGUAAUGAUGGA	ENST00000537269 // sense // intron // 1 /// OTTHUMT00000402989 // sense // intron // 1	hsa-mir-141 // chr12:7073260-7073354 (+) /// hsa-mir-200c // chr12:7072862-7072929 (+)				0.14	0.73	0.21	-0.25	0.21	0.44	-0.08	0.1
20501083	-0.02	0.06	-1.057	down	0.469125	MIMAT0000646_st	MIMAT0000646	hsa-miR-155-5p	miRNA	Homo sapiens	chr21	26946295	26946317	+	23	UUAAUGCUAAUCGUGAUAGGGGU	ENST00000456917 // sense // exon // 4 /// OTTHUMT00000171187 // sense // exon // 4	---				-0.15	0.15	-0.08	0.01	0	-0.08	0.18	0.14
20501084	0.12	-0.11	1.173	up	0.18107	MIMAT0004658_st	MIMAT0004658	hsa-miR-155-3p	miRNA	Homo sapiens	chr21	26946334	26946355	+	22	CUCCUACAUAUUAGCAUUAACA	ENST00000456917 // sense // exon // 4 /// OTTHUMT00000171187 // sense // exon // 4	---				0.24	0.55	-0.08	-0.25	0.02	-0.27	-0.06	-0.14
20501147	-0.09	0.01	-1.072	down	0.307372	MIMAT0031095_st	MIMAT0031095	hsa-miR-128-2-5p	miRNA	Homo sapiens	chr3	35785982	35786004	+	23	GGGGGCCGAUACACUGUACGAGA	ENST00000187397 // sense // intron // 18 /// ENST00000337271 // sense // intron // 17 /// ENST00000417925 // sense // intron // 17 /// ENST00000444190 // sense // intron // 17 /// ENST00000457165 // sense // intron // 6 /// ENST00000458225 // sense // intron // 18 /// ENST00000462173 // sense // intron // 3 /// OTTHUMT00000253334 // sense // intron // 18 /// OTTHUMT00000341609 // sense // intron …	---	miRNA-4_0	13-May-14	miRBase	-0.14	-0.12	-0.09	-0.01	-0.04	-0.16	0.11	0.15
20501155	0	0.24	-1.181	down	0.0858798	MIMAT0004671_st	MIMAT0004671	hsa-miR-194-3p	miRNA	Homo sapiens	chr11	64658840	64658861	-	22	CCAGUGGGGCUGCUGUUAUCUG	ENST00000413053 // sense // exon // 2 /// OTTHUMT00000143253 // sense // exon // 2	hsa-mir-192 // chr11:64658609-64658718 (-) /// hsa-mir-194-2 // chr11:64658827-64658911 (-) /// hsa-mir-6750 // chr11:64665835-64665909 (-)	miRNA-4_0	13-May-14	miRBase	-0.14	-0.07	-0.04	0.27	0.23	0.06	0.18	0.47
20501157	2.77	1.67	2.144	up	0.00170911	MIMAT0000680_st	MIMAT0000680	hsa-miR-106b-5p	miRNA	Homo sapiens	chr7	99691666	99691686	-	21	UAAAGUGCUGACAGUGCAGAU	ENST00000303887 // sense // intron // 13 /// ENST00000343023 // sense // intron // 8 /// ENST00000354230 // sense // intron // 12 /// ENST00000485286 // sense // intron // 12 /// ENST00000489841 // sense // intron // 12 /// ENST00000491245 // sense // intron // 4 /// ENST00000493352 // sense // intron // 2 /// OTTHUMT00000336534 // sense // intron // 13 /// OTTHUMT00000336598 // sense // intron /…	hsa-mir-25 // chr7:99691183-99691266 (-) /// hsa-mir-93 // chr7:99691391-99691470 (-) /// hsa-mir-106b // chr7:99691616-99691697 (-)				2.47	3.66	2.8	2.13	1.76	1.92	1.4	1.6
20501158	0.04	0.2	-1.117	down	0.386571	MIMAT0004672_st	MIMAT0004672	hsa-miR-106b-3p	miRNA	Homo sapiens	chr7	99691625	99691646	-	22	CCGCACUGUGGGUACUUGCUGC	ENST00000303887 // sense // intron // 13 /// ENST00000343023 // sense // intron // 8 /// ENST00000354230 // sense // intron // 12 /// ENST00000485286 // sense // intron // 12 /// ENST00000489841 // sense // intron // 12 /// ENST00000491245 // sense // intron // 4 /// ENST00000493352 // sense // intron // 2 /// OTTHUMT00000336534 // sense // intron // 13 /// OTTHUMT00000336598 // sense // intron /…	hsa-mir-25 // chr7:99691183-99691266 (-) /// hsa-mir-93 // chr7:99691391-99691470 (-) /// hsa-mir-106b // chr7:99691616-99691697 (-)				0.16	0.46	-0.22	-0.23	0.52	0.15	-0.08	0.2
20501159	0.12	0.01	1.079	up	0.288872	MIMAT0004673_st	MIMAT0004673	hsa-miR-29c-5p	miRNA	Homo sapiens	chr1	207975248	207975269	-	22	UGACCGAUUUCUCCUGGUGUUC	---	hsa-mir-29b-2 // chr1:207975788-207975868 (-) /// hsa-mir-29c // chr1:207975197-207975284 (-)				0.14	0.07	0.07	0.18	0.07	-0.2	0.01	0.14
20501160	-0.16	-0.09	-1.05	down	0.549517	MIMAT0000681_st	MIMAT0000681	hsa-miR-29c-3p	miRNA	Homo sapiens	chr1	207975210	207975231	-	22	UAGCACCAUUUGAAAUCGGUUA	---	hsa-mir-29b-2 // chr1:207975788-207975868 (-) /// hsa-mir-29c // chr1:207975197-207975284 (-)				0.11	-0.4	-0.13	-0.21	-0.03	-0.08	-0.08	-0.16
20501161	-0.08	-0.1	1.014	up	0.845457	MIMAT0004674_st	MIMAT0004674	hsa-miR-30c-1-3p	miRNA	Homo sapiens	chr1	41223011	41223032	+	22	CUGGGAGAGGGUUGUUUACUCC	ENST00000308733 // sense // intron // 4 /// ENST00000372651 // sense // intron // 5 /// ENST00000372652 // sense // intron // 5 /// ENST00000372653 // sense // intron // 10 /// ENST00000372654 // sense // intron // 6 /// ENST00000372669 // sense // intron // 5 /// ENST00000414185 // sense // intron // 1 /// ENST00000416859 // sense // intron // 3 /// ENST00000424419 // sense // intron // 2 /// EN…	hsa-mir-30c-1 // chr1:41222956-41223044 (+) /// hsa-mir-30e // chr1:41220027-41220118 (+)				-0.2	0.17	-0.07	-0.2	-0.26	-0.12	0.18	-0.2
20501162	0.07	0.19	-1.087	down	0.318536	MIMAT0001620_st	MIMAT0001620	hsa-miR-200a-5p	miRNA	Homo sapiens	chr1	1103258	1103279	+	22	CAUCUUACCGGACAGUGCUGGA	---	hsa-mir-200b // chr1:1102484-1102578 (+) /// hsa-mir-200a // chr1:1103243-1103332 (+) /// hsa-mir-429 // chr1:1104385-1104467 (+)				0.1	-0.06	0.18	0.06	0.01	0.1	0.45	0.19
20501163	-0.05	-0.1	1.035	up	0.641787	MIMAT0000682_st	MIMAT0000682	hsa-miR-200a-3p	miRNA	Homo sapiens	chr1	1103296	1103317	+	22	UAACACUGUCUGGUAACGAUGU	---	hsa-mir-200b // chr1:1102484-1102578 (+) /// hsa-mir-200a // chr1:1103243-1103332 (+) /// hsa-mir-429 // chr1:1104385-1104467 (+)				-0.07	-0.16	0.01	0.01	-0.25	-0.24	-0.08	0.15
20501164	0.04	-0.15	1.141	up	0.235225	MIMAT0000683_st	MIMAT0000683	hsa-miR-302a-5p	miRNA	Homo sapiens	chr4	113569380	113569402	-	23	ACUUAAACGUGGAUGUACUUGCU	ENST00000324052 // antisense // intron // 8 /// ENST00000344442 // antisense // intron // 8 /// ENST00000505215 // sense // intron // 1 /// ENST00000509061 // antisense // intron // 10 /// ENST00000509622 // antisense // intron // 8 /// ENST00000509938 // sense // intron // 1 /// ENST00000510655 // sense // intron // 2 /// ENST00000511529 // antisense // intron // 2 /// ENST00000513553 // antisen…	hsa-mir-302a // chr4:113569339-113569407 (-) /// hsa-mir-302b // chr4:113569641-113569713 (-) /// hsa-mir-302c // chr4:113569519-113569586 (-) /// hsa-mir-302d // chr4:113569160-113569227 (-) /// hsa-mir-367 // chr4:113569030-113569097 (-)				0.45	0.1	-0.03	-0.36	-0.05	-0.28	-0.1	-0.17
20501165	0.02	-0.09	1.079	up	0.392516	MIMAT0000684_st	MIMAT0000684	hsa-miR-302a-3p	miRNA	Homo sapiens	chr4	113569342	113569364	-	23	UAAGUGCUUCCAUGUUUUGGUGA	ENST00000324052 // antisense // intron // 8 /// ENST00000344442 // antisense // intron // 8 /// ENST00000505215 // sense // intron // 1 /// ENST00000509061 // antisense // intron // 10 /// ENST00000509622 // antisense // intron // 8 /// ENST00000509938 // sense // intron // 1 /// ENST00000510655 // sense // intron // 2 /// ENST00000511529 // antisense // intron // 2 /// ENST00000513553 // antisen…	hsa-mir-302a // chr4:113569339-113569407 (-) /// hsa-mir-302b // chr4:113569641-113569713 (-) /// hsa-mir-302c // chr4:113569519-113569586 (-) /// hsa-mir-302d // chr4:113569160-113569227 (-) /// hsa-mir-367 // chr4:113569030-113569097 (-)				-0.13	0.11	0	0.09	0.2	-0.08	-0.33	-0.15
20501166	-0.14	0.05	-1.141	down	0.234073	MIMAT0004675_st	MIMAT0004675	hsa-miR-219a-2-3p	miRNA	Homo sapiens	chr9	131154911	131154932	-	22	AGAAUUGUGGCUGGACAUCUGU	---	hsa-mir-219a-2 // chr9:131154897-131154993 (-) /// hsa-mir-219b // chr9:131154900-131154987 (+)				-0.37	-0.21	-0.28	0.28	-0.2	0.11	-0.03	0.33
20501168	-0.14	-0.25	1.079	up	0.407714	MIMAT0000685_st	MIMAT0000685	hsa-miR-34b-5p	miRNA	Homo sapiens	chr11	111383675	111383697	+	23	UAGGCAGUGUCAUUAGCUGAUUG	---	hsa-mir-34b // chr11:111383663-111383746 (+) /// hsa-mir-34c // chr11:111384164-111384240 (+)				-0.35	-0.16	-0.07	0.02	-0.24	-0.07	-0.54	-0.14
20501169	0.05	0.13	-1.057	down	0.492756	MIMAT0004676_st	MIMAT0004676	hsa-miR-34b-3p	miRNA	Homo sapiens	chr11	111383712	111383733	+	22	CAAUCACUAACUCCACUGCCAU	---	hsa-mir-34b // chr11:111383663-111383746 (+) /// hsa-mir-34c // chr11:111384164-111384240 (+)	miRNA-4_0	13-May-14	miRBase	0.07	0.06	-0.14	0.22	-0.01	0.14	0.11	0.27
20501170	-0.07	-0.13	1.042	up	0.570013	MIMAT0000686_st	MIMAT0000686	hsa-miR-34c-5p	miRNA	Homo sapiens	chr11	111384176	111384198	+	23	AGGCAGUGUAGUUAGCUGAUUGC	---	hsa-mir-34b // chr11:111383663-111383746 (+) /// hsa-mir-34c // chr11:111384164-111384240 (+)				0.22	-0.16	-0.08	-0.25	-0.17	-0.08	-0.11	-0.17
20501171	-0.02	0.06	-1.057	down	0.467944	MIMAT0004677_st	MIMAT0004677	hsa-miR-34c-3p	miRNA	Homo sapiens	chr11	111384209	111384230	+	22	AAUCACUAACCACACGGCCAGG	---	hsa-mir-34b // chr11:111383663-111383746 (+) /// hsa-mir-34c // chr11:111384164-111384240 (+)				0.03	0.01	-0.08	-0.02	0.09	-0.08	0.2	0.01
20501172	0.04	-0.08	1.087	up	0.311709	MIMAT0002890_st	MIMAT0002890	hsa-miR-299-5p	miRNA	Homo sapiens	chr14	101490137	101490158	+	22	UGGUUUACCGUCCCACAUACAU	ENST00000385016 // sense // exon // 1	hsa-mir-299 // chr14:101490131-101490193 (+) /// hsa-mir-379 // chr14:101488403-101488469 (+) /// hsa-mir-380 // chr14:101491354-101491414 (+) /// hsa-mir-323a // chr14:101492069-101492154 (+) /// hsa-mir-329-1 // chr14:101493122-101493201 (+) /// hsa-mir-329-2 // chr14:101493437-101493520 (+) /// hsa-mir-494 // chr14:101495971-101496051 (+) /// hsa-mir-495 // chr14:101500092-101500173 (+) /// hs…	miRNA-4_0	13-May-14	miRBase	0.16	0.08	-0.07	0.01	0.03	0.01	0.04	-0.4
20501173	0.21	0.07	1.102	up	0.32075	MIMAT0000687_st	MIMAT0000687	hsa-miR-299-3p	miRNA	Homo sapiens	chr14	101490169	101490190	+	22	UAUGUGGGAUGGUAAACCGCUU	ENST00000385016 // sense // exon // 1	hsa-mir-299 // chr14:101490131-101490193 (+) /// hsa-mir-379 // chr14:101488403-101488469 (+) /// hsa-mir-380 // chr14:101491354-101491414 (+) /// hsa-mir-323a // chr14:101492069-101492154 (+) /// hsa-mir-329-1 // chr14:101493122-101493201 (+) /// hsa-mir-329-2 // chr14:101493437-101493520 (+) /// hsa-mir-494 // chr14:101495971-101496051 (+) /// hsa-mir-495 // chr14:101500092-101500173 (+) /// hs…				0.1	0.25	0.27	0.21	-0.05	-0.19	0.47	0.04
20501174	-0.05	0.03	-1.057	down	0.541959	MIMAT0022696_st	MIMAT0022696	hsa-miR-301a-5p	miRNA	Homo sapiens	chr17	57228548	57228569	-	22	GCUCUGACUUUAUUGCACUACU	ENST00000330137 // sense // intron // 1 /// ENST00000437036 // sense // intron // 1 /// ENST00000578105 // sense // intron // 1 /// ENST00000578519 // sense // intron // 1 /// ENST00000580541 // sense // intron // 1 /// ENST00000581068 // sense // intron // 1 /// ENST00000583380 // sense // intron // 1 /// ENST00000583927 // sense // intron // 1 /// ENST00000583976 // sense // intron // 1 /// ENS…	---	miRNA-4_0	13-May-14	miRBase	0.28	-0.05	-0.19	-0.26	-0.12	0.28	-0.02	-0.02
20501175	0.01	-0.09	1.072	up	0.418405	MIMAT0000688_st	MIMAT0000688	hsa-miR-301a-3p	miRNA	Homo sapiens	chr17	57228510	57228532	-	23	CAGUGCAAUAGUAUUGUCAAAGC	ENST00000330137 // sense // intron // 1 /// ENST00000437036 // sense // intron // 1 /// ENST00000578105 // sense // intron // 1 /// ENST00000578519 // sense // intron // 1 /// ENST00000580541 // sense // intron // 1 /// ENST00000581068 // sense // intron // 1 /// ENST00000583380 // sense // intron // 1 /// ENST00000583927 // sense // intron // 1 /// ENST00000583976 // sense // intron // 1 /// ENS…	---				0.23	-0.01	0.07	-0.25	-0.16	0.06	-0.18	-0.07
20501176	1.3	0.39	1.879	up	0.0718402	MIMAT0000689_st	MIMAT0000689	hsa-miR-99b-5p	miRNA	Homo sapiens	chr19	52195871	52195892	+	22	CACCCGUAGAACCGACCUUGCG	ENST00000602324 // antisense // intron // 1 /// OTTHUMT00000467329 // antisense // intron // 1	hsa-let-7e // chr19:52196039-52196117 (+) /// hsa-mir-125a // chr19:52196507-52196592 (+) /// hsa-mir-99b // chr19:52195865-52195934 (+)				2.83	1.54	0.07	0.75	0.79	0.32	0.06	0.39
20501177	0.58	0.67	-1.064	down	0.669106	MIMAT0004678_st	MIMAT0004678	hsa-miR-99b-3p	miRNA	Homo sapiens	chr19	52195909	52195930	+	22	CAAGCUCGUGUCUGUGGGUCCG	ENST00000602324 // antisense // intron // 1 /// OTTHUMT00000467329 // antisense // intron // 1	hsa-let-7e // chr19:52196039-52196117 (+) /// hsa-mir-125a // chr19:52196507-52196592 (+) /// hsa-mir-99b // chr19:52195865-52195934 (+)				0.37	0.38	0.66	0.91	0.62	1.31	0.2	0.56
20501178	0.36	0.3	1.042	up	0.660913	MIMAT0000690_st	MIMAT0000690	hsa-miR-296-5p	miRNA	Homo sapiens	chr20	57392716	57392736	-	21	AGGGCCCCCCCUCAAUCCUGU	ENST00000596276 // sense // exon // 1 /// OTTHUMT00000465468 // sense // exon // 1	hsa-mir-296 // chr20:57392670-57392749 (-) /// hsa-mir-298 // chr20:57393281-57393368 (-)				0.5	0.12	0.2	0.64	0.58	0.23	0.2	0.2
20501179	0.24	0.69	-1.366	down	0.0402512	MIMAT0004679_st	MIMAT0004679	hsa-miR-296-3p	miRNA	Homo sapiens	chr20	57392681	57392702	-	22	GAGGGUUGGGUGGAGGCUCUCC	ENST00000596276 // sense // exon // 1 /// OTTHUMT00000465468 // sense // exon // 1	hsa-mir-296 // chr20:57392670-57392749 (-) /// hsa-mir-298 // chr20:57393281-57393368 (-)				-0.08	0.2	0.28	0.54	1.21	0.52	0.81	0.23
20501180	-0.05	-0.22	1.125	up	0.0821038	MIMAT0004680_st	MIMAT0004680	hsa-miR-130b-5p	miRNA	Homo sapiens	chr22	22007605	22007625	+	21	ACUCUUUCCCUGUUGCACUAC	ENST00000498589 // sense // exon // 2 /// OTTHUMT00000102312 // sense // exon // 2	hsa-mir-130b // chr22:22007593-22007674 (+) /// hsa-mir-301b // chr22:22007270-22007347 (+)	miRNA-4_0	13-May-14	miRBase	0.02	-0.08	-0.14	0.01	-0.2	-0.35	-0.13	-0.21
20501181	0.14	-0.12	1.197	up	0.185016	MIMAT0000691_st	MIMAT0000691	hsa-miR-130b-3p	miRNA	Homo sapiens	chr22	22007643	22007664	+	22	CAGUGCAAUGAUGAAAGGGCAU	ENST00000498589 // sense // exon // 2 /// OTTHUMT00000102312 // sense // exon // 2	hsa-mir-130b // chr22:22007593-22007674 (+) /// hsa-mir-301b // chr22:22007270-22007347 (+)				0.48	-0.13	-0.11	0.32	-0.04	0.32	-0.37	-0.4
20501182	-0.12	0.07	-1.141	down	0.0712454	MIMAT0000692_st	MIMAT0000692	hsa-miR-30e-5p	miRNA	Homo sapiens	chr1	41220043	41220064	+	22	UGUAAACAUCCUUGACUGGAAG	ENST00000308733 // sense // intron // 4 /// ENST00000372651 // sense // intron // 5 /// ENST00000372652 // sense // intron // 5 /// ENST00000372653 // sense // intron // 10 /// ENST00000372654 // sense // intron // 6 /// ENST00000372669 // sense // intron // 5 /// ENST00000414185 // sense // intron // 1 /// ENST00000416859 // sense // intron // 3 /// ENST00000424419 // sense // intron // 2 /// EN…	hsa-mir-30c-1 // chr1:41222956-41223044 (+) /// hsa-mir-30e // chr1:41220027-41220118 (+)				-0.06	-0.07	-0.24	-0.12	0.09	0.24	0.02	-0.06
20501183	0.02	-0.16	1.133	up	0.218517	MIMAT0000693_st	MIMAT0000693	hsa-miR-30e-3p	miRNA	Homo sapiens	chr1	41220085	41220106	+	22	CUUUCAGUCGGAUGUUUACAGC	ENST00000308733 // sense // intron // 4 /// ENST00000372651 // sense // intron // 5 /// ENST00000372652 // sense // intron // 5 /// ENST00000372653 // sense // intron // 10 /// ENST00000372654 // sense // intron // 6 /// ENST00000372669 // sense // intron // 5 /// ENST00000414185 // sense // intron // 1 /// ENST00000416859 // sense // intron // 3 /// ENST00000424419 // sense // intron // 2 /// EN…	hsa-mir-30c-1 // chr1:41222956-41223044 (+) /// hsa-mir-30e // chr1:41220027-41220118 (+)				-0.09	0.19	0.28	-0.3	-0.15	-0.11	0	-0.39
20501184	0.05	-0.01	1.042	up	0.661842	MIMAT0004681_st	MIMAT0004681	hsa-miR-26a-2-3p	miRNA	Homo sapiens	chr12	58218403	58218424	-	22	CCUAUUCUUGAUUACUUGUUUC	ENST00000398073 // sense // intron // 5 /// ENST00000547701 // sense // intron // 5 /// ENST00000548823 // sense // intron // 2 /// ENST00000549039 // sense // intron // 1 /// ENST00000550144 // sense // intron // 4 /// ENST00000551594 // sense // intron // 5 /// OTTHUMT00000409353 // sense // intron // 5 /// OTTHUMT00000409354 // sense // intron // 2 /// OTTHUMT00000409357 // sense // intron // …	---				-0.21	0.4	-0.02	0.01	0	-0.08	-0.08	0.11
20501197	2.27	0.96	2.479	up	0.00296135	MIMAT0000703_st	MIMAT0000703	hsa-miR-361-5p	miRNA	Homo sapiens	chrX	85158686	85158707	-	22	UUAUCAGAAUCUCCAGGGGUAC	ENST00000357749 // sense // intron // 9 /// ENST00000467744 // sense // intron // 2 /// ENST00000537751 // sense // intron // 6 /// OTTHUMT00000057396 // sense // intron // 9 /// OTTHUMT00000057399 // sense // intron // 2	---				1.99	3.25	2.38	1.48	1.62	1.06	0.84	0.33
20501198	0.16	0.05	1.079	up	0.522866	MIMAT0004682_st	MIMAT0004682	hsa-miR-361-3p	miRNA	Homo sapiens	chrX	85158646	85158668	-	23	UCCCCCAGGUGUGAUUCUGAUUU	ENST00000357749 // sense // intron // 9 /// ENST00000467744 // sense // intron // 2 /// ENST00000537751 // sense // intron // 6 /// OTTHUMT00000057396 // sense // intron // 9 /// OTTHUMT00000057399 // sense // intron // 2	---				0.45	0.45	-0.03	-0.21	0.04	-0.29	0.31	0.14
20501201	-0.15	0.07	-1.165	down	0.11996	MIMAT0000705_st	MIMAT0000705	hsa-miR-362-5p	miRNA	Homo sapiens	chrX	49773576	49773599	+	24	AAUCCUUGGAACCUAGGUGUGAGU	ENST00000376088 // sense // intron // 3 /// ENST00000376091 // sense // intron // 3 /// ENST00000482218 // sense // intron // 3 /// OTTHUMT00000056542 // sense // intron // 3 /// OTTHUMT00000056543 // sense // intron // 3 /// OTTHUMT00000109349 // sense // intron // 3	hsa-mir-188 // chrX:49768109-49768194 (+) /// hsa-mir-362 // chrX:49773572-49773636 (+) /// hsa-mir-500a // chrX:49773039-49773122 (+) /// hsa-mir-501 // chrX:49774330-49774413 (+) /// hsa-mir-502 // chrX:49779206-49779291 (+) /// hsa-mir-532 // chrX:49767754-49767844 (+) /// hsa-mir-660 // chrX:49777849-49777945 (+) /// hsa-mir-500b // chrX:49775280-49775358 (+)				-0.03	0.03	-0.25	-0.33	0.33	-0.16	0.04	0.06
20501202	-0.06	-0.16	1.072	up	0.437612	MIMAT0004683_st	MIMAT0004683	hsa-miR-362-3p	miRNA	Homo sapiens	chrX	49773613	49773634	+	22	AACACACCUAUUCAAGGAUUCA	ENST00000376088 // sense // intron // 3 /// ENST00000376091 // sense // intron // 3 /// ENST00000482218 // sense // intron // 3 /// OTTHUMT00000056542 // sense // intron // 3 /// OTTHUMT00000056543 // sense // intron // 3 /// OTTHUMT00000109349 // sense // intron // 3	hsa-mir-188 // chrX:49768109-49768194 (+) /// hsa-mir-362 // chrX:49773572-49773636 (+) /// hsa-mir-500a // chrX:49773039-49773122 (+) /// hsa-mir-501 // chrX:49774330-49774413 (+) /// hsa-mir-502 // chrX:49779206-49779291 (+) /// hsa-mir-532 // chrX:49767754-49767844 (+) /// hsa-mir-660 // chrX:49777849-49777945 (+) /// hsa-mir-500b // chrX:49775280-49775358 (+)				0.19	0	-0.27	-0.16	-0.39	-0.05	-0.04	-0.16
20501205	-0.03	-0.14	1.079	up	0.320723	MIMAT0003385_st	MIMAT0003385	hsa-miR-363-5p	miRNA	Homo sapiens	chrX	133303455	133303476	-	22	CGGGUGGAUCACGAUGCAAUUU	---	hsa-mir-19b-2 // chrX:133303701-133303796 (-) /// hsa-mir-92a-2 // chrX:133303568-133303642 (-) /// hsa-mir-106a // chrX:133304228-133304308 (-) /// hsa-mir-363 // chrX:133303408-133303482 (-) /// hsa-mir-18b // chrX:133304071-133304141 (-) /// hsa-mir-20b // chrX:133303839-133303907 (-)				0.07	-0.15	-0.07	0.02	-0.03	-0.09	-0.31	-0.11
20501206	-0.16	-0.11	-1.035	down	0.586505	MIMAT0000707_st	MIMAT0000707	hsa-miR-363-3p	miRNA	Homo sapiens	chrX	133303412	133303433	-	22	AAUUGCACGGUAUCCAUCUGUA	---	hsa-mir-19b-2 // chrX:133303701-133303796 (-) /// hsa-mir-92a-2 // chrX:133303568-133303642 (-) /// hsa-mir-106a // chrX:133304228-133304308 (-) /// hsa-mir-363 // chrX:133303408-133303482 (-) /// hsa-mir-18b // chrX:133304071-133304141 (-) /// hsa-mir-20b // chrX:133303839-133303907 (-)				-0.12	-0.16	-0.09	-0.25	-0.07	-0.12	-0.12	-0.12
20501209	0.24	0.49	-1.189	down	0.0619321	MIMAT0009199_st	MIMAT0009199	hsa-miR-365a-5p	miRNA	Homo sapiens	chr16	14403157	14403179	+	23	AGGGACUUUUGGGGGCAGAUGUG	ENST00000570945 // sense // intron // 1 /// ENST00000571639 // sense // intron // 1 /// OTTHUMT00000436878 // sense // intron // 1 /// OTTHUMT00000436879 // sense // intron // 1	hsa-mir-365a // chr16:14403142-14403228 (+) /// hsa-mir-193b // chr16:14397824-14397906 (+)	miRNA-4_0	13-May-14	miRBase	0.14	0.48	0.3	0.02	0.27	0.56	0.52	0.6
20501210	0.1	-0.02	1.087	up	0.325976	MIMAT0000710_st	MIMAT0000710	hsa-miR-365a-3p	miRNA	Homo sapiens	chr16	14403197	14403218	+	22	UAAUGCCCCUAAAAAUCCUUAU	ENST00000570945 // sense // intron // 1 /// ENST00000571639 // sense // intron // 1 /// OTTHUMT00000436878 // sense // intron // 1 /// OTTHUMT00000436879 // sense // intron // 1	hsa-mir-365a // chr16:14403142-14403228 (+) /// hsa-mir-193b // chr16:14397824-14397906 (+)				0.21	-0.03	-0.09	0.31	0.13	0.04	-0.09	-0.16
20501213	3.54	3.05	1.404	up	0.0745991	MIMAT0022833_st	MIMAT0022833	hsa-miR-365b-5p	miRNA	Homo sapiens	chr17	29902458	29902479	+	22	AGGGACUUUCAGGGGCAGCUGU	ENST00000412403 // sense // 3UTR // 3 /// OTTHUMT00000256194 // sense // 3UTR // 3	hsa-mir-365b // chr17:29902430-29902540 (+) /// hsa-mir-4725 // chr17:29902288-29902377 (+)	miRNA-4_0	13-May-14	miRBase	3.84	2.94	3.37	4	2.92	3.1	2.61	3.59
20501214	0.1	-0.02	1.087	up	0.325976	MIMAT0022834_st	MIMAT0022834	hsa-miR-365b-3p	miRNA	Homo sapiens	chr17	29902497	29902518	+	22	UAAUGCCCCUAAAAAUCCUUAU	ENST00000412403 // sense // 3UTR // 3 /// OTTHUMT00000256194 // sense // 3UTR // 3	hsa-mir-365b // chr17:29902430-29902540 (+) /// hsa-mir-4725 // chr17:29902288-29902377 (+)	miRNA-4_0	13-May-14	miRBase	0.21	-0.03	-0.09	0.31	0.13	0.04	-0.09	-0.16
20501215	-0.13	-0.08	-1.035	down	0.581347	MIMAT0000714_st	MIMAT0000714	hsa-miR-302b-5p	miRNA	Homo sapiens	chr4	113569682	113569703	-	22	ACUUUAACAUGGAAGUGCUUUC	ENST00000324052 // antisense // intron // 8 /// ENST00000344442 // antisense // intron // 8 /// ENST00000505215 // sense // intron // 1 /// ENST00000509061 // antisense // intron // 10 /// ENST00000509622 // antisense // intron // 8 /// ENST00000509938 // sense // intron // 1 /// ENST00000510655 // sense // intron // 2 /// ENST00000511529 // antisense // intron // 2 /// ENST00000513553 // antisen…	hsa-mir-302a // chr4:113569339-113569407 (-) /// hsa-mir-302b // chr4:113569641-113569713 (-) /// hsa-mir-302c // chr4:113569519-113569586 (-) /// hsa-mir-302d // chr4:113569160-113569227 (-) /// hsa-mir-367 // chr4:113569030-113569097 (-)				0.01	-0.2	-0.13	-0.2	-0.08	-0.13	-0.13	0.03
20501216	-0.01	0.02	-1.021	down	0.751916	MIMAT0000715_st	MIMAT0000715	hsa-miR-302b-3p	miRNA	Homo sapiens	chr4	113569645	113569667	-	23	UAAGUGCUUCCAUGUUUUAGUAG	ENST00000324052 // antisense // intron // 8 /// ENST00000344442 // antisense // intron // 8 /// ENST00000505215 // sense // intron // 1 /// ENST00000509061 // antisense // intron // 10 /// ENST00000509622 // antisense // intron // 8 /// ENST00000509938 // sense // intron // 1 /// ENST00000510655 // sense // intron // 2 /// ENST00000511529 // antisense // intron // 2 /// ENST00000513553 // antisen…	hsa-mir-302a // chr4:113569339-113569407 (-) /// hsa-mir-302b // chr4:113569641-113569713 (-) /// hsa-mir-302c // chr4:113569519-113569586 (-) /// hsa-mir-302d // chr4:113569160-113569227 (-) /// hsa-mir-367 // chr4:113569030-113569097 (-)				-0.07	0.1	-0.07	0.01	-0.06	0.01	-0.08	0.23
20501217	0.06	-0.04	1.072	up	0.340794	MIMAT0000716_st	MIMAT0000716	hsa-miR-302c-5p	miRNA	Homo sapiens	chr4	113569558	113569579	-	22	UUUAACAUGGGGGUACCUGCUG	ENST00000324052 // antisense // intron // 8 /// ENST00000344442 // antisense // intron // 8 /// ENST00000505215 // sense // intron // 1 /// ENST00000509061 // antisense // intron // 10 /// ENST00000509622 // antisense // intron // 8 /// ENST00000509938 // sense // intron // 1 /// ENST00000510655 // sense // intron // 2 /// ENST00000511529 // antisense // intron // 2 /// ENST00000513553 // antisen…	hsa-mir-302a // chr4:113569339-113569407 (-) /// hsa-mir-302b // chr4:113569641-113569713 (-) /// hsa-mir-302c // chr4:113569519-113569586 (-) /// hsa-mir-302d // chr4:113569160-113569227 (-) /// hsa-mir-367 // chr4:113569030-113569097 (-)				0.07	0.06	0.01	0.12	0.09	-0.24	0.15	-0.17
20501218	0.35	0.09	1.197	up	0.14822	MIMAT0000717_st	MIMAT0000717	hsa-miR-302c-3p	miRNA	Homo sapiens	chr4	113569522	113569544	-	23	UAAGUGCUUCCAUGUUUCAGUGG	ENST00000324052 // antisense // intron // 8 /// ENST00000344442 // antisense // intron // 8 /// ENST00000505215 // sense // intron // 1 /// ENST00000509061 // antisense // intron // 10 /// ENST00000509622 // antisense // intron // 8 /// ENST00000509938 // sense // intron // 1 /// ENST00000510655 // sense // intron // 2 /// ENST00000511529 // antisense // intron // 2 /// ENST00000513553 // antisen…	hsa-mir-302a // chr4:113569339-113569407 (-) /// hsa-mir-302b // chr4:113569641-113569713 (-) /// hsa-mir-302c // chr4:113569519-113569586 (-) /// hsa-mir-302d // chr4:113569160-113569227 (-) /// hsa-mir-367 // chr4:113569030-113569097 (-)				0.17	0.11	0.5	0.63	0.5	-0.21	-0.1	0.17
20501219	-0.16	0.12	-1.214	down	0.0406318	MIMAT0004685_st	MIMAT0004685	hsa-miR-302d-5p	miRNA	Homo sapiens	chr4	113569201	113569222	-	22	ACUUUAACAUGGAGGCACUUGC	ENST00000324052 // antisense // intron // 8 /// ENST00000344442 // antisense // intron // 8 /// ENST00000505215 // sense // intron // 1 /// ENST00000509061 // antisense // intron // 10 /// ENST00000509622 // antisense // intron // 8 /// ENST00000509938 // sense // intron // 1 /// ENST00000510655 // sense // intron // 2 /// ENST00000511529 // antisense // intron // 2 /// ENST00000513553 // antisen…	hsa-mir-302a // chr4:113569339-113569407 (-) /// hsa-mir-302b // chr4:113569641-113569713 (-) /// hsa-mir-302c // chr4:113569519-113569586 (-) /// hsa-mir-302d // chr4:113569160-113569227 (-) /// hsa-mir-367 // chr4:113569030-113569097 (-)				-0.04	-0.09	-0.42	-0.1	0.4	0.04	0.02	0.03
20501220	-0.03	-0.09	1.042	up	0.664499	MIMAT0000718_st	MIMAT0000718	hsa-miR-302d-3p	miRNA	Homo sapiens	chr4	113569162	113569184	-	23	UAAGUGCUUCCAUGUUUGAGUGU	ENST00000324052 // antisense // intron // 8 /// ENST00000344442 // antisense // intron // 8 /// ENST00000505215 // sense // intron // 1 /// ENST00000509061 // antisense // intron // 10 /// ENST00000509622 // antisense // intron // 8 /// ENST00000509938 // sense // intron // 1 /// ENST00000510655 // sense // intron // 2 /// ENST00000511529 // antisense // intron // 2 /// ENST00000513553 // antisen…	hsa-mir-302a // chr4:113569339-113569407 (-) /// hsa-mir-302b // chr4:113569641-113569713 (-) /// hsa-mir-302c // chr4:113569519-113569586 (-) /// hsa-mir-302d // chr4:113569160-113569227 (-) /// hsa-mir-367 // chr4:113569030-113569097 (-)				-0.16	-0.18	-0.08	0.3	0.2	-0.32	-0.08	-0.17
20501221	0.08	0.02	1.042	up	0.58436	MIMAT0004686_st	MIMAT0004686	hsa-miR-367-5p	miRNA	Homo sapiens	chr4	113569071	113569092	-	22	ACUGUUGCUAAUAUGCAACUCU	ENST00000324052 // antisense // intron // 8 /// ENST00000344442 // antisense // intron // 8 /// ENST00000505215 // sense // intron // 1 /// ENST00000509061 // antisense // intron // 10 /// ENST00000509622 // antisense // intron // 8 /// ENST00000509938 // sense // intron // 1 /// ENST00000510655 // sense // intron // 2 /// ENST00000511529 // antisense // intron // 2 /// ENST00000513553 // antisen…	hsa-mir-302a // chr4:113569339-113569407 (-) /// hsa-mir-302b // chr4:113569641-113569713 (-) /// hsa-mir-302c // chr4:113569519-113569586 (-) /// hsa-mir-302d // chr4:113569160-113569227 (-) /// hsa-mir-367 // chr4:113569030-113569097 (-)	miRNA-4_0	13-May-14	miRBase	0.09	0.09	0.15	0.01	0.19	0.1	-0.33	0.11
20501222	-0.08	0.11	-1.141	down	0.2525	MIMAT0000719_st	MIMAT0000719	hsa-miR-367-3p	miRNA	Homo sapiens	chr4	113569033	113569054	-	22	AAUUGCACUUUAGCAAUGGUGA	ENST00000324052 // antisense // intron // 8 /// ENST00000344442 // antisense // intron // 8 /// ENST00000505215 // sense // intron // 1 /// ENST00000509061 // antisense // intron // 10 /// ENST00000509622 // antisense // intron // 8 /// ENST00000509938 // sense // intron // 1 /// ENST00000510655 // sense // intron // 2 /// ENST00000511529 // antisense // intron // 2 /// ENST00000513553 // antisen…	hsa-mir-302a // chr4:113569339-113569407 (-) /// hsa-mir-302b // chr4:113569641-113569713 (-) /// hsa-mir-302c // chr4:113569519-113569586 (-) /// hsa-mir-302d // chr4:113569160-113569227 (-) /// hsa-mir-367 // chr4:113569030-113569097 (-)				0.04	-0.08	0.07	-0.36	-0.32	0.34	0.09	0.31
20501223	0.07	-0.08	1.11	up	0.323258	MIMAT0022861_st	MIMAT0022861	hsa-miR-376c-5p	miRNA	Homo sapiens	chr14	101506031	101506051	+	21	GGUGGAUAUUCCUUCUAUGUU	---	hsa-mir-376c // chr14:101506027-101506092 (+) /// hsa-mir-376a-1 // chr14:101507119-101507186 (+) /// hsa-mir-381 // chr14:101512257-101512331 (+) /// hsa-mir-376b // chr14:101506773-101506872 (+) /// hsa-mir-495 // chr14:101500092-101500173 (+) /// hsa-mir-539 // chr14:101513658-101513735 (+) /// hsa-mir-544a // chr14:101514995-101515085 (+) /// hsa-mir-376a-2 // chr14:101506406-101506485 (+) //…	miRNA-4_0	13-May-14	miRBase	-0.02	0.36	-0.08	0.01	0	0.17	-0.05	-0.45
20501224	-0.03	-0.06	1.021	up	0.714795	MIMAT0000720_st	MIMAT0000720	hsa-miR-376c-3p	miRNA	Homo sapiens	chr14	101506069	101506089	+	21	AACAUAGAGGAAAUUCCACGU	---	hsa-mir-376c // chr14:101506027-101506092 (+) /// hsa-mir-376a-1 // chr14:101507119-101507186 (+) /// hsa-mir-381 // chr14:101512257-101512331 (+) /// hsa-mir-376b // chr14:101506773-101506872 (+) /// hsa-mir-495 // chr14:101500092-101500173 (+) /// hsa-mir-539 // chr14:101513658-101513735 (+) /// hsa-mir-544a // chr14:101514995-101515085 (+) /// hsa-mir-376a-2 // chr14:101506406-101506485 (+) //…				-0.02	-0.05	0.06	-0.11	-0.11	-0.19	0.06	-0.02
20501225	-0.06	-0.02	-1.028	down	0.724195	MIMAT0001621_st	MIMAT0001621	hsa-miR-369-5p	miRNA	Homo sapiens	chr14	101531943	101531964	+	22	AGAUCGACCGUGUUAUAUUCGC	ENST00000362155 // sense // exon // 1	hsa-mir-154 // chr14:101526092-101526175 (+) /// hsa-mir-369 // chr14:101531935-101532004 (+) /// hsa-mir-377 // chr14:101528387-101528455 (+) /// hsa-mir-409 // chr14:101531637-101531715 (+) /// hsa-mir-412 // chr14:101531784-101531874 (+) /// hsa-mir-410 // chr14:101532249-101532328 (+) /// hsa-mir-496 // chr14:101526910-101527011 (+) /// hsa-mir-656 // chr14:101533061-101533138 (+) /// hsa-mir…				0.12	-0.04	-0.21	-0.12	0.08	-0.21	0.12	-0.08
20501226	-0.27	-0.02	-1.189	down	0.040356	MIMAT0000721_st	MIMAT0000721	hsa-miR-369-3p	miRNA	Homo sapiens	chr14	101531978	101531998	+	21	AAUAAUACAUGGUUGAUCUUU	ENST00000362155 // sense // exon // 1	hsa-mir-154 // chr14:101526092-101526175 (+) /// hsa-mir-369 // chr14:101531935-101532004 (+) /// hsa-mir-377 // chr14:101528387-101528455 (+) /// hsa-mir-409 // chr14:101531637-101531715 (+) /// hsa-mir-412 // chr14:101531784-101531874 (+) /// hsa-mir-410 // chr14:101532249-101532328 (+) /// hsa-mir-496 // chr14:101526910-101527011 (+) /// hsa-mir-656 // chr14:101533061-101533138 (+) /// hsa-mir…				-0.38	-0.14	-0.32	-0.24	0.22	-0.08	-0.06	-0.16
20501227	0.04	0.1	-1.042	down	0.586288	MIMAT0026483_st	MIMAT0026483	hsa-miR-370-5p	miRNA	Homo sapiens	chr14	101377488	101377509	+	22	CAGGUCACGUCUCUGCAGUUAC	ENST00000553465 // sense // intron // 5 /// ENST00000556475 // sense // intron // 2 /// OTTHUMT00000414501 // sense // intron // 5 /// OTTHUMT00000414503 // sense // intron // 2	---	miRNA-4_0	13-May-14	miRBase	-0.17	0.09	0.2	0.04	0.23	-0.1	0.16	0.12
20501228	0.14	0	1.102	up	0.414481	MIMAT0000722_st	MIMAT0000722	hsa-miR-370-3p	miRNA	Homo sapiens	chr14	101377523	101377544	+	22	GCCUGCUGGGGUGGAACCUGGU	ENST00000553465 // sense // intron // 5 /// ENST00000556475 // sense // intron // 2 /// OTTHUMT00000414501 // sense // intron // 5 /// OTTHUMT00000414503 // sense // intron // 2	---				-0.12	0.45	0.22	0.01	0.24	-0.31	0.24	-0.15
20501229	0.1	-0.16	1.197	up	0.0549504	MIMAT0004687_st	MIMAT0004687	hsa-miR-371a-5p	miRNA	Homo sapiens	chr19	54290934	54290953	+	20	ACUCAAACUGUGGGGGCACU	ENST00000595160 // antisense // exon // 2 /// OTTHUMT00000465677 // antisense // exon // 2	hsa-mir-371a // chr19:54290929-54290995 (+) /// hsa-mir-372 // chr19:54291144-54291210 (+) /// hsa-mir-373 // chr19:54291959-54292027 (+) /// hsa-mir-371b // chr19:54290931-54290996 (-)				0.03	0.21	0.03	0.11	-0.38	0.03	0.03	-0.31
20501230	-0.07	0.04	-1.079	down	0.389389	MIMAT0000723_st	MIMAT0000723	hsa-miR-371a-3p	miRNA	Homo sapiens	chr19	54290970	54290992	+	23	AAGUGCCGCCAUCUUUUGAGUGU	ENST00000595160 // antisense // exon // 2 /// OTTHUMT00000465677 // antisense // exon // 2	hsa-mir-371a // chr19:54290929-54290995 (+) /// hsa-mir-372 // chr19:54291144-54291210 (+) /// hsa-mir-373 // chr19:54291959-54292027 (+) /// hsa-mir-371b // chr19:54290931-54290996 (-)				-0.16	0.19	-0.33	0.01	0.21	0.14	-0.07	-0.11
20501231	-0.05	-0.04	-1.007	down	0.967723	MIMAT0026484_st	MIMAT0026484	hsa-miR-372-5p	miRNA	Homo sapiens	chr19	54291149	54291171	+	23	CCUCAAAUGUGGAGCACUAUUCU	ENST00000595160 // antisense // exon // 1 /// OTTHUMT00000465677 // antisense // exon // 1	hsa-mir-371a // chr19:54290929-54290995 (+) /// hsa-mir-372 // chr19:54291144-54291210 (+) /// hsa-mir-373 // chr19:54291959-54292027 (+) /// hsa-mir-371b // chr19:54290931-54290996 (-)	miRNA-4_0	13-May-14	miRBase	0.22	-0.32	0.08	-0.17	-0.09	-0.04	0	-0.04
20501232	-0.03	-0.05	1.014	up	0.854937	MIMAT0000724_st	MIMAT0000724	hsa-miR-372-3p	miRNA	Homo sapiens	chr19	54291185	54291207	+	23	AAAGUGCUGCGACAUUUGAGCGU	ENST00000595160 // antisense // exon // 1 /// OTTHUMT00000465677 // antisense // exon // 1	hsa-mir-371a // chr19:54290929-54290995 (+) /// hsa-mir-372 // chr19:54291144-54291210 (+) /// hsa-mir-373 // chr19:54291959-54292027 (+) /// hsa-mir-371b // chr19:54290931-54290996 (-)				-0.08	0.2	0	-0.25	-0.01	-0.08	-0.02	-0.1
20501233	-0.12	-0.07	-1.035	down	0.604509	MIMAT0000725_st	MIMAT0000725	hsa-miR-373-5p	miRNA	Homo sapiens	chr19	54291964	54291985	+	22	ACUCAAAAUGGGGGCGCUUUCC	---	hsa-mir-371a // chr19:54290929-54290995 (+) /// hsa-mir-372 // chr19:54291144-54291210 (+) /// hsa-mir-373 // chr19:54291959-54292027 (+) /// hsa-mir-371b // chr19:54290931-54290996 (-)	miRNA-4_0	13-May-14	miRBase	-0.18	0.04	-0.13	-0.2	-0.05	0.03	-0.13	-0.12
20501234	0.11	0.08	1.021	up	0.801897	MIMAT0000726_st	MIMAT0000726	hsa-miR-373-3p	miRNA	Homo sapiens	chr19	54292002	54292024	+	23	GAAGUGCUUCGAUUUUGGGGUGU	---	hsa-mir-371a // chr19:54290929-54290995 (+) /// hsa-mir-372 // chr19:54291144-54291210 (+) /// hsa-mir-373 // chr19:54291959-54292027 (+) /// hsa-mir-371b // chr19:54290931-54290996 (-)				0.31	-0.02	0.18	-0.02	0.4	0.15	-0.08	-0.16
20501235	0.03	-0.13	1.117	up	0.124412	MIMAT0000727_st	MIMAT0000727	hsa-miR-374a-5p	miRNA	Homo sapiens	chrX	73507160	73507181	-	22	UUAUAAUACAACCUGAUAAGUG	ENST00000418855 // sense // intron // 1 /// ENST00000423992 // sense // intron // 1 /// ENST00000429124 // sense // intron // 1 /// ENST00000430772 // sense // intron // 1 /// ENST00000455395 // sense // intron // 1 /// ENST00000602420 // sense // intron // 1 /// ENST00000602576 // sense // intron // 1 /// ENST00000602776 // sense // intron // 1 /// ENST00000602812 // sense // intron // 1 /// ENS…	hsa-mir-374a // chrX:73507121-73507192 (-) /// hsa-mir-545 // chrX:73506939-73507044 (-)	miRNA-4_0	13-May-14	miRBase	0.21	-0.09	-0.08	0.08	-0.12	-0.19	-0.15	-0.07
20501236	-0.1	0.13	-1.173	down	0.1451	MIMAT0004688_st	MIMAT0004688	hsa-miR-374a-3p	miRNA	Homo sapiens	chrX	73507130	73507151	-	22	CUUAUCAGAUUGUAUUGUAAUU	ENST00000418855 // sense // intron // 1 /// ENST00000423992 // sense // intron // 1 /// ENST00000429124 // sense // intron // 1 /// ENST00000430772 // sense // intron // 1 /// ENST00000455395 // sense // intron // 1 /// ENST00000602420 // sense // intron // 1 /// ENST00000602576 // sense // intron // 1 /// ENST00000602776 // sense // intron // 1 /// ENST00000602812 // sense // intron // 1 /// ENS…	hsa-mir-374a // chrX:73507121-73507192 (-) /// hsa-mir-545 // chrX:73506939-73507044 (-)	miRNA-4_0	13-May-14	miRBase	0.12	-0.17	-0.32	-0.01	-0.02	-0.1	0.49	0.15
20501237	-0.01	0.15	-1.117	down	0.199422	MIMAT0000728_st	MIMAT0000728	hsa-miR-375	miRNA	Homo sapiens	chr2	219866370	219866391	-	22	UUUGUUCGUUCGGCUCGCGUGA	ENST00000362103 // sense // exon // 1	---				0.17	0.14	-0.09	-0.26	0.2	0	0.19	0.2
20501238	-0.07	-0.12	1.035	up	0.684597	MIMAT0003386_st	MIMAT0003386	hsa-miR-376a-5p	miRNA	Homo sapiens	chr14	101507125	101507146	+	22	GUAGAUUCUCCUUCUAUGAGUA	ENST00000584362 // sense // exon // 1	hsa-mir-376c // chr14:101506027-101506092 (+) /// hsa-mir-376a-1 // chr14:101507119-101507186 (+) /// hsa-mir-381 // chr14:101512257-101512331 (+) /// hsa-mir-376b // chr14:101506773-101506872 (+) /// hsa-mir-495 // chr14:101500092-101500173 (+) /// hsa-mir-539 // chr14:101513658-101513735 (+) /// hsa-mir-544a // chr14:101514995-101515085 (+) /// hsa-mir-376a-2 // chr14:101506406-101506485 (+) //…				-0.23	-0.26	0.27	-0.05	0.1	-0.05	-0.29	-0.26
20501239	0.16	0.13	1.021	up	0.815106	MIMAT0000729_st	MIMAT0000729	hsa-miR-376a-3p	miRNA	Homo sapiens	chr14	101506455	101506475	+	21	AUCAUAGAGGAAAAUCCACGU	ENST00000584362 // sense // exon // 1	hsa-mir-376c // chr14:101506027-101506092 (+) /// hsa-mir-376a-1 // chr14:101507119-101507186 (+) /// hsa-mir-381 // chr14:101512257-101512331 (+) /// hsa-mir-376b // chr14:101506773-101506872 (+) /// hsa-mir-495 // chr14:101500092-101500173 (+) /// hsa-mir-539 // chr14:101513658-101513735 (+) /// hsa-mir-544a // chr14:101514995-101515085 (+) /// hsa-mir-376a-2 // chr14:101506406-101506485 (+) //…				0.06	0.37	-0.08	0.29	-0.05	0.11	0.12	0.34
20501240	0	-0.02	1.014	up	0.88182	MIMAT0004689_st	MIMAT0004689	hsa-miR-377-5p	miRNA	Homo sapiens	chr14	101528393	101528414	+	22	AGAGGUUGCCCUUGGUGAAUUC	ENST00000362145 // sense // exon // 1	hsa-mir-134 // chr14:101521024-101521096 (+) /// hsa-mir-154 // chr14:101526092-101526175 (+) /// hsa-mir-369 // chr14:101531935-101532004 (+) /// hsa-mir-377 // chr14:101528387-101528455 (+) /// hsa-mir-382 // chr14:101520643-101520718 (+) /// hsa-mir-409 // chr14:101531637-101531715 (+) /// hsa-mir-412 // chr14:101531784-101531874 (+) /// hsa-mir-410 // chr14:101532249-101532328 (+) /// hsa-mir…	miRNA-4_0	13-May-14	miRBase	0.16	-0.01	-0.08	-0.07	-0.4	0.02	0.16	0.14
20501241	-0.01	-0.19	1.133	up	0.150198	MIMAT0000730_st	MIMAT0000730	hsa-miR-377-3p	miRNA	Homo sapiens	chr14	101528431	101528452	+	22	AUCACACAAAGGCAACUUUUGU	ENST00000362145 // sense // exon // 1	hsa-mir-134 // chr14:101521024-101521096 (+) /// hsa-mir-154 // chr14:101526092-101526175 (+) /// hsa-mir-369 // chr14:101531935-101532004 (+) /// hsa-mir-377 // chr14:101528387-101528455 (+) /// hsa-mir-382 // chr14:101520643-101520718 (+) /// hsa-mir-409 // chr14:101531637-101531715 (+) /// hsa-mir-412 // chr14:101531784-101531874 (+) /// hsa-mir-410 // chr14:101532249-101532328 (+) /// hsa-mir…				0.15	-0.15	0.2	-0.25	-0.23	-0.16	-0.2	-0.17
20501242	-0.06	-0.04	-1.014	down	0.883576	MIMAT0000731_st	MIMAT0000731	hsa-miR-378a-5p	miRNA	Homo sapiens	chr5	149112392	149112413	+	22	CUCCUGACUCCAGGUCCUGUGU	ENST00000309241 // sense // intron // 1 /// ENST00000360453 // sense // intron // 1 /// ENST00000394320 // sense // intron // 1 /// ENST00000461780 // sense // intron // 1 /// OTTHUMT00000252334 // sense // intron // 1 /// OTTHUMT00000319317 // sense // intron // 1 /// OTTHUMT00000319319 // sense // intron // 1 /// OTTHUMT00000319320 // sense // intron // 1	---				0.04	-0.27	-0.11	0.11	0.1	-0.04	-0.26	0.04
20501243	-0.03	0.01	-1.028	down	0.703626	MIMAT0000732_st	MIMAT0000732	hsa-miR-378a-3p	miRNA	Homo sapiens	chr5	149112430	149112450	+	22	ACUGGACUUGGAGUCAGAAGGC	ENST00000309241 // sense // intron // 1 /// ENST00000360453 // sense // intron // 1 /// ENST00000394320 // sense // intron // 1 /// ENST00000461780 // sense // intron // 1 /// OTTHUMT00000252334 // sense // intron // 1 /// OTTHUMT00000319317 // sense // intron // 1 /// OTTHUMT00000319319 // sense // intron // 1 /// OTTHUMT00000319320 // sense // intron // 1	---	miRNA-4_0	13-May-14	miRBase	-0.11	0.26	0.01	-0.3	-0.06	-0.03	0.01	0.13
20501244	0.05	-0.13	1.133	up	0.189964	MIMAT0000733_st	MIMAT0000733	hsa-miR-379-5p	miRNA	Homo sapiens	chr14	101488408	101488428	+	21	UGGUAGACUAUGGAACGUAGG	ENST00000362218 // sense // exon // 1	hsa-mir-299 // chr14:101490131-101490193 (+) /// hsa-mir-379 // chr14:101488403-101488469 (+) /// hsa-mir-380 // chr14:101491354-101491414 (+) /// hsa-mir-323a // chr14:101492069-101492154 (+) /// hsa-mir-329-1 // chr14:101493122-101493201 (+) /// hsa-mir-329-2 // chr14:101493437-101493520 (+) /// hsa-mir-494 // chr14:101495971-101496051 (+) /// hsa-mir-411 // chr14:101489662-101489757 (+) /// hs…				-0.1	0.35	0.15	-0.19	-0.16	-0.27	-0.18	0.08
20501245	-0.02	0.06	-1.057	down	0.479371	MIMAT0004690_st	MIMAT0004690	hsa-miR-379-3p	miRNA	Homo sapiens	chr14	101488446	101488467	+	22	UAUGUAACAUGGUCCACUAACU	ENST00000362218 // sense // exon // 1	hsa-mir-299 // chr14:101490131-101490193 (+) /// hsa-mir-379 // chr14:101488403-101488469 (+) /// hsa-mir-380 // chr14:101491354-101491414 (+) /// hsa-mir-323a // chr14:101492069-101492154 (+) /// hsa-mir-329-1 // chr14:101493122-101493201 (+) /// hsa-mir-329-2 // chr14:101493437-101493520 (+) /// hsa-mir-494 // chr14:101495971-101496051 (+) /// hsa-mir-411 // chr14:101489662-101489757 (+) /// hs…	miRNA-4_0	13-May-14	miRBase	0.01	-0.16	0.08	0.01	-0.13	0.29	0.08	0.02
20501246	-0.3	-0.13	-1.125	down	0.211772	MIMAT0000734_st	MIMAT0000734	hsa-miR-380-5p	miRNA	Homo sapiens	chr14	101491358	101491379	+	22	UGGUUGACCAUAGAACAUGCGC	ENST00000362112 // antisense // exon // 1	hsa-mir-299 // chr14:101490131-101490193 (+) /// hsa-mir-379 // chr14:101488403-101488469 (+) /// hsa-mir-380 // chr14:101491354-101491414 (+) /// hsa-mir-323a // chr14:101492069-101492154 (+) /// hsa-mir-329-1 // chr14:101493122-101493201 (+) /// hsa-mir-329-2 // chr14:101493437-101493520 (+) /// hsa-mir-494 // chr14:101495971-101496051 (+) /// hsa-mir-495 // chr14:101500092-101500173 (+) /// hs…				-0.02	-0.36	-0.55	-0.28	0.09	-0.21	-0.33	-0.06
20501247	0.02	-0.1	1.087	up	0.230436	MIMAT0000735_st	MIMAT0000735	hsa-miR-380-3p	miRNA	Homo sapiens	chr14	101491393	101491414	+	22	UAUGUAAUAUGGUCCACAUCUU	ENST00000362112 // antisense // exon // 1	hsa-mir-299 // chr14:101490131-101490193 (+) /// hsa-mir-379 // chr14:101488403-101488469 (+) /// hsa-mir-380 // chr14:101491354-101491414 (+) /// hsa-mir-323a // chr14:101492069-101492154 (+) /// hsa-mir-329-1 // chr14:101493122-101493201 (+) /// hsa-mir-329-2 // chr14:101493437-101493520 (+) /// hsa-mir-494 // chr14:101495971-101496051 (+) /// hsa-mir-495 // chr14:101500092-101500173 (+) /// hs…				0.08	-0.11	0.15	-0.02	-0.01	-0.08	-0.1	-0.19
20501248	-0.06	-0.09	1.021	up	0.832778	MIMAT0022862_st	MIMAT0022862	hsa-miR-381-5p	miRNA	Homo sapiens	chr14	101512264	101512285	+	22	AGCGAGGUUGCCCUUUGUAUAU	ENST00000553692 // sense // intron // 1 /// OTTHUMT00000414538 // sense // intron // 1	hsa-mir-134 // chr14:101521024-101521096 (+) /// hsa-mir-376c // chr14:101506027-101506092 (+) /// hsa-mir-376a-1 // chr14:101507119-101507186 (+) /// hsa-mir-381 // chr14:101512257-101512331 (+) /// hsa-mir-382 // chr14:101520643-101520718 (+) /// hsa-mir-376b // chr14:101506773-101506872 (+) /// hsa-mir-485 // chr14:101521756-101521828 (+) /// hsa-mir-487a // chr14:101518783-101518862 (+) /// h…	miRNA-4_0	13-May-14	miRBase	-0.17	-0.09	0.28	-0.25	-0.17	0.14	0	-0.32
20501249	-0.05	-0.1	1.035	up	0.712904	MIMAT0000736_st	MIMAT0000736	hsa-miR-381-3p	miRNA	Homo sapiens	chr14	101512305	101512326	+	22	UAUACAAGGGCAAGCUCUCUGU	ENST00000553692 // sense // intron // 1 /// OTTHUMT00000414538 // sense // intron // 1	hsa-mir-134 // chr14:101521024-101521096 (+) /// hsa-mir-376c // chr14:101506027-101506092 (+) /// hsa-mir-376a-1 // chr14:101507119-101507186 (+) /// hsa-mir-381 // chr14:101512257-101512331 (+) /// hsa-mir-382 // chr14:101520643-101520718 (+) /// hsa-mir-376b // chr14:101506773-101506872 (+) /// hsa-mir-485 // chr14:101521756-101521828 (+) /// hsa-mir-487a // chr14:101518783-101518862 (+) /// h…				-0.16	-0.07	0.2	-0.18	-0.01	-0.04	-0.28	-0.05
20501250	0.58	0.26	1.248	up	0.0684767	MIMAT0000737_st	MIMAT0000737	hsa-miR-382-5p	miRNA	Homo sapiens	chr14	101520653	101520674	+	22	GAAGUUGUUCGUGGUGGAUUCG	ENST00000385009 // antisense // exon // 1	hsa-mir-134 // chr14:101521024-101521096 (+) /// hsa-mir-154 // chr14:101526092-101526175 (+) /// hsa-mir-377 // chr14:101528387-101528455 (+) /// hsa-mir-381 // chr14:101512257-101512331 (+) /// hsa-mir-382 // chr14:101520643-101520718 (+) /// hsa-mir-485 // chr14:101521756-101521828 (+) /// hsa-mir-487a // chr14:101518783-101518862 (+) /// hsa-mir-496 // chr14:101526910-101527011 (+) /// hsa-mi…				0.17	0.96	0.57	0.61	0.07	0.17	0.26	0.52
20501251	0.05	-0.07	1.087	up	0.278808	MIMAT0022697_st	MIMAT0022697	hsa-miR-382-3p	miRNA	Homo sapiens	chr14	101520689	101520709	+	21	AAUCAUUCACGGACAACACUU	ENST00000385009 // antisense // exon // 1	hsa-mir-134 // chr14:101521024-101521096 (+) /// hsa-mir-154 // chr14:101526092-101526175 (+) /// hsa-mir-377 // chr14:101528387-101528455 (+) /// hsa-mir-381 // chr14:101512257-101512331 (+) /// hsa-mir-382 // chr14:101520643-101520718 (+) /// hsa-mir-485 // chr14:101521756-101521828 (+) /// hsa-mir-487a // chr14:101518783-101518862 (+) /// hsa-mir-496 // chr14:101526910-101527011 (+) /// hsa-mi…	miRNA-4_0	13-May-14	miRBase	-0.01	-0.01	0.22	-0.01	0.05	-0.08	-0.23	-0.01
20501252	0	0.12	-1.087	down	0.469417	MIMAT0000738_st	MIMAT0000738	hsa-miR-383-5p	miRNA	Homo sapiens	chr8	14710992	14711013	-	22	AGAUCAGAAGGUGAUUGUGGCU	ENST00000382080 // sense // intron // 1 /// OTTHUMT00000207636 // sense // intron // 1	---				0.14	-0.16	-0.06	0.06	-0.4	0.14	0.53	0.22
20501253	0.08	-0.04	1.087	up	0.236457	MIMAT0026485_st	MIMAT0026485	hsa-miR-383-3p	miRNA	Homo sapiens	chr8	14710952	14710970	-	19	ACAGCACUGCCUGGUCAGA	ENST00000382080 // sense // intron // 1 /// OTTHUMT00000207636 // sense // intron // 1	---	miRNA-4_0	13-May-14	miRBase	0.14	0.16	-0.05	0.05	0.03	-0.08	-0.08	-0.02
20501273	-0.01	-0.14	1.094	up	0.400398	MIMAT0004692_st	MIMAT0004692	hsa-miR-340-5p	miRNA	Homo sapiens	chr5	179442361	179442382	-	22	UUAUAAAGCAAUGAGACUGAUU	ENST00000261947 // sense // intron // 2 /// ENST00000520911 // sense // intron // 2 /// ENST00000521389 // sense // intron // 2 /// ENST00000522208 // sense // intron // 2 /// OTTHUMT00000253499 // sense // intron // 2 /// OTTHUMT00000374204 // sense // intron // 2 /// OTTHUMT00000374205 // sense // intron // 2 /// OTTHUMT00000374206 // sense // intron // 2	---	miRNA-4_0	13-May-14	miRBase	0.25	-0.26	-0.3	0.27	0.02	-0.22	-0.21	-0.14
20501274	-0.16	-0.13	-1.021	down	0.870035	MIMAT0000750_st	MIMAT0000750	hsa-miR-340-3p	miRNA	Homo sapiens	chr5	179442319	179442340	-	22	UCCGUCUCAGUUACUUUAUAGC	ENST00000261947 // sense // intron // 2 /// ENST00000520911 // sense // intron // 2 /// ENST00000521389 // sense // intron // 2 /// ENST00000522208 // sense // intron // 2 /// OTTHUMT00000253499 // sense // intron // 2 /// OTTHUMT00000374204 // sense // intron // 2 /// OTTHUMT00000374205 // sense // intron // 2 /// OTTHUMT00000374206 // sense // intron // 2	---	miRNA-4_0	13-May-14	miRBase	-0.16	-0.39	-0.08	0.01	-0.23	-0.08	0.17	-0.39
20501275	-0.06	0.12	-1.133	down	0.120587	MIMAT0004693_st	MIMAT0004693	hsa-miR-330-5p	miRNA	Homo sapiens	chr19	46142307	46142328	-	22	UCUCUGGGCCUGUGUCUUAGGC	ENST00000245925 // sense // intron // 1 /// ENST00000399594 // sense // intron // 4 /// ENST00000536630 // sense // intron // 4 /// ENST00000586195 // sense // intron // 1 /// ENST00000586770 // sense // 5UTR // 1 /// ENST00000587152 // sense // intron // 4 /// ENST00000588000 // sense // intron // 1 /// ENST00000588308 // sense // intron // 1 /// ENST00000588610 // sense // intron // 1 /// ENST0…	---				-0.11	0.11	-0.05	-0.21	0.14	0.2	0.26	-0.11
20501276	0.24	-0.07	1.24	up	0.0143919	MIMAT0000751_st	MIMAT0000751	hsa-miR-330-3p	miRNA	Homo sapiens	chr19	46142267	46142289	-	23	GCAAAGCACACGGCCUGCAGAGA	ENST00000245925 // sense // intron // 1 /// ENST00000399594 // sense // intron // 4 /// ENST00000536630 // sense // intron // 4 /// ENST00000586195 // sense // intron // 1 /// ENST00000586770 // sense // 5UTR // 1 /// ENST00000587152 // sense // intron // 4 /// ENST00000588000 // sense // intron // 1 /// ENST00000588308 // sense // intron // 1 /// ENST00000588610 // sense // intron // 1 /// ENST0…	---				0.48	0.17	0.29	0.04	-0.03	-0.02	-0.05	-0.19
20501277	1.51	2.22	-1.636	down	0.0820162	MIMAT0026486_st	MIMAT0026486	hsa-miR-328-5p	miRNA	Homo sapiens	chr16	67236270	67236292	-	23	GGGGGGGCAGGAGGGGCUCAGGG	ENST00000360833 // antisense // intron // 12 /// ENST00000393997 // antisense // intron // 13 /// ENST00000477898 // antisense // intron // 12 /// OTTHUMT00000257667 // antisense // intron // 12 /// OTTHUMT00000257668 // antisense // intron // 12 /// OTTHUMT00000257669 // antisense // intron // 13	---	miRNA-4_0	13-May-14	miRBase	1.36	1.42	0.73	2.54	2.94	1.42	2.15	2.36
20501278	0.55	0.56	-1.007	down	0.964042	MIMAT0000752_st	MIMAT0000752	hsa-miR-328-3p	miRNA	Homo sapiens	chr16	67236230	67236251	-	22	CUGGCCCUCUCUGCCCUUCCGU	ENST00000360833 // antisense // intron // 12 /// ENST00000393997 // antisense // intron // 13 /// ENST00000477898 // antisense // intron // 12 /// OTTHUMT00000257667 // antisense // intron // 12 /// OTTHUMT00000257668 // antisense // intron // 12 /// OTTHUMT00000257669 // antisense // intron // 13	---				0.31	1.1	0.02	0.75	0.61	0.86	0.2	0.55
20501279	-0.02	-0.06	1.028	up	0.730661	MIMAT0004694_st	MIMAT0004694	hsa-miR-342-5p	miRNA	Homo sapiens	chr14	100576010	100576030	+	21	AGGGGUGCUAUCUGUGAUUGA	ENST00000392920 // sense // intron // 3 /// ENST00000402714 // sense // intron // 3 /// ENST00000544450 // sense // intron // 3 /// ENST00000553875 // sense // intron // 4 /// ENST00000554045 // sense // intron // 3 /// ENST00000555706 // sense // intron // 4 /// ENST00000557153 // sense // intron // 3 /// ENST00000557384 // sense // intron // 2 /// OTTHUMT00000413958 // sense // intron // 3 /// …	hsa-mir-342 // chr14:100575992-100576090 (+) /// hsa-mir-151b // chr14:100575756-100575851 (-)				0.21	0.06	-0.03	-0.3	-0.03	-0.05	-0.03	-0.11
20501280	3.15	1.83	2.497	up	0.0470599	MIMAT0000753_st	MIMAT0000753	hsa-miR-342-3p	miRNA	Homo sapiens	chr14	100576052	100576074	+	23	UCUCACACAGAAAUCGCACCCGU	ENST00000392920 // sense // intron // 3 /// ENST00000402714 // sense // intron // 3 /// ENST00000544450 // sense // intron // 3 /// ENST00000553875 // sense // intron // 4 /// ENST00000554045 // sense // intron // 3 /// ENST00000555706 // sense // intron // 4 /// ENST00000557153 // sense // intron // 3 /// ENST00000557384 // sense // intron // 2 /// OTTHUMT00000413958 // sense // intron // 3 /// …	hsa-mir-342 // chr14:100575992-100576090 (+) /// hsa-mir-151b // chr14:100575756-100575851 (-)				4.41	3.62	3.32	1.26	2.92	1.97	1.59	0.85
20501281	0.08	-0.21	1.223	up	0.00981494	MIMAT0004695_st	MIMAT0004695	hsa-miR-337-5p	miRNA	Homo sapiens	chr14	101340852	101340872	+	21	GAACGGCUUCAUACAGGAGUU	---	hsa-mir-127 // chr14:101349316-101349412 (+) /// hsa-mir-337 // chr14:101340830-101340922 (+) /// hsa-mir-431 // chr14:101347344-101347457 (+) /// hsa-mir-433 // chr14:101348223-101348315 (+) /// hsa-mir-493 // chr14:101335397-101335485 (+) /// hsa-mir-432 // chr14:101350820-101350913 (+) /// hsa-mir-665 // chr14:101341370-101341441 (+)				-0.03	0.14	0.2	0.01	-0.22	-0.2	-0.31	-0.12
20501282	0.1	0.1	1	none	1	MIMAT0000754_st	MIMAT0000754	hsa-miR-337-3p	miRNA	Homo sapiens	chr14	101340890	101340911	+	22	CUCCUAUAUGAUGCCUUUCUUC	---	hsa-mir-127 // chr14:101349316-101349412 (+) /// hsa-mir-337 // chr14:101340830-101340922 (+) /// hsa-mir-431 // chr14:101347344-101347457 (+) /// hsa-mir-433 // chr14:101348223-101348315 (+) /// hsa-mir-493 // chr14:101335397-101335485 (+) /// hsa-mir-432 // chr14:101350820-101350913 (+) /// hsa-mir-665 // chr14:101341370-101341441 (+)				0.14	-0.16	0.42	0.01	-0.01	0.08	0.2	0.14
20501283	0.23	0.43	-1.149	down	0.261602	MIMAT0004696_st	MIMAT0004696	hsa-miR-323a-5p	miRNA	Homo sapiens	chr14	101492084	101492105	+	22	AGGUGGUCCGUGGCGCGUUCGC	---	hsa-mir-299 // chr14:101490131-101490193 (+) /// hsa-mir-379 // chr14:101488403-101488469 (+) /// hsa-mir-380 // chr14:101491354-101491414 (+) /// hsa-mir-323a // chr14:101492069-101492154 (+) /// hsa-mir-329-1 // chr14:101493122-101493201 (+) /// hsa-mir-329-2 // chr14:101493437-101493520 (+) /// hsa-mir-494 // chr14:101495971-101496051 (+) /// hsa-mir-495 // chr14:101500092-101500173 (+) /// hs…				0.03	0.33	0.4	0.17	-0.01	0.55	0.85	0.33
20501284	-0.06	-0.03	-1.021	down	0.763113	MIMAT0000755_st	MIMAT0000755	hsa-miR-323a-3p	miRNA	Homo sapiens	chr14	101492119	101492139	+	21	CACAUUACACGGUCGACCUCU	---	hsa-mir-299 // chr14:101490131-101490193 (+) /// hsa-mir-379 // chr14:101488403-101488469 (+) /// hsa-mir-380 // chr14:101491354-101491414 (+) /// hsa-mir-323a // chr14:101492069-101492154 (+) /// hsa-mir-329-1 // chr14:101493122-101493201 (+) /// hsa-mir-329-2 // chr14:101493437-101493520 (+) /// hsa-mir-494 // chr14:101495971-101496051 (+) /// hsa-mir-495 // chr14:101500092-101500173 (+) /// hs…				-0.08	-0.09	-0.11	0.03	-0.06	0.14	-0.26	0.06
20501285	0.01	-0.09	1.072	up	0.397204	MIMAT0000756_st	MIMAT0000756	hsa-miR-326	miRNA	Homo sapiens	chr11	75046152	75046171	-	20	CCUCUGGGCCCUUCCUCCAG	ENST00000360025 // sense // intron // 1 /// ENST00000393505 // sense // intron // 1 /// ENST00000420843 // sense // intron // 1 /// ENST00000533255 // sense // intron // 1 /// OTTHUMT00000384092 // sense // intron // 1 /// OTTHUMT00000384093 // sense // intron // 1 /// OTTHUMT00000384156 // sense // intron // 1	---				-0.09	0.11	-0.02	0.05	0.04	-0.29	-0.25	0.14
20501286	4.75	2.38	5.169	up	0.000379677	MIMAT0004697_st	MIMAT0004697	hsa-miR-151a-5p	miRNA	Homo sapiens	chr8	141742722	141742742	-	21	UCGAGGAGCUCACAGUCUAGU	ENST00000340930 // sense // intron // 22 /// ENST00000395218 // sense // intron // 22 /// ENST00000517887 // sense // intron // 21 /// ENST00000518509 // sense // intron // 4 /// ENST00000519419 // sense // intron // 22 /// ENST00000519465 // sense // intron // 8 /// ENST00000519654 // sense // intron // 20 /// ENST00000519993 // sense // intron // 22 /// ENST00000521029 // sense // intron // 3 /…	---				4.54	5.75	4.79	3.91	2.81	3.49	1.13	2.09
20501287	1.72	0.83	1.853	up	0.0766097	MIMAT0000757_st	MIMAT0000757	hsa-miR-151a-3p	miRNA	Homo sapiens	chr8	141742686	141742706	-	21	CUAGACUGAAGCUCCUUGAGG	ENST00000340930 // sense // intron // 22 /// ENST00000395218 // sense // intron // 22 /// ENST00000517887 // sense // intron // 21 /// ENST00000518509 // sense // intron // 4 /// ENST00000519419 // sense // intron // 22 /// ENST00000519465 // sense // intron // 8 /// ENST00000519654 // sense // intron // 20 /// ENST00000519993 // sense // intron // 22 /// ENST00000521029 // sense // intron // 3 /…	---				1.71	2.66	2.33	0.16	1.14	1.33	0.61	0.24
20501288	-0.12	-0.04	-1.057	down	0.662197	MIMAT0000758_st	MIMAT0000758	hsa-miR-135b-5p	miRNA	Homo sapiens	chr1	205417489	205417511	-	23	UAUGGCUUUUCAUUCCUAUGUGA	ENST00000367154 // sense // intron // 1 /// ENST00000495594 // sense // intron // 1 /// OTTHUMT00000090402 // sense // intron // 1 /// OTTHUMT00000090405 // sense // intron // 1	---				0.28	-0.4	-0.36	0.01	-0.17	-0.25	-0.08	0.34
20501289	0.01	-0.12	1.094	up	0.359609	MIMAT0004698_st	MIMAT0004698	hsa-miR-135b-3p	miRNA	Homo sapiens	chr1	205417451	205417472	-	22	AUGUAGGGCUAAAAGCCAUGGG	ENST00000367154 // sense // intron // 1 /// ENST00000495594 // sense // intron // 1 /// OTTHUMT00000090402 // sense // intron // 1 /// OTTHUMT00000090405 // sense // intron // 1	---				0.14	0.16	-0.06	-0.2	0.01	0.16	-0.31	-0.34
20501290	0.01	-0.06	1.05	up	0.585724	MIMAT0004699_st	MIMAT0004699	hsa-miR-148b-5p	miRNA	Homo sapiens	chr12	54731024	54731045	+	22	AAGUUCUGUUAUACACUCAGGC	ENST00000262061 // sense // intron // 1 /// ENST00000416254 // sense // intron // 1 /// ENST00000455864 // sense // intron // 1 /// ENST00000548076 // sense // intron // 1 /// ENST00000548281 // sense // intron // 1 /// ENST00000548753 // sense // intron // 1 /// ENST00000549043 // sense // intron // 1 /// ENST00000549116 // sense // intron // 1 /// ENST00000550027 // sense // intron // 1 /// ENS…	---				0.32	0.08	-0.11	-0.26	-0.01	-0.16	0.07	-0.16
20501291	0.13	-0.06	1.141	up	0.328517	MIMAT0000759_st	MIMAT0000759	hsa-miR-148b-3p	miRNA	Homo sapiens	chr12	54731062	54731083	+	22	UCAGUGCAUCACAGAACUUUGU	ENST00000262061 // sense // intron // 1 /// ENST00000416254 // sense // intron // 1 /// ENST00000455864 // sense // intron // 1 /// ENST00000548076 // sense // intron // 1 /// ENST00000548281 // sense // intron // 1 /// ENST00000548753 // sense // intron // 1 /// ENST00000549043 // sense // intron // 1 /// ENST00000549116 // sense // intron // 1 /// ENST00000550027 // sense // intron // 1 /// ENS…	---				-0.15	0.45	0.22	0.01	-0.02	-0.32	-0.33	0.45
20501292	-0.16	-0.14	-1.014	down	0.921872	MIMAT0004700_st	MIMAT0004700	hsa-miR-331-5p	miRNA	Homo sapiens	chr12	95702221	95702242	+	22	CUAGGUAUGGUCCCAGGGAUCC	---	hsa-mir-331 // chr12:95702196-95702289 (+) /// hsa-mir-3685 // chr12:95703699-95703760 (+)				-0.38	0.05	0.02	-0.31	0.02	-0.31	-0.14	-0.14
20501293	0.3	0.12	1.133	up	0.209546	MIMAT0000760_st	MIMAT0000760	hsa-miR-331-3p	miRNA	Homo sapiens	chr12	95702256	95702276	+	21	GCCCCUGGGCCUAUCCUAGAA	---	hsa-mir-331 // chr12:95702196-95702289 (+) /// hsa-mir-3685 // chr12:95703699-95703760 (+)				0.42	0.38	0.14	0.26	0.45	-0.05	0.2	-0.1
20501294	0.32	0.11	1.157	up	0.163099	MIMAT0000761_st	MIMAT0000761	hsa-miR-324-5p	miRNA	Homo sapiens	chr17	7126661	7126683	-	23	CGCAUCCCCUAGGGCAUUGGUGU	ENST00000322910 // antisense // intron // 10 /// ENST00000350303 // antisense // intron // 10 /// ENST00000356839 // antisense // intron // 11 /// ENST00000542255 // antisense // intron // 1 /// ENST00000543245 // antisense // intron // 12 /// ENST00000578579 // antisense // intron // 1 /// ENST00000578824 // antisense // intron // 1 /// ENST00000579425 // antisense // intron // 1 /// ENST0000057…	---				0.29	0.62	0.41	-0.06	0.13	-0.01	0.19	0.14
20501295	1.01	1.28	-1.206	down	0.070375	MIMAT0000762_st	MIMAT0000762	hsa-miR-324-3p	miRNA	Homo sapiens	chr17	7126627	7126646	-	20	ACUGCCCCAGGUGCUGCUGG	ENST00000322910 // antisense // intron // 10 /// ENST00000350303 // antisense // intron // 10 /// ENST00000356839 // antisense // intron // 11 /// ENST00000542255 // antisense // intron // 1 /// ENST00000543245 // antisense // intron // 12 /// ENST00000578579 // antisense // intron // 1 /// ENST00000578824 // antisense // intron // 1 /// ENST00000579425 // antisense // intron // 1 /// ENST0000057…	---				0.87	1.02	1.14	1	0.91	1.39	1.25	1.58
20501296	0.8	1.17	-1.292	down	0.263987	MIMAT0004701_st	MIMAT0004701	hsa-miR-338-5p	miRNA	Homo sapiens	chr17	79099723	79099744	-	22	AACAAUAUCCUGGUGCUGAGUG	ENST00000326724 // sense // intron // 7 /// ENST00000374792 // sense // intron // 7 /// ENST00000390137 // antisense // exon // 1 /// ENST00000417379 // sense // intron // 6 /// ENST00000572339 // sense // intron // 5 /// ENST00000573469 // sense // intron // 1 /// OTTHUMT00000256055 // sense // intron // 7 /// OTTHUMT00000256056 // sense // intron // 6 /// OTTHUMT00000439038 // sense // intron /…	hsa-mir-338 // chr17:79099683-79099749 (-) /// hsa-mir-657 // chr17:79099076-79099173 (-) /// hsa-mir-1250 // chr17:79106996-79107108 (-) /// hsa-mir-3065 // chr17:79099677-79099755 (+)				1.15	0.62	0.84	0.61	2	0.25	0.85	1.58
20501297	0.02	-0.05	1.05	up	0.539167	MIMAT0000763_st	MIMAT0000763	hsa-miR-338-3p	miRNA	Homo sapiens	chr17	79099687	79099708	-	22	UCCAGCAUCAGUGAUUUUGUUG	ENST00000326724 // sense // intron // 7 /// ENST00000374792 // sense // intron // 7 /// ENST00000390137 // antisense // exon // 1 /// ENST00000417379 // sense // intron // 6 /// ENST00000572339 // sense // intron // 5 /// ENST00000573469 // sense // intron // 1 /// OTTHUMT00000256055 // sense // intron // 7 /// OTTHUMT00000256056 // sense // intron // 6 /// OTTHUMT00000439038 // sense // intron /…	hsa-mir-338 // chr17:79099683-79099749 (-) /// hsa-mir-657 // chr17:79099076-79099173 (-) /// hsa-mir-1250 // chr17:79106996-79107108 (-) /// hsa-mir-3065 // chr17:79099677-79099755 (+)				-0.05	0.23	-0.21	0.12	0.04	-0.04	0.04	-0.25
20501298	-0.05	-0.04	-1.007	down	0.942983	MIMAT0000764_st	MIMAT0000764	hsa-miR-339-5p	miRNA	Homo sapiens	chr7	1062626	1062648	-	23	UCCCUGUCCUCCAGGAGCUCACG	ENST00000357429 // sense // intron // 2 /// ENST00000397098 // sense // intron // 2 /// ENST00000397100 // sense // intron // 2 /// ENST00000412051 // sense // intron // 1 /// ENST00000444428 // sense // intron // 1 /// ENST00000488073 // sense // intron // 2 /// ENST00000491163 // sense // intron // 2 /// OTTHUMT00000322816 // sense // intron // 2 /// OTTHUMT00000322817 // sense // intron // 2 /…	---				0.18	0.13	-0.31	-0.21	0.02	-0.05	-0.28	0.14
20501299	-0.02	0.04	-1.042	down	0.702236	MIMAT0004702_st	MIMAT0004702	hsa-miR-339-3p	miRNA	Homo sapiens	chr7	1062591	1062613	-	23	UGAGCGCCUCGACGACAGAGCCG	ENST00000357429 // sense // intron // 2 /// ENST00000397098 // sense // intron // 2 /// ENST00000397100 // sense // intron // 2 /// ENST00000412051 // sense // intron // 1 /// ENST00000444428 // sense // intron // 1 /// ENST00000488073 // sense // intron // 2 /// ENST00000491163 // sense // intron // 2 /// OTTHUMT00000322816 // sense // intron // 2 /// OTTHUMT00000322817 // sense // intron // 2 /…	---				-0.16	0.1	0.21	-0.24	0.45	-0.09	-0.33	0.14
20501300	-0.01	-0.02	1.007	up	0.889511	MIMAT0000765_st	MIMAT0000765	hsa-miR-335-5p	miRNA	Homo sapiens	chr7	130135967	130135989	+	23	UCAAGAGCAAUAACGAAAAAUGU	ENST00000223215 // sense // intron // 2 /// ENST00000341441 // sense // intron // 2 /// ENST00000378576 // sense // intron // 2 /// ENST00000393187 // sense // intron // 2 /// ENST00000399874 // sense // intron // 2 /// ENST00000416162 // sense // intron // 2 /// ENST00000421001 // sense // intron // 2 /// ENST00000427521 // sense // intron // 2 /// ENST00000433159 // sense // intron // 2 /// ENS…	---				0.22	-0.11	-0.16	0.02	0.01	-0.1	-0.07	0.07
20501301	-0.05	-0.08	1.021	up	0.773681	MIMAT0004703_st	MIMAT0004703	hsa-miR-335-3p	miRNA	Homo sapiens	chr7	130136003	130136024	+	22	UUUUUCAUUAUUGCUCCUGACC	ENST00000223215 // sense // intron // 2 /// ENST00000341441 // sense // intron // 2 /// ENST00000378576 // sense // intron // 2 /// ENST00000393187 // sense // intron // 2 /// ENST00000399874 // sense // intron // 2 /// ENST00000416162 // sense // intron // 2 /// ENST00000421001 // sense // intron // 2 /// ENST00000427521 // sense // intron // 2 /// ENST00000433159 // sense // intron // 2 /// ENS…	---	miRNA-4_0	13-May-14	miRBase	0.18	-0.16	-0.03	-0.17	-0.01	-0.08	-0.08	-0.13
20501309	0.01	0.27	-1.197	down	0.0407595	MIMAT0000770_st	MIMAT0000770	hsa-miR-133b	miRNA	Homo sapiens	chr6	52013786	52013807	+	22	UUUGGUCCCCUUCAACCAGCUA	ENST00000418518 // antisense // intron // 1 /// OTTHUMT00000040895 // antisense // intron // 1	hsa-mir-206 // chr6:52009147-52009232 (+) /// hsa-mir-133b // chr6:52013721-52013839 (+)				0.14	-0.12	0.17	-0.14	0.36	0.14	0.18	0.4
20501311	0	-0.03	1.021	up	0.823869	MIMAT0000771_st	MIMAT0000771	hsa-miR-325	miRNA	Homo sapiens	chrX	76225889	76225911	-	23	CCUAGUAGGUGUCCAGUAAGUGU	---	---				0.1	0.16	-0.19	-0.09	-0.18	0.1	0.15	-0.2
20501312	0.02	-0.09	1.079	up	0.36504	MIMAT0000772_st	MIMAT0000772	hsa-miR-345-5p	miRNA	Homo sapiens	chr14	100774213	100774234	+	22	GCUGACUCCUAGUCCAGGGCUC	---	---				-0.12	-0.1	-0.04	0.34	-0.04	-0.12	-0.12	-0.07
20501313	0.24	0.24	1	none	0.987111	MIMAT0022698_st	MIMAT0022698	hsa-miR-345-3p	miRNA	Homo sapiens	chr14	100774249	100774270	+	22	GCCCUGAACGAGGGGUCUGGAG	---	---	miRNA-4_0	13-May-14	miRBase	0.02	0.33	0.52	0.09	0.29	0.22	0.54	-0.1
20501314	0.51	0.34	1.125	up	0.38764	MIMAT0000773_st	MIMAT0000773	hsa-miR-346	miRNA	Homo sapiens	chr10	88024504	88024526	-	23	UGUCUGCCCGCAUGCCUGCCUCU	ENST00000327946 // sense // intron // 2 /// ENST00000464741 // sense // intron // 2 /// OTTHUMT00000049147 // sense // intron // 2 /// OTTHUMT00000049148 // sense // intron // 2	---				0.29	0.29	0.36	1.09	0.36	0.3	0.67	0.01
20501763	0.02	0.09	-1.05	down	0.57411	MIMAT0001075_st	MIMAT0001075	hsa-miR-384	miRNA	Homo sapiens	chrX	76139710	76139729	-	20	AUUCCUAGAAAUUGUUCAUA	---	---				0.07	0.02	0.2	-0.22	0.2	-0.16	0.1	0.21
20501771	0.02	-0.11	1.094	up	0.414182	MIMAT0001080_st	MIMAT0001080	hsa-miR-196b-5p	miRNA	Homo sapiens	chr7	27209147	27209168	-	22	UAGGUAGUUUCCUGUUGUUGGG	ENST00000384852 // sense // exon // 1 /// ENST00000465941 // sense // intron // 1 /// ENST00000470747 // sense // intron // 1 /// ENST00000487384 // sense // intron // 1 /// ENST00000489695 // sense // exon // 1 /// ENST00000519694 // antisense // intron // 1 /// ENST00000519935 // antisense // exon // 2 /// ENST00000523790 // antisense // exon // 1 /// OTTHUMT00000139972 // sense // exon // 1 //…	---				-0.06	0.11	0.24	-0.21	0.3	-0.31	-0.06	-0.38
20501772	-0.05	0.12	-1.125	down	0.131506	MIMAT0009201_st	MIMAT0009201	hsa-miR-196b-3p	miRNA	Homo sapiens	chr7	27209112	27209133	-	22	UCGACAGCACGACACUGCCUUC	ENST00000384852 // sense // exon // 1 /// ENST00000465941 // sense // intron // 1 /// ENST00000470747 // sense // intron // 1 /// ENST00000487384 // sense // intron // 1 /// ENST00000489695 // sense // exon // 1 /// ENST00000519694 // antisense // intron // 1 /// ENST00000519935 // antisense // exon // 2 /// ENST00000523790 // antisense // exon // 1 /// OTTHUMT00000139972 // sense // exon // 1 //…	---	miRNA-4_0	13-May-14	miRBase	-0.01	-0.01	-0.17	-0.01	-0.1	0.12	0.17	0.29
20502122	0.04	0.11	-1.05	down	0.457229	MIMAT0001339_st	MIMAT0001339	hsa-miR-422a	miRNA	Homo sapiens	chr15	64163188	64163209	-	22	ACUGGACUUAGGGUCAGAAGGC	---	---				0.18	0.05	-0.07	0.01	0.15	0.12	0.14	0.04
20502123	0.99	1.16	-1.125	down	0.547929	MIMAT0004748_st	MIMAT0004748	hsa-miR-423-5p	miRNA	Homo sapiens	chr17	28444113	28444135	+	23	UGAGGGGCAGAGAGCGAGACUUU	ENST00000247026 // sense // intron // 1 /// ENST00000394826 // sense // intron // 1 /// ENST00000467446 // sense // exon // 1 /// ENST00000475652 // sense // intron // 1 /// ENST00000479218 // sense // intron // 1 /// ENST00000540900 // sense // intron // 2 /// ENST00000577289 // sense // intron // 1 /// ENST00000582938 // antisense // intron // 1 /// ENST00000583301 // sense // intron // 1 /// E…	hsa-mir-423 // chr17:28444097-28444190 (+) /// hsa-mir-3184 // chr17:28444104-28444178 (-)				1	1.25	1.11	0.61	1.28	1.07	0.36	1.93
20502124	0.92	0.31	1.526	up	0.152106	MIMAT0001340_st	MIMAT0001340	hsa-miR-423-3p	miRNA	Homo sapiens	chr17	28444149	28444171	+	23	AGCUCGGUCUGAGGCCCCUCAGU	ENST00000247026 // sense // intron // 1 /// ENST00000394826 // sense // intron // 1 /// ENST00000467446 // sense // exon // 1 /// ENST00000475652 // sense // intron // 1 /// ENST00000479218 // sense // intron // 1 /// ENST00000540900 // sense // intron // 2 /// ENST00000577289 // sense // intron // 1 /// ENST00000582938 // antisense // intron // 1 /// ENST00000583301 // sense // intron // 1 /// E…	hsa-mir-423 // chr17:28444097-28444190 (+) /// hsa-mir-3184 // chr17:28444104-28444178 (-)				1.07	2.33	0.21	0.06	0.43	0.46	0.21	0.14
20502125	-0.15	-0.03	-1.087	down	0.375039	MIMAT0001341_st	MIMAT0001341	hsa-miR-424-5p	miRNA	Homo sapiens	chrX	133680710	133680731	-	22	CAGCAGCAAUUCAUGUUUUGAA	ENST00000414769 // sense // exon // 1 /// ENST00000440570 // sense // exon // 1 /// ENST00000441492 // sense // exon // 1 /// OTTHUMT00000058369 // sense // exon // 1 /// OTTHUMT00000058370 // sense // exon // 1 /// OTTHUMT00000058372 // sense // exon // 1	hsa-mir-424 // chrX:133680644-133680741 (-) /// hsa-mir-450a-1 // chrX:133674371-133674461 (-) /// hsa-mir-450a-2 // chrX:133674538-133674637 (-) /// hsa-mir-503 // chrX:133680358-133680428 (-) /// hsa-mir-542 // chrX:133675371-133675467 (-) /// hsa-mir-450b // chrX:133674215-133674292 (-)				0.01	-0.12	-0.28	-0.22	-0.07	-0.09	-0.28	0.31
20502126	0.19	0.16	1.021	up	0.858625	MIMAT0004749_st	MIMAT0004749	hsa-miR-424-3p	miRNA	Homo sapiens	chrX	133680674	133680694	-	21	CAAAACGUGAGGCGCUGCUAU	ENST00000414769 // sense // exon // 1 /// ENST00000440570 // sense // exon // 1 /// ENST00000441492 // sense // exon // 1 /// OTTHUMT00000058369 // sense // exon // 1 /// OTTHUMT00000058370 // sense // exon // 1 /// OTTHUMT00000058372 // sense // exon // 1	hsa-mir-424 // chrX:133680644-133680741 (-) /// hsa-mir-450a-1 // chrX:133674371-133674461 (-) /// hsa-mir-450a-2 // chrX:133674538-133674637 (-) /// hsa-mir-503 // chrX:133680358-133680428 (-) /// hsa-mir-542 // chrX:133675371-133675467 (-) /// hsa-mir-450b // chrX:133674215-133674292 (-)	miRNA-4_0	13-May-14	miRBase	0.5	-0.19	0.17	0.28	0.05	0.42	0.2	-0.02
20502129	3.08	1.17	3.758	up	0.00819909	MIMAT0003393_st	MIMAT0003393	hsa-miR-425-5p	miRNA	Homo sapiens	chr3	49057632	49057654	-	23	AAUGACACGAUCACUCCCGUUGA	ENST00000313778 // sense // intron // 1 /// ENST00000440857 // sense // intron // 1 /// ENST00000492585 // sense // intron // 1 /// ENST00000496568 // sense // intron // 1 /// OTTHUMT00000345586 // sense // intron // 1 /// OTTHUMT00000345587 // sense // intron // 1 /// OTTHUMT00000345595 // sense // intron // 1 /// OTTHUMT00000345596 // sense // intron // 1	hsa-mir-191 // chr3:49058051-49058142 (-) /// hsa-mir-425 // chr3:49057581-49057667 (-)	miRNA-4_0	13-May-14	miRBase	3.5	4.48	3.3	1.04	1.91	1.48	0.32	0.96
20502130	0.34	0.15	1.141	up	0.317936	MIMAT0001343_st	MIMAT0001343	hsa-miR-425-3p	miRNA	Homo sapiens	chr3	49057592	49057613	-	22	AUCGGGAAUGUCGUGUCCGCCC	ENST00000313778 // sense // intron // 1 /// ENST00000440857 // sense // intron // 1 /// ENST00000492585 // sense // intron // 1 /// ENST00000496568 // sense // intron // 1 /// OTTHUMT00000345586 // sense // intron // 1 /// OTTHUMT00000345587 // sense // intron // 1 /// OTTHUMT00000345595 // sense // intron // 1 /// OTTHUMT00000345596 // sense // intron // 1	hsa-mir-191 // chr3:49058051-49058142 (-) /// hsa-mir-425 // chr3:49057581-49057667 (-)	miRNA-4_0	13-May-14	miRBase	-0.17	0.45	0.78	0.29	0.22	0.34	-0.1	0.14
20502235	0.14	-0.05	1.141	up	0.261057	MIMAT0001412_st	MIMAT0001412	hsa-miR-18b-5p	miRNA	Homo sapiens	chrX	133304114	133304136	-	23	UAAGGUGCAUCUAGUGCAGUUAG	ENST00000454574 // sense // exon // 1	hsa-mir-19b-2 // chrX:133303701-133303796 (-) /// hsa-mir-92a-2 // chrX:133303568-133303642 (-) /// hsa-mir-106a // chrX:133304228-133304308 (-) /// hsa-mir-363 // chrX:133303408-133303482 (-) /// hsa-mir-18b // chrX:133304071-133304141 (-) /// hsa-mir-20b // chrX:133303839-133303907 (-)				0.13	0.19	0.48	-0.25	0.19	-0.09	0.03	-0.33
20502236	0.05	0.14	-1.064	down	0.451228	MIMAT0004751_st	MIMAT0004751	hsa-miR-18b-3p	miRNA	Homo sapiens	chrX	133304072	133304093	-	22	UGCCCUAAAUGCCCCUUCUGGC	ENST00000454574 // sense // exon // 1	hsa-mir-19b-2 // chrX:133303701-133303796 (-) /// hsa-mir-92a-2 // chrX:133303568-133303642 (-) /// hsa-mir-106a // chrX:133304228-133304308 (-) /// hsa-mir-363 // chrX:133303408-133303482 (-) /// hsa-mir-18b // chrX:133304071-133304141 (-) /// hsa-mir-20b // chrX:133303839-133303907 (-)				0.14	-0.03	0.2	-0.11	0.34	-0.08	0.17	0.13
20502237	1.29	0.4	1.853	up	0.0130594	MIMAT0001413_st	MIMAT0001413	hsa-miR-20b-5p	miRNA	Homo sapiens	chrX	133303880	133303902	-	23	CAAAGUGCUCAUAGUGCAGGUAG	---	hsa-mir-19b-2 // chrX:133303701-133303796 (-) /// hsa-mir-92a-2 // chrX:133303568-133303642 (-) /// hsa-mir-106a // chrX:133304228-133304308 (-) /// hsa-mir-363 // chrX:133303408-133303482 (-) /// hsa-mir-18b // chrX:133304071-133304141 (-) /// hsa-mir-20b // chrX:133303839-133303907 (-)				1.83	1.81	1.36	0.16	0.35	0.45	0.34	0.48
20502238	-0.03	-0.09	1.042	up	0.635738	MIMAT0004752_st	MIMAT0004752	hsa-miR-20b-3p	miRNA	Homo sapiens	chrX	133303843	133303864	-	22	ACUGUAGUAUGGGCACUUCCAG	---	hsa-mir-19b-2 // chrX:133303701-133303796 (-) /// hsa-mir-92a-2 // chrX:133303568-133303642 (-) /// hsa-mir-106a // chrX:133304228-133304308 (-) /// hsa-mir-363 // chrX:133303408-133303482 (-) /// hsa-mir-18b // chrX:133304071-133304141 (-) /// hsa-mir-20b // chrX:133303839-133303907 (-)	miRNA-4_0	13-May-14	miRBase	-0.11	0.13	0.02	-0.15	-0.25	0.17	0.02	-0.29
20502354	-0.14	-0.1	-1.028	down	0.743107	MIMAT0001532_st	MIMAT0001532	hsa-miR-448	miRNA	Homo sapiens	chrX	114058087	114058108	+	22	UUGCAUAUGUAGGAUGUCCCAU	ENST00000276198 // sense // intron // 4 /// ENST00000371950 // sense // intron // 4 /// ENST00000371951 // sense // intron // 5 /// OTTHUMT00000057961 // sense // intron // 5 /// OTTHUMT00000057962 // sense // intron // 4 /// OTTHUMT00000057963 // sense // intron // 4	---				0.07	-0.33	-0.23	-0.07	-0.18	-0.15	-0.15	0.07
20502360	0.04	-0.07	1.079	up	0.341176	MIMAT0001536_st	MIMAT0001536	hsa-miR-429	miRNA	Homo sapiens	chr1	1104435	1104456	+	22	UAAUACUGUCUGGUAAAACCGU	---	hsa-mir-200b // chr1:1102484-1102578 (+) /// hsa-mir-200a // chr1:1103243-1103332 (+) /// hsa-mir-429 // chr1:1104385-1104467 (+)				0.09	0.23	-0.08	-0.1	0.05	-0.1	-0.14	-0.08
20502367	-0.07	-0.14	1.05	up	0.642025	MIMAT0001541_st	MIMAT0001541	hsa-miR-449a	miRNA	Homo sapiens	chr5	54466414	54466435	-	22	UGGCAGUGUAUUGUUAGCUGGU	ENST00000296733 // sense // intron // 2 /// ENST00000322374 // sense // intron // 2 /// ENST00000331730 // sense // intron // 1 /// ENST00000334206 // sense // intron // 2 /// ENST00000381375 // sense // intron // 2 /// ENST00000507931 // sense // intron // 1 /// ENST00000513180 // sense // intron // 2 /// OTTHUMT00000253908 // sense // intron // 2 /// OTTHUMT00000369713 // sense // intron // 2 /…	hsa-mir-449a // chr5:54466360-54466450 (-) /// hsa-mir-449b // chr5:54466474-54466570 (-) /// hsa-mir-449c // chr5:54468090-54468181 (-)				-0.16	0.11	-0.08	-0.15	0.23	-0.31	-0.09	-0.37
20502373	0.05	0.01	1.028	up	0.75506	MIMAT0001545_st	MIMAT0001545	hsa-miR-450a-5p	miRNA	Homo sapiens	chrX	133674423	133674444	-	22	UUUUGCGAUGUGUUCCUAAUAU	---	hsa-mir-424 // chrX:133680644-133680741 (-) /// hsa-mir-450a-1 // chrX:133674371-133674461 (-) /// hsa-mir-450a-2 // chrX:133674538-133674637 (-) /// hsa-mir-503 // chrX:133680358-133680428 (-) /// hsa-mir-542 // chrX:133675371-133675467 (-) /// hsa-mir-450b // chrX:133674215-133674292 (-)				-0.07	-0.12	0.38	0	-0.07	0.13	-0.21	0.17
20502374	0.08	-0.1	1.133	up	0.150324	MIMAT0022700_st	MIMAT0022700	hsa-miR-450a-1-3p	miRNA	Homo sapiens	chrX	133674559	133674580	-	22	AUUGGGAACAUUUUGCAUGUAU	---	hsa-mir-424 // chrX:133680644-133680741 (-) /// hsa-mir-450a-1 // chrX:133674371-133674461 (-) /// hsa-mir-450a-2 // chrX:133674538-133674637 (-) /// hsa-mir-503 // chrX:133680358-133680428 (-) /// hsa-mir-542 // chrX:133675371-133675467 (-) /// hsa-mir-450b // chrX:133674215-133674292 (-)	miRNA-4_0	13-May-14	miRBase	0.18	0.11	0.07	-0.04	0.19	-0.19	-0.28	-0.11
20502437	-0.06	0.07	-1.094	down	0.261951	MIMAT0001625_st	MIMAT0001625	hsa-miR-431-5p	miRNA	Homo sapiens	chr14	101347363	101347383	+	21	UGUCUUGCAGGCCGUCAUGCA	ENST00000534062 // antisense // exon // 1 /// OTTHUMT00000395127 // antisense // exon // 1	hsa-mir-127 // chr14:101349316-101349412 (+) /// hsa-mir-136 // chr14:101351039-101351120 (+) /// hsa-mir-337 // chr14:101340830-101340922 (+) /// hsa-mir-431 // chr14:101347344-101347457 (+) /// hsa-mir-433 // chr14:101348223-101348315 (+) /// hsa-mir-432 // chr14:101350820-101350913 (+) /// hsa-mir-665 // chr14:101341370-101341441 (+)				0.03	0.03	-0.24	-0.07	-0.12	0.14	0.27	-0.01
20502438	0.22	0.07	1.11	up	0.112493	MIMAT0004757_st	MIMAT0004757	hsa-miR-431-3p	miRNA	Homo sapiens	chr14	101347406	101347427	+	22	CAGGUCGUCUUGCAGGGCUUCU	ENST00000534062 // antisense // exon // 1 /// OTTHUMT00000395127 // antisense // exon // 1	hsa-mir-127 // chr14:101349316-101349412 (+) /// hsa-mir-136 // chr14:101351039-101351120 (+) /// hsa-mir-337 // chr14:101340830-101340922 (+) /// hsa-mir-431 // chr14:101347344-101347457 (+) /// hsa-mir-433 // chr14:101348223-101348315 (+) /// hsa-mir-432 // chr14:101350820-101350913 (+) /// hsa-mir-665 // chr14:101341370-101341441 (+)				0.26	0.22	0.15	0.23	0.02	0.09	0.15	0.01
20502440	-0.13	-0.1	-1.021	down	0.734372	MIMAT0026554_st	MIMAT0026554	hsa-miR-433-5p	miRNA	Homo sapiens	chr14	101348234	101348255	+	22	UACGGUGAGCCUGUCAUUAUUC	ENST00000384837 // sense // exon // 1 /// ENST00000534062 // antisense // exon // 1 /// OTTHUMT00000395127 // antisense // exon // 1	hsa-mir-127 // chr14:101349316-101349412 (+) /// hsa-mir-136 // chr14:101351039-101351120 (+) /// hsa-mir-337 // chr14:101340830-101340922 (+) /// hsa-mir-431 // chr14:101347344-101347457 (+) /// hsa-mir-433 // chr14:101348223-101348315 (+) /// hsa-mir-432 // chr14:101350820-101350913 (+) /// hsa-mir-665 // chr14:101341370-101341441 (+)	miRNA-4_0	13-May-14	miRBase	-0.07	-0.07	-0.24	-0.14	-0.2	-0.01	-0.17	-0.01
20502441	0.04	0.03	1.007	up	0.914692	MIMAT0001627_st	MIMAT0001627	hsa-miR-433-3p	miRNA	Homo sapiens	chr14	101348286	101348307	+	22	AUCAUGAUGGGCUCCUCGGUGU	ENST00000384837 // sense // exon // 1 /// ENST00000534062 // antisense // exon // 1 /// OTTHUMT00000395127 // antisense // exon // 1	hsa-mir-127 // chr14:101349316-101349412 (+) /// hsa-mir-136 // chr14:101351039-101351120 (+) /// hsa-mir-337 // chr14:101340830-101340922 (+) /// hsa-mir-431 // chr14:101347344-101347457 (+) /// hsa-mir-433 // chr14:101348223-101348315 (+) /// hsa-mir-432 // chr14:101350820-101350913 (+) /// hsa-mir-665 // chr14:101341370-101341441 (+)				0.03	0.11	0.18	-0.15	-0.06	0.14	0.2	-0.16
20502444	0.11	0.02	1.064	up	0.536383	MIMAT0026555_st	MIMAT0026555	hsa-miR-329-5p	miRNA	Homo sapiens	chr14	101493134	101493156	+	23	GAGGUUUUCUGGGUUUCUGUUUC	---	hsa-mir-299 // chr14:101490131-101490193 (+) /// hsa-mir-379 // chr14:101488403-101488469 (+) /// hsa-mir-380 // chr14:101491354-101491414 (+) /// hsa-mir-323a // chr14:101492069-101492154 (+) /// hsa-mir-329-1 // chr14:101493122-101493201 (+) /// hsa-mir-329-2 // chr14:101493437-101493520 (+) /// hsa-mir-494 // chr14:101495971-101496051 (+) /// hsa-mir-495 // chr14:101500092-101500173 (+) /// hs…	miRNA-4_0	13-May-14	miRBase	0.11	0.1	-0.06	0.27	-0.11	-0.1	-0.05	0.36
20502445	-0.03	-0.2	1.125	up	0.237776	MIMAT0001629_st	MIMAT0001629	hsa-miR-329-3p	miRNA	Homo sapiens	chr14	101493171	101493192	+	22	AACACACCUGGUUAACCUCUUU	---	hsa-mir-299 // chr14:101490131-101490193 (+) /// hsa-mir-379 // chr14:101488403-101488469 (+) /// hsa-mir-380 // chr14:101491354-101491414 (+) /// hsa-mir-323a // chr14:101492069-101492154 (+) /// hsa-mir-329-1 // chr14:101493122-101493201 (+) /// hsa-mir-329-2 // chr14:101493437-101493520 (+) /// hsa-mir-494 // chr14:101495971-101496051 (+) /// hsa-mir-495 // chr14:101500092-101500173 (+) /// hs…				-0.01	0.16	-0.28	0.01	-0.4	0.05	-0.07	-0.36
20502446	1.2	0.52	1.602	up	0.0509495	MIMAT0001631_st	MIMAT0001631	hsa-miR-451a	miRNA	Homo sapiens	chr17	27188421	27188442	-	22	AAACCGUUACCAUUACUGAGUU	ENST00000582320 // sense // exon // 1 /// OTTHUMT00000446722 // sense // exon // 1	hsa-mir-144 // chr17:27188551-27188636 (-) /// hsa-mir-451a // chr17:27188387-27188458 (-) /// hsa-mir-451b // chr17:27188389-27188456 (+) /// hsa-mir-4732 // chr17:27188673-27188748 (-)				0.52	2.09	1.23	0.97	0.88	1	0.13	0.07
20502451	0.12	0.02	1.072	up	0.301623	MIMAT0001635_st	MIMAT0001635	hsa-miR-452-5p	miRNA	Homo sapiens	chrX	151128150	151128171	-	22	AACUGUUUGCAGAGGAAACUGA	ENST00000370325 // sense // intron // 6 /// ENST00000370328 // sense // intron // 6 /// ENST00000393914 // sense // intron // 6 /// ENST00000441219 // sense // intron // 6 /// ENST00000476016 // sense // intron // 2 /// ENST00000486255 // sense // exon // 1 /// OTTHUMT00000060903 // sense // intron // 6 /// OTTHUMT00000060904 // sense // intron // 6 /// OTTHUMT00000060907 // sense // intron // 6 …	hsa-mir-224 // chrX:151127050-151127130 (-) /// hsa-mir-452 // chrX:151128100-151128184 (-)				0.04	0.18	0.19	0.09	0.11	-0.12	-0.11	0.18
20502452	-0.34	-0.08	-1.197	down	0.0449789	MIMAT0001636_st	MIMAT0001636	hsa-miR-452-3p	miRNA	Homo sapiens	chrX	151128106	151128127	-	22	CUCAUCUGCAAAGAAGUAAGUG	ENST00000370325 // sense // intron // 6 /// ENST00000370328 // sense // intron // 6 /// ENST00000393914 // sense // intron // 6 /// ENST00000441219 // sense // intron // 6 /// ENST00000476016 // sense // intron // 2 /// ENST00000486255 // sense // exon // 1 /// OTTHUMT00000060903 // sense // intron // 6 /// OTTHUMT00000060904 // sense // intron // 6 /// OTTHUMT00000060907 // sense // intron // 6 …	hsa-mir-224 // chrX:151127050-151127130 (-) /// hsa-mir-452 // chrX:151128100-151128184 (-)				-0.4	-0.32	-0.48	-0.17	-0.19	-0.24	0.2	-0.07
20502455	-0.15	-0.07	-1.057	down	0.463809	MIMAT0001638_st	MIMAT0001638	hsa-miR-409-5p	miRNA	Homo sapiens	chr14	101531651	101531673	+	23	AGGUUACCCGAGCAACUUUGCAU	---	hsa-mir-154 // chr14:101526092-101526175 (+) /// hsa-mir-369 // chr14:101531935-101532004 (+) /// hsa-mir-377 // chr14:101528387-101528455 (+) /// hsa-mir-409 // chr14:101531637-101531715 (+) /// hsa-mir-412 // chr14:101531784-101531874 (+) /// hsa-mir-410 // chr14:101532249-101532328 (+) /// hsa-mir-485 // chr14:101521756-101521828 (+) /// hsa-mir-496 // chr14:101526910-101527011 (+) /// hsa-mir…				-0.12	-0.16	-0.08	-0.25	-0.25	-0.12	-0.08	0.16
20502456	1.2	0.48	1.647	up	0.0799524	MIMAT0001639_st	MIMAT0001639	hsa-miR-409-3p	miRNA	Homo sapiens	chr14	101531683	101531704	+	22	GAAUGUUGCUCGGUGAACCCCU	---	hsa-mir-154 // chr14:101526092-101526175 (+) /// hsa-mir-369 // chr14:101531935-101532004 (+) /// hsa-mir-377 // chr14:101528387-101528455 (+) /// hsa-mir-409 // chr14:101531637-101531715 (+) /// hsa-mir-412 // chr14:101531784-101531874 (+) /// hsa-mir-410 // chr14:101532249-101532328 (+) /// hsa-mir-485 // chr14:101521756-101521828 (+) /// hsa-mir-496 // chr14:101526910-101527011 (+) /// hsa-mir…				1.29	2.53	0.68	0.29	0.55	0.26	0.52	0.59
20503094	-0.14	-0.01	-1.094	down	0.205332	MIMAT0026557_st	MIMAT0026557	hsa-miR-412-5p	miRNA	Homo sapiens	chr14	101531802	101531824	+	23	UGGUCGACCAGUUGGAAAGUAAU	---	hsa-mir-154 // chr14:101526092-101526175 (+) /// hsa-mir-369 // chr14:101531935-101532004 (+) /// hsa-mir-377 // chr14:101528387-101528455 (+) /// hsa-mir-409 // chr14:101531637-101531715 (+) /// hsa-mir-412 // chr14:101531784-101531874 (+) /// hsa-mir-410 // chr14:101532249-101532328 (+) /// hsa-mir-496 // chr14:101526910-101527011 (+) /// hsa-mir-656 // chr14:101533061-101533138 (+) /// hsa-mir…	miRNA-4_0	13-May-14	miRBase	-0.12	-0.14	-0.06	-0.23	-0.01	0.17	-0.06	-0.13
20503095	0.05	-0.08	1.094	up	0.23717	MIMAT0002170_st	MIMAT0002170	hsa-miR-412-3p	miRNA	Homo sapiens	chr14	101531837	101531859	+	23	ACUUCACCUGGUCCACUAGCCGU	---	hsa-mir-154 // chr14:101526092-101526175 (+) /// hsa-mir-369 // chr14:101531935-101532004 (+) /// hsa-mir-377 // chr14:101528387-101528455 (+) /// hsa-mir-409 // chr14:101531637-101531715 (+) /// hsa-mir-412 // chr14:101531784-101531874 (+) /// hsa-mir-410 // chr14:101532249-101532328 (+) /// hsa-mir-496 // chr14:101526910-101527011 (+) /// hsa-mir-656 // chr14:101533061-101533138 (+) /// hsa-mir…				0.1	-0.12	-0.04	0.25	-0.01	-0.09	-0.08	-0.14
20503096	-0.28	-0.2	-1.057	down	0.589706	MIMAT0026558_st	MIMAT0026558	hsa-miR-410-5p	miRNA	Homo sapiens	chr14	101532262	101532282	+	21	AGGUUGUCUGUGAUGAGUUCG	---	hsa-mir-154 // chr14:101526092-101526175 (+) /// hsa-mir-369 // chr14:101531935-101532004 (+) /// hsa-mir-377 // chr14:101528387-101528455 (+) /// hsa-mir-409 // chr14:101531637-101531715 (+) /// hsa-mir-412 // chr14:101531784-101531874 (+) /// hsa-mir-410 // chr14:101532249-101532328 (+) /// hsa-mir-496 // chr14:101526910-101527011 (+) /// hsa-mir-656 // chr14:101533061-101533138 (+) /// hsa-mir…	miRNA-4_0	13-May-14	miRBase	-0.38	0.05	-0.54	-0.25	-0.31	-0.08	-0.06	-0.37
20503097	-0.22	-0.13	-1.064	down	0.414117	MIMAT0002171_st	MIMAT0002171	hsa-miR-410-3p	miRNA	Homo sapiens	chr14	101532298	101532318	+	21	AAUAUAACACAGAUGGCCUGU	---	hsa-mir-154 // chr14:101526092-101526175 (+) /// hsa-mir-369 // chr14:101531935-101532004 (+) /// hsa-mir-377 // chr14:101528387-101528455 (+) /// hsa-mir-409 // chr14:101531637-101531715 (+) /// hsa-mir-412 // chr14:101531784-101531874 (+) /// hsa-mir-410 // chr14:101532249-101532328 (+) /// hsa-mir-496 // chr14:101526910-101527011 (+) /// hsa-mir-656 // chr14:101533061-101533138 (+) /// hsa-mir…				0	-0.39	-0.21	-0.28	0.04	-0.18	-0.22	-0.15
20503098	-0.14	-0.18	1.028	up	0.713651	MIMAT0022923_st	MIMAT0022923	hsa-miR-376b-5p	miRNA	Homo sapiens	chr14	101506796	101506817	+	22	CGUGGAUAUUCCUUCUAUGUUU	---	hsa-mir-376c // chr14:101506027-101506092 (+) /// hsa-mir-376a-1 // chr14:101507119-101507186 (+) /// hsa-mir-381 // chr14:101512257-101512331 (+) /// hsa-mir-376b // chr14:101506773-101506872 (+) /// hsa-mir-495 // chr14:101500092-101500173 (+) /// hsa-mir-539 // chr14:101513658-101513735 (+) /// hsa-mir-544a // chr14:101514995-101515085 (+) /// hsa-mir-376a-2 // chr14:101506406-101506485 (+) //…	miRNA-4_0	13-May-14	miRBase	-0.12	-0.36	0.18	-0.25	-0.11	-0.08	-0.19	-0.36
20503099	-0.15	0	-1.11	down	0.196734	MIMAT0002172_st	MIMAT0002172	hsa-miR-376b-3p	miRNA	Homo sapiens	chr14	101506834	101506855	+	22	AUCAUAGAGGAAAAUCCAUGUU	---	hsa-mir-376c // chr14:101506027-101506092 (+) /// hsa-mir-376a-1 // chr14:101507119-101507186 (+) /// hsa-mir-381 // chr14:101512257-101512331 (+) /// hsa-mir-376b // chr14:101506773-101506872 (+) /// hsa-mir-495 // chr14:101500092-101500173 (+) /// hsa-mir-539 // chr14:101513658-101513735 (+) /// hsa-mir-544a // chr14:101514995-101515085 (+) /// hsa-mir-376a-2 // chr14:101506406-101506485 (+) //…				-0.08	-0.16	-0.03	-0.32	-0.06	0.22	-0.08	-0.08
20503100	-0.02	0.02	-1.028	down	0.738326	MIMAT0004761_st	MIMAT0004761	hsa-miR-483-5p	miRNA	Homo sapiens	chr11	2155411	2155432	-	22	AAGACGGGAGGAAAGAAGGGAG	ENST00000300632 // sense // intron // 3 /// ENST00000337883 // sense // intron // 2 /// ENST00000356578 // sense // intron // 5 /// ENST00000381389 // sense // intron // 2 /// ENST00000381392 // sense // intron // 2 /// ENST00000381395 // sense // intron // 2 /// ENST00000381406 // sense // intron // 2 /// ENST00000416167 // sense // intron // 2 /// ENST00000418738 // sense // intron // 2 /// ENS…	---				0.33	-0.21	-0.16	-0.05	0.1	-0.08	0.07	-0.01
20503101	0.05	0.01	1.028	up	0.730025	MIMAT0002173_st	MIMAT0002173	hsa-miR-483-3p	miRNA	Homo sapiens	chr11	2155372	2155392	-	21	UCACUCCUCUCCUCCCGUCUU	ENST00000300632 // sense // intron // 3 /// ENST00000337883 // sense // intron // 2 /// ENST00000356578 // sense // intron // 5 /// ENST00000381389 // sense // intron // 2 /// ENST00000381392 // sense // intron // 2 /// ENST00000381395 // sense // intron // 2 /// ENST00000381406 // sense // intron // 2 /// ENST00000416167 // sense // intron // 2 /// ENST00000418738 // sense // intron // 2 /// ENS…	---				-0.02	0.1	0.16	-0.03	0.16	-0.07	-0.35	0.28
20503102	0.9	0.22	1.602	up	0.0309324	MIMAT0002174_st	MIMAT0002174	hsa-miR-484	miRNA	Homo sapiens	chr16	15737158	15737179	+	22	UCAGGCUCAGUCCCCUCCCGAU	ENST00000396353 // sense // 3UTR // 1 /// ENST00000396355 // sense // 3UTR // 1 /// OTTHUMT00000252133 // sense // 3UTR // 1	---				0.78	1.9	0.63	0.27	0.32	0.26	0.19	0.12
20503103	0.07	0.1	-1.021	down	0.846246	MIMAT0002175_st	MIMAT0002175	hsa-miR-485-5p	miRNA	Homo sapiens	chr14	101521764	101521785	+	22	AGAGGCUGGCCGUGAUGAAUUC	ENST00000385292 // sense // exon // 1	hsa-mir-134 // chr14:101521024-101521096 (+) /// hsa-mir-154 // chr14:101526092-101526175 (+) /// hsa-mir-377 // chr14:101528387-101528455 (+) /// hsa-mir-381 // chr14:101512257-101512331 (+) /// hsa-mir-382 // chr14:101520643-101520718 (+) /// hsa-mir-409 // chr14:101531637-101531715 (+) /// hsa-mir-485 // chr14:101521756-101521828 (+) /// hsa-mir-487a // chr14:101518783-101518862 (+) /// hsa-mi…	miRNA-4_0	13-May-14	miRBase	-0.05	0.26	-0.14	0.22	0.18	0.1	0.34	-0.22
20503104	0.35	0.01	1.266	up	0.0405936	MIMAT0002176_st	MIMAT0002176	hsa-miR-485-3p	miRNA	Homo sapiens	chr14	101521801	101521822	+	22	GUCAUACACGGCUCUCCUCUCU	ENST00000385292 // sense // exon // 1	hsa-mir-134 // chr14:101521024-101521096 (+) /// hsa-mir-154 // chr14:101526092-101526175 (+) /// hsa-mir-377 // chr14:101528387-101528455 (+) /// hsa-mir-381 // chr14:101512257-101512331 (+) /// hsa-mir-382 // chr14:101520643-101520718 (+) /// hsa-mir-409 // chr14:101531637-101531715 (+) /// hsa-mir-485 // chr14:101521756-101521828 (+) /// hsa-mir-487a // chr14:101518783-101518862 (+) /// hsa-mi…				0.73	0.44	-0.05	0.29	0.03	-0.05	-0.05	0.12
20503105	4.76	4.18	1.495	up	0.0218735	MIMAT0002177_st	MIMAT0002177	hsa-miR-486-5p	miRNA	Homo sapiens	chr8	41518002	41518023	-	22	UCCUGUACUGAGCUGCCCCGAG	ENST00000265709 // sense // intron // 42 /// ENST00000289734 // sense // intron // 42 /// ENST00000314214 // sense // intron // 4 /// ENST00000347528 // sense // intron // 41 /// ENST00000348036 // sense // intron // 2 /// ENST00000352337 // sense // intron // 41 /// ENST00000379758 // sense // intron // 40 /// ENST00000396942 // sense // intron // 42 /// ENST00000396945 // sense // intron // 39 …	hsa-mir-486 // chr8:41517959-41518026 (-) /// hsa-mir-486-2 // chr8:41517962-41518025 (+)				4.74	5.09	4.46	4.75	4.05	4.44	3.55	4.67
20503106	0.8	0.68	1.087	up	0.709012	MIMAT0004762_st	MIMAT0004762	hsa-miR-486-3p	miRNA	Homo sapiens	chr8	41517961	41517981	-	21	CGGGGCAGCUCAGUACAGGAU	ENST00000265709 // sense // intron // 42 /// ENST00000289734 // sense // intron // 42 /// ENST00000314214 // sense // intron // 4 /// ENST00000347528 // sense // intron // 41 /// ENST00000348036 // sense // intron // 2 /// ENST00000352337 // sense // intron // 41 /// ENST00000379758 // sense // intron // 40 /// ENST00000396942 // sense // intron // 42 /// ENST00000396945 // sense // intron // 39 …	hsa-mir-486 // chr8:41517959-41518026 (-) /// hsa-mir-486-2 // chr8:41517962-41518025 (+)				0.78	0.11	0.81	1.5	0.85	1.37	0.12	0.4
20503107	-0.11	-0.15	1.028	up	0.776439	MIMAT0026559_st	MIMAT0026559	hsa-miR-487a-5p	miRNA	Homo sapiens	chr14	101518795	101518816	+	22	GUGGUUAUCCCUGCUGUGUUCG	---	hsa-mir-134 // chr14:101521024-101521096 (+) /// hsa-mir-154 // chr14:101526092-101526175 (+) /// hsa-mir-377 // chr14:101528387-101528455 (+) /// hsa-mir-381 // chr14:101512257-101512331 (+) /// hsa-mir-382 // chr14:101520643-101520718 (+) /// hsa-mir-485 // chr14:101521756-101521828 (+) /// hsa-mir-487a // chr14:101518783-101518862 (+) /// hsa-mir-496 // chr14:101526910-101527011 (+) /// hsa-mi…	miRNA-4_0	13-May-14	miRBase	-0.17	0.08	-0.08	-0.26	-0.25	0.14	-0.07	-0.4
20503108	-0.2	-0.19	-1.007	down	0.937848	MIMAT0002178_st	MIMAT0002178	hsa-miR-487a-3p	miRNA	Homo sapiens	chr14	101518831	101518852	+	22	AAUCAUACAGGGACAUCCAGUU	---	hsa-mir-134 // chr14:101521024-101521096 (+) /// hsa-mir-154 // chr14:101526092-101526175 (+) /// hsa-mir-377 // chr14:101528387-101528455 (+) /// hsa-mir-381 // chr14:101512257-101512331 (+) /// hsa-mir-382 // chr14:101520643-101520718 (+) /// hsa-mir-485 // chr14:101521756-101521828 (+) /// hsa-mir-487a // chr14:101518783-101518862 (+) /// hsa-mir-496 // chr14:101526910-101527011 (+) /// hsa-mi…				-0.38	-0.38	-0.02	-0.03	-0.29	-0.08	-0.03	-0.37
20503783	-0.13	-0.04	-1.064	down	0.405746	MIMAT0002804_st	MIMAT0002804	hsa-miR-488-5p	miRNA	Homo sapiens	chr1	176998548	176998568	-	21	CCCAGAUAAUGGCACUCUCAA	ENST00000281881 // sense // intron // 5 /// ENST00000361833 // sense // intron // 5 /// ENST00000367654 // sense // intron // 5 /// ENST00000367657 // sense // intron // 5 /// ENST00000424564 // sense // intron // 5 /// ENST00000473640 // sense // intron // 3 /// OTTHUMT00000084822 // sense // intron // 5 /// OTTHUMT00000084823 // sense // intron // 5 /// OTTHUMT00000084824 // sense // intron // …	---				-0.14	-0.14	-0.08	-0.16	0.2	-0.12	-0.09	-0.16
20503784	0.1	-0.06	1.117	up	0.195631	MIMAT0004763_st	MIMAT0004763	hsa-miR-488-3p	miRNA	Homo sapiens	chr1	176998510	176998530	-	21	UUGAAAGGCUAUUUCUUGGUC	ENST00000281881 // sense // intron // 5 /// ENST00000361833 // sense // intron // 5 /// ENST00000367654 // sense // intron // 5 /// ENST00000367657 // sense // intron // 5 /// ENST00000424564 // sense // intron // 5 /// ENST00000473640 // sense // intron // 3 /// OTTHUMT00000084822 // sense // intron // 5 /// OTTHUMT00000084823 // sense // intron // 5 /// OTTHUMT00000084824 // sense // intron // …	---	miRNA-4_0	13-May-14	miRBase	0.14	0.38	-0.15	0.03	-0.06	0.07	-0.15	-0.12
20503785	0.19	0.03	1.117	up	0.297308	MIMAT0026605_st	MIMAT0026605	hsa-miR-489-5p	miRNA	Homo sapiens	chr7	93113297	93113318	-	22	GGUCGUAUGUGUGACGCCAUUU	ENST00000359558 // sense // intron // 4 /// ENST00000360249 // sense // intron // 3 /// ENST00000394441 // sense // intron // 2 /// ENST00000415529 // sense // intron // 1 /// ENST00000421592 // sense // intron // 3 /// ENST00000423724 // sense // intron // 1 /// ENST00000426151 // sense // intron // 3 /// OTTHUMT00000254661 // sense // intron // 2 /// OTTHUMT00000341741 // sense // intron // 3 /…	hsa-mir-489 // chr7:93113248-93113331 (-) /// hsa-mir-653 // chr7:93112072-93112167 (-)	miRNA-4_0	13-May-14	miRBase	-0.08	0.11	0.2	0.52	0.28	-0.24	-0.08	0.14
20503786	-0.07	0.08	-1.11	down	0.319006	MIMAT0002805_st	MIMAT0002805	hsa-miR-489-3p	miRNA	Homo sapiens	chr7	93113259	93113280	-	22	GUGACAUCACAUAUACGGCAGC	ENST00000359558 // sense // intron // 4 /// ENST00000360249 // sense // intron // 3 /// ENST00000394441 // sense // intron // 2 /// ENST00000415529 // sense // intron // 1 /// ENST00000421592 // sense // intron // 3 /// ENST00000423724 // sense // intron // 1 /// ENST00000426151 // sense // intron // 3 /// OTTHUMT00000254661 // sense // intron // 2 /// OTTHUMT00000341741 // sense // intron // 3 /…	hsa-mir-489 // chr7:93113248-93113331 (-) /// hsa-mir-653 // chr7:93112072-93112167 (-)				-0.15	-0.36	0.27	-0.05	0.21	-0.22	0.21	0.12
20503787	0.11	0.01	1.072	up	0.445256	MIMAT0004764_st	MIMAT0004764	hsa-miR-490-5p	miRNA	Homo sapiens	chr7	136587952	136587971	+	20	CCAUGGAUCUCCAGGUGGGU	ENST00000320658 // sense // intron // 2 /// ENST00000397608 // sense // intron // 2 /// ENST00000401861 // sense // intron // 2 /// ENST00000402486 // sense // intron // 2 /// ENST00000425981 // antisense // intron // 2 /// ENST00000439694 // antisense // intron // 3 /// ENST00000445907 // sense // intron // 2 /// ENST00000453373 // sense // intron // 2 /// ENST00000586239 // antisense // intron …	---				0.13	0.13	0.21	-0.04	0.09	-0.33	0.09	0.19
20503788	0.03	0.07	-1.028	down	0.804995	MIMAT0002806_st	MIMAT0002806	hsa-miR-490-3p	miRNA	Homo sapiens	chr7	136587989	136588010	+	22	CAACCUGGAGGACUCCAUGCUG	ENST00000320658 // sense // intron // 2 /// ENST00000397608 // sense // intron // 2 /// ENST00000401861 // sense // intron // 2 /// ENST00000402486 // sense // intron // 2 /// ENST00000425981 // antisense // intron // 2 /// ENST00000439694 // antisense // intron // 3 /// ENST00000445907 // sense // intron // 2 /// ENST00000453373 // sense // intron // 2 /// ENST00000586239 // antisense // intron …	---				0.29	0.03	-0.14	-0.06	0.36	-0.08	0.31	-0.31
20503789	0.08	0.08	1	none	0.945711	MIMAT0002807_st	MIMAT0002807	hsa-miR-491-5p	miRNA	Homo sapiens	chr9	20716119	20716140	+	22	AGUGGGGAACCCUUCCAUGAGG	ENST00000338382 // sense // intron // 1 /// ENST00000380249 // sense // intron // 4 /// ENST00000604036 // sense // intron // 2 /// OTTHUMT00000143442 // sense // intron // 4 /// OTTHUMT00000468395 // sense // intron // 2	---				0.15	0.11	0.22	-0.14	-0.01	-0.03	0.21	0.14
20503790	0.06	-0.12	1.133	up	0.198266	MIMAT0004765_st	MIMAT0004765	hsa-miR-491-3p	miRNA	Homo sapiens	chr9	20716153	20716174	+	22	CUUAUGCAAGAUUCCCUUCUAC	ENST00000338382 // sense // intron // 1 /// ENST00000380249 // sense // intron // 4 /// ENST00000604036 // sense // intron // 2 /// OTTHUMT00000143442 // sense // intron // 4 /// OTTHUMT00000468395 // sense // intron // 2	---				-0.16	-0.17	0.4	0.17	-0.02	-0.08	-0.18	-0.21
20503791	0	-0.25	1.189	up	0.0360101	MIMAT0002808_st	MIMAT0002808	hsa-miR-511-5p	miRNA	Homo sapiens	chr10	17887122	17887142	+	21	GUGUCUUUUGCUCUGCAGUCA	ENST00000239761 // sense // intron // 5 /// ENST00000331429 // sense // intron // 5 /// ENST00000457317 // sense // intron // 5 /// OTTHUMT00000047054 // sense // intron // 5 /// OTTHUMT00000047057 // sense // intron // 5	---				0.14	0.1	-0.01	-0.25	-0.21	-0.25	-0.25	-0.3
20503792	-0.07	-0.09	1.014	up	0.871618	MIMAT0026606_st	MIMAT0026606	hsa-miR-511-3p	miRNA	Homo sapiens	chr10	17887160	17887179	+	20	AAUGUGUAGCAAAAGACAGA	ENST00000239761 // sense // intron // 5 /// ENST00000331429 // sense // intron // 5 /// ENST00000457317 // sense // intron // 5 /// OTTHUMT00000047054 // sense // intron // 5 /// OTTHUMT00000047057 // sense // intron // 5	---	miRNA-4_0	13-May-14	miRBase	-0.13	-0.16	-0.27	0.28	-0.04	-0.08	-0.08	-0.16
20503793	0.08	0.12	-1.028	down	0.80738	MIMAT0002809_st	MIMAT0002809	hsa-miR-146b-5p	miRNA	Homo sapiens	chr10	104196277	104196298	+	22	UGAGAACUGAAUUCCAUAGGCU	---	---				0.1	0.45	0.1	-0.35	-0.01	-0.08	0.27	0.28
20503794	-0.07	0.01	-1.057	down	0.464919	MIMAT0004766_st	MIMAT0004766	hsa-miR-146b-3p	miRNA	Homo sapiens	chr10	104196313	104196334	+	22	UGCCCUGUGGACUCAGUUCUGG	---	---				-0.04	-0.04	-0.2	0.01	0	-0.08	-0.06	0.16
20503795	-0.01	-0.07	1.042	up	0.670989	MIMAT0002810_st	MIMAT0002810	hsa-miR-202-5p	miRNA	Homo sapiens	chr10	135061076	135061097	-	22	UUCCUAUGCAUAUACUUCUUUG	ENST00000300167 // sense // intron // 2 /// ENST00000553459 // sense // intron // 1 /// OTTHUMT00000409805 // sense // intron // 1 /// OTTHUMT00000409806 // sense // intron // 2	---				0.14	-0.13	0.2	-0.25	0.2	-0.1	-0.23	-0.14
20503796	-0.04	0	-1.028	down	0.8434	MIMAT0002811_st	MIMAT0002811	hsa-miR-202-3p	miRNA	Homo sapiens	chr10	135061042	135061061	-	20	AGAGGUAUAGGGCAUGGGAA	ENST00000300167 // sense // intron // 2 /// ENST00000553459 // sense // intron // 1 /// OTTHUMT00000409805 // sense // intron // 1 /// OTTHUMT00000409806 // sense // intron // 2	---				0.02	0.36	-0.31	-0.24	-0.03	0.45	-0.07	-0.37
20503797	0.12	0.08	1.028	up	0.790695	MIMAT0002812_st	MIMAT0002812	hsa-miR-492	miRNA	Homo sapiens	chr12	95228203	95228225	+	23	AGGACCUGCGGGACAAGAUUCUU	ENST00000405395 // sense // exon // 1 /// ENST00000557173 // sense // exon // 1 /// OTTHUMT00000410052 // sense // exon // 1 /// OTTHUMT00000410053 // sense // exon // 1	---				-0.21	0.35	0.03	0.29	0.1	0.2	-0.02	0.04
20503798	0.24	0.08	1.117	up	0.227866	MIMAT0002813_st	MIMAT0002813	hsa-miR-493-5p	miRNA	Homo sapiens	chr14	101335412	101335433	+	22	UUGUACAUGGUAGGCUUUCAUU	---	hsa-mir-337 // chr14:101340830-101340922 (+) /// hsa-mir-493 // chr14:101335397-101335485 (+) /// hsa-mir-665 // chr14:101341370-101341441 (+)	miRNA-4_0	13-May-14	miRBase	0.41	0.41	-0.08	0.21	-0.04	0.11	0.17	0.09
20503799	0.07	0.29	-1.165	down	0.0885659	MIMAT0003161_st	MIMAT0003161	hsa-miR-493-3p	miRNA	Homo sapiens	chr14	101335453	101335474	+	22	UGAAGGUCUACUGUGUGCCAGG	---	hsa-mir-337 // chr14:101340830-101340922 (+) /// hsa-mir-493 // chr14:101335397-101335485 (+) /// hsa-mir-665 // chr14:101341370-101341441 (+)	miRNA-4_0	13-May-14	miRBase	-0.02	0.3	0	0.01	0.33	0.14	0.53	0.17
20503800	0.42	0.24	1.133	up	0.291678	MIMAT0002814_st	MIMAT0002814	hsa-miR-432-5p	miRNA	Homo sapiens	chr14	101350833	101350855	+	23	UCUUGGAGUAGGUCAUUGGGUGG	ENST00000534062 // antisense // exon // 1 /// OTTHUMT00000395127 // antisense // exon // 1	hsa-mir-127 // chr14:101349316-101349412 (+) /// hsa-mir-136 // chr14:101351039-101351120 (+) /// hsa-mir-337 // chr14:101340830-101340922 (+) /// hsa-mir-431 // chr14:101347344-101347457 (+) /// hsa-mir-433 // chr14:101348223-101348315 (+) /// hsa-mir-432 // chr14:101350820-101350913 (+) /// hsa-mir-665 // chr14:101341370-101341441 (+)				0.78	0.45	0.5	-0.06	0.19	0.13	0.19	0.45
20503801	0.04	-0.07	1.079	up	0.316366	MIMAT0002815_st	MIMAT0002815	hsa-miR-432-3p	miRNA	Homo sapiens	chr14	101350881	101350901	+	21	CUGGAUGGCUCCUCCAUGUCU	ENST00000534062 // antisense // exon // 1 /// OTTHUMT00000395127 // antisense // exon // 1	hsa-mir-127 // chr14:101349316-101349412 (+) /// hsa-mir-136 // chr14:101351039-101351120 (+) /// hsa-mir-337 // chr14:101340830-101340922 (+) /// hsa-mir-431 // chr14:101347344-101347457 (+) /// hsa-mir-433 // chr14:101348223-101348315 (+) /// hsa-mir-432 // chr14:101350820-101350913 (+) /// hsa-mir-665 // chr14:101341370-101341441 (+)				0.24	-0.07	-0.01	0.01	0.08	-0.08	-0.22	-0.05
20503802	-0.12	0.26	-1.301	down	0.0284	MIMAT0026607_st	MIMAT0026607	hsa-miR-494-5p	miRNA	Homo sapiens	chr14	101495985	101496007	+	23	AGGUUGUCCGUGUUGUCUUCUCU	---	hsa-mir-299 // chr14:101490131-101490193 (+) /// hsa-mir-379 // chr14:101488403-101488469 (+) /// hsa-mir-380 // chr14:101491354-101491414 (+) /// hsa-mir-323a // chr14:101492069-101492154 (+) /// hsa-mir-329-1 // chr14:101493122-101493201 (+) /// hsa-mir-329-2 // chr14:101493437-101493520 (+) /// hsa-mir-494 // chr14:101495971-101496051 (+) /// hsa-mir-495 // chr14:101500092-101500173 (+) /// hs…	miRNA-4_0	13-May-14	miRBase	-0.24	-0.23	0.17	-0.16	0.17	-0.08	0.6	0.37
20503803	0.48	0.01	1.385	up	0.0544718	MIMAT0002816_st	MIMAT0002816	hsa-miR-494-3p	miRNA	Homo sapiens	chr14	101496018	101496039	+	22	UGAAACAUACACGGGAAACCUC	---	hsa-mir-299 // chr14:101490131-101490193 (+) /// hsa-mir-379 // chr14:101488403-101488469 (+) /// hsa-mir-380 // chr14:101491354-101491414 (+) /// hsa-mir-323a // chr14:101492069-101492154 (+) /// hsa-mir-329-1 // chr14:101493122-101493201 (+) /// hsa-mir-329-2 // chr14:101493437-101493520 (+) /// hsa-mir-494 // chr14:101495971-101496051 (+) /// hsa-mir-495 // chr14:101500092-101500173 (+) /// hs…				0.14	1.2	0.2	0.37	0.02	-0.25	0.33	-0.05
20503804	-0.26	-0.07	-1.141	down	0.228529	MIMAT0022924_st	MIMAT0022924	hsa-miR-495-5p	miRNA	Homo sapiens	chr14	101500105	101500126	+	22	GAAGUUGCCCAUGUUAUUUUCG	---	hsa-mir-299 // chr14:101490131-101490193 (+) /// hsa-mir-376c // chr14:101506027-101506092 (+) /// hsa-mir-376a-1 // chr14:101507119-101507186 (+) /// hsa-mir-380 // chr14:101491354-101491414 (+) /// hsa-mir-323a // chr14:101492069-101492154 (+) /// hsa-mir-329-1 // chr14:101493122-101493201 (+) /// hsa-mir-329-2 // chr14:101493437-101493520 (+) /// hsa-mir-376b // chr14:101506773-101506872 (+) /…	miRNA-4_0	13-May-14	miRBase	-0.15	-0.58	-0.32	0.01	-0.01	-0.32	0.2	-0.16
20503805	0.04	-0.22	1.197	up	0.0287833	MIMAT0002817_st	MIMAT0002817	hsa-miR-495-3p	miRNA	Homo sapiens	chr14	101500141	101500162	+	22	AAACAAACAUGGUGCACUUCUU	---	hsa-mir-299 // chr14:101490131-101490193 (+) /// hsa-mir-376c // chr14:101506027-101506092 (+) /// hsa-mir-376a-1 // chr14:101507119-101507186 (+) /// hsa-mir-380 // chr14:101491354-101491414 (+) /// hsa-mir-323a // chr14:101492069-101492154 (+) /// hsa-mir-329-1 // chr14:101493122-101493201 (+) /// hsa-mir-329-2 // chr14:101493437-101493520 (+) /// hsa-mir-376b // chr14:101506773-101506872 (+) /…				-0.1	0.23	-0.04	0.05	-0.25	-0.3	-0.26	-0.08
20503806	-0.12	0.06	-1.133	down	0.0740398	MIMAT0002818_st	MIMAT0002818	hsa-miR-496	miRNA	Homo sapiens	chr14	101526965	101526986	+	22	UGAGUAUUACAUGGCCAAUCUC	---	hsa-mir-134 // chr14:101521024-101521096 (+) /// hsa-mir-154 // chr14:101526092-101526175 (+) /// hsa-mir-369 // chr14:101531935-101532004 (+) /// hsa-mir-377 // chr14:101528387-101528455 (+) /// hsa-mir-382 // chr14:101520643-101520718 (+) /// hsa-mir-409 // chr14:101531637-101531715 (+) /// hsa-mir-412 // chr14:101531784-101531874 (+) /// hsa-mir-410 // chr14:101532249-101532328 (+) /// hsa-mir…				0.03	-0.23	-0.26	-0.04	0.09	0.04	0.09	0.04
20503807	0.02	0.14	-1.087	down	0.281753	MIMAT0004767_st	MIMAT0004767	hsa-miR-193b-5p	miRNA	Homo sapiens	chr16	14397837	14397858	+	22	CGGGGUUUUGAGGGCGAGAUGA	ENST00000570945 // sense // intron // 1 /// ENST00000571639 // sense // intron // 1 /// OTTHUMT00000436878 // sense // intron // 1 /// OTTHUMT00000436879 // sense // intron // 1	hsa-mir-365a // chr16:14403142-14403228 (+) /// hsa-mir-193b // chr16:14397824-14397906 (+)				-0.14	0.08	0.13	0.01	0.2	-0.09	0.19	0.27
20503808	-0.01	-0.05	1.028	up	0.712613	MIMAT0002819_st	MIMAT0002819	hsa-miR-193b-3p	miRNA	Homo sapiens	chr16	14397874	14397895	+	22	AACUGGCCCUCAAAGUCCCGCU	ENST00000570945 // sense // intron // 1 /// ENST00000571639 // sense // intron // 1 /// OTTHUMT00000436878 // sense // intron // 1 /// OTTHUMT00000436879 // sense // intron // 1	hsa-mir-365a // chr16:14403142-14403228 (+) /// hsa-mir-193b // chr16:14397824-14397906 (+)				-0.07	-0.14	0.18	0.01	-0.27	0.01	-0.05	0.12
20503809	-0.09	-0.08	-1.007	down	0.845476	MIMAT0002820_st	MIMAT0002820	hsa-miR-497-5p	miRNA	Homo sapiens	chr17	6921298	6921318	-	21	CAGCAGCACACUGUGGUUUGU	ENST00000443997 // sense // intron // 1 /// ENST00000572453 // sense // exon // 1 /// ENST00000572547 // sense // intron // 1 /// OTTHUMT00000450298 // sense // intron // 1 /// OTTHUMT00000450299 // sense // intron // 1 /// OTTHUMT00000450300 // sense // exon // 1	hsa-mir-195 // chr17:6920934-6921020 (-) /// hsa-mir-497 // chr17:6921230-6921341 (-)				-0.08	-0.11	-0.04	-0.14	-0.18	-0.08	0.03	-0.07
20503810	-0.2	-0.22	1.014	up	0.819747	MIMAT0004768_st	MIMAT0004768	hsa-miR-497-3p	miRNA	Homo sapiens	chr17	6921257	6921278	-	22	CAAACCACACUGUGGUGUUAGA	ENST00000443997 // sense // intron // 1 /// ENST00000572453 // sense // exon // 1 /// ENST00000572547 // sense // intron // 1 /// OTTHUMT00000450298 // sense // intron // 1 /// OTTHUMT00000450299 // sense // intron // 1 /// OTTHUMT00000450300 // sense // exon // 1	hsa-mir-195 // chr17:6920934-6921020 (-) /// hsa-mir-497 // chr17:6921230-6921341 (-)				-0.37	-0.16	-0.11	-0.14	-0.4	-0.33	0.14	-0.31
20503811	0	0.05	-1.035	down	0.605952	MIMAT0002821_st	MIMAT0002821	hsa-miR-181d-5p	miRNA	Homo sapiens	chr19	13985724	13985746	+	23	AACAUUCAUUGUUGUCGGUGGGU	ENST00000591161 // sense // intron // 1 /// ENST00000591727 // sense // intron // 1 /// OTTHUMT00000457943 // sense // intron // 1 /// OTTHUMT00000457944 // sense // intron // 1	hsa-mir-181c // chr19:13985513-13985622 (+) /// hsa-mir-181d // chr19:13985689-13985825 (+)				-0.11	0.06	-0.04	0.07	-0.05	0.18	-0.08	0.14
20503812	-0.04	-0.12	1.057	up	0.481948	MIMAT0026608_st	MIMAT0026608	hsa-miR-181d-3p	miRNA	Homo sapiens	chr19	13985767	13985787	+	21	CCACCGGGGGAUGAAUGUCAC	ENST00000591161 // sense // intron // 1 /// ENST00000591727 // sense // intron // 1 /// OTTHUMT00000457943 // sense // intron // 1 /// OTTHUMT00000457944 // sense // intron // 1	hsa-mir-181c // chr19:13985513-13985622 (+) /// hsa-mir-181d // chr19:13985689-13985825 (+)	miRNA-4_0	13-May-14	miRBase	0.09	0.08	-0.06	-0.25	-0.01	-0.05	-0.05	-0.37
20503813	-0.11	-0.12	1.007	up	0.899776	MIMAT0002822_st	MIMAT0002822	hsa-miR-512-5p	miRNA	Homo sapiens	chr19	54169946	54169968	+	23	CACUCAGCCUUGAGGGCACUUUC	ENST00000384913 // sense // exon // 1	hsa-mir-512-1 // chr19:54169933-54170016 (+) /// hsa-mir-512-2 // chr19:54172411-54172508 (+) /// hsa-mir-498 // chr19:54177451-54177574 (+) /// hsa-mir-520e // chr19:54178965-54179051 (+) /// hsa-mir-515-1 // chr19:54182257-54182339 (+) /// hsa-mir-1323 // chr19:54175222-54175294 (+)				-0.16	0.12	-0.33	-0.05	-0.18	0.07	-0.15	-0.22
20503814	0.06	0.14	-1.057	down	0.548271	MIMAT0002823_st	MIMAT0002823	hsa-miR-512-3p	miRNA	Homo sapiens	chr19	54169983	54170004	+	22	AAGUGCUGUCAUAGCUGAGGUC	ENST00000384913 // sense // exon // 1	hsa-mir-512-1 // chr19:54169933-54170016 (+) /// hsa-mir-512-2 // chr19:54172411-54172508 (+) /// hsa-mir-498 // chr19:54177451-54177574 (+) /// hsa-mir-520e // chr19:54178965-54179051 (+) /// hsa-mir-515-1 // chr19:54182257-54182339 (+) /// hsa-mir-1323 // chr19:54175222-54175294 (+)				0.24	0.21	0.02	-0.23	0.24	-0.1	0.28	0.14
20503815	0.9	1.15	-1.189	down	0.357251	MIMAT0002824_st	MIMAT0002824	hsa-miR-498	miRNA	Homo sapiens	chr19	54177484	54177506	+	23	UUUCAAGCCAGGGGGCGUUUUUC	---	hsa-mir-512-1 // chr19:54169933-54170016 (+) /// hsa-mir-512-2 // chr19:54172411-54172508 (+) /// hsa-mir-498 // chr19:54177451-54177574 (+) /// hsa-mir-520e // chr19:54178965-54179051 (+) /// hsa-mir-515-1 // chr19:54182257-54182339 (+) /// hsa-mir-519e // chr19:54183194-54183277 (+) /// hsa-mir-520f // chr19:54185413-54185499 (+) /// hsa-mir-1323 // chr19:54175222-54175294 (+)				0.69	0.74	0.83	1.34	0.56	0.73	1.48	1.83
20503816	-0.1	-0.04	-1.042	down	0.574021	MIMAT0002825_st	MIMAT0002825	hsa-miR-520e	miRNA	Homo sapiens	chr19	54179018	54179038	+	21	AAAGUGCUUCCUUUUUGAGGG	---	hsa-mir-512-1 // chr19:54169933-54170016 (+) /// hsa-mir-512-2 // chr19:54172411-54172508 (+) /// hsa-mir-498 // chr19:54177451-54177574 (+) /// hsa-mir-520e // chr19:54178965-54179051 (+) /// hsa-mir-515-1 // chr19:54182257-54182339 (+) /// hsa-mir-519e // chr19:54183194-54183277 (+) /// hsa-mir-520f // chr19:54185413-54185499 (+) /// hsa-mir-515-2 // chr19:54188263-54188345 (+) /// hsa-mir-1323…				-0.12	-0.12	-0.05	-0.12	-0.01	-0.29	-0.04	0.18
20503817	-0.14	0.02	-1.117	down	0.120608	MIMAT0002826_st	MIMAT0002826	hsa-miR-515-5p	miRNA	Homo sapiens	chr19	54182270	54182293	+	24	UUCUCCAAAAGAAAGCACUUUCUG	---	hsa-mir-520e // chr19:54178965-54179051 (+) /// hsa-mir-515-1 // chr19:54182257-54182339 (+) /// hsa-mir-519e // chr19:54183194-54183277 (+) /// hsa-mir-520f // chr19:54185413-54185499 (+) /// hsa-mir-515-2 // chr19:54188263-54188345 (+) /// hsa-mir-519c // chr19:54189723-54189809 (+) /// hsa-mir-520a // chr19:54194135-54194219 (+) /// hsa-mir-526b // chr19:54197647-54197729 (+) /// hsa-mir-1283-…				-0.18	-0.07	-0.14	-0.16	0.18	-0.05	0.01	-0.07
20503818	-0.02	-0.18	1.117	up	0.108209	MIMAT0002827_st	MIMAT0002827	hsa-miR-515-3p	miRNA	Homo sapiens	chr19	54182307	54182328	+	22	GAGUGCCUUCUUUUGGAGCGUU	---	hsa-mir-520e // chr19:54178965-54179051 (+) /// hsa-mir-515-1 // chr19:54182257-54182339 (+) /// hsa-mir-519e // chr19:54183194-54183277 (+) /// hsa-mir-520f // chr19:54185413-54185499 (+) /// hsa-mir-515-2 // chr19:54188263-54188345 (+) /// hsa-mir-519c // chr19:54189723-54189809 (+) /// hsa-mir-520a // chr19:54194135-54194219 (+) /// hsa-mir-526b // chr19:54197647-54197729 (+) /// hsa-mir-1283-…				-0.08	0.11	-0.06	-0.03	-0.2	-0.33	-0.06	-0.14
20503819	-0.08	-0.17	1.064	up	0.439062	MIMAT0002828_st	MIMAT0002828	hsa-miR-519e-5p	miRNA	Homo sapiens	chr19	54183207	54183228	+	22	UUCUCCAAAAGGGAGCACUUUC	---	hsa-mir-498 // chr19:54177451-54177574 (+) /// hsa-mir-520e // chr19:54178965-54179051 (+) /// hsa-mir-515-1 // chr19:54182257-54182339 (+) /// hsa-mir-519e // chr19:54183194-54183277 (+) /// hsa-mir-520f // chr19:54185413-54185499 (+) /// hsa-mir-515-2 // chr19:54188263-54188345 (+) /// hsa-mir-519c // chr19:54189723-54189809 (+) /// hsa-mir-1323 // chr19:54175222-54175294 (+) /// hsa-mir-1283-1…	miRNA-4_0	13-May-14	miRBase	-0.01	-0.26	0.06	-0.11	-0.07	-0.39	-0.19	-0.03
20503820	-0.03	-0.06	1.021	up	0.800133	MIMAT0002829_st	MIMAT0002829	hsa-miR-519e-3p	miRNA	Homo sapiens	chr19	54183245	54183266	+	22	AAGUGCCUCCUUUUAGAGUGUU	---	hsa-mir-498 // chr19:54177451-54177574 (+) /// hsa-mir-520e // chr19:54178965-54179051 (+) /// hsa-mir-515-1 // chr19:54182257-54182339 (+) /// hsa-mir-519e // chr19:54183194-54183277 (+) /// hsa-mir-520f // chr19:54185413-54185499 (+) /// hsa-mir-515-2 // chr19:54188263-54188345 (+) /// hsa-mir-519c // chr19:54189723-54189809 (+) /// hsa-mir-1323 // chr19:54175222-54175294 (+) /// hsa-mir-1283-1…				0.09	-0.23	0.16	-0.14	-0.14	-0.08	0.2	-0.23
20503821	0	0.1	-1.072	down	0.413575	MIMAT0026609_st	MIMAT0026609	hsa-miR-520f-5p	miRNA	Homo sapiens	chr19	54185427	54185448	+	22	CCUCUAAAGGGAAGCGCUUUCU	---	hsa-mir-498 // chr19:54177451-54177574 (+) /// hsa-mir-520e // chr19:54178965-54179051 (+) /// hsa-mir-515-1 // chr19:54182257-54182339 (+) /// hsa-mir-519e // chr19:54183194-54183277 (+) /// hsa-mir-520f // chr19:54185413-54185499 (+) /// hsa-mir-515-2 // chr19:54188263-54188345 (+) /// hsa-mir-519c // chr19:54189723-54189809 (+) /// hsa-mir-520a // chr19:54194135-54194219 (+) /// hsa-mir-1283-1…	miRNA-4_0	13-May-14	miRBase	0.02	-0.1	0.13	-0.05	-0.07	0.08	0.01	0.36
20503822	-0.14	-0.04	-1.072	down	0.511058	MIMAT0002830_st	MIMAT0002830	hsa-miR-520f-3p	miRNA	Homo sapiens	chr19	54185467	54185488	+	22	AAGUGCUUCCUUUUAGAGGGUU	---	hsa-mir-498 // chr19:54177451-54177574 (+) /// hsa-mir-520e // chr19:54178965-54179051 (+) /// hsa-mir-515-1 // chr19:54182257-54182339 (+) /// hsa-mir-519e // chr19:54183194-54183277 (+) /// hsa-mir-520f // chr19:54185413-54185499 (+) /// hsa-mir-515-2 // chr19:54188263-54188345 (+) /// hsa-mir-519c // chr19:54189723-54189809 (+) /// hsa-mir-520a // chr19:54194135-54194219 (+) /// hsa-mir-1283-1…				-0.01	-0.32	-0.22	0.01	0.08	-0.33	0.24	-0.16
20503823	0.03	0	1.021	up	0.822521	MIMAT0002831_st	MIMAT0002831	hsa-miR-519c-5p	miRNA	Homo sapiens	chr19	54189738	54189759	+	22	CUCUAGAGGGAAGCGCUUUCUG	---	hsa-mir-515-1 // chr19:54182257-54182339 (+) /// hsa-mir-519e // chr19:54183194-54183277 (+) /// hsa-mir-520f // chr19:54185413-54185499 (+) /// hsa-mir-515-2 // chr19:54188263-54188345 (+) /// hsa-mir-519c // chr19:54189723-54189809 (+) /// hsa-mir-520a // chr19:54194135-54194219 (+) /// hsa-mir-526b // chr19:54197647-54197729 (+) /// hsa-mir-519b // chr19:54198467-54198547 (+) /// hsa-mir-1283-…	miRNA-4_0	13-May-14	miRBase	-0.16	0.27	0.14	-0.15	0.06	0	0.09	-0.16
20503824	-0.25	-0.04	-1.157	down	0.155483	MIMAT0002832_st	MIMAT0002832	hsa-miR-519c-3p	miRNA	Homo sapiens	chr19	54189776	54189797	+	22	AAAGUGCAUCUUUUUAGAGGAU	---	hsa-mir-515-1 // chr19:54182257-54182339 (+) /// hsa-mir-519e // chr19:54183194-54183277 (+) /// hsa-mir-520f // chr19:54185413-54185499 (+) /// hsa-mir-515-2 // chr19:54188263-54188345 (+) /// hsa-mir-519c // chr19:54189723-54189809 (+) /// hsa-mir-520a // chr19:54194135-54194219 (+) /// hsa-mir-526b // chr19:54197647-54197729 (+) /// hsa-mir-519b // chr19:54198467-54198547 (+) /// hsa-mir-1283-…				-0.28	0.11	-0.56	-0.25	0.11	-0.08	-0.13	-0.06
20503825	-0.02	-0.07	1.035	up	0.691724	MIMAT0002833_st	MIMAT0002833	hsa-miR-520a-5p	miRNA	Homo sapiens	chr19	54194149	54194169	+	21	CUCCAGAGGGAAGUACUUUCU	---	hsa-mir-520f // chr19:54185413-54185499 (+) /// hsa-mir-515-2 // chr19:54188263-54188345 (+) /// hsa-mir-519c // chr19:54189723-54189809 (+) /// hsa-mir-520a // chr19:54194135-54194219 (+) /// hsa-mir-526b // chr19:54197647-54197729 (+) /// hsa-mir-519b // chr19:54198467-54198547 (+) /// hsa-mir-525 // chr19:54200787-54200871 (+) /// hsa-mir-523 // chr19:54201639-54201725 (+) /// hsa-mir-518f // …				-0.09	0.03	0.05	-0.08	-0.09	0.04	0.11	-0.33
20503826	0.1	0.12	-1.014	down	0.887341	MIMAT0002834_st	MIMAT0002834	hsa-miR-520a-3p	miRNA	Homo sapiens	chr19	54194187	54194208	+	22	AAAGUGCUUCCCUUUGGACUGU	---	hsa-mir-520f // chr19:54185413-54185499 (+) /// hsa-mir-515-2 // chr19:54188263-54188345 (+) /// hsa-mir-519c // chr19:54189723-54189809 (+) /// hsa-mir-520a // chr19:54194135-54194219 (+) /// hsa-mir-526b // chr19:54197647-54197729 (+) /// hsa-mir-519b // chr19:54198467-54198547 (+) /// hsa-mir-525 // chr19:54200787-54200871 (+) /// hsa-mir-523 // chr19:54201639-54201725 (+) /// hsa-mir-518f // …				0.5	-0.04	0.07	-0.12	0.1	0.31	0.07	0.01
20503827	-0.22	-0.2	-1.014	down	0.867994	MIMAT0002835_st	MIMAT0002835	hsa-miR-526b-5p	miRNA	Homo sapiens	chr19	54197660	54197682	+	23	CUCUUGAGGGAAGCACUUUCUGU	---	hsa-mir-515-2 // chr19:54188263-54188345 (+) /// hsa-mir-519c // chr19:54189723-54189809 (+) /// hsa-mir-520a // chr19:54194135-54194219 (+) /// hsa-mir-526b // chr19:54197647-54197729 (+) /// hsa-mir-519b // chr19:54198467-54198547 (+) /// hsa-mir-525 // chr19:54200787-54200871 (+) /// hsa-mir-523 // chr19:54201639-54201725 (+) /// hsa-mir-518f // chr19:54203269-54203355 (+) /// hsa-mir-520b // …				-0.31	-0.37	-0.25	0.03	-0.37	-0.07	-0.3	-0.08
20503828	-0.13	-0.08	-1.035	down	0.662935	MIMAT0002836_st	MIMAT0002836	hsa-miR-526b-3p	miRNA	Homo sapiens	chr19	54197697	54197718	+	22	GAAAGUGCUUCCUUUUAGAGGC	---	hsa-mir-515-2 // chr19:54188263-54188345 (+) /// hsa-mir-519c // chr19:54189723-54189809 (+) /// hsa-mir-520a // chr19:54194135-54194219 (+) /// hsa-mir-526b // chr19:54197647-54197729 (+) /// hsa-mir-519b // chr19:54198467-54198547 (+) /// hsa-mir-525 // chr19:54200787-54200871 (+) /// hsa-mir-523 // chr19:54201639-54201725 (+) /// hsa-mir-518f // chr19:54203269-54203355 (+) /// hsa-mir-520b // …	miRNA-4_0	13-May-14	miRBase	-0.14	-0.13	-0.3	0.04	-0.01	0.13	-0.31	-0.13
20503829	0.03	0	1.021	up	0.822521	MIMAT0005454_st	MIMAT0005454	hsa-miR-519b-5p	miRNA	Homo sapiens	chr19	54198479	54198500	+	22	CUCUAGAGGGAAGCGCUUUCUG	---	hsa-mir-519c // chr19:54189723-54189809 (+) /// hsa-mir-520a // chr19:54194135-54194219 (+) /// hsa-mir-526b // chr19:54197647-54197729 (+) /// hsa-mir-519b // chr19:54198467-54198547 (+) /// hsa-mir-525 // chr19:54200787-54200871 (+) /// hsa-mir-523 // chr19:54201639-54201725 (+) /// hsa-mir-518f // chr19:54203269-54203355 (+) /// hsa-mir-520b // chr19:54204481-54204541 (+) /// hsa-mir-518b // c…	miRNA-4_0	13-May-14	miRBase	-0.16	0.27	0.14	-0.15	0.06	0	0.09	-0.16
20503830	-0.16	-0.15	-1.007	down	0.885237	MIMAT0002837_st	MIMAT0002837	hsa-miR-519b-3p	miRNA	Homo sapiens	chr19	54198517	54198538	+	22	AAAGUGCAUCCUUUUAGAGGUU	---	hsa-mir-519c // chr19:54189723-54189809 (+) /// hsa-mir-520a // chr19:54194135-54194219 (+) /// hsa-mir-526b // chr19:54197647-54197729 (+) /// hsa-mir-519b // chr19:54198467-54198547 (+) /// hsa-mir-525 // chr19:54200787-54200871 (+) /// hsa-mir-523 // chr19:54201639-54201725 (+) /// hsa-mir-518f // chr19:54203269-54203355 (+) /// hsa-mir-520b // chr19:54204481-54204541 (+) /// hsa-mir-518b // c…				-0.14	-0.13	-0.06	-0.33	-0.06	-0.33	-0.08	-0.13
20503831	0.16	0.01	1.11	up	0.281649	MIMAT0002838_st	MIMAT0002838	hsa-miR-525-5p	miRNA	Homo sapiens	chr19	54200801	54200821	+	21	CUCCAGAGGGAUGCACUUUCU	---	hsa-mir-520a // chr19:54194135-54194219 (+) /// hsa-mir-526b // chr19:54197647-54197729 (+) /// hsa-mir-519b // chr19:54198467-54198547 (+) /// hsa-mir-525 // chr19:54200787-54200871 (+) /// hsa-mir-523 // chr19:54201639-54201725 (+) /// hsa-mir-518f // chr19:54203269-54203355 (+) /// hsa-mir-520b // chr19:54204481-54204541 (+) /// hsa-mir-518b // chr19:54205991-54206073 (+) /// hsa-mir-526a-1 //…				0.24	0.52	0.05	-0.17	-0.09	-0.02	0.06	0.07
20503832	-0.17	-0.15	-1.014	down	0.823636	MIMAT0002839_st	MIMAT0002839	hsa-miR-525-3p	miRNA	Homo sapiens	chr19	54200838	54200859	+	22	GAAGGCGCUUCCCUUUAGAGCG	---	hsa-mir-520a // chr19:54194135-54194219 (+) /// hsa-mir-526b // chr19:54197647-54197729 (+) /// hsa-mir-519b // chr19:54198467-54198547 (+) /// hsa-mir-525 // chr19:54200787-54200871 (+) /// hsa-mir-523 // chr19:54201639-54201725 (+) /// hsa-mir-518f // chr19:54203269-54203355 (+) /// hsa-mir-520b // chr19:54204481-54204541 (+) /// hsa-mir-518b // chr19:54205991-54206073 (+) /// hsa-mir-526a-1 //…				-0.18	-0.12	-0.18	-0.21	-0.36	-0.04	-0.04	-0.16
20503833	0.03	0	1.021	up	0.822521	MIMAT0005449_st	MIMAT0005449	hsa-miR-523-5p	miRNA	Homo sapiens	chr19	54201654	54201675	+	22	CUCUAGAGGGAAGCGCUUUCUG	---	hsa-mir-520a // chr19:54194135-54194219 (+) /// hsa-mir-526b // chr19:54197647-54197729 (+) /// hsa-mir-519b // chr19:54198467-54198547 (+) /// hsa-mir-525 // chr19:54200787-54200871 (+) /// hsa-mir-523 // chr19:54201639-54201725 (+) /// hsa-mir-518f // chr19:54203269-54203355 (+) /// hsa-mir-520b // chr19:54204481-54204541 (+) /// hsa-mir-518b // chr19:54205991-54206073 (+) /// hsa-mir-526a-1 //…	miRNA-4_0	13-May-14	miRBase	-0.16	0.27	0.14	-0.15	0.06	0	0.09	-0.16
20503834	0.02	-0.02	1.028	up	0.768974	MIMAT0002840_st	MIMAT0002840	hsa-miR-523-3p	miRNA	Homo sapiens	chr19	54201691	54201713	+	23	GAACGCGCUUCCCUAUAGAGGGU	---	hsa-mir-520a // chr19:54194135-54194219 (+) /// hsa-mir-526b // chr19:54197647-54197729 (+) /// hsa-mir-519b // chr19:54198467-54198547 (+) /// hsa-mir-525 // chr19:54200787-54200871 (+) /// hsa-mir-523 // chr19:54201639-54201725 (+) /// hsa-mir-518f // chr19:54203269-54203355 (+) /// hsa-mir-520b // chr19:54204481-54204541 (+) /// hsa-mir-518b // chr19:54205991-54206073 (+) /// hsa-mir-526a-1 //…				0.14	0.21	-0.16	-0.13	-0.01	0.06	-0.08	-0.04
20503835	-0.2	-0.27	1.05	up	0.548967	MIMAT0002841_st	MIMAT0002841	hsa-miR-518f-5p	miRNA	Homo sapiens	chr19	54203284	54203305	+	22	CUCUAGAGGGAAGCACUUUCUC	---	hsa-mir-520a // chr19:54194135-54194219 (+) /// hsa-mir-526b // chr19:54197647-54197729 (+) /// hsa-mir-519b // chr19:54198467-54198547 (+) /// hsa-mir-525 // chr19:54200787-54200871 (+) /// hsa-mir-523 // chr19:54201639-54201725 (+) /// hsa-mir-518f // chr19:54203269-54203355 (+) /// hsa-mir-520b // chr19:54204481-54204541 (+) /// hsa-mir-518b // chr19:54205991-54206073 (+) /// hsa-mir-526a-1 //…				-0.16	-0.36	0.07	-0.36	-0.21	-0.21	-0.32	-0.35
20503836	-0.1	0.16	-1.197	down	0.0583545	MIMAT0002842_st	MIMAT0002842	hsa-miR-518f-3p	miRNA	Homo sapiens	chr19	54203321	54203341	+	21	GAAAGCGCUUCUCUUUAGAGG	---	hsa-mir-520a // chr19:54194135-54194219 (+) /// hsa-mir-526b // chr19:54197647-54197729 (+) /// hsa-mir-519b // chr19:54198467-54198547 (+) /// hsa-mir-525 // chr19:54200787-54200871 (+) /// hsa-mir-523 // chr19:54201639-54201725 (+) /// hsa-mir-518f // chr19:54203269-54203355 (+) /// hsa-mir-520b // chr19:54204481-54204541 (+) /// hsa-mir-518b // chr19:54205991-54206073 (+) /// hsa-mir-526a-1 //…				0.14	-0.18	-0.09	-0.27	0.25	-0.08	0.31	0.14
20503837	-0.04	-0.07	1.021	up	0.870255	MIMAT0002843_st	MIMAT0002843	hsa-miR-520b	miRNA	Homo sapiens	chr19	54204521	54204541	+	21	AAAGUGCUUCCUUUUAGAGGG	---	hsa-mir-526b // chr19:54197647-54197729 (+) /// hsa-mir-519b // chr19:54198467-54198547 (+) /// hsa-mir-525 // chr19:54200787-54200871 (+) /// hsa-mir-523 // chr19:54201639-54201725 (+) /// hsa-mir-518f // chr19:54203269-54203355 (+) /// hsa-mir-520b // chr19:54204481-54204541 (+) /// hsa-mir-518b // chr19:54205991-54206073 (+) /// hsa-mir-526a-1 // chr19:54209506-54209590 (+) /// hsa-mir-520c //…				0.07	-0.39	-0.23	0.38	-0.01	0.29	-0.27	-0.3
20503838	-0.09	-0.14	1.035	up	0.646521	MIMAT0002844_st	MIMAT0002844	hsa-miR-518b	miRNA	Homo sapiens	chr19	54206041	54206062	+	22	CAAAGCGCUCCCCUUUAGAGGU	---	hsa-mir-526b // chr19:54197647-54197729 (+) /// hsa-mir-519b // chr19:54198467-54198547 (+) /// hsa-mir-525 // chr19:54200787-54200871 (+) /// hsa-mir-523 // chr19:54201639-54201725 (+) /// hsa-mir-518f // chr19:54203269-54203355 (+) /// hsa-mir-520b // chr19:54204481-54204541 (+) /// hsa-mir-518b // chr19:54205991-54206073 (+) /// hsa-mir-526a-1 // chr19:54209506-54209590 (+) /// hsa-mir-520c //…				0.07	-0.13	-0.3	0.01	0.02	-0.04	-0.22	-0.33
20503839	0.05	-0.03	1.057	up	0.395171	MIMAT0002845_st	MIMAT0002845	hsa-miR-526a	miRNA	Homo sapiens	chr19	54209520	54209541	+	22	CUCUAGAGGGAAGCACUUUCUG	---	hsa-mir-520d // chr19:54223350-54223436 (+) /// hsa-mir-517b // chr19:54224330-54224396 (+) /// hsa-mir-520g // chr19:54225420-54225509 (+) /// hsa-mir-516b-2 // chr19:54228696-54228780 (+) /// hsa-mir-526a-2 // chr19:54230176-54230240 (+) /// hsa-mir-518e // chr19:54233092-54233179 (+) /// hsa-mir-518a-1 // chr19:54234260-54234344 (+) /// hsa-mir-518d // chr19:54238131-54238217 (+) /// hsa-mir-5…	miRNA-4_0	13-May-14	miRBase	0.01	0.02	0.18	-0.01	-0.1	0.01	-0.08	0.05
20503840	0.05	-0.03	1.057	up	0.395171	MIMAT0005455_st	MIMAT0005455	hsa-miR-520c-5p	miRNA	Homo sapiens	chr19	54210722	54210743	+	22	CUCUAGAGGGAAGCACUUUCUG	---	hsa-mir-525 // chr19:54200787-54200871 (+) /// hsa-mir-523 // chr19:54201639-54201725 (+) /// hsa-mir-518f // chr19:54203269-54203355 (+) /// hsa-mir-520b // chr19:54204481-54204541 (+) /// hsa-mir-518b // chr19:54205991-54206073 (+) /// hsa-mir-526a-1 // chr19:54209506-54209590 (+) /// hsa-mir-520c // chr19:54210707-54210793 (+) /// hsa-mir-518c // chr19:54211989-54212089 (+) /// hsa-mir-524 // …	miRNA-4_0	13-May-14	miRBase	0.01	0.02	0.18	-0.01	-0.1	0.01	-0.08	0.05
20503841	-0.02	-0.04	1.014	up	0.884244	MIMAT0002846_st	MIMAT0002846	hsa-miR-520c-3p	miRNA	Homo sapiens	chr19	54210760	54210781	+	22	AAAGUGCUUCCUUUUAGAGGGU	---	hsa-mir-525 // chr19:54200787-54200871 (+) /// hsa-mir-523 // chr19:54201639-54201725 (+) /// hsa-mir-518f // chr19:54203269-54203355 (+) /// hsa-mir-520b // chr19:54204481-54204541 (+) /// hsa-mir-518b // chr19:54205991-54206073 (+) /// hsa-mir-526a-1 // chr19:54209506-54209590 (+) /// hsa-mir-520c // chr19:54210707-54210793 (+) /// hsa-mir-518c // chr19:54211989-54212089 (+) /// hsa-mir-524 // …				0.12	-0.16	-0.06	0.01	-0.01	0.11	-0.09	-0.16
20503842	-0.16	-0.07	-1.064	down	0.442178	MIMAT0002847_st	MIMAT0002847	hsa-miR-518c-5p	miRNA	Homo sapiens	chr19	54212012	54212034	+	23	UCUCUGGAGGGAAGCACUUUCUG	---	hsa-mir-518f // chr19:54203269-54203355 (+) /// hsa-mir-520b // chr19:54204481-54204541 (+) /// hsa-mir-518b // chr19:54205991-54206073 (+) /// hsa-mir-526a-1 // chr19:54209506-54209590 (+) /// hsa-mir-520c // chr19:54210707-54210793 (+) /// hsa-mir-518c // chr19:54211989-54212089 (+) /// hsa-mir-524 // chr19:54214256-54214342 (+) /// hsa-mir-517a // chr19:54215522-54215608 (+) /// hsa-mir-519d /…				-0.14	-0.14	-0.1	-0.27	-0.27	-0.09	0.21	-0.14
20503843	-0.06	0.26	-1.248	down	0.0717966	MIMAT0002848_st	MIMAT0002848	hsa-miR-518c-3p	miRNA	Homo sapiens	chr19	54212050	54212072	+	23	CAAAGCGCUUCUCUUUAGAGUGU	---	hsa-mir-518f // chr19:54203269-54203355 (+) /// hsa-mir-520b // chr19:54204481-54204541 (+) /// hsa-mir-518b // chr19:54205991-54206073 (+) /// hsa-mir-526a-1 // chr19:54209506-54209590 (+) /// hsa-mir-520c // chr19:54210707-54210793 (+) /// hsa-mir-518c // chr19:54211989-54212089 (+) /// hsa-mir-524 // chr19:54214256-54214342 (+) /// hsa-mir-517a // chr19:54215522-54215608 (+) /// hsa-mir-519d /…				0.22	-0.1	-0.02	-0.32	0.6	0.03	-0.02	0.45
20503844	-0.13	-0.1	-1.021	down	0.813619	MIMAT0002849_st	MIMAT0002849	hsa-miR-524-5p	miRNA	Homo sapiens	chr19	54214271	54214292	+	22	CUACAAAGGGAAGCACUUUCUC	---	hsa-mir-520b // chr19:54204481-54204541 (+) /// hsa-mir-518b // chr19:54205991-54206073 (+) /// hsa-mir-526a-1 // chr19:54209506-54209590 (+) /// hsa-mir-520c // chr19:54210707-54210793 (+) /// hsa-mir-518c // chr19:54211989-54212089 (+) /// hsa-mir-524 // chr19:54214256-54214342 (+) /// hsa-mir-517a // chr19:54215522-54215608 (+) /// hsa-mir-519d // chr19:54216601-54216688 (+) /// hsa-mir-521-2 …				-0.16	-0.18	-0.28	0.11	-0.02	-0.15	-0.09	-0.15
20503845	0	0.13	-1.094	down	0.345691	MIMAT0002850_st	MIMAT0002850	hsa-miR-524-3p	miRNA	Homo sapiens	chr19	54214308	54214328	+	21	GAAGGCGCUUCCCUUUGGAGU	---	hsa-mir-520b // chr19:54204481-54204541 (+) /// hsa-mir-518b // chr19:54205991-54206073 (+) /// hsa-mir-526a-1 // chr19:54209506-54209590 (+) /// hsa-mir-520c // chr19:54210707-54210793 (+) /// hsa-mir-518c // chr19:54211989-54212089 (+) /// hsa-mir-524 // chr19:54214256-54214342 (+) /// hsa-mir-517a // chr19:54215522-54215608 (+) /// hsa-mir-519d // chr19:54216601-54216688 (+) /// hsa-mir-521-2 …				0.05	-0.23	-0.09	0.29	-0.02	0.36	0.14	0.05
20503846	-0.06	0.22	-1.214	down	0.0913443	MIMAT0002851_st	MIMAT0002851	hsa-miR-517-5p	miRNA	Homo sapiens	chr19	54215536	54215557	+	22	CCUCUAGAUGGAAGCACUGUCU	---	hsa-mir-518d // chr19:54238131-54238217 (+) /// hsa-mir-516b-1 // chr19:54240099-54240188 (+) /// hsa-mir-518a-2 // chr19:54242587-54242673 (+) /// hsa-mir-517c // chr19:54244567-54244661 (+) /// hsa-mir-520h // chr19:54245766-54245853 (+) /// hsa-mir-521-1 // chr19:54251890-54251976 (+) /// hsa-mir-522 // chr19:54254465-54254551 (+)	miRNA-4_0	13-May-14	miRBase	-0.35	0.16	-0.08	0.04	0.57	0.14	-0.04	0.19
20503847	-0.08	-0.06	-1.014	down	0.816506	MIMAT0002852_st	MIMAT0002852	hsa-miR-517a-3p	miRNA	Homo sapiens	chr19	54215575	54215596	+	22	AUCGUGCAUCCCUUUAGAGUGU	---	hsa-mir-518b // chr19:54205991-54206073 (+) /// hsa-mir-526a-1 // chr19:54209506-54209590 (+) /// hsa-mir-520c // chr19:54210707-54210793 (+) /// hsa-mir-518c // chr19:54211989-54212089 (+) /// hsa-mir-524 // chr19:54214256-54214342 (+) /// hsa-mir-517a // chr19:54215522-54215608 (+) /// hsa-mir-519d // chr19:54216601-54216688 (+) /// hsa-mir-521-2 // chr19:54219848-54219934 (+) /// hsa-mir-520d …				-0.16	-0.13	-0.04	0.01	-0.19	-0.08	-0.04	0.08
20503848	-0.16	-0.09	-1.05	down	0.568866	MIMAT0026610_st	MIMAT0026610	hsa-miR-519d-5p	miRNA	Homo sapiens	chr19	54216615	54216639	+	25	CCUCCAAAGGGAAGCGCUUUCUGUU	---	hsa-mir-526a-1 // chr19:54209506-54209590 (+) /// hsa-mir-520c // chr19:54210707-54210793 (+) /// hsa-mir-518c // chr19:54211989-54212089 (+) /// hsa-mir-524 // chr19:54214256-54214342 (+) /// hsa-mir-517a // chr19:54215522-54215608 (+) /// hsa-mir-519d // chr19:54216601-54216688 (+) /// hsa-mir-521-2 // chr19:54219848-54219934 (+) /// hsa-mir-520d // chr19:54223350-54223436 (+) /// hsa-mir-517b …	miRNA-4_0	13-May-14	miRBase	-0.12	-0.23	-0.29	0.02	-0.26	-0.15	-0.06	0.11
20503849	-0.05	0.05	-1.072	down	0.520991	MIMAT0002853_st	MIMAT0002853	hsa-miR-519d-3p	miRNA	Homo sapiens	chr19	54216654	54216675	+	22	CAAAGUGCCUCCCUUUAGAGUG	---	hsa-mir-526a-1 // chr19:54209506-54209590 (+) /// hsa-mir-520c // chr19:54210707-54210793 (+) /// hsa-mir-518c // chr19:54211989-54212089 (+) /// hsa-mir-524 // chr19:54214256-54214342 (+) /// hsa-mir-517a // chr19:54215522-54215608 (+) /// hsa-mir-519d // chr19:54216601-54216688 (+) /// hsa-mir-521-2 // chr19:54219848-54219934 (+) /// hsa-mir-520d // chr19:54223350-54223436 (+) /// hsa-mir-517b …				0.18	-0.1	-0.05	-0.22	-0.18	-0.03	-0.05	0.45
20503850	-0.02	0.27	-1.223	down	0.0534805	MIMAT0002854_st	MIMAT0002854	hsa-miR-521	miRNA	Homo sapiens	chr19	54219901	54219922	+	22	AACGCACUUCCCUUUAGAGUGU	---	hsa-mir-518a-2 // chr19:54242587-54242673 (+) /// hsa-mir-517c // chr19:54244567-54244661 (+) /// hsa-mir-520h // chr19:54245766-54245853 (+) /// hsa-mir-521-1 // chr19:54251890-54251976 (+) /// hsa-mir-522 // chr19:54254465-54254551 (+) /// hsa-mir-519a-1 // chr19:54255651-54255735 (+) /// hsa-mir-527 // chr19:54257272-54257356 (+) /// hsa-mir-516a-1 // chr19:54259995-54260084 (+) /// hsa-mir-12…				-0.14	0.09	-0.08	0.07	0.49	0.22	-0.08	0.45
20503851	-0.1	-0.03	-1.05	down	0.603805	MIMAT0002855_st	MIMAT0002855	hsa-miR-520d-5p	miRNA	Homo sapiens	chr19	54223365	54223384	+	20	CUACAAAGGGAAGCCCUUUC	---	hsa-mir-524 // chr19:54214256-54214342 (+) /// hsa-mir-517a // chr19:54215522-54215608 (+) /// hsa-mir-519d // chr19:54216601-54216688 (+) /// hsa-mir-521-2 // chr19:54219848-54219934 (+) /// hsa-mir-520d // chr19:54223350-54223436 (+) /// hsa-mir-517b // chr19:54224330-54224396 (+) /// hsa-mir-520g // chr19:54225420-54225509 (+) /// hsa-mir-516b-2 // chr19:54228696-54228780 (+) /// hsa-mir-526a-…				-0.29	-0.29	0.07	0.12	0.07	0.03	-0.18	-0.05
20503852	-0.01	0.21	-1.165	down	0.254129	MIMAT0002856_st	MIMAT0002856	hsa-miR-520d-3p	miRNA	Homo sapiens	chr19	54223403	54223424	+	22	AAAGUGCUUCUCUUUGGUGGGU	---	hsa-mir-524 // chr19:54214256-54214342 (+) /// hsa-mir-517a // chr19:54215522-54215608 (+) /// hsa-mir-519d // chr19:54216601-54216688 (+) /// hsa-mir-521-2 // chr19:54219848-54219934 (+) /// hsa-mir-520d // chr19:54223350-54223436 (+) /// hsa-mir-517b // chr19:54224330-54224396 (+) /// hsa-mir-520g // chr19:54225420-54225509 (+) /// hsa-mir-516b-2 // chr19:54228696-54228780 (+) /// hsa-mir-526a-…				-0.15	-0.19	-0.15	0.47	0.47	0.1	-0.15	0.41
20503853	-0.08	-0.06	-1.014	down	0.816506	MIMAT0002857_st	MIMAT0002857	hsa-miR-517b-3p	miRNA	Homo sapiens	chr19	54224372	54224393	+	22	AUCGUGCAUCCCUUUAGAGUGU	---	hsa-mir-517a // chr19:54215522-54215608 (+) /// hsa-mir-519d // chr19:54216601-54216688 (+) /// hsa-mir-521-2 // chr19:54219848-54219934 (+) /// hsa-mir-520d // chr19:54223350-54223436 (+) /// hsa-mir-517b // chr19:54224330-54224396 (+) /// hsa-mir-520g // chr19:54225420-54225509 (+) /// hsa-mir-516b-2 // chr19:54228696-54228780 (+) /// hsa-mir-526a-2 // chr19:54230176-54230240 (+) /// hsa-mir-51…				-0.16	-0.13	-0.04	0.01	-0.19	-0.08	-0.04	0.08
20503854	-0.08	-0.18	1.072	up	0.474283	MIMAT0026611_st	MIMAT0026611	hsa-miR-520g-5p	miRNA	Homo sapiens	chr19	54225436	54225458	+	23	UCUAGAGGAAGCACUUUCUGUUU	---	hsa-mir-517a // chr19:54215522-54215608 (+) /// hsa-mir-519d // chr19:54216601-54216688 (+) /// hsa-mir-521-2 // chr19:54219848-54219934 (+) /// hsa-mir-520d // chr19:54223350-54223436 (+) /// hsa-mir-517b // chr19:54224330-54224396 (+) /// hsa-mir-520g // chr19:54225420-54225509 (+) /// hsa-mir-516b-2 // chr19:54228696-54228780 (+) /// hsa-mir-526a-2 // chr19:54230176-54230240 (+) /// hsa-mir-51…	miRNA-4_0	13-May-14	miRBase	0.14	-0.4	-0.21	0.14	-0.4	-0.09	-0.08	-0.17
20503855	-0.02	-0.08	1.042	up	0.697245	MIMAT0002858_st	MIMAT0002858	hsa-miR-520g-3p	miRNA	Homo sapiens	chr19	54225474	54225497	+	24	ACAAAGUGCUUCCCUUUAGAGUGU	---	hsa-mir-517a // chr19:54215522-54215608 (+) /// hsa-mir-519d // chr19:54216601-54216688 (+) /// hsa-mir-521-2 // chr19:54219848-54219934 (+) /// hsa-mir-520d // chr19:54223350-54223436 (+) /// hsa-mir-517b // chr19:54224330-54224396 (+) /// hsa-mir-520g // chr19:54225420-54225509 (+) /// hsa-mir-516b-2 // chr19:54228696-54228780 (+) /// hsa-mir-526a-2 // chr19:54230176-54230240 (+) /// hsa-mir-51…				0.11	-0.4	-0.08	0.29	-0.25	-0.08	0.17	-0.16
20503856	-0.08	0.15	-1.173	down	0.117463	MIMAT0002859_st	MIMAT0002859	hsa-miR-516b-5p	miRNA	Homo sapiens	chr19	54228711	54228732	+	22	AUCUGGAGGUAAGAAGCACUUU	---	hsa-mir-526a-2 // chr19:54230176-54230240 (+) /// hsa-mir-518e // chr19:54233092-54233179 (+) /// hsa-mir-518a-1 // chr19:54234260-54234344 (+) /// hsa-mir-518d // chr19:54238131-54238217 (+) /// hsa-mir-516b-1 // chr19:54240099-54240188 (+) /// hsa-mir-518a-2 // chr19:54242587-54242673 (+) /// hsa-mir-517c // chr19:54244567-54244661 (+) /// hsa-mir-520h // chr19:54245766-54245853 (+)				0.1	-0.36	0.08	-0.16	0.46	0.08	0.14	-0.07
20503857	-0.11	-0.08	-1.021	down	0.739147	MIMAT0002860_st	MIMAT0002860	hsa-miR-516b-3p	miRNA	Homo sapiens	chr19	54228751	54228768	+	18	UGCUUCCUUUCAGAGGGU	---	hsa-mir-526a-2 // chr19:54230176-54230240 (+) /// hsa-mir-518e // chr19:54233092-54233179 (+) /// hsa-mir-518a-1 // chr19:54234260-54234344 (+) /// hsa-mir-518d // chr19:54238131-54238217 (+) /// hsa-mir-516b-1 // chr19:54240099-54240188 (+) /// hsa-mir-518a-2 // chr19:54242587-54242673 (+) /// hsa-mir-517c // chr19:54244567-54244661 (+) /// hsa-mir-520h // chr19:54245766-54245853 (+)	miRNA-4_0	13-May-14	miRBase	0.18	-0.16	-0.25	-0.22	-0.01	-0.09	-0.08	-0.12
20503858	0.03	0	1.021	up	0.822521	MIMAT0005450_st	MIMAT0005450	hsa-miR-518e-5p	miRNA	Homo sapiens	chr19	54233107	54233128	+	22	CUCUAGAGGGAAGCGCUUUCUG	---	hsa-mir-520d // chr19:54223350-54223436 (+) /// hsa-mir-517b // chr19:54224330-54224396 (+) /// hsa-mir-520g // chr19:54225420-54225509 (+) /// hsa-mir-516b-2 // chr19:54228696-54228780 (+) /// hsa-mir-526a-2 // chr19:54230176-54230240 (+) /// hsa-mir-518e // chr19:54233092-54233179 (+) /// hsa-mir-518a-1 // chr19:54234260-54234344 (+) /// hsa-mir-518d // chr19:54238131-54238217 (+) /// hsa-mir-5…				-0.16	0.27	0.14	-0.15	0.06	0	0.09	-0.16
20503859	0.07	-0.21	1.214	up	0.0311115	MIMAT0002861_st	MIMAT0002861	hsa-miR-518e-3p	miRNA	Homo sapiens	chr19	54233145	54233165	+	21	AAAGCGCUUCCCUUCAGAGUG	---	hsa-mir-520d // chr19:54223350-54223436 (+) /// hsa-mir-517b // chr19:54224330-54224396 (+) /// hsa-mir-520g // chr19:54225420-54225509 (+) /// hsa-mir-516b-2 // chr19:54228696-54228780 (+) /// hsa-mir-526a-2 // chr19:54230176-54230240 (+) /// hsa-mir-518e // chr19:54233092-54233179 (+) /// hsa-mir-518a-1 // chr19:54234260-54234344 (+) /// hsa-mir-518d // chr19:54238131-54238217 (+) /// hsa-mir-5…				0.11	0.08	-0.16	0.25	-0.4	-0.11	-0.16	-0.16
20503860	-0.08	-0.2	1.087	up	0.194443	MIMAT0005457_st	MIMAT0005457	hsa-miR-518a-5p	miRNA	Homo sapiens	chr19	54234273	54234292	+	20	CUGCAAAGGGAAGCCCUUUC	---	hsa-mir-518e // chr19:54233092-54233179 (+) /// hsa-mir-518a-1 // chr19:54234260-54234344 (+) /// hsa-mir-518d // chr19:54238131-54238217 (+) /// hsa-mir-516b-1 // chr19:54240099-54240188 (+) /// hsa-mir-518a-2 // chr19:54242587-54242673 (+) /// hsa-mir-517c // chr19:54244567-54244661 (+) /// hsa-mir-520h // chr19:54245766-54245853 (+) /// hsa-mir-521-1 // chr19:54251890-54251976 (+)				-0.1	0.02	-0.18	-0.08	-0.19	-0.23	-0.16	-0.24
20503861	0.13	-0.05	1.133	up	0.288718	MIMAT0002863_st	MIMAT0002863	hsa-miR-518a-3p	miRNA	Homo sapiens	chr19	54234310	54234331	+	22	GAAAGCGCUUCCCUUUGCUGGA	---	hsa-mir-518e // chr19:54233092-54233179 (+) /// hsa-mir-518a-1 // chr19:54234260-54234344 (+) /// hsa-mir-518d // chr19:54238131-54238217 (+) /// hsa-mir-516b-1 // chr19:54240099-54240188 (+) /// hsa-mir-518a-2 // chr19:54242587-54242673 (+) /// hsa-mir-517c // chr19:54244567-54244661 (+) /// hsa-mir-520h // chr19:54245766-54245853 (+) /// hsa-mir-521-1 // chr19:54251890-54251976 (+)				-0.13	0.14	0.48	0.04	0.27	-0.3	-0.27	0.11
20503862	0.05	-0.03	1.057	up	0.395171	MIMAT0005456_st	MIMAT0005456	hsa-miR-518d-5p	miRNA	Homo sapiens	chr19	54238146	54238167	+	22	CUCUAGAGGGAAGCACUUUCUG	---	hsa-mir-516b-2 // chr19:54228696-54228780 (+) /// hsa-mir-526a-2 // chr19:54230176-54230240 (+) /// hsa-mir-518e // chr19:54233092-54233179 (+) /// hsa-mir-518a-1 // chr19:54234260-54234344 (+) /// hsa-mir-518d // chr19:54238131-54238217 (+) /// hsa-mir-516b-1 // chr19:54240099-54240188 (+) /// hsa-mir-518a-2 // chr19:54242587-54242673 (+) /// hsa-mir-517c // chr19:54244567-54244661 (+) /// hsa-m…				0.01	0.02	0.18	-0.01	-0.1	0.01	-0.08	0.05
20503863	-0.13	-0.14	1.007	up	0.94289	MIMAT0002864_st	MIMAT0002864	hsa-miR-518d-3p	miRNA	Homo sapiens	chr19	54238183	54238203	+	21	CAAAGCGCUUCCCUUUGGAGC	---	hsa-mir-516b-2 // chr19:54228696-54228780 (+) /// hsa-mir-526a-2 // chr19:54230176-54230240 (+) /// hsa-mir-518e // chr19:54233092-54233179 (+) /// hsa-mir-518a-1 // chr19:54234260-54234344 (+) /// hsa-mir-518d // chr19:54238131-54238217 (+) /// hsa-mir-516b-1 // chr19:54240099-54240188 (+) /// hsa-mir-518a-2 // chr19:54242587-54242673 (+) /// hsa-mir-517c // chr19:54244567-54244661 (+) /// hsa-m…				-0.16	0.07	-0.31	-0.13	-0.23	-0.08	-0.08	-0.17
20503864	-0.21	-0.14	-1.05	down	0.461801	MIMAT0002866_st	MIMAT0002866	hsa-miR-517c-3p	miRNA	Homo sapiens	chr19	54244623	54244644	+	22	AUCGUGCAUCCUUUUAGAGUGU	---	hsa-mir-518d // chr19:54238131-54238217 (+) /// hsa-mir-516b-1 // chr19:54240099-54240188 (+) /// hsa-mir-518a-2 // chr19:54242587-54242673 (+) /// hsa-mir-517c // chr19:54244567-54244661 (+) /// hsa-mir-520h // chr19:54245766-54245853 (+) /// hsa-mir-521-1 // chr19:54251890-54251976 (+) /// hsa-mir-522 // chr19:54254465-54254551 (+)				-0.11	-0.4	-0.14	-0.2	-0.18	-0.09	-0.18	-0.11
20503865	0	0.14	-1.102	down	0.260195	MIMAT0002867_st	MIMAT0002867	hsa-miR-520h	miRNA	Homo sapiens	chr19	54245820	54245841	+	22	ACAAAGUGCUUCCCUUUAGAGU	---	hsa-mir-518d // chr19:54238131-54238217 (+) /// hsa-mir-516b-1 // chr19:54240099-54240188 (+) /// hsa-mir-518a-2 // chr19:54242587-54242673 (+) /// hsa-mir-517c // chr19:54244567-54244661 (+) /// hsa-mir-520h // chr19:54245766-54245853 (+) /// hsa-mir-521-1 // chr19:54251890-54251976 (+) /// hsa-mir-522 // chr19:54254465-54254551 (+) /// hsa-mir-519a-1 // chr19:54255651-54255735 (+)				0.14	0.08	0.04	-0.25	0.29	0.17	0.22	-0.1
20503866	0.03	0	1.021	up	0.822521	MIMAT0005451_st	MIMAT0005451	hsa-miR-522-5p	miRNA	Homo sapiens	chr19	54254480	54254501	+	22	CUCUAGAGGGAAGCGCUUUCUG	---	hsa-mir-517c // chr19:54244567-54244661 (+) /// hsa-mir-520h // chr19:54245766-54245853 (+) /// hsa-mir-521-1 // chr19:54251890-54251976 (+) /// hsa-mir-522 // chr19:54254465-54254551 (+) /// hsa-mir-519a-1 // chr19:54255651-54255735 (+) /// hsa-mir-527 // chr19:54257272-54257356 (+) /// hsa-mir-516a-1 // chr19:54259995-54260084 (+) /// hsa-mir-516a-2 // chr19:54264387-54264476 (+) /// hsa-mir-12…	miRNA-4_0	13-May-14	miRBase	-0.16	0.27	0.14	-0.15	0.06	0	0.09	-0.16
20503867	-0.09	-0.08	-1.007	down	0.950264	MIMAT0002868_st	MIMAT0002868	hsa-miR-522-3p	miRNA	Homo sapiens	chr19	54254518	54254539	+	22	AAAAUGGUUCCCUUUAGAGUGU	---	hsa-mir-517c // chr19:54244567-54244661 (+) /// hsa-mir-520h // chr19:54245766-54245853 (+) /// hsa-mir-521-1 // chr19:54251890-54251976 (+) /// hsa-mir-522 // chr19:54254465-54254551 (+) /// hsa-mir-519a-1 // chr19:54255651-54255735 (+) /// hsa-mir-527 // chr19:54257272-54257356 (+) /// hsa-mir-516a-1 // chr19:54259995-54260084 (+) /// hsa-mir-516a-2 // chr19:54264387-54264476 (+) /// hsa-mir-12…				-0.15	-0.17	-0.03	0	-0.02	-0.32	0.19	-0.17
20503868	0.03	0	1.021	up	0.822521	MIMAT0005452_st	MIMAT0005452	hsa-miR-519a-5p	miRNA	Homo sapiens	chr19	54255665	54255686	+	22	CUCUAGAGGGAAGCGCUUUCUG	---	hsa-mir-520h // chr19:54245766-54245853 (+) /// hsa-mir-521-1 // chr19:54251890-54251976 (+) /// hsa-mir-522 // chr19:54254465-54254551 (+) /// hsa-mir-519a-1 // chr19:54255651-54255735 (+) /// hsa-mir-527 // chr19:54257272-54257356 (+) /// hsa-mir-516a-1 // chr19:54259995-54260084 (+) /// hsa-mir-516a-2 // chr19:54264387-54264476 (+) /// hsa-mir-519a-2 // chr19:54265598-54265684 (+) /// hsa-mir-…	miRNA-4_0	13-May-14	miRBase	-0.16	0.27	0.14	-0.15	0.06	0	0.09	-0.16
20503869	-0.12	0	-1.087	down	0.284315	MIMAT0002869_st	MIMAT0002869	hsa-miR-519a-3p	miRNA	Homo sapiens	chr19	54255703	54255724	+	22	AAAGUGCAUCCUUUUAGAGUGU	ENST00000597619 // sense // exon // 1 /// OTTHUMT00000465676 // sense // exon // 1	hsa-mir-519a-1 // chr19:54255651-54255735 (+) /// hsa-mir-527 // chr19:54257272-54257356 (+) /// hsa-mir-516a-1 // chr19:54259995-54260084 (+) /// hsa-mir-516a-2 // chr19:54264387-54264476 (+) /// hsa-mir-519a-2 // chr19:54265598-54265684 (+) /// hsa-mir-1283-2 // chr19:54261486-54261572 (+)				-0.11	-0.08	-0.08	-0.23	-0.2	-0.05	-0.02	0.27
20503870	-0.08	-0.2	1.087	up	0.194443	MIMAT0002862_st	MIMAT0002862	hsa-miR-527	miRNA	Homo sapiens	chr19	54257285	54257304	+	20	CUGCAAAGGGAAGCCCUUUC	---	hsa-mir-521-1 // chr19:54251890-54251976 (+) /// hsa-mir-522 // chr19:54254465-54254551 (+) /// hsa-mir-519a-1 // chr19:54255651-54255735 (+) /// hsa-mir-527 // chr19:54257272-54257356 (+) /// hsa-mir-516a-1 // chr19:54259995-54260084 (+) /// hsa-mir-516a-2 // chr19:54264387-54264476 (+) /// hsa-mir-519a-2 // chr19:54265598-54265684 (+) /// hsa-mir-1283-2 // chr19:54261486-54261572 (+)	miRNA-4_0	13-May-14	miRBase	-0.1	0.02	-0.18	-0.08	-0.19	-0.23	-0.16	-0.24
20503871	-0.19	0.03	-1.165	down	0.0599345	MIMAT0004770_st	MIMAT0004770	hsa-miR-516a-5p	miRNA	Homo sapiens	chr19	54260010	54260032	+	23	UUCUCGAGGAAAGAAGCACUUUC	---	hsa-mir-522 // chr19:54254465-54254551 (+) /// hsa-mir-519a-1 // chr19:54255651-54255735 (+) /// hsa-mir-527 // chr19:54257272-54257356 (+) /// hsa-mir-516a-1 // chr19:54259995-54260084 (+) /// hsa-mir-516a-2 // chr19:54264387-54264476 (+) /// hsa-mir-519a-2 // chr19:54265598-54265684 (+) /// hsa-mir-1283-2 // chr19:54261486-54261572 (+)	miRNA-4_0	13-May-14	miRBase	-0.35	-0.11	-0.12	-0.18	0.04	-0.12	-0.02	0.2
20503872	-0.11	-0.08	-1.021	down	0.739147	MIMAT0006778_st	MIMAT0006778	hsa-miR-516a-3p	miRNA	Homo sapiens	chr19	54260055	54260072	+	18	UGCUUCCUUUCAGAGGGU	---	hsa-mir-522 // chr19:54254465-54254551 (+) /// hsa-mir-519a-1 // chr19:54255651-54255735 (+) /// hsa-mir-527 // chr19:54257272-54257356 (+) /// hsa-mir-516a-1 // chr19:54259995-54260084 (+) /// hsa-mir-516a-2 // chr19:54264387-54264476 (+) /// hsa-mir-519a-2 // chr19:54265598-54265684 (+) /// hsa-mir-1283-2 // chr19:54261486-54261572 (+)	miRNA-4_0	13-May-14	miRBase	0.18	-0.16	-0.25	-0.22	-0.01	-0.09	-0.08	-0.12
20503873	0.08	0.05	1.021	up	0.719198	MIMAT0002870_st	MIMAT0002870	hsa-miR-499a-5p	miRNA	Homo sapiens	chr20	33578211	33578231	+	21	UUAAGACUUGCAGUGAUGUUU	ENST00000262873 // sense // intron // 20 /// OTTHUMT00000078833 // sense // intron // 20	hsa-mir-499a // chr20:33578179-33578300 (+) /// hsa-mir-499b // chr20:33578203-33578275 (-)				0.06	0.06	0.2	0.01	-0.01	0.14	-0.08	0.14
20503874	0.02	0.05	-1.021	down	0.869233	MIMAT0004772_st	MIMAT0004772	hsa-miR-499a-3p	miRNA	Homo sapiens	chr20	33578248	33578269	+	22	AACAUCACAGCAAGUCUGUGCU	ENST00000262873 // sense // intron // 20 /// OTTHUMT00000078833 // sense // intron // 20	hsa-mir-499a // chr20:33578179-33578300 (+) /// hsa-mir-499b // chr20:33578203-33578275 (-)				0.37	-0.19	-0.04	-0.04	-0.18	0.34	0.15	-0.11
20503875	0.13	0.02	1.079	up	0.539046	MIMAT0004773_st	MIMAT0004773	hsa-miR-500a-5p	miRNA	Homo sapiens	chrX	49773051	49773073	+	23	UAAUCCUUGCUACCUGGGUGAGA	ENST00000376088 // sense // intron // 3 /// ENST00000376091 // sense // intron // 3 /// ENST00000482218 // sense // intron // 3 /// OTTHUMT00000056542 // sense // intron // 3 /// OTTHUMT00000056543 // sense // intron // 3 /// OTTHUMT00000109349 // sense // intron // 3	hsa-mir-188 // chrX:49768109-49768194 (+) /// hsa-mir-362 // chrX:49773572-49773636 (+) /// hsa-mir-500a // chrX:49773039-49773122 (+) /// hsa-mir-501 // chrX:49774330-49774413 (+) /// hsa-mir-502 // chrX:49779206-49779291 (+) /// hsa-mir-532 // chrX:49767754-49767844 (+) /// hsa-mir-660 // chrX:49777849-49777945 (+) /// hsa-mir-500b // chrX:49775280-49775358 (+)	miRNA-4_0	13-May-14	miRBase	-0.13	0.6	0.14	-0.09	0.02	-0.18	-0.17	0.4
20503876	-0.03	-0.13	1.072	up	0.472992	MIMAT0002871_st	MIMAT0002871	hsa-miR-500a-3p	miRNA	Homo sapiens	chrX	49773090	49773111	+	22	AUGCACCUGGGCAAGGAUUCUG	ENST00000376088 // sense // intron // 3 /// ENST00000376091 // sense // intron // 3 /// ENST00000482218 // sense // intron // 3 /// OTTHUMT00000056542 // sense // intron // 3 /// OTTHUMT00000056543 // sense // intron // 3 /// OTTHUMT00000109349 // sense // intron // 3	hsa-mir-188 // chrX:49768109-49768194 (+) /// hsa-mir-362 // chrX:49773572-49773636 (+) /// hsa-mir-500a // chrX:49773039-49773122 (+) /// hsa-mir-501 // chrX:49774330-49774413 (+) /// hsa-mir-502 // chrX:49779206-49779291 (+) /// hsa-mir-532 // chrX:49767754-49767844 (+) /// hsa-mir-660 // chrX:49777849-49777945 (+) /// hsa-mir-500b // chrX:49775280-49775358 (+)				0.09	0.08	-0.29	-0.02	0.03	-0.04	-0.08	-0.43
20503877	-0.16	-0.04	-1.087	down	0.208807	MIMAT0002872_st	MIMAT0002872	hsa-miR-501-5p	miRNA	Homo sapiens	chrX	49774343	49774364	+	22	AAUCCUUUGUCCCUGGGUGAGA	ENST00000376088 // sense // intron // 3 /// ENST00000376091 // sense // intron // 3 /// ENST00000482218 // sense // intron // 3 /// OTTHUMT00000056542 // sense // intron // 3 /// OTTHUMT00000056543 // sense // intron // 3 /// OTTHUMT00000109349 // sense // intron // 3	hsa-mir-188 // chrX:49768109-49768194 (+) /// hsa-mir-362 // chrX:49773572-49773636 (+) /// hsa-mir-500a // chrX:49773039-49773122 (+) /// hsa-mir-501 // chrX:49774330-49774413 (+) /// hsa-mir-502 // chrX:49779206-49779291 (+) /// hsa-mir-532 // chrX:49767754-49767844 (+) /// hsa-mir-660 // chrX:49777849-49777945 (+) /// hsa-mir-500b // chrX:49775280-49775358 (+)				-0.21	-0.16	-0.08	-0.21	-0.06	0.16	-0.08	-0.16
20503878	0.11	0.02	1.064	up	0.477797	MIMAT0004774_st	MIMAT0004774	hsa-miR-501-3p	miRNA	Homo sapiens	chrX	49774380	49774401	+	22	AAUGCACCCGGGCAAGGAUUCU	ENST00000376088 // sense // intron // 3 /// ENST00000376091 // sense // intron // 3 /// ENST00000482218 // sense // intron // 3 /// OTTHUMT00000056542 // sense // intron // 3 /// OTTHUMT00000056543 // sense // intron // 3 /// OTTHUMT00000109349 // sense // intron // 3	hsa-mir-188 // chrX:49768109-49768194 (+) /// hsa-mir-362 // chrX:49773572-49773636 (+) /// hsa-mir-500a // chrX:49773039-49773122 (+) /// hsa-mir-501 // chrX:49774330-49774413 (+) /// hsa-mir-502 // chrX:49779206-49779291 (+) /// hsa-mir-532 // chrX:49767754-49767844 (+) /// hsa-mir-660 // chrX:49777849-49777945 (+) /// hsa-mir-500b // chrX:49775280-49775358 (+)				0.18	-0.16	0.14	0.27	0.17	0.18	-0.11	-0.18
20503879	0.11	-0.08	1.141	up	0.0785655	MIMAT0002873_st	MIMAT0002873	hsa-miR-502-5p	miRNA	Homo sapiens	chrX	49779221	49779241	+	21	AUCCUUGCUAUCUGGGUGCUA	ENST00000376088 // sense // intron // 3 /// ENST00000376091 // sense // intron // 3 /// ENST00000482218 // sense // intron // 3 /// OTTHUMT00000056542 // sense // intron // 3 /// OTTHUMT00000056543 // sense // intron // 3 /// OTTHUMT00000109349 // sense // intron // 3	hsa-mir-362 // chrX:49773572-49773636 (+) /// hsa-mir-500a // chrX:49773039-49773122 (+) /// hsa-mir-501 // chrX:49774330-49774413 (+) /// hsa-mir-502 // chrX:49779206-49779291 (+) /// hsa-mir-660 // chrX:49777849-49777945 (+) /// hsa-mir-500b // chrX:49775280-49775358 (+)				0.12	0.09	0.26	-0.04	0.03	-0.08	-0.11	-0.16
20503880	0.02	0.06	-1.028	down	0.708195	MIMAT0004775_st	MIMAT0004775	hsa-miR-502-3p	miRNA	Homo sapiens	chrX	49779257	49779278	+	22	AAUGCACCUGGGCAAGGAUUCA	ENST00000376088 // sense // intron // 3 /// ENST00000376091 // sense // intron // 3 /// ENST00000482218 // sense // intron // 3 /// OTTHUMT00000056542 // sense // intron // 3 /// OTTHUMT00000056543 // sense // intron // 3 /// OTTHUMT00000109349 // sense // intron // 3	hsa-mir-362 // chrX:49773572-49773636 (+) /// hsa-mir-500a // chrX:49773039-49773122 (+) /// hsa-mir-501 // chrX:49774330-49774413 (+) /// hsa-mir-502 // chrX:49779206-49779291 (+) /// hsa-mir-660 // chrX:49777849-49777945 (+) /// hsa-mir-500b // chrX:49775280-49775358 (+)				0.14	0.06	-0.11	0	0	-0.11	0.22	0.14
20503881	0.03	-0.06	1.064	up	0.460909	MIMAT0031074_st	MIMAT0031074	hsa-miR-450a-2-3p	miRNA	Homo sapiens	chrX	133674559	133674580	-	22	AUUGGGGACAUUUUGCAUUCAU	---	hsa-mir-424 // chrX:133680644-133680741 (-) /// hsa-mir-450a-1 // chrX:133674371-133674461 (-) /// hsa-mir-450a-2 // chrX:133674538-133674637 (-) /// hsa-mir-503 // chrX:133680358-133680428 (-) /// hsa-mir-542 // chrX:133675371-133675467 (-) /// hsa-mir-450b // chrX:133674215-133674292 (-)	miRNA-4_0	13-May-14	miRBase	-0.16	0.09	0.19	0.01	0.01	0.18	-0.09	-0.36
20503882	0.33	0.43	-1.072	down	0.351484	MIMAT0002874_st	MIMAT0002874	hsa-miR-503-5p	miRNA	Homo sapiens	chrX	133680401	133680423	-	23	UAGCAGCGGGAACAGUUCUGCAG	ENST00000414769 // sense // intron // 1 /// ENST00000440570 // sense // intron // 1 /// ENST00000441492 // sense // intron // 1 /// OTTHUMT00000058369 // sense // intron // 1 /// OTTHUMT00000058370 // sense // intron // 1 /// OTTHUMT00000058372 // sense // intron // 1	hsa-mir-424 // chrX:133680644-133680741 (-) /// hsa-mir-450a-1 // chrX:133674371-133674461 (-) /// hsa-mir-450a-2 // chrX:133674538-133674637 (-) /// hsa-mir-503 // chrX:133680358-133680428 (-) /// hsa-mir-542 // chrX:133675371-133675467 (-) /// hsa-mir-450b // chrX:133674215-133674292 (-)				0.48	0.35	0.2	0.28	0.53	0.2	0.52	0.48
20503883	0	0.18	-1.133	down	0.111707	MIMAT0022925_st	MIMAT0022925	hsa-miR-503-3p	miRNA	Homo sapiens	chrX	133680361	133680383	-	23	GGGGUAUUGUUUCCGCUGCCAGG	ENST00000414769 // sense // intron // 1 /// ENST00000440570 // sense // intron // 1 /// ENST00000441492 // sense // intron // 1 /// OTTHUMT00000058369 // sense // intron // 1 /// OTTHUMT00000058370 // sense // intron // 1 /// OTTHUMT00000058372 // sense // intron // 1	hsa-mir-424 // chrX:133680644-133680741 (-) /// hsa-mir-450a-1 // chrX:133674371-133674461 (-) /// hsa-mir-450a-2 // chrX:133674538-133674637 (-) /// hsa-mir-503 // chrX:133680358-133680428 (-) /// hsa-mir-542 // chrX:133675371-133675467 (-) /// hsa-mir-450b // chrX:133674215-133674292 (-)	miRNA-4_0	13-May-14	miRBase	0.02	-0.1	0.1	-0.02	0.01	0.18	0.38	0.14
20503884	-0.01	-0.05	1.028	up	0.75675	MIMAT0002875_st	MIMAT0002875	hsa-miR-504-5p	miRNA	Homo sapiens	chrX	137749921	137749942	-	22	AGACCCUGGUCUGCACUCUAUC	ENST00000305414 // sense // intron // 3 /// ENST00000315930 // sense // intron // 3 /// ENST00000370603 // sense // intron // 4 /// ENST00000436198 // sense // intron // 5 /// ENST00000441825 // sense // intron // 3 /// ENST00000455663 // sense // intron // 5 /// ENST00000541469 // sense // intron // 3 /// OTTHUMT00000058534 // sense // intron // 3 /// OTTHUMT00000058535 // sense // intron // 3 /…	---				-0.16	-0.1	-0.08	0.31	0.26	-0.08	-0.31	-0.08
20503885	0.48	0.58	-1.072	down	0.313598	MIMAT0026612_st	MIMAT0026612	hsa-miR-504-3p	miRNA	Homo sapiens	chrX	137749885	137749905	-	21	GGGAGUGCAGGGCAGGGUUUC	ENST00000305414 // sense // intron // 3 /// ENST00000315930 // sense // intron // 3 /// ENST00000370603 // sense // intron // 4 /// ENST00000436198 // sense // intron // 5 /// ENST00000441825 // sense // intron // 3 /// ENST00000455663 // sense // intron // 5 /// ENST00000541469 // sense // intron // 3 /// OTTHUMT00000058534 // sense // intron // 3 /// OTTHUMT00000058535 // sense // intron // 3 /…	---	miRNA-4_0	13-May-14	miRBase	0.53	0.49	0.3	0.58	0.76	0.53	0.51	0.53
20503886	-0.01	-0.12	1.079	up	0.246447	MIMAT0004776_st	MIMAT0004776	hsa-miR-505-5p	miRNA	Homo sapiens	chrX	139006355	139006376	-	22	GGGAGCCAGGAAGUAUUGAUGU	ENST00000370557 // sense // intron // 1 /// ENST00000485626 // sense // intron // 1 /// OTTHUMT00000058566 // sense // intron // 1 /// OTTHUMT00000058570 // sense // intron // 1	---	miRNA-4_0	13-May-14	miRBase	0	0.09	-0.11	-0.01	-0.17	-0.08	-0.24	0
20503887	0.06	0.12	-1.042	down	0.512381	MIMAT0002876_st	MIMAT0002876	hsa-miR-505-3p	miRNA	Homo sapiens	chrX	139006319	139006340	-	22	CGUCAACACUUGCUGGUUUCCU	ENST00000370557 // sense // intron // 1 /// ENST00000485626 // sense // intron // 1 /// OTTHUMT00000058566 // sense // intron // 1 /// OTTHUMT00000058570 // sense // intron // 1	---				0.03	0.03	0.15	0.01	-0.02	0.05	0.11	0.36
20503888	0.1	0.11	-1.007	down	0.932249	MIMAT0002877_st	MIMAT0002877	hsa-miR-513a-5p	miRNA	Homo sapiens	chrX	146295056	146295073	-	18	UUCACAGGGAGGUGUCAU	---	hsa-mir-513a-2 // chrX:146307344-146307470 (-) /// hsa-mir-506 // chrX:146312238-146312361 (-) /// hsa-mir-507 // chrX:146312502-146312595 (-)				0.13	-0.06	0.26	0.05	-0.05	0.26	0.26	-0.05
20503889	-0.02	-0.15	1.094	up	0.183401	MIMAT0004777_st	MIMAT0004777	hsa-miR-513a-3p	miRNA	Homo sapiens	chrX	146295016	146295038	-	23	UAAAUUUCACCUUUCUGAGAAGG	---	hsa-mir-513a-2 // chrX:146307344-146307470 (-) /// hsa-mir-506 // chrX:146312238-146312361 (-) /// hsa-mir-507 // chrX:146312502-146312595 (-)				-0.07	0.06	-0.01	-0.04	0.03	-0.23	-0.28	-0.13
20503890	0.18	-0.02	1.149	up	0.0666719	MIMAT0022701_st	MIMAT0022701	hsa-miR-506-5p	miRNA	Homo sapiens	chrX	146312306	146312327	-	22	UAUUCAGGAAGGUGUUACUUAA	---	hsa-mir-513a-2 // chrX:146307344-146307470 (-) /// hsa-mir-506 // chrX:146312238-146312361 (-) /// hsa-mir-507 // chrX:146312502-146312595 (-) /// hsa-mir-508 // chrX:146318431-146318545 (-)	miRNA-4_0	13-May-14	miRBase	0.37	0.04	0.24	0.07	0.03	0.02	-0.05	-0.1
20503891	-0.04	0	-1.028	down	0.744539	MIMAT0002878_st	MIMAT0002878	hsa-miR-506-3p	miRNA	Homo sapiens	chrX	146312271	146312291	-	21	UAAGGCACCCUUCUGAGUAGA	---	hsa-mir-513a-2 // chrX:146307344-146307470 (-) /// hsa-mir-506 // chrX:146312238-146312361 (-) /// hsa-mir-507 // chrX:146312502-146312595 (-) /// hsa-mir-508 // chrX:146318431-146318545 (-)				0.03	-0.09	0.09	-0.18	0.28	0.03	-0.21	-0.09
20503892	0.02	-0.15	1.125	up	0.131551	MIMAT0002879_st	MIMAT0002879	hsa-miR-507	miRNA	Homo sapiens	chrX	146312520	146312540	-	21	UUUUGCACCUUUUGGAGUGAA	---	hsa-mir-513a-2 // chrX:146307344-146307470 (-) /// hsa-mir-506 // chrX:146312238-146312361 (-) /// hsa-mir-507 // chrX:146312502-146312595 (-) /// hsa-mir-508 // chrX:146318431-146318545 (-)				0.02	0.17	0.12	-0.22	-0.06	-0.27	-0.12	-0.16
20503893	0.28	-0.03	1.24	up	0.0101298	MIMAT0004778_st	MIMAT0004778	hsa-miR-508-5p	miRNA	Homo sapiens	chrX	146318498	146318520	-	23	UACUCCAGAGGGCGUCACUCAUG	---	hsa-mir-506 // chrX:146312238-146312361 (-) /// hsa-mir-507 // chrX:146312502-146312595 (-) /// hsa-mir-508 // chrX:146318431-146318545 (-)				0.24	0.45	0.13	0.28	-0.01	-0.08	-0.09	0.07
20503894	-0.24	-0.18	-1.042	down	0.572503	MIMAT0002880_st	MIMAT0002880	hsa-miR-508-3p	miRNA	Homo sapiens	chrX	146318463	146318485	-	23	UGAUUGUAGCCUUUUGGAGUAGA	---	hsa-mir-506 // chrX:146312238-146312361 (-) /// hsa-mir-507 // chrX:146312502-146312595 (-) /// hsa-mir-508 // chrX:146318431-146318545 (-)				-0.16	-0.37	-0.08	-0.36	-0.01	-0.29	-0.04	-0.36
20503895	0.04	0.03	1.007	up	0.933298	MIMAT0004779_st	MIMAT0004779	hsa-miR-509-5p	miRNA	Homo sapiens	chrX	146340329	146340349	-	21	UACUGCAGACAGUGGCAAUCA	---	hsa-mir-509-1 // chrX:146342050-146342143 (-) /// hsa-mir-509-2 // chrX:146340278-146340368 (-) /// hsa-mir-509-3 // chrX:146341170-146341244 (-) /// hsa-mir-514b // chrX:146331669-146331748 (-)				-0.29	0.15	0.07	0.22	-0.01	0.06	0.07	-0.01
20503896	-0.17	0.07	-1.181	down	0.132478	MIMAT0002881_st	MIMAT0002881	hsa-miR-509-3p	miRNA	Homo sapiens	chrX	146340293	146340314	-	22	UGAUUGGUACGUCUGUGGGUAG	---	hsa-mir-509-1 // chrX:146342050-146342143 (-) /// hsa-mir-509-2 // chrX:146340278-146340368 (-) /// hsa-mir-509-3 // chrX:146341170-146341244 (-) /// hsa-mir-514b // chrX:146331669-146331748 (-)				-0.15	-0.4	0	-0.14	0.01	-0.09	0.52	-0.15
20503897	-0.04	-0.07	1.021	up	0.864391	MIMAT0002882_st	MIMAT0002882	hsa-miR-510-5p	miRNA	Homo sapiens	chrX	146353896	146353917	-	22	UACUCAGGAGAGUGGCAAUCAC	---	hsa-mir-510 // chrX:146353853-146353926 (-) /// hsa-mir-514a-1 // chrX:146360765-146360862 (-) /// hsa-mir-514a-2 // chrX:146363461-146363548 (-)				-0.09	-0.09	0.34	-0.34	-0.18	0.03	0.2	-0.34
20503898	-0.01	-0.01	1	none	0.985346	MIMAT0026613_st	MIMAT0026613	hsa-miR-510-3p	miRNA	Homo sapiens	chrX	146353860	146353880	-	21	AUUGAAACCUCUAAGAGUGGA	---	hsa-mir-510 // chrX:146353853-146353926 (-) /// hsa-mir-514a-1 // chrX:146360765-146360862 (-) /// hsa-mir-514a-2 // chrX:146363461-146363548 (-)	miRNA-4_0	13-May-14	miRBase	0.16	0.11	-0.08	-0.23	0	0.14	-0.33	0.16
20503899	-0.1	0.1	-1.149	down	0.119364	MIMAT0022702_st	MIMAT0022702	hsa-miR-514a-5p	miRNA	Homo sapiens	chrX	146360819	146360841	-	23	UACUCUGGAGAGUGACAAUCAUG	---	hsa-mir-514a-1 // chrX:146360765-146360862 (-) /// hsa-mir-514a-2 // chrX:146363461-146363548 (-) /// hsa-mir-514a-3 // chrX:146366159-146366246 (-)	miRNA-4_0	13-May-14	miRBase	-0.16	-0.18	0.19	-0.25	0.19	-0.09	0.19	0.11
20503900	-0.1	-0.06	-1.028	down	0.763031	MIMAT0002883_st	MIMAT0002883	hsa-miR-514a-3p	miRNA	Homo sapiens	chrX	146360784	146360804	-	21	AUUGACACUUCUGUGAGUAGA	---	hsa-mir-514a-1 // chrX:146360765-146360862 (-) /// hsa-mir-514a-2 // chrX:146363461-146363548 (-) /// hsa-mir-514a-3 // chrX:146366159-146366246 (-)				-0.13	-0.13	-0.11	-0.03	-0.25	0.36	-0.04	-0.3
20503907	-0.04	-0.12	1.057	up	0.54714	MIMAT0002888_st	MIMAT0002888	hsa-miR-532-5p	miRNA	Homo sapiens	chrX	49767773	49767794	+	22	CAUGCCUUGAGUGUAGGACCGU	ENST00000376088 // sense // intron // 3 /// ENST00000376091 // sense // intron // 3 /// ENST00000482218 // sense // intron // 3 /// OTTHUMT00000056542 // sense // intron // 3 /// OTTHUMT00000056543 // sense // intron // 3 /// OTTHUMT00000109349 // sense // intron // 3	hsa-mir-188 // chrX:49768109-49768194 (+) /// hsa-mir-362 // chrX:49773572-49773636 (+) /// hsa-mir-500a // chrX:49773039-49773122 (+) /// hsa-mir-501 // chrX:49774330-49774413 (+) /// hsa-mir-532 // chrX:49767754-49767844 (+) /// hsa-mir-500b // chrX:49775280-49775358 (+)				-0.11	-0.02	0.2	-0.24	-0.13	-0.34	-0.02	0.02
20503908	0.23	0.09	1.102	up	0.348341	MIMAT0004780_st	MIMAT0004780	hsa-miR-532-3p	miRNA	Homo sapiens	chrX	49767810	49767831	+	22	CCUCCCACACCCAAGGCUUGCA	ENST00000376088 // sense // intron // 3 /// ENST00000376091 // sense // intron // 3 /// ENST00000482218 // sense // intron // 3 /// OTTHUMT00000056542 // sense // intron // 3 /// OTTHUMT00000056543 // sense // intron // 3 /// OTTHUMT00000109349 // sense // intron // 3	hsa-mir-188 // chrX:49768109-49768194 (+) /// hsa-mir-362 // chrX:49773572-49773636 (+) /// hsa-mir-500a // chrX:49773039-49773122 (+) /// hsa-mir-501 // chrX:49774330-49774413 (+) /// hsa-mir-532 // chrX:49767754-49767844 (+) /// hsa-mir-500b // chrX:49775280-49775358 (+)				0.06	0.49	0.48	-0.11	0.14	-0.1	0.21	0.1
20504186	0.06	-0.05	1.079	up	0.477316	MIMAT0003150_st	MIMAT0003150	hsa-miR-455-5p	miRNA	Homo sapiens	chr9	116971729	116971750	+	22	UAUGUGCCUUUGGACUACAUCG	ENST00000356083 // sense // intron // 10 /// ENST00000451716 // sense // intron // 5 /// ENST00000494090 // sense // intron // 7 /// OTTHUMT00000053763 // sense // intron // 10 /// OTTHUMT00000053764 // sense // intron // 7 /// OTTHUMT00000053766 // sense // intron // 5	---				0.32	-0.16	0.2	-0.12	0.3	-0.34	-0.09	-0.08
20504187	3.56	3.19	1.292	up	0.0761366	MIMAT0004784_st	MIMAT0004784	hsa-miR-455-3p	miRNA	Homo sapiens	chr9	116971767	116971787	+	21	GCAGUCCAUGGGCAUAUACAC	ENST00000356083 // sense // intron // 10 /// ENST00000451716 // sense // intron // 5 /// ENST00000494090 // sense // intron // 7 /// OTTHUMT00000053763 // sense // intron // 10 /// OTTHUMT00000053764 // sense // intron // 7 /// OTTHUMT00000053766 // sense // intron // 5	---				4.01	3.22	3.8	3.2	3.52	3.06	3.09	3.08
20504188	-0.13	-0.04	-1.064	down	0.456876	MIMAT0003163_st	MIMAT0003163	hsa-miR-539-5p	miRNA	Homo sapiens	chr14	101513666	101513687	+	22	GGAGAAAUUAUCCUUGGUGUGU	ENST00000553692 // sense // intron // 1 /// OTTHUMT00000414538 // sense // intron // 1	hsa-mir-134 // chr14:101521024-101521096 (+) /// hsa-mir-376c // chr14:101506027-101506092 (+) /// hsa-mir-376a-1 // chr14:101507119-101507186 (+) /// hsa-mir-381 // chr14:101512257-101512331 (+) /// hsa-mir-382 // chr14:101520643-101520718 (+) /// hsa-mir-376b // chr14:101506773-101506872 (+) /// hsa-mir-485 // chr14:101521756-101521828 (+) /// hsa-mir-487a // chr14:101518783-101518862 (+) /// h…	miRNA-4_0	13-May-14	miRBase	-0.16	-0.16	0.11	-0.31	0.15	-0.08	-0.1	-0.14
20504189	-0.06	-0.02	-1.028	down	0.800847	MIMAT0022705_st	MIMAT0022705	hsa-miR-539-3p	miRNA	Homo sapiens	chr14	101513706	101513727	+	22	AUCAUACAAGGACAAUUUCUUU	ENST00000553692 // sense // intron // 1 /// OTTHUMT00000414538 // sense // intron // 1	hsa-mir-134 // chr14:101521024-101521096 (+) /// hsa-mir-376c // chr14:101506027-101506092 (+) /// hsa-mir-376a-1 // chr14:101507119-101507186 (+) /// hsa-mir-381 // chr14:101512257-101512331 (+) /// hsa-mir-382 // chr14:101520643-101520718 (+) /// hsa-mir-376b // chr14:101506773-101506872 (+) /// hsa-mir-485 // chr14:101521756-101521828 (+) /// hsa-mir-487a // chr14:101518783-101518862 (+) /// h…	miRNA-4_0	13-May-14	miRBase	-0.16	0.19	0	-0.25	-0.29	-0.12	0.19	0.14
20504190	-0.13	-0.18	1.035	up	0.667455	MIMAT0003164_st	MIMAT0003164	hsa-miR-544a	miRNA	Homo sapiens	chr14	101515049	101515070	+	22	AUUCUGCAUUUUUAGCAAGUUC	ENST00000553692 // sense // intron // 1 /// OTTHUMT00000414538 // sense // intron // 1	hsa-mir-134 // chr14:101521024-101521096 (+) /// hsa-mir-376c // chr14:101506027-101506092 (+) /// hsa-mir-376a-1 // chr14:101507119-101507186 (+) /// hsa-mir-381 // chr14:101512257-101512331 (+) /// hsa-mir-382 // chr14:101520643-101520718 (+) /// hsa-mir-376b // chr14:101506773-101506872 (+) /// hsa-mir-485 // chr14:101521756-101521828 (+) /// hsa-mir-487a // chr14:101518783-101518862 (+) /// h…				-0.06	0.09	-0.32	-0.23	-0.25	-0.06	-0.1	-0.31
20504191	-0.07	-0.17	1.072	up	0.35077	MIMAT0004785_st	MIMAT0004785	hsa-miR-545-5p	miRNA	Homo sapiens	chrX	73506999	73507020	-	22	UCAGUAAAUGUUUAUUAGAUGA	ENST00000418855 // sense // intron // 1 /// ENST00000423992 // sense // intron // 1 /// ENST00000429124 // sense // intron // 1 /// ENST00000430772 // sense // intron // 1 /// ENST00000455395 // sense // intron // 1 /// ENST00000602420 // sense // intron // 1 /// ENST00000602576 // sense // intron // 1 /// ENST00000602776 // sense // intron // 1 /// ENST00000602812 // sense // intron // 1 /// ENS…	hsa-mir-374a // chrX:73507121-73507192 (-) /// hsa-mir-545 // chrX:73506939-73507044 (-)	miRNA-4_0	13-May-14	miRBase	-0.2	-0.03	0.08	-0.12	-0.2	-0.33	-0.2	0.04
20504192	-0.1	-0.09	-1.007	down	0.941191	MIMAT0003165_st	MIMAT0003165	hsa-miR-545-3p	miRNA	Homo sapiens	chrX	73506961	73506982	-	22	UCAGCAAACAUUUAUUGUGUGC	ENST00000418855 // sense // intron // 1 /// ENST00000423992 // sense // intron // 1 /// ENST00000429124 // sense // intron // 1 /// ENST00000430772 // sense // intron // 1 /// ENST00000455395 // sense // intron // 1 /// ENST00000602420 // sense // intron // 1 /// ENST00000602576 // sense // intron // 1 /// ENST00000602776 // sense // intron // 1 /// ENST00000602812 // sense // intron // 1 /// ENS…	hsa-mir-374a // chrX:73507121-73507192 (-) /// hsa-mir-545 // chrX:73506939-73507044 (-)				-0.04	-0.04	-0.08	-0.23	0.02	-0.2	0.23	-0.4
20504216	-0.06	-0.06	1	none	0.971761	MIMAT0022928_st	MIMAT0022928	hsa-miR-376a-2-5p	miRNA	Homo sapiens	chr14	101506417	101506437	+	21	GGUAGAUUUUCCUUCUAUGGU	---	hsa-mir-376c // chr14:101506027-101506092 (+) /// hsa-mir-376a-1 // chr14:101507119-101507186 (+) /// hsa-mir-381 // chr14:101512257-101512331 (+) /// hsa-mir-376b // chr14:101506773-101506872 (+) /// hsa-mir-495 // chr14:101500092-101500173 (+) /// hsa-mir-539 // chr14:101513658-101513735 (+) /// hsa-mir-544a // chr14:101514995-101515085 (+) /// hsa-mir-376a-2 // chr14:101506406-101506485 (+) //…	miRNA-4_0	13-May-14	miRBase	-0.12	-0.13	-0.34	0.36	0.04	-0.05	-0.11	-0.13
20504217	0.16	0.06	1.072	up	0.377932	MIMAT0026614_st	MIMAT0026614	hsa-miR-487b-5p	miRNA	Homo sapiens	chr14	101512806	101512827	+	22	GUGGUUAUCCCUGUCCUGUUCG	ENST00000553692 // sense // intron // 1 /// OTTHUMT00000414538 // sense // intron // 1	hsa-mir-134 // chr14:101521024-101521096 (+) /// hsa-mir-376c // chr14:101506027-101506092 (+) /// hsa-mir-376a-1 // chr14:101507119-101507186 (+) /// hsa-mir-381 // chr14:101512257-101512331 (+) /// hsa-mir-382 // chr14:101520643-101520718 (+) /// hsa-mir-376b // chr14:101506773-101506872 (+) /// hsa-mir-485 // chr14:101521756-101521828 (+) /// hsa-mir-487a // chr14:101518783-101518862 (+) /// h…	miRNA-4_0	13-May-14	miRBase	0.31	0.09	0.01	0.24	0.07	0.17	0.14	-0.12
20504218	0.42	-0.12	1.454	up	0.0113729	MIMAT0003180_st	MIMAT0003180	hsa-miR-487b-3p	miRNA	Homo sapiens	chr14	101512842	101512863	+	22	AAUCGUACAGGGUCAUCCACUU	ENST00000553692 // sense // intron // 1 /// OTTHUMT00000414538 // sense // intron // 1	hsa-mir-134 // chr14:101521024-101521096 (+) /// hsa-mir-376c // chr14:101506027-101506092 (+) /// hsa-mir-376a-1 // chr14:101507119-101507186 (+) /// hsa-mir-381 // chr14:101512257-101512331 (+) /// hsa-mir-382 // chr14:101520643-101520718 (+) /// hsa-mir-376b // chr14:101506773-101506872 (+) /// hsa-mir-485 // chr14:101521756-101521828 (+) /// hsa-mir-487a // chr14:101518783-101518862 (+) /// h…				0.57	0.11	0.85	0.15	-0.25	0.25	-0.21	-0.26
20504268	-0.06	0.06	-1.087	down	0.243936	MIMAT0003214_st	MIMAT0003214	hsa-miR-551a	miRNA	Homo sapiens	chr1	3477274	3477294	-	21	GCGACCCACUCUUGGUUUCCA	ENST00000356575 // sense // intron // 4 /// ENST00000485002 // sense // intron // 3 /// OTTHUMT00000001546 // sense // intron // 3 /// OTTHUMT00000354866 // sense // intron // 4	---				0.01	0.01	-0.16	-0.08	-0.01	0.14	0.08	0.01
20504269	-0.27	-0.06	-1.157	down	0.0329519	MIMAT0026615_st	MIMAT0026615	hsa-miR-552-5p	miRNA	Homo sapiens	chr1	35135251	35135271	-	21	GUUUAACCUUUUGCCUGUUGG	---	---	miRNA-4_0	13-May-14	miRBase	-0.3	-0.3	-0.22	-0.26	-0.15	0	-0.08	-0.02
20504270	-0.03	-0.02	-1.007	down	0.941489	MIMAT0003215_st	MIMAT0003215	hsa-miR-552-3p	miRNA	Homo sapiens	chr1	35135215	35135235	-	21	AACAGGUGACUGGUUAGACAA	---	---				0.03	0.03	-0.06	-0.13	-0.01	-0.06	-0.35	0.33
20504271	-0.14	-0.11	-1.021	down	0.783525	MIMAT0003216_st	MIMAT0003216	hsa-miR-553	miRNA	Homo sapiens	chr1	100746812	100746832	+	21	AAAACGGUGAGAUUUUGUUUU	ENST00000260563 // sense // intron // 9 /// ENST00000370128 // sense // intron // 8 /// OTTHUMT00000030098 // sense // intron // 8 /// OTTHUMT00000030099 // sense // intron // 9	---				-0.14	-0.16	-0.01	-0.23	-0.14	-0.07	-0.07	-0.16
20504272	-0.19	-0.18	-1.007	down	0.923198	MIMAT0003217_st	MIMAT0003217	hsa-miR-554	miRNA	Homo sapiens	chr1	151518287	151518307	+	21	GCUAGUCCUGACUCAGCCAGU	ENST00000353024 // sense // intron // 1 /// ENST00000368848 // sense // intron // 1 /// ENST00000368849 // sense // intron // 1 /// ENST00000392712 // sense // intron // 1 /// ENST00000434112 // sense // intron // 1 /// ENST00000498606 // sense // intron // 1 /// ENST00000538902 // sense // intron // 1 /// OTTHUMT00000035022 // sense // intron // 1 /// OTTHUMT00000035023 // sense // intron // 1 /…	---				-0.16	-0.38	-0.09	-0.14	-0.14	-0.34	-0.09	-0.16
20504273	1.34	1.76	-1.338	down	0.356185	MIMAT0004792_st	MIMAT0004792	hsa-miR-92b-5p	miRNA	Homo sapiens	chr1	155164987	155165008	+	22	AGGGACGGGACGCGGUGCAGUG	---	---				1.53	0.86	0.39	2.58	1.6	2.72	1.38	1.32
20504274	0.46	0.22	1.181	up	0.0528102	MIMAT0003218_st	MIMAT0003218	hsa-miR-92b-3p	miRNA	Homo sapiens	chr1	155165028	155165049	+	22	UAUUGCACUCGUCCCGGCCUCC	---	---				0.69	0.49	0.29	0.36	0.16	0.31	0.09	0.31
20504275	-0.22	-0.07	-1.11	down	0.270904	MIMAT0003219_st	MIMAT0003219	hsa-miR-555	miRNA	Homo sapiens	chr1	155316156	155316176	-	21	AGGGUAAGCUGAACCUCUGAU	ENST00000368346 // sense // intron // 21 /// ENST00000392403 // sense // intron // 21 /// ENST00000478837 // sense // intron // 1 /// ENST00000492987 // sense // intron // 3 /// OTTHUMT00000039400 // sense // intron // 21 /// OTTHUMT00000039401 // sense // intron // 21 /// OTTHUMT00000039402 // sense // intron // 1 /// OTTHUMT00000039403 // sense // intron // 3	---				-0.13	-0.16	-0.34	-0.23	0.23	-0.05	-0.34	-0.13
20504276	-0.12	-0.22	1.072	up	0.356652	MIMAT0003220_st	MIMAT0003220	hsa-miR-556-5p	miRNA	Homo sapiens	chr1	162312351	162312372	+	22	GAUGAGCUCAUUGUAAUAUGAG	ENST00000361897 // sense // intron // 5 /// ENST00000430120 // sense // intron // 5 /// ENST00000530878 // sense // intron // 5 /// OTTHUMT00000060555 // sense // intron // 5 /// OTTHUMT00000382762 // sense // intron // 5 /// OTTHUMT00000382763 // sense // intron // 5	---				-0.16	-0.26	0.04	-0.11	-0.12	-0.2	-0.41	-0.16
20504277	0.08	-0.14	1.165	up	0.0797377	MIMAT0004793_st	MIMAT0004793	hsa-miR-556-3p	miRNA	Homo sapiens	chr1	162312390	162312411	+	22	AUAUUACCAUUAGCUCAUCUUU	ENST00000361897 // sense // intron // 5 /// ENST00000430120 // sense // intron // 5 /// ENST00000530878 // sense // intron // 5 /// OTTHUMT00000060555 // sense // intron // 5 /// OTTHUMT00000382762 // sense // intron // 5 /// OTTHUMT00000382763 // sense // intron // 5	---				-0.05	0.11	0.33	-0.08	-0.28	-0.16	-0.08	-0.04
20504278	0.22	0.17	1.035	up	0.762156	MIMAT0003221_st	MIMAT0003221	hsa-miR-557	miRNA	Homo sapiens	chr1	168344822	168344844	+	23	GUUUGCACGGGUGGGCCUUGUCU	---	---				0.16	0.31	0.53	-0.1	0.06	0.47	0.45	-0.31
20504279	-0.14	-0.19	1.035	up	0.614254	MIMAT0003222_st	MIMAT0003222	hsa-miR-558	miRNA	Homo sapiens	chr2	32757280	32757298	+	19	UGAGCUGCUGUACCAAAAU	ENST00000421745 // sense // intron // 61 /// ENST00000471232 // sense // intron // 4 /// OTTHUMT00000318769 // sense // intron // 61 /// OTTHUMT00000325212 // sense // intron // 4	---				-0.04	-0.38	0.03	-0.15	-0.25	-0.3	-0.06	-0.16
20504280	-0.01	-0.1	1.064	up	0.612484	MIMAT0003223_st	MIMAT0003223	hsa-miR-559	miRNA	Homo sapiens	chr2	47604829	47604849	+	21	UAAAGUAAAUAUGCACCAAAA	ENST00000263735 // sense // intron // 5 /// ENST00000405271 // sense // intron // 6 /// ENST00000456133 // sense // intron // 6 /// ENST00000490733 // sense // intron // 3 /// OTTHUMT00000250792 // sense // intron // 5 /// OTTHUMT00000323354 // sense // intron // 6 /// OTTHUMT00000323638 // sense // intron // 6 /// OTTHUMT00000323640 // sense // intron // 3	---	miRNA-4_0	13-May-14	miRBase	0.18	-0.03	-0.04	-0.16	-0.21	0.41	-0.22	-0.36
20504281	0.03	-0.06	1.064	up	0.453745	MIMAT0022706_st	MIMAT0022706	hsa-miR-561-5p	miRNA	Homo sapiens	chr2	189162244	189162265	+	22	AUCAAGGAUCUUAAACUUUGCC	ENST00000359135 // sense // intron // 1 /// ENST00000409580 // sense // intron // 2 /// ENST00000409609 // sense // intron // 1 /// ENST00000409637 // sense // intron // 1 /// ENST00000409805 // sense // intron // 1 /// ENST00000409830 // sense // intron // 1 /// ENST00000409843 // sense // intron // 1 /// ENST00000409927 // sense // intron // 1 /// ENST00000410051 // sense // intron // 1 /// ENS…	---	miRNA-4_0	13-May-14	miRBase	0.06	0.02	0.22	-0.18	-0.01	-0.17	0.14	-0.2
20504282	-0.07	-0.14	1.05	up	0.452708	MIMAT0003225_st	MIMAT0003225	hsa-miR-561-3p	miRNA	Homo sapiens	chr2	189162279	189162300	+	22	CAAAGUUUAAGAUCCUUGAAGU	ENST00000359135 // sense // intron // 1 /// ENST00000409580 // sense // intron // 2 /// ENST00000409609 // sense // intron // 1 /// ENST00000409637 // sense // intron // 1 /// ENST00000409805 // sense // intron // 1 /// ENST00000409830 // sense // intron // 1 /// ENST00000409843 // sense // intron // 1 /// ENST00000409927 // sense // intron // 1 /// ENST00000410051 // sense // intron // 1 /// ENS…	---				-0.14	0.03	-0.11	-0.05	-0.17	-0.11	-0.08	-0.18
20504283	0.02	0.19	-1.125	down	0.383308	MIMAT0003226_st	MIMAT0003226	hsa-miR-562	miRNA	Homo sapiens	chr2	233037423	233037442	+	20	AAAGUAGCUGUACCAUUUGC	ENST00000273009 // sense // intron // 9 /// ENST00000325385 // sense // intron // 9 /// ENST00000390005 // sense // intron // 9 /// ENST00000409307 // sense // intron // 8 /// ENST00000424049 // sense // intron // 1 /// ENST00000433430 // sense // intron // 9 /// ENST00000445090 // sense // intron // 8 /// OTTHUMT00000330974 // sense // intron // 9 /// OTTHUMT00000330975 // sense // intron // 9 /…	---				0.07	0.11	-0.13	0.05	0.8	0.07	0.05	-0.17
20504284	0.26	0.02	1.181	up	0.121984	MIMAT0003227_st	MIMAT0003227	hsa-miR-563	miRNA	Homo sapiens	chr3	15915329	15915347	+	19	AGGUUGACAUACGUUUCCC	---	---				0.14	-0.07	0.33	0.63	0.03	-0.03	-0.04	0.14
20504285	-0.07	-0.04	-1.021	down	0.820783	MIMAT0003228_st	MIMAT0003228	hsa-miR-564	miRNA	Homo sapiens	chr3	44903395	44903413	+	19	AGGCACGGUGUCAGCAGGC	ENST00000302392 // sense // 3UTR // 1 /// ENST00000422209 // sense // intron // 6 /// ENST00000477126 // sense // exon // 1 /// OTTHUMT00000256750 // sense // 3UTR // 1 /// OTTHUMT00000343889 // sense // exon // 1 /// OTTHUMT00000343902 // sense // intron // 6	---				0.14	-0.13	-0.06	-0.22	0.02	-0.29	0.25	-0.13
20504286	0.04	0.03	1.007	up	0.894459	MIMAT0003230_st	MIMAT0003230	hsa-miR-566	miRNA	Homo sapiens	chr3	50210774	50210792	+	19	GGGCGCCUGUGAUCCCAAC	ENST00000002829 // sense // intron // 2 /// ENST00000413852 // sense // intron // 2 /// ENST00000414301 // sense // intron // 2 /// ENST00000426511 // sense // intron // 2 /// ENST00000434342 // sense // intron // 2 /// ENST00000450338 // sense // intron // 2 /// OTTHUMT00000345929 // sense // intron // 2 /// OTTHUMT00000345930 // sense // intron // 2 /// OTTHUMT00000345961 // sense // intron // …	---				-0.13	0.11	0.1	0.08	0.2	-0.08	-0.16	0.14
20504287	0.13	0.16	-1.021	down	0.82992	MIMAT0003231_st	MIMAT0003231	hsa-miR-567	miRNA	Homo sapiens	chr3	111831663	111831685	+	23	AGUAUGUUCUUCCAGGACAGAAC	ENST00000264848 // sense // intron // 4 /// ENST00000430855 // sense // intron // 3 /// ENST00000431717 // sense // intron // 3 /// ENST00000467942 // sense // intron // 2 /// ENST00000480282 // sense // intron // 3 /// ENST00000484828 // sense // intron // 3 /// ENST00000494096 // sense // intron // 2 /// OTTHUMT00000353961 // sense // intron // 4 /// OTTHUMT00000353962 // sense // intron // 3 /…	---				0.13	0.13	0.22	0.04	0.23	0.12	-0.11	0.38
20504288	-0.12	0.11	-1.173	down	0.0953468	MIMAT0003232_st	MIMAT0003232	hsa-miR-568	miRNA	Homo sapiens	chr3	114035382	114035401	-	20	AUGUAUAAAUGUAUACACAC	---	---				-0.09	-0.19	0	-0.19	0.22	-0.06	-0.12	0.4
20504289	0.75	0.96	-1.157	down	0.287461	MIMAT0004794_st	MIMAT0004794	hsa-miR-551b-5p	miRNA	Homo sapiens	chr3	168269663	168269684	+	22	GAAAUCAAGCGUGGGUGAGACC	ENST00000431685 // sense // intron // 4 /// ENST00000506760 // sense // intron // 1 /// OTTHUMT00000336751 // sense // intron // 4 /// OTTHUMT00000351387 // sense // intron // 1	---	miRNA-4_0	13-May-14	miRBase	0.64	0.56	0.49	1.3	1.35	0.72	0.85	0.91
20504290	-0.17	-0.06	-1.079	down	0.472627	MIMAT0003233_st	MIMAT0003233	hsa-miR-551b-3p	miRNA	Homo sapiens	chr3	168269702	168269722	+	21	GCGACCCAUACUUGGUUUCAG	ENST00000431685 // sense // intron // 4 /// ENST00000506760 // sense // intron // 1 /// OTTHUMT00000336751 // sense // intron // 4 /// OTTHUMT00000351387 // sense // intron // 1	---				0.22	-0.09	-0.49	-0.33	-0.27	-0.01	0.12	-0.08
20504291	0.05	-0.04	1.064	up	0.422329	MIMAT0003234_st	MIMAT0003234	hsa-miR-569	miRNA	Homo sapiens	chr3	170824468	170824488	-	21	AGUUAAUGAAUCCUGGAAAGU	ENST00000284483 // sense // intron // 20 /// ENST00000341852 // sense // intron // 19 /// ENST00000357327 // sense // intron // 20 /// ENST00000369326 // sense // intron // 19 /// ENST00000436636 // sense // intron // 21 /// ENST00000460047 // sense // intron // 19 /// ENST00000470834 // sense // intron // 19 /// ENST00000475336 // sense // intron // 18 /// ENST00000488470 // sense // intron // 2…	---				0.09	0.11	0.16	-0.16	0.18	-0.11	-0.08	-0.16
20504292	-0.12	-0.02	-1.072	down	0.282347	MIMAT0022707_st	MIMAT0022707	hsa-miR-570-5p	miRNA	Homo sapiens	chr3	195426296	195426317	+	22	AAAGGUAAUUGCAGUUUUUCCC	ENST00000420851 // sense // intron // 2 /// ENST00000431767 // sense // intron // 1 /// ENST00000438608 // sense // intron // 1 /// ENST00000451228 // sense // intron // 1 /// ENST00000451982 // sense // intron // 5 /// ENST00000594715 // sense // intron // 2 /// ENST00000597034 // sense // intron // 4 /// ENST00000597482 // sense // intron // 5 /// ENST00000599448 // sense // intron // 3 /// ENS…	---	miRNA-4_0	13-May-14	miRBase	-0.08	-0.08	-0.08	-0.25	-0.03	0.12	-0.08	-0.08
20504293	-0.2	0.06	-1.197	down	0.0334667	MIMAT0003235_st	MIMAT0003235	hsa-miR-570-3p	miRNA	Homo sapiens	chr3	195426331	195426352	+	22	CGAAAACAGCAAUUACCUUUGC	ENST00000420851 // sense // intron // 2 /// ENST00000431767 // sense // intron // 1 /// ENST00000438608 // sense // intron // 1 /// ENST00000451228 // sense // intron // 1 /// ENST00000451982 // sense // intron // 5 /// ENST00000594715 // sense // intron // 2 /// ENST00000597034 // sense // intron // 4 /// ENST00000597482 // sense // intron // 5 /// ENST00000599448 // sense // intron // 3 /// ENS…	---				-0.18	-0.03	-0.33	-0.25	0.2	0.14	-0.08	-0.03
20504294	-0.08	-0.12	1.028	up	0.8291	MIMAT0003236_st	MIMAT0003236	hsa-miR-571	miRNA	Homo sapiens	chr4	344006	344026	+	21	UGAGUUGGCCAUCUGAGUGAG	ENST00000240499 // sense // intron // 3 /// ENST00000366506 // sense // intron // 1 /// ENST00000503699 // sense // intron // 3 /// ENST00000505939 // sense // intron // 3 /// ENST00000512994 // sense // intron // 3 /// OTTHUMT00000357710 // sense // intron // 3 /// OTTHUMT00000357711 // sense // intron // 3 /// OTTHUMT00000357712 // sense // intron // 3 /// OTTHUMT00000357714 // sense // intron …	---				-0.1	-0.41	0.19	-0.02	-0.39	-0.06	0.15	-0.17
20504295	0.19	0.26	-1.05	down	0.756617	MIMAT0003237_st	MIMAT0003237	hsa-miR-572	miRNA	Homo sapiens	chr4	11370511	11370530	+	20	GUCCGCUCGGCGGUGGCCCA	---	---				0.26	0.56	0.08	-0.13	0.1	0.04	0.97	-0.06
20504296	0.11	0.12	-1.007	down	0.934353	MIMAT0003238_st	MIMAT0003238	hsa-miR-573	miRNA	Homo sapiens	chr4	24521875	24521898	-	24	CUGAAGUGAUGUGUAACUGAUCAG	ENST00000510645 // sense // intron // 2 /// OTTHUMT00000360152 // sense // intron // 2	---				0.14	0.11	0.18	0.01	0.02	0.11	0.2	0.14
20504297	0.24	0.91	-1.591	down	0.00479021	MIMAT0004795_st	MIMAT0004795	hsa-miR-574-5p	miRNA	Homo sapiens	chr4	38869677	38869699	+	23	UGAGUGUGUGUGUGUGAGUGUGU	ENST00000358869 // sense // intron // 1 /// ENST00000510213 // sense // intron // 1 /// ENST00000515037 // sense // intron // 1 /// OTTHUMT00000250436 // sense // intron // 1 /// OTTHUMT00000360578 // sense // intron // 1 /// OTTHUMT00000360580 // sense // intron // 1	---				0.08	0.66	-0.14	0.38	0.85	0.81	1.36	0.63
20504298	0.41	0.34	1.05	up	0.775143	MIMAT0003239_st	MIMAT0003239	hsa-miR-574-3p	miRNA	Homo sapiens	chr4	38869713	38869734	+	22	CACGCUCAUGCACACACCCACA	ENST00000358869 // sense // intron // 1 /// ENST00000510213 // sense // intron // 1 /// ENST00000515037 // sense // intron // 1 /// OTTHUMT00000250436 // sense // intron // 1 /// OTTHUMT00000360578 // sense // intron // 1 /// OTTHUMT00000360580 // sense // intron // 1	---				0.19	0.81	0.27	0.37	0.26	1.06	-0.03	0.09
20504299	-0.06	-0.13	1.05	up	0.493333	MIMAT0003240_st	MIMAT0003240	hsa-miR-575	miRNA	Homo sapiens	chr4	83674505	83674523	-	19	GAGCCAGUUGGACAGGAGC	ENST00000273908 // sense // intron // 1 /// ENST00000282709 // sense // intron // 1 /// ENST00000319540 // sense // intron // 1 /// OTTHUMT00000252635 // sense // intron // 1 /// OTTHUMT00000252636 // sense // intron // 1	---				0.02	0	-0.19	-0.06	-0.29	0.02	-0.21	-0.04
20504300	0	0.13	-1.094	down	0.296238	MIMAT0003241_st	MIMAT0003241	hsa-miR-576-5p	miRNA	Homo sapiens	chr4	110409869	110409890	+	22	AUUCUAAUUUCUCCACGUCUUU	ENST00000265175 // sense // intron // 4 /// ENST00000399100 // sense // intron // 3 /// ENST00000504968 // sense // intron // 5 /// OTTHUMT00000364693 // sense // intron // 4 /// OTTHUMT00000364694 // sense // intron // 3 /// OTTHUMT00000364695 // sense // intron // 5	---				-0.08	-0.08	-0.08	0.24	0.2	-0.08	0.33	0.07
20504301	0.07	-0.14	1.157	up	0.0878075	MIMAT0004796_st	MIMAT0004796	hsa-miR-576-3p	miRNA	Homo sapiens	chr4	110409908	110409929	+	22	AAGAUGUGGAAAAAUUGGAAUC	ENST00000265175 // sense // intron // 4 /// ENST00000399100 // sense // intron // 3 /// ENST00000504968 // sense // intron // 5 /// OTTHUMT00000364693 // sense // intron // 4 /// OTTHUMT00000364694 // sense // intron // 3 /// OTTHUMT00000364695 // sense // intron // 5	---				0.2	0.2	0.05	-0.16	-0.25	0.01	-0.24	-0.07
20504302	0.06	-0.02	1.057	up	0.52116	MIMAT0003242_st	MIMAT0003242	hsa-miR-577	miRNA	Homo sapiens	chr4	115577930	115577950	+	21	UAGAUAAAAUAUUGGUACCUG	ENST00000310836 // sense // intron // 2 /// ENST00000394511 // sense // intron // 1 /// OTTHUMT00000256426 // sense // intron // 2 /// OTTHUMT00000363751 // sense // intron // 1	---	miRNA-4_0	13-May-14	miRBase	0.28	-0.13	0.04	0.05	-0.25	0.11	0.04	0.03
20504303	-0.09	-0.18	1.064	up	0.369775	MIMAT0003243_st	MIMAT0003243	hsa-miR-578	miRNA	Homo sapiens	chr4	166307454	166307474	+	21	CUUCUUGUGCUCUAGGAUUGU	ENST00000402744 // sense // intron // 1 /// ENST00000513982 // sense // intron // 1 /// OTTHUMT00000317094 // sense // intron // 1 /// OTTHUMT00000363912 // sense // intron // 1	---				-0.23	0.01	-0.08	-0.07	-0.19	-0.11	-0.16	-0.25
20504304	0.06	0	1.042	up	0.601332	MIMAT0026616_st	MIMAT0026616	hsa-miR-579-5p	miRNA	Homo sapiens	chr5	32394536	32394557	-	22	UCGCGGUUUGUGCCAGAUGACG	ENST00000265069 // sense // intron // 11 /// OTTHUMT00000366586 // sense // intron // 11	---	miRNA-4_0	13-May-14	miRBase	0.17	0.09	-0.1	0.06	-0.03	-0.06	-0.1	0.19
20504305	-0.21	-0.18	-1.021	down	0.805205	MIMAT0003244_st	MIMAT0003244	hsa-miR-579-3p	miRNA	Homo sapiens	chr5	32394498	32394520	-	23	UUCAUUUGGUAUAAACCGCGAUU	ENST00000265069 // sense // intron // 11 /// OTTHUMT00000366586 // sense // intron // 11	---				-0.21	-0.08	-0.29	-0.25	-0.25	-0.08	-0.33	-0.07
20504306	-0.26	-0.12	-1.102	down	0.173309	MIMAT0026617_st	MIMAT0026617	hsa-miR-580-5p	miRNA	Homo sapiens	chr5	36148048	36148069	-	22	UAAUGAUUCAUCAGACUCAGAU	ENST00000296603 // sense // intron // 1 /// OTTHUMT00000367552 // sense // intron // 1	---	miRNA-4_0	13-May-14	miRBase	-0.4	-0.16	-0.22	-0.25	-0.25	-0.1	-0.08	-0.05
20504307	-0.08	0.07	-1.11	down	0.180295	MIMAT0003245_st	MIMAT0003245	hsa-miR-580-3p	miRNA	Homo sapiens	chr5	36148009	36148030	-	22	UUGAGAAUGAUGAAUCAUUAGG	ENST00000296603 // sense // intron // 1 /// OTTHUMT00000367552 // sense // intron // 1	---	miRNA-4_0	13-May-14	miRBase	-0.14	0.11	-0.08	-0.23	-0.01	-0.08	0.2	0.17
20504308	-0.08	-0.22	1.102	up	0.427307	MIMAT0003246_st	MIMAT0003246	hsa-miR-581	miRNA	Homo sapiens	chr5	53247394	53247414	-	21	UCUUGUGUUCUCUAGAUCAGU	ENST00000502271 // sense // intron // 4 /// ENST00000504924 // sense // intron // 4 /// ENST00000507646 // sense // intron // 4 /// ENST00000510591 // sense // intron // 4 /// OTTHUMT00000368429 // sense // intron // 4 /// OTTHUMT00000368430 // sense // intron // 4 /// OTTHUMT00000368431 // sense // intron // 4 /// OTTHUMT00000368432 // sense // intron // 4	---				0.46	-0.19	-0.36	-0.24	-0.32	-0.32	-0.07	-0.16
20504309	-0.12	-0.12	1	none	1	MIMAT0003247_st	MIMAT0003247	hsa-miR-582-5p	miRNA	Homo sapiens	chr5	58999492	58999514	-	23	UUACAGUUGUUCAACCAGUUACU	ENST00000309641 // sense // intron // 1 /// ENST00000340635 // sense // intron // 1 /// ENST00000405053 // sense // intron // 1 /// ENST00000502484 // sense // intron // 3 /// ENST00000502575 // sense // intron // 1 /// ENST00000507116 // sense // intron // 1 /// ENST00000512069 // sense // intron // 1 /// ENST00000514231 // sense // intron // 2 /// ENST00000546160 // sense // intron // 2 /// OTT…	---				-0.16	0.15	-0.49	0.01	-0.21	-0.36	0.24	-0.16
20504310	-0.03	0.03	-1.042	down	0.671701	MIMAT0004797_st	MIMAT0004797	hsa-miR-582-3p	miRNA	Homo sapiens	chr5	58999456	58999477	-	22	UAACUGGUUGAACAACUGAACC	ENST00000309641 // sense // intron // 1 /// ENST00000340635 // sense // intron // 1 /// ENST00000405053 // sense // intron // 1 /// ENST00000502484 // sense // intron // 3 /// ENST00000502575 // sense // intron // 1 /// ENST00000507116 // sense // intron // 1 /// ENST00000512069 // sense // intron // 1 /// ENST00000514231 // sense // intron // 2 /// ENST00000546160 // sense // intron // 2 /// OTT…	---				-0.07	-0.07	-0.19	0.21	0.3	0.01	0.06	-0.26
20504311	-0.13	0.05	-1.133	down	0.218887	MIMAT0003248_st	MIMAT0003248	hsa-miR-583	miRNA	Homo sapiens	chr5	95414857	95414877	+	21	CAAAGAGGAAGGUCCCAUUAC	ENST00000502645 // sense // intron // 1 /// ENST00000507997 // sense // intron // 1 /// ENST00000511775 // sense // intron // 1 /// OTTHUMT00000370533 // sense // intron // 1 /// OTTHUMT00000370534 // sense // intron // 1 /// OTTHUMT00000370578 // sense // intron // 1	---				-0.13	0.1	-0.34	-0.14	-0.22	0.36	-0.05	0.12
20504312	1.32	0.72	1.516	up	0.0874103	MIMAT0003249_st	MIMAT0003249	hsa-miR-584-5p	miRNA	Homo sapiens	chr5	148441936	148441957	-	22	UUAUGGUUUGCCUGGGACUGAG	ENST00000323829 // sense // intron // 1 /// ENST00000394358 // sense // intron // 1 /// ENST00000504091 // sense // intron // 1 /// ENST00000504690 // sense // intron // 1 /// ENST00000511307 // sense // intron // 1 /// ENST00000511949 // sense // intron // 1 /// ENST00000512049 // sense // intron // 1 /// ENST00000513604 // sense // intron // 1 /// ENST00000515425 // sense // intron // 1 /// OTT…	---				1.09	2.51	0.65	1.02	0.94	0.45	0.68	0.8
20504313	0.6	0.86	-1.197	down	0.339622	MIMAT0022708_st	MIMAT0022708	hsa-miR-584-3p	miRNA	Homo sapiens	chr5	148441897	148441918	-	22	UCAGUUCCAGGCCAACCAGGCU	ENST00000323829 // sense // intron // 1 /// ENST00000394358 // sense // intron // 1 /// ENST00000504091 // sense // intron // 1 /// ENST00000504690 // sense // intron // 1 /// ENST00000511307 // sense // intron // 1 /// ENST00000511949 // sense // intron // 1 /// ENST00000512049 // sense // intron // 1 /// ENST00000513604 // sense // intron // 1 /// ENST00000515425 // sense // intron // 1 /// OTT…	---	miRNA-4_0	13-May-14	miRBase	1.31	0.47	0.16	0.46	0.99	0.63	0.39	1.42
20504314	1.51	0.78	1.659	up	0.00462298	MIMAT0026618_st	MIMAT0026618	hsa-miR-585-5p	miRNA	Homo sapiens	chr5	168690653	168690674	-	22	CUAGCACACAGAUACGCCCAGA	ENST00000332966 // sense // intron // 1 /// ENST00000404867 // sense // intron // 1 /// ENST00000518140 // sense // intron // 1 /// ENST00000519560 // sense // intron // 1 /// ENST00000521130 // sense // intron // 1 /// OTTHUMT00000252792 // sense // intron // 1 /// OTTHUMT00000371504 // sense // intron // 1 /// OTTHUMT00000371505 // sense // intron // 1 /// OTTHUMT00000376173 // sense // intron …	---	miRNA-4_0	13-May-14	miRBase	0.89	1.44	1.84	1.88	0.65	1.05	0.91	0.5
20504315	-0.1	-0.08	-1.014	down	0.835094	MIMAT0003250_st	MIMAT0003250	hsa-miR-585-3p	miRNA	Homo sapiens	chr5	168690620	168690638	-	19	UGGGCGUAUCUGUAUGCUA	ENST00000332966 // sense // intron // 1 /// ENST00000404867 // sense // intron // 1 /// ENST00000518140 // sense // intron // 1 /// ENST00000519560 // sense // intron // 1 /// ENST00000521130 // sense // intron // 1 /// OTTHUMT00000252792 // sense // intron // 1 /// OTTHUMT00000371504 // sense // intron // 1 /// OTTHUMT00000371505 // sense // intron // 1 /// OTTHUMT00000376173 // sense // intron …	---				-0.12	-0.13	-0.12	-0.04	-0.01	0.14	-0.04	-0.4
20504316	1.54	0.96	1.495	up	0.0721887	MIMAT0003251_st	MIMAT0003251	hsa-miR-548a-3p	miRNA	Homo sapiens	chr6	18572075	18572096	+	22	CAAAACUGGCAAUUACUUUUGC	---	---				1.81	1.33	1.71	1.29	1.44	1.68	0.2	0.51
20504317	-0.05	0.04	-1.064	down	0.475196	MIMAT0003252_st	MIMAT0003252	hsa-miR-586	miRNA	Homo sapiens	chr6	45165471	45165492	-	22	UAUGCAUUGUAUUUUUAGGUCC	ENST00000306867 // sense // intron // 1 /// ENST00000371459 // sense // intron // 2 /// ENST00000371460 // sense // intron // 4 /// ENST00000371461 // sense // intron // 2 /// ENST00000475057 // sense // intron // 2 /// OTTHUMT00000040749 // sense // intron // 2 /// OTTHUMT00000106910 // sense // intron // 4 /// OTTHUMT00000106911 // sense // intron // 2	---				-0.06	-0.12	0.11	-0.12	0.35	-0.04	-0.18	0.04
20504318	-0.1	-0.03	-1.05	down	0.639967	MIMAT0003253_st	MIMAT0003253	hsa-miR-587	miRNA	Homo sapiens	chr6	107232015	107232035	+	21	UUUCCAUAGGUGAUGAGUCAC	ENST00000427903 // antisense // intron // 1 /// ENST00000428750 // antisense // intron // 1 /// ENST00000430094 // antisense // intron // 1 /// ENST00000433965 // antisense // intron // 1 /// ENST00000436659 // antisense // intron // 1 /// OTTHUMT00000041677 // antisense // intron // 1 /// OTTHUMT00000041678 // antisense // intron // 1 /// OTTHUMT00000041679 // antisense // intron // 1 /// OTTHUM…	---				-0.01	-0.17	-0.4	0.17	-0.15	0.38	-0.18	-0.16
20504319	0.04	0.08	-1.028	down	0.857556	MIMAT0004798_st	MIMAT0004798	hsa-miR-548b-5p	miRNA	Homo sapiens	chr6	119390263	119390284	-	22	AAAAGUAAUUGUGGUUUUGGCC	ENST00000338891 // sense // intron // 1 /// ENST00000352896 // sense // intron // 1 /// ENST00000368475 // sense // intron // 1 /// ENST00000521531 // sense // intron // 1 /// ENST00000522284 // sense // intron // 1 /// OTTHUMT00000042009 // sense // intron // 1 /// OTTHUMT00000380866 // sense // intron // 1 /// OTTHUMT00000380867 // sense // intron // 1 /// OTTHUMT00000380868 // sense // intron …	---				-0.09	0.05	0.41	-0.19	0.59	-0.33	-0.08	0.14
20504320	0.01	-0.15	1.117	up	0.161625	MIMAT0003254_st	MIMAT0003254	hsa-miR-548b-3p	miRNA	Homo sapiens	chr6	119390227	119390248	-	22	CAAGAACCUCAGUUGCUUUUGU	ENST00000338891 // sense // intron // 1 /// ENST00000352896 // sense // intron // 1 /// ENST00000368475 // sense // intron // 1 /// ENST00000521531 // sense // intron // 1 /// ENST00000522284 // sense // intron // 1 /// OTTHUMT00000042009 // sense // intron // 1 /// OTTHUMT00000380866 // sense // intron // 1 /// OTTHUMT00000380867 // sense // intron // 1 /// OTTHUMT00000380868 // sense // intron …	---				-0.06	-0.07	-0.02	0.2	-0.34	-0.17	-0.02	-0.06
20504321	0.05	0.03	1.014	up	0.867208	MIMAT0003255_st	MIMAT0003255	hsa-miR-588	miRNA	Homo sapiens	chr6	126805792	126805812	+	21	UUGGCCACAAUGGGUUAGAAC	---	---				-0.04	0.24	-0.17	0.17	-0.07	0.03	-0.17	0.32
20504322	-0.13	0	-1.094	down	0.183531	MIMAT0004799_st	MIMAT0004799	hsa-miR-589-5p	miRNA	Homo sapiens	chr7	5535504	5535525	-	22	UGAGAACCACGUCUGCUCUGAG	ENST00000382368 // sense // intron // 3 /// ENST00000415009 // sense // intron // 3 /// ENST00000453700 // sense // intron // 3 /// ENST00000458142 // sense // intron // 1 /// OTTHUMT00000324092 // sense // intron // 3 /// OTTHUMT00000324093 // sense // intron // 3 /// OTTHUMT00000324094 // sense // intron // 1	---	miRNA-4_0	13-May-14	miRBase	-0.16	-0.03	-0.07	-0.25	0.01	0.12	-0.08	-0.03
20504323	-0.12	0.31	-1.347	down	0.00373564	MIMAT0003256_st	MIMAT0003256	hsa-miR-589-3p	miRNA	Homo sapiens	chr7	5535465	5535488	-	24	UCAGAACAAAUGCCGGUUCCCAGA	ENST00000382368 // sense // intron // 3 /// ENST00000415009 // sense // intron // 3 /// ENST00000453700 // sense // intron // 3 /// ENST00000458142 // sense // intron // 1 /// OTTHUMT00000324092 // sense // intron // 3 /// OTTHUMT00000324093 // sense // intron // 3 /// OTTHUMT00000324094 // sense // intron // 1	---	miRNA-4_0	13-May-14	miRBase	-0.29	-0.08	0.02	-0.11	0.09	0.56	0.3	0.3
20504324	-0.15	-0.12	-1.021	down	0.805473	MIMAT0004800_st	MIMAT0004800	hsa-miR-550a-5p	miRNA	Homo sapiens	chr7	30329431	30329453	+	23	AGUGCCUGAGGGAGUAAGAGCCC	ENST00000323037 // sense // intron // 1 /// OTTHUMT00000214992 // sense // intron // 1 /// ENST00000404479 // sense // intron // 10 /// ENST00000417811 // antisense // intron // 3 /// OTTHUMT00000328640 // antisense // intron // 3	hsa-mir-550a-2 // chr7:32772593-32772689 (+) /// hsa-mir-550b-2 // chr7:32772593-32772689 (-)	miRNA-4_0	13-May-14	miRBase	-0.07	-0.22	-0.17	-0.13	-0.32	-0.24	0.08	0
20504325	0.01	-0.08	1.064	up	0.400452	MIMAT0003257_st	MIMAT0003257	hsa-miR-550a-3p	miRNA	Homo sapiens	chr7	29720364	29720385	-	22	UGUCUUACUCCCUCAGGCACAU	ENST00000323037 // sense // intron // 1 /// OTTHUMT00000214992 // sense // intron // 1 /// ENST00000404479 // sense // intron // 10 /// ENST00000417811 // antisense // intron // 3 /// OTTHUMT00000328640 // antisense // intron // 3 /// ENST00000414296 // antisense // intron // 5 /// ENST00000426767 // sense // intron // 1 /// ENST00000442865 // sense // intron // 1 /// OTTHUMT00000327676 // antise…	hsa-mir-550a-2 // chr7:32772593-32772689 (+) /// hsa-mir-550b-2 // chr7:32772593-32772689 (-)	miRNA-4_0	13-May-14	miRBase	0.24	0.05	-0.14	-0.1	-0.1	-0.05	-0.05	-0.11
20504326	-0.07	-0.06	-1.007	down	0.908067	MIMAT0003258_st	MIMAT0003258	hsa-miR-590-5p	miRNA	Homo sapiens	chr7	73605543	73605564	+	22	GAGCUUAUUCAUAAAAGUGCAG	ENST00000265753 // sense // intron // 5 /// ENST00000353999 // sense // intron // 4 /// ENST00000495187 // sense // intron // 5 /// OTTHUMT00000252375 // sense // intron // 5 /// OTTHUMT00000252376 // sense // intron // 4 /// OTTHUMT00000348467 // sense // intron // 5	---				0.1	-0.15	-0.08	-0.15	0.16	-0.12	-0.12	-0.15
20504327	-0.02	0.01	-1.021	down	0.776749	MIMAT0004801_st	MIMAT0004801	hsa-miR-590-3p	miRNA	Homo sapiens	chr7	73605583	73605603	+	21	UAAUUUUAUGUAUAAGCUAGU	ENST00000265753 // sense // intron // 5 /// ENST00000353999 // sense // intron // 4 /// ENST00000495187 // sense // intron // 5 /// OTTHUMT00000252375 // sense // intron // 5 /// OTTHUMT00000252376 // sense // intron // 4 /// OTTHUMT00000348467 // sense // intron // 5	---				-0.05	0.02	-0.2	0.13	-0.02	0.18	-0.2	0.07
20504328	-0.1	-0.08	-1.014	down	0.904855	MIMAT0003259_st	MIMAT0003259	hsa-miR-591	miRNA	Homo sapiens	chr7	95849034	95849053	-	20	AGACCAUGGGUUCUCAUUGU	ENST00000265631 // sense // intron // 4 /// ENST00000416240 // sense // intron // 4 /// ENST00000472162 // sense // intron // 3 /// ENST00000542654 // sense // intron // 3 /// OTTHUMT00000059395 // sense // intron // 4 /// OTTHUMT00000334082 // sense // intron // 3	---				-0.11	-0.21	-0.09	0.02	-0.06	0.18	-0.06	-0.39
20504329	-0.02	0.08	-1.072	down	0.454694	MIMAT0003260_st	MIMAT0003260	hsa-miR-592	miRNA	Homo sapiens	chr7	126698202	126698223	-	22	UUGUGUCAAUAUGCGAUGAUGU	ENST00000339582 // sense // intron // 3 /// ENST00000341617 // sense // intron // 2 /// ENST00000358373 // sense // intron // 3 /// ENST00000405249 // sense // intron // 2 /// ENST00000444921 // sense // intron // 2 /// ENST00000448250 // sense // intron // 2 /// ENST00000457830 // sense // intron // 3 /// ENST00000472701 // sense // intron // 3 /// ENST00000480995 // sense // intron // 3 /// OTT…	---				0.37	-0.11	-0.15	-0.2	0.2	0.19	-0.08	0.02
20504330	0.07	-0.03	1.072	up	0.532379	MIMAT0003261_st	MIMAT0003261	hsa-miR-593-5p	miRNA	Homo sapiens	chr7	127721928	127721952	+	25	AGGCACCAGCCAGGCAUUGCUCAGC	ENST00000354725 // sense // intron // 18 /// ENST00000470463 // sense // intron // 3 /// ENST00000486037 // sense // intron // 5 /// OTTHUMT00000349148 // sense // intron // 18 /// OTTHUMT00000349157 // sense // intron // 3 /// OTTHUMT00000349163 // sense // intron // 5	---	miRNA-4_0	13-May-14	miRBase	-0.14	-0.07	0.34	0.14	0.02	-0.09	0.29	-0.33
20504331	-0.02	0.01	-1.021	down	0.843754	MIMAT0004802_st	MIMAT0004802	hsa-miR-593-3p	miRNA	Homo sapiens	chr7	127721991	127722009	+	19	UGUCUCUGCUGGGGUUUCU	ENST00000354725 // sense // intron // 18 /// ENST00000470463 // sense // intron // 3 /// ENST00000486037 // sense // intron // 5 /// OTTHUMT00000349148 // sense // intron // 18 /// OTTHUMT00000349157 // sense // intron // 3 /// OTTHUMT00000349163 // sense // intron // 5	---	miRNA-4_0	13-May-14	miRBase	-0.02	0.38	-0.19	-0.26	0.13	-0.14	0.2	-0.16
20504332	1.3	3.27	-3.918	down	0.00420342	MIMAT0003263_st	MIMAT0003263	hsa-miR-595	miRNA	Homo sapiens	chr7	158325425	158325445	-	21	GAAGUGUGCCGUGGUGUGUCU	ENST00000389413 // sense // intron // 1 /// ENST00000389416 // sense // intron // 1 /// ENST00000389418 // sense // intron // 1 /// ENST00000404321 // sense // intron // 1 /// ENST00000409483 // sense // intron // 1 /// OTTHUMT00000327120 // sense // intron // 1 /// OTTHUMT00000327121 // sense // intron // 1 /// OTTHUMT00000353213 // sense // intron // 1 /// OTTHUMT00000353214 // sense // intron …	---				0.51	1.67	0.06	2.98	2.93	3.15	4.26	2.73
20504333	0.29	0.31	-1.014	down	0.901787	MIMAT0003264_st	MIMAT0003264	hsa-miR-596	miRNA	Homo sapiens	chr8	1765412	1765432	+	21	AAGCCUGCCCGGCUCCUCGGG	---	---				0.48	0.43	0.25	-0.01	0.32	0.7	-0.02	0.23
20504334	0.09	0.04	1.035	up	0.714187	MIMAT0003265_st	MIMAT0003265	hsa-miR-597-5p	miRNA	Homo sapiens	chr8	9599197	9599218	+	22	UGUGUCACUCGAUGACCACUGU	ENST00000310430 // sense // intron // 17 /// ENST00000518281 // sense // intron // 17 /// ENST00000518635 // sense // intron // 2 /// ENST00000519191 // sense // intron // 1 /// OTTHUMT00000206935 // sense // intron // 17 /// OTTHUMT00000375036 // sense // intron // 17 /// OTTHUMT00000375041 // sense // intron // 2 /// OTTHUMT00000375042 // sense // intron // 1	---				0.41	-0.05	-0.11	0.12	0.02	0.18	0.1	-0.12
20504335	0.04	-0.09	1.094	up	0.314205	MIMAT0026619_st	MIMAT0026619	hsa-miR-597-3p	miRNA	Homo sapiens	chr8	9599239	9599261	+	23	UGGUUCUCUUGUGGCUCAAGCGU	ENST00000310430 // sense // intron // 17 /// ENST00000518281 // sense // intron // 17 /// ENST00000518635 // sense // intron // 2 /// ENST00000519191 // sense // intron // 1 /// OTTHUMT00000206935 // sense // intron // 17 /// OTTHUMT00000375036 // sense // intron // 17 /// OTTHUMT00000375041 // sense // intron // 2 /// OTTHUMT00000375042 // sense // intron // 1	---	miRNA-4_0	13-May-14	miRBase	0.29	0.14	-0.05	-0.22	-0.22	-0.11	-0.11	0.08
20504336	0.34	0.3	1.028	up	0.811313	MIMAT0026620_st	MIMAT0026620	hsa-miR-598-5p	miRNA	Homo sapiens	chr8	10892767	10892789	-	23	GCGGUGAUCCCGAUGGUGUGAGC	ENST00000416569 // sense // intron // 1 /// OTTHUMT00000383958 // sense // intron // 1	---	miRNA-4_0	13-May-14	miRBase	0.29	0.29	0.31	0.45	0.32	0.29	0.64	-0.04
20504337	0.11	-0.14	1.189	up	0.0162999	MIMAT0003266_st	MIMAT0003266	hsa-miR-598-3p	miRNA	Homo sapiens	chr8	10892731	10892752	-	22	UACGUCAUCGUUGUCAUCGUCA	ENST00000416569 // sense // intron // 1 /// OTTHUMT00000383958 // sense // intron // 1	---				0.14	0.09	0.21	0	-0.22	-0.08	-0.15	-0.12
20504338	-0.15	-0.2	1.035	up	0.546099	MIMAT0003267_st	MIMAT0003267	hsa-miR-599	miRNA	Homo sapiens	chr8	100548879	100548898	-	20	GUUGUGUCAGUUUAUCAAAC	ENST00000357162 // antisense // intron // 30 /// ENST00000358544 // antisense // intron // 30 /// ENST00000395996 // antisense // intron // 31 /// ENST00000496144 // antisense // intron // 31 /// ENST00000521559 // antisense // intron // 1 /// OTTHUMT00000277137 // antisense // intron // 30 /// OTTHUMT00000277138 // antisense // intron // 30 /// OTTHUMT00000277139 // antisense // intron // 31 ///…	hsa-mir-599 // chr8:100548864-100548958 (-) /// hsa-mir-875 // chr8:100549014-100549089 (-)				-0.13	-0.16	-0.07	-0.22	-0.08	-0.35	-0.28	-0.11
20504339	0.06	0.13	-1.05	down	0.701557	MIMAT0004803_st	MIMAT0004803	hsa-miR-548a-5p	miRNA	Homo sapiens	chr8	105496648	105496669	-	22	AAAAGUAAUUGCGAGUUUUACC	---	---				0.32	0.02	-0.01	-0.08	-0.13	0.62	-0.19	0.22
20504340	0.05	-0.11	1.117	up	0.221129	MIMAT0003268_st	MIMAT0003268	hsa-miR-600	miRNA	Homo sapiens	chr9	125873840	125873862	-	23	ACUUACAGACAAGAGCCUUGCUC	ENST00000449175 // sense // exon // 1 /// ENST00000471564 // sense // intron // 3 /// ENST00000478973 // sense // intron // 4 /// ENST00000530364 // sense // intron // 1 /// OTTHUMT00000053981 // sense // exon // 1 /// OTTHUMT00000053987 // sense // intron // 3 /// OTTHUMT00000392598 // sense // intron // 1 /// OTTHUMT00000392599 // sense // intron // 4	---				-0.06	0.24	0.24	-0.21	0	-0.07	-0.08	-0.28
20504341	-0.08	-0.14	1.042	up	0.531222	MIMAT0003269_st	MIMAT0003269	hsa-miR-601	miRNA	Homo sapiens	chr9	126164846	126164867	-	22	UGGUCUAGGAUUGUUGGAGGAG	ENST00000373620 // sense // intron // 20 /// ENST00000373624 // sense // intron // 20 /// ENST00000394215 // sense // intron // 19 /// ENST00000394219 // sense // intron // 18 /// ENST00000473039 // sense // intron // 15 /// ENST00000475421 // sense // intron // 1 /// ENST00000542603 // sense // intron // 11 /// OTTHUMT00000053997 // sense // intron // 20 /// OTTHUMT00000053999 // sense // intron…	---				-0.11	0.03	-0.15	-0.08	-0.12	-0.17	-0.01	-0.25
20504342	1.62	1.91	-1.223	down	0.323701	MIMAT0003270_st	MIMAT0003270	hsa-miR-602	miRNA	Homo sapiens	chr9	140732886	140732908	+	23	GACACGGGCGACAGCUGCGGCCC	ENST00000462942 // sense // intron // 20 /// OTTHUMT00000055373 // sense // intron // 20	---				1.95	1.79	1.68	1.04	1.28	1.98	1.62	2.77
20504343	0.08	-0.14	1.165	up	0.0647155	MIMAT0003271_st	MIMAT0003271	hsa-miR-603	miRNA	Homo sapiens	chr10	24564674	24564695	+	22	CACACACUGCAAUUACUUUUGC	ENST00000376452 // sense // intron // 2 /// ENST00000376454 // sense // intron // 2 /// ENST00000376456 // sense // intron // 2 /// ENST00000376462 // sense // intron // 3 /// ENST00000430453 // sense // intron // 1 /// ENST00000438429 // sense // intron // 1 /// ENST00000458595 // sense // intron // 2 /// OTTHUMT00000047221 // sense // intron // 3 /// OTTHUMT00000047223 // sense // intron // 2 /…	---				0.01	0.14	0.16	0.01	-0.31	0.09	-0.12	-0.21
20504344	-0.05	-0.14	1.064	up	0.311593	MIMAT0003272_st	MIMAT0003272	hsa-miR-604	miRNA	Homo sapiens	chr10	29833948	29833966	-	19	AGGCUGCGGAAUUCAGGAC	ENST00000355867 // sense // intron // 6 /// ENST00000375398 // sense // intron // 8 /// ENST00000375400 // sense // intron // 8 /// OTTHUMT00000047393 // sense // intron // 8 /// OTTHUMT00000047395 // sense // intron // 6	---				0.03	-0.14	-0.08	0.01	-0.19	-0.12	-0.08	-0.16
20504345	0.15	0.23	-1.057	down	0.611064	MIMAT0003273_st	MIMAT0003273	hsa-miR-605-5p	miRNA	Homo sapiens	chr10	53059348	53059370	+	23	UAAAUCCCAUGGUGCCUUCUCCU	ENST00000373976 // sense // intron // 1 /// ENST00000373980 // sense // intron // 2 /// ENST00000373985 // sense // intron // 2 /// ENST00000401604 // sense // intron // 2 /// OTTHUMT00000048102 // sense // intron // 2 /// OTTHUMT00000048103 // sense // intron // 2 /// OTTHUMT00000048105 // sense // intron // 1	---				0.13	0.14	0.3	0.04	0.09	0.7	-0.02	0.15
20504346	-0.02	-0.24	1.165	up	0.0682508	MIMAT0026621_st	MIMAT0026621	hsa-miR-605-3p	miRNA	Homo sapiens	chr10	53059383	53059404	+	22	AGAAGGCACUAUGAGAUUUAGA	ENST00000373976 // sense // intron // 1 /// ENST00000373980 // sense // intron // 2 /// ENST00000373985 // sense // intron // 2 /// ENST00000401604 // sense // intron // 2 /// OTTHUMT00000048102 // sense // intron // 2 /// OTTHUMT00000048103 // sense // intron // 2 /// OTTHUMT00000048105 // sense // intron // 1	---	miRNA-4_0	13-May-14	miRBase	-0.14	0.14	-0.11	0.03	-0.12	-0.11	-0.29	-0.46
20504347	0.08	-0.04	1.087	up	0.276578	MIMAT0003274_st	MIMAT0003274	hsa-miR-606	miRNA	Homo sapiens	chr10	77312276	77312296	+	21	AAACUACUGAAAAUCAAAGAU	---	---				-0.03	-0.09	0.13	0.33	-0.18	-0.07	-0.02	0.09
20504348	0	0.12	-1.087	down	0.353417	MIMAT0003275_st	MIMAT0003275	hsa-miR-607	miRNA	Homo sapiens	chr10	98588441	98588461	-	21	GUUCAAAUCCAGAUCUAUAAC	---	---				0.07	-0.16	0.09	0	-0.01	0.13	-0.08	0.44
20504349	0.16	0.41	-1.189	down	0.19639	MIMAT0003276_st	MIMAT0003276	hsa-miR-608	miRNA	Homo sapiens	chr10	102734757	102734781	+	25	AGGGGUGGUGUUGGGACAGCUCCGU	ENST00000210633 // sense // intron // 3 /// ENST00000370250 // sense // intron // 3 /// ENST00000517724 // sense // intron // 3 /// ENST00000518124 // sense // intron // 4 /// ENST00000519649 // sense // intron // 4 /// ENST00000519756 // sense // intron // 3 /// ENST00000521006 // sense // intron // 4 /// ENST00000523148 // antisense // intron // 3 /// OTTHUMT00000049919 // sense // intron // 3 …	---				-0.13	0.08	0.45	0.26	0.55	0.08	0.86	0.16
20504350	-0.05	-0.04	-1.007	down	0.911728	MIMAT0003277_st	MIMAT0003277	hsa-miR-609	miRNA	Homo sapiens	chr10	105978607	105978626	-	20	AGGGUGUUUCUCUCAUCUCU	ENST00000278064 // sense // intron // 3 /// ENST00000357060 // sense // intron // 3 /// ENST00000369719 // sense // intron // 3 /// ENST00000369720 // sense // intron // 3 /// ENST00000428666 // sense // intron // 3 /// OTTHUMT00000050200 // sense // intron // 3 /// OTTHUMT00000050202 // sense // intron // 3 /// OTTHUMT00000050203 // sense // intron // 3	---				0	0.11	-0.08	-0.23	-0.16	-0.01	0.16	-0.14
20504351	0.79	1.4	-1.526	down	0.0272746	MIMAT0003278_st	MIMAT0003278	hsa-miR-610	miRNA	Homo sapiens	chr11	28078377	28078397	+	21	UGAGCUAAAUGUGUGCUGGGA	ENST00000263181 // antisense // intron // 13 /// OTTHUMT00000388328 // antisense // intron // 13	---				0.52	0.55	0.84	1.26	1.47	1.37	2	0.76
20504352	0.1	0.15	-1.035	down	0.643132	MIMAT0003279_st	MIMAT0003279	hsa-miR-611	miRNA	Homo sapiens	chr11	61559972	61559994	-	23	GCGAGGACCCCUCGGGGUCUGAC	ENST00000257262 // sense // intron // 1 /// ENST00000535297 // sense // intron // 1 /// ENST00000537328 // sense // intron // 1 /// ENST00000540434 // sense // intron // 1 /// ENST00000541893 // sense // intron // 1 /// ENST00000543510 // sense // 5UTR // 1 /// ENST00000545210 // sense // intron // 1 /// OTTHUMT00000398576 // sense // 5UTR // 1 /// OTTHUMT00000398577 // sense // intron // 1 /// O…	---				0.1	0.1	0.18	0	0.1	0.41	-0.05	0.13
20504353	0.31	0.04	1.206	up	0.136515	MIMAT0003280_st	MIMAT0003280	hsa-miR-612	miRNA	Homo sapiens	chr11	65211944	65211968	+	25	GCUGGGCAGGGCUUCUGAGCUCCUU	ENST00000501122 // sense // exon // 1 /// OTTHUMT00000389142 // sense // exon // 1	---				0.45	0.11	0.76	-0.09	0.04	0.14	-0.17	0.14
20504354	-0.15	-0.11	-1.028	down	0.669593	MIMAT0003281_st	MIMAT0003281	hsa-miR-613	miRNA	Homo sapiens	chr12	12917643	12917662	+	20	AGGAAUGUUCCUUCUUUGCC	ENST00000326765 // sense // intron // 1 /// ENST00000534843 // sense // intron // 2 /// ENST00000540583 // sense // intron // 2 /// ENST00000588943 // sense // intron // 1 /// OTTHUMT00000331627 // sense // intron // 1 /// OTTHUMT00000400668 // sense // intron // 2 /// OTTHUMT00000400669 // sense // intron // 2 /// OTTHUMT00000453200 // sense // intron // 1	---				-0.16	-0.36	-0.08	-0.01	-0.22	-0.1	-0.1	-0.01
20504355	0.12	0.16	-1.028	down	0.670346	MIMAT0003282_st	MIMAT0003282	hsa-miR-614	miRNA	Homo sapiens	chr12	13068816	13068838	+	23	GAACGCCUGUUCUUGCCAGGUGG	ENST00000014914 // sense // exon // 4 /// OTTHUMT00000400682 // sense // exon // 4	---				0.14	0.13	-0.11	0.3	0.2	0.12	0.2	0.12
20504356	0.22	0.13	1.064	up	0.599873	MIMAT0004804_st	MIMAT0004804	hsa-miR-615-5p	miRNA	Homo sapiens	chr12	54427751	54427772	+	22	GGGGGUCCCCGGUGCUCGGAUC	ENST00000303406 // sense // intron // 1 /// ENST00000312492 // sense // intron // 1 /// ENST00000512206 // sense // intron // 1 /// ENST00000513209 // sense // intron // 1 /// OTTHUMT00000358947 // sense // intron // 1 /// OTTHUMT00000358948 // sense // intron // 1 /// OTTHUMT00000358949 // sense // intron // 1 /// OTTHUMT00000358964 // sense // intron // 1	---				0.03	0.11	0.11	0.61	0.21	-0.14	0.11	0.36
20504357	-0.07	0.36	-1.347	down	0.00607327	MIMAT0003283_st	MIMAT0003283	hsa-miR-615-3p	miRNA	Homo sapiens	chr12	54427794	54427815	+	22	UCCGAGCCUGGGUCUCCCUCUU	ENST00000303406 // sense // intron // 1 /// ENST00000312492 // sense // intron // 1 /// ENST00000512206 // sense // intron // 1 /// ENST00000513209 // sense // intron // 1 /// OTTHUMT00000358947 // sense // intron // 1 /// OTTHUMT00000358948 // sense // intron // 1 /// OTTHUMT00000358949 // sense // intron // 1 /// OTTHUMT00000358964 // sense // intron // 1	---				-0.14	-0.08	-0.08	0.01	0.57	0.05	0.58	0.23
20504358	-0.27	0.08	-1.275	down	0.0116074	MIMAT0003284_st	MIMAT0003284	hsa-miR-616-5p	miRNA	Homo sapiens	chr12	57913006	57913027	-	22	ACUCAAAACCCUUCAGUGACUU	ENST00000346473 // sense // intron // 1 /// ENST00000547303 // sense // intron // 1 /// ENST00000547526 // sense // intron // 1 /// ENST00000551116 // sense // intron // 1 /// ENST00000552740 // sense // intron // 1 /// OTTHUMT00000407134 // sense // intron // 1 /// OTTHUMT00000407135 // sense // intron // 1 /// OTTHUMT00000407137 // sense // intron // 1 /// OTTHUMT00000407138 // sense // intron …	hsa-mir-616 // chr12:57912946-57913042 (-) /// hsa-mir-6758 // chr12:57906471-57906533 (+)	miRNA-4_0	13-May-14	miRBase	-0.28	-0.48	-0.24	-0.07	-0.08	0.2	-0.01	0.2
20504359	0.09	0.08	1.007	up	0.849985	MIMAT0004805_st	MIMAT0004805	hsa-miR-616-3p	miRNA	Homo sapiens	chr12	57912966	57912987	-	22	AGUCAUUGGAGGGUUUGAGCAG	ENST00000346473 // sense // intron // 1 /// ENST00000547303 // sense // intron // 1 /// ENST00000547526 // sense // intron // 1 /// ENST00000551116 // sense // intron // 1 /// ENST00000552740 // sense // intron // 1 /// OTTHUMT00000407134 // sense // intron // 1 /// OTTHUMT00000407135 // sense // intron // 1 /// OTTHUMT00000407137 // sense // intron // 1 /// OTTHUMT00000407138 // sense // intron …	hsa-mir-616 // chr12:57912946-57913042 (-) /// hsa-mir-6758 // chr12:57906471-57906533 (+)	miRNA-4_0	13-May-14	miRBase	0.1	0.06	0.2	0.01	-0.04	0.1	0.14	0.1
20504360	0.06	-0.09	1.11	up	0.171672	MIMAT0004806_st	MIMAT0004806	hsa-miR-548c-5p	miRNA	Homo sapiens	chr12	65016313	65016334	+	22	AAAAGUAAUUGCGGUUUUUGCC	ENST00000283172 // sense // intron // 1 /// ENST00000336061 // sense // intron // 2 /// ENST00000542104 // sense // intron // 1 /// OTTHUMT00000401160 // sense // intron // 1 /// OTTHUMT00000401161 // sense // intron // 1	hsa-mir-548c // chr12:65016289-65016385 (+) /// hsa-mir-548z // chr12:65016289-65016385 (-)				0.01	0.31	-0.02	-0.04	-0.19	-0.04	-0.02	-0.1
20504361	-0.13	0	-1.094	down	0.356415	MIMAT0003285_st	MIMAT0003285	hsa-miR-548c-3p	miRNA	Homo sapiens	chr12	65016349	65016370	+	22	CAAAAAUCUCAAUUACUUUUGC	ENST00000283172 // sense // intron // 1 /// ENST00000336061 // sense // intron // 2 /// ENST00000542104 // sense // intron // 1 /// OTTHUMT00000401160 // sense // intron // 1 /// OTTHUMT00000401161 // sense // intron // 1	hsa-mir-548c // chr12:65016289-65016385 (+) /// hsa-mir-548z // chr12:65016289-65016385 (-)				-0.13	-0.1	-0.05	-0.24	0.26	-0.11	-0.34	0.18
20504362	-0.09	-0.12	1.021	up	0.812295	MIMAT0003286_st	MIMAT0003286	hsa-miR-617	miRNA	Homo sapiens	chr12	81226372	81226393	-	22	AGACUUCCCAUUUGAAGGUGGC	ENST00000261203 // sense // intron // 5 /// ENST00000552864 // sense // intron // 4 /// OTTHUMT00000407760 // sense // intron // 4 /// OTTHUMT00000407761 // sense // intron // 5	---				-0.16	-0.16	-0.07	0.03	-0.24	-0.32	0.22	-0.14
20504363	-0.1	-0.2	1.072	up	0.407183	MIMAT0003287_st	MIMAT0003287	hsa-miR-618	miRNA	Homo sapiens	chr12	81329575	81329597	-	23	AAACUCUACUUGUCCUUCUGAGU	ENST00000261203 // sense // intron // 1 /// ENST00000549417 // sense // intron // 1 /// ENST00000552864 // sense // intron // 1 /// OTTHUMT00000407760 // sense // intron // 1 /// OTTHUMT00000407761 // sense // intron // 1 /// OTTHUMT00000407762 // sense // intron // 1	---				-0.36	0.07	-0.08	-0.03	-0.4	-0.12	-0.12	-0.16
20504364	6.21	6.91	-1.625	down	0.167559	MIMAT0026622_st	MIMAT0026622	hsa-miR-619-5p	miRNA	Homo sapiens	chr12	109230738	109230759	-	22	GCUGGGAUUACAGGCAUGAGCC	ENST00000326495 // sense // intron // 2 /// ENST00000360239 // sense // intron // 2 /// ENST00000548522 // sense // intron // 2 /// ENST00000551165 // sense // intron // 2 /// OTTHUMT00000403724 // sense // intron // 2 /// OTTHUMT00000403726 // sense // intron // 2 /// OTTHUMT00000403729 // sense // intron // 2	---	miRNA-4_0	13-May-14	miRBase	5.02	6.54	5.64	7.63	7.47	7.18	6.88	6.11
20504365	0.01	0.06	-1.035	down	0.630062	MIMAT0003288_st	MIMAT0003288	hsa-miR-619-3p	miRNA	Homo sapiens	chr12	109230699	109230722	-	24	GACCUGGACAUGUUUGUGCCCAGU	ENST00000326495 // sense // intron // 2 /// ENST00000360239 // sense // intron // 2 /// ENST00000548522 // sense // intron // 2 /// ENST00000551165 // sense // intron // 2 /// OTTHUMT00000403724 // sense // intron // 2 /// OTTHUMT00000403726 // sense // intron // 2 /// OTTHUMT00000403729 // sense // intron // 2	---				0.08	0.03	0.14	-0.22	0.01	0.08	0.12	0.02
20504366	0.16	0.17	-1.007	down	0.982283	MIMAT0003289_st	MIMAT0003289	hsa-miR-620	miRNA	Homo sapiens	chr12	116586380	116586399	-	20	AUGGAGAUAGAUAUAGAAAU	ENST00000281928 // sense // intron // 2 /// ENST00000551197 // sense // intron // 2 /// OTTHUMT00000403879 // sense // intron // 2 /// OTTHUMT00000404170 // sense // intron // 2	---				0.13	-0.05	0.19	0.39	0.19	0.2	0.03	0.25
20504367	0.07	-0.24	1.24	up	0.0371286	MIMAT0003290_st	MIMAT0003290	hsa-miR-621	miRNA	Homo sapiens	chr13	41384962	41384982	+	21	GGCUAGCAACAGCGCUUACCU	---	---				-0.16	0.41	-0.06	0.1	-0.23	-0.05	-0.31	-0.37
20504368	-0.08	0.02	-1.072	down	0.393995	MIMAT0003291_st	MIMAT0003291	hsa-miR-622	miRNA	Homo sapiens	chr13	90883496	90883516	+	21	ACAGUCUGCUGAGGUUGGAGC	ENST00000427733 // sense // exon // 1 /// OTTHUMT00000045435 // sense // exon // 1	---				0.03	-0.19	-0.11	-0.06	0.17	-0.3	0.14	0.08
20504369	0.14	0.17	-1.021	down	0.833382	MIMAT0003292_st	MIMAT0003292	hsa-miR-623	miRNA	Homo sapiens	chr13	100008400	100008422	+	23	AUCCCUUGCAGGGGCUGUUGGGU	ENST00000355700 // sense // intron // 3 /// ENST00000376440 // sense // intron // 5 /// ENST00000403766 // sense // intron // 7 /// ENST00000460562 // sense // intron // 4 /// ENST00000473194 // sense // intron // 5 /// ENST00000480738 // sense // intron // 3 /// ENST00000494576 // sense // intron // 4 /// OTTHUMT00000045587 // sense // intron // 5 /// OTTHUMT00000045588 // sense // intron // 7 /…	---				0.21	0.22	0.18	-0.06	0.13	0.07	0.62	-0.14
20504370	0.01	0.12	-1.079	down	0.247068	MIMAT0003293_st	MIMAT0003293	hsa-miR-624-5p	miRNA	Homo sapiens	chr14	31483912	31483933	-	22	UAGUACCAGUACCUUGUGUUCA	ENST00000355683 // sense // intron // 1 /// ENST00000357479 // sense // intron // 1 /// ENST00000555358 // sense // intron // 1 /// OTTHUMT00000276609 // sense // intron // 1 /// OTTHUMT00000409713 // sense // intron // 1 /// OTTHUMT00000409714 // sense // intron // 1	---				0.03	-0.16	0.14	0.01	0.19	0.12	0.09	0.08
20504371	-0.1	-0.01	-1.064	down	0.439068	MIMAT0004807_st	MIMAT0004807	hsa-miR-624-3p	miRNA	Homo sapiens	chr14	31483875	31483895	-	21	CACAAGGUAUUGGUAUUACCU	ENST00000355683 // sense // intron // 1 /// ENST00000357479 // sense // intron // 1 /// ENST00000555358 // sense // intron // 1 /// OTTHUMT00000276609 // sense // intron // 1 /// OTTHUMT00000409713 // sense // intron // 1 /// OTTHUMT00000409714 // sense // intron // 1	---	miRNA-4_0	13-May-14	miRBase	0.14	-0.19	-0.1	-0.25	-0.03	-0.08	-0.08	0.14
20504372	0.05	0.28	-1.173	down	0.0753784	MIMAT0003294_st	MIMAT0003294	hsa-miR-625-5p	miRNA	Homo sapiens	chr14	65937834	65937854	+	21	AGGGGGAAAGUUCUAUAGUCC	ENST00000342677 // sense // intron // 2 /// ENST00000358307 // sense // intron // 2 /// ENST00000360689 // sense // intron // 2 /// ENST00000394585 // sense // intron // 2 /// ENST00000394586 // sense // intron // 1 /// ENST00000553924 // sense // intron // 2 /// ENST00000554610 // sense // intron // 1 /// ENST00000555559 // sense // intron // 2 /// ENST00000556518 // sense // intron // 3 /// ENS…	---				-0.19	-0.02	0.2	0.22	0.39	0.28	0.15	0.28
20504373	0.07	-0.04	1.079	up	0.276949	MIMAT0004808_st	MIMAT0004808	hsa-miR-625-3p	miRNA	Homo sapiens	chr14	65937871	65937892	+	22	GACUAUAGAACUUUCCCCCUCA	ENST00000342677 // sense // intron // 2 /// ENST00000358307 // sense // intron // 2 /// ENST00000360689 // sense // intron // 2 /// ENST00000394585 // sense // intron // 2 /// ENST00000394586 // sense // intron // 1 /// ENST00000553924 // sense // intron // 2 /// ENST00000554610 // sense // intron // 1 /// ENST00000555559 // sense // intron // 2 /// ENST00000556518 // sense // intron // 3 /// ENS…	---	miRNA-4_0	13-May-14	miRBase	0.01	-0.03	0.1	0.19	-0.07	-0.18	0.05	0.03
20504374	0.06	-0.15	1.157	up	0.0709637	MIMAT0003295_st	MIMAT0003295	hsa-miR-626	miRNA	Homo sapiens	chr15	41983843	41983861	+	19	AGCUGUCUGAAAAUGUCUU	ENST00000219905 // sense // intron // 2 /// ENST00000389936 // sense // intron // 2 /// ENST00000545763 // sense // intron // 2 /// ENST00000563576 // sense // intron // 2 /// ENST00000566586 // sense // intron // 1 /// ENST00000566718 // sense // intron // 2 /// ENST00000568630 // sense // intron // 1 /// ENST00000570161 // sense // intron // 1 /// OTTHUMT00000420225 // sense // intron // 1 /// …	---				0.05	0.32	-0.08	-0.05	-0.19	-0.2	-0.08	-0.14
20504375	0.07	-0.03	1.072	up	0.507258	MIMAT0003296_st	MIMAT0003296	hsa-miR-627-5p	miRNA	Homo sapiens	chr15	42491828	42491849	-	22	GUGAGUCUCUAAGAAAAGAGGA	ENST00000318006 // sense // intron // 2 /// ENST00000348544 // sense // intron // 2 /// ENST00000568357 // sense // intron // 2 /// OTTHUMT00000252861 // sense // intron // 2 /// OTTHUMT00000420472 // sense // intron // 2 /// OTTHUMT00000420481 // sense // intron // 2	---				-0.09	0.15	0.41	-0.19	-0.01	0.18	-0.1	-0.17
20504376	-0.16	-0.08	-1.057	down	0.407356	MIMAT0026623_st	MIMAT0026623	hsa-miR-627-3p	miRNA	Homo sapiens	chr15	42491791	42491810	-	20	UCUUUUCUUUGAGACUCACU	ENST00000318006 // sense // intron // 2 /// ENST00000348544 // sense // intron // 2 /// ENST00000568357 // sense // intron // 2 /// OTTHUMT00000252861 // sense // intron // 2 /// OTTHUMT00000420472 // sense // intron // 2 /// OTTHUMT00000420481 // sense // intron // 2	---	miRNA-4_0	13-May-14	miRBase	-0.14	-0.14	-0.33	-0.03	-0.05	-0.08	-0.08	-0.11
20504377	0.33	0.15	1.133	up	0.400985	MIMAT0004809_st	MIMAT0004809	hsa-miR-628-5p	miRNA	Homo sapiens	chr15	55665189	55665210	-	22	AUGCUGACAUAUUUACUAGAGG	ENST00000310958 // sense // intron // 5 /// ENST00000425574 // sense // intron // 5 /// ENST00000442196 // sense // intron // 5 /// ENST00000563171 // sense // intron // 6 /// ENST00000565113 // sense // intron // 12 /// ENST00000568372 // sense // exon // 1 /// ENST00000568808 // sense // intron // 5 /// ENST00000569205 // sense // intron // 5 /// ENST00000570272 // sense // intron // 5 /// OTTH…	---				-0.06	0.67	0	0.71	-0.01	0.24	0.52	-0.14
20504378	0.22	0.12	1.072	up	0.474836	MIMAT0003297_st	MIMAT0003297	hsa-miR-628-3p	miRNA	Homo sapiens	chr15	55665152	55665172	-	21	UCUAGUAAGAGUGGCAGUCGA	ENST00000310958 // sense // intron // 5 /// ENST00000425574 // sense // intron // 5 /// ENST00000442196 // sense // intron // 5 /// ENST00000563171 // sense // intron // 6 /// ENST00000565113 // sense // intron // 12 /// ENST00000568372 // sense // exon // 1 /// ENST00000568808 // sense // intron // 5 /// ENST00000569205 // sense // intron // 5 /// ENST00000570272 // sense // intron // 5 /// OTTH…	---				0.46	0.46	0.17	-0.2	-0.03	0.19	0.19	0.11
20504379	-0.01	-0.02	1.007	up	1	MIMAT0004810_st	MIMAT0004810	hsa-miR-629-5p	miRNA	Homo sapiens	chr15	70371766	70371786	-	21	UGGGUUUACGUUGGGAGAACU	ENST00000317509 // sense // intron // 4 /// ENST00000440567 // sense // intron // 4 /// ENST00000442299 // sense // intron // 4 /// ENST00000451782 // sense // intron // 4 /// ENST00000539550 // sense // intron // 2 /// ENST00000557907 // sense // intron // 4 /// ENST00000557919 // sense // intron // 4 /// ENST00000557984 // sense // intron // 2 /// ENST00000557997 // sense // intron // 4 /// ENS…	---	miRNA-4_0	13-May-14	miRBase	0.31	-0.24	-0.04	-0.09	0.03	-0.15	0.18	-0.12
20504380	0.18	0.11	1.05	up	0.676051	MIMAT0003298_st	MIMAT0003298	hsa-miR-629-3p	miRNA	Homo sapiens	chr15	70371726	70371747	-	22	GUUCUCCCAACGUAAGCCCAGC	ENST00000317509 // sense // intron // 4 /// ENST00000440567 // sense // intron // 4 /// ENST00000442299 // sense // intron // 4 /// ENST00000451782 // sense // intron // 4 /// ENST00000539550 // sense // intron // 2 /// ENST00000557907 // sense // intron // 4 /// ENST00000557919 // sense // intron // 4 /// ENST00000557984 // sense // intron // 2 /// ENST00000557997 // sense // intron // 4 /// ENS…	---	miRNA-4_0	13-May-14	miRBase	0.14	0.61	-0.05	0.01	0.23	0.3	-0.08	0
20504381	0	-0.05	1.035	up	0.717822	MIMAT0003299_st	MIMAT0003299	hsa-miR-630	miRNA	Homo sapiens	chr15	72879618	72879639	+	22	AGUAUUCUGUACCAGGGAAGGU	ENST00000379887 // sense // exon // 14 /// OTTHUMT00000257350 // sense // exon // 14	---				-0.27	0	0.14	0.12	-0.3	-0.08	-0.08	0.25
20504382	0.11	0.15	-1.028	down	0.703573	MIMAT0003300_st	MIMAT0003300	hsa-miR-631	miRNA	Homo sapiens	chr15	75645991	75646011	-	21	AGACCUGGCCCAGACCUCAGC	ENST00000355059 // antisense // intron // 5 /// ENST00000561643 // antisense // exon // 6 /// ENST00000564738 // antisense // intron // 3 /// ENST00000564784 // antisense // intron // 6 /// ENST00000565121 // antisense // exon // 1 /// ENST00000567393 // antisense // exon // 1 /// ENST00000569035 // antisense // intron // 5 /// OTTHUMT00000286412 // antisense // intron // 5 /// OTTHUMT00000419878…	---				-0.09	0.11	0.01	0.39	0.1	0.06	0.26	0.18
20504383	-0.22	-0.01	-1.157	down	0.0613595	MIMAT0003301_st	MIMAT0003301	hsa-miR-33b-5p	miRNA	Homo sapiens	chr17	17717211	17717230	-	20	GUGCAUUGCUGUUGCAUUGC	ENST00000261646 // sense // intron // 16 /// ENST00000338854 // sense // intron // 16 /// ENST00000355815 // sense // intron // 17 /// ENST00000395751 // sense // intron // 15 /// ENST00000395756 // sense // intron // 11 /// ENST00000395757 // sense // intron // 14 /// ENST00000478616 // sense // intron // 1 /// ENST00000486311 // sense // intron // 1 /// OTTHUMT00000131771 // sense // intron // …	hsa-mir-33b // chr17:17717150-17717245 (-) /// hsa-mir-6777 // chr17:17716794-17716859 (-)				-0.05	-0.35	-0.29	-0.18	0.05	-0.05	-0.12	0.08
20504384	-0.01	-0.09	1.057	up	0.410116	MIMAT0004811_st	MIMAT0004811	hsa-miR-33b-3p	miRNA	Homo sapiens	chr17	17717171	17717192	-	22	CAGUGCCUCGGCAGUGCAGCCC	ENST00000261646 // sense // intron // 16 /// ENST00000338854 // sense // intron // 16 /// ENST00000355815 // sense // intron // 17 /// ENST00000395751 // sense // intron // 15 /// ENST00000395756 // sense // intron // 11 /// ENST00000395757 // sense // intron // 14 /// ENST00000478616 // sense // intron // 1 /// ENST00000486311 // sense // intron // 1 /// OTTHUMT00000131771 // sense // intron // …	hsa-mir-33b // chr17:17717150-17717245 (-) /// hsa-mir-6777 // chr17:17716794-17716859 (-)				0.01	0.02	0	-0.08	0.01	0.01	-0.16	-0.23
20504385	-0.1	0.15	-1.189	down	0.0842075	MIMAT0003302_st	MIMAT0003302	hsa-miR-632	miRNA	Homo sapiens	chr17	30677188	30677206	+	19	GUGUCUGCUUCCUGUGGGA	ENST00000321233 // sense // 3UTR // 1 /// ENST00000341711 // sense // 3UTR // 1 /// ENST00000342555 // sense // 3UTR // 1 /// ENST00000394670 // sense // 3UTR // 1 /// ENST00000394673 // sense // 3UTR // 1 /// ENST00000394679 // sense // 3UTR // 1 /// ENST00000577324 // sense // exon // 1 /// ENST00000577908 // sense // 3UTR // 1 /// ENST00000578389 // sense // intron // 1 /// ENST00000579634 // …	---				-0.19	-0.12	-0.18	0.1	0.15	0.49	-0.08	0.04
20504386	0.06	-0.09	1.11	up	0.269356	MIMAT0003303_st	MIMAT0003303	hsa-miR-633	miRNA	Homo sapiens	chr17	61021636	61021658	+	23	CUAAUAGUAUCUACCACAAUAAA	ENST00000582505 // antisense // intron // 1 /// OTTHUMT00000444762 // antisense // intron // 1	---				-0.2	0.07	0.32	0.05	-0.18	-0.27	-0.04	0.13
20504387	-0.05	0.12	-1.125	down	0.260286	MIMAT0003304_st	MIMAT0003304	hsa-miR-634	miRNA	Homo sapiens	chr17	64783250	64783271	+	22	AACCAGCACCCCAACUUUGGAC	ENST00000413366 // sense // intron // 15 /// OTTHUMT00000446976 // sense // intron // 15	---				0.03	-0.12	-0.05	-0.06	0.15	0.45	-0.3	0.17
20504388	-0.02	0.16	-1.133	down	0.231974	MIMAT0003305_st	MIMAT0003305	hsa-miR-635	miRNA	Homo sapiens	chr17	66420652	66420674	-	23	ACUUGGGCACUGAAACAAUGUCC	ENST00000262139 // sense // intron // 12 /// ENST00000546360 // sense // intron // 11 /// ENST00000585393 // sense // intron // 2 /// ENST00000586515 // antisense // intron // 3 /// ENST00000589316 // sense // intron // 12 /// ENST00000589459 // sense // intron // 11 /// ENST00000590353 // antisense // intron // 1 /// ENST00000591567 // antisense // intron // 1 /// ENST00000592030 // antisense //…	---				-0.08	-0.12	0.29	-0.16	0.03	0.18	-0.04	0.45
20504389	-0.03	0.06	-1.064	down	0.343545	MIMAT0003306_st	MIMAT0003306	hsa-miR-636	miRNA	Homo sapiens	chr17	74732548	74732570	-	23	UGUGCUUGCUCGUCCCGCCCGCA	ENST00000358156 // sense // intron // 1 /// ENST00000359995 // sense // exon // 2 /// ENST00000392485 // sense // exon // 2 /// ENST00000452355 // sense // exon // 2 /// ENST00000508921 // sense // exon // 2 /// ENST00000582449 // sense // exon // 1 /// ENST00000583836 // sense // intron // 1 /// ENST00000585202 // sense // exon // 2 /// ENST00000586622 // antisense // 3UTR // 2 /// ENST000005874…	---				-0.01	0	0.08	-0.2	0.07	0.12	0.06	-0.01
20504390	0.2	0.6	-1.32	down	0.0183661	MIMAT0003307_st	MIMAT0003307	hsa-miR-637	miRNA	Homo sapiens	chr19	3961427	3961450	-	24	ACUGGGGGCUUUCGGGCUCUGCGU	ENST00000301264 // sense // intron // 5 /// ENST00000545797 // sense // intron // 6 /// ENST00000595279 // sense // exon // 1 /// OTTHUMT00000457817 // sense // intron // 6 /// OTTHUMT00000457878 // sense // exon // 1	---				0.14	0.45	0.03	0.17	0.84	0.29	0.82	0.44
20504391	5.51	5.77	-1.197	down	0.132965	MIMAT0003308_st	MIMAT0003308	hsa-miR-638	miRNA	Homo sapiens	chr19	10829095	10829119	+	25	AGGGAUCGCGGGCGGGUGGCGGCCU	ENST00000314646 // sense // intron // 1 /// ENST00000355667 // sense // intron // 1 /// ENST00000359692 // sense // intron // 1 /// ENST00000389253 // sense // intron // 1 /// ENST00000408974 // sense // intron // 1 /// ENST00000585892 // sense // intron // 1 /// OTTHUMT00000452590 // sense // intron // 1 /// OTTHUMT00000452591 // sense // intron // 1 /// OTTHUMT00000452592 // sense // intron // …	---				5.69	5.42	5.14	5.81	5.82	5.46	5.96	5.84
20504392	-0.08	-0.05	-1.021	down	0.798736	MIMAT0003309_st	MIMAT0003309	hsa-miR-639	miRNA	Homo sapiens	chr19	14640415	14640437	+	23	AUCGCUGCGGUUGCGAGCGCUGU	ENST00000215567 // sense // 3UTR // 1 /// ENST00000436007 // sense // 3UTR // 1 /// ENST00000593637 // sense // exon // 1 /// ENST00000594099 // antisense // 5UTR // 1 /// ENST00000594807 // sense // exon // 1 /// ENST00000596073 // sense // 3UTR // 1 /// ENST00000598298 // sense // 3UTR // 1 /// ENST00000598333 // sense // 3UTR // 1 /// ENST00000598987 // sense // 3UTR // 1 /// ENST00000599646 /…	---				-0.13	-0.13	-0.06	0.01	-0.25	-0.06	0.25	-0.13
20504393	-0.02	0.26	-1.214	down	0.0290876	MIMAT0003310_st	MIMAT0003310	hsa-miR-640	miRNA	Homo sapiens	chr19	19545932	19545952	+	21	AUGAUCCAGGAACCUGCCUCU	ENST00000252577 // sense // intron // 1 /// ENST00000360315 // sense // intron // 1 /// ENST00000404158 // sense // intron // 2 /// ENST00000417582 // sense // intron // 1 /// ENST00000432704 // sense // intron // 1 /// ENST00000448576 // sense // intron // 1 /// ENST00000457895 // sense // intron // 1 /// ENST00000494516 // sense // intron // 1 /// ENST00000537887 // sense // intron // 1 /// OTT…	---				0.07	-0.18	0.01	0	0.23	0.14	0.52	0.13
20504394	0.05	0	1.035	up	0.633448	MIMAT0003311_st	MIMAT0003311	hsa-miR-641	miRNA	Homo sapiens	chr19	40788510	40788533	-	24	AAAGACAUAGGAUAGAGUCACCUC	ENST00000358335 // sense // intron // 1 /// ENST00000391844 // sense // intron // 1 /// ENST00000392038 // sense // intron // 1 /// ENST00000423127 // sense // intron // 2 /// ENST00000452077 // sense // intron // 1 /// ENST00000456441 // sense // intron // 1 /// ENST00000578123 // sense // intron // 1 /// ENST00000579047 // sense // intron // 1 /// ENST00000581582 // sense // intron // 1 /// ENS…	---				-0.04	0.17	0.01	0.07	-0.15	-0.02	-0.02	0.2
20504395	0.02	0.03	-1.007	down	1	MIMAT0003312_st	MIMAT0003312	hsa-miR-642a-5p	miRNA	Homo sapiens	chr19	46178201	46178222	+	22	GUCCCUCUCCAAAUGUGUCUUG	ENST00000263281 // sense // intron // 7 /// ENST00000304207 // sense // intron // 6 /// ENST00000585889 // sense // intron // 7 /// ENST00000588816 // sense // intron // 2 /// ENST00000590918 // sense // intron // 7 /// OTTHUMT00000459640 // sense // intron // 7 /// OTTHUMT00000459641 // sense // intron // 7 /// OTTHUMT00000459642 // sense // intron // 6 /// OTTHUMT00000459643 // sense // intron …	hsa-mir-642a // chr19:46178186-46178282 (+) /// hsa-mir-642b // chr19:46178190-46178266 (-)				-0.15	0.45	0.2	-0.4	0.16	-0.11	0.2	-0.15
20504396	-0.03	-0.03	1	none	0.985732	MIMAT0020924_st	MIMAT0020924	hsa-miR-642a-3p	miRNA	Homo sapiens	chr19	46178236	46178257	+	22	AGACACAUUUGGAGAGGGAACC	ENST00000263281 // sense // intron // 7 /// ENST00000304207 // sense // intron // 6 /// ENST00000585889 // sense // intron // 7 /// ENST00000588816 // sense // intron // 2 /// ENST00000590918 // sense // intron // 7 /// OTTHUMT00000459640 // sense // intron // 7 /// OTTHUMT00000459641 // sense // intron // 7 /// OTTHUMT00000459642 // sense // intron // 6 /// OTTHUMT00000459643 // sense // intron …	hsa-mir-642a // chr19:46178186-46178282 (+) /// hsa-mir-642b // chr19:46178190-46178266 (-)	miRNA-4_0	13-May-14	miRBase	-0.2	0.18	-0.05	-0.05	0.23	-0.1	-0.36	0.1
20504397	-0.06	-0.05	-1.007	down	0.957984	MIMAT0003313_st	MIMAT0003313	hsa-miR-643	miRNA	Homo sapiens	chr19	52785110	52785131	+	22	ACUUGUAUGCUAGCUCAGGUAG	ENST00000359102 // sense // intron // 1 /// ENST00000439461 // sense // intron // 1 /// ENST00000593612 // sense // intron // 2 /// ENST00000593703 // sense // intron // 1 /// ENST00000595000 // sense // intron // 1 /// ENST00000595149 // sense // intron // 1 /// ENST00000599581 // sense // intron // 1 /// ENST00000600016 // sense // intron // 1 /// ENST00000600821 // sense // intron // 2 /// ENS…	---				-0.08	-0.08	0	-0.07	-0.09	-0.16	0.12	-0.08
20504398	0.07	0.08	-1.007	down	0.927803	MIMAT0003314_st	MIMAT0003314	hsa-miR-644a	miRNA	Homo sapiens	chr20	33054190	33054208	+	19	AGUGUGGCUUUCUUAGAGC	ENST00000262650 // sense // intron // 15 /// ENST00000374864 // sense // intron // 14 /// ENST00000483727 // sense // intron // 4 /// ENST00000535650 // sense // intron // 13 /// OTTHUMT00000078782 // sense // intron // 14 /// OTTHUMT00000078783 // sense // intron // 15 /// OTTHUMT00000078786 // sense // intron // 4	---				-0.17	-0.17	0.37	0.25	-0.05	0.13	0.12	0.13
20504399	-0.19	-0.2	1.007	up	0.978391	MIMAT0003315_st	MIMAT0003315	hsa-miR-645	miRNA	Homo sapiens	chr20	49202383	49202401	+	19	UCUAGGCUGGUACUGCUGA	---	---	miRNA-4_0	13-May-14	miRBase	-0.1	-0.18	-0.27	-0.22	-0.25	-0.08	-0.27	-0.18
20504400	0.23	0.16	1.05	up	0.447238	MIMAT0003316_st	MIMAT0003316	hsa-miR-646	miRNA	Homo sapiens	chr20	58883592	58883610	+	19	AAGCAGCUGCCUCUGAGGC	ENST00000421257 // sense // intron // 1 /// ENST00000432910 // sense // intron // 3 /// ENST00000437035 // sense // intron // 1 /// OTTHUMT00000079947 // sense // intron // 3 /// OTTHUMT00000079949 // sense // intron // 1 /// OTTHUMT00000079950 // sense // intron // 1	---				0.14	0.3	0.2	0.28	0.18	0.14	0.2	0.13
20504401	-0.01	-0.01	1	none	0.977271	MIMAT0003317_st	MIMAT0003317	hsa-miR-647	miRNA	Homo sapiens	chr20	62574044	62574064	-	21	GUGGCUGCACUCACUUCCUUC	ENST00000354216 // sense // intron // 8 /// ENST00000358711 // sense // intron // 7 /// ENST00000369892 // sense // intron // 7 /// ENST00000369908 // sense // intron // 8 /// OTTHUMT00000080236 // sense // intron // 8	hsa-mir-647 // chr20:62573984-62574079 (-) /// hsa-mir-1914 // chr20:62572818-62572897 (-)				-0.08	0.34	-0.3	0.01	-0.17	-0.08	-0.25	0.45
20504402	0.26	0.34	-1.057	down	0.581127	MIMAT0003318_st	MIMAT0003318	hsa-miR-648	miRNA	Homo sapiens	chr22	18463694	18463712	-	19	AAGUGUGCAGGGCACUGGU	ENST00000207726 // sense // intron // 1 /// ENST00000424046 // sense // intron // 1 /// ENST00000429452 // sense // intron // 1 /// ENST00000441493 // sense // intron // 1 /// ENST00000444520 // sense // intron // 1 /// ENST00000495076 // sense // intron // 1 /// OTTHUMT00000316091 // sense // intron // 1 /// OTTHUMT00000316092 // sense // intron // 1 /// OTTHUMT00000447351 // sense // intron // 1	---				0.14	0.29	0.17	0.46	0.7	0.17	0.2	0.29
20504403	-0.16	-0.11	-1.035	down	0.679423	MIMAT0003319_st	MIMAT0003319	hsa-miR-649	miRNA	Homo sapiens	chr22	21388480	21388501	-	22	AAACCUGUGUUGUUCAAGAGUC	ENST00000450652 // antisense // intron // 1 /// OTTHUMT00000320476 // antisense // intron // 1	---				-0.27	-0.02	-0.22	-0.11	-0.1	-0.2	-0.2	0.05
20504404	0.18	0.12	1.042	up	0.645027	MIMAT0003320_st	MIMAT0003320	hsa-miR-650	miRNA	Homo sapiens	chr22	23165285	23165305	+	21	AGGAGGCAGCGCUCUCAGGAC	ENST00000390317 // sense // 3UTR // 1 /// OTTHUMT00000321845 // sense // 3UTR // 1	---				0.11	-0.07	0.33	0.37	-0.25	0.25	0.2	0.27
20504405	0.17	0.1	1.05	up	0.593615	MIMAT0003321_st	MIMAT0003321	hsa-miR-651-5p	miRNA	Homo sapiens	chrX	8095021	8095042	+	22	UUUAGGAUAAGCUUGACUUUUG	---	---				0.06	0.51	0.15	-0.04	0.15	0.14	-0.02	0.14
20504406	-0.08	0.06	-1.102	down	0.24433	MIMAT0026624_st	MIMAT0026624	hsa-miR-651-3p	miRNA	Homo sapiens	chrX	8095059	8095080	+	22	AAAGGAAAGUGUAUCCUAAAAG	---	---	miRNA-4_0	13-May-14	miRBase	-0.13	0.1	-0.03	-0.25	0.23	-0.1	-0.05	0.17
20504407	0.15	0.02	1.094	up	0.419883	MIMAT0022709_st	MIMAT0022709	hsa-miR-652-5p	miRNA	Homo sapiens	chrX	109298577	109298601	+	25	CAACCCUAGGAGAGGGUGCCAUUCA	ENST00000288381 // sense // intron // 2 /// ENST00000372068 // sense // intron // 2 /// ENST00000372072 // sense // intron // 1 /// ENST00000372073 // sense // intron // 2 /// ENST00000471255 // sense // intron // 2 /// OTTHUMT00000057896 // sense // intron // 2 /// OTTHUMT00000057898 // sense // intron // 2 /// OTTHUMT00000057899 // sense // intron // 2	---	miRNA-4_0	13-May-14	miRBase	-0.06	0.52	0.02	0.12	-0.16	-0.18	0.2	0.24
20504408	1.58	0.34	2.362	up	0.0142971	MIMAT0003322_st	MIMAT0003322	hsa-miR-652-3p	miRNA	Homo sapiens	chrX	109298617	109298637	+	21	AAUGGCGCCACUAGGGUUGUG	ENST00000288381 // sense // intron // 2 /// ENST00000372068 // sense // intron // 2 /// ENST00000372072 // sense // intron // 1 /// ENST00000372073 // sense // intron // 2 /// ENST00000471255 // sense // intron // 2 /// OTTHUMT00000057896 // sense // intron // 2 /// OTTHUMT00000057898 // sense // intron // 2 /// OTTHUMT00000057899 // sense // intron // 2	---				2.19	2.48	1.27	0.38	1.14	0.55	-0.15	-0.16
20504409	0.02	0.26	-1.181	down	0.231298	MIMAT0004812_st	MIMAT0004812	hsa-miR-548d-5p	miRNA	Homo sapiens	chr17	65467656	65467677	-	22	AAAAGUAAUUGUGGUUUUUGCC	ENST00000287394 // sense // intron // 15 /// ENST00000517666 // sense // intron // 14 /// ENST00000519124 // sense // intron // 15 /// ENST00000521496 // sense // intron // 15 /// ENST00000521903 // sense // intron // 16 /// OTTHUMT00000381765 // sense // intron // 14 /// OTTHUMT00000381766 // sense // intron // 15 /// OTTHUMT00000381767 // sense // intron // 16 /// OTTHUMT00000381768 // sense //…	hsa-mir-548d-2 // chr17:65467605-65467701 (-) /// hsa-mir-548aa-2 // chr17:65467605-65467701 (+)				-0.02	0.08	0.04	-0.03	0.82	0.45	0.06	-0.28
20504410	-0.02	-0.1	1.057	up	0.566882	MIMAT0003323_st	MIMAT0003323	hsa-miR-548d-3p	miRNA	Homo sapiens	chr17	65467620	65467641	-	22	CAAAAACCACAGUUUCUUUUGC	ENST00000287394 // sense // intron // 15 /// ENST00000517666 // sense // intron // 14 /// ENST00000519124 // sense // intron // 15 /// ENST00000521496 // sense // intron // 15 /// ENST00000521903 // sense // intron // 16 /// OTTHUMT00000381765 // sense // intron // 14 /// OTTHUMT00000381766 // sense // intron // 15 /// OTTHUMT00000381767 // sense // intron // 16 /// OTTHUMT00000381768 // sense //…	hsa-mir-548d-2 // chr17:65467605-65467701 (-) /// hsa-mir-548aa-2 // chr17:65467605-65467701 (+)				0.11	-0.16	-0.06	0.01	-0.04	-0.31	0.17	-0.2
20504411	0.14	0.09	1.035	up	0.767342	MIMAT0003324_st	MIMAT0003324	hsa-miR-661	miRNA	Homo sapiens	chr8	145019374	145019397	-	24	UGCCUGGGUCUCUGGCCUGCGCGU	ENST00000322810 // sense // intron // 1 /// ENST00000354958 // sense // intron // 1 /// ENST00000356346 // sense // intron // 1 /// ENST00000436759 // sense // intron // 2 /// ENST00000526416 // sense // intron // 1 /// ENST00000527096 // sense // intron // 1 /// ENST00000527816 // sense // intron // 1 /// ENST00000528025 // sense // intron // 1 /// ENST00000528131 // sense // intron // 1 /// ENS…	---	miRNA-4_0	13-May-14	miRBase	0.18	0.15	0.16	0.05	0.28	0.29	0.16	-0.36
20504412	0.05	-0.08	1.094	up	0.243487	MIMAT0003325_st	MIMAT0003325	hsa-miR-662	miRNA	Homo sapiens	chr16	820243	820263	+	21	UCCCACGUUGUGGCCCAGCAG	ENST00000293892 // antisense // exon // 15 /// ENST00000442466 // antisense // exon // 14 /// ENST00000543963 // antisense // exon // 14 /// OTTHUMT00000401051 // antisense // exon // 14	---				0.15	0.11	-0.07	0.02	-0.24	0.15	-0.07	-0.16
20504413	3.09	3.44	-1.275	down	0.264751	MIMAT0003326_st	MIMAT0003326	hsa-miR-663a	miRNA	Homo sapiens	chr20	26188879	26188900	-	22	AGGCGGGGCGCCGCGGGACCGC	ENST00000427348 // sense // intron // 1 /// ENST00000432499 // sense // intron // 1 /// ENST00000594130 // sense // intron // 1 /// ENST00000594135 // sense // intron // 1 /// ENST00000594150 // sense // intron // 1 /// ENST00000596058 // sense // intron // 1 /// ENST00000596111 // sense // exon // 1 /// ENST00000596223 // sense // exon // 1 /// ENST00000596767 // sense // intron // 1 /// ENST000…	---				3.26	2.77	2.62	3.72	4.09	2.69	3.71	3.28
20504414	-0.23	-0.06	-1.125	down	0.20144	MIMAT0003327_st	MIMAT0003327	hsa-miR-449b-5p	miRNA	Homo sapiens	chr5	54466534	54466555	-	22	AGGCAGUGUAUUGUUAGCUGGC	ENST00000296733 // sense // intron // 2 /// ENST00000322374 // sense // intron // 2 /// ENST00000331730 // sense // intron // 1 /// ENST00000334206 // sense // intron // 2 /// ENST00000381375 // sense // intron // 2 /// ENST00000507931 // sense // intron // 1 /// ENST00000513180 // sense // intron // 2 /// OTTHUMT00000253908 // sense // intron // 2 /// OTTHUMT00000369713 // sense // intron // 2 /…	hsa-mir-449a // chr5:54466360-54466450 (-) /// hsa-mir-449b // chr5:54466474-54466570 (-) /// hsa-mir-449c // chr5:54468090-54468181 (-)				-0.06	-0.36	-0.38	-0.11	-0.19	0.07	0.12	-0.25
20504415	0.08	0.06	1.014	up	0.908256	MIMAT0009203_st	MIMAT0009203	hsa-miR-449b-3p	miRNA	Homo sapiens	chr5	54466495	54466516	-	22	CAGCCACAACUACCCUGCCACU	ENST00000296733 // sense // intron // 2 /// ENST00000322374 // sense // intron // 2 /// ENST00000331730 // sense // intron // 1 /// ENST00000334206 // sense // intron // 2 /// ENST00000381375 // sense // intron // 2 /// ENST00000507931 // sense // intron // 1 /// ENST00000513180 // sense // intron // 2 /// OTTHUMT00000253908 // sense // intron // 2 /// OTTHUMT00000369713 // sense // intron // 2 /…	hsa-mir-449a // chr5:54466360-54466450 (-) /// hsa-mir-449b // chr5:54466474-54466570 (-) /// hsa-mir-449c // chr5:54468090-54468181 (-)	miRNA-4_0	13-May-14	miRBase	0.22	0.46	-0.2	-0.17	-0.27	0.19	0	0.31
20504416	-0.06	-0.14	1.057	up	0.486265	MIMAT0003328_st	MIMAT0003328	hsa-miR-653-5p	miRNA	Homo sapiens	chr7	93112135	93112155	-	21	GUGUUGAAACAAUCUCUACUG	ENST00000359558 // sense // intron // 4 /// ENST00000360249 // sense // intron // 3 /// ENST00000394441 // sense // intron // 2 /// ENST00000415529 // sense // intron // 1 /// ENST00000421592 // sense // intron // 3 /// ENST00000423724 // sense // intron // 1 /// ENST00000426151 // sense // intron // 3 /// OTTHUMT00000254661 // sense // intron // 2 /// OTTHUMT00000341741 // sense // intron // 3 /…	hsa-mir-489 // chr7:93113248-93113331 (-) /// hsa-mir-653 // chr7:93112072-93112167 (-)				0.14	-0.06	-0.33	0.01	-0.3	0.01	-0.13	-0.16
20504417	-0.23	-0.2	-1.021	down	0.806736	MIMAT0026625_st	MIMAT0026625	hsa-miR-653-3p	miRNA	Homo sapiens	chr7	93112096	93112117	-	22	UUCACUGGAGUUUGUUUCAAUA	ENST00000359558 // sense // intron // 4 /// ENST00000360249 // sense // intron // 3 /// ENST00000394441 // sense // intron // 2 /// ENST00000415529 // sense // intron // 1 /// ENST00000421592 // sense // intron // 3 /// ENST00000423724 // sense // intron // 1 /// ENST00000426151 // sense // intron // 3 /// OTTHUMT00000254661 // sense // intron // 2 /// OTTHUMT00000341741 // sense // intron // 3 /…	hsa-mir-489 // chr7:93113248-93113331 (-) /// hsa-mir-653 // chr7:93112072-93112167 (-)	miRNA-4_0	13-May-14	miRBase	-0.23	-0.39	-0.07	-0.23	-0.23	-0.29	-0.07	-0.23
20504418	0.17	-0.08	1.189	up	0.0409838	MIMAT0003329_st	MIMAT0003329	hsa-miR-411-5p	miRNA	Homo sapiens	chr14	101489677	101489697	+	21	UAGUAGACCGUAUAGCGUACG	---	hsa-mir-299 // chr14:101490131-101490193 (+) /// hsa-mir-379 // chr14:101488403-101488469 (+) /// hsa-mir-380 // chr14:101491354-101491414 (+) /// hsa-mir-323a // chr14:101492069-101492154 (+) /// hsa-mir-329-1 // chr14:101493122-101493201 (+) /// hsa-mir-329-2 // chr14:101493437-101493520 (+) /// hsa-mir-494 // chr14:101495971-101496051 (+) /// hsa-mir-411 // chr14:101489662-101489757 (+) /// hs…				0.17	0.09	0.37	0.06	0.12	-0.1	-0.16	-0.16
20504419	0.12	0.1	1.014	up	0.901939	MIMAT0004813_st	MIMAT0004813	hsa-miR-411-3p	miRNA	Homo sapiens	chr14	101489712	101489733	+	22	UAUGUAACACGGUCCACUAACC	---	hsa-mir-299 // chr14:101490131-101490193 (+) /// hsa-mir-379 // chr14:101488403-101488469 (+) /// hsa-mir-380 // chr14:101491354-101491414 (+) /// hsa-mir-323a // chr14:101492069-101492154 (+) /// hsa-mir-329-1 // chr14:101493122-101493201 (+) /// hsa-mir-329-2 // chr14:101493437-101493520 (+) /// hsa-mir-494 // chr14:101495971-101496051 (+) /// hsa-mir-411 // chr14:101489662-101489757 (+) /// hs…				0.09	0.58	0.05	-0.23	-0.27	0.09	0.38	0.2
20504420	0.13	0.1	1.021	up	0.822104	MIMAT0003330_st	MIMAT0003330	hsa-miR-654-5p	miRNA	Homo sapiens	chr14	101506571	101506592	+	22	UGGUGGGCCGCAGAACAUGUGC	---	hsa-mir-376c // chr14:101506027-101506092 (+) /// hsa-mir-376a-1 // chr14:101507119-101507186 (+) /// hsa-mir-381 // chr14:101512257-101512331 (+) /// hsa-mir-376b // chr14:101506773-101506872 (+) /// hsa-mir-495 // chr14:101500092-101500173 (+) /// hsa-mir-539 // chr14:101513658-101513735 (+) /// hsa-mir-544a // chr14:101514995-101515085 (+) /// hsa-mir-376a-2 // chr14:101506406-101506485 (+) //…				0.09	0.04	0.12	0.26	0.08	0.35	-0.06	0.04
20504421	-0.05	-0.22	1.125	up	0.161213	MIMAT0004814_st	MIMAT0004814	hsa-miR-654-3p	miRNA	Homo sapiens	chr14	101506606	101506627	+	22	UAUGUCUGCUGACCAUCACCUU	---	hsa-mir-376c // chr14:101506027-101506092 (+) /// hsa-mir-376a-1 // chr14:101507119-101507186 (+) /// hsa-mir-381 // chr14:101512257-101512331 (+) /// hsa-mir-376b // chr14:101506773-101506872 (+) /// hsa-mir-495 // chr14:101500092-101500173 (+) /// hsa-mir-539 // chr14:101513658-101513735 (+) /// hsa-mir-544a // chr14:101514995-101515085 (+) /// hsa-mir-376a-2 // chr14:101506406-101506485 (+) //…				-0.14	-0.03	0.22	-0.23	-0.21	-0.08	-0.29	-0.28
20504422	-0.08	-0.11	1.021	up	0.751215	MIMAT0026626_st	MIMAT0026626	hsa-miR-655-5p	miRNA	Homo sapiens	chr14	101515909	101515930	+	22	AGAGGUUAUCCGUGUUAUGUUC	ENST00000553692 // sense // intron // 1 /// OTTHUMT00000414538 // sense // intron // 1	hsa-mir-134 // chr14:101521024-101521096 (+) /// hsa-mir-376c // chr14:101506027-101506092 (+) /// hsa-mir-376a-1 // chr14:101507119-101507186 (+) /// hsa-mir-381 // chr14:101512257-101512331 (+) /// hsa-mir-382 // chr14:101520643-101520718 (+) /// hsa-mir-376b // chr14:101506773-101506872 (+) /// hsa-mir-485 // chr14:101521756-101521828 (+) /// hsa-mir-487a // chr14:101518783-101518862 (+) /// h…	miRNA-4_0	13-May-14	miRBase	-0.08	-0.18	-0.08	0.01	-0.01	-0.08	-0.24	-0.12
20504423	0.17	0.04	1.094	up	0.324949	MIMAT0003331_st	MIMAT0003331	hsa-miR-655-3p	miRNA	Homo sapiens	chr14	101515947	101515968	+	22	AUAAUACAUGGUUAACCUCUUU	ENST00000553692 // sense // intron // 1 /// OTTHUMT00000414538 // sense // intron // 1	hsa-mir-134 // chr14:101521024-101521096 (+) /// hsa-mir-376c // chr14:101506027-101506092 (+) /// hsa-mir-376a-1 // chr14:101507119-101507186 (+) /// hsa-mir-381 // chr14:101512257-101512331 (+) /// hsa-mir-382 // chr14:101520643-101520718 (+) /// hsa-mir-376b // chr14:101506773-101506872 (+) /// hsa-mir-485 // chr14:101521756-101521828 (+) /// hsa-mir-487a // chr14:101518783-101518862 (+) /// h…				0.14	-0.1	0.43	0.2	0.01	0.08	-0.07	0.16
20504424	0.22	0.91	-1.613	down	0.026288	MIMAT0026627_st	MIMAT0026627	hsa-miR-656-5p	miRNA	Homo sapiens	chr14	101533068	101533088	+	21	AGGUUGCCUGUGAGGUGUUCA	---	hsa-mir-154 // chr14:101526092-101526175 (+) /// hsa-mir-369 // chr14:101531935-101532004 (+) /// hsa-mir-377 // chr14:101528387-101528455 (+) /// hsa-mir-409 // chr14:101531637-101531715 (+) /// hsa-mir-412 // chr14:101531784-101531874 (+) /// hsa-mir-410 // chr14:101532249-101532328 (+) /// hsa-mir-496 // chr14:101526910-101527011 (+) /// hsa-mir-656 // chr14:101533061-101533138 (+) /// hsa-mir…	miRNA-4_0	13-May-14	miRBase	0.29	0.24	0.35	0.01	-0.1	1.11	1.26	1.37
20504425	0.02	-0.14	1.117	up	0.150897	MIMAT0003332_st	MIMAT0003332	hsa-miR-656-3p	miRNA	Homo sapiens	chr14	101533103	101533123	+	21	AAUAUUAUACAGUCAACCUCU	---	hsa-mir-154 // chr14:101526092-101526175 (+) /// hsa-mir-369 // chr14:101531935-101532004 (+) /// hsa-mir-377 // chr14:101528387-101528455 (+) /// hsa-mir-409 // chr14:101531637-101531715 (+) /// hsa-mir-412 // chr14:101531784-101531874 (+) /// hsa-mir-410 // chr14:101532249-101532328 (+) /// hsa-mir-496 // chr14:101526910-101527011 (+) /// hsa-mir-656 // chr14:101533061-101533138 (+) /// hsa-mir…	miRNA-4_0	13-May-14	miRBase	0.2	-0.12	-0.04	0.05	-0.06	-0.04	-0.29	-0.16
20504426	0.03	0.3	-1.206	down	0.0711203	MIMAT0003333_st	MIMAT0003333	hsa-miR-549a	miRNA	Homo sapiens	chr15	81134334	81134354	-	21	UGACAACUAUGGAUGAGCUCU	ENST00000220244 // antisense // intron // 1 /// ENST00000356249 // antisense // intron // 1 /// ENST00000394685 // antisense // intron // 1 /// OTTHUMT00000291389 // antisense // intron // 1 /// OTTHUMT00000313748 // antisense // intron // 1 /// OTTHUMT00000313749 // antisense // intron // 1	---				-0.16	0.02	0.17	0.1	0.1	0.26	0.17	0.65
20504427	0	-0.12	1.087	up	0.472266	MIMAT0003335_st	MIMAT0003335	hsa-miR-657	miRNA	Homo sapiens	chr17	79099091	79099113	-	23	GGCAGGUUCUCACCCUCUCUAGG	ENST00000326724 // sense // intron // 7 /// ENST00000374792 // sense // intron // 7 /// ENST00000417379 // sense // intron // 6 /// ENST00000572339 // sense // intron // 5 /// ENST00000573469 // sense // intron // 1 /// OTTHUMT00000256055 // sense // intron // 7 /// OTTHUMT00000256056 // sense // intron // 6 /// OTTHUMT00000439038 // sense // intron // 7 /// OTTHUMT00000439039 // sense // intron …	hsa-mir-338 // chr17:79099683-79099749 (-) /// hsa-mir-657 // chr17:79099076-79099173 (-) /// hsa-mir-1250 // chr17:79106996-79107108 (-) /// hsa-mir-3065 // chr17:79099677-79099755 (+)				-0.26	-0.16	0.3	0.13	-0.41	-0.18	-0.18	0.29
20504428	0.01	0.13	-1.087	down	0.436491	MIMAT0003336_st	MIMAT0003336	hsa-miR-658	miRNA	Homo sapiens	chr22	38240294	38240318	-	25	GGCGGAGGGAAGUAGGUCCGUUGGU	ENST00000215941 // sense // 5UTR // 1 /// ENST00000411961 // sense // 5UTR // 1 /// ENST00000413497 // sense // 5UTR // 1 /// ENST00000434930 // sense // 5UTR // 1 /// OTTHUMT00000319490 // sense // 5UTR // 1 /// OTTHUMT00000319493 // sense // 5UTR // 1 /// OTTHUMT00000319494 // sense // 5UTR // 1 /// OTTHUMT00000319497 // sense // 5UTR // 1	hsa-mir-658 // chr22:38240279-38240378 (-) /// hsa-mir-659 // chr22:38243685-38243781 (-)				0.48	-0.1	-0.1	-0.25	0.2	-0.03	0.2	0.14
20504429	0.04	0.03	1.007	up	0.898371	MIMAT0022710_st	MIMAT0022710	hsa-miR-659-5p	miRNA	Homo sapiens	chr22	38243739	38243760	-	22	AGGACCUUCCCUGAACCAAGGA	---	hsa-mir-658 // chr22:38240279-38240378 (-) /// hsa-mir-659 // chr22:38243685-38243781 (-)	miRNA-4_0	13-May-14	miRBase	0.02	0.02	-0.03	0.14	0.17	-0.11	-0.03	0.07
20504430	0.17	0.07	1.072	up	0.595093	MIMAT0003337_st	MIMAT0003337	hsa-miR-659-3p	miRNA	Homo sapiens	chr22	38243700	38243721	-	22	CUUGGUUCAGGGAGGGUCCCCA	---	hsa-mir-658 // chr22:38240279-38240378 (-) /// hsa-mir-659 // chr22:38243685-38243781 (-)				0.59	-0.26	0.35	0.01	0.06	-0.26	0.08	0.4
20504431	0.11	-0.14	1.189	up	0.0183423	MIMAT0003338_st	MIMAT0003338	hsa-miR-660-5p	miRNA	Homo sapiens	chrX	49777864	49777885	+	22	UACCCAUUGCAUAUCGGAGUUG	ENST00000376088 // sense // intron // 3 /// ENST00000376091 // sense // intron // 3 /// ENST00000482218 // sense // intron // 3 /// OTTHUMT00000056542 // sense // intron // 3 /// OTTHUMT00000056543 // sense // intron // 3 /// OTTHUMT00000109349 // sense // intron // 3	hsa-mir-188 // chrX:49768109-49768194 (+) /// hsa-mir-362 // chrX:49773572-49773636 (+) /// hsa-mir-500a // chrX:49773039-49773122 (+) /// hsa-mir-501 // chrX:49774330-49774413 (+) /// hsa-mir-502 // chrX:49779206-49779291 (+) /// hsa-mir-660 // chrX:49777849-49777945 (+) /// hsa-mir-500b // chrX:49775280-49775358 (+)				0.13	0.13	0.13	0.04	-0.07	-0.25	-0.07	-0.15
20504432	0.67	1.4	-1.659	down	0.00336372	MIMAT0022711_st	MIMAT0022711	hsa-miR-660-3p	miRNA	Homo sapiens	chrX	49777900	49777920	+	21	ACCUCCUGUGUGCAUGGAUUA	ENST00000376088 // sense // intron // 3 /// ENST00000376091 // sense // intron // 3 /// ENST00000482218 // sense // intron // 3 /// OTTHUMT00000056542 // sense // intron // 3 /// OTTHUMT00000056543 // sense // intron // 3 /// OTTHUMT00000109349 // sense // intron // 3	hsa-mir-188 // chrX:49768109-49768194 (+) /// hsa-mir-362 // chrX:49773572-49773636 (+) /// hsa-mir-500a // chrX:49773039-49773122 (+) /// hsa-mir-501 // chrX:49774330-49774413 (+) /// hsa-mir-502 // chrX:49779206-49779291 (+) /// hsa-mir-660 // chrX:49777849-49777945 (+) /// hsa-mir-500b // chrX:49775280-49775358 (+)	miRNA-4_0	13-May-14	miRBase	0.96	0.73	0.19	0.8	1.89	1.07	1.22	1.42
20504433	0.38	0.2	1.133	up	0.327206	MIMAT0003339_st	MIMAT0003339	hsa-miR-421	miRNA	Homo sapiens	chrX	73438227	73438249	-	23	AUCAACAGACAUUAAUUGGGCGC	ENST00000602420 // sense // intron // 4 /// ENST00000602812 // sense // intron // 5 /// ENST00000603037 // sense // intron // 1 /// ENST00000603672 // sense // intron // 5 /// OTTHUMT00000467491 // sense // intron // 5 /// OTTHUMT00000467492 // sense // intron // 4 /// OTTHUMT00000468297 // sense // intron // 5 /// OTTHUMT00000468301 // sense // intron // 1	hsa-mir-421 // chrX:73438212-73438296 (-) /// hsa-mir-374b // chrX:73438382-73438453 (-) /// hsa-mir-374c // chrX:73438384-73438453 (+)				0.75	0.16	0.27	0.33	0.04	0.42	-0.2	0.53
20504434	0.07	-0.06	1.094	up	0.412465	MIMAT0003340_st	MIMAT0003340	hsa-miR-542-5p	miRNA	Homo sapiens	chrX	133675430	133675452	-	23	UCGGGGAUCAUCAUGUCACGAGA	---	hsa-mir-424 // chrX:133680644-133680741 (-) /// hsa-mir-450a-1 // chrX:133674371-133674461 (-) /// hsa-mir-450a-2 // chrX:133674538-133674637 (-) /// hsa-mir-503 // chrX:133680358-133680428 (-) /// hsa-mir-542 // chrX:133675371-133675467 (-) /// hsa-mir-450b // chrX:133674215-133674292 (-)				0.44	0.14	-0.09	-0.22	-0.26	-0.08	-0.09	0.19
20504435	-0.1	-0.16	1.042	up	0.526511	MIMAT0003389_st	MIMAT0003389	hsa-miR-542-3p	miRNA	Homo sapiens	chrX	133675394	133675415	-	22	UGUGACAGAUUGAUAACUGAAA	---	hsa-mir-424 // chrX:133680644-133680741 (-) /// hsa-mir-450a-1 // chrX:133674371-133674461 (-) /// hsa-mir-450a-2 // chrX:133674538-133674637 (-) /// hsa-mir-503 // chrX:133680358-133680428 (-) /// hsa-mir-542 // chrX:133675371-133675467 (-) /// hsa-mir-450b // chrX:133674215-133674292 (-)				-0.16	-0.16	-0.16	0.09	-0.24	-0.16	-0.08	-0.16
20504549	-0.09	-0.03	-1.042	down	0.646161	MIMAT0022929_st	MIMAT0022929	hsa-miR-758-5p	miRNA	Homo sapiens	chr14	101492371	101492392	+	22	GAUGGUUGACCAGAGAGCACAC	---	hsa-mir-299 // chr14:101490131-101490193 (+) /// hsa-mir-379 // chr14:101488403-101488469 (+) /// hsa-mir-380 // chr14:101491354-101491414 (+) /// hsa-mir-323a // chr14:101492069-101492154 (+) /// hsa-mir-329-1 // chr14:101493122-101493201 (+) /// hsa-mir-329-2 // chr14:101493437-101493520 (+) /// hsa-mir-494 // chr14:101495971-101496051 (+) /// hsa-mir-495 // chr14:101500092-101500173 (+) /// hs…	miRNA-4_0	13-May-14	miRBase	-0.03	-0.03	-0.19	-0.12	-0.21	-0.22	0.33	-0.03
20504550	-0.22	-0.37	1.11	up	0.115392	MIMAT0003879_st	MIMAT0003879	hsa-miR-758-3p	miRNA	Homo sapiens	chr14	101492408	101492429	+	22	UUUGUGACCUGGUCCACUAACC	---	hsa-mir-299 // chr14:101490131-101490193 (+) /// hsa-mir-379 // chr14:101488403-101488469 (+) /// hsa-mir-380 // chr14:101491354-101491414 (+) /// hsa-mir-323a // chr14:101492069-101492154 (+) /// hsa-mir-329-1 // chr14:101493122-101493201 (+) /// hsa-mir-329-2 // chr14:101493437-101493520 (+) /// hsa-mir-494 // chr14:101495971-101496051 (+) /// hsa-mir-495 // chr14:101500092-101500173 (+) /// hs…				-0.16	-0.16	-0.31	-0.23	-0.25	-0.41	-0.41	-0.4
20504551	-0.08	-0.11	1.021	up	0.81798	MIMAT0005791_st	MIMAT0005791	hsa-miR-1264	miRNA	Homo sapiens	chrX	113887171	113887193	+	23	CAAGUCUUAUUUGAGCACCUGUU	ENST00000276198 // sense // intron // 2 /// ENST00000371950 // sense // intron // 2 /// ENST00000371951 // sense // intron // 2 /// OTTHUMT00000057961 // sense // intron // 2 /// OTTHUMT00000057962 // sense // intron // 2 /// OTTHUMT00000057963 // sense // intron // 2	hsa-mir-1264 // chrX:113887130-113887198 (+) /// hsa-mir-1912 // chrX:113886019-113886098 (+)	miRNA-4_0	13-May-14	miRBase	-0.07	-0.15	-0.12	0.01	0.22	-0.24	-0.05	-0.38
20504552	0.13	0.31	-1.133	down	0.19433	MIMAT0003880_st	MIMAT0003880	hsa-miR-671-5p	miRNA	Homo sapiens	chr7	150935535	150935557	+	23	AGGAAGCCCUGGAGGGGCUGGAG	ENST00000035307 // sense // 3UTR // 4 /// ENST00000495645 // sense // 3UTR // 5 /// OTTHUMT00000348648 // sense // 3UTR // 4 /// OTTHUMT00000348842 // sense // 3UTR // 5	---				0.28	0.28	-0.03	0	0.03	0.43	0.49	0.28
20504553	0.1	0.1	1	none	0.937002	MIMAT0004819_st	MIMAT0004819	hsa-miR-671-3p	miRNA	Homo sapiens	chr7	150935574	150935594	+	21	UCCGGUUCUCAGGGCUCCACC	ENST00000035307 // sense // 3UTR // 4 /// ENST00000495645 // sense // 3UTR // 5 /// OTTHUMT00000348648 // sense // 3UTR // 4 /// OTTHUMT00000348842 // sense // 3UTR // 5	---				0.23	0.18	0.12	-0.11	0.07	0.01	0.39	-0.09
20504554	1.6	1.76	-1.117	down	0.650438	MIMAT0026636_st	MIMAT0026636	hsa-miR-668-5p	miRNA	Homo sapiens	chr14	101521601	101521619	+	19	UGCGCCUCGGGUGAGCAUG	---	hsa-mir-134 // chr14:101521024-101521096 (+) /// hsa-mir-154 // chr14:101526092-101526175 (+) /// hsa-mir-377 // chr14:101528387-101528455 (+) /// hsa-mir-381 // chr14:101512257-101512331 (+) /// hsa-mir-382 // chr14:101520643-101520718 (+) /// hsa-mir-485 // chr14:101521756-101521828 (+) /// hsa-mir-487a // chr14:101518783-101518862 (+) /// hsa-mir-496 // chr14:101526910-101527011 (+) /// hsa-mi…	miRNA-4_0	13-May-14	miRBase	2.42	0.99	1.05	1.93	0.94	1.6	2.31	2.2
20504555	0.2	0.15	1.035	up	0.733767	MIMAT0003881_st	MIMAT0003881	hsa-miR-668-3p	miRNA	Homo sapiens	chr14	101521637	101521659	+	23	UGUCACUCGGCUCGGCCCACUAC	---	hsa-mir-134 // chr14:101521024-101521096 (+) /// hsa-mir-154 // chr14:101526092-101526175 (+) /// hsa-mir-377 // chr14:101528387-101528455 (+) /// hsa-mir-381 // chr14:101512257-101512331 (+) /// hsa-mir-382 // chr14:101520643-101520718 (+) /// hsa-mir-485 // chr14:101521756-101521828 (+) /// hsa-mir-487a // chr14:101518783-101518862 (+) /// hsa-mir-496 // chr14:101526910-101527011 (+) /// hsa-mi…				-0.03	0.47	0.07	0.28	0.21	-0.08	0.19	0.29
20504556	-0.05	-0.24	1.141	up	0.0893014	MIMAT0020925_st	MIMAT0020925	hsa-miR-550a-3-5p	miRNA	Homo sapiens	chr7	29720405	29720424	-	20	AGUGCCUGAGGGAGUAAGAG	ENST00000414296 // antisense // intron // 5 /// ENST00000426767 // sense // intron // 1 /// ENST00000442865 // sense // intron // 1 /// OTTHUMT00000327676 // antisense // intron // 5 /// OTTHUMT00000327678 // sense // intron // 1 /// OTTHUMT00000327679 // sense // intron // 1	---	miRNA-4_0	13-May-14	miRBase	-0.08	-0.17	-0.08	0.14	-0.17	-0.21	-0.43	-0.16
20504557	-0.1	-0.29	1.141	up	0.137157	MIMAT0003882_st	MIMAT0003882	hsa-miR-767-5p	miRNA	Homo sapiens	chrX	151561953	151561975	-	23	UGCACCAUGGUUGUCUGAGCAUG	ENST00000370311 // sense // intron // 1 /// ENST00000370314 // sense // intron // 1 /// OTTHUMT00000060921 // sense // intron // 1 /// OTTHUMT00000060922 // sense // intron // 1	hsa-mir-105-1 // chrX:151560691-151560771 (-) /// hsa-mir-105-2 // chrX:151562884-151562964 (-) /// hsa-mir-767 // chrX:151561893-151562001 (-)				-0.16	-0.36	-0.06	0.16	-0.21	-0.29	-0.37	-0.29
20504558	0.07	-0.06	1.094	up	0.214229	MIMAT0003883_st	MIMAT0003883	hsa-miR-767-3p	miRNA	Homo sapiens	chrX	151561919	151561941	-	23	UCUGCUCAUACCCCAUGGUUUCU	ENST00000370311 // sense // intron // 1 /// ENST00000370314 // sense // intron // 1 /// OTTHUMT00000060921 // sense // intron // 1 /// OTTHUMT00000060922 // sense // intron // 1	hsa-mir-105-1 // chrX:151560691-151560771 (-) /// hsa-mir-105-2 // chrX:151562884-151562964 (-) /// hsa-mir-767 // chrX:151561893-151562001 (-)				0.16	0.11	0.04	-0.04	0.01	-0.13	0.04	-0.14
20504559	0.18	0.18	1	none	0.977585	MIMAT0005458_st	MIMAT0005458	hsa-miR-1224-5p	miRNA	Homo sapiens	chr3	183959193	183959211	+	19	GUGAGGACUCGGGAGGUGG	ENST00000273794 // sense // intron // 16 /// ENST00000426955 // sense // intron // 18 /// ENST00000444495 // sense // intron // 15 /// ENST00000461141 // sense // intron // 13 /// OTTHUMT00000346004 // sense // intron // 18 /// OTTHUMT00000346005 // sense // intron // 13 /// OTTHUMT00000346009 // sense // intron // 16 /// OTTHUMT00000346333 // sense // intron // 15	---	miRNA-4_0	13-May-14	miRBase	0.11	0.12	0.19	0.29	0.19	0.2	0.19	0.12
20504560	0.32	-0.01	1.257	up	0.00926337	MIMAT0005459_st	MIMAT0005459	hsa-miR-1224-3p	miRNA	Homo sapiens	chr3	183959257	183959277	+	21	CCCCACCUCCUCUCUCCUCAG	ENST00000273794 // sense // intron // 16 /// ENST00000426955 // sense // intron // 18 /// ENST00000444495 // sense // intron // 15 /// ENST00000461141 // sense // intron // 13 /// OTTHUMT00000346004 // sense // intron // 18 /// OTTHUMT00000346005 // sense // intron // 13 /// OTTHUMT00000346009 // sense // intron // 16 /// OTTHUMT00000346333 // sense // intron // 15	---	miRNA-4_0	13-May-14	miRBase	0.43	0.33	0.2	0.3	0.12	0.12	-0.14	-0.14
20504561	0.52	0.37	1.11	up	0.577763	MIMAT0010214_st	MIMAT0010214	hsa-miR-151b	miRNA	Homo sapiens	chr14	100575775	100575792	-	18	UCGAGGAGCUCACAGUCU	ENST00000392920 // antisense // intron // 3 /// ENST00000402714 // antisense // intron // 3 /// ENST00000544450 // antisense // intron // 3 /// ENST00000553875 // antisense // intron // 4 /// ENST00000554045 // antisense // intron // 3 /// ENST00000555706 // antisense // intron // 4 /// ENST00000557153 // antisense // intron // 3 /// ENST00000557384 // antisense // intron // 2 /// OTTHUMT00000413…	hsa-mir-342 // chr14:100575992-100576090 (+) /// hsa-mir-151b // chr14:100575756-100575851 (-)	miRNA-4_0	13-May-14	miRBase	0.62	1.39	0.33	-0.25	0.52	0.36	0.33	0.27
20504562	4.86	4.3	1.474	up	0.191562	MIMAT0005792_st	MIMAT0005792	hsa-miR-320b	miRNA	Homo sapiens	chr1	117214409	117214430	+	22	AAAAGCUGGGUUGAGAGGGCAA	ENST00000281701 // sense // intron // 18 /// ENST00000340871 // sense // intron // 16 /// ENST00000361463 // sense // intron // 16 /// ENST00000391875 // sense // intron // 17 /// ENST00000469075 // sense // intron // 17 /// ENST00000469968 // sense // intron // 16 /// ENST00000482491 // sense // intron // 16 /// ENST00000489194 // sense // intron // 1 /// ENST00000496393 // sense // intron // 2 …	---	miRNA-4_0	13-May-14	miRBase	5.21	5.99	4.53	3.71	4.41	4.89	4	3.91
20504563	4.76	4.22	1.454	up	0.206126	MIMAT0005793_st	MIMAT0005793	hsa-miR-320c	miRNA	Homo sapiens	chr18	19263520	19263539	+	20	AAAAGCUGGGUUGAGAGGGU	ENST00000289119 // antisense // intron // 4 /// ENST00000577891 // antisense // intron // 4 /// ENST00000578270 // antisense // intron // 3 /// ENST00000579875 // antisense // intron // 3 /// ENST00000580981 // antisense // intron // 3 /// ENST00000584464 // antisense // intron // 3 /// OTTHUMT00000444757 // antisense // intron // 4 /// OTTHUMT00000444758 // antisense // intron // 3 /// OTTHUMT00…	---	miRNA-4_0	13-May-14	miRBase	5	5.88	4.67	3.48	4.26	4.77	3.84	4
20504564	0.21	0.02	1.141	up	0.181234	MIMAT0005794_st	MIMAT0005794	hsa-miR-1296-5p	miRNA	Homo sapiens	chr10	65132772	65132793	-	22	UUAGGGCCCUGGCUCCAUCUCC	ENST00000399251 // sense // intron // 2 /// ENST00000399262 // sense // intron // 2 /// OTTHUMT00000048249 // sense // intron // 2	---	miRNA-4_0	13-May-14	miRBase	-0.04	0.57	0.2	0.1	-0.12	0.15	0.02	0.03
20504565	-0.1	-0.01	-1.064	down	0.392353	MIMAT0026637_st	MIMAT0026637	hsa-miR-1296-3p	miRNA	Homo sapiens	chr10	65132729	65132750	-	22	GAGUGGGGCUUCGACCCUAACC	ENST00000399251 // sense // intron // 2 /// ENST00000399262 // sense // intron // 2 /// OTTHUMT00000048249 // sense // intron // 2	---	miRNA-4_0	13-May-14	miRBase	0	-0.07	-0.24	-0.08	0.08	-0.15	0.01	0.01
20504566	-0.01	-0.1	1.064	up	0.4987	MIMAT0006789_st	MIMAT0006789	hsa-miR-1468-5p	miRNA	Homo sapiens	chrX	63005935	63005955	-	21	CUCCGUUUGCCUGUUUCGCUG	---	---	miRNA-4_0	13-May-14	miRBase	0.04	0.12	0.06	-0.26	0.1	-0.19	-0.33	0.03
20504567	-0.04	0.04	-1.057	down	0.461911	MIMAT0026638_st	MIMAT0026638	hsa-miR-1468-3p	miRNA	Homo sapiens	chrX	63005892	63005913	-	22	AGCAAAAUAAGCAAAUGGAAAA	---	---	miRNA-4_0	13-May-14	miRBase	0	-0.24	-0.01	0.07	-0.17	0.15	0.12	0.05
20504568	0.1	0.18	-1.057	down	0.416341	MIMAT0005795_st	MIMAT0005795	hsa-miR-1323	miRNA	Homo sapiens	chr19	54175232	54175253	+	22	UCAAAACUGAGGGGCAUUUUCU	---	hsa-mir-512-1 // chr19:54169933-54170016 (+) /// hsa-mir-512-2 // chr19:54172411-54172508 (+) /// hsa-mir-498 // chr19:54177451-54177574 (+) /// hsa-mir-520e // chr19:54178965-54179051 (+) /// hsa-mir-515-1 // chr19:54182257-54182339 (+) /// hsa-mir-519e // chr19:54183194-54183277 (+) /// hsa-mir-1323 // chr19:54175222-54175294 (+)	miRNA-4_0	13-May-14	miRBase	0.15	0.09	0.2	-0.04	0.19	0.14	0.12	0.26
20504569	0.01	0	1.007	up	0.981415	MIMAT0005796_st	MIMAT0005796	hsa-miR-1271-5p	miRNA	Homo sapiens	chr5	175794963	175794984	+	22	CUUGGCACCUAGCAAGCACUCA	ENST00000310389 // sense // intron // 2 /// ENST00000507151 // sense // intron // 1 /// OTTHUMT00000253145 // sense // intron // 2 /// OTTHUMT00000371943 // sense // intron // 1	---	miRNA-4_0	13-May-14	miRBase	0.14	-0.24	0.12	0.01	-0.01	0.05	0.05	-0.07
20504570	0.09	0.1	-1.007	down	0.864439	MIMAT0022712_st	MIMAT0022712	hsa-miR-1271-3p	miRNA	Homo sapiens	chr5	175794999	175795020	+	22	AGUGCCUGCUAUGUGCCAGGCA	ENST00000310389 // sense // intron // 2 /// ENST00000507151 // sense // intron // 1 /// OTTHUMT00000253145 // sense // intron // 2 /// OTTHUMT00000371943 // sense // intron // 1	---	miRNA-4_0	13-May-14	miRBase	0.16	0.11	0.08	0	0.05	0.12	0.08	0.16
20504571	-0.08	0.04	-1.087	down	0.228236	MIMAT0026639_st	MIMAT0026639	hsa-miR-1301-5p	miRNA	Homo sapiens	chr2	25551558	25551576	-	19	CGCUCUAGGCACCGCAGCA	ENST00000264709 // sense // intron // 1 /// ENST00000321117 // sense // intron // 1 /// ENST00000380756 // sense // intron // 1 /// ENST00000406659 // sense // intron // 1 /// OTTHUMT00000211587 // sense // intron // 1 /// OTTHUMT00000324946 // sense // intron // 1 /// OTTHUMT00000325147 // sense // intron // 1 /// OTTHUMT00000325148 // sense // intron // 1	---	miRNA-4_0	13-May-14	miRBase	0.05	-0.16	-0.16	-0.07	-0.09	0.06	0.12	0.05
20504572	0.44	0.3	1.102	up	0.598007	MIMAT0005797_st	MIMAT0005797	hsa-miR-1301-3p	miRNA	Homo sapiens	chr2	25551520	25551543	-	24	UUGCAGCUGCCUGGGAGUGACUUC	ENST00000264709 // sense // intron // 1 /// ENST00000321117 // sense // intron // 1 /// ENST00000380756 // sense // intron // 1 /// ENST00000406659 // sense // intron // 1 /// OTTHUMT00000211587 // sense // intron // 1 /// OTTHUMT00000324946 // sense // intron // 1 /// OTTHUMT00000325147 // sense // intron // 1 /// OTTHUMT00000325148 // sense // intron // 1	---	miRNA-4_0	13-May-14	miRBase	0.15	1.39	0.2	0.01	0.2	0.64	0.2	0.14
20504573	0.02	-0.13	1.11	up	0.194618	MIMAT0003884_st	MIMAT0003884	hsa-miR-454-5p	miRNA	Homo sapiens	chr17	57215189	57215210	-	22	ACCCUAUCAAUAUUGUCUCUGC	ENST00000330137 // sense // intron // 1 /// ENST00000437036 // sense // intron // 1 /// ENST00000578105 // sense // intron // 1 /// ENST00000578519 // sense // intron // 1 /// ENST00000580541 // sense // intron // 1 /// ENST00000581068 // sense // intron // 1 /// ENST00000583380 // sense // intron // 1 /// ENST00000583927 // sense // intron // 1 /// ENST00000583976 // sense // intron // 1 /// ENS…	---	miRNA-4_0	13-May-14	miRBase	-0.16	0.07	0.24	-0.08	-0.14	-0.26	-0.08	-0.05
20504574	-0.06	-0.07	1.007	up	0.905404	MIMAT0003885_st	MIMAT0003885	hsa-miR-454-3p	miRNA	Homo sapiens	chr17	57215148	57215170	-	23	UAGUGCAAUAUUGCUUAUAGGGU	ENST00000330137 // sense // intron // 1 /// ENST00000437036 // sense // intron // 1 /// ENST00000578105 // sense // intron // 1 /// ENST00000578519 // sense // intron // 1 /// ENST00000580541 // sense // intron // 1 /// ENST00000581068 // sense // intron // 1 /// ENST00000583380 // sense // intron // 1 /// ENST00000583927 // sense // intron // 1 /// ENST00000583976 // sense // intron // 1 /// ENS…	---				0.16	-0.13	-0.04	-0.21	0.01	-0.08	-0.04	-0.16
20504575	-0.01	0.01	-1.014	down	0.893434	MIMAT0005798_st	MIMAT0005798	hsa-miR-1185-5p	miRNA	Homo sapiens	chr14	101509328	101509348	+	21	AGAGGAUACCCUUUGUAUGUU	---	hsa-mir-376c // chr14:101506027-101506092 (+) /// hsa-mir-376a-1 // chr14:101507119-101507186 (+) /// hsa-mir-381 // chr14:101512257-101512331 (+) /// hsa-mir-376b // chr14:101506773-101506872 (+) /// hsa-mir-487a // chr14:101518783-101518862 (+) /// hsa-mir-495 // chr14:101500092-101500173 (+) /// hsa-mir-539 // chr14:101513658-101513735 (+) /// hsa-mir-544a // chr14:101514995-101515085 (+) /// …	miRNA-4_0	13-May-14	miRBase	-0.23	0.03	0.09	0.06	-0.33	0.21	-0.15	0.3
20504576	0.15	-0.01	1.117	up	0.143092	MIMAT0022713_st	MIMAT0022713	hsa-miR-1185-2-3p	miRNA	Homo sapiens	chr14	101510587	101510608	+	22	AUAUACAGGGGGAGACUCUCAU	---	hsa-mir-376c // chr14:101506027-101506092 (+) /// hsa-mir-376a-1 // chr14:101507119-101507186 (+) /// hsa-mir-381 // chr14:101512257-101512331 (+) /// hsa-mir-376b // chr14:101506773-101506872 (+) /// hsa-mir-487a // chr14:101518783-101518862 (+) /// hsa-mir-539 // chr14:101513658-101513735 (+) /// hsa-mir-544a // chr14:101514995-101515085 (+) /// hsa-mir-376a-2 // chr14:101506406-101506485 (+) /…	miRNA-4_0	13-May-14	miRBase	0.14	0.1	0.06	0.28	-0.11	0.06	-0.07	0.1
20504577	0.06	0.15	-1.064	down	0.567677	MIMAT0010251_st	MIMAT0010251	hsa-miR-449c-5p	miRNA	Homo sapiens	chr5	54468141	54468165	-	25	UAGGCAGUGUAUUGCUAGCGGCUGU	ENST00000296733 // sense // intron // 2 /// ENST00000322374 // sense // intron // 2 /// ENST00000331730 // sense // intron // 1 /// ENST00000334206 // sense // intron // 2 /// ENST00000381375 // sense // intron // 2 /// ENST00000507931 // sense // intron // 1 /// ENST00000513180 // sense // intron // 2 /// OTTHUMT00000253908 // sense // intron // 2 /// OTTHUMT00000369713 // sense // intron // 2 /…	hsa-mir-449a // chr5:54466360-54466450 (-) /// hsa-mir-449b // chr5:54466474-54466570 (-) /// hsa-mir-449c // chr5:54468090-54468181 (-)	miRNA-4_0	13-May-14	miRBase	0.33	-0.08	0.08	-0.09	0.04	-0.21	0.32	0.45
20504578	-0.23	-0.06	-1.125	down	0.266759	MIMAT0013771_st	MIMAT0013771	hsa-miR-449c-3p	miRNA	Homo sapiens	chr5	54468103	54468125	-	23	UUGCUAGUUGCACUCCUCUCUGU	ENST00000296733 // sense // intron // 2 /// ENST00000322374 // sense // intron // 2 /// ENST00000331730 // sense // intron // 1 /// ENST00000334206 // sense // intron // 2 /// ENST00000381375 // sense // intron // 2 /// ENST00000507931 // sense // intron // 1 /// ENST00000513180 // sense // intron // 2 /// OTTHUMT00000253908 // sense // intron // 2 /// OTTHUMT00000369713 // sense // intron // 2 /…	hsa-mir-449a // chr5:54466360-54466450 (-) /// hsa-mir-449b // chr5:54466474-54466570 (-) /// hsa-mir-449c // chr5:54468090-54468181 (-)	miRNA-4_0	13-May-14	miRBase	-0.3	-0.51	-0.23	0.11	-0.26	-0.21	0.02	0.21
[truncated: 5,888 more rows]
