# Supplementary material for: Potential blood biomarkers for chronic traumatic encephalopathy: The multi-omics landscape of an observational cohort
Source: Front Aging Neurosci. 2022 Nov 7;14:1052765. doi: 10.3389/fnagi.2022.1052765 (PMC9676976; doi:10.3389/fnagi.2022.1052765)
Supplement: Supplementary file 5 [file Data_Sheet_5.XLSX]

## Sheet: DEGs
probe_set	PM2.5_average	Con_average	FC	Regulation	P.Value	Gene.Symbol	Description	biotype	Chromosome	Strand	Public.Gene.IDs	Start	Stop	total_probes	Cytoband	Entrez.ID	mRNA.Accession	mRNA.Source	mRNA.Description	mRNA.SeqName	WmiA1_expression	WmiA2_expression	WmiA3_expression	WmiA4_expression	WmiC1_expression	WmiC2_expression	WmiC3_expression	WmiC4_expression
TC0M00006438.hg.1	16.93	11.64	39.124	up	0.00589337	MT-TK	mitochondrially encoded tRNA lysine (from HGNC MT-TK)	Mt_tRNA	chrM	+	uc011mfi.3	8293	8364	10	NA	NA	uc011mfi.3	UCSC Genes	mitochondrially encoded tRNA lysine [Source:HGNC Symbol;Acc:HGNC:7489]	chrM	14.46	19.45	19.32	14.47	10.66	11.4	10.06	14.46
TC0400011013.hg.1	16.77	12.58	18.252	up	0.0110879	PPBP	pro-platelet basic protein	coding	chr4	-	NM_002704	73986439	73988197	10	4q12-q13	5473	NM_002704	RefSeq	Homo sapiens pro-platelet basic protein (chemokine (C-X-C motif) ligand 7) (PPBP), mRNA.	chr4	18.25	17.54	16.82	14.49	13.02	12.18	9.37	15.74
TC0M00006448.hg.1	19.41	15.51	14.929	up	0.0220138	MT-TC	mitochondrially encoded tRNA cysteine (from HGNC MT-TC)	Mt_tRNA	chrM	-	uc064xoz.1	5759	5891	10	NA	NA	uc064xoz.1	UCSC Genes	mitochondrially encoded tRNA cysteine [Source:HGNC Symbol;Acc:HGNC:7477]	chrM	19.67	19.59	19.76	18.61	15.81	16.67	10.93	18.63
TC0500008712.hg.1	16.59	12.85	13.361	up	0.0383834	MIR4461	NA	Precursor_microRNA	chr5	+	NR_039666	134928039	134928112	10	5q31.1	100616209	NR_039666	RefSeq	Homo sapiens microRNA 4461 (MIR4461), microRNA.	chr5	18.02	16.46	17.96	13.93	12.4	13.51	8.99	16.49
TC0100011001.hg.1	12.62	8.92	12.996	up	0.0448458	RGS18	regulator of G-protein signaling 18	coding	chr1	+	NM_130782	192158457	192185815	10	1q31.2	64407	NM_130782	RefSeq	Homo sapiens regulator of G-protein signaling 18 (RGS18), mRNA.	chr1	13.91	14.44	13.3	8.81	8.8	8.12	6.13	12.62
TSUnmapped00000839.hg.1	18.38	14.74	12.467	up	0.00833151	URS00001FBD75	tRNA-His	tRNA	NA	NA	URS00001FBD75	NA	NA	10	NA	NA	URS00001FBD75	RNACentral	tRNA-His	NA	18.08	18.87	19.06	17.52	14.56	15.23	11.64	17.53
TC0700008141.hg.1	10.89	7.27	12.295	up	0.0292008	PTPN12	protein tyrosine phosphatase, non-receptor type 12	coding	chr7	+	NM_001131008	77537098	77640071	10	7q11.23	5782	NM_001131008	RefSeq	Homo sapiens protein tyrosine phosphatase, non-receptor type 12 (PTPN12), transcript variant 2, mRNA.	chr7	11.39	12.87	11.37	7.92	7.15	7.55	4.11	10.28
TC0100012408.hg.1	16	12.43	11.876	up	0.0298486	lnc-OR4F16-1:2	Non-coding transcript identified by NONCODE	lncRNA	chr1	-	lnc-OR4F16-1:2	629082	633963	10	NA	NA	lnc-OR4F16-1:2	lncRNAWiki	Non-coding transcript identified by NONCODE	chr1	17.42	15.72	16.6	14.25	11.92	12.34	9.15	16.33
TC1700011155.hg.1	16.12	12.63	11.236	up	0.0394611	AC091154.1	Sequence 5482 from Patent WO2014113089. (from mRNA JC515229)	Precursor_microRNA	chr17	-	uc060hpu.1	53106069	53106157	10	NA	NA	uc060hpu.1	UCSC Genes	N/A	chr17	17.11	16.23	16.94	14.19	11.94	12.97	9.01	16.61
TC0M00006451.hg.1	19.69	16.24	10.928	up	0.0145781	MT-TP	mitochondrially encoded tRNA proline (from HGNC MT-TP)	Mt_tRNA	chrM	-	uc022bqx.2	15954	16023	10	NA	NA	uc022bqx.2	UCSC Genes	mitochondrially encoded tRNA proline [Source:HGNC Symbol;Acc:HGNC:7494]	chrM	19.93	19.93	19.93	18.97	16.46	17.78	12.46	18.27
TC0M00006452.hg.1	19.01	15.61	10.556	up	0.0282288	hsa_circ_0089762	Salzman2013 INTERGENIC best transcript None	Circle RNA	chrM	-	hsa_circ_0089762	7586	7981	6	NA	NA	hsa_circ_0089762	circbase	Salzman2013 INTERGENIC best transcript None	chrM	19.75	19.2	19.75	17.35	14.99	15.98	12.29	19.18
TC0100012409.hg.1	19.09	15.75	10.126	up	0.0339193	MIR6723	microRNA 6723;mature miRNA;hsa-miR-6723-5p	Precursor_microRNA	chr1	-	NR_106781	632325	632413	10	NA	NA	NR_106781	RefSeq	Homo sapiens microRNA 6723 (MIR6723), microRNA.	chr1	19.93	19.08	19.93	17.44	15.32	16.02	12.26	19.39
TSUnmapped00000840.hg.1	14.04	10.71	10.056	up	0.00520909	URS000025B782	tRNA-Ser	tRNA	NA	NA	URS000025B782	NA	NA	10	NA	NA	URS000025B782	RNACentral	tRNA-Ser	NA	14.16	14.04	15.59	12.37	10.11	11.35	8.77	12.62
TC0M00006436.hg.1	11.06	7.75	9.918	up	0.0197241	MT-TD	mitochondrially encoded tRNA aspartic acid (from HGNC MT-TD)	Mt_tRNA	chrM	+	uc064xpc.1	7516	7585	10	NA	NA	uc064xpc.1	UCSC Genes	mitochondrially encoded tRNA aspartic acid [Source:HGNC Symbol;Acc:HGNC:7478]	chrM	10.77	12.38	12.62	8.49	6.19	7.04	7.1	10.66
TC1400009426.hg.1	9.49	6.21	9.714	up	0.0134204	MAX	MYC associated factor X	coding	chr14	-	NM_001271068	65006101	65102695	10	14q23	4149	NM_001271068	RefSeq	Homo sapiens MYC associated factor X (MAX), transcript variant 7, mRNA.	chr14	11.03	10.79	9.26	6.89	5.84	6	4.57	8.45
TC1300010030.hg.1	13.92	10.65	9.646	up	0.0188683	N4BP2L2	NEDD4 binding protein 2-like 2	coding	chr13	-	NM_001278432	32432417	32538885	10	13q13.1	10443	NM_001278432	RefSeq	Homo sapiens NEDD4 binding protein 2-like 2 (N4BP2L2), transcript variant 3, mRNA.	chr13	15.34	15.86	14.26	10.22	10.29	10.69	9.85	11.77
TSUnmapped00000844.hg.1	19.4	16.14	9.58	up	0.0483888	URS00004206E2	tRNA-Asn	tRNA	NA	NA	URS00004206E2	NA	NA	10	NA	NA	URS00004206E2	RNACentral	tRNA-Asn	NA	19.93	19.93	19.93	17.8	16.21	17.59	11.7	19.08
TC0M00006453.hg.1	19.36	16.13	9.383	up	0.0188851	hsa_circ_0002363	Jeck2013 INTERGENIC best transcript None	Circle RNA	chrM	-	hsa_circ_0002363	8366	14148	9	NA	NA	hsa_circ_0002363	circbase	Jeck2013 INTERGENIC best transcript None	chrM	19.89	19.83	19.93	17.78	16.1	16.99	12.83	18.6
TC0500013174.hg.1	12.22	9.01	9.254	up	0.0124287	KIF2A	kinesin heavy chain member 2A	coding	chr5	+	NM_001098511	62306162	62387184	10	5q12-q13	3796	NM_001098511	RefSeq	Homo sapiens kinesin heavy chain member 2A (KIF2A), transcript variant 2, mRNA.	chr5	13.77	13.42	12.24	9.47	7.72	8.34	8.98	11
TC0M00006446.hg.1	19.54	16.35	9.126	up	0.0119045	MT-TQ	mitochondrially encoded tRNA glutamine (from HGNC MT-TQ)	Mt_tRNA	chrM	-	uc033dml.1	4327	4400	10	NA	NA	uc033dml.1	UCSC Genes	mitochondrially encoded tRNA glutamine [Source:HGNC Symbol;Acc:HGNC:7495]	chrM	19.88	19.91	19.93	18.42	16.32	17.22	13.27	18.58
TC0100016352.hg.1	16.55	13.4	8.877	up	0.0338785	AL021068.1	havana:known chromosome:GRCh38:1:169474060:169474159:-1 gene:ENSG00000234604 gene_biotype:processed_pseudogene transcript_biotype:processed_pseudogene	processed_pseudogene	chr1	-	ENST00000452472	169474060	169474159	10	NA	NA	ENST00000452472	ENSEMBL	havana:known chromosome:GRCh38:1:169474060:169474159:-1 gene:ENSG00000234604 gene_biotype:processed_pseudogene transcript_biotype:processed_pseudogene	chr1	17.28	16.97	17.44	14.51	12.52	14.01	10.42	16.66
TC0400011012.hg.1	10.88	7.78	8.574	up	0.0255425	PF4	platelet factor 4	coding	chr4	-	NM_002619	73980825	73982124	10	4q12-q21	5196	NM_002619	RefSeq	Homo sapiens platelet factor 4 (PF4), mRNA.	chr4	12.92	11.69	10.66	8.26	7.86	7.22	5.75	10.27
TC0100006457.hg.1	12.38	9.31	8.398	up	0.0215952	MTCO2P12	havana:known chromosome:GRCh38:1:632757:633438:1 gene:ENSG00000229344 gene_biotype:unprocessed_pseudogene transcript_biotype:unprocessed_pseudogene	unprocessed_pseudogene	chr1	+	ENST00000427426	632757	633463	7	NA	NA	ENST00000427426	ENSEMBL	havana:known chromosome:GRCh38:1:632757:633438:1 gene:ENSG00000229344 gene_biotype:unprocessed_pseudogene transcript_biotype:unprocessed_pseudogene	chr1	13.23	12.73	13.29	10.25	8.95	8.21	7.64	12.44
TC1000009908.hg.1	14.95	11.89	8.34	up	0.0337657	RSU1	Ras suppressor protein 1	coding	chr10	-	NM_012425	16590611	16817528	10	10p13	6251	NM_012425	RefSeq	Homo sapiens Ras suppressor protein 1 (RSU1), transcript variant 1, mRNA.	chr10	16.29	16.33	15.57	11.59	11.76	12.02	9.74	14.05
TC1200008107.hg.1	12.41	9.37	8.225	up	0.0171637	RAP1B	RAP1B, member of RAS oncogene family	coding	chr12	+	NM_001010942	68610839	68671901	10	12q14	5908	NM_001010942	RefSeq	Homo sapiens RAP1B, member of RAS oncogene family (RAP1B), transcript variant 2, mRNA.	chr12	13.79	14.03	12.48	9.36	9.09	8.64	8.64	11.1
TC0M00006449.hg.1	13.4	10.38	8.112	up	0.00780803	MT-TS1	mitochondrially encoded tRNA serine 1 (UCN) (from HGNC MT-TS1)	Mt_tRNA	chrM	-	uc064xpb.1	7444	7514	10	NA	NA	uc064xpb.1	UCSC Genes	mitochondrially encoded tRNA serine 1 (UCN) [Source:HGNC Symbol;Acc:HGNC:7497]	chrM	13.37	13.55	15.2	11.47	9.93	10.89	8.72	11.98
TC0M00006440.hg.1	19.32	16.31	8.056	up	0.0368493	MT-ND3	mitochondrially encoded NADH dehydrogenase 3 [gene_biotype:protein_coding transcript_biotype:protein_coding]	coding	chrM	+	ENST00000361227	10059	10469	10	NA	NA	ENST00000361227	ENSEMBL	mitochondrially encoded NADH dehydrogenase 3 [gene_biotype:protein_coding transcript_biotype:protein_coding]	chrM	19.54	19.51	19.69	18.52	15.54	17.72	12.73	19.26
TSUnmapped00000833.hg.1	19.51	16.51	8	up	0.0144079	URS000019B78E	tRNA-Gln	tRNA	NA	NA	URS000019B78E	NA	NA	10	NA	NA	URS000019B78E	RNACentral	tRNA-Gln	NA	19.85	19.89	19.93	18.38	16.51	17.29	13.51	18.72
TC0400008053.hg.1	11.98	8.99	7.945	up	0.0262883	AFF1	AF4/FMR2 family, member 1	coding	chr4	+	NM_001166693	86935002	87141054	10	4q21	4299	NM_001166693	RefSeq	Homo sapiens AF4/FMR2 family, member 1 (AFF1), transcript variant 1, mRNA.	chr4	13.36	13.95	11.23	9.4	8.45	9.68	7	10.82
TC0500008711.hg.1	14.31	11.34	7.835	up	0.0240165	gloysneebu	Transcript Identified by AceView	other	chr5	+	gloysneebu.aAug10-unspliced	134926706	134927501	6	NA	NA	gloysneebu.aAug10-unspliced	Ace View	Transcript Identified by AceView	chr5	15.46	14.12	15.11	12.54	11.29	11.44	8.6	14.02
TC0400007447.hg.1	11.01	8.14	7.311	up	0.0177023	SLAIN2	SLAIN motif family member 2	coding	chr4	+	NM_020846	48341322	48426212	10	4p11	57606	NM_020846	RefSeq	Homo sapiens SLAIN motif family, member 2 (SLAIN2), mRNA.	chr4	13.14	11.61	10.8	8.5	8.52	8.2	6.41	9.45
TC0M00006433.hg.1	15.93	13.06	7.311	up	0.00651361	MT-TM	mitochondrially encoded tRNA methionine (from HGNC MT-TM)	Mt_tRNA	chrM	+	uc064xow.1	4400	4469	10	NA	NA	uc064xow.1	UCSC Genes	mitochondrially encoded tRNA methionine [Source:HGNC Symbol;Acc:HGNC:7492]	chrM	16.79	16.05	16.38	14.5	12.3	13.08	11.59	15.29
TC0100006459.hg.1	19.05	16.2	7.21	up	0.0326338	MTCO3P12	havana:known chromosome:GRCh38:1:634376:634922:1 gene:ENSG00000198744 gene_biotype:unprocessed_pseudogene transcript_biotype:unprocessed_pseudogene	unprocessed_pseudogene	chr1	+	ENST00000416718	633535	634922	10	NA	NA	ENST00000416718	ENSEMBL	havana:known chromosome:GRCh38:1:634376:634922:1 gene:ENSG00000198744 gene_biotype:unprocessed_pseudogene transcript_biotype:unprocessed_pseudogene	chr1	19.52	19.44	19.36	17.9	15.61	16.97	13.08	19.15
TC0400011487.hg.1	14.52	11.72	6.964	up	0.0127214	chr4_105439733_105440611	circRNA transcript identified by Guo, et al. on chr4 from 105439733-105440611 on Hg19	Circle RNA	chr4	-	chr4_105439733_105440611	104518576	104519454	6	NA	NA	chr4_105439733_105440611	Guo	circRNA transcript identified by Guo, et al. on chr4 from 105439733-105440611 on Hg19	chr4	16.01	15.41	14.86	11.81	11.52	12.19	10.45	12.72
TC0X00006631.hg.1	18.3	15.52	6.869	up	0.0402056	TMSB4X	thymosin beta 4, X-linked	coding	chrX	+	NM_021109	12975107	12977227	10	Xq21.3-q22	7114	NM_021109	RefSeq	Homo sapiens thymosin beta 4, X-linked (TMSB4X), mRNA.	chrX	19.55	19.18	18.54	15.94	15.61	14.93	13.13	18.41
TC0M00006435.hg.1	19.75	16.97	6.869	up	0.0186672	MT-CO1	mitochondrially encoded cytochrome c oxidase I [gene_biotype:protein_coding transcript_biotype:protein_coding]	coding	chrM	+	ENST00000361624	5904	7445	10	NA	NA	ENST00000361624	ENSEMBL	mitochondrially encoded cytochrome c oxidase I [gene_biotype:protein_coding transcript_biotype:protein_coding]	chrM	19.87	19.93	19.81	19.37	16.13	17.44	14.48	19.82
TC0100006458.hg.1	17.66	14.96	6.498	up	0.0269515	NONHSAT000086.2	Non-coding transcript identified by NONCODE	lncRNA	chr1	+	NONHSAT000086.2	633464	633532	6	NA	NA	NONHSAT000086.2	NONCODE	Non-coding transcript identified by NONCODE	chr1	16.37	18.75	19.13	16.37	14.69	16.37	12.43	16.37
TC0400007839.hg.1	11.67	9	6.364	up	0.0184345	PF4V1	platelet factor 4 variant 1	coding	chr4	+	NM_002620	73853189	73854481	10	4q12-q21	5197	NM_002620	RefSeq	Homo sapiens platelet factor 4 variant 1 (PF4V1), mRNA.	chr4	13.1	12.5	11.83	9.26	9.05	8.05	7.98	10.92
TC0100008620.hg.1	8.73	6.08	6.277	up	0.019387	DNAJC6	DnaJ (Hsp40) homolog, subfamily C, member 6	coding	chr1	+	NM_001256864	65248219	65416006	10	1p31.3	9829	NM_001256864	RefSeq	Homo sapiens DnaJ (Hsp40) homolog, subfamily C, member 6 (DNAJC6), transcript variant 1, mRNA.	chr1	11.44	8.41	8.82	6.26	5.69	6.49	5.65	6.51
TC0100006456.hg.1	14.43	11.79	6.233	up	0.0246549	MTCO1P12	havana:known chromosome:GRCh38:1:631074:632616:1 gene:ENSG00000237973 gene_biotype:unprocessed_pseudogene transcript_biotype:unprocessed_pseudogene	unprocessed_pseudogene	chr1	+	ENST00000414273	631074	632680	10	NA	NA	ENST00000414273	ENSEMBL	havana:known chromosome:GRCh38:1:631074:632616:1 gene:ENSG00000237973 gene_biotype:unprocessed_pseudogene transcript_biotype:unprocessed_pseudogene	chr1	15.17	14.99	15.63	11.93	11.35	11.78	10.13	13.88
TC0500008710.hg.1	15.07	12.43	6.233	up	0.015449	sweeblawby	Transcript Identified by AceView	other	chr5	+	sweeblawby.aAug10-unspliced	134925103	134925604	6	NA	NA	sweeblawby.aAug10-unspliced	Ace View	Transcript Identified by AceView	chr5	15.82	15.08	15.95	13.44	12.24	12.63	10.33	14.52
TC2000009437.hg.1	19.59	17	6.021	up	0.0458573	TMSB4XP6	thymosin beta 4, X-linked pseudogene 6 [gene_biotype:processed_pseudogene transcript_biotype:processed_pseudogene]	processed_pseudogene	chr20	-	ENST00000415187	50840615	50840749	10	NA	NA	ENST00000415187	ENSEMBL	thymosin beta 4, X-linked pseudogene 6 [gene_biotype:processed_pseudogene transcript_biotype:processed_pseudogene]	chr20	19.93	19.93	19.93	18.58	17.19	17.27	13.67	19.87
TC0600007270.hg.1	9.44	6.86	5.979	up	0.0160298	HIST1H2AC	histone cluster 1, H2ac	coding	chr6	+	NM_003512	26124145	26139116	10	6p22.1	8334	NM_003512	RefSeq	Homo sapiens histone cluster 1, H2ac (HIST1H2AC), mRNA.	chr6	10.93	10.02	9.19	7.62	6.67	6.04	5.74	8.99
TC0900008861.hg.1	9.37	6.8	5.938	up	0.0285928	TMSB4XP4	thymosin beta 4, X-linked pseudogene 4	pseudo	chr9	+	OTTHUMT00000054417	128342153	128342770	10	9q34.11	7118	OTTHUMT00000054417	Havana transcript	thymosin beta 4, X-linked pseudogene 4[gene_biotype:processed_pseudogene transcript_biotype:processed_pseudogene]	chr9	10.49	9.99	9.45	7.56	6.48	5.5	5.58	9.62
TC0M00006437.hg.1	18.07	15.52	5.856	up	0.0429392	MT-CO2	mitochondrially encoded cytochrome c oxidase II [gene_biotype:protein_coding transcript_biotype:protein_coding]	coding	chrM	+	ENST00000361739	7586	8269	10	NA	NA	ENST00000361739	ENSEMBL	mitochondrially encoded cytochrome c oxidase II [gene_biotype:protein_coding transcript_biotype:protein_coding]	chrM	18.72	18.41	18.74	16.4	15.34	16.16	12.53	18.03
TC0400011317.hg.1	13.98	11.44	5.816	up	0.0443954	hsa_circ_0007435	Jeck2013 ANTISENSE, coding, INTERNAL, intronic best transcript NM_001145065	Circle RNA	chr4	-	hsa_circ_0007435	90838501	90839112	10	NA	NA	hsa_circ_0007435	circbase	Jeck2013 ANTISENSE, coding, INTERNAL, intronic best transcript NM_001145065	chr4	14.92	15.2	14.13	11.67	11.1	10.58	9.77	14.31
TC0100007449.hg.1	9.49	6.98	5.696	up	0.0377233	SH3BGRL3	SH3 domain binding glutamate-rich protein like 3	coding	chr1	+	NM_031286	26279176	26281522	10	1p36.11	83442	NM_031286	RefSeq	Homo sapiens SH3 domain binding glutamate-rich protein like 3 (SH3BGRL3), mRNA.	chr1	11.06	10.33	9.7	6.86	6.62	7	5.24	9.05
TC0200016607.hg.1	12.06	9.56	5.657	up	0.0132414	UBE2F	ubiquitin-conjugating enzyme E2F (putative)	coding	chr2	+	NM_001278305	237966827	238042782	10	2q37.3	140739	NM_001278305	RefSeq	Homo sapiens ubiquitin-conjugating enzyme E2F (putative) (UBE2F), transcript variant 2, mRNA.	chr2	13.66	13.25	11.76	9.59	9.22	9.43	9.36	10.23
TC2100006854.hg.1	10.73	8.24	5.618	up	0.0404093	MAP3K7CL	MAP3K7 C-terminal like	coding	chr21	+	NM_001286617	29077471	29175889	10	21q22.3	56911	NM_001286617	RefSeq	Homo sapiens MAP3K7 C-terminal like (MAP3K7CL), transcript variant 3, mRNA.	chr21	13.17	11.29	10.35	8.11	7.94	8.28	6.89	9.87
TC0500011185.hg.1	11.61	9.15	5.502	up	0.0242109	AC113404.3	Ras-related protein Rap-1b-like protein [gene_biotype:protein_coding transcript_biotype:protein_coding]	coding	chr5	-	ENST00000506621	76170093	76174331	10	NA	NA	ENST00000506621	ENSEMBL	Ras-related protein Rap-1b-like protein [gene_biotype:protein_coding transcript_biotype:protein_coding]	chr5	12.99	12.86	11.03	9.57	8.29	9.16	8.08	11.08
TC0300009202.hg.1	9.91	7.46	5.464	up	0.0413302	MBNL1	muscleblind like splicing regulator 1	coding	chr3	+	NM_021038	152243828	152465780	10	3q25	4154	NM_021038	RefSeq	Homo sapiens muscleblind-like splicing regulator 1 (MBNL1), transcript variant 1, mRNA.	chr3	11.49	11.01	10.43	6.72	7.44	6.45	7.04	8.93
TC2000009882.hg.1	12.65	10.2	5.464	up	0.00661291	PTPRA	protein tyrosine phosphatase, receptor type, A	coding	chr20	+	NM_002836	2864184	3039101	10	20p13	5786	NM_002836	RefSeq	Homo sapiens protein tyrosine phosphatase, receptor type, A (PTPRA), transcript variant 1, mRNA.	chr20	13.44	13.89	12.37	10.91	9.97	9.98	9.35	11.51
TC0200012058.hg.1	12.31	9.87	5.426	up	0.0321086	OST4	oligosaccharyltransferase complex subunit 4 (non-catalytic)	coding	chr2	-	NM_001134693	27070472	27071773	10	2p23.3	100128731	NM_001134693	RefSeq	Homo sapiens oligosaccharyltransferase complex subunit 4 (non-catalytic) (OST4), mRNA.	chr2	13.57	13.06	12.61	10	9.46	9.61	8.29	12.11
TC0300013567.hg.1	8.91	6.47	5.426	up	0.0089679	T257261	Transcript identified by MiTranscriptome	lncrna	chr3	-	T257261	193645401	193669040	6	NA	NA	T257261	miTranscriptome	Transcript identified by MiTranscriptome	chr3	10.14	8.88	9.1	7.51	5.27	5.7	6.71	8.22
TC0300013701.hg.1	10.62	8.19	5.389	up	0.0130807	UBXN7	UBX domain protein 7	coding	chr3	-	NM_015562	196347662	196432474	10	3q29	26043	NM_015562	RefSeq	Homo sapiens UBX domain protein 7 (UBXN7), mRNA.	chr3	11.7	11.35	10.92	8.52	7.23	7.75	7.91	9.85
TC0700012712.hg.1	9.42	7.02	5.278	up	0.021195	LUZP6	leucine zipper protein 6	coding	chr7	-	NM_001128619	135926713	135977456	10	7q33	767558	NM_001128619	RefSeq	Homo sapiens leucine zipper protein 6 (LUZP6), mRNA.	chr7	10.76	9.96	9.16	7.81	6.3	6.8	5.69	9.28
TC0700008351.hg.1	8.12	5.75	5.169	up	0.0163405	GNG11	guanine nucleotide binding protein (G protein), gamma 11	coding	chr7	+	NM_004126	93921699	93928610	10	7q21	2791	NM_004126	RefSeq	Homo sapiens guanine nucleotide binding protein (G protein), gamma 11 (GNG11), mRNA.	chr7	10.05	8.05	8.54	5.85	5.82	5.22	5.25	6.72
TC1000012011.hg.1	10.82	8.49	5.028	up	0.045653	RGS10	regulator of G-protein signaling 10	coding	chr10	-	NM_001005339	119499827	119542710	10	10q25	6001	NM_001005339	RefSeq	Homo sapiens regulator of G-protein signaling 10 (RGS10), transcript variant 1, mRNA.	chr10	12.86	11.88	10.74	7.81	8.39	8.16	7.66	9.75
TC0900011875.hg.1	10.41	8.12	4.891	up	0.0121955	RNU6ATAC	RNA, U6atac small nuclear (U12-dependent splicing)	snRNA	chr9	-	NR_023344	134164439	134164564	10	9q34.2	100151684	NR_023344	RefSeq	Homo sapiens RNA, U6atac small nuclear (U12-dependent splicing) (RNU6ATAC), small nuclear RNA.	chr9	10.92	12.08	10.06	8.59	8.03	7.93	7.22	9.29
TC0200015711.hg.1	10.42	8.17	4.757	up	0.0438502	CXCR2P1	chemokine (C-X-C motif) receptor 2 pseudogene 1	pseudo	chr2	-	NR_002712	218059155	218065729	10	2q35	3580	NR_002712	RefSeq	Homo sapiens chemokine (C-X-C motif) receptor 2 pseudogene 1 (CXCR2P1), non-coding RNA.	chr2	12.29	10.61	11.1	7.68	7.71	7.88	7.29	9.8
TC0300009147.hg.1	10	7.8	4.595	up	0.0397176	RNF13	ring finger protein 13	coding	chr3	+	NM_007282	149812688	149962139	10	3q25.1	11342	NM_007282	RefSeq	Homo sapiens ring finger protein 13 (RNF13), transcript variant 1, mRNA.	chr3	12.3	10.63	9.78	7.3	7.76	7.26	7.7	8.49
TC0100013588.hg.1	10.42	8.22	4.595	up	0.0258453	PTP4A2	protein tyrosine phosphatase type IVA, member 2	coding	chr1	-	NM_001195100	31906421	31944856	10	1p35	8073	NM_001195100	RefSeq	Homo sapiens protein tyrosine phosphatase type IVA, member 2 (PTP4A2), transcript variant 3, mRNA.	chr1	11.37	11.26	11.16	7.88	7.98	7.45	7.92	9.54
TC1000010022.hg.1	11.72	9.54	4.532	up	0.0252874	PIP4K2A	phosphatidylinositol-5-phosphate 4-kinase, type II, alpha	coding	chr10	-	NM_005028	22534837	22714574	10	10p12.2	5305	NM_005028	RefSeq	Homo sapiens phosphatidylinositol-5-phosphate 4-kinase, type II, alpha (PIP4K2A), mRNA.	chr10	13.17	12.25	11.98	9.48	9.35	9.47	8.4	10.95
TC1800009215.hg.1	8.8	6.63	4.5	up	0.0317566	ANKRD12	ankyrin repeat domain 12	coding	chr18	+	NM_001083625	9136228	9285985	10	18p11.22	23253	NM_001083625	RefSeq	Homo sapiens ankyrin repeat domain 12 (ANKRD12), transcript variant 2, mRNA.	chr18	9.04	10.67	8.28	7.19	5.11	7.49	5.89	8.02
TC0100010341.hg.1	9.43	7.26	4.5	up	0.0165419	FCER1G	Fc fragment of IgE, high affinity I, receptor for; gamma polypeptide	coding	chr1	+	NM_004106	161215234	161220699	10	1q23	2207	NM_004106	RefSeq	Homo sapiens Fc fragment of IgE, high affinity I, receptor for; gamma polypeptide (FCER1G), mRNA.	chr1	11.21	9.28	8.99	8.25	7.37	6.37	6.42	8.87
TC0300008077.hg.1	18.12	15.96	4.469	up	0.0465249	lnc-EPHA6-1:1	Transcript Originally Identified by LNCipedia, alternate transcript name: NONHSAT090756	lncRNA	chr3	+	lnc-EPHA6-1:1	96617185	96618195	10	NA	NA	lnc-EPHA6-1:1	lncRNAWiki	Transcript Originally Identified by LNCipedia, alternate transcript name: NONHSAT090756	chr3	19.9	17.23	18.62	16.71	16.68	16.25	13.58	17.34
TC0X00007149.hg.1	7.99	5.89	4.287	up	0.0290443	TIMP1	TIMP metallopeptidase inhibitor 1	coding	chrX	+	NM_003254	47582291	47586791	10	Xp11.3-p11.23	7076	NM_003254	RefSeq	Homo sapiens TIMP metallopeptidase inhibitor 1 (TIMP1), mRNA.	chrX	10.16	7.87	7.88	6.04	5.49	5.59	5.33	7.15
TC0200009539.hg.1	9.02	6.98	4.112	up	0.00907929	ARHGAP15	Rho GTPase activating protein 15	coding	chr2	+	NM_018460	143091362	143768352	10	2q22.2-q22.3	55843	NM_018460	RefSeq	Homo sapiens Rho GTPase activating protein 15 (ARHGAP15), mRNA.	chr2	9.76	9.03	9.62	7.67	5.59	7.31	6.93	8.1
TC2200006482.hg.1	12.14	10.13	4.028	up	0.0157836	TPTEP1	transmembrane phosphatase with tensin homology pseudogene 1	pseudo	chr22	+	NR_001591	16601354	16698742	10	22q11.1	387590	NR_001591	RefSeq	Homo sapiens transmembrane phosphatase with tensin homology pseudogene 1 (TPTEP1), non-coding RNA.	chr22	13.08	13.27	12.18	10.03	10.02	9.91	9.75	10.86
TC1900011641.hg.1	8.88	6.91	3.918	up	0.0336667	OAZ1	ornithine decarboxylase antizyme 1	coding	chr19	+	NM_001301020	2269486	2273490	10	19p13.3	4946	NM_001301020	RefSeq	Homo sapiens ornithine decarboxylase antizyme 1 (OAZ1), transcript variant 2, mRNA.	chr19	10.82	8.44	8.97	7.29	6.57	6.61	5.94	8.5
TSUnmapped00000961.hg.1	19.87	17.93	3.837	up	0.03768	URS00006F017C	Mitochondrial DNA control region secondary structure A	coding	NA	NA	URS00006F017C	NA	NA	10	NA	NA	URS00006F017C	RNACentral	Mitochondrial DNA control region secondary structure A	NA	19.68	19.93	19.93	19.93	17.11	19.22	15.72	19.68
TC1100011838.hg.1	9.95	8.03	3.784	up	0.0104258	PICALM	phosphatidylinositol binding clathrin assembly protein	coding	chr11	-	NM_001008660	85957171	86069882	10	11q14	8301	NM_001008660	RefSeq	Homo sapiens phosphatidylinositol binding clathrin assembly protein (PICALM), transcript variant 2, mRNA.	chr11	10.27	10.63	9.92	8.98	7.5	7.56	7.26	9.78
TC0M00006454.hg.1	19.3	17.4	3.732	up	0.0467234	MT-ND6	mitochondrially encoded NADH dehydrogenase 6 [gene_biotype:protein_coding transcript_biotype:protein_coding]	coding	chrM	-	ENST00000361681	14149	14742	10	NA	NA	ENST00000361681	ENSEMBL	mitochondrially encoded NADH dehydrogenase 6 [gene_biotype:protein_coding transcript_biotype:protein_coding]	chrM	19.58	19.53	19.72	18.37	16.94	18.19	15.11	19.37
TC0100008874.hg.1	8.61	6.72	3.706	up	0.0288665	PRKACB	protein kinase, cAMP-dependent, catalytic, beta	coding	chr1	+	NM_001242857	84077975	84238498	10	1p31.1	5567	NM_001242857	RefSeq	Homo sapiens protein kinase, cAMP-dependent, catalytic, beta (PRKACB), transcript variant 4, mRNA.	chr1	10.45	9.19	7.92	6.86	6.85	6.27	6.15	7.6
TC0500011481.hg.1	13.8	11.95	3.605	up	0.0165692	MTND6P3	MT-ND6 pseudogene 3 [gene_biotype:processed_pseudogene transcript_biotype:processed_pseudogene]	processed_pseudogene	chr5	-	ENST00000520612	94568929	94569470	10	NA	NA	ENST00000520612	ENSEMBL	MT-ND6 pseudogene 3 [gene_biotype:processed_pseudogene transcript_biotype:processed_pseudogene]	chr5	14.23	14.05	14.24	12.68	11.07	12.04	11.01	13.68
TC0400011210.hg.1	14.59	12.75	3.58	up	0.0179272	AC021192.1	Y RNA [Source:RFAM;Acc:RF00019]	misc_RNA	chr4	-	ENST00000364763	83636196	83636290	10	NA	NA	ENST00000364763	ENSEMBL	Y RNA [Source:RFAM;Acc:RF00019]	chr4	15.6	14.62	14.51	13.63	12.45	13.38	11.16	14
TC0X00010031.hg.1	14.29	12.47	3.531	up	0.027043	AL135749.1	Y RNA [Source:RFAM;Acc:RF00019]	misc_RNA	chrX	-	ENST00000410980	72284945	72285045	10	NA	NA	ENST00000410980	ENSEMBL	Y RNA [Source:RFAM;Acc:RF00019]	chrX	15.41	14.68	14.28	12.79	12.75	12.76	10.82	13.55
TC0800007080.hg.1	8.79	6.98	3.506	up	0.0233365	BNIP3L	BCL2/adenovirus E1B 19kDa interacting protein 3-like	coding	chr8	+	NM_004331	26382898	26505636	10	8p21	665	NM_004331	RefSeq	Homo sapiens BCL2/adenovirus E1B 19kDa interacting protein 3-like (BNIP3L), mRNA.	chr8	9.78	8.34	9.76	7.28	6.69	6.67	6.21	8.36
TC0300006848.hg.1	9.86	8.08	3.434	up	0.0114509	LOC101927854	uncharacterized LOC101927854	ncRNA	chr3	+	NR_121667	24151324	24189956	10	3p24.2	101927854	NR_121667	RefSeq	Homo sapiens uncharacterized LOC101927854 (LOC101927854), long non-coding RNA.	chr3	9.96	10.44	10.18	8.87	8.24	7.55	6.99	9.53
TC0500007593.hg.1	6.92	5.17	3.364	up	0.00173243	skoysmubu	Transcript Identified by AceView	other	chr5	+	skoysmubu.aAug10-unspliced	64847606	64850131	6	NA	NA	skoysmubu.aAug10-unspliced	Ace View	Transcript Identified by AceView	chr5	7.98	6.08	7.22	6.42	4.9	5.09	5.51	5.16
TC0800010607.hg.1	14.14	12.41	3.317	up	0.0330038	ASPH	aspartate beta-hydroxylase	coding	chr8	-	NM_001164750	61500556	61714640	10	8q12.1	444	NM_001164750	RefSeq	Homo sapiens aspartate beta-hydroxylase (ASPH), transcript variant 6, mRNA.	chr8	14.25	16.24	13.34	12.75	12.54	12.84	12.54	11.74
TC1500008741.hg.1	8.69	6.96	3.317	up	0.0150264	T113004	Transcript identified by MiTranscriptome: lncrna	lncrna	chr15	-	T113004	24927478	24927774	6	NA	NA	T113004	miTranscriptome	Transcript identified by MiTranscriptome: lncrna	chr15	9.4	8.37	9.63	7.37	7.63	6.97	5.77	7.45
TC0800009764.hg.1	7.38	5.69	3.227	up	0.0395171	PSD3	pleckstrin and Sec7 domain containing 3	coding	chr8	-	NM_015310	18527301	19084730	10	8p21.3	23362	NM_015310	RefSeq	Homo sapiens pleckstrin and Sec7 domain containing 3 (PSD3), transcript variant 1, mRNA.	chr8	9.13	6.73	8.17	5.5	5.28	5.75	5.61	6.13
TC1700007893.hg.1	9.55	7.86	3.227	up	0.0254177	NONHSAT053721	Non-coding transcript identified by NONCODE	lncRNA	chr17	+	NONHSAT053721	42532191	42532405	10	NA	NA	NONHSAT053721	lncRNAWiki	Non-coding transcript identified by NONCODE	chr17	9.88	10.14	10.43	7.77	8.02	7.79	6.82	8.82
TC0600007375.hg.1	6.77	5.1	3.182	up	0.0471855	HIST1H3H	histone cluster 1, H3h	coding	chr6	+	NM_003536	27810064	27811300	10	6p22.1	8357	NM_003536	RefSeq	Homo sapiens histone cluster 1, H3h (HIST1H3H), mRNA.	chr6	7.63	7.29	7.05	5.1	4.77	4.7	4.01	6.91
TC1500008023.hg.1	10.89	9.22	3.182	up	0.035486	ZFAND6	zinc finger, AN1-type domain 6	coding	chr15	+	NM_001242911	80059568	80138393	10	15q25.1	54469	NM_001242911	RefSeq	Homo sapiens zinc finger, AN1-type domain 6 (ZFAND6), transcript variant 2, mRNA.	chr15	12.1	11.68	11.09	8.68	9.23	9.17	8.82	9.66
TC1700012352.hg.1	11.26	9.6	3.16	up	0.0322711	TRAPPC1	trafficking protein particle complex 1	coding	chr17	-	NM_001166621	7930345	7932123	10	17p13.1	58485	NM_001166621	RefSeq	Homo sapiens trafficking protein particle complex 1 (TRAPPC1), transcript variant 2, mRNA.	chr17	12.7	11.33	11.14	9.87	9.22	9.11	8.97	11.08
TC0X00007740.hg.1	7.05	5.39	3.16	up	0.01494	larbor	Transcript Identified by AceView	other	chrX	+	larbor.aAug10-unspliced	80829642	80830100	6	NA	NA	larbor.aAug10-unspliced	Ace View	Transcript Identified by AceView	chrX	8.45	6.7	6.43	6.62	6.63	4.7	5.05	5.19
TC0800008126.hg.1	9.48	7.83	3.138	up	0.00768526	CA2	carbonic anhydrase II	coding	chr8	+	NM_000067	85463852	85481493	10	8q22	760	NM_000067	RefSeq	Homo sapiens carbonic anhydrase II (CA2), transcript variant 1, mRNA.	chr8	10.6	9.11	9.94	8.26	7.48	8.25	7.45	8.12
TC0800010765.hg.1	8.84	7.19	3.138	up	0.00203147	TRAM1	translocation associated membrane protein 1	coding	chr8	-	NM_014294	70573218	70608459	10	8q13.3	23471	NM_014294	RefSeq	Homo sapiens translocation associated membrane protein 1 (TRAM1), mRNA.	chr8	9.44	9.35	8.84	7.73	7.47	6.91	6.92	7.47
TC2000007509.hg.1	8.93	7.29	3.117	up	0.0488652	CTSA	cathepsin A	coding	chr20	+	NM_000308	45890144	45898820	10	20q13.1	5476	NM_000308	RefSeq	Homo sapiens cathepsin A (CTSA), transcript variant 1, mRNA.	chr20	10.24	8.88	9.53	7.07	7.6	7.12	6.04	8.4
TC2000009643.hg.1	9.21	7.58	3.095	up	0.0341652	lnc-C20orf197-3:9	Non-coding transcript identified by NONCODE	lncRNA	chr20	-	lnc-C20orf197-3:9	58910969	58911186	10	NA	NA	lnc-C20orf197-3:9	lncRNAWiki	Non-coding transcript identified by NONCODE	chr20	11.03	9.23	8.81	7.76	7.66	7.35	6.86	8.44
TC0700012846.hg.1	9.28	7.66	3.074	up	0.00117812	AC004979.1:58382..58456:rfam	tRNA	coding	chr7	-	AC004979.1:58382..58456:rfam	141804965	141805039	10	NA	NA	AC004979.1:58382..58456:rfam	RNACentral	tRNA	chr7	9.62	9.35	9.68	8.46	7.36	7.36	7.52	8.4
TC0900008419.hg.1	10.43	8.84	3.01	up	0.0316696	AL442064.1	Y RNA [Source:RFAM;Acc:RF00019]	misc_RNA	chr9	+	ENST00000384670	110934406	110934507	10	NA	NA	ENST00000384670	ENSEMBL	Y RNA [Source:RFAM;Acc:RF00019]	chr9	12.01	9.8	10.78	9.11	9.23	9.51	7.89	8.72
TC1300007344.hg.1	7.45	5.86	3.01	up	0.0255907	TDRD3	tudor domain containing 3	coding	chr13	+	NM_001146070	60396457	60573879	10	13q21.2	81550	NM_001146070	RefSeq	Homo sapiens tudor domain containing 3 (TDRD3), transcript variant 1, mRNA.	chr13	8.7	8.28	7.18	5.65	5.96	6.05	5.59	5.84
TC0200015771.hg.1	8.56	6.99	2.969	up	0.0379142	TUBA4A	tubulin, alpha 4a	coding	chr2	-	NM_001278552	219249711	219278170	10	2q35	7277	NM_001278552	RefSeq	Homo sapiens tubulin, alpha 4a (TUBA4A), transcript variant 2, mRNA.	chr2	9.9	7.77	8.87	7.7	6.66	6.37	6.34	8.59
TC0200016646.hg.1	9.63	8.07	2.949	up	0.00951423	MEMO1	mediator of cell motility 1	coding	chr2	-	NM_001137602	31845152	32011316	10	2p22-p21	51072	NM_001137602	RefSeq	Homo sapiens mediator of cell motility 1 (MEMO1), transcript variant 2, mRNA.	chr2	9.92	10.48	9.47	8.64	7.15	7.9	8.35	8.9
TC0600007112.hg.1	9.88	8.32	2.949	up	0.00159737	MIR548A1	NA	Precursor_microRNA	chr6	+	NR_030312	18571784	18571880	10	NA	NA	NR_030312	RefSeq	Homo sapiens microRNA 548a-1 (MIR548A1), microRNA.	chr6	8.9	10.47	10.07	10.08	7.91	8.62	8.6	8.14
TC1400007428.hg.1	10.47	8.92	2.928	up	0.0108487	AL161670.1	havana:known chromosome:GRCh38:14:63762013:63762149:1 gene:ENSG00000258411 gene_biotype:processed_pseudogene transcript_biotype:processed_pseudogene	processed_pseudogene	chr14	+	ENST00000554348	63762013	63762149	10	NA	NA	ENST00000554348	ENSEMBL	havana:known chromosome:GRCh38:14:63762013:63762149:1 gene:ENSG00000258411 gene_biotype:processed_pseudogene transcript_biotype:processed_pseudogene	chr14	10.89	11.46	10.39	9.13	8.84	8.8	8.46	9.58
TC0500012092.hg.1	8.6	7.05	2.928	up	0.0106089	MTND3P25	havana:known chromosome:GRCh38:5:134928393:134928527:-1 gene:ENSG00000249192 gene_biotype:processed_pseudogene transcript_biotype:processed_pseudogene	processed_pseudogene	chr5	-	ENST00000509243	134928393	134928527	10	NA	NA	ENST00000509243	ENSEMBL	havana:known chromosome:GRCh38:5:134928393:134928527:-1 gene:ENSG00000249192 gene_biotype:processed_pseudogene transcript_biotype:processed_pseudogene	chr5	8.54	8.55	9.23	8.09	6.59	6.79	6.33	8.51
TC0600011425.hg.1	11.89	10.35	2.908	up	0.0128632	AL645933.1	Y RNA [Source:RFAM;Acc:RF00019]	misc_RNA	chr6	-	ENST00000362462	31402152	31402250	10	NA	NA	ENST00000362462	ENSEMBL	Y RNA [Source:RFAM;Acc:RF00019]	chr6	13.44	11.3	11.55	11.28	10.2	10.88	9.81	10.52
TC1100009398.hg.1	7.51	5.98	2.888	up	0.0451553	NRGN	neurogranin (protein kinase C substrate, RC3)	coding	chr11	+	NM_001126181	124739846	124747210	10	11q24	4900	NM_001126181	RefSeq	Homo sapiens neurogranin (protein kinase C substrate, RC3) (NRGN), transcript variant 2, mRNA.	chr11	9.12	7.33	7.57	6.04	5.95	5.7	5.1	7.17
TC0300009179.hg.1	7.66	6.13	2.888	up	0.0132277	MED12L	mediator complex subunit 12 like	coding	chr3	+	NM_053002	151085697	151437072	10	3q25.1	116931	NM_053002	RefSeq	Homo sapiens mediator complex subunit 12-like (MED12L), mRNA.	chr3	8.27	8.46	7.3	6.6	6.86	6.64	5.44	5.6
TC0400010069.hg.1	13.21	11.68	2.888	up	0.0101964	AC093809.1	havana:known chromosome:GRCh38:4:12640298:12640637:-1 gene:ENSG00000249780 gene_biotype:processed_pseudogene transcript_biotype:processed_pseudogene	processed_pseudogene	chr4	-	ENST00000509155	12640298	12640637	10	NA	NA	ENST00000509155	ENSEMBL	havana:known chromosome:GRCh38:4:12640298:12640637:-1 gene:ENSG00000249780 gene_biotype:processed_pseudogene transcript_biotype:processed_pseudogene	chr4	13.9	13.21	13.51	12.23	11.65	11.98	10.58	12.49
TC0100006707.hg.1	10.68	9.16	2.868	up	0.0319223	CAMTA1	calmodulin binding transcription activator 1	coding	chr1	+	NM_001195563	6785324	7769706	10	1p36.31-p36.23	23261	NM_001195563	RefSeq	Homo sapiens calmodulin binding transcription activator 1 (CAMTA1), transcript variant 2, mRNA.	chr1	11.6	10.89	11.04	9.19	8.58	8.79	8.77	10.52
TC0800009961.hg.1	6.04	4.52	2.868	up	0.0318952	CLU	clusterin	coding	chr8	-	NM_001831	27596917	27615031	10	8p21-p12	1191	NM_001831	RefSeq	Homo sapiens clusterin (CLU), transcript variant 1, mRNA.	chr8	7.11	6.86	5.82	4.35	4.4	4.15	4.15	5.37
TC0100013475.hg.1	11.14	9.63	2.848	up	0.0245592	CR589951.1	Y RNA [Source:RFAM;Acc:RF00019]	misc_RNA	chr1	-	ENST00000384052	28422555	28422655	10	NA	NA	ENST00000384052	ENSEMBL	Y RNA [Source:RFAM;Acc:RF00019]	chr1	11.65	11.47	11.44	10	9.59	10.19	8.2	10.55
TC1100008388.hg.1	15.55	14.04	2.848	up	0.0050101	AP000763.2	havana:known chromosome:GRCh38:11:73510658:73510820:1 gene:ENSG00000256148 gene_biotype:processed_pseudogene transcript_biotype:processed_pseudogene	processed_pseudogene	chr11	+	ENST00000540641	73510658	73510820	10	NA	NA	ENST00000540641	ENSEMBL	havana:known chromosome:GRCh38:11:73510658:73510820:1 gene:ENSG00000256148 gene_biotype:processed_pseudogene transcript_biotype:processed_pseudogene	chr11	15.77	15.57	16.19	14.68	14.22	13.44	13.61	14.89
TC1800007360.hg.1	8.64	7.14	2.828	up	0.0380875	RAB27B	RAB27B, member RAS oncogene family	coding	chr18	+	NM_004163	54717860	54895516	10	18q21.2	5874	NM_004163	RefSeq	Homo sapiens RAB27B, member RAS oncogene family (RAB27B), mRNA.	chr18	10.08	9.33	7.12	8.04	6.58	7.26	6.89	7.85
TC1100007717.hg.1	10.19	8.69	2.828	up	0.020368	skorglubu	Transcript Identified by AceView	other	chr11	+	skorglubu.aAug10	58770351	58811577	10	NA	NA	skorglubu.aAug10	Ace View	Transcript Identified by AceView	chr11	11.6	10.13	10.09	8.92	8.61	8.52	8.19	9.44
TC0700009174.hg.1	7.3	5.8	2.828	up	0.0188409	MKLN1	muskelin 1, intracellular mediator containing kelch motifs	coding	chr7	+	NM_001145354	131110096	131496639	10	7q32	4289	NM_001145354	RefSeq	Homo sapiens muskelin 1, intracellular mediator containing kelch motifs (MKLN1), transcript variant 1, mRNA.	chr7	7.93	8.29	7.21	5.76	5.2	6.12	5.8	6.09
TC1400006834.hg.1	6.03	4.53	2.828	up	0.00912339	T102500	Transcript identified by MiTranscriptome	lncrna	chr14	+	T102500	31084333	31084768	6	NA	NA	T102500	miTranscriptome	Transcript identified by MiTranscriptome	chr14	6.22	4.66	6.84	6.38	4.05	4.87	4.42	4.79
TC1200012415.hg.1	6.82	5.32	2.828	up	0.00176356	AC107020.1	AC107020.1 (from geneSymbol)	Precursor_microRNA	chr12	-	uc058vcc.1	128669880	128669974	10	NA	NA	uc058vcc.1	UCSC Genes	N/A	chr12	7.58	7.06	5.98	6.65	5.25	5.74	5.01	5.28
TC0500010799.hg.1	9.1	7.62	2.789	up	0.0180379	RNU6ATAC2P	RNA, U6atac small nuclear 2, pseudogene (from HGNC RNU6ATAC2P)	snRNA	chr5	-	uc063dst.1	56297564	56297689	10	NA	NA	uc063dst.1	UCSC Genes	RNA, U6atac small nuclear 2, pseudogene [Source:HGNC Symbol;Acc:HGNC:34092]	chr5	9.72	10.2	8.79	7.69	7.55	7.92	7.1	7.91
TC1500007034.hg.1	8.71	7.23	2.789	up	0.0116486	SNAP23	synaptosome associated protein 23kDa	coding	chr15	+	NM_003825	42491233	42545356	10	15q14	8773	NM_003825	RefSeq	Homo sapiens synaptosomal-associated protein, 23kDa (SNAP23), transcript variant 1, mRNA.	chr15	9.47	8.89	8.15	8.34	6.15	7.7	6.9	8.16
TC0100014428.hg.1	7.46	5.98	2.789	up	0.00988469	ITGB3BP	integrin beta 3 binding protein (beta3-endonexin)	coding	chr1	-	NM_001206739	63440770	63593721	10	1p31.3	23421	NM_001206739	RefSeq	Homo sapiens integrin beta 3 binding protein (beta3-endonexin) (ITGB3BP), transcript variant 1, mRNA.	chr1	7.77	8.64	6.84	6.59	5.75	5.67	6.59	5.92
TC0100008807.hg.1	8.03	6.56	2.77	up	0.00536598	NEXN	nexilin (F actin binding protein)	coding	chr1	+	NM_001172309	77888513	77943895	10	1p31.1	91624	NM_001172309	RefSeq	Homo sapiens nexilin (F actin binding protein) (NEXN), transcript variant 2, mRNA.	chr1	8.76	7.86	8.49	7	6.33	6.07	6.84	7.01
TC1700009078.hg.1	10.87	9.41	2.751	up	0.0487117	peyseebo	Transcript Identified by AceView	other	chr17	+	peyseebo.aAug10-unspliced	79008822	79009214	6	NA	NA	peyseebo.aAug10-unspliced	Ace View	Transcript Identified by AceView	chr17	12.31	9.74	11.67	9.74	9.22	9.49	8.68	10.26
TC1300008244.hg.1	7.59	6.13	2.751	up	0.0350077	T090938	Transcript identified by MiTranscriptome	lncrna	chr13	-	T090938	20081626	20081991	6	NA	NA	T090938	miTranscriptome	Transcript identified by MiTranscriptome	chr13	7.22	6.68	9.33	7.12	5.39	5.8	6.42	6.9
TC0X00006826.hg.1	7.1	5.64	2.751	up	0.00971233	NONHSAT136521	Non-coding transcript identified by NONCODE	lncRNA	chrX	+	NONHSAT136521	24999935	25000157	10	NA	NA	NONHSAT136521	lncRNAWiki	Non-coding transcript identified by NONCODE	chrX	7.78	6.25	7.64	6.73	5.23	6.15	4.89	6.3
TC1300006652.hg.1	7.64	6.19	2.732	up	0.0171033	CDK8	cyclin-dependent kinase 8	coding	chr13	+	NM_001260	26254104	26405238	10	13q12	1024	NM_001260	RefSeq	Homo sapiens cyclin-dependent kinase 8 (CDK8), mRNA.	chr13	9.03	7.68	6.83	7.01	6.65	6.34	5.4	6.35
TC1500007600.hg.1	7.73	6.28	2.732	up	0.00137429	AC011846.1	Y RNA [Source:RFAM;Acc:RF00019]	misc_RNA	chr15	+	ENST00000516408	65502741	65502836	10	NA	NA	ENST00000516408	ENSEMBL	Y RNA [Source:RFAM;Acc:RF00019]	chr15	8.49	7.5	7.52	7.42	6.69	5.92	5.85	6.66
TC0500008195.hg.1	11.59	10.15	2.713	up	0.0296122	MTND6P22	havana:known chromosome:GRCh38:5:100046450:100046970:1 gene:ENSG00000270230 gene_biotype:processed_pseudogene transcript_biotype:processed_pseudogene	processed_pseudogene	chr5	+	ENST00000604233	100046450	100046970	10	NA	NA	ENST00000604233	ENSEMBL	havana:known chromosome:GRCh38:5:100046450:100046970:1 gene:ENSG00000270230 gene_biotype:processed_pseudogene transcript_biotype:processed_pseudogene	chr5	11.43	11.56	12.54	10.81	9.94	10.7	8.77	11.2
TC1400008305.hg.1	7.43	5.99	2.713	up	0.0247392	MIR409	microRNA 409	Precursor_microRNA	chr14	+	NR_029975	101065294	101065405	9	14q32.31	574413	NR_029975	RefSeq	Homo sapiens microRNA 409 (MIR409), microRNA.	chr14	8.81	6.8	7.77	6.34	6.22	5.9	5.28	6.57
TC0700011383.hg.1	5.64	4.2	2.713	up	0.00434999	SBDS	Shwachman-Bodian-Diamond syndrome	coding	chr7	-	NM_016038	66987677	66995601	10	7q11.21	51119	NM_016038	RefSeq	Homo sapiens Shwachman-Bodian-Diamond syndrome (SBDS), mRNA.	chr7	6.52	5.87	5.17	4.99	4.34	4.07	3.64	4.75
TC1200007418.hg.1	7.75	6.33	2.676	up	0.0266299	ANO6	anoctamin 6	coding	chr12	+	NM_001025356	45215987	45440404	10	12q12	196527	NM_001025356	RefSeq	Homo sapiens anoctamin 6 (ANO6), transcript variant 1, mRNA.	chr12	8	9.02	7.69	6.31	5.83	6.04	6.37	7.06
TC0100008788.hg.1	7.27	5.85	2.676	up	0.00438295	janarbu	Transcript Identified by AceView	other	chr1	+	janarbu.aAug10-unspliced	76951704	76952703	6	NA	NA	janarbu.aAug10-unspliced	Ace View	Transcript Identified by AceView	chr1	7.41	7.24	7.36	7.07	6.35	5.69	4.76	6.59
TC0X00011256.hg.1	10.44	9.02	2.676	up	0.000663153	DDX11L16	DEAD/H (Asp-Glu-Ala-Asp/His) box helicase 11 like 16	pseudo	chrX	-	NR_110561	156025658	156028183	10	Xq28; Yq12	727856	NR_110561	RefSeq	Homo sapiens DEAD/H (Asp-Glu-Ala-Asp/His) box helicase 11 like 16 (DDX11L16), non-coding RNA.	chrX	10.66	10.44	10.86	9.8	9.47	9.13	8.76	8.73
TC0400008882.hg.1	11.37	9.97	2.639	up	0.0375581	SMARCA5	SWI/SNF related, matrix associated, actin dependent regulator of chromatin, subfamily a, member 5	coding	chr4	+	NM_003601	143513463	143557489	10	4q31.1-q31.2	8467	NM_003601	RefSeq	Homo sapiens SWI/SNF related, matrix associated, actin dependent regulator of chromatin, subfamily a, member 5 (SMARCA5), mRNA.	chr4	11.91	11.78	11.65	10.12	9.88	10	8.76	11.25
TC0200009168.hg.1	10.71	9.32	2.621	up	0.0327109	chostoby	Transcript Identified by AceView	other	chr2	+	chostoby.aAug10-unspliced	124067945	124070200	6	NA	NA	chostoby.aAug10-unspliced	Ace View	Transcript Identified by AceView	chr2	11.57	10.33	11.45	9.49	9.6	9.7	8.15	9.85
TC1000009214.hg.1	10.28	8.89	2.621	up	0.022203	AC068896.1	Y RNA [Source:RFAM;Acc:RF00019]	misc_RNA	chr10	+	ENST00000362596	124766196	124766297	10	NA	NA	ENST00000362596	ENSEMBL	Y RNA [Source:RFAM;Acc:RF00019]	chr10	10.65	10.43	11.03	9.01	8.02	9.46	8.53	9.55
TC0100017349.hg.1	8.47	7.09	2.603	up	0.0440307	T030632	Transcript identified by MiTranscriptome	lncrna	chr1	-	T030632	219236742	219237072	6	NA	NA	T030632	miTranscriptome	Transcript identified by MiTranscriptome	chr1	8.77	7.59	10.03	7.5	7.51	6.18	6.97	7.69
TC0600011132.hg.1	8.71	7.33	2.603	up	0.00964906	U91328.1	U91328.1 (from geneSymbol)	Precursor_microRNA	chr6	-	uc063mgh.1	26124436	26124576	10	NA	NA	uc063mgh.1	UCSC Genes	N/A	chr6	9.59	8.23	9.09	7.95	6.94	7.33	6.91	8.14
TC0600007887.hg.1	7.22	5.84	2.603	up	0.00881888	ZFAND3	zinc finger, AN1-type domain 3	coding	chr6	+	NM_021943	37819499	38154624	10	6p21.2	60685	NM_021943	RefSeq	Homo sapiens zinc finger, AN1-type domain 3 (ZFAND3), mRNA.	chr6	8.02	7.74	6.81	6.3	6.42	5.33	5.64	5.97
TC1200011738.hg.1	7.89	6.52	2.585	up	0.019629	NONHSAT030346.2	Non-coding transcript identified by NONCODE	lncRNA	chr12	-	NONHSAT030346.2	103114034	103114087	6	NA	NA	NONHSAT030346.2	NONCODE	Non-coding transcript identified by NONCODE	chr12	7.32	7.36	9.15	7.73	7.36	6.8	6.04	5.86
TC0300013842.hg.1	6.31	4.95	2.567	up	0.00940776	SLMAP	sarcolemma associated protein	coding	chr3	+	NM_001304420	57757256	57930016	10	3p21.2-p14.3	7871	NM_001304420	RefSeq	Homo sapiens sarcolemma associated protein (SLMAP), transcript variant 1, mRNA.	chr3	6.76	6.74	6.64	5.1	4.3	4.99	5.31	5.2
TC0X00007996.hg.1	6.9	5.54	2.567	up	0.00560262	T378017	Transcript identified by MiTranscriptome	lncrna	chrX	+	T378017	103071242	103073834	6	NA	NA	T378017	miTranscriptome	Transcript identified by MiTranscriptome	chrX	7.74	6.92	6.69	6.26	5.45	5.19	5.17	6.35
TC0X00007380.hg.1	11.74	10.39	2.549	up	0.0272624	AL627224.1	Y RNA [Source:RFAM;Acc:RF00019]	misc_RNA	chrX	+	ENST00000363765	55582733	55582834	10	NA	NA	ENST00000363765	ENSEMBL	Y RNA [Source:RFAM;Acc:RF00019]	chrX	13.01	11.95	11.68	10.34	9.91	10.44	10.27	10.94
TC1400008611.hg.1	9.41	8.07	2.532	up	0.0393207	AL355922.3	RP11-84C10.3 (from geneSymbol)	lncRNA	chr14	-	ENST00000555642.1	20916766	20928580	10	NA	NA	ENST00000555642.1	lncRNAWiki	N/A	chr14	11.17	8.48	9.41	8.58	7.8	7.88	8.17	8.44
TC1500009310.hg.1	6.56	5.22	2.532	up	0.010264	SNORD11	small nucleolar RNA, C/D box 11 (from HGNC SNORD11)	snoRNA	chr15	-	uc059ivt.1	46351662	46351746	10	NA	NA	uc059ivt.1	UCSC Genes	Small nucleolar RNA SNORD11 [Source:RFAM;Acc:RF01182]	chr15	7.35	6.15	5.82	6.92	5.62	4.98	5.81	4.49
TC0800007188.hg.1	6.86	5.52	2.532	up	0.00933214	NONHSAT125858	Non-coding transcript identified by NONCODE	lncRNA	chr8	+	NONHSAT125858	30417402	30417904	10	NA	NA	NONHSAT125858	lncRNAWiki	Non-coding transcript identified by NONCODE	chr8	7.21	6.13	6.42	7.69	5.37	4.82	5.77	6.13
TC0500010372.hg.1	7.65	6.32	2.514	up	0.044943	T280339	Transcript identified by MiTranscriptome	lncrna	chr5	-	T280339	29357715	29362802	6	NA	NA	T280339	miTranscriptome	Transcript identified by MiTranscriptome	chr5	9.05	6.84	8.28	6.42	6.01	6.21	6.06	7.01
TC1300006979.hg.1	8.58	7.25	2.514	up	0.0249572	RGCC	regulator of cell cycle	coding	chr13	+	NM_014059	41457406	41470882	10	13q14.11	28984	NM_014059	RefSeq	Homo sapiens regulator of cell cycle (RGCC), mRNA.	chr13	8.1	10.03	8.14	8.05	6.85	7	7	8.13
TC1600009277.hg.1	11.82	10.49	2.514	up	0.0220331	AC012175.1	Sequence 5130 from Patent WO2014113089. (from mRNA JC514877)	Precursor_microRNA	chr16	-	uc059qml.1	5760687	5760788	10	NA	NA	uc059qml.1	UCSC Genes	N/A	chr16	13.08	10.77	12.14	11.31	10.35	10.65	9.96	11
TC1600008375.hg.1	7.41	6.08	2.514	up	0.010652	AC132068.1	AC132068.1 (from geneSymbol)	Precursor_microRNA	chr16	+	uc059xah.1	72984857	72984954	10	NA	NA	uc059xah.1	UCSC Genes	N/A	chr16	8.51	6.42	7.75	6.96	5.88	6.16	6.06	6.23
TC0X00007983.hg.1	6.76	5.43	2.514	up	0.00970448	MTCO2P19	havana:known chromosome:GRCh38:X:102797531:102798128:1 gene:ENSG00000237628 gene_biotype:processed_pseudogene transcript_biotype:processed_pseudogene	processed_pseudogene	chrX	+	ENST00000427513	102797531	102798128	10	NA	NA	ENST00000427513	ENSEMBL	havana:known chromosome:GRCh38:X:102797531:102798128:1 gene:ENSG00000237628 gene_biotype:processed_pseudogene transcript_biotype:processed_pseudogene	chrX	7.5	6.53	7.32	5.69	5.16	5.1	5.55	5.91
TC2000007941.hg.1	5.86	4.53	2.514	up	0.00482646	klugoy	Transcript Identified by AceView	other	chr20	+	klugoy.aAug10-unspliced	59917149	59920098	6	NA	NA	klugoy.aAug10-unspliced	Ace View	Transcript Identified by AceView	chr20	6.28	6.68	5.01	5.48	4.51	4.71	4.2	4.68
TC0X00009066.hg.1	8.61	7.29	2.497	up	0.0400625	AC003657.1	Y RNA [Source:RFAM;Acc:RF00019]	misc_RNA	chrX	-	ENST00000384422	11116092	11116193	10	NA	NA	ENST00000384422	ENSEMBL	Y RNA [Source:RFAM;Acc:RF00019]	chrX	9.39	8.94	8.31	7.78	7.15	7.68	5.94	8.41
TC1800008850.hg.1	7.32	6	2.497	up	0.0248788	T163122	Transcript identified by MiTranscriptome	lncrna	chr18	-	T163122	61334910	61443076	6	NA	NA	T163122	miTranscriptome	Transcript identified by MiTranscriptome	chr18	8.83	6.56	7.47	6.42	5.91	6.28	5.88	5.91
TC0400007364.hg.1	8.32	7	2.497	up	0.00471201	bluflarby	Transcript Identified by AceView	other	chr4	+	bluflarby.aAug10-unspliced	42044144	42044737	6	NA	NA	bluflarby.aAug10-unspliced	Ace View	Transcript Identified by AceView	chr4	7.6	8.14	9.12	8.43	7.4	6.36	7.2	7.04
TC0600013990.hg.1	7.55	6.24	2.479	up	0.0251995	T315949	Transcript identified by MiTranscriptome	lncrna	chr6	-	T315949	169037019	169050250	6	NA	NA	T315949	miTranscriptome	Transcript identified by MiTranscriptome	chr6	8.1	6.42	8.58	7.1	6.11	6.44	5.54	6.85
TC0100006455.hg.1	8.34	7.03	2.479	up	0.014441	AC114498.1	AC114498.1 (from geneSymbol)	Precursor_microRNA	chr1	+	uc057avw.1	630896	630958	10	NA	NA	uc057avw.1	UCSC Genes	N/A	chr1	8.8	7.9	9.18	7.47	7.12	7.05	6.26	7.67
TC0700006586.hg.1	8.3	6.99	2.479	up	0.0104593	joslorbu	Transcript Identified by AceView	other	chr7	+	joslorbu.aAug10-unspliced	3364510	3364929	6	NA	NA	joslorbu.aAug10-unspliced	Ace View	Transcript Identified by AceView	chr7	8.66	7.52	9.1	7.91	6.82	7.74	6.38	7
TC0300009623.hg.1	7.18	5.87	2.479	up	0.00632373	U8	U8 (from geneSymbol)	snoRNA	chr3	+	uc062qgw.1	180542701	180542836	10	NA	NA	uc062qgw.1	UCSC Genes	U8 small nucleolar RNA [Source:RFAM;Acc:RF00096]	chr3	7.83	7.51	6.76	6.64	6.14	4.99	6.07	6.26
TC0200015151.hg.1	7.57	6.27	2.462	up	0.00411878	T204240	Transcript identified by MiTranscriptome	lncrna	chr2	-	T204240	184624756	184627944	6	NA	NA	T204240	miTranscriptome	Transcript identified by MiTranscriptome	chr2	7.51	8.21	7.15	7.39	6.21	5.51	6.9	6.46
TC1900008176.hg.1	15.75	14.45	2.462	up	0.00178635	NONHSAT066524	Non-coding transcript identified by NONCODE	lncRNA	chr19	+	NONHSAT066524	42193078	42193129	6	NA	NA	NONHSAT066524	NONCODE	Non-coding transcript identified by NONCODE	chr19	16.22	15.59	16.15	15.04	14.43	14.6	14.03	14.73
TC1400009380.hg.1	7.09	5.79	2.462	up	0.00157947	T105692	Transcript identified by MiTranscriptome	lncrna	chr14	-	T105692	62653213	62694064	6	NA	NA	T105692	miTranscriptome	Transcript identified by MiTranscriptome	chr14	7.45	7.01	7.09	6.8	5.98	5.8	5.04	6.34
TC0X00007201.hg.1	7.6	6.31	2.445	up	0.00780927	myga	Transcript Identified by AceView	other	chrX	+	myga.aAug10-unspliced	48711449	48712144	6	NA	NA	myga.aAug10-unspliced	Ace View	Transcript Identified by AceView	chrX	7.07	7.86	8.18	7.3	5.53	7.15	6.15	6.41
TC1100011706.hg.1	7.12	5.83	2.445	up	0.00718302	T064408	Transcript identified by MiTranscriptome	lncrna	chr11	-	T064408	77005227	77005957	6	NA	NA	T064408	miTranscriptome	Transcript identified by MiTranscriptome	chr11	6.45	7.56	6.51	7.97	6.07	5.38	6.06	5.81
TC1300008793.hg.1	9.82	8.53	2.445	up	0.00519649	TSC22D1	TSC22 domain family, member 1	coding	chr13	-	NM_001243797	44432143	44577147	10	13q14	8848	NM_001243797	RefSeq	Homo sapiens TSC22 domain family, member 1 (TSC22D1), transcript variant 3, mRNA.	chr13	10.09	10	10.1	9.1	8.78	8.59	7.67	9.07
TC0X00008121.hg.1	7.14	5.85	2.445	up	0.00404647	TDGF1P3	teratocarcinoma-derived growth factor 1 pseudogene 3	pseudo	chrX	+	NR_002718	110520312	110523021	10	Xq22.3	6998	NR_002718	RefSeq	Homo sapiens teratocarcinoma-derived growth factor 1 pseudogene 3 (TDGF1P3), non-coding RNA.	chrX	7.82	6.92	6.94	6.88	5.61	6.68	5.74	5.36
TC0100017120.hg.1	6.76	5.48	2.428	up	0.0229464	RP11-164O23.8	novel transcript, antisense to C4BPA	antisense	chr1	-	OTTHUMT00000473281	207127010	207127486	10	NA	NA	OTTHUMT00000473281	Havana transcript	novel transcript, antisense to C4BPA	chr1	5.82	7.94	7.24	6.03	5.85	5.05	5.43	5.59
TC0X00008248.hg.1	13.45	12.18	2.412	up	0.030784	RNY3P16	RNA, Ro-associated Y3 pseudogene 16 [Source:HGNC Symbol;Acc:HGNC:50891]	misc_RNA	chrX	+	ENST00000516338	119456558	119456658	10	NA	NA	ENST00000516338	ENSEMBL	RNA, Ro-associated Y3 pseudogene 16 [Source:HGNC Symbol;Acc:HGNC:50891]	chrX	14.17	13.72	13.82	12.1	12.16	12.19	11.36	13
TC0700011379.hg.1	12.38	11.12	2.395	up	0.0132101	AC073335.2	Metazoan signal recognition particle RNA [Source:RFAM;Acc:RF00017]	misc_RNA	chr7	-	ENST00000570437	66915063	66915334	10	NA	NA	ENST00000570437	ENSEMBL	Metazoan signal recognition particle RNA [Source:RFAM;Acc:RF00017]	chr7	12.97	12.13	12.65	11.75	11.35	11.17	10.12	11.86
TC0100016363.hg.1	6.26	5	2.395	up	0.000653821	METTL18	methyltransferase like 18	coding	chr1	-	NM_033418	169792529	169794966	10	1q24.2	92342	NM_033418	RefSeq	Homo sapiens methyltransferase like 18 (METTL18), mRNA.	chr1	6.47	6.4	5.6	6.57	5.22	4.76	5.13	4.89
TC1300008278.hg.1	6.37	5.12	2.378	up	0.0258359	SNORD27	small nucleolar RNA, C/D box 27 (from HGNC SNORD27)	snoRNA	chr13	-	uc058vuv.1	21139886	21139957	10	NA	NA	uc058vuv.1	UCSC Genes	Small nucleolar RNA SNORD27 [Source:RFAM;Acc:RF00086]	chr13	5.3	6.58	7.61	5.99	5.35	5.04	5.53	4.57
TC0X00007855.hg.1	7.36	6.11	2.378	up	0.0237115	AL022149.1	Y RNA [Source:RFAM;Acc:RF00019]	misc_RNA	chrX	+	ENST00000365540	94178005	94178106	10	NA	NA	ENST00000365540	ENSEMBL	Y RNA [Source:RFAM;Acc:RF00019]	chrX	8.22	6.89	7.97	6.37	5.27	6.46	6.3	6.42
TC0200010966.hg.1	9.05	7.8	2.378	up	0.0171112	RHBDD1	rhomboid domain containing 1	coding	chr2	+	NM_001167608	226835581	226999215	10	2q36.3	84236	NM_001167608	RefSeq	Homo sapiens rhomboid domain containing 1 (RHBDD1), transcript variant 2, mRNA.	chr2	8.98	10.16	9.09	7.97	7.92	8.25	7.41	7.61
TC0900009858.hg.1	7.86	6.61	2.378	up	0.0141404	dugo	Transcript Identified by AceView	other	chr9	-	dugo.aAug10	33355315	33359820	6	NA	NA	dugo.aAug10	Ace View	Transcript Identified by AceView	chr9	8.04	6.85	8.8	7.76	7.22	6.16	6.39	6.67
TC1100010587.hg.1	6.64	5.39	2.378	up	0.00136672	T057470	Transcript identified by MiTranscriptome	lncrna	chr11	-	T057470	41933990	41940271	6	NA	NA	T057470	miTranscriptome	Transcript identified by MiTranscriptome	chr11	6.83	6.46	7.1	6.18	5.41	4.97	5.27	5.92
TC0400007818.hg.1	6.1	4.86	2.362	up	0.0117502	T266364	Transcript identified by MiTranscriptome	lncrna	chr4	+	T266364	73054334	73055162	6	NA	NA	T266364	miTranscriptome	Transcript identified by MiTranscriptome	chr4	6.83	5.54	6.18	5.86	5.31	4.86	3.89	5.38
TC2200007898.hg.1	8.24	7	2.362	up	0.0102576	muyura	Transcript Identified by AceView	other	chr22	-	muyura.aAug10-unspliced	17367376	17367890	6	NA	NA	muyura.aAug10-unspliced	Ace View	Transcript Identified by AceView	chr22	8.95	7.67	8.68	7.68	7.02	7.26	6.23	7.47
TC1200008164.hg.1	7.07	5.83	2.362	up	0.00061486	skoyskarby	Transcript Identified by AceView	other	chr12	+	skoyskarby.aAug10-unspliced	70328109	70329308	6	NA	NA	skoyskarby.aAug10-unspliced	Ace View	Transcript Identified by AceView	chr12	7.04	7.11	7.47	6.66	5.83	5.62	5.54	6.31
TC0X00007406.hg.1	7.56	6.33	2.346	up	0.00665235	T375404	Transcript identified by MiTranscriptome	lncrna	chrX	+	T375404	56956143	56960065	6	NA	NA	T375404	miTranscriptome	Transcript identified by MiTranscriptome	chrX	7.57	6.68	8.27	7.71	6.22	6.12	6.08	6.91
TC0X00008360.hg.1	9.7	8.48	2.329	up	0.0433807	MTND4P24	MT-ND4 pseudogene 24 [gene_biotype:processed_pseudogene transcript_biotype:processed_pseudogene]	processed_pseudogene	chrX	+	ENST00000424002	126471705	126731850	10	NA	NA	ENST00000424002	ENSEMBL	MT-ND4 pseudogene 24 [gene_biotype:processed_pseudogene transcript_biotype:processed_pseudogene]	chrX	10.6	9.4	10.02	8.8	8.39	7.29	8.77	9.47
TC0100015899.hg.1	13.46	12.24	2.329	up	0.0290184	TPM3	tropomyosin 3	coding	chr1	-	NM_001043351	154155304	154194648	10	1q21.2	7170	NM_001043351	RefSeq	Homo sapiens tropomyosin 3 (TPM3), transcript variant Tpm3.2, mRNA.	chr1	14.41	14.1	12.46	12.87	12.31	12.59	11.51	12.56
TC1000011454.hg.1	7.93	6.71	2.329	up	0.0114947	FRA10AC1	fragile site, folic acid type, rare, fra(10)(q23.3) or fra(10)(q24.2) candidate 1	coding	chr10	-	NM_145246	93667883	93702572	10	10q23.33	118924	NM_145246	RefSeq	Homo sapiens fragile site, folic acid type, rare, fra(10)(q23.3) or fra(10)(q24.2) candidate 1 (FRA10AC1), mRNA.	chr10	8.96	8.07	7.61	7.07	6.48	6.79	6.45	7.11
TC0500007465.hg.1	8.56	7.34	2.329	up	0.00664669	GPBP1	GC-rich promoter binding protein 1	coding	chr5	+	NM_001127235	57173948	57264679	10	5q11.2	65056	NM_001127235	RefSeq	Homo sapiens GC-rich promoter binding protein 1 (GPBP1), transcript variant 3, mRNA.	chr5	8.99	9.27	8.23	7.77	7.59	7.31	6.87	7.58
TC0900007066.hg.1	7.96	6.74	2.329	up	0.0018662	SYF2P2	SYF2 pre-mRNA-splicing factor pseudogene 2 [gene_biotype:processed_pseudogene transcript_biotype:processed_pseudogene]	processed_pseudogene	chr9	+	ENST00000417620	35010703	35011285	10	NA	NA	ENST00000417620	ENSEMBL	SYF2 pre-mRNA-splicing factor pseudogene 2 [gene_biotype:processed_pseudogene transcript_biotype:processed_pseudogene]	chr9	8.28	7.34	8.31	7.92	7.02	6.98	6.2	6.75
TC0100012161.hg.1	7.51	6.3	2.313	up	0.041162	meewoybo	Transcript Identified by AceView	other	chr1	+	meewoybo.aAug10-unspliced	240997130	240997629	6	NA	NA	meewoybo.aAug10-unspliced	Ace View	Transcript Identified by AceView	chr1	6.99	6.76	8.33	7.95	6.47	6.44	5.1	7.21
TC4_GL000008v2_random00006444.hg.1	9.35	8.14	2.313	up	0.0372955	NR_046228	Homo sapiens ankyrin repeat domain 20 family, member A12, pseudogene (ANKRD20A12P), non-coding RNA.	Multiple_Complex	chr4_GL000008v2_random	-	NR_046228	85211	194537	10	NA	NA	NR_046228	RefSeq	Homo sapiens ankyrin repeat domain 20 family, member A12, pseudogene (ANKRD20A12P), non-coding RNA.	chr4_GL000008v2_random	8.27	10.05	8.58	10.5	8.19	8.18	7.74	8.46
TC0X00009861.hg.1	5.64	4.43	2.313	up	0.0341759	T375490	Transcript identified by MiTranscriptome	lncrna	chrX	-	T375490	62699920	62707783	10	NA	NA	T375490	miTranscriptome	Transcript identified by MiTranscriptome	chrX	6.01	5.74	5.85	4.96	4.35	5.07	3.05	5.26
TC2100006753.hg.1	8.1	6.89	2.313	up	0.0298347	T224320	Transcript identified by MiTranscriptome	lncrna	chr21	+	T224320	23803966	23806647	6	NA	NA	T224320	miTranscriptome	Transcript identified by MiTranscriptome	chr21	9.32	7.24	7.66	8.17	7.61	6.72	6.26	6.99
TC0400010955.hg.1	7.28	6.07	2.313	up	0.0215995	T266136	Transcript identified by MiTranscriptome	lncrna	chr4	-	T266136	70358749	70372228	6	NA	NA	T266136	miTranscriptome	Transcript identified by MiTranscriptome	chr4	7.27	7.32	7.94	6.57	6.15	6.25	6.91	4.98
TC0X00011342.hg.1	7.47	6.26	2.313	up	0.0208851	LOC389906	zinc finger protein 839 pseudogene	pseudo	chrX	-	NR_034031	3817516	3843894	10	Xp22.33	389906	NR_034031	RefSeq	Homo sapiens zinc finger protein 839 pseudogene (LOC389906), non-coding RNA.	chrX	8.28	7.29	8.12	6.2	6.55	6.06	6.26	6.19
TC1400007068.hg.1	6.81	5.61	2.297	up	0.0450119	jucherbu	Transcript Identified by AceView	other	chr14	+	jucherbu.aAug10-unspliced	48287532	48288217	6	NA	NA	jucherbu.aAug10-unspliced	Ace View	Transcript Identified by AceView	chr14	6.26	7.53	7.55	5.91	4.99	5.59	6.78	5.09
TC1200011218.hg.1	7.76	6.56	2.297	up	0.0386122	AC020656.1	RP11-1143G9.4 (from geneSymbol)	lncRNA	chr12	-	ENST00000548900.1	69353169	69354225	10	NA	NA	ENST00000548900.1	lncRNAWiki	N/A	chr12	8.85	7.45	7.93	6.82	6.78	7.52	5.91	6.04
TC0700006928.hg.1	10.46	9.26	2.297	up	0.0293455	CCDC126	coiled-coil domain containing 126	coding	chr7	+	NM_138771	23597379	23644708	10	7p15.3	90693	NM_138771	RefSeq	Homo sapiens coiled-coil domain containing 126 (CCDC126), mRNA.	chr7	10.81	10.27	11.12	9.65	8.82	8.97	8.72	10.51
TC0200013779.hg.1	7.99	6.79	2.297	up	0.0235934	ST6GAL2	ST6 beta-galactosamide alpha-2,6-sialyltranferase 2	coding	chr2	-	NM_001142351	106801600	106887108	10	2q12.3	84620	NM_001142351	RefSeq	Homo sapiens ST6 beta-galactosamide alpha-2,6-sialyltranferase 2 (ST6GAL2), transcript variant 2, mRNA.	chr2	8.77	8.71	7.1	7.36	6.14	6.72	7.14	7.14
TC0200013936.hg.1	8.65	7.45	2.297	up	0.00960649	DDX11L2	DEAD/H (Asp-Glu-Ala-Asp/His) box helicase 11 like 2	pseudo	chr2	-	NR_024004	113599028	113603717	10	2q13	84771	NR_024004	RefSeq	Homo sapiens DEAD/H (Asp-Glu-Ala-Asp/His) box helicase 11 like 2 (DDX11L2), transcript variant 1, non-coding RNA.	chr2	9.18	8.56	9.19	7.67	7.9	7.45	7.47	6.97
TC0500010007.hg.1	6.64	5.44	2.297	up	0.00643457	T278587	Transcript identified by MiTranscriptome	lncrna	chr5	-	T278587	7226258	7229739	6	NA	NA	T278587	miTranscriptome	Transcript identified by MiTranscriptome	chr5	7.52	6.03	6.69	6.31	5.18	5.88	5.58	5.13
TC0300011661.hg.1	7.2	6.01	2.282	up	0.0273437	kleydybo	Transcript Identified by AceView	other	chr3	-	kleydybo.aAug10-unspliced	81805113	81807073	6	NA	NA	kleydybo.aAug10-unspliced	Ace View	Transcript Identified by AceView	chr3	7.52	7.48	6.51	7.28	6.24	5.12	7.18	5.52
TC0600011341.hg.1	8.76	7.57	2.282	up	0.0256391	T300285	Transcript identified by MiTranscriptome	lncrna	chr6	-	T300285	29934214	29935568	6	NA	NA	T300285	miTranscriptome	Transcript identified by MiTranscriptome	chr6	9.14	8.9	9.45	7.53	7.39	7.82	6.9	8.16
TC0200014027.hg.1	6.22	5.03	2.282	up	0.0243499	T197773	Transcript identified by MiTranscriptome	lncrna	chr2	-	T197773	119265579	119271065	10	NA	NA	T197773	miTranscriptome	Transcript identified by MiTranscriptome	chr2	6.58	5.96	6.46	5.87	5.84	5.33	3.68	5.25
TC0700010544.hg.1	8.71	7.52	2.282	up	0.0221209	nysharbu	Transcript Identified by AceView	other	chr7	-	nysharbu.aAug10-unspliced	26373366	26374742	6	NA	NA	nysharbu.aAug10-unspliced	Ace View	Transcript Identified by AceView	chr7	8.69	8.37	9.13	8.65	7	7.29	6.92	8.88
TC0200013762.hg.1	8.43	7.24	2.282	up	0.0211149	lnc-UXS1-3:1	Transcript Originally Identified by LNCipedia	lncRNA	chr2	-	lnc-UXS1-3:1	105893069	105894249	10	NA	NA	lnc-UXS1-3:1	lncRNAWiki	Transcript Originally Identified by LNCipedia	chr2	9.43	8.11	8.66	7.52	7.6	6.86	6.74	7.76
TC1000010791.hg.1	9.58	8.39	2.282	up	0.0186093	kuglorbu	Transcript Identified by AceView	other	chr10	-	kuglorbu.aAug10-unspliced	63880654	63881393	6	NA	NA	kuglorbu.aAug10-unspliced	Ace View	Transcript Identified by AceView	chr10	10.78	8.75	9.67	9.13	8.71	8.58	8.24	8.02
TC0300010271.hg.1	5.89	4.7	2.282	up	0.0152308	sodeebo	Transcript Identified by AceView	other	chr3	-	sodeebo.aAug10-unspliced	11591685	11593436	6	NA	NA	sodeebo.aAug10-unspliced	Ace View	Transcript Identified by AceView	chr3	6.17	5.81	5.89	5.71	4.5	5.02	5.67	3.6
TC0600013501.hg.1	8.98	7.79	2.282	up	0.0134043	sneefloybu	Transcript Identified by AceView	other	chr6	-	sneefloybu.aAug10	148542387	148550410	6	NA	NA	sneefloybu.aAug10	Ace View	Transcript Identified by AceView	chr6	9.89	8.55	9.15	8.35	7.74	8.02	7.07	8.31
TC2000009942.hg.1	7.78	6.59	2.282	up	0.00909636	LINC01440	long intergenic non-protein coding RNA 1440	ncRNA	chr20	+	NR_110629	55408898	55426959	10	20q13.2	102723578	NR_110629	RefSeq	Homo sapiens long intergenic non-protein coding RNA 1440 (LINC01440), long non-coding RNA.	chr20	8.21	7.26	8.2	7.46	6.21	6.04	6.7	7.42
TC1700008990.hg.1	10.44	9.25	2.282	up	0.00142771	leyno	Transcript Identified by AceView	other	chr17	+	leyno.aAug10-unspliced	77114160	77114867	6	NA	NA	leyno.aAug10-unspliced	Ace View	Transcript Identified by AceView	chr17	10.78	10.02	10.53	10.44	9.47	9.08	8.73	9.72
TC1900008384.hg.1	8.23	7.05	2.266	up	0.0440437	CALM3	calmodulin 3 (phosphorylase kinase, delta)	coding	chr19	+	NM_005184	46601074	46610793	10	19q13.2-q13.3	808	NM_005184	RefSeq	Homo sapiens calmodulin 3 (phosphorylase kinase, delta) (CALM3), mRNA.	chr19	9.1	8.05	8.42	7.34	6.68	7.13	6.17	8.24
TC0500008709.hg.1	12.22	11.04	2.266	up	0.0246665	MTND6P4	MT-ND6 pseudogene 4 [gene_biotype:processed_pseudogene transcript_biotype:processed_pseudogene]	processed_pseudogene	chr5	+	ENST00000506002	134924123	134924644	10	NA	NA	ENST00000506002	ENSEMBL	MT-ND6 pseudogene 4 [gene_biotype:processed_pseudogene transcript_biotype:processed_pseudogene]	chr5	12.36	12.51	12.95	11.07	10.98	11.09	10.36	11.75
TC0100015761.hg.1	7.01	5.83	2.266	up	0.0243502	CERS2	ceramide synthase 2	coding	chr1	-	NM_022075	150960583	150975004	10	1q21.3	29956	NM_022075	RefSeq	Homo sapiens ceramide synthase 2 (CERS2), transcript variant 2, mRNA.	chr1	7.79	6.86	6.95	6.44	5.82	6.1	4.72	6.66
TC1200010194.hg.1	7.88	6.7	2.266	up	0.0153739	norchaw	Transcript Identified by AceView	other	chr12	-	norchaw.aAug10-unspliced	26479213	26480240	6	NA	NA	norchaw.aAug10-unspliced	Ace View	Transcript Identified by AceView	chr12	8.55	7.35	8.54	7.08	6.98	6.31	6.38	7.14
TC0600006969.hg.1	7.2	6.02	2.266	up	0.00645282	Z98050.1:183989..184080:rfam	microRNA mir-684	Precursor_microRNA	chr6	+	Z98050.1:183989..184080:rfam	12320104	12320195	10	NA	NA	Z98050.1:183989..184080:rfam	RNACentral	microRNA mir-684	chr6	8	7.33	6.93	6.53	6.12	6.4	5.53	6.04
TC0600009334.hg.1	9	7.82	2.266	up	0.00342437	lnc-SMPDL3A-1:1	Transcript Originally Identified by LNCipedia, alternate transcript name: NONHSAT114762	lncRNA	chr6	+	lnc-SMPDL3A-1:1	122872535	122873278	10	NA	NA	lnc-SMPDL3A-1:1	lncRNAWiki	Transcript Originally Identified by LNCipedia, alternate transcript name: NONHSAT114762	chr6	9.4	8.66	9.58	8.35	7.77	7.76	7.59	8.16
TC0600011949.hg.1	8.36	7.18	2.266	up	0.00230564	gaspeyby	Transcript Identified by AceView	other	chr6	-	gaspeyby.aAug10-unspliced	46653126	46655540	6	NA	NA	gaspeyby.aAug10-unspliced	Ace View	Transcript Identified by AceView	chr6	8.15	8.22	8.93	8.15	7.65	7.37	7.11	6.6
TC0X00007841.hg.1	8.51	7.33	2.266	up	0.00180668	zawbey	Transcript Identified by AceView	other	chrX	+	zawbey.aAug10-unspliced	92022203	92022890	6	NA	NA	zawbey.aAug10-unspliced	Ace View	Transcript Identified by AceView	chrX	8.54	8.86	7.87	8.78	7.49	7.35	6.86	7.62
TC0300013934.hg.1	7.22	6.05	2.25	up	0.0185193	EMC3	ER membrane protein complex subunit 3	coding	chr3	-	NM_018447	9962537	9987120	10	3p25.3	55831	NM_018447	RefSeq	Homo sapiens ER membrane protein complex subunit 3 (EMC3), mRNA.	chr3	7.53	7.32	7.79	6.23	5.79	5.75	5.72	6.95
TC0900008389.hg.1	5.94	4.77	2.25	up	0.0172379	sypleebu	Transcript Identified by AceView	other	chr9	+	sypleebu.aAug10	109375694	109376489	6	NA	NA	sypleebu.aAug10	Ace View	Transcript Identified by AceView	chr9	6.39	5.04	5.74	6.58	5.46	4.99	4.4	4.23
TC0100014933.hg.1	6.99	5.82	2.25	up	0.0168883	blorneybu	Transcript Identified by AceView	other	chr1	-	blorneybu.aAug10-unspliced	92649892	92651719	6	NA	NA	blorneybu.aAug10-unspliced	Ace View	Transcript Identified by AceView	chr1	7.69	7.22	5.75	7.3	5.94	5.87	6.05	5.41
TC0300011927.hg.1	7.15	5.98	2.25	up	0.0115043	LOC649024	Transcript Identified by AceView, Entrez Gene ID(s) 649024	other	chr3	-	LOC649024.aAug10-unspliced	107333135	107333702	6	NA	NA	LOC649024.aAug10-unspliced	Ace View	Transcript Identified by AceView, Entrez Gene ID(s) 649024	chr3	7.03	7.54	7	7.04	5.45	6.84	5.22	6.43
TC1300008229.hg.1	5.77	4.6	2.25	up	0.0108845	ZMYM5	zinc finger, MYM-type 5	coding	chr13	-	NM_001039649	19823482	19863636	10	13q12	9205	NM_001039649	RefSeq	Homo sapiens zinc finger, MYM-type 5 (ZMYM5), transcript variant 2, mRNA.	chr13	5.4	6.73	5.69	5.25	4.88	3.93	4.8	4.8
TC1500009712.hg.1	7.22	6.05	2.25	up	0.00892724	T117882	Transcript identified by MiTranscriptome	lncrna	chr15	-	T117882	63400619	63403730	6	NA	NA	T117882	miTranscriptome	Transcript identified by MiTranscriptome	chr15	8.12	6.78	6.55	7.42	5.91	6.51	5.95	5.84
TC1200011360.hg.1	5.56	4.39	2.25	up	0.00736376	AC027288.1	AC027288.1 (from geneSymbol)	Precursor_microRNA	chr12	-	uc058rgy.1	79481048	79481140	10	NA	NA	uc058rgy.1	UCSC Genes	N/A	chr12	6.4	5	5.39	5.47	4.26	3.87	4.5	4.94
TC1300008427.hg.1	7.8	6.63	2.25	up	0.00224601	shernor	Transcript Identified by AceView	other	chr13	-	shernor.aAug10-unspliced	27155129	27155957	6	NA	NA	shernor.aAug10-unspliced	Ace View	Transcript Identified by AceView	chr13	7.99	8.11	7.72	7.38	7.03	5.95	6.73	6.83
TC0X00009797.hg.1	7	5.83	2.25	up	0.00220385	AL590240.2	havana:known chromosome:GRCh38:X:55054945:55055838:-1 gene:ENSG00000234466 gene_biotype:processed_pseudogene transcript_biotype:processed_pseudogene	processed_pseudogene	chrX	-	ENST00000413370	55054945	55055838	10	NA	NA	ENST00000413370	ENSEMBL	havana:known chromosome:GRCh38:X:55054945:55055838:-1 gene:ENSG00000234466 gene_biotype:processed_pseudogene transcript_biotype:processed_pseudogene	chrX	6.51	7.21	7.06	7.21	5.61	5.69	5.5	6.52
TC0900010959.hg.1	7.12	5.96	2.235	up	0.0357661	HEMGN	hemogen	coding	chr9	-	NM_018437	97926791	97944915	10	9q22.33	55363	NM_018437	RefSeq	Homo sapiens hemogen (HEMGN), transcript variant 2, mRNA.	chr9	7.57	7.21	7.4	6.31	5.29	5.88	5.37	7.28
TC0500012110.hg.1	6.01	4.85	2.235	up	0.0315601	T289419	Transcript identified by MiTranscriptome	lncrna	chr5	-	T289419	135634834	135638140	6	NA	NA	T289419	miTranscriptome	Transcript identified by MiTranscriptome	chr5	7.03	5	6.6	5.4	5.4	4.55	4.7	4.75
TC1300009121.hg.1	7.3	6.14	2.235	up	0.00220872	AL353765.2	AL353765.2 (from geneSymbol)	Precursor_microRNA	chr13	-	uc058xjc.1	61890981	61891122	10	NA	NA	uc058xjc.1	UCSC Genes	N/A	chr13	7.25	7.9	7.22	6.84	6.67	6.06	5.86	5.97
TC0800010890.hg.1	7.47	6.31	2.235	up	0.00217098	T346554	Transcript identified by MiTranscriptome	lncrna	chr8	-	T346554	79608884	79610913	6	NA	NA	T346554	miTranscriptome	Transcript identified by MiTranscriptome	chr8	7.56	8.09	6.78	7.46	6.42	6.05	6.45	6.32
TC0800007015.hg.1	6.29	5.14	2.219	up	0.0423496	glaweyby	Transcript Identified by AceView	other	chr8	+	glaweyby.aAug10-unspliced	23250899	23252084	6	NA	NA	glaweyby.aAug10-unspliced	Ace View	Transcript Identified by AceView	chr8	7.81	5.6	6.4	5.37	5.41	5.06	5.06	5.03
TC0800012246.hg.1	6.19	5.04	2.219	up	0.0314261	reyzarby	Transcript Identified by AceView	other	chr8	-	reyzarby.aAug10-unspliced	144882955	144883345	6	NA	NA	reyzarby.aAug10-unspliced	Ace View	Transcript Identified by AceView	chr8	7.11	6.55	5.6	5.51	5.04	5.95	4.31	4.85
TC1400008061.hg.1	6.43	5.28	2.219	up	0.0278664	T109438	Transcript identified by MiTranscriptome	lncrna	chr14	+	T109438	94309420	94312752	6	NA	NA	T109438	miTranscriptome	Transcript identified by MiTranscriptome	chr14	6.21	5.49	7.71	6.32	5.23	5.3	4.84	5.74
TC1200008057.hg.1	8.72	7.57	2.219	up	0.0233293	IRAK3	interleukin 1 receptor associated kinase 3	coding	chr12	+	NM_001142523	66188879	66254622	10	12q14.3	11213	NM_001142523	RefSeq	Homo sapiens interleukin-1 receptor-associated kinase 3 (IRAK3), transcript variant 2, mRNA.	chr12	9.95	8.38	8.55	8.01	7.62	7.29	7.21	8.16
TC1100012914.hg.1	8.88	7.73	2.219	up	0.0222788	PTP4A2P2	protein tyrosine phosphatase type IVA, member 2 pseudogene 2	pseudo	chr11	-	OTTHUMT00000393298	134123828	134124329	10	11q24-q25	5769	OTTHUMT00000393298	Havana transcript	protein tyrosine phosphatase type IVA, member 2 pseudogene 2[gene_biotype:processed_pseudogene transcript_biotype:processed_pseudogene]	chr11	9.39	9.41	8.77	7.94	7.68	7.29	7.3	8.64
TC0800006463.hg.1	15.64	14.49	2.219	up	0.0219928	T337593	Transcript identified by MiTranscriptome	tucp	chr8	+	T337593	1039261	1040615	6	NA	NA	T337593	miTranscriptome	Transcript identified by MiTranscriptome	chr8	14.79	15.43	16.38	15.98	15.28	14.54	13.72	14.42
TC2000006590.hg.1	5.51	4.36	2.219	up	0.0159615	boysobu	Transcript Identified by AceView	other	chr20	+	boysobu.aAug10-unspliced	4964702	4965444	6	NA	NA	boysobu.aAug10-unspliced	Ace View	Transcript Identified by AceView	chr20	6.16	4.74	4.8	6.35	4.44	4.17	4.39	4.43
TC0500012249.hg.1	6.37	5.22	2.219	up	0.0144605	neyfler	Transcript Identified by AceView	other	chr5	-	neyfler.aAug10-unspliced	140666362	140666831	6	NA	NA	neyfler.aAug10-unspliced	Ace View	Transcript Identified by AceView	chr5	6.94	5.49	7.13	5.9	5.25	5.32	4.83	5.48
TC0900008258.hg.1	11.71	10.56	2.219	up	0.0122944	skawneybu	Transcript Identified by AceView	other	chr9	+	skawneybu.aAug10	101544236	101544706	6	NA	NA	skawneybu.aAug10	Ace View	Transcript Identified by AceView	chr9	11.65	11.77	12.12	11.3	10.8	10.76	9.5	11.2
TC0600009795.hg.1	6.29	5.14	2.219	up	0.009856	SUMO4	small ubiquitin-like modifier 4	coding	chr6	+	NM_001002255	149400227	149401292	10	6q25	387082	NM_001002255	RefSeq	Homo sapiens small ubiquitin-like modifier 4 (SUMO4), mRNA.	chr6	7.02	6.7	5.98	5.46	5.54	5.26	4.9	4.88
TC0900009396.hg.1	7.45	6.3	2.219	up	0.00735467	NONHSAT129988	Non-coding transcript identified by NONCODE	lncRNA	chr9	-	NONHSAT129988	2192967	2193572	10	NA	NA	NONHSAT129988	lncRNAWiki	Non-coding transcript identified by NONCODE	chr9	7.14	7.21	8.3	7.16	6.89	6.04	5.86	6.42
TC0300014045.hg.1	6.11	4.96	2.219	up	0.00642901	chr3_128885534_128885917	circRNA transcript identified by Guo, et al. on chr3 from 128885534-128885917 on Hg19	Circle RNA	chr3	-	chr3_128885534_128885917	129166691	129167074	6	NA	NA	chr3_128885534_128885917	Guo	circRNA transcript identified by Guo, et al. on chr3 from 128885534-128885917 on Hg19	chr3	5.16	6.31	6.32	6.64	4.81	5.16	4.68	5.21
TC1000011207.hg.1	9.91	8.76	2.219	up	0.00428669	RPS12P2	ribosomal protein S12 pseudogene 2	pseudo	chr10	-	OTTHUMT00000049056	80215851	80216119	10	10q22.3	619448	OTTHUMT00000049056	Havana transcript	ribosomal protein S12 pseudogene 2[gene_biotype:processed_pseudogene transcript_biotype:processed_pseudogene]	chr10	10.58	9.51	9.63	9.93	8.98	8.28	8.54	9.25
TC0X00009463.hg.1	5.04	3.89	2.219	up	0.00388641	RNU6-1321P	RNA, U6 small nuclear 1321, pseudogene (from HGNC RNU6-1321P)	snRNA	chrX	-	uc064yqw.1	41570923	41571029	10	NA	NA	uc064yqw.1	UCSC Genes	RNA, U6 small nuclear 1321, pseudogene [Source:HGNC Symbol;Acc:HGNC:48284]	chrX	5.71	4.65	5.07	4.72	3.46	4.41	3.98	3.7
TC0400009433.hg.1	6.56	5.41	2.219	up	0.00196336	MIR1305	NA	Precursor_microRNA	chr4	+	NR_031640	182169293	182169378	10	4q34.3	100302270	NR_031640	RefSeq	Homo sapiens microRNA 1305 (MIR1305), microRNA.	chr4	6.6	6.18	6.95	6.53	5.24	5.23	5.08	6.08
TC0100008349.hg.1	8.48	7.33	2.219	up	0.00118434	NR_038953	Homo sapiens uncharacterized LOC100507564 (LOC100507564), long non-coding RNA.	lncRNA	chr1	+	NR_038953	53237699	53242834	10	NA	NA	NR_038953	RefSeq	Homo sapiens uncharacterized LOC100507564 (LOC100507564), long non-coding RNA.	chr1	8.58	8	9.05	8.28	7.6	7.23	7.14	7.35
TC0700010716.hg.1	8.43	7.29	2.204	up	0.0465463	DPY19L1	dpy-19-like 1 (C. elegans)	coding	chr7	-	NM_015283	34928876	35038271	10	7p14.2	23333	NM_015283	RefSeq	Homo sapiens dpy-19-like 1 (C. elegans) (DPY19L1), mRNA.	chr7	9.16	8.53	8.52	7.49	6.27	6.81	7.89	8.17
TC1800006890.hg.1	10.98	9.84	2.204	up	0.0446602	AC026634.1	Y RNA [Source:RFAM;Acc:RF00019]	misc_RNA	chr18	+	ENST00000362487	23456371	23456467	10	NA	NA	ENST00000362487	ENSEMBL	Y RNA [Source:RFAM;Acc:RF00019]	chr18	12.3	10.24	11.31	10.09	9.3	10.12	9.62	10.3
TC0200013025.hg.1	7.14	6	2.204	up	0.0311083	smukarbu	Transcript Identified by AceView	other	chr2	-	smukarbu.aAug10-unspliced	71378418	71379082	6	NA	NA	smukarbu.aAug10-unspliced	Ace View	Transcript Identified by AceView	chr2	8.19	7.01	7.5	5.87	6.25	5.95	6.17	5.63
TC1800008886.hg.1	6.21	5.07	2.204	up	0.0281691	T163236	Transcript identified by MiTranscriptome	lncrna	chr18	-	T163236	62963238	62971345	9	NA	NA	T163236	miTranscriptome	Transcript identified by MiTranscriptome	chr18	6.26	5.78	7.43	5.35	5.6	5.16	4.7	4.81
TC0500008014.hg.1	6.62	5.48	2.204	up	0.0224889	RASA1	RAS p21 protein activator (GTPase activating protein) 1	coding	chr5	+	NM_002890	87267888	87391931	10	5q13.3	5921	NM_002890	RefSeq	Homo sapiens RAS p21 protein activator (GTPase activating protein) 1 (RASA1), transcript variant 1, mRNA.	chr5	6.81	7.59	6.68	5.4	5.39	5.25	5.78	5.49
TC1700010145.hg.1	11.1	9.96	2.204	up	0.0220785	AC090615.1	havana:known chromosome:GRCh38:17:27411438:27412806:-1 gene:ENSG00000266356 gene_biotype:unprocessed_pseudogene transcript_biotype:unprocessed_pseudogene	unprocessed_pseudogene	chr17	-	ENST00000577519	27411438	27412806	10	NA	NA	ENST00000577519	ENSEMBL	havana:known chromosome:GRCh38:17:27411438:27412806:-1 gene:ENSG00000266356 gene_biotype:unprocessed_pseudogene transcript_biotype:unprocessed_pseudogene	chr17	11.85	11.57	10.5	10.47	9.37	9.68	10.72	10.08
TC0100016217.hg.1	7.31	6.17	2.204	up	0.00938564	AL392003.1	havana:known chromosome:GRCh38:1:162979551:162979793:-1 gene:ENSG00000227667 gene_biotype:processed_pseudogene transcript_biotype:processed_pseudogene	processed_pseudogene	chr1	-	ENST00000434394	162979551	162979793	10	NA	NA	ENST00000434394	ENSEMBL	havana:known chromosome:GRCh38:1:162979551:162979793:-1 gene:ENSG00000227667 gene_biotype:processed_pseudogene transcript_biotype:processed_pseudogene	chr1	7.56	6.89	7.04	7.76	6.09	5.31	6.82	6.44
TC0X00008471.hg.1	7.57	6.43	2.204	up	0.00524431	NONHSAT138608	Non-coding transcript identified by NONCODE	lncRNA	chrX	+	NONHSAT138608	134446269	134447085	10	NA	NA	NONHSAT138608	lncRNAWiki	Non-coding transcript identified by NONCODE	chrX	8.17	7.63	7.66	6.82	6.56	6.48	5.91	6.77
TC0400007947.hg.1	11.59	10.45	2.204	up	0.00495074	LINC00989	long intergenic non-protein coding RNA 989	ncRNA	chr4	+	NR_038826	79492416	79576460	10	4q21.21	100506035	NR_038826	RefSeq	Homo sapiens long intergenic non-protein coding RNA 989 (LINC00989), long non-coding RNA.	chr4	12.17	11.92	11.5	10.79	10.8	10.19	10.26	10.54
TC0X00010206.hg.1	8.11	6.97	2.204	up	0.0022351	deyboy	Transcript Identified by AceView	other	chrX	-	deyboy.aAug10-unspliced	85200750	85201399	6	NA	NA	deyboy.aAug10-unspliced	Ace View	Transcript Identified by AceView	chrX	8.54	7.77	8.26	7.86	6.92	7.24	6.39	7.33
TC0100014841.hg.1	6.3	5.16	2.204	up	0.00154585	NONHSAT004329	Non-coding transcript identified by NONCODE	lncRNA	chr1	-	NONHSAT004329	88677068	88677498	10	NA	NA	NONHSAT004329	lncRNAWiki	Non-coding transcript identified by NONCODE	chr1	6.88	5.74	6.38	6.21	5.34	4.89	5.33	5.07
TC1700011638.hg.1	7.22	6.09	2.189	up	0.0482011	plorskar	Transcript Identified by AceView	other	chr17	-	plorskar.aAug10-unspliced	72822118	72824338	6	NA	NA	plorskar.aAug10-unspliced	Ace View	Transcript Identified by AceView	chr17	7.35	6.61	8.53	6.4	6.22	6.39	5.23	6.54
TC0200011329.hg.1	5.38	4.25	2.189	up	0.0478346	T210951	Transcript identified by MiTranscriptome	lncrna	chr2	+	T210951	239549112	239550416	6	NA	NA	T210951	miTranscriptome	Transcript identified by MiTranscriptome	chr2	6.95	4.89	5.05	4.65	4.38	4.63	3.63	4.34
TC0300013901.hg.1	6.76	5.63	2.189	up	0.0224864	T254314	Transcript identified by MiTranscriptome: lncrna	lncrna	chr3	+	T254314	169155612	169215623	10	NA	NA	T254314	miTranscriptome	Transcript identified by MiTranscriptome: lncrna	chr3	7.97	6.69	6.63	5.76	5.51	5.76	5.44	5.8
TC1300007464.hg.1	7.11	5.98	2.189	up	0.0216214	H3P36	H3 histone, family 3B (H3.3B) pseudogene 1 [gene_biotype:processed_pseudogene transcript_biotype:processed_pseudogene]	processed_pseudogene	chr13	+	ENST00000440551	71675067	71675469	10	NA	NA	ENST00000440551	ENSEMBL	H3 histone, family 3B (H3.3B) pseudogene 1 [gene_biotype:processed_pseudogene transcript_biotype:processed_pseudogene]	chr13	7.93	7.27	7.03	6.2	5.6	6.01	5.54	6.77
TC0100017749.hg.1	6.79	5.66	2.189	up	0.0130436	sloyby	Transcript Identified by AceView	other	chr1	-	sloyby.aAug10-unspliced	232407280	232408123	6	NA	NA	sloyby.aAug10-unspliced	Ace View	Transcript Identified by AceView	chr1	6.57	6.65	6.32	7.61	4.81	5.97	6.03	5.84
TC0100006808.hg.1	5.82	4.69	2.189	up	0.00679306	veyply	Transcript Identified by AceView	other	chr1	+	veyply.aAug10-unspliced	10059860	10060738	6	NA	NA	veyply.aAug10-unspliced	Ace View	Transcript Identified by AceView	chr1	6.02	5.7	4.97	6.59	4.93	4.71	4.59	4.54
TC1100010421.hg.1	7.43	6.3	2.189	up	0.00562337	NONHSAT018539	Non-coding transcript identified by NONCODE	lncRNA	chr11	-	NONHSAT018539	28180865	28181069	10	NA	NA	NONHSAT018539	lncRNAWiki	Non-coding transcript identified by NONCODE	chr11	7.11	7.58	7.99	7.05	5.57	6.76	6.38	6.48
TC0900008754.hg.1	6.17	5.04	2.189	up	0.00220642	NONHSAT134744	Non-coding transcript identified by NONCODE	lncRNA	chr9	+	NONHSAT134744	125538279	125542515	10	NA	NA	NONHSAT134744	lncRNAWiki	Non-coding transcript identified by NONCODE	chr9	6.38	5.7	6	6.62	5.41	5.11	5.13	4.53
TC0500011398.hg.1	7.13	6.01	2.173	up	0.0276908	CCNH	cyclin H	coding	chr5	-	NM_001199189	87391494	87413033	10	5q13.3-q14	902	NM_001199189	RefSeq	Homo sapiens cyclin H (CCNH), transcript variant 2, mRNA.	chr5	8.29	6.7	6.62	6.92	5.7	5.64	6.84	5.88
TC1000009283.hg.1	6.33	5.21	2.173	up	0.0116429	zapaby	Transcript Identified by AceView	other	chr10	+	zapaby.aAug10-unspliced	127293842	127295683	6	NA	NA	zapaby.aAug10-unspliced	Ace View	Transcript Identified by AceView	chr10	7.2	6.55	5.77	5.81	5.54	5.49	5.1	4.69
TC0400012062.hg.1	6.6	5.48	2.173	up	0.00428471	MIR548G	NA	Precursor_microRNA	chr4	-	NR_031662	147344629	147344717	10	NA	NA	NR_031662	RefSeq	Homo sapiens microRNA 548g (MIR548G), microRNA.	chr4	6.78	5.71	6.94	6.96	5.64	5.57	5.49	5.21
TC0100012546.hg.1	12.83	11.71	2.173	up	0.00116732	chokoybu	Transcript Identified by AceView	other	chr1	-	chokoybu.aAug10-unspliced	2658977	2659632	6	NA	NA	chokoybu.aAug10-unspliced	Ace View	Transcript Identified by AceView	chr1	13.29	12.33	12.95	12.75	11.73	11.69	11.41	12.02
TC0100012547.hg.1	12.83	11.71	2.173	up	0.00116732	choyrawbo	Transcript Identified by AceView	other	chr1	-	choyrawbo.aAug10-unspliced	2663593	2664248	6	NA	NA	choyrawbo.aAug10-unspliced	Ace View	Transcript Identified by AceView	chr1	13.29	12.33	12.95	12.75	11.73	11.69	11.41	12.02
TC0100012548.hg.1	12.83	11.71	2.173	up	0.00116732	javoybo	Transcript Identified by AceView	other	chr1	-	javoybo.aAug10-unspliced	2668209	2668864	6	NA	NA	javoybo.aAug10-unspliced	Ace View	Transcript Identified by AceView	chr1	13.29	12.33	12.95	12.75	11.73	11.69	11.41	12.02
TC0500007857.hg.1	7.94	6.83	2.158	up	0.0474028	ACTBP2	actin, beta pseudogene 2 [gene_biotype:processed_pseudogene transcript_biotype:processed_pseudogene]	processed_pseudogene	chr5	+	ENST00000515712	77784881	77786003	10	NA	NA	ENST00000515712	ENSEMBL	actin, beta pseudogene 2 [gene_biotype:processed_pseudogene transcript_biotype:processed_pseudogene]	chr5	8.68	7.72	8.23	7.11	6.89	6.63	5.84	7.95
TC0100013595.hg.1	8.22	7.11	2.158	up	0.0292917	spozubo	Transcript Identified by AceView	other	chr1	-	spozubo.aAug10-unspliced	32077337	32077894	6	NA	NA	spozubo.aAug10-unspliced	Ace View	Transcript Identified by AceView	chr1	9.12	7.85	8.65	7.28	7.87	7.04	6.68	6.84
TC1400009880.hg.1	7.34	6.23	2.158	up	0.0233583	lnc-SEL1L-10:1	Transcript Originally Identified by LNCipedia, alternate transcript name: NONHSAT038106	lncRNA	chr14	-	lnc-SEL1L-10:1	84295592	84299125	8	NA	NA	lnc-SEL1L-10:1	lncRNAWiki	Transcript Originally Identified by LNCipedia, alternate transcript name: NONHSAT038106	chr14	8.17	6.88	7.49	6.82	5.31	6.75	6.19	6.67
TC0100010672.hg.1	8.93	7.82	2.158	up	0.0208102	RABGAP1L	RAB GTPase activating protein 1-like	coding	chr1	+	NM_001035230	174159410	174995308	10	1q24	9910	NM_001035230	RefSeq	Homo sapiens RAB GTPase activating protein 1-like (RABGAP1L), transcript variant 2, mRNA.	chr1	8.88	9.89	8.91	8.03	7.86	7.25	7.77	8.38
TC1300008702.hg.1	8.52	7.41	2.158	up	0.0146797	ELF1	E74-like factor 1 (ets domain transcription factor)	coding	chr13	-	NM_001145353	40931919	41061440	10	13q13	1997	NM_001145353	RefSeq	Homo sapiens E74-like factor 1 (ets domain transcription factor) (ELF1), transcript variant 2, mRNA.	chr13	9.07	9.02	8.32	7.67	7.39	7.68	6.73	7.82
TC0X00009803.hg.1	5.81	4.7	2.158	up	0.0135066	MTRNR2L10	MT-RNR2-like 10	coding	chrX	-	NM_001190708	55181391	55182920	10	Xp11.21	100463488	NM_001190708	RefSeq	Homo sapiens MT-RNR2-like 10 (MTRNR2L10), mRNA.	chrX	6.19	6.25	6.05	4.76	4.21	4.91	4.57	5.09
TC1100009805.hg.1	7.89	6.78	2.158	up	0.0130396	korchey	Transcript Identified by AceView	other	chr11	-	korchey.aAug10-unspliced	2521032	2521459	6	NA	NA	korchey.aAug10-unspliced	Ace View	Transcript Identified by AceView	chr11	8.8	7.51	7.93	7.31	6.77	6.71	6.29	7.35
TC0300011345.hg.1	12.59	11.48	2.158	up	0.0107061	AC096919.1	Y RNA [Source:RFAM;Acc:RF00019]	misc_RNA	chr3	-	ENST00000516611	61739127	61739229	10	NA	NA	ENST00000516611	ENSEMBL	Y RNA [Source:RFAM;Acc:RF00019]	chr3	13.64	12.06	12.47	12.2	11.33	11.77	11.21	11.6
TC0X00010370.hg.1	7.41	6.3	2.158	up	0.00535379	T377813	Transcript identified by MiTranscriptome	lncrna	chrX	-	T377813	101662975	101664435	6	NA	NA	T377813	miTranscriptome	Transcript identified by MiTranscriptome	chrX	7.54	8.05	7.04	6.99	6.54	6.76	5.96	5.96
TC0100015277.hg.1	7	5.89	2.158	up	0.00300952	rabee	Transcript Identified by AceView	other	chr1	-	rabee.aAug10-unspliced	111501446	111501862	6	NA	NA	rabee.aAug10-unspliced	Ace View	Transcript Identified by AceView	chr1	7.76	6.74	6.67	6.85	5.68	5.72	5.9	6.27
TC0600010076.hg.1	6.94	5.83	2.158	up	0.000353793	T314612	Transcript identified by MiTranscriptome	lncrna	chr6	+	T314612	160327913	160329595	6	NA	NA	T314612	miTranscriptome	Transcript identified by MiTranscriptome	chr6	7.15	7.27	6.8	6.54	5.75	5.77	5.77	6.02
TC0X00007329.hg.1	6.14	5.03	2.158	up	0.000169052	wawgee	Transcript Identified by AceView	other	chrX	+	wawgee.aAug10-unspliced	53576258	53576758	6	NA	NA	wawgee.aAug10-unspliced	Ace View	Transcript Identified by AceView	chrX	6.33	6.05	6.39	5.8	4.98	5.17	5.06	4.92
TC0300011798.hg.1	5.79	4.69	2.144	up	0.0482645	T246531	Transcript identified by MiTranscriptome: lncrna	lncrna	chr3	-	T246531	97799181	97801065	6	NA	NA	T246531	miTranscriptome	Transcript identified by MiTranscriptome: lncrna	chr3	5.46	4.95	7.14	5.6	5.14	3.94	5.08	4.61
TC0400010836.hg.1	6.05	4.95	2.144	up	0.020244	T265431	Transcript identified by MiTranscriptome	lncrna	chr4	-	T265431	62483979	62487567	6	NA	NA	T265431	miTranscriptome	Transcript identified by MiTranscriptome	chr4	5.27	5.41	7.1	6.43	4.89	4.9	4.87	5.13
TC1200011737.hg.1	6.51	5.41	2.144	up	0.014387	AC068643.1	RP11-328J6.1 (from geneSymbol)	lncRNA	chr12	-	ENST00000548415.1	103080950	103178675	10	NA	NA	ENST00000548415.1	lncRNAWiki	N/A	chr12	7.04	6.41	6.63	5.97	5.7	5.71	4.4	5.82
TC1000007280.hg.1	6.42	5.32	2.144	up	0.0109307	teeklubu	Transcript Identified by AceView	other	chr10	+	teeklubu.aAug10-unspliced	35659754	35662340	6	NA	NA	teeklubu.aAug10-unspliced	Ace View	Transcript Identified by AceView	chr10	7.17	5.82	6.1	6.61	4.93	4.91	5.67	5.78
TC1700011000.hg.1	7.17	6.07	2.144	up	0.00106274	RPL9P28	ribosomal protein L9 pseudogene 28	pseudo	chr17	-	OTTHUMT00000349826	48691116	48691694	10	17q21.32	729146	OTTHUMT00000349826	Havana transcript	ribosomal protein L9 pseudogene 28[gene_biotype:processed_pseudogene transcript_biotype:processed_pseudogene]	chr17	7.4	7.36	7.32	6.61	6.42	6.03	6.02	5.82
TC1100010137.hg.1	7.62	6.53	2.129	up	0.0449693	T055021	Transcript identified by MiTranscriptome	lncrna	chr11	-	T055021	12686844	12693959	6	NA	NA	T055021	miTranscriptome	Transcript identified by MiTranscriptome	chr11	8.66	7.07	7.89	6.85	6.83	7.29	5.73	6.25
TC0800007547.hg.1	11.31	10.22	2.129	up	0.0427928	pawfoyby	Transcript Identified by AceView	other	chr8	+	pawfoyby.aAug10-unspliced	47753637	47754202	6	NA	NA	pawfoyby.aAug10-unspliced	Ace View	Transcript Identified by AceView	chr8	10.75	11.48	11.35	11.65	10.61	10.71	8.77	10.8
TC0X00009171.hg.1	8.56	7.47	2.129	up	0.042175	zadey	Transcript Identified by AceView	other	chrX	-	zadey.aAug10-unspliced	17494277	17495288	6	NA	NA	zadey.aAug10-unspliced	Ace View	Transcript Identified by AceView	chrX	8.85	9.44	8.82	7.13	7.62	7.56	7	7.71
TC0300010483.hg.1	7.43	6.34	2.129	up	0.0404453	T239028	Transcript identified by MiTranscriptome	lncrna	chr3	-	T239028	20862134	20866133	6	NA	NA	T239028	miTranscriptome	Transcript identified by MiTranscriptome	chr3	8.71	7.16	6.58	7.25	6.12	5.74	6.77	6.72
TC0X00009884.hg.1	6.4	5.31	2.129	up	0.0347364	YWHAZP7	tyrosine 3-monooxygenase/tryptophan 5-monooxygenase activation protein, zeta pseudogene 7 [gene_biotype:processed_pseudogene transcript_biotype:processed_pseudogene]	processed_pseudogene	chrX	-	ENST00000436906	64612632	64613262	10	NA	NA	ENST00000436906	ENSEMBL	tyrosine 3-monooxygenase/tryptophan 5-monooxygenase activation protein, zeta pseudogene 7 [gene_biotype:processed_pseudogene transcript_biotype:processed_pseudogene]	chrX	6.72	6.62	6.63	5.64	4.62	5.09	4.96	6.56
TC1000010635.hg.1	5.9	4.81	2.129	up	0.0126028	SHQ1P1	havana:known chromosome:GRCh38:10:50629532:50631075:-1 gene:ENSG00000231588 gene_biotype:processed_pseudogene transcript_biotype:processed_pseudogene	processed_pseudogene	chr10	-	ENST00000437111	50629532	50631075	10	NA	NA	ENST00000437111	ENSEMBL	havana:known chromosome:GRCh38:10:50629532:50631075:-1 gene:ENSG00000231588 gene_biotype:processed_pseudogene transcript_biotype:processed_pseudogene	chr10	6.78	5.17	5.43	6.22	4.93	5.01	4.51	4.8
TC0300013436.hg.1	13.18	12.09	2.129	up	0.00995272	zeesnarby	Transcript Identified by AceView	other	chr3	-	zeesnarby.aAug10-unspliced	186243900	186244211	6	NA	NA	zeesnarby.aAug10-unspliced	Ace View	Transcript Identified by AceView	chr3	13.71	13.09	13.28	12.62	12.24	11.89	11.45	12.79
TC0200015219.hg.1	7.76	6.67	2.129	up	0.00929787	RNF11P1	Transcript Identified by AceView, Entrez Gene ID(s) 100131695	other	chr2	-	RNF11P1.aAug10-unspliced	189928503	189928883	6	NA	NA	RNF11P1.aAug10-unspliced	Ace View	Transcript Identified by AceView, Entrez Gene ID(s) 100131695	chr2	8.5	7.87	7.34	7.33	6.28	7.23	6.3	6.86
TC0X00008956.hg.1	6.52	5.43	2.129	up	0.00922222	karjo	Transcript Identified by AceView	other	chrX	-	karjo.aAug10-unspliced	3876239	3876763	6	NA	NA	karjo.aAug10-unspliced	Ace View	Transcript Identified by AceView	chrX	6.54	7	6.7	5.84	4.82	6.09	5.45	5.37
TC0500007117.hg.1	13.19	12.1	2.129	up	0.00552621	nuhime	Transcript Identified by AceView	other	chr5	+	nuhime.aAug10-unspliced	34691737	34692264	6	NA	NA	nuhime.aAug10-unspliced	Ace View	Transcript Identified by AceView	chr5	14.03	12.62	13.28	12.84	12.01	11.99	12.32	12.09
TC0100010767.hg.1	7.23	6.14	2.129	up	0.00506888	NONHSAT007851	Non-coding transcript identified by NONCODE	lncRNA	chr1	+	NONHSAT007851	179173275	179175790	10	NA	NA	NONHSAT007851	lncRNAWiki	Non-coding transcript identified by NONCODE	chr1	7.54	7.02	7.24	7.14	5.57	6.78	5.71	6.5
TC0X00007658.hg.1	5.67	4.58	2.129	up	0.00500673	T376479	Transcript identified by MiTranscriptome	lncrna	chrX	+	T376479	74569600	74577536	6	NA	NA	T376479	miTranscriptome	Transcript identified by MiTranscriptome	chrX	5.29	5.71	5.56	6.11	3.99	5.2	4.37	4.77
TC0900007274.hg.1	9.31	8.22	2.129	up	0.00433121	snuskybu	Transcript Identified by AceView	other	chr9	+	snuskybu.aAug10-unspliced	41574175	41574871	6	NA	NA	snuskybu.aAug10-unspliced	Ace View	Transcript Identified by AceView	chr9	9.45	9.52	9.22	9.05	8.83	8.12	8.45	7.5
TC2000007337.hg.1	10.82	9.73	2.129	up	0.000251507	PPP1R16B.lAug10-unspliced	Transcript Identified by AceView, Entrez Gene ID(s) 26051	other	chr20	+	PPP1R16B.lAug10-unspliced	38832367	38832912	6	NA	NA	PPP1R16B.lAug10-unspliced	Ace View	Transcript Identified by AceView, Entrez Gene ID(s) 26051	chr20	10.93	11	10.66	10.68	9.81	10.05	9.64	9.44
TC0500008479.hg.1	7.73	6.65	2.114	up	0.0418934	SNX2	sorting nexin 2	coding	chr5	+	NM_001278199	122774996	122834969	10	5q23	6643	NM_001278199	RefSeq	Homo sapiens sorting nexin 2 (SNX2), transcript variant 2, mRNA.	chr5	6.87	8.88	8	7.18	6.9	5.88	6.85	6.97
TC1300009668.hg.1	7.37	6.29	2.114	up	0.0409054	RP11-29B2.6	novel transcript	lincRNA	chr13	-	OTTHUMT00000474706	102593338	102593873	10	NA	NA	OTTHUMT00000474706	Havana transcript	novel transcript	chr13	8.26	7.38	6.28	7.57	6.24	6.92	5.46	6.55
TC1500010576.hg.1	13.78	12.7	2.114	up	0.0336665	saswo	Transcript Identified by AceView	other	chr15	-	saswo.aAug10-unspliced	97569870	97571534	6	NA	NA	saswo.aAug10-unspliced	Ace View	Transcript Identified by AceView	chr15	14.62	13.72	14.35	12.44	12.85	12.53	12.68	12.73
TC0X00008880.hg.1	6.86	5.78	2.114	up	0.0219759	NONHSAT139242	Non-coding transcript identified by NONCODE	lncRNA	chrX	+	NONHSAT139242	155509829	155510207	10	NA	NA	NONHSAT139242	lncRNAWiki	Non-coding transcript identified by NONCODE	chrX	7.84	6.16	7.04	6.38	5.96	5.14	6.1	5.91
TC1200010971.hg.1	5.85	4.77	2.114	up	0.0197496	DCTN2	dynactin 2 (p50)	coding	chr12	-	NM_001261412	57530050	57547331	10	12q13.3	10540	NM_001261412	RefSeq	Homo sapiens dynactin 2 (p50) (DCTN2), transcript variant 2, mRNA.	chr12	5.88	6.86	5.66	5.01	5.2	4.32	4.66	4.9
TC0300010508.hg.1	7.28	6.2	2.114	up	0.0163163	RNU6-788P	RNA, U6 small nuclear 788, pseudogene (from HGNC RNU6-788P)	snRNA	chr3	-	uc062hmn.1	23641489	23641592	10	NA	NA	uc062hmn.1	UCSC Genes	RNA, U6 small nuclear 788, pseudogene [Source:HGNC Symbol;Acc:HGNC:47751]	chr3	8.09	6.36	7.71	6.97	6.39	6.45	5.97	6
TC0300007533.hg.1	8.41	7.33	2.114	up	0.0142098	glaslaby	Transcript Identified by AceView	other	chr3	+	glaslaby.aAug10-unspliced	54725525	54726202	6	NA	NA	glaslaby.aAug10-unspliced	Ace View	Transcript Identified by AceView	chr3	7.77	8.96	8.4	8.5	7.18	7.59	6.56	7.99
TC0X00009817.hg.1	8.02	6.94	2.114	up	0.0117051	NONHSAT137265	Non-coding transcript identified by NONCODE	lncRNA	chrX	-	NONHSAT137265	56284755	56285813	10	NA	NA	NONHSAT137265	lncRNAWiki	Non-coding transcript identified by NONCODE	chrX	8.04	7.69	8.44	7.89	7.06	7.19	5.96	7.53
TC0X00008228.hg.1	6.63	5.55	2.114	up	0.010658	DOCK11	dedicator of cytokinesis 11	coding	chrX	+	NM_144658	118495898	118686163	10	Xq24	139818	NM_144658	RefSeq	Homo sapiens dedicator of cytokinesis 11 (DOCK11), mRNA.	chrX	6.64	7.35	6.48	6.05	5.2	5.71	6.18	5.1
TC1100009677.hg.1	7.95	6.87	2.114	up	0.00985225	nitumi.bAug10-unspliced	Transcript Identified by AceView	other	chr11	-	nitumi.bAug10-unspliced	520443	521000	6	NA	NA	nitumi.bAug10-unspliced	Ace View	Transcript Identified by AceView	chr11	8.07	7.55	8.88	7.28	6.82	7.02	6.69	6.94
TC1400007412.hg.1	6.24	5.16	2.114	up	0.00695088	wopaby	Transcript Identified by AceView	other	chr14	+	wopaby.aAug10-unspliced	63525368	63525953	6	NA	NA	wopaby.aAug10-unspliced	Ace View	Transcript Identified by AceView	chr14	5.84	5.79	7.07	6.24	5.04	5.59	5.11	4.88
TC0300007615.hg.1	7.04	5.96	2.114	up	0.00415898	lnc-KCTD6-1:2	Transcript Originally Identified by LNCipedia, alternate transcript name: NONHSAT090123	lncRNA	chr3	+	lnc-KCTD6-1:2	58433874	58484753	10	NA	NA	lnc-KCTD6-1:2	lncRNAWiki	Transcript Originally Identified by LNCipedia, alternate transcript name: NONHSAT090123	chr3	7.2	6.96	7.48	6.52	6.2	5.81	6.41	5.44
TC0800010793.hg.1	6.74	5.66	2.114	up	0.00110469	nanemu	Transcript Identified by AceView	other	chr8	-	nanemu.aAug10-unspliced	72840765	72843641	6	NA	NA	nanemu.aAug10-unspliced	Ace View	Transcript Identified by AceView	chr8	6.47	6.54	6.61	7.32	5.69	5.39	5.75	5.83
TC1900008203.hg.1	8.12	7.04	2.114	up	0.000948487	RPS10P28	ribosomal protein S10 pseudogene 28	pseudo	chr19	+	OTTHUMT00000350392	42670005	42670816	10	19q13.2	100132372	OTTHUMT00000350392	Havana transcript	ribosomal protein S10 pseudogene 28[gene_biotype:processed_pseudogene transcript_biotype:processed_pseudogene]	chr19	7.93	8.47	7.84	8.26	7.06	6.95	6.7	7.46
TC0400008442.hg.1	5.92	4.84	2.114	up	0.000899648	H3P14	havana:known chromosome:GRCh38:4:112564988:112565398:1 gene:ENSG00000250966 gene_biotype:processed_pseudogene transcript_biotype:processed_pseudogene	processed_pseudogene	chr4	+	ENST00000321285	112564988	112565398	10	NA	NA	ENST00000321285	ENSEMBL	havana:known chromosome:GRCh38:4:112564988:112565398:1 gene:ENSG00000250966 gene_biotype:processed_pseudogene transcript_biotype:processed_pseudogene	chr4	6.23	6.11	5.74	5.6	4.57	4.63	4.9	5.24
TC2200006827.hg.1	5.84	4.77	2.099	up	0.0398596	GNAZ	guanine nucleotide binding protein (G protein), alpha z polypeptide	coding	chr22	+	NM_002073	23070349	23125037	10	22q11.22	2781	NM_002073	RefSeq	Homo sapiens guanine nucleotide binding protein (G protein), alpha z polypeptide (GNAZ), mRNA.	chr22	7.24	5.26	5.71	5.15	5.05	4.45	4.57	5.01
TC0800009881.hg.1	6.22	5.15	2.099	up	0.0282654	T340561	Transcript identified by MiTranscriptome	lncrna	chr8	-	T340561	23526328	23526629	6	NA	NA	T340561	miTranscriptome	Transcript identified by MiTranscriptome	chr8	7.12	6.64	5.38	5.76	5.23	4.47	5.42	5.49
TC1400009043.hg.1	11.57	10.5	2.099	up	0.0152603	T103510	Transcript identified by MiTranscriptome	lncrna	chr14	-	T103510	43811526	43812675	5	NA	NA	T103510	miTranscriptome	Transcript identified by MiTranscriptome	chr14	11.6	11.27	12.42	10.98	10.62	10.68	9.79	10.9
TC1400010619.hg.1	9.32	8.25	2.099	up	0.0088219	HIF1A	hypoxia inducible factor 1, alpha subunit (basic helix-loop-helix transcription factor)	coding	chr14	+	NM_001243084	61695401	61748259	10	14q23.2	3091	NM_001243084	RefSeq	Homo sapiens hypoxia inducible factor 1, alpha subunit (basic helix-loop-helix transcription factor) (HIF1A), transcript variant 3, mRNA.	chr14	10.16	9.35	9.29	8.48	8.09	8.27	8.21	8.41
TC0900007568.hg.1	7.62	6.55	2.099	up	0.00709218	kloyteebo	Transcript Identified by AceView	other	chr9	+	kloyteebo.aAug10-unspliced	72797577	72798030	6	NA	NA	kloyteebo.aAug10-unspliced	Ace View	Transcript Identified by AceView	chr9	7.27	7.63	8.12	7.44	6.68	6.93	5.74	6.84
TC1100010910.hg.1	7.38	6.31	2.099	up	0.00472898	serkarby	Transcript Identified by AceView	other	chr11	-	serkarby.aAug10-unspliced	57785158	57786075	6	NA	NA	serkarby.aAug10-unspliced	Ace View	Transcript Identified by AceView	chr11	7.62	6.83	7.76	7.3	5.74	6.19	6.62	6.69
TC0200010522.hg.1	7.18	6.11	2.099	up	0.00453107	T206099	Transcript identified by MiTranscriptome	lncrna	chr2	+	T206099	203668229	203674242	10	NA	NA	T206099	miTranscriptome	Transcript identified by MiTranscriptome	chr2	7.34	7.27	7.12	6.98	6.43	6.19	5.27	6.54
TC0X00007981.hg.1	6.37	5.3	2.099	up	0.00293128	MTND1P32	MT-ND1 pseudogene 32 [gene_biotype:processed_pseudogene transcript_biotype:processed_pseudogene]	processed_pseudogene	chrX	+	ENST00000433043	102785667	102786604	10	NA	NA	ENST00000433043	ENSEMBL	MT-ND1 pseudogene 32 [gene_biotype:processed_pseudogene transcript_biotype:processed_pseudogene]	chrX	6.39	6.34	6.14	6.62	5.1	4.84	5.25	6.02
TC2100007128.hg.1	6.91	5.84	2.099	up	0.000455922	NONHSAT082107	Non-coding transcript identified by NONCODE	lncRNA	chr21	+	NONHSAT082107	38472079	38472263	6	NA	NA	NONHSAT082107	NONCODE	Non-coding transcript identified by NONCODE	chr21	6.75	6.86	6.86	7.16	5.82	5.44	5.9	6.19
TC0300007744.hg.1	5.68	4.62	2.085	up	0.0335713	NONHSAT195864.1	Non-coding transcript identified by NONCODE	lncRNA	chr3	+	NONHSAT195864.1	69079482	69079561	6	NA	NA	NONHSAT195864.1	NONCODE	Non-coding transcript identified by NONCODE	chr3	6.79	5.12	6.03	4.79	5.03	4.28	4.62	4.55
TC1000007075.hg.1	6.01	4.95	2.085	up	0.0302885	gyslee	Transcript Identified by AceView	other	chr10	+	gyslee.aAug10-unspliced	26563865	26564751	6	NA	NA	gyslee.aAug10-unspliced	Ace View	Transcript Identified by AceView	chr10	7.16	5.18	6.35	5.36	4.9	5.05	5.08	4.76
TC1500009804.hg.1	8.06	7	2.085	up	0.0241689	DENND4A	DENN/MADD domain containing 4A	coding	chr15	-	NM_001144823	65658046	65792293	10	15q22.31	10260	NM_001144823	RefSeq	Homo sapiens DENN/MADD domain containing 4A (DENND4A), transcript variant 1, mRNA.	chr15	8.5	8.74	7.85	7.16	6.68	6.46	7.29	7.57
TC0200015246.hg.1	6.12	5.06	2.085	up	0.0237002	STAT4	signal transducer and activator of transcription 4	coding	chr2	-	NM_001243835	191029576	191151596	10	2q32.2-q32.3	6775	NM_001243835	RefSeq	Homo sapiens signal transducer and activator of transcription 4 (STAT4), transcript variant 2, mRNA.	chr2	5.62	6.76	6.31	5.78	4.28	4.75	5.38	5.85
TC1300009493.hg.1	6.89	5.83	2.085	up	0.0223479	RNA5SP36	RNA, 5S ribosomal pseudogene 36 (from HGNC RNA5SP36)	rRNA	chr13	-	uc058xtq.1	94651397	94651529	10	NA	NA	uc058xtq.1	UCSC Genes	5S ribosomal pseudogene 36 [Source:HGNC Symbol;Acc:HGNC:42612]	chr13	7.86	6.31	6.88	6.51	5.97	5.67	5.24	6.45
TC0500007464.hg.1	7.55	6.49	2.085	up	0.0144241	T282694	Transcript identified by MiTranscriptome	lncrna	chr5	+	T282694	57172345	57173388	6	NA	NA	T282694	miTranscriptome	Transcript identified by MiTranscriptome	chr5	6.85	7.75	7.82	7.8	5.78	6.16	6.89	7.11
TC1900011368.hg.1	6.64	5.58	2.085	up	0.0124568	T180530	Transcript identified by MiTranscriptome	lncrna	chr19	-	T180530	53689547	53706214	6	NA	NA	T180530	miTranscriptome	Transcript identified by MiTranscriptome	chr19	7.67	6.08	6.26	6.56	5.48	5.91	5.43	5.5
TC1700010268.hg.1	6.95	5.89	2.085	up	0.00909098	lnc-SUZ12-3:1	RP11-1148O4.2 (from geneSymbol)	lncRNA	chr17	-	lnc-SUZ12-3:1	30090366	30117497	10	NA	NA	lnc-SUZ12-3:1	lncRNAWiki	N/A	chr17	7.5	6.23	7.12	6.95	5.99	5.92	5.3	6.36
TC0900008314.hg.1	5.77	4.71	2.085	up	0.00168562	FSD1L	fibronectin type III and SPRY domain containing 1-like	coding	chr9	+	NM_001145313	105318213	105644616	10	9q31	83856	NM_001145313	RefSeq	Homo sapiens fibronectin type III and SPRY domain containing 1-like (FSD1L), transcript variant 3, mRNA.	chr9	5.7	5.22	5.94	6.21	4.44	4.86	4.64	4.91
TC1200011065.hg.1	6.71	5.65	2.085	up	0.00112764	AC026116.1	N/A	lncRNA	chr12	-	ENST00000551729.1	63290094	63361295	10	NA	NA	ENST00000551729.1	lncRNAWiki	N/A	chr12	7.02	6.46	6.85	6.51	5.5	6.16	5.49	5.46
TC0400009165.hg.1	8.25	7.2	2.071	up	0.0475199	T273833	Transcript identified by MiTranscriptome	lncrna	chr4	+	T273833	162482614	162484485	6	NA	NA	T273833	miTranscriptome	Transcript identified by MiTranscriptome	chr4	9.3	7.57	8.14	7.97	7.48	8.09	6.5	6.71
TC0500012089.hg.1	8.55	7.5	2.071	up	0.0389535	MTCYBP18	havana:known chromosome:GRCh38:5:134923303:134924049:-1 gene:ENSG00000244921 gene_biotype:processed_pseudogene transcript_biotype:processed_pseudogene	processed_pseudogene	chr5	-	ENST00000501056	134923303	134924049	10	NA	NA	ENST00000501056	ENSEMBL	havana:known chromosome:GRCh38:5:134923303:134924049:-1 gene:ENSG00000244921 gene_biotype:processed_pseudogene transcript_biotype:processed_pseudogene	chr5	8.59	8.66	8.89	8.05	6.27	8.07	7.32	8.32
TC0X00008002.hg.1	8.25	7.2	2.071	up	0.0372677	NGFRAP1	nerve growth factor receptor (TNFRSF16) associated protein 1	coding	chrX	+	NM_001282674	103376323	103378164	10	Xq22.2	27018	NM_001282674	RefSeq	Homo sapiens nerve growth factor receptor (TNFRSF16) associated protein 1 (NGFRAP1), transcript variant 4, mRNA.	chrX	9.18	7.79	8.78	7.24	7.39	7.33	6.64	7.45
TC0100008639.hg.1	7.1	6.05	2.071	up	0.0352912	rerwybo	Transcript Identified by AceView	other	chr1	+	rerwybo.aAug10-unspliced	66858467	66859164	6	NA	NA	rerwybo.aAug10-unspliced	Ace View	Transcript Identified by AceView	chr1	8.09	6.49	6.4	7.4	5.82	5.52	6.69	6.19
TC0600011185.hg.1	8.42	7.37	2.071	up	0.0266146	HIST1H2BK	histone cluster 1, H2bk	coding	chr6	-	NM_001312653	27133246	27147323	10	6p21.33	85236	NM_001312653	RefSeq	Homo sapiens histone cluster 1, H2bk (HIST1H2BK), transcript variant 1, mRNA.	chr6	9.47	8.2	8.38	7.61	7.5	7.33	6.83	7.83
TC1000011485.hg.1	7.4	6.35	2.071	up	0.0252697	PDLIM1	PDZ and LIM domain 1	coding	chr10	-	NM_020992	95237568	95291148	10	10q23.1	9124	NM_020992	RefSeq	Homo sapiens PDZ and LIM domain 1 (PDLIM1), mRNA.	chr10	8.11	7.5	7.06	6.92	6.24	5.86	5.92	7.36
TC0400006886.hg.1	5.47	4.42	2.071	up	0.0111078	vafloy	Transcript Identified by AceView	other	chr4	+	vafloy.aAug10-unspliced	11430550	11431319	6	NA	NA	vafloy.aAug10-unspliced	Ace View	Transcript Identified by AceView	chr4	5.77	4.77	5.31	6.05	4.85	4.5	4.55	3.78
TC0600006465.hg.1	5.17	4.12	2.071	up	0.00905872	NONHSAT206590.1	Non-coding transcript identified by NONCODE	lncRNA	chr6	+	NONHSAT206590.1	731853	731907	6	NA	NA	NONHSAT206590.1	NONCODE	Non-coding transcript identified by NONCODE	chr6	5.64	5.3	4.77	4.95	3.67	3.64	4.34	4.81
TC1900009942.hg.1	9.81	8.76	2.071	up	0.00826957	RN7SL823P	RNA, 7SL, cytoplasmic 823, pseudogene [Source:HGNC Symbol;Acc:HGNC:46839]	misc_RNA	chr19	-	ENST00000584886	16910490	16910784	10	NA	NA	ENST00000584886	ENSEMBL	RNA, 7SL, cytoplasmic 823, pseudogene [Source:HGNC Symbol;Acc:HGNC:46839]	chr19	10.53	9.38	9.9	9.43	8.77	9.25	8.26	8.76
TC1400008926.hg.1	11.77	10.72	2.071	up	0.00674776	NONHSAT036345.2	Non-coding transcript identified by NONCODE	lncRNA	chr14	-	NONHSAT036345.2	34933444	34933543	6	NA	NA	NONHSAT036345.2	NONCODE	Non-coding transcript identified by NONCODE	chr14	12.22	11.43	12.01	11.43	10.6	10.92	10.11	11.27
TC0700011616.hg.1	6.31	5.26	2.071	up	0.00617209	RNU6-849P	RNA, U6 small nuclear 849, pseudogene (from HGNC RNU6-849P)	snRNA	chr7	-	uc064eub.1	79912104	79912208	10	NA	NA	uc064eub.1	UCSC Genes	RNA, U6 small nuclear 849, pseudogene [Source:HGNC Symbol;Acc:HGNC:47812]	chr7	6.16	6.54	5.59	6.94	4.9	5.31	5.39	5.44
TC1500009474.hg.1	6.23	5.18	2.071	up	0.00549706	T116921	Transcript identified by MiTranscriptome	lncrna	chr15	-	T116921	53245464	53246729	6	NA	NA	T116921	miTranscriptome	Transcript identified by MiTranscriptome	chr15	5.76	6.35	6.96	5.85	5.56	4.95	5.14	5.06
TC0100010973.hg.1	7.34	6.29	2.071	up	0.00443744	T026850	Transcript identified by MiTranscriptome	lncrna	chr1	+	T026850	189521327	189527798	6	NA	NA	T026850	miTranscriptome	Transcript identified by MiTranscriptome	chr1	7.38	7.69	6.76	7.53	6.21	5.79	6.4	6.78
TC0500008095.hg.1	7.17	6.12	2.071	up	0.000978666	NONHSAT102819	Non-coding transcript identified by NONCODE	lncRNA	chr5	+	NONHSAT102819	94111753	94112375	10	NA	NA	NONHSAT102819	lncRNAWiki	Non-coding transcript identified by NONCODE	chr5	7.27	7.15	7.04	7.22	5.56	6.49	6.17	6.28
TC0100012689.hg.1	8.24	7.2	2.056	up	0.0498749	T002314	Transcript identified by MiTranscriptome	lncrna	chr1	-	T002314	6581229	6585373	9	NA	NA	T002314	miTranscriptome	Transcript identified by MiTranscriptome	chr1	9.43	7.5	8.65	7.39	7.48	7.22	6.65	7.45
TC0X00008542.hg.1	8.56	7.52	2.056	up	0.042392	RNU6-972P	RNA, U6 small nuclear 972, pseudogene (from HGNC RNU6-972P)	snRNA	chrX	+	uc065big.1	136773999	136774105	10	NA	NA	uc065big.1	UCSC Genes	RNA, U6 small nuclear 972, pseudogene [Source:HGNC Symbol;Acc:HGNC:47935]	chrX	9.82	7.92	8.09	8.41	8.2	7.56	7.12	7.22
TC0100015673.hg.1	8.16	7.12	2.056	up	0.039437	sperlabu	Transcript Identified by AceView	other	chr1	-	sperlabu.aAug10-unspliced	148949211	148951364	6	NA	NA	sperlabu.aAug10-unspliced	Ace View	Transcript Identified by AceView	chr1	8	7.74	7.59	9.33	6.65	7.11	7.94	6.77
TC0700010369.hg.1	7.14	6.1	2.056	up	0.0327851	SNORA63	small nucleolar RNA, H/ACA box 63 (from HGNC SNORA63)	snoRNA	chr7	-	uc064bti.1	17373201	17373326	10	NA	NA	uc064bti.1	UCSC Genes	Small nucleolar RNA SNORA63 [Source:RFAM;Acc:RF00092]	chr7	8	6.16	7.8	6.62	5.98	6.1	6.46	5.87
TC0400010946.hg.1	6.12	5.08	2.056	up	0.02655	AC063956.1	The sequence shown here is derived from an Ensembl automatic analysis pipeline and should be considered as preliminary data. (from UniProt A0A096LP95)	coding	chr4	-	uc062xbx.1	70020979	70021229	8	NA	NA	uc062xbx.1	UCSC Genes	Uncharacterized protein [Source:UniProtKB/TrEMBL;Acc:A0A096LP95]	chr4	6.3	5.53	7.21	5.42	4.95	4.75	5.43	5.17
TC1900008714.hg.1	7	5.96	2.056	up	0.0175856	T180266	Transcript identified by MiTranscriptome	lncrna	chr19	+	T180266	52778866	52781197	6	NA	NA	T180266	miTranscriptome	Transcript identified by MiTranscriptome	chr19	7.23	6.32	7	7.45	5.58	5.33	6.18	6.73
TC0200013050.hg.1	7.33	6.29	2.056	up	0.0150808	honu	Transcript Identified by AceView	other	chr2	-	honu.aAug10-unspliced	72783343	72785798	6	NA	NA	honu.aAug10-unspliced	Ace View	Transcript Identified by AceView	chr2	7.76	6.5	7.75	7.3	6.97	6.26	5.94	6.01
TC0X00010537.hg.1	5.63	4.59	2.056	up	0.009442	T378947	Transcript identified by MiTranscriptome	lncrna	chrX	-	T378947	113270273	113310138	10	NA	NA	T378947	miTranscriptome	Transcript identified by MiTranscriptome	chrX	6.4	5.07	5.26	5.81	4.51	5.04	4.23	4.58
TC0X00008514.hg.1	6.54	5.5	2.056	up	0.00398515	DDX26B	DEAD/H (Asp-Glu-Ala-Asp/His) box polypeptide 26B	coding	chrX	+	NM_182540	135520630	135582535	10	Xq26.3	203522	NM_182540	RefSeq	Homo sapiens DEAD/H (Asp-Glu-Ala-Asp/His) box polypeptide 26B (DDX26B), mRNA.	chrX	6.55	7.04	6.23	6.34	5.51	5.61	4.92	5.96
TC1000008890.hg.1	6.66	5.62	2.056	up	0.00139551	lnc-ADD3-3:1	Non-coding transcript identified by NONCODE	lncRNA	chr10	+	lnc-ADD3-3:1	110473125	110474742	10	NA	NA	lnc-ADD3-3:1	lncRNAWiki	Non-coding transcript identified by NONCODE	chr10	6.64	6.56	6.96	6.48	5.44	5.76	6.09	5.19
TC1300009522.hg.1	6.92	5.89	2.042	up	0.0449767	UGGT2	UDP-glucose glycoprotein glucosyltransferase 2	coding	chr13	-	NM_020121	95801580	96053482	10	13q32.1	55757	NM_020121	RefSeq	Homo sapiens UDP-glucose glycoprotein glucosyltransferase 2 (UGGT2), mRNA.	chr13	6.29	7.79	7.43	6.15	5.47	6.03	5.43	6.64
TC1000007351.hg.1	9.93	8.9	2.042	up	0.0423292	NONHSAT012832	Non-coding transcript identified by NONCODE	lncRNA	chr10	+	NONHSAT012832	38501594	38504708	10	NA	NA	NONHSAT012832	lncRNAWiki	Non-coding transcript identified by NONCODE	chr10	10.21	9.83	10.7	8.99	8.71	9.23	8.05	9.61
TC0300011073.hg.1	5.21	4.18	2.042	up	0.0321711	NONHSAT089717	Non-coding transcript identified by NONCODE	lncRNA	chr3	-	NONHSAT089717	49662790	49668009	10	NA	NA	NONHSAT089717	lncRNAWiki	Non-coding transcript identified by NONCODE	chr3	6.12	4.48	5.77	4.48	4.5	4.22	3.73	4.27
TC2000009336.hg.1	6.27	5.24	2.042	up	0.0267198	NONHSAT080130.2	Non-coding transcript identified by NONCODE	lncRNA	chr20	-	NONHSAT080130.2	48135943	48136023	6	NA	NA	NONHSAT080130.2	NONCODE	Non-coding transcript identified by NONCODE	chr20	7.05	5.24	6.8	6	5.15	5.29	5.61	4.92
TC1300008852.hg.1	6.17	5.14	2.042	up	0.0238854	T094228	Transcript identified by MiTranscriptome	lncrna	chr13	-	T094228	46686408	46688078	6	NA	NA	T094228	miTranscriptome	Transcript identified by MiTranscriptome	chr13	6.98	5.68	6.17	5.85	5.63	5.47	4.25	5.21
TC0400011014.hg.1	7.87	6.84	2.042	up	0.0217214	CXCL5	chemokine (C-X-C motif) ligand 5	coding	chr4	-	NM_002994	73995642	73998779	10	4q13.3	6374	NM_002994	RefSeq	Homo sapiens chemokine (C-X-C motif) ligand 5 (CXCL5), mRNA.	chr4	8.83	8.06	7.55	7.03	7.07	6.39	6.95	6.94
TC1900011279.hg.1	7	5.97	2.042	up	0.00843929	spubla	Transcript Identified by AceView	other	chr19	-	spubla.aAug10-unspliced	51949490	51949848	6	NA	NA	spubla.aAug10-unspliced	Ace View	Transcript Identified by AceView	chr19	6.45	6.89	7.8	6.84	5.98	5.55	6.09	6.28
TC0100008625.hg.1	7.24	6.21	2.042	up	0.002574	PDE4B	phosphodiesterase 4B, cAMP-specific	coding	chr1	+	NM_001037339	65792510	66374579	10	1p31	5142	NM_001037339	RefSeq	Homo sapiens phosphodiesterase 4B, cAMP-specific (PDE4B), transcript variant b, mRNA.	chr1	7.34	7.63	6.74	7.24	5.98	5.96	6.68	6.23
TC2000009069.hg.1	7.45	6.42	2.042	up	0.00243207	RP4-564F22.7	novel transcript	lincRNA	chr20	-	OTTHUMT00000473944	38418483	38419202	10	NA	NA	OTTHUMT00000473944	Havana transcript	novel transcript	chr20	7.31	7.13	7.89	7.48	6.33	6.97	6.27	6.12
TC1600009115.hg.1	7.68	6.65	2.042	up	0.000621121	T125481	Transcript identified by MiTranscriptome	lncrna	chr16	-	T125481	2506529	2509876	6	NA	NA	T125481	miTranscriptome	Transcript identified by MiTranscriptome	chr16	7.94	7.76	7.82	7.2	6.69	6.6	6.48	6.83
TC1700007514.hg.1	6.54	5.51	2.042	up	0.00045005	AC005899.6	RP11-227G15.8 (from geneSymbol)	lncRNA	chr17	+	ENST00000584721.1	32401969	32412420	10	NA	NA	ENST00000584721.1	lncRNAWiki	N/A	chr17	6.53	6.53	6.38	6.74	5.91	5.49	5.18	5.45
TC0200007280.hg.1	7.64	6.62	2.028	up	0.041802	lnc-CYP1B1-2:1	RP11-314C9.2 (from geneSymbol)	lncRNA	chr2	+	lnc-CYP1B1-2:1	38193348	38193629	10	NA	NA	lnc-CYP1B1-2:1	lncRNAWiki	N/A	chr2	9.02	7	7.05	7.49	6.58	6.84	6.32	6.74
TC1300006974.hg.1	7.12	6.1	2.028	up	0.0333991	NAA16	N(alpha)-acetyltransferase 16, NatA auxiliary subunit	coding	chr13	+	NM_001110798	41311205	41377030	10	13q14.11	79612	NM_001110798	RefSeq	Homo sapiens N(alpha)-acetyltransferase 16, NatA auxiliary subunit (NAA16), transcript variant 3, mRNA.	chr13	7.81	6.77	7.29	6.61	6.52	6.68	6.15	5.05
TC2100006831.hg.1	6.66	5.64	2.028	up	0.0242905	T224683	Transcript identified by MiTranscriptome	lncrna	chr21	+	T224683	27919571	27920539	6	NA	NA	T224683	miTranscriptome	Transcript identified by MiTranscriptome	chr21	6.21	6.31	6.4	7.74	5.94	5.54	6.02	5.06
TC1500009984.hg.1	6.81	5.79	2.028	up	0.0233112	NPTN	neuroplastin	coding	chr15	-	NM_001161363	73560003	73634134	10	15q22	27020	NM_001161363	RefSeq	Homo sapiens neuroplastin (NPTN), transcript variant c, mRNA.	chr15	7.72	6.82	6.53	6.17	5.56	5.7	5.36	6.52
TC0X00006565.hg.1	7.25	6.23	2.028	up	0.0176486	T371128	Transcript identified by MiTranscriptome	lncrna	chrX	+	T371128	8262898	8267003	6	NA	NA	T371128	miTranscriptome	Transcript identified by MiTranscriptome	chrX	7.79	7.34	7.54	6.34	5.88	6.24	6.86	5.93
TC1800008977.hg.1	7.67	6.65	2.028	up	0.0166483	CD226	CD226 molecule	coding	chr18	-	NM_001303618	69831158	69961803	10	18q22.3	10666	NM_001303618	RefSeq	Homo sapiens CD226 molecule (CD226), transcript variant 2, mRNA.	chr18	7.74	8.1	7.76	7.08	6.17	6.34	6.5	7.58
TC0500009690.hg.1	7.79	6.77	2.028	up	0.0140604	RUFY1	RUN and FYVE domain containing 1	coding	chr5	+	NM_001040451	179550558	179610026	10	5q35.3	80230	NM_001040451	RefSeq	Homo sapiens RUN and FYVE domain containing 1 (RUFY1), transcript variant 2, mRNA.	chr5	7.99	8.53	7.48	7.17	6.43	6.46	6.82	7.36
TC1600006432.hg.1	9.74	8.72	2.028	up	0.0117839	DDX11L10	DEAD/H (Asp-Glu-Ala-Asp/His) box helicase 11 like 10	pseudo	chr16	+	NR_045117	11553	14093	10	16p13.3	100287029	NR_045117	RefSeq	Homo sapiens DEAD/H (Asp-Glu-Ala-Asp/His) box helicase 11 like 10 (DDX11L10), non-coding RNA.	chr16	9.34	9.85	10.52	9.24	8.96	8.85	8.14	8.92
TC1900008741.hg.1	7.59	6.57	2.028	up	0.00947508	AC092070.3	CTD-2245F17.6 (from geneSymbol)	lncRNA	chr19	+	ENST00000596041.1	53240675	53241913	10	NA	NA	ENST00000596041.1	lncRNAWiki	N/A	chr19	8.43	7.56	7.47	6.9	6.35	6.81	6.69	6.43
TC0500007389.hg.1	7.52	6.5	2.028	up	0.00854049	nawstobu	Transcript Identified by AceView	other	chr5	+	nawstobu.aAug10-unspliced	54058680	54058988	6	NA	NA	nawstobu.aAug10-unspliced	Ace View	Transcript Identified by AceView	chr5	7.55	7.61	8.11	6.8	7.04	6.3	6.25	6.39
TC1000007234.hg.1	7.85	6.83	2.028	up	0.00823054	ITGB1-DT	havana:known chromosome:GRCh38:10:32982541:33082102:1 gene:ENSG00000229656 gene_biotype:lincRNA transcript_biotype:lincRNA	lincRNA	chr10	+	ENST00000414157	32958367	33109596	10	NA	NA	ENST00000414157	ENSEMBL	havana:known chromosome:GRCh38:10:32982541:33082102:1 gene:ENSG00000229656 gene_biotype:lincRNA transcript_biotype:lincRNA	chr10	8.44	7.11	8.27	7.57	7.06	6.76	6.85	6.66
TC0500013192.hg.1	8.84	7.82	2.028	up	0.00768757	RNU6-1330P	RNA, U6 small nuclear 1330, pseudogene (from HGNC RNU6-1330P)	snRNA	chr5	+	uc063epc.1	74779309	74779413	10	NA	NA	uc063epc.1	UCSC Genes	RNA, U6 small nuclear 1330, pseudogene [Source:HGNC Symbol;Acc:HGNC:48293]	chr5	9.46	8.81	8.03	9.06	7.64	7.74	8.11	7.79
TC0300010499.hg.1	6.7	5.68	2.028	up	0.0064004	T239136	Transcript identified by MiTranscriptome	lncrna	chr3	-	T239136	23261856	23262299	6	NA	NA	T239136	miTranscriptome	Transcript identified by MiTranscriptome	chr3	6.54	5.94	7.23	7.08	5.8	5.46	5.65	5.81
TC1800009267.hg.1	6.36	5.34	2.028	up	0.00587762	ENST00000568243.1	N/A	lncRNA	chr18	-	ENST00000568243.1	31058840	31059393	10	NA	NA	ENST00000568243.1	lncRNAWiki	N/A	chr18	6	6.07	6.89	6.47	5.37	5.75	5.5	4.73
TC0500008051.hg.1	6	4.98	2.028	up	0.00329217	AC113167.1	AC113167.2 (from geneSymbol)	lncRNA	chr5	+	ENST00000512941.1	89944910	89947573	10	NA	NA	ENST00000512941.1	lncRNAWiki	N/A	chr5	5.6	5.63	6.33	6.43	5.01	4.79	5.36	4.76
TC0X00007550.hg.1	7.04	6.02	2.028	up	0.00285029	T376027	Transcript identified by MiTranscriptome	lncrna	chrX	+	T376027	70986631	70988335	6	NA	NA	T376027	miTranscriptome	Transcript identified by MiTranscriptome	chrX	7.23	6.57	7.47	6.9	5.74	6.47	6.04	5.83
TC0400012394.hg.1	12.66	11.64	2.028	up	0.00220545	AC079768.1	Novel nucleic acids. (from mRNA DL137743)	Precursor_microRNA	chr4	-	uc032udv.2	169924288	169924339	10	NA	NA	uc032udv.2	UCSC Genes	N/A	chr4	13.1	12.56	12.76	12.22	11.59	11.95	11.23	11.78
TC0100010641.hg.1	5.78	4.76	2.028	up	0.00198118	AL645568.3	havana:known chromosome:GRCh38:1:173351689:173352004:1 gene:ENSG00000232751 gene_biotype:processed_pseudogene transcript_biotype:processed_pseudogene	processed_pseudogene	chr1	+	ENST00000433683	173351689	173352004	10	NA	NA	ENST00000433683	ENSEMBL	havana:known chromosome:GRCh38:1:173351689:173352004:1 gene:ENSG00000232751 gene_biotype:processed_pseudogene transcript_biotype:processed_pseudogene	chr1	6.16	5.77	5.38	5.82	5.22	4.81	4.59	4.44
TC1400007217.hg.1	5.93	4.92	2.014	up	0.0318488	NONHSAT036978	Non-coding transcript identified by NONCODE	lncRNA	chr14	+	NONHSAT036978	54912519	54912849	10	NA	NA	NONHSAT036978	lncRNAWiki	Non-coding transcript identified by NONCODE	chr14	6.52	4.91	6.04	6.24	5.19	5.13	4.12	5.25
TC1500009394.hg.1	6.46	5.45	2.014	up	0.0224824	T116603	Transcript identified by MiTranscriptome	lncrna	chr15	-	T116603	50540472	50540736	6	NA	NA	T116603	miTranscriptome	Transcript identified by MiTranscriptome	chr15	6.05	6.52	7.2	6.05	5.98	4.84	5.03	5.95
TC0X00010982.hg.1	7.12	6.11	2.014	up	0.0216401	CDR1	cerebellar degeneration related protein 1	coding	chrX	-	NM_004065	140782405	140784871	10	Xq27.1	1038	NM_004065	RefSeq	Homo sapiens cerebellar degeneration-related protein 1, 34kDa (CDR1), mRNA.	chrX	7.42	6.93	7.25	6.87	6.12	6.17	5.13	7
TC0700007761.hg.1	12.7	11.69	2.014	up	0.0127858	AC115220.1:107231..107302:rfam	tRNA	coding	chr7	+	AC115220.1:107231..107302:rfam	64110327	64110398	10	NA	NA	AC115220.1:107231..107302:rfam	RNACentral	tRNA	chr7	12.72	13.4	12.81	11.89	12.12	11.83	11.4	11.4
TC0X00006793.hg.1	8.8	7.79	2.014	up	0.0109546	T372375	Transcript identified by MiTranscriptome	lncrna	chrX	+	T372375	23510254	23555810	9	NA	NA	T372375	miTranscriptome	Transcript identified by MiTranscriptome	chrX	8.92	8.54	9.34	8.4	7.4	7.72	7.45	8.57
TC0800012155.hg.1	6.55	5.54	2.014	up	0.00966684	T353617	Transcript identified by MiTranscriptome	lncrna	chr8	-	T353617	143673654	143682272	6	NA	NA	T353617	miTranscriptome	Transcript identified by MiTranscriptome	chr8	7.12	6.08	7.07	5.94	5.68	5.33	5.37	5.77
TC1400008358.hg.1	7.2	6.19	2.014	up	0.00567891	chr14_103209814_103210047	circRNA transcript identified by Guo, et al. on chr14 from 103209814-103210047 on Hg19	Circle RNA	chr14	+	chr14_103209814_103210047	102743477	102743710	6	NA	NA	chr14_103209814_103210047	Guo	circRNA transcript identified by Guo, et al. on chr14 from 103209814-103210047 on Hg19	chr14	7.03	7.59	7.44	6.75	5.52	6.47	6.42	6.34
TC0700007597.hg.1	6.41	5.4	2.014	up	0.00291499	ruhora	Transcript Identified by AceView	other	chr7	+	ruhora.aAug10-unspliced	55024119	55027992	6	NA	NA	ruhora.aAug10-unspliced	Ace View	Transcript Identified by AceView	chr7	6.88	6.39	6.07	6.3	5.88	5.44	4.99	5.29
TC0500011687.hg.1	6.53	5.52	2.014	up	0.00275393	SNORA51	small nucleolar RNA, H/ACA box 51 (from HGNC SNORA51)	snoRNA	chr5	-	uc063fxm.1	110683246	110687254	10	NA	NA	uc063fxm.1	UCSC Genes	Small nucleolar RNA SNORA51 [Source:RFAM;Acc:RF00432]	chr5	6.9	6.17	6.73	6.33	5.28	5.16	5.93	5.72
TC0500007694.hg.1	10.16	9.15	2.014	up	0.000262395	GTF2H2	general transcription factor IIH subunit 2	coding	chr5	+	NM_001515	70415352	70450362	10	5q13.2	2966	NM_001515	RefSeq	Homo sapiens general transcription factor IIH, polypeptide 2, 44kDa (GTF2H2), mRNA.	chr5	10.5	10.1	10.03	10.02	8.92	9.24	9.26	9.17
TC1700011626.hg.1	7.7	6.7	2	up	0.0440455	toteru	Transcript Identified by AceView	other	chr17	-	toteru.aAug10-unspliced	72462857	72466621	6	NA	NA	toteru.aAug10-unspliced	Ace View	Transcript Identified by AceView	chr17	8.32	7.01	8.31	7.16	7.07	6.61	5.83	7.3
TC1100007558.hg.1	6.72	5.72	2	up	0.0194354	AC109635.5	havana:known chromosome:GRCh38:11:50268161:50269273:1 gene:ENSG00000255500 gene_biotype:processed_pseudogene transcript_biotype:processed_pseudogene	processed_pseudogene	chr11	+	ENST00000525487	50268161	50269273	10	NA	NA	ENST00000525487	ENSEMBL	havana:known chromosome:GRCh38:11:50268161:50269273:1 gene:ENSG00000255500 gene_biotype:processed_pseudogene transcript_biotype:processed_pseudogene	chr11	7.52	6.21	6.63	6.54	6.05	4.95	6.12	5.78
TC1200007990.hg.1	7.61	6.61	2	up	0.0156476	PABPC1P4	poly(A) binding protein, cytoplasmic 1 pseudogene 4 [gene_biotype:processed_pseudogene transcript_biotype:processed_pseudogene]	processed_pseudogene	chr12	+	ENST00000539977	63821923	63833384	10	NA	NA	ENST00000539977	ENSEMBL	poly(A) binding protein, cytoplasmic 1 pseudogene 4 [gene_biotype:processed_pseudogene transcript_biotype:processed_pseudogene]	chr12	8	6.97	8.17	7.28	6.91	6.13	6.3	7.08
TC0500009354.hg.1	7.14	6.14	2	up	0.0126944	bawfley	Transcript Identified by AceView	other	chr5	+	bawfley.aAug10-unspliced	168506891	168507902	6	NA	NA	bawfley.aAug10-unspliced	Ace View	Transcript Identified by AceView	chr5	7.32	6.83	7.83	6.59	6.52	6.51	5.81	5.71
TC1200007349.hg.1	6.21	5.21	2	up	0.0100511	C12orf40	chromosome 12 open reading frame 40	coding	chr12	+	NM_001031748	39626167	39908300	10	12q12	283461	NM_001031748	RefSeq	Homo sapiens chromosome 12 open reading frame 40 (C12orf40), mRNA.	chr12	5.82	6.77	5.85	6.41	5.75	5.17	5.33	4.61
TC1000006901.hg.1	7.66	6.66	2	up	0.00862736	T037877	Transcript identified by MiTranscriptome	lncrna	chr10	+	T037877	17580391	17587202	6	NA	NA	T037877	miTranscriptome	Transcript identified by MiTranscriptome	chr10	8.29	7.86	7.11	7.38	7.09	6.61	6.22	6.74
TC1100007629.hg.1	7.92	6.92	2	up	0.00760822	T058767	Transcript identified by MiTranscriptome	lncrna	chr11	+	T058767	56211778	56213803	6	NA	NA	T058767	miTranscriptome	Transcript identified by MiTranscriptome	chr11	7.62	7.88	8.56	7.61	6.98	6.37	6.92	7.41
TC0600013182.hg.1	7.08	6.08	2	up	0.00735531	AC005587.1	havana:known chromosome:GRCh38:6:131780721:131781312:-1 gene:ENSG00000216917 gene_biotype:processed_pseudogene transcript_biotype:processed_pseudogene	processed_pseudogene	chr6	-	ENST00000401879	131780721	131781312	10	NA	NA	ENST00000401879	ENSEMBL	havana:known chromosome:GRCh38:6:131780721:131781312:-1 gene:ENSG00000216917 gene_biotype:processed_pseudogene transcript_biotype:processed_pseudogene	chr6	7.36	6.74	7.18	7.02	5.96	5.78	5.71	6.89
TC0800008619.hg.1	7.05	6.05	2	up	0.00655795	T349937	Transcript identified by MiTranscriptome	lncrna	chr8	+	T349937	116233943	116235702	6	NA	NA	T349937	miTranscriptome	Transcript identified by MiTranscriptome	chr8	7.19	7.22	7.51	6.27	6.16	6.29	6.06	5.7
TC0300014034.hg.1	7.63	6.63	2	up	0.0048807	COX17	COX17 cytochrome c oxidase copper chaperone	coding	chr3	-	NM_005694	119669271	119677403	10	3q13.33	10063	NM_005694	RefSeq	Homo sapiens COX17 cytochrome c oxidase copper chaperone (COX17), mRNA.	chr3	8.19	7.45	7.83	7.06	6.64	6.98	6.29	6.6
TC0700013635.hg.1	8.7	7.7	2	up	0.00446226	lnc-ACTR3C-2:2	RP11-445N20.3 (from geneSymbol)	lncRNA	chr7	-	lnc-ACTR3C-2:2	149881093	149909706	10	NA	NA	lnc-ACTR3C-2:2	lncRNAWiki	N/A	chr7	9.42	8.58	8.5	8.3	7.39	7.81	7.66	7.94
TC0900011222.hg.1	6.48	5.48	2	up	0.00432989	NONHSAT134003	Non-coding transcript identified by NONCODE	lncRNA	chr9	-	NONHSAT134003	112205662	112213174	10	NA	NA	NONHSAT134003	lncRNAWiki	Non-coding transcript identified by NONCODE	chr9	5.83	6.34	6.92	6.83	5.63	5.31	5.69	5.28
TC0800006849.hg.1	7.14	6.14	2	up	0.00183262	glubla	Transcript Identified by AceView	other	chr8	+	glubla.aAug10	16232753	16268974	10	NA	NA	glubla.aAug10	Ace View	Transcript Identified by AceView	chr8	7.17	6.81	7.34	7.25	6.17	6.67	5.83	5.89
TC1000009705.hg.1	10.65	9.66	1.986	up	0.0451604	AL359960.1	Y RNA [Source:RFAM;Acc:RF00019]	misc_RNA	chr10	-	ENST00000459607	6245731	6245831	10	NA	NA	ENST00000459607	ENSEMBL	Y RNA [Source:RFAM;Acc:RF00019]	chr10	11.53	10.73	10.64	9.69	9.84	9.73	8.83	10.24
TC2000008484.hg.1	8.41	7.42	1.986	up	0.0391905	T214193	Transcript identified by MiTranscriptome	lncrna	chr20	-	T214193	16853340	16856829	6	NA	NA	T214193	miTranscriptome	Transcript identified by MiTranscriptome	chr20	8.67	8.13	9.33	7.52	7.94	7.53	6.7	7.5
TC1800006559.hg.1	7.51	6.52	1.986	up	0.0357944	T158139	Transcript identified by MiTranscriptome	lncrna	chr18	+	T158139	6286804	6302403	6	NA	NA	T158139	miTranscriptome	Transcript identified by MiTranscriptome	chr18	6.88	6.94	7.97	8.25	6.66	6.65	5.73	7.05
TC0300013565.hg.1	5.46	4.47	1.986	up	0.0344283	fleepobu	Transcript Identified by AceView	other	chr3	-	fleepobu.aAug10-unspliced	193603881	193604331	6	NA	NA	fleepobu.aAug10-unspliced	Ace View	Transcript Identified by AceView	chr3	6.63	5.45	4.77	4.97	4.4	4.5	4.14	4.85
TC0500011406.hg.1	6.28	5.29	1.986	up	0.0312023	T285496	Transcript identified by MiTranscriptome	lncrna	chr5	-	T285496	88158913	88169346	6	NA	NA	T285496	miTranscriptome	Transcript identified by MiTranscriptome	chr5	6.98	5.96	6.88	5.29	5.33	5.59	5.41	4.82
TC0100008819.hg.1	7.83	6.84	1.986	up	0.0291723	AC104837.1	Sequence 136615 from Patent EP1572962. (from mRNA JD155591)	Precursor_microRNA	chr1	+	uc021oow.2	78687060	78687160	10	NA	NA	uc021oow.2	UCSC Genes	N/A	chr1	7.2	7.6	9.02	7.5	7.02	6.45	6.82	7.05
TC0X00008331.hg.1	7.99	7	1.986	up	0.0242715	RNU6-122P	RNA, U6 small nuclear 122, pseudogene (from HGNC RNU6-122P)	snRNA	chrX	+	uc065azv.1	123874459	123874565	10	NA	NA	uc065azv.1	UCSC Genes	RNA, U6 small nuclear 122, pseudogene [Source:HGNC Symbol;Acc:HGNC:47085]	chrX	8.25	7.92	8.55	7.25	7.14	7.27	6.14	7.46
TC0800012287.hg.1	8.79	7.8	1.986	up	0.0226069	LEPROTL1	leptin receptor overlapping transcript-like 1	coding	chr8	+	NM_001128208	30095398	30138348	10	8p12	23484	NM_001128208	RefSeq	Homo sapiens leptin receptor overlapping transcript-like 1 (LEPROTL1), transcript variant 2, mRNA.	chr8	9.84	8.33	8.53	8.47	7.34	8.24	7.87	7.77
TC0600012030.hg.1	8.29	7.3	1.986	up	0.0190048	T305061	Transcript identified by MiTranscriptome	lncrna	chr6	-	T305061	51448243	51542592	10	NA	NA	T305061	miTranscriptome	Transcript identified by MiTranscriptome	chr6	8.99	7.89	8.62	7.68	6.94	7.91	7.4	6.95
TC1100010900.hg.1	6	5.01	1.986	up	0.0174742	T058953	Transcript identified by MiTranscriptome	lncrna	chr11	-	T058953	57606548	57607771	6	NA	NA	T058953	miTranscriptome	Transcript identified by MiTranscriptome	chr11	6.08	5.74	6.85	5.33	5.01	4.95	4.57	5.5
TC0200009217.hg.1	7.78	6.79	1.986	up	0.0160252	T198611	Transcript identified by MiTranscriptome	lncrna	chr2	+	T198611	127526878	127527924	6	NA	NA	T198611	miTranscriptome	Transcript identified by MiTranscriptome	chr2	8.75	7.78	7.35	7.23	7.02	6.82	6.86	6.45
TC0200011876.hg.1	9.71	8.72	1.986	up	0.0158175	monumo	Transcript Identified by AceView	other	chr2	-	monumo.aAug10-unspliced	19277556	19280611	6	NA	NA	monumo.aAug10-unspliced	Ace View	Transcript Identified by AceView	chr2	10.21	8.92	9.92	9.81	8.69	8.9	8.08	9.21
TC0100009066.hg.1	16.38	15.39	1.986	up	0.0148512	porpabu	Transcript Identified by AceView	other	chr1	+	porpabu.aAug10-unspliced	93513304	93513958	6	NA	NA	porpabu.aAug10-unspliced	Ace View	Transcript Identified by AceView	chr1	15.48	16.84	16.75	16.43	15.39	15.14	15.16	15.88
TC0800009322.hg.1	5.89	4.9	1.986	up	0.014316	sazarbu	Transcript Identified by AceView	other	chr8	-	sazarbu.aAug10-unspliced	467469	468175	6	NA	NA	sazarbu.aAug10-unspliced	Ace View	Transcript Identified by AceView	chr8	6.33	5.69	5	6.56	4.78	5.12	4.84	4.85
TC0400006981.hg.1	6.75	5.76	1.986	up	0.0133223	T261931	Transcript identified by MiTranscriptome	lncrna	chr4	+	T261931	17458735	17459903	6	NA	NA	T261931	miTranscriptome	Transcript identified by MiTranscriptome	chr4	6.39	7.51	6.43	6.68	5.7	5.96	6.24	5.14
TC0100010583.hg.1	6.24	5.25	1.986	up	0.0101194	FMO2	flavin containing monooxygenase 2	coding	chr1	+	NM_001301347	171185208	171212683	10	1q24.3	2327	NM_001301347	RefSeq	Homo sapiens flavin containing monooxygenase 2 (non-functional) (FMO2), transcript variant 3, mRNA.	chr1	6.55	5.57	6.98	5.85	5.18	5.23	5.22	5.38
TC0600014061.hg.1	6.05	5.06	1.986	up	0.00935815	lnc-PSMG4-2:1	Non-coding transcript identified by NONCODE	lncRNA	chr6	+	lnc-PSMG4-2:1	3436280	3458745	10	NA	NA	lnc-PSMG4-2:1	lncRNAWiki	Non-coding transcript identified by NONCODE	chr6	6.57	5.44	6.59	5.62	5.24	5.09	4.77	5.15
TC0X00010802.hg.1	9.03	8.04	1.986	up	0.00460347	T379983	Transcript identified by MiTranscriptome	lncrna	chrX	-	T379983	130113670	130116244	4	NA	NA	T379983	miTranscriptome	Transcript identified by MiTranscriptome	chrX	9.5	9.33	8.95	8.32	7.86	8.04	8.12	8.15
TC0100014381.hg.1	11.8	10.81	1.986	up	0.00408347	T012198	Transcript identified by MiTranscriptome	lncrna	chr1	-	T012198	61057606	61057909	6	NA	NA	T012198	miTranscriptome	Transcript identified by MiTranscriptome	chr1	12.21	12.05	11.77	11.18	11.03	11.07	10.54	10.59
TC0X00006971.hg.1	4.88	3.89	1.986	up	0.00196635	T373144	Transcript identified by MiTranscriptome	lncrna	chrX	+	T373144	38429233	38430823	6	NA	NA	T373144	miTranscriptome	Transcript identified by MiTranscriptome	chrX	5.07	4.99	4.97	4.49	4.2	3.88	3.38	4.09
TC0400010747.hg.1	8.65	7.67	1.972	up	0.0480156	AC069200.1	Y RNA [Source:RFAM;Acc:RF00019]	misc_RNA	chr4	-	ENST00000459424	55501595	55501708	10	NA	NA	ENST00000459424	ENSEMBL	Y RNA [Source:RFAM;Acc:RF00019]	chr4	9.61	8.46	7.93	8.62	6.82	7.5	7.99	8.38
TC0500008590.hg.1	9.11	8.13	1.972	up	0.0404959	RNU6ATAC10P	RNA, U6atac small nuclear 10, pseudogene (from HGNC RNU6ATAC10P)	snRNA	chr5	+	uc063grb.1	129974891	129975001	10	NA	NA	uc063grb.1	UCSC Genes	RNA, U6atac small nuclear 10, pseudogene [Source:HGNC Symbol;Acc:HGNC:46909]	chr5	9.8	9.64	9.11	7.9	8.24	8.28	7.64	8.37
TC0600012253.hg.1	7	6.02	1.972	up	0.040426	T306285	Transcript identified by MiTranscriptome	lncrna	chr6	-	T306285	70598534	70599127	6	NA	NA	T306285	miTranscriptome	Transcript identified by MiTranscriptome	chr6	8.04	6.41	6.15	7.39	6.37	5.71	5.92	6.08
TC0500008965.hg.1	5.07	4.09	1.972	up	0.0389988	garflee	Transcript Identified by AceView	other	chr5	+	garflee.aAug10-unspliced	143360904	143361701	6	NA	NA	garflee.aAug10-unspliced	Ace View	Transcript Identified by AceView	chr5	4.08	5.44	5.66	5.1	3.7	4.18	4.88	3.62
TC0100015202.hg.1	6.84	5.86	1.972	up	0.0354271	NONHSAT005045	Non-coding transcript identified by NONCODE	lncRNA	chr1	-	NONHSAT005045	109545835	109548563	10	NA	NA	NONHSAT005045	lncRNAWiki	Non-coding transcript identified by NONCODE	chr1	7.58	5.94	7.43	6.4	6.2	5.41	5.64	6.18
TC1500009185.hg.1	7.13	6.15	1.972	up	0.0308608	TMEM87A	transmembrane protein 87A	coding	chr15	-	NM_001110503	42210452	42273663	10	15q15.1	25963	NM_001110503	RefSeq	Homo sapiens transmembrane protein 87A (TMEM87A), transcript variant 2, mRNA.	chr15	7.34	7.14	7.92	6.11	5.94	6.55	6.41	5.7
TC0400008697.hg.1	6.5	5.52	1.972	up	0.0298818	NONHSAT098302	Non-coding transcript identified by NONCODE	lncRNA	chr4	+	NONHSAT098302	130026637	130030757	10	NA	NA	NONHSAT098302	lncRNAWiki	Non-coding transcript identified by NONCODE	chr4	6.2	6.1	6.37	7.33	5.84	4.58	5.97	5.68
TC0400012004.hg.1	6.65	5.67	1.972	up	0.0296793	kysnorby	Transcript Identified by AceView	other	chr4	-	kysnorby.aAug10-unspliced	143367327	143367719	6	NA	NA	kysnorby.aAug10-unspliced	Ace View	Transcript Identified by AceView	chr4	6.65	6.33	7.42	6.2	6.05	4.75	6.18	5.7
TC0600009254.hg.1	9.83	8.85	1.972	up	0.0156943	RAP1BP3	RAP1B, member of RAS oncogene family pseudogene 3 [gene_biotype:processed_pseudogene transcript_biotype:processed_pseudogene]	processed_pseudogene	chr6	+	ENST00000407180	117431591	117432442	10	NA	NA	ENST00000407180	ENSEMBL	RAP1B, member of RAS oncogene family pseudogene 3 [gene_biotype:processed_pseudogene transcript_biotype:processed_pseudogene]	chr6	10.33	10.24	9.77	8.97	9.18	8.46	8.61	9.13
TC0200015277.hg.1	5.53	4.55	1.972	up	0.0133773	T205004	Transcript identified by MiTranscriptome	lncrna	chr2	-	T205004	193078333	193083516	6	NA	NA	T205004	miTranscriptome	Transcript identified by MiTranscriptome	chr2	5.35	6.04	5.56	5.18	5.27	4.04	4.78	4.11
TC0800009022.hg.1	7.5	6.52	1.972	up	0.0120186	T352376	Transcript identified by MiTranscriptome	lncrna	chr8	+	T352376	137831709	137840974	10	NA	NA	T352376	miTranscriptome	Transcript identified by MiTranscriptome	chr8	8.27	6.98	7.54	7.23	6.83	6.23	6.14	6.87
TC0900009614.hg.1	7.6	6.62	1.972	up	0.00957762	skaserby	Transcript Identified by AceView	other	chr9	-	skaserby.aAug10	17012587	17020584	10	NA	NA	skaserby.aAug10	Ace View	Transcript Identified by AceView	chr9	8.24	7.15	7.34	7.66	7.01	6.33	6.2	6.95
TC0900009494.hg.1	7.45	6.47	1.972	up	0.00743314	T355417	Transcript identified by MiTranscriptome	lncrna	chr9	-	T355417	6683136	6691134	10	NA	NA	T355417	miTranscriptome	Transcript identified by MiTranscriptome	chr9	8.08	6.88	7.42	7.43	6.92	6.11	6.32	6.54
TC0200006961.hg.1	7.32	6.34	1.972	up	0.00361795	spapobo	Transcript Identified by AceView	other	chr2	+	spapobo.aAug10-unspliced	24107612	24108490	6	NA	NA	spapobo.aAug10-unspliced	Ace View	Transcript Identified by AceView	chr2	7.12	7.21	7.86	7.1	6.29	5.91	6.34	6.8
TC1600007890.hg.1	4.91	3.93	1.972	up	0.00243505	T132590	Transcript identified by MiTranscriptome	lncrna	chr16	+	T132590	53552360	53560389	6	NA	NA	T132590	miTranscriptome	Transcript identified by MiTranscriptome	chr16	5.47	4.79	4.97	4.41	3.93	4.11	3.73	3.93
TC1100010010.hg.1	7.62	6.64	1.972	up	0.000984471	blacher	Transcript Identified by AceView	other	chr11	-	blacher.aAug10-unspliced	7834835	7836539	6	NA	NA	blacher.aAug10-unspliced	Ace View	Transcript Identified by AceView	chr11	7.74	7.31	7.72	7.7	7.07	6.59	6.57	6.34
TC0100014388.hg.1	6.77	5.8	1.959	up	0.048992	T012225	Transcript identified by MiTranscriptome	lncrna	chr1	-	T012225	61498344	61514870	9	NA	NA	T012225	miTranscriptome	Transcript identified by MiTranscriptome	chr1	7.55	6.2	7.16	6.18	6.38	5.12	5.33	6.38
TC0900011604.hg.1	10.6	9.63	1.959	up	0.04463	AL157935.1	Y RNA [Source:RFAM;Acc:RF00019]	misc_RNA	chr9	-	ENST00000410489	127832635	127832743	10	NA	NA	ENST00000410489	ENSEMBL	Y RNA [Source:RFAM;Acc:RF00019]	chr9	11.02	10.94	10.87	9.57	9.13	9.76	9.14	10.48
TC2100007596.hg.1	6.95	5.98	1.959	up	0.0369128	NONHSAT081159	Non-coding transcript identified by NONCODE	lncRNA	chr21	-	NONHSAT081159	14292391	14324174	10	NA	NA	NONHSAT081159	lncRNAWiki	Non-coding transcript identified by NONCODE	chr21	7.47	5.83	7.29	7.2	6.2	5.34	5.96	6.42
TC2200006864.hg.1	8.5	7.53	1.959	up	0.035812	reke	Transcript Identified by AceView	other	chr22	+	reke.aAug10-unspliced	23832212	23832787	6	NA	NA	reke.aAug10-unspliced	Ace View	Transcript Identified by AceView	chr22	9.42	7.97	8.93	7.67	7.58	7.39	7.21	7.95
TC2100006696.hg.1	6.46	5.49	1.959	up	0.0353604	NIPA2P3	havana:known chromosome:GRCh38:21:19620695:19621545:1 gene:ENSG00000271486 gene_biotype:processed_pseudogene transcript_biotype:processed_pseudogene	processed_pseudogene	chr21	+	ENST00000603349	19620695	19621545	10	NA	NA	ENST00000603349	ENSEMBL	havana:known chromosome:GRCh38:21:19620695:19621545:1 gene:ENSG00000271486 gene_biotype:processed_pseudogene transcript_biotype:processed_pseudogene	chr21	7.11	6.24	5.56	6.91	5.77	4.79	5.43	5.97
TC0800011888.hg.1	9.08	8.11	1.959	up	0.0346098	boywyby	Transcript Identified by AceView	other	chr8	-	boywyby.aAug10-unspliced	133475068	133475702	6	NA	NA	boywyby.aAug10-unspliced	Ace View	Transcript Identified by AceView	chr8	10.22	8.57	9.18	8.34	8.15	7.89	7.99	8.41
TC0200013409.hg.1	16.7	15.73	1.959	up	0.0318477	T193719	Transcript identified by MiTranscriptome	tucp	chr2	-	T193719	89826611	89834183	6	NA	NA	T193719	miTranscriptome	Transcript identified by MiTranscriptome	chr2	16.8	16.5	17.14	16.38	15.68	15.16	15.21	16.86
TC0X00009877.hg.1	5.78	4.81	1.959	up	0.0199346	AMER1	APC membrane recruitment protein 1	coding	chrX	-	NM_152424	64185117	64205744	10	Xq11.2	139285	NM_152424	RefSeq	Homo sapiens APC membrane recruitment protein 1 (AMER1), mRNA.	chrX	6.47	5.39	6.19	5.08	4.91	4.95	4.25	5.12
TC0600011543.hg.1	8.33	7.36	1.959	up	0.0189175	T301883	Transcript identified by MiTranscriptome: lncrna	lncrna	chr6	-	T301883	33406460	33410580	6	NA	NA	T301883	miTranscriptome	Transcript identified by MiTranscriptome: lncrna	chr6	8.68	8.04	8.87	7.72	6.6	7.69	7.6	7.55
TC0200014710.hg.1	5.98	5.01	1.959	up	0.0108344	T201643	Transcript identified by MiTranscriptome: lncrna	lncrna	chr2	-	T201643	158824630	158853586	6	NA	NA	T201643	miTranscriptome	Transcript identified by MiTranscriptome: lncrna	chr2	5.46	6.3	6.05	6.11	5.71	4.82	5.08	4.43
TC0100014701.hg.1	5.94	4.97	1.959	up	0.00740192	AC098657.1	havana:known chromosome:GRCh38:1:80092103:80093237:-1 gene:ENSG00000235756 gene_biotype:processed_pseudogene transcript_biotype:processed_pseudogene	processed_pseudogene	chr1	-	ENST00000416270	80092103	80093237	10	NA	NA	ENST00000416270	ENSEMBL	havana:known chromosome:GRCh38:1:80092103:80093237:-1 gene:ENSG00000235756 gene_biotype:processed_pseudogene transcript_biotype:processed_pseudogene	chr1	6.04	5.52	6.59	5.62	4.85	5.43	4.98	4.62
TC0200014756.hg.1	6.46	5.49	1.959	up	0.00406827	AC009299.1	AC009299.1 (from geneSymbol)	Precursor_microRNA	chr2	-	uc061oyv.1	161350217	161350360	10	NA	NA	uc061oyv.1	UCSC Genes	N/A	chr2	6.73	6.51	6.4	6.2	5.76	4.9	5.34	5.95
TC0X00010968.hg.1	18.3	17.33	1.959	up	0.00183848	NONHSAT138783	Non-coding transcript identified by NONCODE	lncRNA	chrX	-	NONHSAT138783	139892030	139892142	6	NA	NA	NONHSAT138783	NONCODE	Non-coding transcript identified by NONCODE	chrX	18.35	18.34	18.59	17.93	17.32	17.4	16.9	17.7
TC1200008202.hg.1	5.14	4.18	1.945	up	0.0402803	T082347	Transcript identified by MiTranscriptome	lncrna	chr12	+	T082347	73787610	73789062	6	NA	NA	T082347	miTranscriptome	Transcript identified by MiTranscriptome	chr12	6.26	4.14	5.07	5.1	3.97	4.38	3.94	4.42
TC0800011250.hg.1	6.07	5.11	1.945	up	0.0383335	jeyskeebu	Transcript Identified by AceView	other	chr8	-	jeyskeebu.aAug10-unspliced	100267678	100268592	6	NA	NA	jeyskeebu.aAug10-unspliced	Ace View	Transcript Identified by AceView	chr8	6.79	5.65	6.57	5.26	4.51	5.31	4.96	5.67
TC0X00006639.hg.1	6.63	5.67	1.945	up	0.0190407	NONHSAT136289	Non-coding transcript identified by NONCODE	lncRNA	chrX	+	NONHSAT136289	13264121	13265865	10	NA	NA	NONHSAT136289	lncRNAWiki	Non-coding transcript identified by NONCODE	chrX	7.05	6.77	6.82	5.87	6.28	5.07	5.85	5.49
TC0600009221.hg.1	7.08	6.12	1.945	up	0.0178842	T310129	Transcript identified by MiTranscriptome	lncrna	chr6	+	T310129	115447799	115470773	10	NA	NA	T310129	miTranscriptome	Transcript identified by MiTranscriptome	chr6	7.96	6.46	6.95	6.93	6.02	5.89	6.64	5.91
TC1900010036.hg.1	8.07	7.11	1.945	up	0.0171836	RN7SL70P	RNA, 7SL, cytoplasmic 70, pseudogene [Source:HGNC Symbol;Acc:HGNC:46086]	misc_RNA	chr19	-	ENST00000478322	18957957	18958258	10	NA	NA	ENST00000478322	ENSEMBL	RNA, 7SL, cytoplasmic 70, pseudogene [Source:HGNC Symbol;Acc:HGNC:46086]	chr19	8.81	8.04	8.06	7.37	6.93	6.96	6.83	7.72
TC0X00010812.hg.1	7.82	6.86	1.945	up	0.0167547	T380061	Transcript identified by MiTranscriptome	lncrna	chrX	-	T380061	130574698	130584289	6	NA	NA	T380061	miTranscriptome	Transcript identified by MiTranscriptome	chrX	8.12	8.31	7.65	7.2	6.33	7.18	6.52	7.4
TC1400008536.hg.1	9.95	8.99	1.945	up	0.0149752	NONHSAT035446	Non-coding transcript identified by NONCODE	lncRNA	chr14	-	NONHSAT035446	18681881	18682790	10	NA	NA	NONHSAT035446	lncRNAWiki	Non-coding transcript identified by NONCODE	chr14	9.5	9.54	10.84	9.92	9.32	8.91	8.62	9.12
TC1200011424.hg.1	7.45	6.49	1.945	up	0.00925122	T083323	Transcript identified by MiTranscriptome	lncrna	chr12	-	T083323	85148221	85160496	6	NA	NA	T083323	miTranscriptome	Transcript identified by MiTranscriptome	chr12	7.33	7.76	7.8	6.91	6.66	6.8	6.68	5.81
TC0200008693.hg.1	7.08	6.12	1.945	up	0.00840926	T195750	Transcript identified by MiTranscriptome	lncrna	chr2	+	T195750	103333839	103360692	10	NA	NA	T195750	miTranscriptome	Transcript identified by MiTranscriptome	chr2	6.77	6.58	7.17	7.78	6.11	6.39	6.24	5.74
TC0X00009234.hg.1	7.47	6.51	1.945	up	0.0065394	dawky	Transcript Identified by AceView	other	chrX	-	dawky.aAug10-unspliced	22599985	22600472	6	NA	NA	dawky.aAug10-unspliced	Ace View	Transcript Identified by AceView	chrX	7.54	7.62	7.81	6.9	7.01	6.18	6.18	6.67
TC0200014744.hg.1	6.02	5.06	1.945	up	0.00276473	T201881	Transcript identified by MiTranscriptome	lncrna	chr2	-	T201881	160751026	160755785	6	NA	NA	T201881	miTranscriptome	Transcript identified by MiTranscriptome	chr2	6.13	6.14	6.08	5.72	5.37	5.21	4.44	5.21
TC0X00008012.hg.1	5.26	4.31	1.932	up	0.049877	shavar	Transcript Identified by AceView	other	chrX	+	shavar.aAug10-unspliced	103681752	103682387	6	NA	NA	shavar.aAug10-unspliced	Ace View	Transcript Identified by AceView	chrX	6.54	4.64	5.25	4.63	4.16	3.96	4.65	4.48
TC0X00006673.hg.1	6.3	5.35	1.932	up	0.0483774	T371681	Transcript identified by MiTranscriptome	lncrna	chrX	+	T371681	15108509	15130282	10	NA	NA	T371681	miTranscriptome	Transcript identified by MiTranscriptome	chrX	7.41	5.97	6.01	5.81	5.8	5.78	5.23	4.6
TC0200016083.hg.1	8.39	7.44	1.932	up	0.0426875	lorgloy	Transcript Identified by AceView	other	chr2	-	lorgloy.aAug10-unspliced	233277124	233277893	6	NA	NA	lorgloy.aAug10-unspliced	Ace View	Transcript Identified by AceView	chr2	9.19	7.79	7.95	8.63	8.27	7.28	7.47	6.75
TC0100007242.hg.1	6.7	5.75	1.932	up	0.0286941	warrarbo	Transcript Identified by AceView	other	chr1	+	warrarbo.aAug10-unspliced	21466283	21466744	6	NA	NA	warrarbo.aAug10-unspliced	Ace View	Transcript Identified by AceView	chr1	6.37	7.05	6.77	6.61	6.51	5.68	6.08	4.74
TC0300011287.hg.1	7.53	6.58	1.932	up	0.0261293	T244104	Transcript identified by MiTranscriptome	lncrna	chr3	-	T244104	57928689	57930388	10	NA	NA	T244104	miTranscriptome	Transcript identified by MiTranscriptome	chr3	7.41	8.11	7.78	6.81	6.02	6.47	7.36	6.45
TC0200012316.hg.1	11.78	10.83	1.932	up	0.0255079	AC092672.1	Y RNA [Source:RFAM;Acc:RF00019]	misc_RNA	chr2	-	ENST00000365439	39128826	39128927	10	NA	NA	ENST00000365439	ENSEMBL	Y RNA [Source:RFAM;Acc:RF00019]	chr2	12.08	12.15	11.52	11.38	10.74	11.59	9.95	11.04
TC0700008797.hg.1	6.38	5.43	1.932	up	0.0244652	persmoybu	Transcript Identified by AceView	other	chr7	+	persmoybu.aAug10-unspliced	109902016	109902456	6	NA	NA	persmoybu.aAug10-unspliced	Ace View	Transcript Identified by AceView	chr7	6.24	5.74	6.99	6.57	5.85	5.9	4.67	5.3
TC0400008266.hg.1	7.89	6.94	1.932	up	0.0236026	AP002023.1:25491..25426:rfam	microRNA mir-1255	Precursor_microRNA	chr4	+	AP002023.1:25491..25426:rfam	102289810	102289875	10	NA	NA	AP002023.1:25491..25426:rfam	RNACentral	microRNA mir-1255	chr4	7.68	8.33	7.13	8.41	7.38	7.29	6.7	6.37
TC1100012266.hg.1	6.5	5.55	1.932	up	0.0219691	peyspyby	Transcript Identified by AceView	other	chr11	-	peyspyby.aAug10-unspliced	110429372	110430017	6	NA	NA	peyspyby.aAug10-unspliced	Ace View	Transcript Identified by AceView	chr11	6.51	6.02	7.32	6.15	5.99	5.8	4.89	5.51
TC1100012578.hg.1	6	5.05	1.932	up	0.0170344	risumi.bAug10-unspliced	Transcript Identified by AceView	other	chr11	-	risumi.bAug10-unspliced	121867414	121867956	6	NA	NA	risumi.bAug10-unspliced	Ace View	Transcript Identified by AceView	chr11	6.44	6.46	5.17	5.94	4.92	5.49	4.64	5.17
TC1100008884.hg.1	6.67	5.72	1.932	up	0.0165077	RN7SKP115	RNA, 7SK small nuclear pseudogene 115 [Source:HGNC Symbol;Acc:HGNC:45839]	misc_RNA	chr11	+	ENST00000363177	100839630	100839946	10	NA	NA	ENST00000363177	ENSEMBL	RNA, 7SK small nuclear pseudogene 115 [Source:HGNC Symbol;Acc:HGNC:45839]	chr11	7.6	6.36	6.23	6.51	5.37	5.51	5.94	6.05
TC1200007724.hg.1	6.65	5.7	1.932	up	0.0155261	T079442	Transcript identified by MiTranscriptome	lncrna	chr12	+	T079442	53709552	53710953	6	NA	NA	T079442	miTranscriptome	Transcript identified by MiTranscriptome	chr12	6.58	6.75	7.14	6.14	5.64	5.39	5.29	6.5
TC0700012472.hg.1	9.34	8.39	1.932	up	0.0138762	AC004930.1:46917..46852:rfam	microRNA mir-1255	Precursor_microRNA	chr7	-	AC004930.1:46917..46852:rfam	124340717	124340782	10	NA	NA	AC004930.1:46917..46852:rfam	RNACentral	microRNA mir-1255	chr7	8.57	9.81	9.14	9.84	8.13	8.22	8.43	8.78
TC1700007167.hg.1	7.41	6.46	1.932	up	0.0078012	snovybu	Transcript Identified by AceView	other	chr17	+	snovybu.aAug10-unspliced	19294363	19295061	6	NA	NA	snovybu.aAug10-unspliced	Ace View	Transcript Identified by AceView	chr17	8.19	6.77	7.37	7.32	6.43	6.38	6.56	6.45
TC0500011208.hg.1	6.29	5.34	1.932	up	0.00652029	WDR41	WD repeat domain 41	coding	chr5	-	NM_018268	77425970	77620611	10	5q13.3	55255	NM_018268	RefSeq	Homo sapiens WD repeat domain 41 (WDR41), mRNA.	chr5	6.16	6.11	6.84	6.06	5.82	5.08	4.89	5.56
TC0700011206.hg.1	11.42	10.47	1.932	up	0.00333206	AC099654.5:59013..59084:tRNA	tRNA-pseudo Likely pseudogene	coding	chr7	-	AC099654.5:59013..59084:tRNA	57186273	57186344	10	NA	NA	AC099654.5:59013..59084:tRNA	RNACentral	tRNA-pseudo Likely pseudogene	chr7	11.37	11.39	11.73	11.19	10.78	10.67	9.86	10.59
TC0700012277.hg.1	6.07	5.12	1.932	up	0.00238832	floskeyby	Transcript Identified by AceView	other	chr7	-	floskeyby.aAug10-unspliced	111913125	111919306	9	NA	NA	floskeyby.aAug10-unspliced	Ace View	Transcript Identified by AceView	chr7	6.67	5.91	5.96	5.75	5.12	5.33	5.12	4.92
TC0100012774.hg.1	7.1	6.15	1.932	up	0.00071726	AL357552.3	RP4-633I8.4 (from geneSymbol)	lncRNA	chr1	-	ENST00000433876.2	8805860	8807051	10	NA	NA	ENST00000433876.2	lncRNAWiki	N/A	chr1	7.24	7.13	7.28	6.76	6.09	5.94	6.09	6.47
TC0900006501.hg.1	7.72	6.78	1.919	up	0.0485296	lnc-KCNV2-3:1	Non-coding transcript identified by NONCODE	lncRNA	chr9	+	lnc-KCNV2-3:1	3552597	3553312	10	NA	NA	lnc-KCNV2-3:1	lncRNAWiki	Non-coding transcript identified by NONCODE	chr9	8.2	6.57	8.54	7.58	7	6.99	6.86	6.27
TC0900006810.hg.1	8.34	7.4	1.919	up	0.0456136	pleyplubu	Transcript Identified by AceView	other	chr9	+	pleyplubu.aAug10-unspliced	21905744	21906562	6	NA	NA	pleyplubu.aAug10-unspliced	Ace View	Transcript Identified by AceView	chr9	8.56	8.06	7.85	8.88	7.12	7.24	6.73	8.52
TC1500006511.hg.1	10.2	9.26	1.919	up	0.0414409	WHAMMP3	WAS protein homolog associated with actin, golgi membranes and microtubules pseudogene 3	pseudo	chr15	+	NR_003521	22664359	22687925	10	15q11.2	339005	NR_003521	RefSeq	Homo sapiens WAS protein homolog associated with actin, golgi membranes and microtubules pseudogene 3 (WHAMMP3), non-coding RNA.	chr15	10.17	10.8	10.06	9.76	9.3	8.64	8.77	10.33
TC0200013211.hg.1	5.62	4.68	1.919	up	0.0353223	T192671	Transcript identified by MiTranscriptome	lncrna	chr2	-	T192671	81760913	81761843	6	NA	NA	T192671	miTranscriptome	Transcript identified by MiTranscriptome	chr2	6.13	5.14	6	5.19	4.42	5.62	4.59	4.1
TC0500011379.hg.1	6.77	5.83	1.919	up	0.0336386	T285381	Transcript identified by MiTranscriptome	lncrna	chr5	-	T285381	86793464	86923759	6	NA	NA	T285381	miTranscriptome	Transcript identified by MiTranscriptome	chr5	7.3	6.64	6.34	6.81	6.53	6.32	4.93	5.54
TC0600007274.hg.1	8.11	7.17	1.919	up	0.0274186	HIST1H2BD	histone cluster 1, H2bd	coding	chr6	+	NM_021063	26158121	26171349	10	6p21.3	3017	NM_021063	RefSeq	Homo sapiens histone cluster 1, H2bd (HIST1H2BD), transcript variant 1, mRNA.	chr6	8.73	8.64	7.74	7.33	6.58	7.27	7.38	7.44
TC0200012512.hg.1	9.16	8.22	1.919	up	0.0153032	blojoybu	Transcript Identified by AceView	other	chr2	-	blojoybu.aAug10-unspliced	47418687	47419290	6	NA	NA	blojoybu.aAug10-unspliced	Ace View	Transcript Identified by AceView	chr2	9.84	9.17	8.61	9.01	7.79	8.54	7.89	8.66
TC0X00010851.hg.1	6.08	5.14	1.919	up	0.0146357	GPC3	glypican 3	coding	chrX	-	NM_001164617	133535745	133985895	10	Xq26.1	2719	NM_001164617	RefSeq	Homo sapiens glypican 3 (GPC3), transcript variant 1, mRNA.	chrX	6.42	6.17	6.42	5.31	4.6	5.53	5.38	5.07
TC0X00007899.hg.1	8	7.06	1.919	up	0.0132403	T377484	Transcript identified by MiTranscriptome	lncrna	chrX	+	T377484	97752044	97761222	10	NA	NA	T377484	miTranscriptome	Transcript identified by MiTranscriptome	chrX	8.8	7.92	7.94	7.33	6.94	7.27	6.77	7.26
TC0300008910.hg.1	7.25	6.31	1.919	up	0.0128074	T251067	Transcript identified by MiTranscriptome	lncrna	chr3	+	T251067	136195941	136200021	6	NA	NA	T251067	miTranscriptome	Transcript identified by MiTranscriptome	chr3	7.96	7.02	7.5	6.53	6.39	6.57	6.18	6.11
TC0500007619.hg.1	6.86	5.92	1.919	up	0.0117565	riheme	Transcript Identified by AceView	other	chr5	+	riheme.aAug10-unspliced	66188214	66190519	6	NA	NA	riheme.aAug10-unspliced	Ace View	Transcript Identified by AceView	chr5	6.72	6.48	7.73	6.51	5.76	5.96	6.25	5.69
TC1300006670.hg.1	7.64	6.7	1.919	up	0.0114073	T091970	Transcript identified by MiTranscriptome	lncrna	chr13	+	T091970	27062181	27062464	6	NA	NA	T091970	miTranscriptome	Transcript identified by MiTranscriptome	chr13	8.39	7.51	7.45	7.2	6.46	6.98	7.03	6.33
TC0100008988.hg.1	5.22	4.28	1.919	up	0.0112848	waro	Transcript Identified by AceView	other	chr1	+	waro.aAug10-unspliced	89858147	89860756	6	NA	NA	waro.aAug10-unspliced	Ace View	Transcript Identified by AceView	chr1	5.63	4.84	4.98	5.44	3.73	4.96	4.19	4.25
TC0700009462.hg.1	8.54	7.6	1.919	up	0.00914633	MTRNR2L6	MT-RNR2-like 6	coding	chr7	+	ENST00000604952	142666272	142667718	10	7q34	100463482	ENST00000604952	ENSEMBL	MT-RNR2-like 6 [gene_biotype:protein_coding transcript_biotype:protein_coding]	chr7	8.63	8.75	8.58	8.21	7.28	7.88	7.02	8.23
TC0400012522.hg.1	6.64	5.7	1.919	up	0.00802036	AC104803.1	RP11-460H9.1 (from geneSymbol)	lncRNA	chr4	-	ENST00000506917.1	180731164	180759038	10	NA	NA	ENST00000506917.1	lncRNAWiki	N/A	chr4	6.92	6.1	6.96	6.58	5.97	5.89	5.87	5.07
TC0200010656.hg.1	7.04	6.1	1.919	up	0.00710389	germarbo	Transcript Identified by AceView	other	chr2	+	germarbo.aAug10-unspliced	210445113	210446094	6	NA	NA	germarbo.aAug10-unspliced	Ace View	Transcript Identified by AceView	chr2	7.28	6.69	7.04	7.16	5.9	6.84	5.96	5.71
TC0X00007454.hg.1	5.23	4.29	1.919	up	0.00631242	T375584	Transcript identified by MiTranscriptome: lncrna	lncrna	chrX	+	T375584	64261810	64267647	9	NA	NA	T375584	miTranscriptome	Transcript identified by MiTranscriptome: lncrna	chrX	4.48	5.62	5.56	5.25	4.33	4.08	4.45	4.3
TC0300006761.hg.1	5.46	4.52	1.919	up	0.00554061	T238821	Transcript identified by MiTranscriptome	lncrna	chr3	+	T238821	17147605	17148669	6	NA	NA	T238821	miTranscriptome	Transcript identified by MiTranscriptome	chr3	5.58	5.49	5.76	5.03	5.01	4.54	4.58	3.95
TC1200012449.hg.1	8.66	7.72	1.919	up	0.00512539	AC073912.4	N/A	TEC	chr12	-	ENST00000624414	130753610	130776546	10	NA	NA	ENST00000624414	ENSEMBL	N/A	chr12	9.34	8.37	8.42	8.53	7.96	7.38	7.88	7.67
TC0X00007403.hg.1	8.18	7.24	1.919	up	0.00502484	beetoy	Transcript Identified by AceView	other	chrX	+	beetoy.aAug10-unspliced	56797089	56799760	6	NA	NA	beetoy.aAug10-unspliced	Ace View	Transcript Identified by AceView	chrX	8.21	8.32	7.96	8.22	7.21	6.99	6.81	7.94
TC1500006796.hg.1	7.96	7.02	1.919	up	0.00463557	T113949	Transcript identified by MiTranscriptome	lncrna	chr15	+	T113949	32928213	32932158	6	NA	NA	T113949	miTranscriptome	Transcript identified by MiTranscriptome	chr15	8.55	7.82	7.66	7.79	6.81	6.96	7.47	6.83
TC0200008318.hg.1	6.03	5.09	1.919	up	0.00448661	spokabo	Transcript Identified by AceView	other	chr2	+	spokabo.aAug10-unspliced	87697087	87697919	6	NA	NA	spokabo.aAug10-unspliced	Ace View	Transcript Identified by AceView	chr2	5.59	6.01	6.38	6.15	5.41	4.8	4.71	5.43
TC1200010262.hg.1	9.23	8.29	1.919	up	0.00426553	doblobu	Transcript Identified by AceView	other	chr12	-	doblobu.aAug10-unspliced	30545211	30545994	6	NA	NA	doblobu.aAug10-unspliced	Ace View	Transcript Identified by AceView	chr12	8.89	9.56	9.12	9.36	8.07	8.9	8.04	8.14
TC0800011815.hg.1	6.93	5.99	1.919	up	0.0042473	FAM49B	family with sequence similarity 49, member B	coding	chr8	-	NM_001256763	129839593	130017129	10	8q24.21	51571	NM_001256763	RefSeq	Homo sapiens family with sequence similarity 49, member B (FAM49B), transcript variant 1, mRNA.	chr8	7.31	7.07	6.83	6.51	5.69	6.44	6.13	5.7
TC1300007999.hg.1	7.4	6.46	1.919	up	0.00415837	T099030	Transcript identified by MiTranscriptome	lncrna	chr13	+	T099030	109892638	109902200	6	NA	NA	T099030	miTranscriptome	Transcript identified by MiTranscriptome	chr13	7.91	7.25	7.39	7.05	6.18	6.16	6.81	6.68
TC0700010101.hg.1	6.63	5.69	1.919	up	0.00365749	slergoy	Transcript Identified by AceView	other	chr7	-	slergoy.aAug10	3355308	3356035	6	NA	NA	slergoy.aAug10	Ace View	Transcript Identified by AceView	chr7	6.94	6.63	5.98	6.99	5.73	5.74	5.5	5.8
TC0X00008488.hg.1	7.8	6.86	1.919	up	0.00206406	NONHSAT138657	Non-coding transcript identified by NONCODE	lncRNA	chrX	+	NONHSAT138657	134864272	134864760	10	NA	NA	NONHSAT138657	lncRNAWiki	Non-coding transcript identified by NONCODE	chrX	7.68	7.8	7.97	7.77	6.34	7.19	6.75	7.17
TC1100012071.hg.1	6.44	5.5	1.919	up	0.000496274	T066217	Transcript identified by MiTranscriptome	lncrna	chr11	-	T066217	98190152	98194127	6	NA	NA	T066217	miTranscriptome	Transcript identified by MiTranscriptome	chr11	6.35	6.77	6.39	6.24	5.61	5.26	5.58	5.56
TC1500007341.hg.1	7.9	6.97	1.905	up	0.0449907	dadee	Transcript Identified by AceView	other	chr15	+	dadee.aAug10-unspliced	57239829	57240429	6	NA	NA	dadee.aAug10-unspliced	Ace View	Transcript Identified by AceView	chr15	8.37	7.07	8.58	7.58	6.79	7.8	6.68	6.62
TC1800006569.hg.1	9.21	8.28	1.905	up	0.0418606	T158186	Transcript identified by MiTranscriptome	lncrna	chr18	+	T158186	6683328	6701842	9	NA	NA	T158186	miTranscriptome	Transcript identified by MiTranscriptome	chr18	10.14	9.04	8.69	8.98	8.31	8.66	7.41	8.74
TC0400007274.hg.1	6.42	5.49	1.905	up	0.041004	T263600	Transcript identified by MiTranscriptome	lncrna	chr4	+	T263600	38947711	38950213	6	NA	NA	T263600	miTranscriptome	Transcript identified by MiTranscriptome	chr4	7.28	5.87	5.68	6.86	6.04	5.55	5.09	5.29
TC0900010372.hg.1	6.03	5.1	1.905	up	0.035793	zarsto	Transcript Identified by AceView	other	chr9	-	zarsto.aAug10-unspliced	70575164	70576515	6	NA	NA	zarsto.aAug10-unspliced	Ace View	Transcript Identified by AceView	chr9	6.82	6.32	5.98	4.99	5.5	5.22	4.76	4.91
TC1900008610.hg.1	9.84	8.91	1.905	up	0.0355454	T179521	Transcript identified by MiTranscriptome	lncrna	chr19	+	T179521	50924166	50925565	6	NA	NA	T179521	miTranscriptome	Transcript identified by MiTranscriptome	chr19	10.94	9.7	9.4	9.34	8.75	8.5	8.94	9.44
TC0700012402.hg.1	7.95	7.02	1.905	up	0.0322948	T331995	Transcript identified by MiTranscriptome	lncrna	chr7	-	T331995	119957881	119991581	6	NA	NA	T331995	miTranscriptome	Transcript identified by MiTranscriptome	chr7	8.27	7.99	8.16	7.37	8.08	6.66	6.68	6.67
TC1600008684.hg.1	7.73	6.8	1.905	up	0.0219205	tusoma	Transcript Identified by AceView	other	chr16	+	tusoma.aAug10-unspliced	85211907	85212405	6	NA	NA	tusoma.aAug10-unspliced	Ace View	Transcript Identified by AceView	chr16	8.68	7.3	7.86	7.08	6.72	6.99	6.91	6.57
TC0200015322.hg.1	7.51	6.58	1.905	up	0.0151308	sehomo	Transcript Identified by AceView	other	chr2	-	sehomo.aAug10-unspliced	196236774	196237957	6	NA	NA	sehomo.aAug10-unspliced	Ace View	Transcript Identified by AceView	chr2	7.97	6.99	7.68	7.42	6.22	7.04	7.03	6.05
TC0800011481.hg.1	9.32	8.39	1.905	up	0.0150169	perverby	Transcript Identified by AceView	other	chr8	-	perverby.aAug10-unspliced	109602451	109607802	6	NA	NA	perverby.aAug10-unspliced	Ace View	Transcript Identified by AceView	chr8	10.12	8.73	9.35	9.08	8.54	8.11	8.18	8.75
TC0400012795.hg.1	7.81	6.88	1.905	up	0.0149805	FIP1L1	factor interacting with PAPOLA and CPSF1	coding	chr4	+	NM_001134937	53377643	53460861	10	4q12	81608	NM_001134937	RefSeq	Homo sapiens factor interacting with PAPOLA and CPSF1 (FIP1L1), transcript variant 2, mRNA.	chr4	7.99	8.54	7.51	7.2	6.65	6.57	7.17	7.14
TC1600009296.hg.1	6.76	5.83	1.905	up	0.0133264	AC005774.2	RP11-26O3.1 (from geneSymbol)	lncRNA	chr16	-	ENST00000565247.1	7614230	7614992	10	NA	NA	ENST00000565247.1	lncRNAWiki	N/A	chr16	7.61	6.65	6.12	6.67	6.09	5.81	5.61	5.81
TC0600008406.hg.1	5.42	4.49	1.905	up	0.00912445	AL354719.1	havana:known chromosome:GRCh38:6:63797189:63798031:1 gene:ENSG00000218813 gene_biotype:processed_pseudogene transcript_biotype:processed_pseudogene	processed_pseudogene	chr6	+	ENST00000406535	63797189	63798031	10	NA	NA	ENST00000406535	ENSEMBL	havana:known chromosome:GRCh38:6:63797189:63798031:1 gene:ENSG00000218813 gene_biotype:processed_pseudogene transcript_biotype:processed_pseudogene	chr6	5.33	5.4	5.01	5.96	3.97	4.5	4.42	5.06
TC0Y00007318.hg.1	9.8	8.87	1.905	up	0.00687861	NR_110561_2	Homo sapiens DEAD/H (Asp-Glu-Ala-Asp/His) box helicase 11 like 16 (DDX11L16), non-coding RNA.	Multiple_Complex	chrY	-	NR_110561_2	57212178	57214703	10	NA	NA	NR_110561_2	RefSeq	Homo sapiens DEAD/H (Asp-Glu-Ala-Asp/His) box helicase 11 like 16 (DDX11L16), non-coding RNA.	chrY	10.12	9.99	9.95	9.15	9.29	8.99	8.56	8.62
TC0900012082.hg.1	12.94	12.01	1.905	up	0.00639746	AL590627.2	Metazoan signal recognition particle RNA [Source:RFAM;Acc:RF00017]	misc_RNA	chr9	-	ENST00000615730	137638128	137638408	10	NA	NA	ENST00000615730	ENSEMBL	Metazoan signal recognition particle RNA [Source:RFAM;Acc:RF00017]	chr9	12.81	12.92	13.16	12.87	12.16	12.09	11.28	12.51
TC2000007463.hg.1	7.4	6.47	1.905	up	0.00495256	NONHSAT079901	Non-coding transcript identified by NONCODE	lncRNA	chr20	+	NONHSAT079901	44658270	44658576	10	NA	NA	NONHSAT079901	lncRNAWiki	Non-coding transcript identified by NONCODE	chr20	7.88	7.45	7.52	6.74	6.71	6.33	6.5	6.33
TC0400010170.hg.1	7.5	6.57	1.905	up	0.00325975	skusworbu	Transcript Identified by AceView	other	chr4	-	skusworbu.aAug10-unspliced	17897238	17899543	6	NA	NA	skusworbu.aAug10-unspliced	Ace View	Transcript Identified by AceView	chr4	7.83	7.11	7.81	7.23	6.45	6.83	6.26	6.73
TC0900011138.hg.1	4.63	3.7	1.905	up	0.00258752	T364477	Transcript identified by MiTranscriptome	lncrna	chr9	-	T364477	108182337	108185235	6	NA	NA	T364477	miTranscriptome	Transcript identified by MiTranscriptome	chr9	5.05	4.56	4.78	4.15	3.38	3.83	3.83	3.77
TC0600012818.hg.1	9.54	8.61	1.905	up	0.000717954	borteeby	Transcript Identified by AceView	other	chr6	-	borteeby.aAug10-unspliced	109555543	109555936	6	NA	NA	borteeby.aAug10-unspliced	Ace View	Transcript Identified by AceView	chr6	9.77	9.34	9.28	9.77	8.82	8.45	8.54	8.64
TC0200009574.hg.1	8.63	7.71	1.892	up	0.0447158	T200553	Transcript identified by MiTranscriptome	lncrna	chr2	+	T200553	145543407	145555083	6	NA	NA	T200553	miTranscriptome	Transcript identified by MiTranscriptome	chr2	9.69	8.31	8.81	7.7	7.64	7.97	7.35	7.87
TC0X00010613.hg.1	7.68	6.76	1.892	up	0.0446939	AC007021.1	Y RNA [Source:RFAM;Acc:RF00019]	misc_RNA	chrX	-	ENST00000384135	118569405	118569515	10	NA	NA	ENST00000384135	ENSEMBL	Y RNA [Source:RFAM;Acc:RF00019]	chrX	7.92	7.15	8.56	7.09	6.76	7.4	6.09	6.81
TC0800008647.hg.1	11.03	10.11	1.892	up	0.0445166	vofyby	Transcript Identified by AceView	other	chr8	+	vofyby.aAug10-unspliced	118091461	118093269	6	NA	NA	vofyby.aAug10-unspliced	Ace View	Transcript Identified by AceView	chr8	11.48	11.37	10.01	11.25	10.41	10.54	10.18	9.29
TC1000010311.hg.1	6.47	5.55	1.892	up	0.0377604	MIR3611	microRNA 3611;mature miRNA;hsa-miR-3611	Precursor_microRNA	chr10	-	NR_037405	35079598	35079680	10	NA	NA	NR_037405	RefSeq	Homo sapiens microRNA 3611 (MIR3611), microRNA.	chr10	7.11	6.56	5.63	6.57	6.3	5.24	5.67	4.98
TC0300013736.hg.1	7.78	6.86	1.892	up	0.0355416	DLG1	discs, large homolog 1 (Drosophila)	coding	chr3	-	NM_001098424	197042560	197299300	10	3q29	1739	NM_001098424	RefSeq	Homo sapiens discs, large homolog 1 (Drosophila) (DLG1), transcript variant 1, mRNA.	chr3	8.5	8.27	7.53	6.8	6.87	6.72	7.26	6.59
TC1400007972.hg.1	6.19	5.27	1.892	up	0.0319052	T108901	Transcript identified by MiTranscriptome	lncrna	chr14	+	T108901	90848821	90849780	6	NA	NA	T108901	miTranscriptome	Transcript identified by MiTranscriptome	chr14	6.53	6.18	6.04	6.01	5.2	4.52	5.01	6.34
TC0600008562.hg.1	6.83	5.91	1.892	up	0.0292382	SENP6	SUMO1/sentrin specific peptidase 6	coding	chr6	+	NM_001100409	75601509	75718285	10	6q14.1	26054	NM_001100409	RefSeq	Homo sapiens SUMO1/sentrin specific peptidase 6 (SENP6), transcript variant 2, mRNA.	chr6	7.73	7.07	6.51	6.02	5.81	5.74	5.73	6.34
TC1500010321.hg.1	7.3	6.38	1.892	up	0.0261171	sheechabu	Transcript Identified by AceView	other	chr15	-	sheechabu.aAug10-unspliced	85782395	85782707	6	NA	NA	sheechabu.aAug10-unspliced	Ace View	Transcript Identified by AceView	chr15	8.2	7.23	7.21	6.56	6.14	6.86	6.41	6.12
TC1000012180.hg.1	7.92	7	1.892	up	0.0221346	blorruby	Transcript Identified by AceView	other	chr10	-	blorruby.aAug10-unspliced	126223771	126224266	6	NA	NA	blorruby.aAug10-unspliced	Ace View	Transcript Identified by AceView	chr10	8.73	7.97	7.83	7.17	7.51	6.67	6.96	6.85
TC1200008049.hg.1	7.76	6.84	1.892	up	0.0216313	T081527	Transcript identified by MiTranscriptome	lncrna	chr12	+	T081527	66018537	66027245	6	NA	NA	T081527	miTranscriptome	Transcript identified by MiTranscriptome	chr12	6.99	7.91	7.81	8.33	6.62	6.35	7.01	7.39
TC0500013365.hg.1	5.98	5.06	1.892	up	0.0197194	AC002428.1	GS1-39E22.1 (from geneSymbol)	lncRNA	chr5	-	ENST00000523722.1	135900269	135922307	10	NA	NA	ENST00000523722.1	lncRNAWiki	N/A	chr5	6.71	5.44	6.31	5.45	5.19	5.13	4.64	5.3
TC1700007674.hg.1	6.55	5.63	1.892	up	0.0192871	TADA2A	transcriptional adaptor 2A	coding	chr17	+	NM_001166105	37406874	37479730	10	17q12-q21	6871	NM_001166105	RefSeq	Homo sapiens transcriptional adaptor 2A (TADA2A), transcript variant 3, mRNA.	chr17	7	6.82	6.72	5.65	5.34	5.95	5.91	5.31
TC1700010627.hg.1	6.96	6.04	1.892	up	0.0185407	spoyslu	Transcript Identified by AceView	other	chr17	-	spoyslu.aAug10-unspliced	40499771	40500125	6	NA	NA	spoyslu.aAug10-unspliced	Ace View	Transcript Identified by AceView	chr17	7.64	6.67	7.29	6.22	6.28	6.01	5.65	6.21
TC1100009722.hg.1	7.48	6.56	1.892	up	0.0042789	T052662	Transcript identified by MiTranscriptome	lncrna	chr11	-	T052662	1130055	1130779	6	NA	NA	T052662	miTranscriptome	Transcript identified by MiTranscriptome	chr11	7.62	7.01	7.98	7.32	6.3	6.84	6.7	6.42
TC0700008904.hg.1	6.69	5.77	1.892	up	0.00359457	T331924	Transcript identified by MiTranscriptome	lncrna	chr7	+	T331924	118691503	118694604	6	NA	NA	T331924	miTranscriptome	Transcript identified by MiTranscriptome	chr7	6.68	6.56	7.06	6.46	5.5	6.31	5.5	5.78
TC1800006473.hg.1	6.84	5.92	1.892	up	0.000596212	lnc-NDC80-4:1	CTD-2015H3.1 (from geneSymbol)	lncRNA	chr18	+	lnc-NDC80-4:1	1780329	1782064	10	NA	NA	lnc-NDC80-4:1	lncRNAWiki	N/A	chr18	7.13	6.88	6.67	6.67	6.2	5.85	5.81	5.8
TC0300012245.hg.1	7.5	6.59	1.879	up	0.0473239	ZNF148	zinc finger protein 148	coding	chr3	-	NM_021964	125225561	125375354	10	3q21	7707	NM_021964	RefSeq	Homo sapiens zinc finger protein 148 (ZNF148), mRNA.	chr3	8.53	7.84	6.94	6.69	6.94	6.32	6.4	6.69
TC0700009841.hg.1	7.69	6.78	1.879	up	0.0445533	AF093117.1:77471..77522:rfam	microRNA mir-1302	Precursor_microRNA	chr7	+	AF093117.1:77471..77522:rfam	156152797	156152848	10	NA	NA	AF093117.1:77471..77522:rfam	RNACentral	microRNA mir-1302	chr7	8.91	7.32	7.39	7.15	7.11	6.4	6.95	6.66
TC0100011633.hg.1	7.58	6.67	1.879	up	0.0360716	rolor	Transcript Identified by AceView	other	chr1	+	rolor.aAug10-unspliced	219432852	219433521	6	NA	NA	rolor.aAug10-unspliced	Ace View	Transcript Identified by AceView	chr1	8.54	6.73	7.89	7.17	6.93	6.64	6.65	6.48
TC0100010896.hg.1	6.93	6.02	1.879	up	0.0274235	NONHSAT008397	Non-coding transcript identified by NONCODE	lncRNA	chr1	+	NONHSAT008397	184689926	184690146	10	NA	NA	NONHSAT008397	lncRNAWiki	Non-coding transcript identified by NONCODE	chr1	7.63	6.51	7.14	6.45	6.35	6.55	5.44	5.75
TC1900009538.hg.1	4.91	4	1.879	up	0.0269544	T167577	Transcript identified by MiTranscriptome: lncrna	lncrna	chr19	-	T167577	8402456	8403457	6	NA	NA	T167577	miTranscriptome	Transcript identified by MiTranscriptome: lncrna	chr19	5.87	4.29	4.89	4.58	4.28	4.04	3.54	4.13
TC2200008352.hg.1	7.2	6.29	1.879	up	0.0249189	tovaw	Transcript Identified by AceView	other	chr22	-	tovaw.aAug10-unspliced	27900396	27901367	6	NA	NA	tovaw.aAug10-unspliced	Ace View	Transcript Identified by AceView	chr22	8.05	6.93	6.69	7.12	6.54	6.78	5.94	5.91
TC0100013878.hg.1	6.73	5.82	1.879	up	0.0248898	rolybo	Transcript Identified by AceView	other	chr1	-	rolybo.aAug10-unspliced	41928371	41928821	6	NA	NA	rolybo.aAug10-unspliced	Ace View	Transcript Identified by AceView	chr1	6.92	6.5	7.36	6.13	5.4	5.47	6.53	5.87
TC1200009412.hg.1	6.87	5.96	1.879	up	0.0245199	shochy	Transcript Identified by AceView	other	chr12	+	shochy.aAug10-unspliced	130818655	130819161	6	NA	NA	shochy.aAug10-unspliced	Ace View	Transcript Identified by AceView	chr12	7.66	5.96	7.1	6.74	6.22	5.93	5.83	5.86
TC0800012319.hg.1	5.91	5	1.879	up	0.0241341	NR_105006	Homo sapiens long intergenic non-protein coding RNA 1111 (LINC01111), long non-coding RNA.	lncRNA	chr8	+	NR_105006	76406564	76524356	10	NA	NA	NR_105006	RefSeq	Homo sapiens long intergenic non-protein coding RNA 1111 (LINC01111), long non-coding RNA.	chr8	6.06	5.29	5.59	6.69	5.07	5.05	4.43	5.43
TC1300006933.hg.1	7.03	6.12	1.879	up	0.022619	himire.bAug10-unspliced	Transcript Identified by AceView	other	chr13	+	himire.bAug10-unspliced	39764584	39765127	6	NA	NA	himire.bAug10-unspliced	Ace View	Transcript Identified by AceView	chr13	7.06	6.3	7.5	7.26	6.52	6.37	5.39	6.2
TC1700008356.hg.1	7.28	6.37	1.879	up	0.0223036	T151059	Transcript identified by MiTranscriptome	lncrna	chr17	+	T151059	56825272	56832993	10	NA	NA	T151059	miTranscriptome	Transcript identified by MiTranscriptome	chr17	7.5	6.61	7.48	7.51	6.65	6.24	5.63	6.94
TC1300008874.hg.1	9.32	8.41	1.879	up	0.0218051	T094305	Transcript identified by MiTranscriptome	lncrna	chr13	-	T094305	47936774	47937126	6	NA	NA	T094305	miTranscriptome	Transcript identified by MiTranscriptome	chr13	9.77	8.77	9.94	8.81	8.02	8.46	8.29	8.88
TC1100009579.hg.1	7.06	6.15	1.879	up	0.019927	zermaby	Transcript Identified by AceView	other	chr11	+	zermaby.aAug10-unspliced	132501850	132502201	6	NA	NA	zermaby.aAug10-unspliced	Ace View	Transcript Identified by AceView	chr11	7.06	7.41	6.17	7.62	6.02	6.23	6.52	5.82
TC0600008940.hg.1	6.85	5.94	1.879	up	0.0165675	NONHSAT114180	Non-coding transcript identified by NONCODE	lncRNA	chr6	+	NONHSAT114180	103073998	103089893	10	NA	NA	NONHSAT114180	lncRNAWiki	Non-coding transcript identified by NONCODE	chr6	7.18	6.86	6.83	6.54	5.46	5.37	6.3	6.62
TC0X00009184.hg.1	5.66	4.75	1.879	up	0.014084	BEND2	BEN domain containing 2	coding	chrX	-	NM_001184767	18162931	18220904	10	Xp22.13	139105	NM_001184767	RefSeq	Homo sapiens BEN domain containing 2 (BEND2), transcript variant 2, mRNA.	chrX	6.22	5.68	5.83	4.93	4.95	4.49	4.43	5.14
TC1100011811.hg.1	7.73	6.82	1.879	up	0.0110469	CCDC90B	coiled-coil domain containing 90B	coding	chr11	-	NM_001286116	83259093	83286407	10	11q14.1	60492	NM_001286116	RefSeq	Homo sapiens coiled-coil domain containing 90B (CCDC90B), transcript variant 2, mRNA.	chr11	8.04	7.78	7.56	7.56	7.34	6.2	6.48	7.25
TC0X00008005.hg.1	6.29	5.38	1.879	up	0.00927198	Z69733.1	LL0XNC01-250H12.3 (from geneSymbol)	lncRNA	chrX	+	ENST00000445990.1	103491229	103500317	10	NA	NA	ENST00000445990.1	lncRNAWiki	N/A	chrX	6.78	6.09	6.36	5.92	5.02	5.07	5.47	5.96
TC1300010048.hg.1	5.79	4.88	1.879	up	0.0089827	FBXL3	F-box and leucine-rich repeat protein 3	coding	chr13	-	NM_012158	76999137	77027196	10	13q22	26224	NM_012158	RefSeq	Homo sapiens F-box and leucine-rich repeat protein 3 (FBXL3), mRNA.	chr13	5.9	5.95	6.16	5.15	4.67	5.11	5.26	4.5
TC1000012181.hg.1	6.44	5.53	1.879	up	0.00408672	starloy	Transcript Identified by AceView	other	chr10	-	starloy.aAug10-unspliced	126234235	126235856	6	NA	NA	starloy.aAug10-unspliced	Ace View	Transcript Identified by AceView	chr10	6.15	6.26	6.7	6.65	5.41	5.89	5.78	5.05
TC0500010185.hg.1	7.74	6.83	1.879	up	0.00401174	smagor	Transcript Identified by AceView	other	chr5	-	smagor.aAug10-unspliced	15628679	15629127	6	NA	NA	smagor.aAug10-unspliced	Ace View	Transcript Identified by AceView	chr5	7.68	7.6	8.11	7.56	6.49	6.84	6.61	7.38
TC0600011116.hg.1	5.72	4.81	1.879	up	0.0039128	SLC17A3	solute carrier family 17 (organic anion transporter), member 3	coding	chr6	-	NM_001098486	25833066	25882395	10	6p21.3	10786	NM_001098486	RefSeq	Homo sapiens solute carrier family 17 (organic anion transporter), member 3 (SLC17A3), transcript variant 1, mRNA.	chr6	6.16	5.64	5.85	5.25	5.08	4.48	4.69	4.99
TC1000011366.hg.1	5.69	4.78	1.879	up	0.00311308	RPL7P34	ribosomal protein L7 pseudogene 34 [gene_biotype:processed_pseudogene transcript_biotype:processed_pseudogene]	processed_pseudogene	chr10	-	ENST00000433316	88618223	88618934	10	NA	NA	ENST00000433316	ENSEMBL	ribosomal protein L7 pseudogene 34 [gene_biotype:processed_pseudogene transcript_biotype:processed_pseudogene]	chr10	5.7	5.39	5.99	5.66	4.57	4.98	4.39	5.18
TC2000007184.hg.1	6.37	5.46	1.879	up	0.00285546	ITCH	itchy E3 ubiquitin protein ligase	coding	chr20	+	NM_001257137	34363235	34511393	10	20q11.22	83737	NM_001257137	RefSeq	Homo sapiens itchy E3 ubiquitin protein ligase (ITCH), transcript variant 1, mRNA.	chr20	6.19	6.82	6.45	6.03	5.32	5.72	5.64	5.16
TC2200009278.hg.1	5.54	4.64	1.866	up	0.0493901	RBX1	ring-box 1, E3 ubiquitin protein ligase	coding	chr22	+	NM_014248	40951347	40973309	10	22q13.2	9978	NM_014248	RefSeq	Homo sapiens ring-box 1, E3 ubiquitin protein ligase (RBX1), mRNA.	chr22	6.74	5.65	4.98	4.78	4.53	4.61	4.63	4.78
TC0500009145.hg.1	7.98	7.08	1.866	up	0.0484414	RN7SL177P	RNA, 7SL, cytoplasmic 177, pseudogene [Source:HGNC Symbol;Acc:HGNC:46193]	misc_RNA	chr5	+	ENST00000476596	153755382	153755680	10	NA	NA	ENST00000476596	ENSEMBL	RNA, 7SL, cytoplasmic 177, pseudogene [Source:HGNC Symbol;Acc:HGNC:46193]	chr5	8.66	7.55	8.57	7.13	7.05	7.22	6.46	7.57
TC2200007609.hg.1	6.44	5.54	1.866	up	0.0466837	loror	Transcript Identified by AceView	other	chr22	+	loror.aAug10-unspliced	45236204	45236551	6	NA	NA	loror.aAug10-unspliced	Ace View	Transcript Identified by AceView	chr22	6.5	6.1	6.05	7.11	6.29	5.61	4.55	5.71
TC0600006887.hg.1	8.52	7.62	1.866	up	0.0421506	terskerbu	Transcript Identified by AceView	other	chr6	+	terskerbu.aAug10-unspliced	8592466	8593038	6	NA	NA	terskerbu.aAug10-unspliced	Ace View	Transcript Identified by AceView	chr6	8.44	7.63	8.71	9.28	7.74	8.25	7.14	7.36
TC0400007046.hg.1	6.26	5.36	1.866	up	0.0378671	NONHSAT095756	Non-coding transcript identified by NONCODE	lncRNA	chr4	+	NONHSAT095756	22366572	22367138	10	NA	NA	NONHSAT095756	lncRNAWiki	Non-coding transcript identified by NONCODE	chr4	7.39	5.6	6.1	5.96	5.29	4.98	5.57	5.58
TC1400009450.hg.1	6.15	5.25	1.866	up	0.0377948	zuzer	Transcript Identified by AceView	other	chr14	-	zuzer.aAug10-unspliced	65464280	65465475	6	NA	NA	zuzer.aAug10-unspliced	Ace View	Transcript Identified by AceView	chr14	5.97	5.48	7.27	5.87	5.26	5.57	4.98	5.21
TC1200010431.hg.1	9.59	8.69	1.866	up	0.0365876	T076947	Transcript identified by MiTranscriptome	lncrna	chr12	-	T076947	41142560	41155666	6	NA	NA	T076947	miTranscriptome	Transcript identified by MiTranscriptome	chr12	10.09	9.38	10.28	8.61	8.85	8.47	8.4	9.03
TC0700012814.hg.1	5.87	4.97	1.866	up	0.0354281	zeevuby	Transcript Identified by AceView	other	chr7	-	zeevuby.aAug10-unspliced	140541355	140541897	6	NA	NA	zeevuby.aAug10-unspliced	Ace View	Transcript Identified by AceView	chr7	6.36	5.74	6.2	5.16	5.24	5.01	4.13	5.5
TC2000007440.hg.1	7.59	6.69	1.866	up	0.0323528	LINC01728	RP5-1030M6.3 (from geneSymbol)	lncRNA	chr20	+	ENST00000428529.1	43892518	43895468	10	NA	NA	ENST00000428529.1	lncRNAWiki	N/A	chr20	8.57	6.78	7.79	7.22	6.68	6.9	6.48	6.68
TC0600009760.hg.1	6.79	5.89	1.866	up	0.0294971	smujer	Transcript Identified by AceView	other	chr6	+	smujer.aAug10-unspliced	147410218	147411481	6	NA	NA	smujer.aAug10-unspliced	Ace View	Transcript Identified by AceView	chr6	6.2	7.25	6.84	6.88	5.68	5.89	5.24	6.75
TC1200011758.hg.1	8.65	7.75	1.866	up	0.0235068	T085498	Transcript identified by MiTranscriptome	lncrna	chr12	-	T085498	104215396	104217154	6	NA	NA	T085498	miTranscriptome	Transcript identified by MiTranscriptome	chr12	9.27	7.71	8.94	8.67	7.53	7.94	7.56	7.99
TC0900011742.hg.1	7.11	6.21	1.866	up	0.0224372	shoterbu	Transcript Identified by AceView	other	chr9	-	shoterbu.aAug10-unspliced	130602230	130602642	6	NA	NA	shoterbu.aAug10-unspliced	Ace View	Transcript Identified by AceView	chr9	7.24	6.8	7.16	7.24	6.45	6.73	5.22	6.46
TC0X00008951.hg.1	6.48	5.58	1.866	up	0.0196208	chojo	Transcript Identified by AceView	other	chrX	-	chojo.aAug10-unspliced	3837817	3838341	6	NA	NA	chojo.aAug10-unspliced	Ace View	Transcript Identified by AceView	chrX	6.62	6.75	6.8	5.77	4.97	6.15	5.48	5.73
TC1600009510.hg.1	6.95	6.05	1.866	up	0.0189656	ENST00000565178.1	N/A	lncRNA	chr16	-	ENST00000565178.1	15018106	15020488	10	NA	NA	ENST00000565178.1	lncRNAWiki	N/A	chr16	7.35	6.46	6.53	7.44	6.09	6.52	5.49	6.12
TC0300011559.hg.1	5.85	4.95	1.866	up	0.0182756	RNU7-119P	RNA, U7 small nuclear 119 pseudogene (from HGNC RNU7-119P)	snRNA	chr3	-	uc062lok.1	73593940	73594002	10	NA	NA	uc062lok.1	UCSC Genes	RNA, U7 small nuclear 119 pseudogene [Source:HGNC Symbol;Acc:HGNC:45653]	chr3	6.2	5.31	5.69	6.2	4.3	5.35	5.38	4.78
TC1300008191.hg.1	8.04	7.14	1.866	up	0.0178476	NONHSAT032188	Non-coding transcript identified by NONCODE	lncRNA	chr13	-	NONHSAT032188	18572756	18575938	10	NA	NA	NONHSAT032188	lncRNAWiki	Non-coding transcript identified by NONCODE	chr13	7.49	7.91	8.64	8.13	6.53	7.09	7.67	7.27
TC0900011263.hg.1	6.25	5.35	1.866	up	0.013818	T365048	Transcript identified by MiTranscriptome: lncrna	lncrna	chr9	-	T365048	113432047	113437837	6	NA	NA	T365048	miTranscriptome	Transcript identified by MiTranscriptome: lncrna	chr9	6.56	6.45	6.37	5.61	4.87	5.8	5.05	5.67
TC1000012239.hg.1	6.29	5.39	1.866	up	0.0131587	NONHSAT016974	Non-coding transcript identified by NONCODE	lncRNA	chr10	-	NONHSAT016974	128295805	128296005	10	NA	NA	NONHSAT016974	lncRNAWiki	Non-coding transcript identified by NONCODE	chr10	6.22	5.8	6.86	6.29	5.86	5.68	5.02	5.02
TC1600008078.hg.1	5.69	4.79	1.866	up	0.0124496	AC009161.1	havana:known chromosome:GRCh38:16:62357371:62357746:1 gene:ENSG00000237901 gene_biotype:processed_pseudogene transcript_biotype:processed_pseudogene	processed_pseudogene	chr16	+	ENST00000417306	62357371	62357746	10	NA	NA	ENST00000417306	ENSEMBL	havana:known chromosome:GRCh38:16:62357371:62357746:1 gene:ENSG00000237901 gene_biotype:processed_pseudogene transcript_biotype:processed_pseudogene	chr16	6.14	5.36	5.34	5.9	5.09	5.21	4.66	4.2
TC0700013103.hg.1	7.25	6.35	1.866	up	0.00835887	AC104692.1	JP 2015513906-A/149: Stem Cell Microparticles. (from mRNA HZ082792)	Precursor_microRNA	chr7	-	uc033aqc.2	152267507	152267611	10	NA	NA	uc033aqc.2	UCSC Genes	N/A	chr7	7.25	7.36	7.01	7.39	5.76	7.03	6.41	6.21
TC0300012328.hg.1	6.78	5.88	1.866	up	0.0062683	norborbu	Transcript Identified by AceView	other	chr3	-	norborbu.aAug10	128012974	128030013	6	NA	NA	norborbu.aAug10	Ace View	Transcript Identified by AceView	chr3	6.39	7.23	6.6	6.9	5.66	5.96	6.36	5.55
TC1600009572.hg.1	11.06	10.16	1.866	up	0.00625549	NONHSAT140800	Non-coding transcript identified by NONCODE	lncRNA	chr16	-	NONHSAT140800	16637255	16637530	10	NA	NA	NONHSAT140800	lncRNAWiki	Non-coding transcript identified by NONCODE	chr16	10.83	11.23	11.36	10.84	10.3	10.51	9.52	10.33
TC1000008108.hg.1	5.88	4.98	1.866	up	0.00602114	T044410	Transcript identified by MiTranscriptome	lncrna	chr10	+	T044410	75572607	75572816	6	NA	NA	T044410	miTranscriptome	Transcript identified by MiTranscriptome	chr10	6.07	6.32	5.78	5.37	5.43	4.93	4.7	4.86
TC0600010130.hg.1	6.23	5.33	1.866	up	0.00587033	kasoya	Transcript Identified by AceView	other	chr6	+	kasoya.aAug10-unspliced	163510522	163511978	6	NA	NA	kasoya.aAug10-unspliced	Ace View	Transcript Identified by AceView	chr6	6.19	5.77	6.36	6.6	5.26	5.85	5.23	4.97
TC2000006760.hg.1	8.55	7.65	1.866	up	0.00457709	RN7SL864P	RNA, 7SL, cytoplasmic 864, pseudogene [Source:HGNC Symbol;Acc:HGNC:46880]	misc_RNA	chr20	+	ENST00000493457	14223041	14223330	10	NA	NA	ENST00000493457	ENSEMBL	RNA, 7SL, cytoplasmic 864, pseudogene [Source:HGNC Symbol;Acc:HGNC:46880]	chr20	8.66	8.47	8.86	8.21	7.66	8.11	7.15	7.67
TC1400009128.hg.1	5.54	4.64	1.866	up	0.00432703	CDKL1	cyclin-dependent kinase-like 1 (CDC2-related kinase)	coding	chr14	-	NM_001282236	50329404	50416461	10	14q21.3	8814	NM_001282236	RefSeq	Homo sapiens cyclin-dependent kinase-like 1 (CDC2-related kinase) (CDKL1), transcript variant 2, mRNA.	chr14	5.95	5.44	5.79	4.98	4.7	4.36	4.74	4.77
TC0300009468.hg.1	7.54	6.64	1.866	up	0.00417468	PRKCI	protein kinase C, iota	coding	chr3	+	NM_002740	170222365	170305982	10	3q26.3	5584	NM_002740	RefSeq	Homo sapiens protein kinase C, iota (PRKCI), mRNA.	chr3	7.97	7.64	7.13	7.41	6.64	6.64	7.01	6.28
TC0600010508.hg.1	7.21	6.31	1.866	up	0.0013465	NONHSAT106700	Non-coding transcript identified by NONCODE	lncRNA	chr6	-	NONHSAT106700	2584665	2586499	10	NA	NA	NONHSAT106700	lncRNAWiki	Non-coding transcript identified by NONCODE	chr6	6.98	7.45	7.12	7.3	6.05	6.72	6.23	6.23
TC0100015838.hg.1	8.03	7.14	1.853	up	0.0474037	LCEP4	havana:known chromosome:GRCh38:1:152644393:152644717:-1 gene:ENSG00000226947 gene_biotype:unprocessed_pseudogene transcript_biotype:unprocessed_pseudogene	unprocessed_pseudogene	chr1	-	ENST00000422768	152644225	152649266	10	NA	NA	ENST00000422768	ENSEMBL	havana:known chromosome:GRCh38:1:152644393:152644717:-1 gene:ENSG00000226947 gene_biotype:unprocessed_pseudogene transcript_biotype:unprocessed_pseudogene	chr1	9.01	7.85	8.07	7.18	6.63	7.62	7.27	7.05
TC1400008789.hg.1	6.79	5.9	1.853	up	0.0447302	MIR3171	microRNA 3171;mature miRNA;hsa-miR-3171	Precursor_microRNA	chr14	-	NR_130461	27633205	27633278	10	NA	NA	NR_130461	RefSeq	Homo sapiens microRNA 3171 (MIR3171), microRNA.	chr14	7.59	6.62	5.98	6.96	6.24	5.22	6.37	5.77
TC0400010084.hg.1	7.3	6.41	1.853	up	0.0416105	LINC01096	long intergenic non-protein coding RNA 1096	ncRNA	chr4	-	NR_015450	13546075	13548040	10	4p15.33	285548	NR_015450	RefSeq	Homo sapiens long intergenic non-protein coding RNA 1096 (LINC01096), long non-coding RNA.	chr4	8.43	6.9	7.26	6.6	6.41	6.57	6.06	6.58
TC1300006903.hg.1	10.76	9.87	1.853	up	0.0247653	sysherbu	Transcript Identified by AceView	other	chr13	+	sysherbu.aAug10-unspliced	37607417	37607940	6	NA	NA	sysherbu.aAug10-unspliced	Ace View	Transcript Identified by AceView	chr13	10.05	10.96	11.09	10.95	9.41	9.46	10.03	10.57
TC0700013260.hg.1	7.25	6.36	1.853	up	0.0220171	smorzerby	Transcript Identified by AceView	other	chr7	-	smorzerby.aAug10-unspliced	157677257	157677767	6	NA	NA	smorzerby.aAug10-unspliced	Ace View	Transcript Identified by AceView	chr7	8.05	7.09	6.73	7.12	6.65	6.77	5.93	6.08
TC1000011110.hg.1	7.21	6.32	1.853	up	0.0213065	T044463	Transcript identified by MiTranscriptome	lncrna	chr10	-	T044463	76724845	76769127	6	NA	NA	T044463	miTranscriptome	Transcript identified by MiTranscriptome	chr10	7.04	7.57	7.17	7.08	6.31	6.95	5.42	6.6
TC1700010220.hg.1	5.4	4.51	1.853	up	0.0180749	myror	Transcript Identified by AceView	other	chr17	-	myror.aAug10-unspliced	28895085	28897295	6	NA	NA	myror.aAug10-unspliced	Ace View	Transcript Identified by AceView	chr17	4.91	5.1	6.28	5.3	4.42	4.28	4.46	4.88
TC0500013321.hg.1	10.25	9.36	1.853	up	0.0172346	GTF2H2	general transcription factor IIH subunit 2	coding	chr5	-	OTTHUMT00000372631	71034973	71067692	10	5q13.2	2966	OTTHUMT00000372631	Havana transcript	general transcription factor IIH, polypeptide 2, 44kDa[gene_biotype:protein_coding transcript_biotype:nonsense_mediated_decay]	chr5	10.47	10.52	9.59	10.4	8.8	9.17	9.53	9.93
TC0X00009141.hg.1	6.46	5.57	1.853	up	0.0153099	beevar	Transcript Identified by AceView	other	chrX	-	beevar.aAug10-unspliced	15838429	15839454	6	NA	NA	beevar.aAug10-unspliced	Ace View	Transcript Identified by AceView	chrX	6.79	6.02	7	6.02	5.68	5.29	6.05	5.27
TC0700011604.hg.1	8.34	7.45	1.853	up	0.0140914	smarko	Transcript Identified by AceView	other	chr7	-	smarko.aAug10-unspliced	78152118	78152671	6	NA	NA	smarko.aAug10-unspliced	Ace View	Transcript Identified by AceView	chr7	8.1	8.47	8.42	8.37	7.17	6.94	8.31	7.38
TC0X00009348.hg.1	6.23	5.34	1.853	up	0.0136376	skeetoy	Transcript Identified by AceView	other	chrX	-	skeetoy.aAug10-unspliced	33512598	33513147	6	NA	NA	skeetoy.aAug10-unspliced	Ace View	Transcript Identified by AceView	chrX	5.88	6.2	6.85	5.99	4.88	5.09	5.48	5.89
TC0400007716.hg.1	14.38	13.49	1.853	up	0.0134982	raswawby	Transcript Identified by AceView	other	chr4	+	raswawby.aAug10-unspliced	67656810	67657144	6	NA	NA	raswawby.aAug10-unspliced	Ace View	Transcript Identified by AceView	chr4	13.72	14.79	14.54	14.45	13.32	14.03	13.53	13.1
TC0500006869.hg.1	7.99	7.1	1.853	up	0.0121279	LOC100288979	Transcript Identified by AceView, Entrez Gene ID(s) 100288979	other	chr5	+	LOC100288979.aAug10-unspliced	17210539	17211069	6	NA	NA	LOC100288979.aAug10-unspliced	Ace View	Transcript Identified by AceView, Entrez Gene ID(s) 100288979	chr5	7.56	7.99	8.08	8.33	6.69	6.86	7.03	7.83
TC1000010404.hg.1	15.82	14.93	1.853	up	0.0112113	NONHSAT012863	Non-coding transcript identified by NONCODE	lncRNA	chr10	-	NONHSAT012863	42299023	42301513	10	NA	NA	NONHSAT012863	lncRNAWiki	Non-coding transcript identified by NONCODE	chr10	15.79	16	16.13	15.35	14.87	14.56	14.65	15.62
TC1800007081.hg.1	7.63	6.74	1.853	up	0.0106097	NR_039771	Homo sapiens microRNA 3975 (MIR3975), microRNA.	Precursor_microRNA	chr18	+	NR_039771	35591737	35591806	10	NA	NA	NR_039771	RefSeq	Homo sapiens microRNA 3975 (MIR3975), microRNA.	chr18	7.47	7.13	7.47	8.47	6.84	6.74	6.62	6.75
TC0X00009062.hg.1	9.49	8.6	1.853	up	0.0104695	plerder.bAug10-unspliced	Transcript Identified by AceView	other	chrX	-	plerder.bAug10-unspliced	10817640	10818173	6	NA	NA	plerder.bAug10-unspliced	Ace View	Transcript Identified by AceView	chrX	9.78	8.87	10.02	9.3	8.89	8.32	8.39	8.78
TC1400007277.hg.1	6.03	5.14	1.853	up	0.00766368	RNU6-1204P	RNA, U6 small nuclear 1204, pseudogene (from HGNC RNU6-1204P)	snRNA	chr14	+	uc059bvx.1	56824986	56825092	10	NA	NA	uc059bvx.1	UCSC Genes	RNA, U6 small nuclear 1204, pseudogene [Source:HGNC Symbol;Acc:HGNC:48167]	chr14	6.51	5.81	6.27	5.54	5.44	5.34	5.02	4.76
TC0700013544.hg.1	6.69	5.8	1.853	up	0.00742833	PSMA2	proteasome subunit alpha 2	coding	chr7	-	NM_002787	42916857	42932223	10	7p13	5683	NM_002787	RefSeq	Homo sapiens proteasome subunit alpha 2 (PSMA2), mRNA.	chr7	7.08	6.23	7.11	6.32	5.86	6.1	5.57	5.65
TC0100009065.hg.1	12.35	11.46	1.853	up	0.00712856	lupabu	Transcript Identified by AceView	other	chr1	+	lupabu.aAug10-unspliced	93510472	93511305	6	NA	NA	lupabu.aAug10-unspliced	Ace View	Transcript Identified by AceView	chr1	12.3	12.77	11.9	12.42	11.84	11.25	11.05	11.72
TC1500009163.hg.1	5.67	4.78	1.853	up	0.00651282	veypor	Transcript Identified by AceView	other	chr15	-	veypor.aAug10-unspliced	41653727	41654171	6	NA	NA	veypor.aAug10-unspliced	Ace View	Transcript Identified by AceView	chr15	6.06	5.19	5.82	5.61	4.37	4.62	5.16	4.98
TC0X00010173.hg.1	5.09	4.2	1.853	up	0.00627721	T376838	Transcript identified by MiTranscriptome	lncrna	chrX	-	T376838	81324745	81329545	6	NA	NA	T376838	miTranscriptome	Transcript identified by MiTranscriptome	chrX	5.42	5.5	4.96	4.48	4.21	3.96	4.42	4.22
TC0X00006735.hg.1	7.62	6.73	1.853	up	0.00594559	nirara	Transcript Identified by AceView	other	chrX	+	nirara.aAug10-unspliced	19062438	19063008	6	NA	NA	nirara.aAug10-unspliced	Ace View	Transcript Identified by AceView	chrX	7.58	7.87	7.97	7.04	6.51	6.99	6.94	6.49
TC0900009748.hg.1	6.5	5.61	1.853	up	0.00589209	T356646	Transcript identified by MiTranscriptome	lncrna	chr9	-	T356646	24704454	24794517	6	NA	NA	T356646	miTranscriptome	Transcript identified by MiTranscriptome	chr9	6.34	6.67	6.82	6.17	6.12	5.47	5.69	5.16
TC0200010355.hg.1	6.8	5.91	1.853	up	0.00565324	AC010746.2	AC010746.3 (from geneSymbol)	lncRNA	chr2	+	ENST00000442984.1	197311393	197312740	10	NA	NA	ENST00000442984.1	lncRNAWiki	N/A	chr2	7.36	6.54	6.38	6.93	6.02	6.18	5.8	5.65
TC0X00008075.hg.1	6.77	5.88	1.853	up	0.00421419	lnc-PRPS1-1:1	Transcript Originally Identified by LNCipedia, alternate transcript name: NONHSAT138122	lncRNA	chrX	+	lnc-PRPS1-1:1	107704424	107708628	10	NA	NA	lnc-PRPS1-1:1	lncRNAWiki	Transcript Originally Identified by LNCipedia, alternate transcript name: NONHSAT138122	chrX	6.28	6.98	7.15	6.66	5.89	6.02	5.52	6.09
TC1600010538.hg.1	8.75	7.86	1.853	up	0.0041322	koywoybu	Transcript Identified by AceView	other	chr16	-	koywoybu.aAug10-unspliced	62209545	62209977	6	NA	NA	koywoybu.aAug10-unspliced	Ace View	Transcript Identified by AceView	chr16	8.44	8.54	8.78	9.23	7.47	7.81	8.16	7.99
TC1500009191.hg.1	7.5	6.61	1.853	up	0.00327325	AC018362.1	RP11-265N6.1 (from geneSymbol)	lncRNA	chr15	-	ENST00000564805.1	42531867	42532840	10	NA	NA	ENST00000564805.1	lncRNAWiki	N/A	chr15	7.67	7.88	7.02	7.41	6.79	6.29	6.6	6.74
TC1700009773.hg.1	7.58	6.69	1.853	up	0.0026655	T141884	Transcript identified by MiTranscriptome	lncrna	chr17	-	T141884	11412967	11413607	6	NA	NA	T141884	miTranscriptome	Transcript identified by MiTranscriptome	chr17	7.72	7.64	7.48	7.48	7.21	6.72	6.27	6.56
TC0800010473.hg.1	5.22	4.33	1.853	up	0.00221483	fakor	Transcript Identified by AceView	other	chr8	-	fakor.aAug10-unspliced	54460928	54461472	6	NA	NA	fakor.aAug10-unspliced	Ace View	Transcript Identified by AceView	chr8	5.14	5.27	4.92	5.54	4.32	3.98	4.69	4.34
TC0500010649.hg.1	9.4	8.52	1.84	up	0.0494844	RNU6-381P	RNA, U6 small nuclear 381, pseudogene (from HGNC RNU6-381P)	snRNA	chr5	-	uc063dkl.1	44066624	44066731	10	NA	NA	uc063dkl.1	UCSC Genes	RNA, U6 small nuclear 381, pseudogene [Source:HGNC Symbol;Acc:HGNC:47344]	chr5	9.85	8.81	9.95	8.98	9.39	8.37	8.46	7.86
TC0200006635.hg.1	6.43	5.55	1.84	up	0.0484967	T184151	Transcript identified by MiTranscriptome	lncrna	chr2	+	T184151	9022915	9047345	6	NA	NA	T184151	miTranscriptome	Transcript identified by MiTranscriptome	chr2	6.64	5.6	6.95	6.52	4.89	5.85	5.2	6.28
TC0200012705.hg.1	8.51	7.63	1.84	up	0.0429731	plordaw	Transcript Identified by AceView	other	chr2	-	plordaw.aAug10	60311882	60316025	6	NA	NA	plordaw.aAug10	Ace View	Transcript Identified by AceView	chr2	8.07	7.81	9.23	8.94	7.15	8.25	7.38	7.75
TC1600006936.hg.1	8.73	7.85	1.84	up	0.0371058	vopa	Transcript Identified by AceView	other	chr16	+	vopa.aAug10-unspliced	11872679	11873543	6	NA	NA	vopa.aAug10-unspliced	Ace View	Transcript Identified by AceView	chr16	8.55	8.95	8.97	8.44	8.01	8.84	7.22	7.33
TC0700013582.hg.1	7.58	6.7	1.84	up	0.0340949	hsa_circ_0080988	Salzman2013 INTERGENIC best transcript None	Circle RNA	chr7	-	hsa_circ_0080988	91800994	91827480	10	NA	NA	hsa_circ_0080988	circbase	Salzman2013 INTERGENIC best transcript None	chr7	7.83	8.39	7.48	6.61	6.53	6.8	6.97	6.48
TC0400011755.hg.1	6.58	5.7	1.84	up	0.0335146	T270729	Transcript identified by MiTranscriptome	lncrna	chr4	-	T270729	122589679	122604432	10	NA	NA	T270729	miTranscriptome	Transcript identified by MiTranscriptome	chr4	7.24	5.67	7.2	6.22	5.76	5.75	5.54	5.75
TC0X00009801.hg.1	8.81	7.93	1.84	up	0.0330416	MTND2P24	MT-ND2 pseudogene 24 [gene_biotype:processed_pseudogene transcript_biotype:processed_pseudogene]	processed_pseudogene	chrX	-	ENST00000453434	55179194	55179999	10	NA	NA	ENST00000453434	ENSEMBL	MT-ND2 pseudogene 24 [gene_biotype:processed_pseudogene transcript_biotype:processed_pseudogene]	chrX	9.22	9.11	9.23	7.7	7.71	8.18	7.79	8.04
TC1000010493.hg.1	6.38	5.5	1.84	up	0.0286691	OR13A1	olfactory receptor, family 13, subfamily A, member 1	coding	chr10	-	NM_001004297	45302654	45315608	10	10q11.21	79290	NM_001004297	RefSeq	Homo sapiens olfactory receptor, family 13, subfamily A, member 1 (OR13A1), mRNA.	chr10	6.88	6.28	6.43	5.95	5.25	5.56	4.84	6.35
TC1500007214.hg.1	8.29	7.41	1.84	up	0.0285729	T116638	Transcript identified by MiTranscriptome	lncrna	chr15	+	T116638	50852519	50866560	6	NA	NA	T116638	miTranscriptome	Transcript identified by MiTranscriptome	chr15	8.45	8.28	7.94	8.47	8.39	6.76	7.13	7.34
TC0400006928.hg.1	5.89	5.01	1.84	up	0.0271442	AC093777.1	Small nucleolar RNA SNORA63 [gene_biotype:snoRNA transcript_biotype:snoRNA]	snoRNA	chr4	+	ENST00000365579	14690710	14690832	10	NA	NA	ENST00000365579	ENSEMBL	Small nucleolar RNA SNORA63 [gene_biotype:snoRNA transcript_biotype:snoRNA]	chr4	6.3	5.7	6.48	5.1	4.5	5.31	4.97	5.28
TC0700012130.hg.1	7.56	6.68	1.84	up	0.0266561	lnc-RELN-1:1	Transcript Originally Identified by LNCipedia, alternate transcript name: NONHSAT122560	lncRNA	chr7	-	lnc-RELN-1:1	104001835	104032179	10	NA	NA	lnc-RELN-1:1	lncRNAWiki	Transcript Originally Identified by LNCipedia, alternate transcript name: NONHSAT122560	chr7	8.08	7.76	7.27	7.12	7.34	6.9	6	6.48
TC1000011123.hg.1	7.56	6.68	1.84	up	0.0255067	COX6CP15	cytochrome c oxidase subunit VIc pseudogene 15 [gene_biotype:processed_pseudogene transcript_biotype:processed_pseudogene]	processed_pseudogene	chr10	-	ENST00000426313	77433572	77433782	10	NA	NA	ENST00000426313	ENSEMBL	cytochrome c oxidase subunit VIc pseudogene 15 [gene_biotype:processed_pseudogene transcript_biotype:processed_pseudogene]	chr10	7.39	7.66	6.83	8.36	7.12	6.4	6.75	6.46
TC0100009102.hg.1	4.54	3.66	1.84	up	0.025174	ABCD3.vaAug10-unspliced	Transcript Identified by AceView, Entrez Gene ID(s) 5825	other	chr1	+	ABCD3.vaAug10-unspliced	94521491	94522026	6	NA	NA	ABCD3.vaAug10-unspliced	Ace View	Transcript Identified by AceView, Entrez Gene ID(s) 5825	chr1	5.49	4.22	4.53	3.9	3.86	3.71	3.44	3.64
TC0900010340.hg.1	6.96	6.08	1.84	up	0.0225779	flarshee	Transcript Identified by AceView	other	chr9	-	flarshee.aAug10-unspliced	69144153	69144689	6	NA	NA	flarshee.aAug10-unspliced	Ace View	Transcript Identified by AceView	chr9	7.01	7.31	7.07	6.46	6.19	5.23	6.34	6.58
TC0200007547.hg.1	6.59	5.71	1.84	up	0.0220699	T189261	Transcript identified by MiTranscriptome	lncrna	chr2	+	T189261	49601752	49659972	10	NA	NA	T189261	miTranscriptome	Transcript identified by MiTranscriptome	chr2	7.33	6.3	6.27	6.45	5.82	5.07	6.18	5.79
TC1100007696.hg.1	8.07	7.19	1.84	up	0.0213502	pyplu	Transcript Identified by AceView	other	chr11	+	pyplu.aAug10-unspliced	57786858	57788059	6	NA	NA	pyplu.aAug10-unspliced	Ace View	Transcript Identified by AceView	chr11	8.42	7.45	8.52	7.91	6.96	7.77	7.36	6.65
TC0600010993.hg.1	6.79	5.91	1.84	up	0.0191164	marome.bAug10-unspliced	Transcript Identified by AceView	other	chr6	-	marome.bAug10-unspliced	20139573	20140107	6	NA	NA	marome.bAug10-unspliced	Ace View	Transcript Identified by AceView	chr6	6.66	6.67	7.45	6.37	5.81	6.57	5.45	5.82
TC0400008293.hg.1	8.62	7.74	1.84	up	0.0165128	T268855	Transcript identified by MiTranscriptome: lncrna	lncrna	chr4	+	T268855	103022344	103023806	6	NA	NA	T268855	miTranscriptome	Transcript identified by MiTranscriptome: lncrna	chr4	7.91	8.61	9.1	8.85	7.28	7.95	8.13	7.61
TC1200011719.hg.1	6.39	5.51	1.84	up	0.0148422	CCDC53	coiled-coil domain containing 53	coding	chr12	-	NM_001301107	102012840	102062149	10	12q23.2	51019	NM_001301107	RefSeq	Homo sapiens coiled-coil domain containing 53 (CCDC53), transcript variant 2, mRNA.	chr12	6.78	6.03	6.95	5.81	5.49	5.14	5.82	5.59
TC1100012808.hg.1	5.58	4.7	1.84	up	0.0119496	AP003327.1	havana:known chromosome:GRCh38:11:129788064:129788190:-1 gene:ENSG00000255188 gene_biotype:processed_pseudogene transcript_biotype:processed_pseudogene	processed_pseudogene	chr11	-	ENST00000529684	129788064	129788190	10	NA	NA	ENST00000529684	ENSEMBL	havana:known chromosome:GRCh38:11:129788064:129788190:-1 gene:ENSG00000255188 gene_biotype:processed_pseudogene transcript_biotype:processed_pseudogene	chr11	5.52	5.07	6.32	5.4	4.47	5.02	4.53	4.78
TC1200008018.hg.1	5.53	4.65	1.84	up	0.0104674	RNU6ATAC42P	RNA, U6atac small nuclear 42, pseudogene [gene_biotype:snRNA transcript_biotype:snRNA]	snRNA	chr12	+	ENST00000408637	64939023	64939117	10	NA	NA	ENST00000408637	ENSEMBL	RNA, U6atac small nuclear 42, pseudogene [gene_biotype:snRNA transcript_biotype:snRNA]	chr12	6.26	5.61	5.12	5.14	4.62	4.94	4.56	4.48
TC0600014146.hg.1	5.1	4.22	1.84	up	0.00917379	LOC101928540	uncharacterized LOC101928540	ncRNA	chr6	+	NR_125859	75383186	75458900	10	6q14.1	101928540	NR_125859	RefSeq	Homo sapiens uncharacterized LOC101928540 (LOC101928540), long non-coding RNA.	chr6	5.77	4.83	4.96	4.84	4.46	4.06	4.51	3.87
TC1300006827.hg.1	5.7	4.82	1.84	up	0.00849762	T092668	Transcript identified by MiTranscriptome	lncrna	chr13	+	T092668	33243831	33245208	6	NA	NA	T092668	miTranscriptome	Transcript identified by MiTranscriptome	chr13	6.35	5.73	5.47	5.27	4.44	5.13	4.82	4.87
TC1000008060.hg.1	13.67	12.79	1.84	up	0.00831937	joswuby	Transcript Identified by AceView	other	chr10	+	joswuby.aAug10-unspliced	74048846	74049178	6	NA	NA	joswuby.aAug10-unspliced	Ace View	Transcript Identified by AceView	chr10	13.89	13.63	13.85	13.31	12.85	13	12.12	13.19
TC0800008779.hg.1	17.5	16.62	1.84	up	0.00593462	ENST00000627085	Metazoan signal recognition particle RNA [Source:RFAM;Acc:RF00017]	misc_RNA	chr8	+	ENST00000627085	124838058	124838331	10	NA	NA	ENST00000627085	ENSEMBL	Metazoan signal recognition particle RNA [Source:RFAM;Acc:RF00017]	chr8	17.76	17.53	17.69	17	16.7	16.51	16.2	17.05
TC1500007119.hg.1	6.77	5.89	1.84	up	0.00576285	NONHSAT042237	Non-coding transcript identified by NONCODE	lncRNA	chr15	+	NONHSAT042237	45361826	45362051	10	NA	NA	NONHSAT042237	lncRNAWiki	Non-coding transcript identified by NONCODE	chr15	7.22	6.89	6.38	6.6	5.85	5.86	5.53	6.33
TC1400008413.hg.1	7.24	6.36	1.84	up	0.00497927	AL049840.6	RP11-73M18.8 (from geneSymbol)	lncRNA	chr14	+	ENST00000602422.1	103696353	103697163	10	NA	NA	ENST00000602422.1	lncRNAWiki	N/A	chr14	6.97	7.14	7.87	6.99	6.16	6.21	6.5	6.58
TC0600012930.hg.1	6.82	5.94	1.84	up	0.00348154	T310062	Transcript identified by MiTranscriptome	lncrna	chr6	-	T310062	113994652	113999588	6	NA	NA	T310062	miTranscriptome	Transcript identified by MiTranscriptome	chr6	7.36	6.42	6.9	6.6	5.94	6	5.74	6.07
TC0700006548.hg.1	12.45	11.57	1.84	up	0.003114	T317466	Transcript identified by MiTranscriptome	lncrna	chr7	+	T317466	2320076	2328503	6	NA	NA	T317466	miTranscriptome	Transcript identified by MiTranscriptome	chr7	12.44	12.19	12.4	12.76	11.54	11.1	11.78	11.87
TC0700011687.hg.1	5.1	4.22	1.84	up	0.000686656	AC005009.1	AC005009.1 (from geneSymbol)	lncRNA	chr7	-	ENST00000423979.1	86775081	86776022	10	NA	NA	ENST00000423979.1	lncRNAWiki	N/A	chr7	5.34	4.94	4.99	5.14	4.43	3.97	4.35	4.14
TC1300007720.hg.1	6.86	5.99	1.828	up	0.0493847	spawnor	Transcript Identified by AceView	other	chr13	+	spawnor.aAug10-unspliced	93592621	93597025	6	NA	NA	spawnor.aAug10-unspliced	Ace View	Transcript Identified by AceView	chr13	7.29	5.85	7.59	6.7	5.76	5.81	5.82	6.56
TC2200008146.hg.1	6.1	5.23	1.828	up	0.0453222	RSPH14	radial spoke head 14 homolog (Chlamydomonas)	coding	chr22	-	NM_014433	23059415	23145021	10	22q11.2	27156	NM_014433	RefSeq	Homo sapiens radial spoke head 14 homolog (Chlamydomonas) (RSPH14), mRNA.	chr22	7.21	5.93	6.06	5.22	5.21	5.27	5	5.43
TC0900011194.hg.1	10.21	9.34	1.828	up	0.0447267	RNY4P18	RNA, Ro-associated Y4 pseudogene 18 [Source:HGNC Symbol;Acc:HGNC:34068]	misc_RNA	chr9	-	ENST00000391107	111097325	111097413	10	NA	NA	ENST00000391107	ENSEMBL	RNA, Ro-associated Y4 pseudogene 18 [Source:HGNC Symbol;Acc:HGNC:34068]	chr9	11.02	10.29	10.01	9.53	8.75	9.58	9.01	10
TC0200014042.hg.1	12.29	11.42	1.828	up	0.0443612	norswawby	Transcript Identified by AceView	other	chr2	-	norswawby.aAug10-unspliced	120024763	120025276	6	NA	NA	norswawby.aAug10-unspliced	Ace View	Transcript Identified by AceView	chr2	11.34	12.6	13.08	12.15	11.14	11.4	11.16	11.97
TC0X00010978.hg.1	7.19	6.32	1.828	up	0.0394233	lnc-SPANXA2-2:1	XXyac-YR29IB3.1 (from geneSymbol)	lncRNA	chrX	-	lnc-SPANXA2-2:1	140681106	140687705	10	NA	NA	lnc-SPANXA2-2:1	lncRNAWiki	N/A	chrX	7.54	6.98	7.62	6.62	5.68	7.07	5.91	6.63
TC0100015735.hg.1	6.78	5.91	1.828	up	0.0390196	NONHSAT006305	Non-coding transcript identified by NONCODE	lncRNA	chr1	-	NONHSAT006305	150544932	150545630	10	NA	NA	NONHSAT006305	lncRNAWiki	Non-coding transcript identified by NONCODE	chr1	7.67	6.45	6.23	6.77	5.94	5.54	6.59	5.56
TC0700010744.hg.1	8.03	7.16	1.828	up	0.0381138	plasheebu	Transcript Identified by AceView	other	chr7	-	plasheebu.aAug10-unspliced	36186002	36186340	6	NA	NA	plasheebu.aAug10-unspliced	Ace View	Transcript Identified by AceView	chr7	8.12	7.67	7.94	8.4	7.15	8.04	6.25	7.21
TC1600007076.hg.1	9.59	8.72	1.828	up	0.0356327	byblar	Transcript Identified by AceView	other	chr16	+	byblar.aAug10	18352305	18353358	6	NA	NA	byblar.aAug10	Ace View	Transcript Identified by AceView	chr16	10.48	9.3	9.64	8.93	8.58	8.66	8.36	9.29
TC0500007135.hg.1	7.25	6.38	1.828	up	0.0329955	tuhime.bAug10-unspliced	Transcript Identified by AceView	other	chr5	+	tuhime.bAug10-unspliced	35533835	35534376	6	NA	NA	tuhime.bAug10-unspliced	Ace View	Transcript Identified by AceView	chr5	6.97	6.9	7.2	7.92	5.96	5.97	7.24	6.34
TC2100007529.hg.1	7.08	6.21	1.828	up	0.0323388	hatira	Transcript Identified by AceView	other	chr21	-	hatira.aAug10-unspliced	8856780	8858009	6	NA	NA	hatira.aAug10-unspliced	Ace View	Transcript Identified by AceView	chr21	6.12	7.72	6.91	7.56	6.45	6.16	6	6.24
TC1300006662.hg.1	5.51	4.64	1.828	up	0.031424	T091943	Transcript identified by MiTranscriptome	lncrna	chr13	+	T091943	26786169	26792664	9	NA	NA	T091943	miTranscriptome	Transcript identified by MiTranscriptome	chr13	6.25	4.84	5.7	5.24	4.9	4.89	3.98	4.78
TC1600009339.hg.1	8.53	7.66	1.828	up	0.0303788	dawpa	Transcript Identified by AceView	other	chr16	-	dawpa.aAug10-unspliced	9191208	9191560	6	NA	NA	dawpa.aAug10-unspliced	Ace View	Transcript Identified by AceView	chr16	7.74	8.35	9.44	8.59	7.91	7.58	7.79	7.35
TC1400006512.hg.1	5.46	4.59	1.828	up	0.0303316	hsa_circ_0000516	Memczak2013 ANTISENSE, INTERNAL, ncRNA best transcript NR_002312	Circle RNA	chr14	+	hsa_circ_0000516	20343084	20343350	8	NA	NA	hsa_circ_0000516	circbase	Memczak2013 ANTISENSE, INTERNAL, ncRNA best transcript NR_002312	chr14	6.35	5.04	5.41	5.05	4.27	4.67	5.15	4.28
TC0300010445.hg.1	5.28	4.41	1.828	up	0.029577	teedorbo	Transcript Identified by AceView	other	chr3	-	teedorbo.aAug10-unspliced	17457302	17458419	6	NA	NA	teedorbo.aAug10-unspliced	Ace View	Transcript Identified by AceView	chr3	5.87	4.91	5.75	4.57	4.02	4.84	4.56	4.23
TC0X00008139.hg.1	6.72	5.85	1.828	up	0.0268948	NONHSAT138196	Non-coding transcript identified by NONCODE	lncRNA	chrX	+	NONHSAT138196	111745586	111747473	10	NA	NA	NONHSAT138196	lncRNAWiki	Non-coding transcript identified by NONCODE	chrX	6.27	6.94	7.41	6.26	5.31	5.66	6.21	6.23
TC0700011093.hg.1	6.08	5.21	1.828	up	0.0247358	T324155	Transcript identified by MiTranscriptome	lncrna	chr7	-	T324155	53221975	53227037	6	NA	NA	T324155	miTranscriptome	Transcript identified by MiTranscriptome	chr7	6.7	5.64	6.03	5.96	5.48	4.39	5.49	5.48
TC1000008629.hg.1	7.46	6.59	1.828	up	0.0214257	T047096	Transcript identified by MiTranscriptome	lncrna	chr10	+	T047096	99896120	99911738	10	NA	NA	T047096	miTranscriptome	Transcript identified by MiTranscriptome	chr10	8.29	7.25	7.53	6.76	6.38	6.87	6.57	6.55
TC0X00007822.hg.1	5.29	4.42	1.828	up	0.0212463	T377172	Transcript identified by MiTranscriptome	lncrna	chrX	+	T377172	90151001	90168228	6	NA	NA	T377172	miTranscriptome	Transcript identified by MiTranscriptome	chrX	6.23	4.96	5.14	4.82	4.4	4.12	4.61	4.53
TC0800012380.hg.1	6.7	5.83	1.828	up	0.0204436	AC100810.1	havana:known chromosome:GRCh38:8:1762081:1764502:-1 gene:ENSG00000253982 gene_biotype:antisense transcript_biotype:antisense	antisense	chr8	-	ENST00000517959	1761265	1764550	10	NA	NA	ENST00000517959	ENSEMBL	havana:known chromosome:GRCh38:8:1762081:1764502:-1 gene:ENSG00000253982 gene_biotype:antisense transcript_biotype:antisense	chr8	7.23	6.31	7.19	6.06	6.1	5.63	5.54	6.05
TC1300009616.hg.1	5.97	5.1	1.828	up	0.018839	SNORA25	small nucleolar RNA, H/ACA box 25 (from HGNC SNORA25)	snoRNA	chr13	-	uc058xzw.1	99783857	99783983	10	NA	NA	uc058xzw.1	UCSC Genes	Small nucleolar RNA SNORA25 [Source:RFAM;Acc:RF00402]	chr13	6.38	5.81	6.43	5.25	4.75	5.06	5.04	5.56
TC1100007678.hg.1	10.05	9.18	1.828	up	0.0181383	ENST00000631237	Y RNA [Source:RFAM;Acc:RF00019]	misc_RNA	chr11	+	ENST00000631237	57510559	57510644	10	NA	NA	ENST00000631237	ENSEMBL	Y RNA [Source:RFAM;Acc:RF00019]	chr11	10.8	9.86	9.95	9.61	9.21	9.48	8.62	9.42
TC0500007290.hg.1	7.72	6.85	1.828	up	0.00981879	plastubu	Transcript Identified by AceView	other	chr5	+	plastubu.aAug10-unspliced	43136804	43137807	6	NA	NA	plastubu.aAug10-unspliced	Ace View	Transcript Identified by AceView	chr5	8.02	7.69	7.96	7.21	6.27	7.24	6.87	7.01
TC0500007920.hg.1	7.16	6.29	1.828	up	0.00658032	mutire	Transcript Identified by AceView	other	chr5	+	mutire.aAug10-unspliced	80753724	80756443	6	NA	NA	mutire.aAug10-unspliced	Ace View	Transcript Identified by AceView	chr5	7.58	7.43	6.62	7	6.63	6.26	6.07	6.21
TC0700010145.hg.1	8.63	7.76	1.828	up	0.00394964	T317837	Transcript identified by MiTranscriptome	lncrna	chr7	-	T317837	5000919	5002429	6	NA	NA	T317837	miTranscriptome	Transcript identified by MiTranscriptome	chr7	8.25	8.74	8.57	8.97	8.21	7.65	7.44	7.72
TC2200009348.hg.1	6.52	5.65	1.828	up	0.00168252	MIR659	microRNA 659	Precursor_microRNA	chr22	-	NR_030396	37847449	37849318	10	22q13.1	724029	NR_030396	RefSeq	Homo sapiens microRNA 659 (MIR659), microRNA.	chr22	6.9	6.36	6.44	6.37	5.32	5.83	5.62	5.82
TC0800007211.hg.1	5.95	5.08	1.828	up	0.00157275	lnc-WRN-4:1	Transcript Originally Identified by LNCipedia, alternate transcript name: NONHSAT125906	lncRNA	chr8	+	lnc-WRN-4:1	31176179	31177192	10	NA	NA	lnc-WRN-4:1	lncRNAWiki	Transcript Originally Identified by LNCipedia, alternate transcript name: NONHSAT125906	chr8	6.29	5.68	5.82	6.02	5.06	4.96	5.4	4.89
TC1300007413.hg.1	7.17	6.31	1.815	up	0.0459769	T095719	Transcript identified by MiTranscriptome: lncrna	lncrna	chr13	+	T095719	67201107	67208726	6	NA	NA	T095719	miTranscriptome	Transcript identified by MiTranscriptome: lncrna	chr13	7.79	7.22	7.47	6.19	5.89	6.7	6.7	5.94
TC1200007986.hg.1	13.33	12.47	1.815	up	0.0436022	snawfler	Transcript Identified by AceView	other	chr12	+	snawfler.aAug10-unspliced	63629265	63629706	6	NA	NA	snawfler.aAug10-unspliced	Ace View	Transcript Identified by AceView	chr12	13.28	13.69	12.99	13.36	12.84	12.15	11.57	13.31
TC1300008934.hg.1	9.51	8.65	1.815	up	0.0410126	RNY4P9	RNA, Ro-associated Y4 pseudogene 9 [Source:HGNC Symbol;Acc:HGNC:34058]	misc_RNA	chr13	-	ENST00000363194	49908634	49908730	10	NA	NA	ENST00000363194	ENSEMBL	RNA, Ro-associated Y4 pseudogene 9 [Source:HGNC Symbol;Acc:HGNC:34058]	chr13	9.96	8.6	10.11	9.38	8.05	8.67	8.85	9.02
TC0X00007063.hg.1	6.5	5.64	1.815	up	0.0402044	jerpo	Transcript Identified by AceView	other	chrX	+	jerpo.aAug10	44401253	44403414	9	NA	NA	jerpo.aAug10	Ace View	Transcript Identified by AceView	chrX	5.8	7.42	5.95	6.83	5.68	5.75	5.3	5.82
TSUnmapped00000913.hg.1	5.99	5.13	1.815	up	0.0398571	URS00006A42A0	microRNA mir-188	Precursor_microRNA	NA	NA	URS00006A42A0	NA	NA	10	NA	NA	URS00006A42A0	RNACentral	microRNA mir-188	NA	6.82	5.34	6.48	5.33	5.01	5.14	5.41	4.95
TC0100015221.hg.1	5.65	4.79	1.815	up	0.0375457	T017027	Transcript identified by MiTranscriptome	lncrna	chr1	-	T017027	110031036	110034498	9	NA	NA	T017027	miTranscriptome	Transcript identified by MiTranscriptome	chr1	6.76	5.03	5.54	5.27	4.79	4.97	4.62	4.77
TC0700006988.hg.1	9.41	8.55	1.815	up	0.0349287	lnc-SNX10-2:1	Non-coding transcript identified by NONCODE	lncRNA	chr7	+	lnc-SNX10-2:1	26518347	26523725	10	NA	NA	lnc-SNX10-2:1	lncRNAWiki	Non-coding transcript identified by NONCODE	chr7	9.54	9.46	9.59	9.06	8.55	8.97	7.52	9.15
TC2000008059.hg.1	8.88	8.02	1.815	up	0.033359	T222333	Transcript identified by MiTranscriptome	lncrna	chr20	+	T222333	63339245	63342727	6	NA	NA	T222333	miTranscriptome	Transcript identified by MiTranscriptome	chr20	8.4	8.87	8.64	9.6	7.94	8.73	8	7.39
TC0500007473.hg.1	7.03	6.17	1.815	up	0.0308545	AC025470.2	CTD-2023N9.1 (from geneSymbol)	lncRNA	chr5	+	ENST00000506106.1	57395060	57533424	10	NA	NA	ENST00000506106.1	lncRNAWiki	N/A	chr5	6.91	7.13	6.98	7.09	5.11	6.74	6.46	6.38
TC1000009682.hg.1	6.14	5.28	1.815	up	0.0283769	fakloybu	Transcript Identified by AceView	other	chr10	-	fakloybu.aAug10-unspliced	5705872	5706498	6	NA	NA	fakloybu.aAug10-unspliced	Ace View	Transcript Identified by AceView	chr10	6.92	6.11	5.69	5.84	5.38	5.83	5.21	4.71
TC1200009466.hg.1	9.47	8.61	1.815	up	0.0281452	pokarby.bAug10-unspliced	Transcript Identified by AceView	other	chr12	+	pokarby.bAug10-unspliced	132096645	132097233	6	NA	NA	pokarby.bAug10-unspliced	Ace View	Transcript Identified by AceView	chr12	10.38	8.77	9.41	9.34	8.51	8.28	8.69	8.95
TC0800009897.hg.1	6.22	5.36	1.815	up	0.0280616	LOC101929294	uncharacterized LOC101929294	ncRNA	chr8	-	NR_125808	24295814	24912073	10	8p21.2	101929294	NR_125808	RefSeq	Homo sapiens uncharacterized LOC101929294 (LOC101929294), long non-coding RNA.	chr8	6.24	6.34	5.41	6.91	5.71	5.64	5.15	4.93
TC1100012563.hg.1	6.28	5.42	1.815	up	0.0277663	AP000646.1	AP000646.1 (from geneSymbol)	Precursor_microRNA	chr11	-	uc058imm.1	121055207	121055275	10	NA	NA	uc058imm.1	UCSC Genes	N/A	chr11	7.17	6.07	5.87	5.99	5.63	5.65	5.54	4.84
TC0900010470.hg.1	8.59	7.73	1.815	up	0.0260581	PRUNE2	prune homolog 2 (Drosophila)	coding	chr9	-	NM_001308047	76611376	76906087	10	9q21.2	158471	NM_001308047	RefSeq	Homo sapiens prune homolog 2 (Drosophila) (PRUNE2), transcript variant 2, mRNA.	chr9	9.56	8.46	8.38	7.94	7.87	7.74	7.56	7.74
TC0900008240.hg.1	6.99	6.13	1.815	up	0.0259745	AL390876.1	AL390876.1 (from geneSymbol)	Precursor_microRNA	chr9	+	uc064uvd.1	100731240	100732355	10	NA	NA	uc064uvd.1	UCSC Genes	N/A	chr9	7.91	6.83	6.76	6.45	5.91	5.95	6.16	6.52
TC2200007851.hg.1	8.51	7.65	1.815	up	0.0233014	AP000534.1	Homo sapiens, clone IMAGE:3951139, mRNA. (from mRNA BC015119)	lncRNA	chr22	-	ENST00000444162.1	15557577	15560694	10	NA	NA	ENST00000444162.1	lncRNAWiki	N/A	chr22	8.08	9.46	8.33	8.18	7.62	7.86	7.8	7.32
TC1200009944.hg.1	7.19	6.33	1.815	up	0.0232199	AC078950.1	N/A	lncRNA	chr12	-	ENST00000538349.1	11399381	11486678	10	NA	NA	ENST00000538349.1	lncRNAWiki	N/A	chr12	6.65	7.29	7.78	7.05	6.44	6.66	5.61	6.62
TC0300013049.hg.1	7.8	6.94	1.815	up	0.0190142	noremo	Transcript Identified by AceView	other	chr3	-	noremo.aAug10-unspliced	167523786	167527363	6	NA	NA	noremo.aAug10-unspliced	Ace View	Transcript Identified by AceView	chr3	7.63	8.25	7.42	7.9	6.32	6.69	7.2	7.54
TC0700009540.hg.1	14.18	13.32	1.815	up	0.0156175	NONHSAT123929	Non-coding transcript identified by NONCODE	lncRNA	chr7	+	NONHSAT123929	144432883	144433740	10	NA	NA	NONHSAT123929	lncRNAWiki	Non-coding transcript identified by NONCODE	chr7	13.55	14.29	14.83	14.04	13.54	12.99	13.13	13.61
TC0400008255.hg.1	7.31	6.45	1.815	up	0.0120139	T268756	Transcript identified by MiTranscriptome	lncrna	chr4	+	T268756	101401320	101402554	6	NA	NA	T268756	miTranscriptome	Transcript identified by MiTranscriptome	chr4	7.85	6.94	7.25	7.2	7.04	6.33	6.03	6.4
TC0400012833.hg.1	6.59	5.73	1.815	up	0.00987704	T269569	Transcript identified by MiTranscriptome	lncrna	chr4	+	T269569	110202644	110273941	10	NA	NA	T269569	miTranscriptome	Transcript identified by MiTranscriptome	chr4	6.57	6.33	7.28	6.17	5.58	5.71	5.59	6.06
TC0100017352.hg.1	6.89	6.03	1.815	up	0.00928527	lnc-SLC30A10-4:1	Non-coding transcript identified by NONCODE	lncRNA	chr1	-	lnc-SLC30A10-4:1	219297541	219297784	10	NA	NA	lnc-SLC30A10-4:1	lncRNAWiki	Non-coding transcript identified by NONCODE	chr1	6.31	6.71	7.03	7.52	6.07	6.2	6.06	5.77
TC0700011853.hg.1	7.13	6.27	1.815	up	0.00399656	seepleyby	Transcript Identified by AceView	other	chr7	-	seepleyby.aAug10-unspliced	96301796	96302356	6	NA	NA	seepleyby.aAug10-unspliced	Ace View	Transcript Identified by AceView	chr7	6.65	7.04	7.39	7.43	6.5	6.07	6.44	6.08
TC1600009496.hg.1	6.25	5.39	1.815	up	0.0028363	gasna	Transcript Identified by AceView	other	chr16	-	gasna.aAug10	14888449	14889124	6	NA	NA	gasna.aAug10	Ace View	Transcript Identified by AceView	chr16	6.04	5.99	6.49	6.48	5.76	5.35	5.4	5.07
TC0400008770.hg.1	5.97	5.11	1.815	up	0.0027559	lnc-PCDH18-2:1	RP11-793B23.1 (from geneSymbol)	lncRNA	chr4	+	lnc-PCDH18-2:1	137807706	137816402	10	NA	NA	lnc-PCDH18-2:1	lncRNAWiki	N/A	chr4	6.09	5.68	6.44	5.67	5.17	5.26	5.07	4.92
TC1600009504.hg.1	14.17	13.31	1.815	up	0.00140244	sleywarbu	Transcript Identified by AceView	other	chr16	-	sleywarbu.aAug10-unspliced	14980302	14980971	6	NA	NA	sleywarbu.aAug10-unspliced	Ace View	Transcript Identified by AceView	chr16	14.26	14.27	14.27	13.87	13.41	13.61	13.02	13.22
TC1800007898.hg.1	8.08	7.22	1.815	up	0.00129132	RNU6-340P	RNA, U6 small nuclear 340, pseudogene (from HGNC RNU6-340P)	snRNA	chr18	-	uc060mvz.1	2649761	2649867	10	NA	NA	uc060mvz.1	UCSC Genes	RNA, U6 small nuclear 340, pseudogene [Source:HGNC Symbol;Acc:HGNC:47303]	chr18	7.98	7.85	8.02	8.46	7.01	7.23	7.24	7.42
TC0300013867.hg.1	8.02	7.16	1.815	up	0.00123158	TCONS_l2_00018853	Hg19:chr3:+:129831700-129832718	lncRNA	chr3	+	TCONS_l2_00018853	130112858	130113875	10	NA	NA	TCONS_l2_00018853	lncRNA Db	Hg19:chr3:+:129831700-129832718	chr3	8.32	8.02	7.89	7.84	7.15	7.39	6.86	7.25
TC0200015564.hg.1	6.99	6.13	1.815	up	0.000353751	RPL9P14	havana:known chromosome:GRCh38:2:208031383:208031953:-1 gene:ENSG00000185078 gene_biotype:processed_pseudogene transcript_biotype:processed_pseudogene	processed_pseudogene	chr2	-	ENST00000423843	208031383	208031953	10	NA	NA	ENST00000423843	ENSEMBL	havana:known chromosome:GRCh38:2:208031383:208031953:-1 gene:ENSG00000185078 gene_biotype:processed_pseudogene transcript_biotype:processed_pseudogene	chr2	6.96	7.04	7.15	6.82	6.31	6.17	5.96	6.08
TC1900011487.hg.1	13.63	12.78	1.803	up	0.0489329	suky	Transcript Identified by AceView	other	chr19	-	suky.aAug10-unspliced	55632896	55634164	6	NA	NA	suky.aAug10-unspliced	Ace View	Transcript Identified by AceView	chr19	14.64	13.51	12.98	13.38	12.73	12.6	12.39	13.39
TC1000010057.hg.1	7.32	6.47	1.803	up	0.0486844	jeyloy	Transcript Identified by AceView	other	chr10	-	jeyloy.aAug10-unspliced	24349846	24350218	6	NA	NA	jeyloy.aAug10-unspliced	Ace View	Transcript Identified by AceView	chr10	8.41	6.84	6.9	7.11	6.71	5.97	6.45	6.76
TC0X00011049.hg.1	6.5	5.65	1.803	up	0.0455641	MIR514B	NA	Precursor_microRNA	chrX	-	NR_036173	147250151	147250230	10	Xq27.3	100422847	NR_036173	RefSeq	Homo sapiens microRNA 514b (MIR514B), microRNA.	chrX	7.44	6.05	6.77	5.75	5.32	5.88	5.46	5.94
TC0600007840.hg.1	7.81	6.96	1.803	up	0.0363093	RN7SL748P	RNA, 7SL, cytoplasmic 748, pseudogene [Source:HGNC Symbol;Acc:HGNC:46764]	misc_RNA	chr6	+	ENST00000483066	36522191	36522501	10	NA	NA	ENST00000483066	ENSEMBL	RNA, 7SL, cytoplasmic 748, pseudogene [Source:HGNC Symbol;Acc:HGNC:46764]	chr6	8.62	7.71	7.96	6.95	6.76	7.43	6.74	6.91
TC1200008436.hg.1	6.65	5.8	1.803	up	0.0356459	barjoby	Transcript Identified by AceView	other	chr12	+	barjoby.aAug10-unspliced	92746650	92747268	6	NA	NA	barjoby.aAug10-unspliced	Ace View	Transcript Identified by AceView	chr12	7.19	6.68	6.04	6.7	5.07	6.43	6.12	5.56
TC0200010672.hg.1	8.49	7.64	1.803	up	0.0340459	MTND2P23	MT-ND2 pseudogene 23 [gene_biotype:processed_pseudogene transcript_biotype:processed_pseudogene]	processed_pseudogene	chr2	+	ENST00000422990	211777206	211777856	10	NA	NA	ENST00000422990	ENSEMBL	MT-ND2 pseudogene 23 [gene_biotype:processed_pseudogene transcript_biotype:processed_pseudogene]	chr2	9.25	8.34	8.3	8.08	8	6.92	7.51	8.12
TC1700011606.hg.1	7.02	6.17	1.803	up	0.030145	T153418	Transcript identified by MiTranscriptome	lncrna	chr17	-	T153418	70652823	70654059	6	NA	NA	T153418	miTranscriptome	Transcript identified by MiTranscriptome	chr17	7.57	6.88	6.86	6.75	5.37	6.27	6.22	6.84
TC0100014180.hg.1	6.4	5.55	1.803	up	0.028507	RNU6-1281P	RNA, U6 small nuclear 1281, pseudogene [gene_biotype:snRNA transcript_biotype:snRNA]	snRNA	chr1	-	ENST00000516223	51538625	51538729	10	NA	NA	ENST00000516223	ENSEMBL	RNA, U6 small nuclear 1281, pseudogene [gene_biotype:snRNA transcript_biotype:snRNA]	chr1	6.98	5.5	6.86	6.26	5.52	5.6	5.8	5.28
TC0800010567.hg.1	6.02	5.17	1.803	up	0.0277808	AC087664.3	havana:known chromosome:GRCh38:8:59557528:59557855:-1 gene:ENSG00000254150 gene_biotype:processed_pseudogene transcript_biotype:processed_pseudogene	processed_pseudogene	chr8	-	ENST00000524110	59557528	59557855	10	NA	NA	ENST00000524110	ENSEMBL	havana:known chromosome:GRCh38:8:59557528:59557855:-1 gene:ENSG00000254150 gene_biotype:processed_pseudogene transcript_biotype:processed_pseudogene	chr8	5.53	5.83	6.85	5.86	5.43	4.93	4.72	5.59
TC1100008975.hg.1	9.15	8.3	1.803	up	0.0268244	T066940	Transcript identified by MiTranscriptome	lncrna	chr11	+	T066940	107859298	107861055	6	NA	NA	T066940	miTranscriptome	Transcript identified by MiTranscriptome	chr11	9.2	9.4	9.02	9	9.19	7.59	8.39	8.04
TC2100007798.hg.1	7.6	6.75	1.803	up	0.0262219	T224506	Transcript identified by MiTranscriptome	lncrna	chr21	-	T224506	25744073	25747069	6	NA	NA	T224506	miTranscriptome	Transcript identified by MiTranscriptome	chr21	6.93	7.93	7.74	7.8	6.94	7.06	7.03	5.95
TC0900006633.hg.1	6.85	6	1.803	up	0.0249084	AL513422.1	havana:known chromosome:GRCh38:9:9799423:9803784:1 gene:ENSG00000230920 gene_biotype:lincRNA transcript_biotype:lincRNA	lincRNA	chr9	+	ENST00000449531	9799423	9803784	10	NA	NA	ENST00000449531	ENSEMBL	havana:known chromosome:GRCh38:9:9799423:9803784:1 gene:ENSG00000230920 gene_biotype:lincRNA transcript_biotype:lincRNA	chr9	6.86	6.55	7.61	6.37	6.04	6.53	5.55	5.88
TC0100011057.hg.1	5.73	4.88	1.803	up	0.0225477	T027213	Transcript identified by MiTranscriptome	lncrna	chr1	+	T027213	195905424	195906571	6	NA	NA	T027213	miTranscriptome	Transcript identified by MiTranscriptome	chr1	5.69	5.55	6.18	5.49	4.01	5.1	5.32	5.08
TC1100009611.hg.1	7.38	6.53	1.803	up	0.0220828	JAM3	junctional adhesion molecule 3	coding	chr11	+	NM_001205329	134068925	134152001	10	11q25	83700	NM_001205329	RefSeq	Homo sapiens junctional adhesion molecule 3 (JAM3), transcript variant 2, mRNA.	chr11	8.14	7.33	7.25	6.82	7.04	6.47	6.13	6.48
TC1500008245.hg.1	7.82	6.97	1.803	up	0.0203921	ABHD2	abhydrolase domain containing 2	coding	chr15	+	NM_007011	89087459	89202360	10	15q26.1	11057	NM_007011	RefSeq	Homo sapiens abhydrolase domain containing 2 (ABHD2), transcript variant 1, mRNA.	chr15	7.8	8.42	8.02	7.06	6.5	7.24	7.07	7.06
TC0200014956.hg.1	8.43	7.58	1.803	up	0.0199647	T203129	Transcript identified by MiTranscriptome	tucp	chr2	-	T203129	173697635	173699416	6	NA	NA	T203129	miTranscriptome	Transcript identified by MiTranscriptome	chr2	8.15	8.92	8.29	8.36	7.61	7.93	6.78	7.98
TC1200008438.hg.1	6.89	6.04	1.803	up	0.0189182	AC026111.1	havana:known chromosome:GRCh38:12:92858079:92859273:1 gene:ENSG00000258012 gene_biotype:processed_pseudogene transcript_biotype:processed_pseudogene	processed_pseudogene	chr12	+	ENST00000551090	92858079	92859273	10	NA	NA	ENST00000551090	ENSEMBL	havana:known chromosome:GRCh38:12:92858079:92859273:1 gene:ENSG00000258012 gene_biotype:processed_pseudogene transcript_biotype:processed_pseudogene	chr12	7.58	6.25	7.21	6.51	5.84	5.94	6.17	6.19
TC0300008337.hg.1	6.09	5.24	1.803	up	0.0159029	MIR567	microRNA 567;mature miRNA;hsa-miR-567	Precursor_microRNA	chr3	+	NR_030292	112112801	112112898	10	3q13.2	693152	NR_030292	RefSeq	Homo sapiens microRNA 567 (MIR567), microRNA.	chr3	6.68	5.57	5.87	6.23	4.76	5.15	5.45	5.6
TC1500009858.hg.1	7.99	7.14	1.803	up	0.0142626	zudee	Transcript Identified by AceView	other	chr15	-	zudee.aAug10	68126344	68126912	6	NA	NA	zudee.aAug10	Ace View	Transcript Identified by AceView	chr15	7.94	7.39	8.71	7.91	7.17	7	6.96	7.44
TC0400012836.hg.1	6.51	5.66	1.803	up	0.0132354	ENPEP	glutamyl aminopeptidase (aminopeptidase A)	coding	chr4	+	NM_001977	110476073	110565285	10	4q25	2028	NM_001977	RefSeq	Homo sapiens glutamyl aminopeptidase (aminopeptidase A) (ENPEP), mRNA.	chr4	6.67	5.95	6.89	6.52	6.25	5.39	5.38	5.64
TC0100013163.hg.1	5.97	5.12	1.803	up	0.0123477	ferlarbo	Transcript Identified by AceView	other	chr1	-	ferlarbo.aAug10-unspliced	19976514	19977409	6	NA	NA	ferlarbo.aAug10-unspliced	Ace View	Transcript Identified by AceView	chr1	6.68	5.68	5.68	5.83	4.75	5.33	5.02	5.39
TC0100014318.hg.1	6.75	5.9	1.803	up	0.0122603	RPL23AP85	ribosomal protein L23a pseudogene 85 [gene_biotype:processed_pseudogene transcript_biotype:processed_pseudogene]	processed_pseudogene	chr1	-	ENST00000421838	56585612	56586242	10	NA	NA	ENST00000421838	ENSEMBL	ribosomal protein L23a pseudogene 85 [gene_biotype:processed_pseudogene transcript_biotype:processed_pseudogene]	chr1	7.47	6.2	6.69	6.66	5.76	5.92	6.21	5.7
TC0800007786.hg.1	6.64	5.79	1.803	up	0.0121883	T344741	Transcript identified by MiTranscriptome	lncrna	chr8	+	T344741	61042384	61046001	6	NA	NA	T344741	miTranscriptome	Transcript identified by MiTranscriptome	chr8	6.97	6.65	6.58	6.36	5.96	6.21	5.04	5.93
TC0200015612.hg.1	7.43	6.58	1.803	up	0.0115417	AC013404.1	havana:known chromosome:GRCh38:2:211298941:211299189:-1 gene:ENSG00000231017 gene_biotype:processed_pseudogene transcript_biotype:processed_pseudogene	processed_pseudogene	chr2	-	ENST00000413068	211298941	211299189	10	NA	NA	ENST00000413068	ENSEMBL	havana:known chromosome:GRCh38:2:211298941:211299189:-1 gene:ENSG00000231017 gene_biotype:processed_pseudogene transcript_biotype:processed_pseudogene	chr2	7.93	6.89	7.43	7.49	7	6.61	6.11	6.61
TC0300012093.hg.1	8.88	8.03	1.803	up	0.010338	kiwamo	Transcript Identified by AceView	other	chr3	-	kiwamo.aAug10-unspliced	116922932	116927073	6	NA	NA	kiwamo.aAug10-unspliced	Ace View	Transcript Identified by AceView	chr3	9.56	8.6	8.82	8.55	7.91	8.22	7.68	8.3
TC0X00009847.hg.1	5.76	4.91	1.803	up	0.00956661	T375463	Transcript identified by MiTranscriptome: lncrna	lncrna	chrX	-	T375463	57448719	57471088	6	NA	NA	T375463	miTranscriptome	Transcript identified by MiTranscriptome: lncrna	chrX	5.5	5.97	6.21	5.37	4.91	4.68	5.42	4.63
TC0500012635.hg.1	6.84	5.99	1.803	up	0.00918773	styskarby	Transcript Identified by AceView	other	chr5	-	styskarby.aAug10-unspliced	158937307	158937889	6	NA	NA	styskarby.aAug10-unspliced	Ace View	Transcript Identified by AceView	chr5	6.15	7.1	6.91	7.22	6.07	5.84	6.27	5.79
TC0600010065.hg.1	5.6	4.75	1.803	up	0.00796542	T314555	Transcript identified by MiTranscriptome	lncrna	chr6	+	T314555	159933403	159936438	6	NA	NA	T314555	miTranscriptome	Transcript identified by MiTranscriptome	chr6	5.54	5.58	5.05	6.23	4.91	4.57	4.79	4.75
TC0500010412.hg.1	15.99	15.14	1.803	up	0.00773453	AC025458.1	AC025458.1 (from geneSymbol)	Precursor_microRNA	chr5	-	uc063cso.1	31880035	31880084	10	NA	NA	uc063cso.1	UCSC Genes	N/A	chr5	15.79	15.93	16.42	15.82	15.02	15.53	14.63	15.4
TC0700008074.hg.1	11.42	10.57	1.803	up	0.00584122	smoytorbo	Transcript Identified by AceView	other	chr7	+	smoytorbo.aAug10	75911875	75912565	6	NA	NA	smoytorbo.aAug10	Ace View	Transcript Identified by AceView	chr7	11.56	11	11.64	11.46	10.93	10.68	10.62	10.07
TC0300012162.hg.1	7.65	6.8	1.803	up	0.00405367	T249054	Transcript identified by MiTranscriptome	lncrna	chr3	-	T249054	121127241	121174849	9	NA	NA	T249054	miTranscriptome	Transcript identified by MiTranscriptome	chr3	8.15	7.38	7.7	7.37	7.02	6.93	6.72	6.53
TC0200009803.hg.1	6.83	5.98	1.803	up	0.00388737	RN7SL423P	RNA, 7SL, cytoplasmic 423, pseudogene [Source:HGNC Symbol;Acc:HGNC:46439]	misc_RNA	chr2	+	ENST00000486202	160877547	160877850	10	NA	NA	ENST00000486202	ENSEMBL	RNA, 7SL, cytoplasmic 423, pseudogene [Source:HGNC Symbol;Acc:HGNC:46439]	chr2	7.36	6.85	6.67	6.44	5.9	5.92	5.88	6.22
TC0600010659.hg.1	15.38	14.53	1.803	up	0.00298884	NONHSAT107368	Non-coding transcript identified by NONCODE	lncRNA	chr6	-	NONHSAT107368	4259190	4259288	6	NA	NA	NONHSAT107368	NONCODE	Non-coding transcript identified by NONCODE	chr6	15.39	15.58	15.36	15.19	14.24	14.86	14.18	14.82
TC1000010634.hg.1	6.35	5.5	1.803	up	0.00198448	plumoyby	Transcript Identified by AceView	other	chr10	-	plumoyby.aAug10-unspliced	50621821	50622242	6	NA	NA	plumoyby.aAug10-unspliced	Ace View	Transcript Identified by AceView	chr10	6.17	6.68	6.23	6.31	5.89	5.35	5.32	5.45
TC0600010163.hg.1	5.58	4.73	1.803	up	0.000909715	foblor	Transcript Identified by AceView	other	chr6	+	foblor.aAug10-unspliced	165736359	165737971	6	NA	NA	foblor.aAug10-unspliced	Ace View	Transcript Identified by AceView	chr6	5.72	5.52	5.42	5.66	5.09	4.61	4.67	4.56
TC0X00010100.hg.1	7.91	7.07	1.79	up	0.04885	wermo	Transcript Identified by AceView	other	chrX	-	wermo.aAug10-unspliced	75054586	75055330	6	NA	NA	wermo.aAug10-unspliced	Ace View	Transcript Identified by AceView	chrX	7.2	8.33	8.62	7.5	7.35	6.38	7.22	7.35
TC1500009366.hg.1	11.91	11.07	1.79	up	0.0484742	AC013452.1	Y RNA [Source:RFAM;Acc:RF00019]	misc_RNA	chr15	-	ENST00000363250	49137762	49137863	10	NA	NA	ENST00000363250	ENSEMBL	Y RNA [Source:RFAM;Acc:RF00019]	chr15	12.11	11.91	12.28	11.34	10.36	11.71	10.56	11.65
TC1700006977.hg.1	7.97	7.13	1.79	up	0.0470563	RN7SL792P	RNA, 7SL, cytoplasmic 792, pseudogene [Source:HGNC Symbol;Acc:HGNC:46808]	misc_RNA	chr17	+	ENST00000496286	15408384	15408688	10	NA	NA	ENST00000496286	ENSEMBL	RNA, 7SL, cytoplasmic 792, pseudogene [Source:HGNC Symbol;Acc:HGNC:46808]	chr17	8.51	7.97	8.31	7.08	6.77	7.22	6.71	7.81
TC0400009377.hg.1	8.11	7.27	1.79	up	0.0450303	AC093605.1	Small nucleolar RNA SNORA51 [gene_biotype:snoRNA transcript_biotype:snoRNA]	snoRNA	chr4	+	ENST00000364646	176098163	176098285	10	NA	NA	ENST00000364646	ENSEMBL	Small nucleolar RNA SNORA51 [gene_biotype:snoRNA transcript_biotype:snoRNA]	chr4	8.95	7.55	8.41	7.51	7.71	6.9	6.98	7.47
TC0700011793.hg.1	6.95	6.11	1.79	up	0.0391475	T328297	Transcript identified by MiTranscriptome	lncrna	chr7	-	T328297	92923512	92935156	6	NA	NA	T328297	miTranscriptome	Transcript identified by MiTranscriptome	chr7	7.83	6.34	7.19	6.44	5.88	5.81	6.51	6.23
TC1400007256.hg.1	7.86	7.02	1.79	up	0.0367179	NONHSAT037037	Non-coding transcript identified by NONCODE	lncRNA	chr14	+	NONHSAT037037	56068443	56068527	6	NA	NA	NONHSAT037037	NONCODE	Non-coding transcript identified by NONCODE	chr14	7.97	7.96	7.86	7.65	7.78	6.08	6.81	7.4
TC1700012074.hg.1	10.94	10.1	1.79	up	0.0362317	zawvobu	Transcript Identified by AceView	other	chr17	-	zawvobu.aAug10-unspliced	81856283	81857282	6	NA	NA	zawvobu.aAug10-unspliced	Ace View	Transcript Identified by AceView	chr17	11.54	10.43	11.48	10.32	10.16	10.13	9.62	10.5
TC0600011010.hg.1	5.9	5.06	1.79	up	0.0347115	klawflorby	Transcript Identified by AceView	other	chr6	-	klawflorby.aAug10-unspliced	20928992	20929348	6	NA	NA	klawflorby.aAug10-unspliced	Ace View	Transcript Identified by AceView	chr6	6.55	5.62	6.29	5.15	5.3	4.98	4.54	5.41
TC1000011388.hg.1	7.92	7.08	1.79	up	0.0343105	lnc-PANK1-3:1	Transcript Originally Identified by LNCipedia, alternate transcript name: NONHSAT015543	lncRNA	chr10	-	lnc-PANK1-3:1	89823386	89825336	10	NA	NA	lnc-PANK1-3:1	lncRNAWiki	Transcript Originally Identified by LNCipedia, alternate transcript name: NONHSAT015543	chr10	7.16	8.24	8.53	7.74	7.43	6.96	7.4	6.55
TC0100012145.hg.1	7.8	6.96	1.79	up	0.0315259	T033852	Transcript identified by MiTranscriptome	lncrna	chr1	+	T033852	239957959	239966514	6	NA	NA	T033852	miTranscriptome	Transcript identified by MiTranscriptome	chr1	7.55	7.88	7.83	7.94	7.45	6.62	6.15	7.63
TC1500009476.hg.1	5.37	4.53	1.79	up	0.0270118	T116927	Transcript identified by MiTranscriptome	lncrna	chr15	-	T116927	53350673	53358719	6	NA	NA	T116927	miTranscriptome	Transcript identified by MiTranscriptome	chr15	4.9	4.89	5.58	6.1	3.99	4.68	4.76	4.69
TC0500007036.hg.1	6.4	5.56	1.79	up	0.0269599	HPRT1P2	hypoxanthine phosphoribosyltransferase 1 pseudogene 2 [gene_biotype:processed_pseudogene transcript_biotype:processed_pseudogene]	processed_pseudogene	chr5	+	ENST00000505250	30248350	30248893	10	NA	NA	ENST00000505250	ENSEMBL	hypoxanthine phosphoribosyltransferase 1 pseudogene 2 [gene_biotype:processed_pseudogene transcript_biotype:processed_pseudogene]	chr5	6.54	5.82	6.62	6.62	5.75	5.17	6.28	5.06
TC0400012442.hg.1	7.09	6.25	1.79	up	0.0264114	T274541	Transcript identified by MiTranscriptome	lncrna	chr4	-	T274541	173473877	173482245	6	NA	NA	T274541	miTranscriptome	Transcript identified by MiTranscriptome	chr4	7.29	6.85	7.82	6.4	6.07	6.03	6.18	6.72
TC0300012424.hg.1	8.34	7.5	1.79	up	0.0257367	AC093004.1	Sequence 14 from Patent EP2733219. (from mRNA JC505995)	Precursor_microRNA	chr3	-	uc062ntx.1	130369227	130369344	10	NA	NA	uc062ntx.1	UCSC Genes	N/A	chr3	7.65	8.54	9.05	8.12	7.49	7.57	7.87	7.05
TC0X00007220.hg.1	9.09	8.25	1.79	up	0.0255743	RN7SL262P	RNA, 7SL, cytoplasmic 262, pseudogene [Source:HGNC Symbol;Acc:HGNC:46278]	misc_RNA	chrX	+	ENST00000584590	49152651	49152944	10	NA	NA	ENST00000584590	ENSEMBL	RNA, 7SL, cytoplasmic 262, pseudogene [Source:HGNC Symbol;Acc:HGNC:46278]	chrX	9.52	9.01	9.33	8.48	8.15	8.3	7.66	8.88
TC1100010302.hg.1	5.96	5.12	1.79	up	0.0236308	MIR4694	microRNA 4694;mature miRNA;hsa-miR-4694-5p;hsa-miR-4694-3p	Precursor_microRNA	chr11	-	NR_039843	19760004	19760083	10	NA	NA	NR_039843	RefSeq	Homo sapiens microRNA 4694 (MIR4694), microRNA.	chr11	6.51	6.17	5.38	5.79	5.54	4.98	4.52	5.42
TC1500009756.hg.1	6.38	5.54	1.79	up	0.0219229	RBPMS2	RNA binding protein with multiple splicing 2	coding	chr15	-	NM_194272	64739892	64775587	10	15q22.31	348093	NM_194272	RefSeq	Homo sapiens RNA binding protein with multiple splicing 2 (RBPMS2), mRNA.	chr15	7.05	6.23	6.32	5.92	5.4	5.7	4.99	6.05
TC1800007292.hg.1	5.61	4.77	1.79	up	0.0217608	AC016866.2	RP11-15F12.3 (from geneSymbol)	lncRNA	chr18	+	ENST00000585251.1	49116301	49126479	10	NA	NA	ENST00000585251.1	lncRNAWiki	N/A	chr18	6.46	5.26	5.28	5.45	5.06	4.65	4.39	4.99
TC0400006443.hg.1	7.52	6.68	1.79	up	0.0208704	ZNF876P	zinc finger protein 876, pseudogene	pseudo	chr4	+	NR_027481	212600	255985	10	4p16.3	642280	NR_027481	RefSeq	Homo sapiens zinc finger protein 876, pseudogene (ZNF876P), non-coding RNA.	chr4	7.75	7.58	7.41	7.35	6.92	6.8	7.21	5.78
TC0100015789.hg.1	6.26	5.42	1.79	up	0.0193524	POGZ.veAug10-unspliced	Transcript Identified by AceView, Entrez Gene ID(s) 23126	other	chr1	-	POGZ.veAug10-unspliced	151410331	151410903	6	NA	NA	POGZ.veAug10-unspliced	Ace View	Transcript Identified by AceView, Entrez Gene ID(s) 23126	chr1	6.75	6	6.73	5.57	5.33	5.27	5.79	5.31
TC0400008009.hg.1	6.4	5.56	1.79	up	0.0191396	T267475	Transcript identified by MiTranscriptome	lncrna	chr4	+	T267475	83657568	83938411	10	NA	NA	T267475	miTranscriptome	Transcript identified by MiTranscriptome	chr4	6.84	6.07	6.98	5.72	5.39	5.68	5.41	5.75
TC0200007480.hg.1	8.58	7.74	1.79	up	0.0135723	T188980	Transcript identified by MiTranscriptome	lncrna	chr2	+	T188980	46792846	46793878	6	NA	NA	T188980	miTranscriptome	Transcript identified by MiTranscriptome	chr2	8.56	8.03	8.54	9.18	7.76	7.89	8.03	7.29
TC0X00006755.hg.1	7.1	6.26	1.79	up	0.0133165	T372256	Transcript identified by MiTranscriptome	lncrna	chrX	+	T372256	21131466	21163726	10	NA	NA	T372256	miTranscriptome	Transcript identified by MiTranscriptome	chrX	7.47	7.31	7.01	6.6	6.37	6.46	5.64	6.57
TC0600010616.hg.1	6.89	6.05	1.79	up	0.00884189	NONHSAT107203	Non-coding transcript identified by NONCODE	lncRNA	chr6	-	NONHSAT107203	3822414	3822538	6	NA	NA	NONHSAT107203	NONCODE	Non-coding transcript identified by NONCODE	chr6	6.82	7.03	6.97	6.75	5.82	6.79	5.89	5.71
TC0X00010405.hg.1	8.54	7.7	1.79	up	0.00554206	T378033	Transcript identified by MiTranscriptome	lncrna	chrX	-	T378033	103241669	103243918	9	NA	NA	T378033	miTranscriptome	Transcript identified by MiTranscriptome	chrX	8.98	8.11	8.85	8.22	7.65	7.85	7.72	7.6
TC0700009384.hg.1	6.36	5.52	1.79	up	0.0046439	RNU4-74P	RNA, U4 small nuclear 74, pseudogene (from HGNC RNU4-74P)	snRNA	chr7	+	uc064iqd.1	141052249	141052409	10	NA	NA	uc064iqd.1	UCSC Genes	RNA, U4 small nuclear 74, pseudogene [Source:HGNC Symbol;Acc:HGNC:47010]	chr7	6.88	6.26	6.34	5.96	5.68	5.22	5.52	5.65
TC0X00009314.hg.1	5.45	4.62	1.778	up	0.046748	T372748	Transcript identified by MiTranscriptome: lncrna	lncrna	chrX	-	T372748	29524318	29660250	10	NA	NA	T372748	miTranscriptome	Transcript identified by MiTranscriptome: lncrna	chrX	5.63	5.29	6.13	4.76	4.32	4.91	4.02	5.24
TC0100014805.hg.1	5.06	4.23	1.778	up	0.0461126	T014446	Transcript identified by MiTranscriptome	lncrna	chr1	-	T014446	86858100	86860114	6	NA	NA	T014446	miTranscriptome	Transcript identified by MiTranscriptome	chr1	5.11	4.8	4.29	6.04	3.86	4.09	4.54	4.42
TC1300009762.hg.1	6.04	5.21	1.778	up	0.0416678	NONHSAT035111	Non-coding transcript identified by NONCODE	lncRNA	chr13	-	NONHSAT035111	109651257	109686922	10	NA	NA	NONHSAT035111	lncRNAWiki	Non-coding transcript identified by NONCODE	chr13	6.53	6.56	5.12	5.95	5.57	4.86	5.49	4.93
TC0300010679.hg.1	6.54	5.71	1.778	up	0.0411795	CLASP2.vlAug10-unspliced	Transcript Identified by AceView, Entrez Gene ID(s) 23122	other	chr3	-	CLASP2.vlAug10-unspliced	33543573	33544614	6	NA	NA	CLASP2.vlAug10-unspliced	Ace View	Transcript Identified by AceView, Entrez Gene ID(s) 23122	chr3	5.82	6.67	7.13	6.52	5.89	6.26	4.99	5.71
TC0100006693.hg.1	7.03	6.2	1.778	up	0.0408867	RNU6-731P	RNA, U6 small nuclear 731, pseudogene (from HGNC RNU6-731P)	snRNA	chr1	+	uc057bvj.1	6540854	6540964	10	NA	NA	uc057bvj.1	UCSC Genes	RNA, U6 small nuclear 731, pseudogene [Source:HGNC Symbol;Acc:HGNC:47694]	chr1	7.64	6.99	7.1	6.37	6.2	6.97	5.69	5.95
TC1100009158.hg.1	8.29	7.46	1.778	up	0.0392882	T067948	Transcript identified by MiTranscriptome	lncrna	chr11	+	T067948	116791725	116806402	6	NA	NA	T067948	miTranscriptome	Transcript identified by MiTranscriptome	chr11	9.06	8.29	8.47	7.36	7.29	7.85	7.23	7.49
TC0X00008057.hg.1	5.28	4.45	1.778	up	0.0373812	T378435	Transcript identified by MiTranscriptome	lncrna	chrX	+	T378435	106939118	106940790	6	NA	NA	T378435	miTranscriptome	Transcript identified by MiTranscriptome	chrX	6.05	5.08	5.43	4.56	4.32	4.75	3.94	4.8
TC0400011847.hg.1	5.75	4.92	1.778	up	0.0359372	T271287	Transcript identified by MiTranscriptome	lncrna	chr4	-	T271287	129423254	129453751	6	NA	NA	T271287	miTranscriptome	Transcript identified by MiTranscriptome	chr4	6.05	5.65	5.15	6.13	4.71	4.9	5.72	4.33
TC0X00007121.hg.1	5.58	4.75	1.778	up	0.0354328	T374000	Transcript identified by MiTranscriptome	lncrna	chrX	+	T374000	47068087	47069224	6	NA	NA	T374000	miTranscriptome	Transcript identified by MiTranscriptome	chrX	5.63	6.37	4.77	5.53	4.34	4.68	4.92	5.07
TC1300008633.hg.1	7.68	6.85	1.778	up	0.0352514	SUPT20H	SPT20 homolog, SAGA complex component	coding	chr13	-	NM_001014286	37009312	37059713	10	13q13.3	55578	NM_001014286	RefSeq	Homo sapiens SPT20 homolog, SAGA complex component (SUPT20H), transcript variant 1, mRNA.	chr13	8.01	7.97	8.04	6.71	6.98	6.4	6.75	7.25
TC1300008926.hg.1	6.58	5.75	1.778	up	0.0338778	KPNA3	karyopherin alpha 3 (importin alpha 4)	coding	chr13	-	NM_002267	49699307	49792921	10	13q14.3	3839	NM_002267	RefSeq	Homo sapiens karyopherin alpha 3 (importin alpha 4) (KPNA3), mRNA.	chr13	6.91	6.57	6.98	5.84	5.78	5.07	5.89	6.26
TC0300008981.hg.1	6.94	6.11	1.778	up	0.031527	tawskeyby	Transcript Identified by AceView	other	chr3	+	tawskeyby.aAug10-unspliced	140331353	140332715	6	NA	NA	tawskeyby.aAug10-unspliced	Ace View	Transcript Identified by AceView	chr3	6.58	6.98	7.7	6.5	6.17	6.03	5.56	6.67
TC0100006677.hg.1	5.95	5.12	1.778	up	0.0292704	nanobu	Transcript Identified by AceView	other	chr1	+	nanobu.aAug10-unspliced	6078684	6079535	6	NA	NA	nanobu.aAug10-unspliced	Ace View	Transcript Identified by AceView	chr1	6.71	5.47	6.22	5.38	4.72	5.41	5.14	5.19
TC1500010025.hg.1	6.79	5.96	1.778	up	0.0266242	T119525	Transcript identified by MiTranscriptome	lncrna	chr15	-	T119525	74496638	74498003	9	NA	NA	T119525	miTranscriptome	Transcript identified by MiTranscriptome	chr15	7	6.48	6.48	7.19	5.7	6.19	6.63	5.34
TC1500008070.hg.1	7.25	6.42	1.778	up	0.0261623	kloto	Transcript Identified by AceView	other	chr15	+	kloto.aAug10-unspliced	81535190	81536996	6	NA	NA	kloto.aAug10-unspliced	Ace View	Transcript Identified by AceView	chr15	7.6	6.77	6.88	7.75	6.36	7.06	5.98	6.28
TC0800009297.hg.1	6.96	6.13	1.778	up	0.0239188	AF235103.1	RP5-1047A19.4 (from geneSymbol)	lncRNA	chr8	+	ENST00000530223.1	144992914	144994837	10	NA	NA	ENST00000530223.1	lncRNAWiki	N/A	chr8	6.92	7.11	7.01	6.81	6.48	5.2	6.17	6.66
TC1800007302.hg.1	6.84	6.01	1.778	up	0.0225713	T162081	Transcript identified by MiTranscriptome: lncrna	lncrna	chr18	+	T162081	49781977	49783572	6	NA	NA	T162081	miTranscriptome	Transcript identified by MiTranscriptome: lncrna	chr18	7.57	6.27	6.75	6.78	6.17	5.8	6.44	5.63
TC0300007451.hg.1	14.52	13.69	1.778	up	0.0223517	RN7SL504P	RNA, 7SL, cytoplasmic 504, pseudogene [Source:HGNC Symbol;Acc:HGNC:46520]	misc_RNA	chr3	+	ENST00000494496	51872178	51872464	9	NA	NA	ENST00000494496	ENSEMBL	RNA, 7SL, cytoplasmic 504, pseudogene [Source:HGNC Symbol;Acc:HGNC:46520]	chr3	14.71	14.51	15.11	13.74	13.74	13.83	13.26	13.92
TC0100014902.hg.1	7.73	6.9	1.778	up	0.0220426	T014973	Transcript identified by MiTranscriptome	lncrna	chr1	-	T014973	91102969	91104065	6	NA	NA	T014973	miTranscriptome	Transcript identified by MiTranscriptome	chr1	7.92	6.96	8.09	7.97	6.35	7.01	7.25	6.99
TC0X00007817.hg.1	7.11	6.28	1.778	up	0.0209083	T377161	Transcript identified by MiTranscriptome	lncrna	chrX	+	T377161	89757055	89879207	10	NA	NA	T377161	miTranscriptome	Transcript identified by MiTranscriptome	chrX	7.68	6.56	7.49	6.69	6.45	5.84	6.35	6.46
TC0900009968.hg.1	7.88	7.05	1.778	up	0.0195401	smoplobu	Transcript Identified by AceView	other	chr9	-	smoplobu.aAug10-unspliced	35973999	35974662	6	NA	NA	smoplobu.aAug10-unspliced	Ace View	Transcript Identified by AceView	chr9	7.26	7.44	8.49	8.32	7.16	6.96	7.04	7.03
TC0X00010089.hg.1	7.42	6.59	1.778	up	0.0191733	AC004386.1	havana:known chromosome:GRCh38:X:74376125:74376885:-1 gene:ENSG00000213269 gene_biotype:processed_pseudogene transcript_biotype:processed_pseudogene	processed_pseudogene	chrX	-	ENST00000393214	74376125	74376885	10	NA	NA	ENST00000393214	ENSEMBL	havana:known chromosome:GRCh38:X:74376125:74376885:-1 gene:ENSG00000213269 gene_biotype:processed_pseudogene transcript_biotype:processed_pseudogene	chrX	7.95	6.87	7.86	6.99	6.71	6.59	6.27	6.81
TC0100015611.hg.1	5.74	4.91	1.778	up	0.0183536	5S_rRNA	5S_rRNA (from geneSymbol)	rRNA	chr1	-	uc057kdk.1	146539541	146539666	10	NA	NA	uc057kdk.1	UCSC Genes	5S ribosomal RNA [Source:RFAM;Acc:RF00001]	chr1	6.39	5.86	5.31	5.39	4.56	4.64	5.22	5.21
TC2100006557.hg.1	7.75	6.92	1.778	up	0.018004	CXADRP1	coxsackie virus and adenovirus receptor pseudogene 1 [gene_biotype:processed_pseudogene transcript_biotype:processed_pseudogene]	processed_pseudogene	chr21	+	ENST00000398098	13661566	13678190	10	NA	NA	ENST00000398098	ENSEMBL	coxsackie virus and adenovirus receptor pseudogene 1 [gene_biotype:processed_pseudogene transcript_biotype:processed_pseudogene]	chr21	8.2	7.22	8.2	7.4	7.38	6.8	6.64	6.88
TC0Y00006860.hg.1	5.63	4.8	1.778	up	0.0178955	skarbu	Transcript Identified by AceView	other	chrY	-	skarbu.aAug10-unspliced	299094	300049	6	NA	NA	skarbu.aAug10-unspliced	Ace View	Transcript Identified by AceView	chrY	6.24	4.94	5.49	5.87	4.66	5	4.53	5.03
TC0600007190.hg.1	6.08	5.25	1.778	up	0.0177087	T298795	Transcript identified by MiTranscriptome	lncrna	chr6	+	T298795	24119384	24124275	6	NA	NA	T298795	miTranscriptome	Transcript identified by MiTranscriptome	chr6	5.64	5.94	6.13	6.62	5.56	5.19	4.63	5.61
TC1600010940.hg.1	8.05	7.22	1.778	up	0.017121	NONHSAT143829	Non-coding transcript identified by NONCODE	lncRNA	chr16	-	NONHSAT143829	78794061	78796317	10	NA	NA	NONHSAT143829	lncRNAWiki	Non-coding transcript identified by NONCODE	chr16	8.65	7.72	8.41	7.44	7.35	7.02	7.45	7.05
TC0600010645.hg.1	19.43	18.6	1.778	up	0.0166552	NONHSAT107304.2	Non-coding transcript identified by NONCODE	lncRNA	chr6	-	NONHSAT107304.2	4099929	4100052	6	NA	NA	NONHSAT107304.2	NONCODE	Non-coding transcript identified by NONCODE	chr6	19.54	19.47	19.59	19.1	18.67	19.07	17.82	18.85
TC1700012114.hg.1	7.43	6.6	1.778	up	0.0150716	T156947	Transcript identified by MiTranscriptome	lncrna	chr17	-	T156947	82366510	82367886	6	NA	NA	T156947	miTranscriptome	Transcript identified by MiTranscriptome	chr17	7.5	7.48	7.64	7.09	6.37	7.39	6.31	6.35
TC2100006676.hg.1	14.28	13.45	1.778	up	0.0137628	smasu	Transcript Identified by AceView	other	chr21	+	smasu.aAug10	18009523	18010233	6	NA	NA	smasu.aAug10	Ace View	Transcript Identified by AceView	chr21	14.7	13.99	14.62	13.82	13.03	13.26	13.66	13.83
TC1200007217.hg.1	6.78	5.95	1.778	up	0.0127575	NONHSAT027544	Non-coding transcript identified by NONCODE	lncRNA	chr12	+	NONHSAT027544	31303717	31303816	6	NA	NA	NONHSAT027544	NONCODE	Non-coding transcript identified by NONCODE	chr12	6.4	7.39	6.64	6.68	6.37	5.91	5.51	6.01
TC0X00010227.hg.1	5.83	5	1.778	up	0.0115633	Z83818.1	havana:known chromosome:GRCh38:X:87723089:87723238:-1 gene:ENSG00000271205 gene_biotype:processed_pseudogene transcript_biotype:processed_pseudogene	processed_pseudogene	chrX	-	ENST00000603584	87723089	87723238	10	NA	NA	ENST00000603584	ENSEMBL	havana:known chromosome:GRCh38:X:87723089:87723238:-1 gene:ENSG00000271205 gene_biotype:processed_pseudogene transcript_biotype:processed_pseudogene	chrX	5.43	5.85	6.16	5.87	4.95	5.11	4.42	5.51
TC1600008217.hg.1	11.97	11.14	1.778	up	0.00949694	spoywoybu	Transcript Identified by AceView	other	chr16	+	spoywoybu.aAug10-unspliced	69067036	69067518	6	NA	NA	spoywoybu.aAug10-unspliced	Ace View	Transcript Identified by AceView	chr16	11.74	12.33	11.97	11.83	11.41	11.23	10.49	11.43
TC0700010605.hg.1	6.29	5.46	1.778	up	0.0083546	AC007096.1	AC007096.1 (from geneSymbol)	Precursor_microRNA	chr7	-	uc064cka.1	29088188	29088311	10	NA	NA	uc064cka.1	UCSC Genes	N/A	chr7	6.44	6.45	6.13	6.12	5.97	5.69	4.94	5.23
TC0700008170.hg.1	6.63	5.8	1.778	up	0.00762183	NONHSAT253488.1	Non-coding transcript identified by NONCODE	lncRNA	chr7	+	NONHSAT253488.1	79452402	79452468	6	NA	NA	NONHSAT253488.1	NONCODE	Non-coding transcript identified by NONCODE	chr7	7.19	6.29	6.44	6.6	5.8	6.16	5.48	5.78
TC0400007066.hg.1	5.31	4.48	1.778	up	0.00613981	NONHSAT095795	Non-coding transcript identified by NONCODE	lncRNA	chr4	+	NONHSAT095795	24066555	24067051	10	NA	NA	NONHSAT095795	lncRNAWiki	Non-coding transcript identified by NONCODE	chr4	5.48	4.71	5.6	5.47	4.61	4.21	4.71	4.38
TC1100012142.hg.1	6.25	5.42	1.778	up	0.00467877	MTCO3P15	havana:known chromosome:GRCh38:11:103402013:103402586:-1 gene:ENSG00000254895 gene_biotype:processed_pseudogene transcript_biotype:processed_pseudogene	processed_pseudogene	chr11	-	ENST00000526563	103402013	103402586	10	NA	NA	ENST00000526563	ENSEMBL	havana:known chromosome:GRCh38:11:103402013:103402586:-1 gene:ENSG00000254895 gene_biotype:processed_pseudogene transcript_biotype:processed_pseudogene	chr11	6.09	5.83	6.44	6.65	5.64	5.39	5.54	5.13
TC0400008031.hg.1	5.75	4.92	1.778	up	0.00464142	rawswuby	Transcript Identified by AceView	other	chr4	+	rawswuby.aAug10-unspliced	85524407	85526405	6	NA	NA	rawswuby.aAug10-unspliced	Ace View	Transcript Identified by AceView	chr4	6.04	5.73	5.5	5.74	5	5	4.39	5.27
TC1000010409.hg.1	10.2	9.37	1.778	up	0.00212476	wawspo	Transcript Identified by AceView	other	chr10	-	wawspo.aAug10-unspliced	42526444	42527209	6	NA	NA	wawspo.aAug10-unspliced	Ace View	Transcript Identified by AceView	chr10	10.4	10.23	10.03	10.12	9.28	9.65	8.99	9.57
TC2100006957.hg.1	7.32	6.5	1.765	up	0.0488799	bymer	Transcript Identified by AceView	other	chr21	+	bymer.aAug10-unspliced	33232815	33234373	6	NA	NA	bymer.aAug10-unspliced	Ace View	Transcript Identified by AceView	chr21	7.04	6.93	8.5	6.81	6.5	6.56	6.5	6.46
TC0100007536.hg.1	5.55	4.73	1.765	up	0.0488063	AL020997.3	Sequence 71173 from Patent EP1572962. (from mRNA JD090149)	lncRNA	chr1	+	ENST00000602843.1	27819983	27820341	10	NA	NA	ENST00000602843.1	lncRNAWiki	N/A	chr1	6.19	4.88	5.32	5.83	5.56	4.31	4.54	4.51
TC0100010279.hg.1	6.88	6.06	1.765	up	0.0474255	AL121987.1	RP11-536C5.2 (from geneSymbol)	lncRNA	chr1	+	ENST00000435580.1	160062488	160079821	10	NA	NA	ENST00000435580.1	lncRNAWiki	N/A	chr1	7.71	6.72	7.17	5.93	5.79	5.95	6.25	6.27
TC1200009142.hg.1	7.58	6.76	1.765	up	0.0469805	sheyjaby	Transcript Identified by AceView	other	chr12	+	sheyjaby.aAug10-unspliced	120884508	120885409	6	NA	NA	sheyjaby.aAug10-unspliced	Ace View	Transcript Identified by AceView	chr12	7.7	7.86	6.79	7.98	7.43	6.15	7.02	6.46
TC0X00007118.hg.1	6.65	5.83	1.765	up	0.0463112	NONHSAT136850	Non-coding transcript identified by NONCODE	lncRNA	chrX	+	NONHSAT136850	46897600	46898308	10	NA	NA	NONHSAT136850	lncRNAWiki	Non-coding transcript identified by NONCODE	chrX	7.57	6.23	6.87	5.91	5.72	5.93	5.5	6.15
TC0100007763.hg.1	12.64	11.82	1.765	up	0.045226	AL590434.1	Y RNA [Source:RFAM;Acc:RF00019]	misc_RNA	chr1	+	ENST00000364998	35195969	35196062	10	NA	NA	ENST00000364998	ENSEMBL	Y RNA [Source:RFAM;Acc:RF00019]	chr1	13.71	12.59	12.12	12.15	11.55	12.03	12.01	11.7
TC0500010365.hg.1	7.09	6.27	1.765	up	0.0413395	AC010385.2	havana:known chromosome:GRCh38:5:28897785:28898274:-1 gene:ENSG00000271035 gene_biotype:processed_pseudogene transcript_biotype:processed_pseudogene	processed_pseudogene	chr5	-	ENST00000603743	28897785	28898274	10	NA	NA	ENST00000603743	ENSEMBL	havana:known chromosome:GRCh38:5:28897785:28898274:-1 gene:ENSG00000271035 gene_biotype:processed_pseudogene transcript_biotype:processed_pseudogene	chr5	7.58	7.57	7.03	6.17	5.83	6.26	6.27	6.72
TC1600010903.hg.1	7.21	6.39	1.765	up	0.0349616	blarraw	Transcript Identified by AceView	other	chr16	-	blarraw.aAug10-unspliced	76370222	76371069	6	NA	NA	blarraw.aAug10-unspliced	Ace View	Transcript Identified by AceView	chr16	6.84	7.2	6.67	8.12	5.97	6.51	6.7	6.39
TC1200007873.hg.1	7.72	6.9	1.765	up	0.0342344	RNU6-879P	RNA, U6 small nuclear 879, pseudogene (from HGNC RNU6-879P)	snRNA	chr12	+	uc058pvk.1	57415296	57415403	10	NA	NA	uc058pvk.1	UCSC Genes	RNA, U6 small nuclear 879, pseudogene [Source:HGNC Symbol;Acc:HGNC:47842]	chr12	8.47	7.54	7.83	7.04	7.46	6.85	6.52	6.77
TC0X00007228.hg.1	6.5	5.68	1.765	up	0.0322749	koki	Transcript Identified by AceView	other	chrX	+	koki.aAug10-unspliced	49309270	49311581	6	NA	NA	koki.aAug10-unspliced	Ace View	Transcript Identified by AceView	chrX	7.48	6.43	6.15	5.93	5.84	5.5	5.73	5.66
TC0400010827.hg.1	9.34	8.52	1.765	up	0.0317903	neeswobu	Transcript Identified by AceView	other	chr4	-	neeswobu.aAug10-unspliced	61757664	61758289	6	NA	NA	neeswobu.aAug10-unspliced	Ace View	Transcript Identified by AceView	chr4	8.96	9.01	10.22	9.15	8.8	8.01	8.48	8.78
TC0400012087.hg.1	8.89	8.07	1.765	up	0.0297556	AC093648.1	N/A	TEC	chr4	-	ENST00000623546	148819351	148819956	10	NA	NA	ENST00000623546	ENSEMBL	N/A	chr4	8.57	8.47	9.52	9.02	7.84	7.57	8.73	8.15
TC0400007144.hg.1	6.9	6.08	1.765	up	0.0268075	NONHSAT095902	Non-coding transcript identified by NONCODE	lncRNA	chr4	+	NONHSAT095902	27730313	27734777	10	NA	NA	NONHSAT095902	lncRNAWiki	Non-coding transcript identified by NONCODE	chr4	6.61	7.15	7.69	6.14	6.04	6.1	6.13	6.03
TC0100015066.hg.1	8.38	7.56	1.765	up	0.0241541	AC104457.1	Sequence 341185 from Patent EP1572962. (from mRNA JD360161)	Precursor_microRNA	chr1	-	uc057iqs.1	100378682	100378775	10	NA	NA	uc057iqs.1	UCSC Genes	N/A	chr1	8.53	8.54	8.63	7.81	8.05	6.81	7.69	7.68
TC0X00006929.hg.1	8.17	7.35	1.765	up	0.0224653	RNU6-1087P	RNA, U6 small nuclear 1087, pseudogene (from HGNC RNU6-1087P)	snRNA	chrX	+	uc064ymr.1	35594173	35594273	10	NA	NA	uc064ymr.1	UCSC Genes	RNA, U6 small nuclear 1087, pseudogene [Source:HGNC Symbol;Acc:HGNC:48050]	chrX	8.02	8.96	7.72	7.99	7.55	6.85	7.5	7.51
TC0200015400.hg.1	7.4	6.58	1.765	up	0.0214733	goymubo	Transcript Identified by AceView	other	chr2	-	goymubo.aAug10-unspliced	200896030	200900871	6	NA	NA	goymubo.aAug10-unspliced	Ace View	Transcript Identified by AceView	chr2	7.49	6.82	7.54	7.73	7.15	6.81	6.17	6.2
TC1200010530.hg.1	8.52	7.7	1.765	up	0.0210265	buner	Transcript Identified by AceView	other	chr12	-	buner.aAug10-unspliced	46764022	46764565	6	NA	NA	buner.aAug10-unspliced	Ace View	Transcript Identified by AceView	chr12	8.18	8.2	9.29	8.4	7.85	8.04	7.26	7.66
TC1500008524.hg.1	6.2	5.38	1.765	up	0.0207621	zopoy	Transcript Identified by AceView	other	chr15	+	zopoy.aAug10-unspliced	99688799	99689346	6	NA	NA	zopoy.aAug10-unspliced	Ace View	Transcript Identified by AceView	chr15	6.27	5.95	5.77	6.8	4.87	5.8	5.65	5.21
TC0900009562.hg.1	6.45	5.63	1.765	up	0.0207555	T355838	Transcript identified by MiTranscriptome	lncrna	chr9	-	T355838	13465311	13499863	6	NA	NA	T355838	miTranscriptome	Transcript identified by MiTranscriptome	chr9	5.9	6.5	6.53	6.86	5.89	5.38	6.15	5.11
TC2000008934.hg.1	12.74	11.92	1.765	up	0.0205663	T216572	Transcript identified by MiTranscriptome	lncrna	chr20	-	T216572	34554491	34555362	6	NA	NA	T216572	miTranscriptome	Transcript identified by MiTranscriptome	chr20	12.33	12.96	13.33	12.33	12.07	12.35	11.48	11.78
TC0900008066.hg.1	5.91	5.09	1.765	up	0.0195277	T363024	Transcript identified by MiTranscriptome	lncrna	chr9	+	T363024	95202106	95203128	6	NA	NA	T363024	miTranscriptome	Transcript identified by MiTranscriptome	chr9	6.3	6.08	6.05	5.19	4.67	5.5	4.92	5.26
TC0800007461.hg.1	8.55	7.73	1.765	up	0.0188955	HGSNAT.pAug10-unspliced	Transcript Identified by AceView, Entrez Gene ID(s) 138050	other	chr8	+	HGSNAT.pAug10-unspliced	43147768	43148326	6	NA	NA	HGSNAT.pAug10-unspliced	Ace View	Transcript Identified by AceView, Entrez Gene ID(s) 138050	chr8	8.89	7.75	8.45	9.12	7.79	7.63	7.85	7.64
TC1200008945.hg.1	6.67	5.85	1.765	up	0.0180368	slugorby	Transcript Identified by AceView	other	chr12	+	slugorby.aAug10-unspliced	113364669	113365214	6	NA	NA	slugorby.aAug10-unspliced	Ace View	Transcript Identified by AceView	chr12	7.15	6.29	7.16	6.1	5.95	5.52	5.85	6.07
TC0900006432.hg.1	9.74	8.92	1.765	up	0.0179108	DDX11L5	DEAD/H (Asp-Glu-Ala-Asp/His) box helicase 11 like 5	pseudo	chr9	+	NR_051986	11236	14525	10	9p24.3	100287596	NR_051986	RefSeq	Homo sapiens DEAD/H (Asp-Glu-Ala-Asp/His) box helicase 11 like 5 (DDX11L5), non-coding RNA.	chr9	9.26	9.94	10.4	9.35	9.12	8.84	8.59	9.14
TC0200007277.hg.1	8.2	7.38	1.765	up	0.0174223	CYP1B1-AS1	CYP1B1 antisense RNA 1	ncRNA	chr2	+	NR_027252	38073447	38232317	10	2p22.2	285154	NR_027252	RefSeq	Homo sapiens CYP1B1 antisense RNA 1 (CYP1B1-AS1), long non-coding RNA.	chr2	8.92	8.16	7.99	7.71	7.34	7.65	7.01	7.53
TC0900006615.hg.1	7.41	6.59	1.765	up	0.0157738	lnc-C9orf123-2:1	Transcript Originally Identified by LNCipedia, alternate transcript name: NONHSAT130183	lncRNA	chr9	+	lnc-C9orf123-2:1	7925578	7961234	10	NA	NA	lnc-C9orf123-2:1	lncRNAWiki	Transcript Originally Identified by LNCipedia, alternate transcript name: NONHSAT130183	chr9	7.56	6.73	7.82	7.54	6.85	6.17	6.88	6.46
TC2000006965.hg.1	5.93	5.11	1.765	up	0.0146321	lnc-CST8-2:1	Transcript Originally Identified by LNCipedia, alternate transcript name: NONHSAT079065	lncRNA	chr20	+	lnc-CST8-2:1	23503668	23507112	10	NA	NA	lnc-CST8-2:1	lncRNAWiki	Transcript Originally Identified by LNCipedia, alternate transcript name: NONHSAT079065	chr20	6.38	5.64	6.19	5.5	4.65	5.34	4.97	5.48
TC0X00007462.hg.1	8.48	7.66	1.765	up	0.0141435	smeyda	Transcript Identified by AceView	other	chrX	+	smeyda.aAug10-unspliced	65245466	65245924	6	NA	NA	smeyda.aAug10-unspliced	Ace View	Transcript Identified by AceView	chrX	8.22	9.15	8.04	8.51	7.3	7.73	7.67	7.96
TC0200014840.hg.1	6.2	5.38	1.765	up	0.0140613	lnc-STK39-3:1	Transcript Originally Identified by LNCipedia, alternate transcript name: NONHSAT075325	lncRNA	chr2	-	lnc-STK39-3:1	168424635	168429055	10	NA	NA	lnc-STK39-3:1	lncRNAWiki	Transcript Originally Identified by LNCipedia, alternate transcript name: NONHSAT075325	chr2	6.43	6.02	6.65	5.68	5.13	5.05	5.82	5.51
TC0X00008270.hg.1	6.52	5.7	1.765	up	0.0122045	T379425	Transcript identified by MiTranscriptome	lncrna	chrX	+	T379425	120015807	120019427	10	NA	NA	T379425	miTranscriptome	Transcript identified by MiTranscriptome	chrX	6.71	6.22	6.71	6.44	5.98	5.41	5.19	6.23
TC0400010787.hg.1	7.36	6.54	1.765	up	0.011286	shyboybo	Transcript Identified by AceView	other	chr4	-	shyboybo.aAug10-unspliced	57089233	57090236	6	NA	NA	shyboybo.aAug10-unspliced	Ace View	Transcript Identified by AceView	chr4	7.34	6.9	7.67	7.53	6.6	6.15	6.32	7.09
TC0400008644.hg.1	5.89	5.07	1.765	up	0.0110591	T270969	Transcript identified by MiTranscriptome	lncrna	chr4	+	T270969	125641788	125723574	4	NA	NA	T270969	miTranscriptome	Transcript identified by MiTranscriptome	chr4	6.43	6.19	5.38	5.58	4.94	5.13	4.91	5.31
TC0500011465.hg.1	5.68	4.86	1.765	up	0.00976847	NONHSAT102799	Non-coding transcript identified by NONCODE	lncRNA	chr5	-	NONHSAT102799	93428289	93428640	10	NA	NA	NONHSAT102799	lncRNAWiki	Non-coding transcript identified by NONCODE	chr5	5.61	5.97	6.15	4.99	4.79	4.83	4.9	4.9
TC1600007227.hg.1	7.55	6.73	1.765	up	0.00820724	T128960	Transcript identified by MiTranscriptome: lncrna	lncrna	chr16	+	T128960	23511369	23517231	10	NA	NA	T128960	miTranscriptome	Transcript identified by MiTranscriptome: lncrna	chr16	8.03	7.12	7.24	7.82	6.54	6.95	6.87	6.57
TC2000009107.hg.1	8.78	7.96	1.765	up	0.00783456	NONHSAT079740	Non-coding transcript identified by NONCODE	lncRNA	chr20	-	NONHSAT079740	40131308	40132029	10	NA	NA	NONHSAT079740	lncRNAWiki	Non-coding transcript identified by NONCODE	chr20	9.34	8.41	8.9	8.47	8.12	7.89	7.69	8.14
TC1100012855.hg.1	6.36	5.54	1.765	up	0.00698996	RN7SL167P	RNA, 7SL, cytoplasmic 167, pseudogene [Source:HGNC Symbol;Acc:HGNC:46183]	misc_RNA	chr11	-	ENST00000498381	131004128	131004429	10	NA	NA	ENST00000498381	ENSEMBL	RNA, 7SL, cytoplasmic 167, pseudogene [Source:HGNC Symbol;Acc:HGNC:46183]	chr11	6.26	6.59	6.71	5.86	5.49	5.89	5.23	5.53
TC1500007656.hg.1	5.89	5.07	1.765	up	0.00594681	AC135628.1	havana:known chromosome:GRCh38:15:67985059:67986288:1 gene:ENSG00000260109 gene_biotype:unprocessed_pseudogene transcript_biotype:unprocessed_pseudogene	unprocessed_pseudogene	chr15	+	ENST00000568867	67985059	67986288	10	NA	NA	ENST00000568867	ENSEMBL	havana:known chromosome:GRCh38:15:67985059:67986288:1 gene:ENSG00000260109 gene_biotype:unprocessed_pseudogene transcript_biotype:unprocessed_pseudogene	chr15	6.37	5.43	5.7	6.07	5.28	4.91	4.9	5.17
TC1200007877.hg.1	7.79	6.97	1.765	up	0.00592735	flerkaby	Transcript Identified by AceView	other	chr12	+	flerkaby.aAug10-unspliced	57425439	57426004	6	NA	NA	flerkaby.aAug10-unspliced	Ace View	Transcript Identified by AceView	chr12	7.94	7.83	8.11	7.29	7.14	7.18	6.58	6.99
TC0400007062.hg.1	6.98	6.16	1.765	up	0.00153423	lnc-SOD3-3:1	RP13-497K6.1 (from geneSymbol)	lncRNA	chr4	+	lnc-SOD3-3:1	23779453	23782786	10	NA	NA	lnc-SOD3-3:1	lncRNAWiki	N/A	chr4	7.13	7.18	6.97	6.63	6.13	6.28	5.93	6.31
TC0X00010569.hg.1	6.21	5.4	1.753	up	0.0478721	lnc-RP1-241P17.4.1-2:1	Transcript Originally Identified by LNCipedia	lncRNA	chrX	-	lnc-RP1-241P17.4.1-2:1	115595563	115599336	10	NA	NA	lnc-RP1-241P17.4.1-2:1	lncRNAWiki	Transcript Originally Identified by LNCipedia	chrX	5.66	7.02	6.37	5.81	5.2	4.82	5.65	5.93
TC0600014352.hg.1	5.05	4.24	1.753	up	0.0443163	T312590	Transcript identified by MiTranscriptome	lncrna	chr6	-	T312590	140540429	140664362	10	NA	NA	T312590	miTranscriptome	Transcript identified by MiTranscriptome	chr6	6.07	4.5	4.7	4.94	4.6	4.37	4.11	3.87
TC1200007277.hg.1	7.25	6.44	1.753	up	0.0431622	DNM1L	dynamin 1-like	coding	chr12	+	NM_001278463	32679200	32745650	10	12p11.21	10059	NM_001278463	RefSeq	Homo sapiens dynamin 1-like (DNM1L), transcript variant 4, mRNA.	chr12	7.93	7.74	6.91	6.44	6.88	6.4	6.25	6.23
TC0400010452.hg.1	6.69	5.88	1.753	up	0.0394181	T263601	Transcript identified by MiTranscriptome	lncrna	chr4	-	T263601	38952615	38965578	9	NA	NA	T263601	miTranscriptome	Transcript identified by MiTranscriptome	chr4	7.67	6.37	6.49	6.22	5.7	5.86	6.33	5.63
TC0100014057.hg.1	5.59	4.78	1.753	up	0.0391428	LINC01398	long intergenic non-protein coding RNA 1398	ncRNA	chr1	-	NR_121680	46446673	46449704	10	1p33	101929651	NR_121680	RefSeq	Homo sapiens long intergenic non-protein coding RNA 1398 (LINC01398), long non-coding RNA.	chr1	6.64	5.08	5.27	5.38	4.97	4.55	4.94	4.66
TC0600012689.hg.1	5.38	4.57	1.753	up	0.0380789	T308727	Transcript identified by MiTranscriptome	lncrna	chr6	-	T308727	102595478	102606482	9	NA	NA	T308727	miTranscriptome	Transcript identified by MiTranscriptome	chr6	6.28	4.87	5.49	4.88	4.32	4.79	4.87	4.29
TC1800008532.hg.1	7.45	6.64	1.753	up	0.0368828	T161246	Transcript identified by MiTranscriptome	lncrna	chr18	-	T161246	41288396	41312514	7	NA	NA	T161246	miTranscriptome	Transcript identified by MiTranscriptome	chr18	8.1	6.93	7.98	6.78	6.62	6.9	6.38	6.66
TC0400010554.hg.1	6.36	5.55	1.753	up	0.0341573	NONHSAT096190	Non-coding transcript identified by NONCODE	lncRNA	chr4	-	NONHSAT096190	42155439	42156298	10	NA	NA	NONHSAT096190	lncRNAWiki	Non-coding transcript identified by NONCODE	chr4	7.12	6.18	6.07	6.07	5.26	5.26	5.43	6.27
TC0X00006723.hg.1	5.49	4.68	1.753	up	0.0334104	CDKL5	cyclin-dependent kinase-like 5	coding	chrX	+	NM_001037343	18425583	18653629	10	Xp22	6792	NM_001037343	RefSeq	Homo sapiens cyclin-dependent kinase-like 5 (CDKL5), transcript variant II, mRNA.	chrX	6.14	4.99	5.06	5.78	4.36	4.77	4.34	5.25
TC2000009097.hg.1	4.87	4.06	1.753	up	0.0292714	T217715	Transcript identified by MiTranscriptome	lncrna	chr20	-	T217715	39290355	39298150	6	NA	NA	T217715	miTranscriptome	Transcript identified by MiTranscriptome	chr20	4.28	5.62	4.76	4.83	3.82	4.61	4.07	3.73
TC0900010719.hg.1	7	6.19	1.753	up	0.0281246	T362141	Transcript identified by MiTranscriptome	lncrna	chr9	-	T362141	89948298	89969763	4	NA	NA	T362141	miTranscriptome	Transcript identified by MiTranscriptome	chr9	6.31	6.63	7.64	7.44	6.3	6.32	6.28	5.86
TC0200011516.hg.1	7.06	6.25	1.753	up	0.0278457	fukeybu	Transcript Identified by AceView	other	chr2	-	fukeybu.aAug10-unspliced	2493478	2494019	6	NA	NA	fukeybu.aAug10-unspliced	Ace View	Transcript Identified by AceView	chr2	6.7	6.4	7.68	7.46	6.52	6.25	6.35	5.9
TC1100010227.hg.1	7.02	6.21	1.753	up	0.026566	gomee	Transcript Identified by AceView	other	chr11	-	gomee.aAug10-unspliced	17063997	17069660	10	NA	NA	gomee.aAug10-unspliced	Ace View	Transcript Identified by AceView	chr11	7.73	6.39	6.78	7.18	6.19	6.26	5.8	6.59
TC1100007652.hg.1	6.96	6.15	1.753	up	0.0254972	MIR6128	microRNA 6128;mature miRNA;hsa-miR-6128	Precursor_microRNA	chr11	+	NR_106743	56743873	56743981	10	NA	NA	NR_106743	RefSeq	Homo sapiens microRNA 6128 (MIR6128), microRNA.	chr11	7.45	6.42	7.44	6.52	6.43	6.13	6.33	5.71
TC1500009277.hg.1	15.96	15.15	1.753	up	0.0217717	sherso	Transcript Identified by AceView	other	chr15	-	sherso.aAug10-unspliced	45016087	45016838	6	NA	NA	sherso.aAug10-unspliced	Ace View	Transcript Identified by AceView	chr15	15.76	15.76	16.66	15.66	15.11	15.19	14.65	15.65
TC0100007376.hg.1	10.5	9.69	1.753	up	0.0198736	NONHSAT001665	Non-coding transcript identified by NONCODE	lncRNA	chr1	+	NONHSAT001665	24703474	24704010	10	NA	NA	NONHSAT001665	lncRNAWiki	Non-coding transcript identified by NONCODE	chr1	10.43	10.7	10.54	10.33	9.32	9.78	9.17	10.48
TC2000006758.hg.1	7.04	6.23	1.753	up	0.0197763	AIMP1P1	aminoacyl tRNA synthetase complex-interacting multifunctional protein 1 pseudogene 1 [gene_biotype:processed_pseudogene transcript_biotype:processed_pseudogene]	processed_pseudogene	chr20	+	ENST00000418670	14127400	14128336	10	NA	NA	ENST00000418670	ENSEMBL	aminoacyl tRNA synthetase complex-interacting multifunctional protein 1 pseudogene 1 [gene_biotype:processed_pseudogene transcript_biotype:processed_pseudogene]	chr20	7.11	6.35	7.06	7.62	6.39	5.92	6.03	6.57
TC0700009288.hg.1	7.15	6.34	1.753	up	0.0187091	NONHSAT123583	Non-coding transcript identified by NONCODE	lncRNA	chr7	+	NONHSAT123583	137381041	137384178	10	NA	NA	NONHSAT123583	lncRNAWiki	Non-coding transcript identified by NONCODE	chr7	7.81	6.57	7.41	6.8	6.5	6.07	6.34	6.44
TC0900011675.hg.1	5.58	4.77	1.753	up	0.017992	T367336	Transcript identified by MiTranscriptome	lncrna	chr9	-	T367336	129167741	129173461	6	NA	NA	T367336	miTranscriptome	Transcript identified by MiTranscriptome	chr9	6.06	5.28	5.94	5.05	4.42	4.83	4.62	5.2
TC0100012549.hg.1	12.71	11.9	1.753	up	0.017357	jyvoybo	Transcript Identified by AceView	other	chr1	-	jyvoybo.aAug10-unspliced	2673387	2674042	6	NA	NA	jyvoybo.aAug10-unspliced	Ace View	Transcript Identified by AceView	chr1	13.13	12.14	12.53	13.06	11.85	12.25	11.42	12.08
TC1400007745.hg.1	11.39	10.58	1.753	up	0.0167174	T107811	Transcript identified by MiTranscriptome	lncrna	chr14	+	T107811	77082843	77086146	5	NA	NA	T107811	miTranscriptome	Transcript identified by MiTranscriptome	chr14	11.68	10.91	12.02	10.94	10.47	10.82	10.54	10.5
TC1200006929.hg.1	5.78	4.97	1.753	up	0.0163761	MRPS18CP4	mitochondrial ribosomal protein S18C pseudogene 4 [gene_biotype:processed_pseudogene transcript_biotype:processed_pseudogene]	processed_pseudogene	chr12	+	ENST00000535821	14237091	14237321	10	NA	NA	ENST00000535821	ENSEMBL	mitochondrial ribosomal protein S18C pseudogene 4 [gene_biotype:processed_pseudogene transcript_biotype:processed_pseudogene]	chr12	5.32	5.88	5.58	6.33	5.2	5.35	4.53	4.81
TC0300006813.hg.1	6.02	5.21	1.753	up	0.0133811	T239076	Transcript identified by MiTranscriptome	lncrna	chr3	+	T239076	21760172	21766968	6	NA	NA	T239076	miTranscriptome	Transcript identified by MiTranscriptome	chr3	5.7	6.22	6.44	5.71	4.78	5.55	5.54	4.99
TC0X00009344.hg.1	8.18	7.37	1.753	up	0.0119327	MIR548F5	NA	Precursor_microRNA	chrX	-	NR_031646	32641474	32641559	10	Xp21.1	100302239	NR_031646	RefSeq	Homo sapiens microRNA 548f-5 (MIR548F5), microRNA.	chrX	8.07	7.6	8.22	8.84	7.19	7.27	7.5	7.5
TC1100012313.hg.1	6.84	6.03	1.753	up	0.0107649	AP000907.3	havana:known chromosome:GRCh38:11:112036627:112036863:-1 gene:ENSG00000271025 gene_biotype:processed_pseudogene transcript_biotype:processed_pseudogene	processed_pseudogene	chr11	-	ENST00000604143	112036627	112036863	10	NA	NA	ENST00000604143	ENSEMBL	havana:known chromosome:GRCh38:11:112036627:112036863:-1 gene:ENSG00000271025 gene_biotype:processed_pseudogene transcript_biotype:processed_pseudogene	chr11	6.97	6.91	6.56	6.93	6.5	6.36	5.78	5.48
TC0100016602.hg.1	7.68	6.87	1.753	up	0.00830271	spalobu	Transcript Identified by AceView	other	chr1	-	spalobu.aAug10-unspliced	181075616	181089522	10	NA	NA	spalobu.aAug10-unspliced	Ace View	Transcript Identified by AceView	chr1	7.82	7.1	8.01	7.79	7.18	6.99	6.74	6.57
TC0400010514.hg.1	10.91	10.1	1.753	up	0.00738528	NONHSAT096140	Non-coding transcript identified by NONCODE	lncRNA	chr4	-	NONHSAT096140	40688950	40694696	10	NA	NA	NONHSAT096140	lncRNAWiki	Non-coding transcript identified by NONCODE	chr4	11.32	10.73	11.17	10.41	9.96	10.23	9.89	10.32
TC0300012580.hg.1	7.51	6.7	1.753	up	0.00681228	T251298	Transcript identified by MiTranscriptome	lncrna	chr3	-	T251298	138877086	138877877	6	NA	NA	T251298	miTranscriptome	Transcript identified by MiTranscriptome	chr3	7.85	7.26	7.66	7.29	6.72	6.18	7.02	6.86
TC0200014643.hg.1	7.87	7.06	1.753	up	0.000552257	DNAJA1P2	DnaJ (Hsp40) homolog, subfamily A, member 1 pseudogene 2 [gene_biotype:processed_pseudogene transcript_biotype:processed_pseudogene]	processed_pseudogene	chr2	-	ENST00000421360	153761450	153762646	10	NA	NA	ENST00000421360	ENSEMBL	DnaJ (Hsp40) homolog, subfamily A, member 1 pseudogene 2 [gene_biotype:processed_pseudogene transcript_biotype:processed_pseudogene]	chr2	7.93	7.93	7.84	7.79	7.15	7.14	7.18	6.77
TC0500012736.hg.1	8.31	7.5	1.753	up	0.000517958	swargoy	Transcript Identified by AceView	other	chr5	-	swargoy.aAug10-unspliced	167752286	167754080	6	NA	NA	swargoy.aAug10-unspliced	Ace View	Transcript Identified by AceView	chr5	8.23	8.51	8.2	8.31	7.36	7.48	7.46	7.7
TC0800006514.hg.1	7.92	7.12	1.741	up	0.0470879	AC246817.1	GS1-57L11.1 (from geneSymbol)	lncRNA	chr8	+	ENST00000520024.1	2727150	2822482	10	NA	NA	ENST00000520024.1	lncRNAWiki	N/A	chr8	8.61	7.68	8.08	7.31	7.17	7.19	6.4	7.7
TC1300009509.hg.1	6.84	6.04	1.741	up	0.0443699	RNY4P27	RNA, Ro-associated Y4 pseudogene 27 [Source:HGNC Symbol;Acc:HGNC:42495]	misc_RNA	chr13	-	ENST00000363341	95336106	95336201	10	NA	NA	ENST00000363341	ENSEMBL	RNA, Ro-associated Y4 pseudogene 27 [Source:HGNC Symbol;Acc:HGNC:42495]	chr13	7.79	6.79	6.38	6.41	5.87	5.59	6.22	6.46
TC0X00009139.hg.1	8.46	7.66	1.741	up	0.03785	AP1S2	adaptor-related protein complex 1 sigma 2 subunit	coding	chrX	-	NM_001272071	15825806	15855014	10	Xp22.2	8905	NM_001272071	RefSeq	Homo sapiens adaptor-related protein complex 1, sigma 2 subunit (AP1S2), transcript variant 1, mRNA.	chrX	9.16	8.67	8.42	7.6	7.3	7.94	7.88	7.53
TC0Y00006630.hg.1	8.07	7.27	1.741	up	0.0374083	nyby	Transcript Identified by AceView	other	chrY	+	nyby.aAug10-unspliced	12759384	12763444	6	NA	NA	nyby.aAug10-unspliced	Ace View	Transcript Identified by AceView	chrY	8.89	7.35	8.32	7.74	7.33	7.31	6.9	7.53
TC0600012733.hg.1	8.77	7.97	1.741	up	0.0369203	RN7SL47P	RNA, 7SL, cytoplasmic 47, pseudogene [Source:HGNC Symbol;Acc:HGNC:46063]	misc_RNA	chr6	-	ENST00000488710	106283413	106283711	10	NA	NA	ENST00000488710	ENSEMBL	RNA, 7SL, cytoplasmic 47, pseudogene [Source:HGNC Symbol;Acc:HGNC:46063]	chr6	9.39	8.68	8.48	8.53	7.9	7.92	7.35	8.73
TC2000008519.hg.1	6.67	5.87	1.741	up	0.0361563	RNU7-137P	RNA, U7 small nuclear 137 pseudogene (from HGNC RNU7-137P)	snRNA	chr20	-	uc061vpg.1	18095571	18095632	10	NA	NA	uc061vpg.1	UCSC Genes	RNA, U7 small nuclear 137 pseudogene [Source:HGNC Symbol;Acc:HGNC:45671]	chr20	7.55	6.19	6.51	6.42	5.67	5.44	6.26	6.09
TC0600012848.hg.1	7.14	6.34	1.741	up	0.0359154	glarglorby	Transcript Identified by AceView	other	chr6	-	glarglorby.aAug10-unspliced	110981583	110981985	6	NA	NA	glarglorby.aAug10-unspliced	Ace View	Transcript Identified by AceView	chr6	7.96	7.03	7	6.57	6.52	6.43	5.78	6.65
TC0800010264.hg.1	7.29	6.49	1.741	up	0.0344241	ploywerby	Transcript Identified by AceView	other	chr8	-	ploywerby.aAug10-unspliced	42031038	42031637	6	NA	NA	ploywerby.aAug10-unspliced	Ace View	Transcript Identified by AceView	chr8	6.51	7.19	7.97	7.51	6.92	6.09	6.5	6.46
TC0400008872.hg.1	6.11	5.31	1.741	up	0.0327676	lnc-USP38-1:1	Transcript Originally Identified by LNCipedia, alternate transcript name: NONHSAT098543	lncRNA	chr4	+	lnc-USP38-1:1	142851492	142857812	10	NA	NA	lnc-USP38-1:1	lncRNAWiki	Transcript Originally Identified by LNCipedia, alternate transcript name: NONHSAT098543	chr4	6.83	5.45	6.14	6	4.98	5.05	5.4	5.81
TC0800011087.hg.1	6.89	6.09	1.741	up	0.0313068	shavoby.bAug10-unspliced	Transcript Identified by AceView	other	chr8	-	shavoby.bAug10-unspliced	91977808	91978620	6	NA	NA	shavoby.bAug10-unspliced	Ace View	Transcript Identified by AceView	chr8	7.48	7.24	6.43	6.41	5.69	5.81	6.39	6.47
TC0400009843.hg.1	10.46	9.66	1.741	up	0.0310672	fleesweebu	Transcript Identified by AceView	other	chr4	-	fleesweebu.aAug10-unspliced	4012284	4012603	6	NA	NA	fleesweebu.aAug10-unspliced	Ace View	Transcript Identified by AceView	chr4	10.16	10.57	10.75	10.38	10	10.29	8.84	9.51
TC1900011384.hg.1	7.89	7.09	1.741	up	0.030905	T180582	Transcript identified by MiTranscriptome	lncrna	chr19	-	T180582	53876395	53877391	6	NA	NA	T180582	miTranscriptome	Transcript identified by MiTranscriptome	chr19	8.18	7.99	7.48	7.93	7.34	7.61	6.21	7.21
TC0600008609.hg.1	6.69	5.89	1.741	up	0.0306004	AL391840.1	RP1-232L24.3 (from geneSymbol)	lncRNA	chr6	+	ENST00000429444.1	79420150	79421469	10	NA	NA	ENST00000429444.1	lncRNAWiki	N/A	chr6	6.45	7.12	6.41	6.79	5.83	5.07	6.36	6.29
TC2000009146.hg.1	6.97	6.17	1.741	up	0.02891	SNORA26	small nucleolar RNA, H/ACA box 26 (from HGNC SNORA26)	snoRNA	chr20	-	uc061xbw.1	41712479	41712600	10	NA	NA	uc061xbw.1	UCSC Genes	Small nucleolar RNA SNORA26 [Source:RFAM;Acc:RF00568]	chr20	6.8	6.9	6.57	7.62	6.5	5.46	6.46	6.27
TC1600010197.hg.1	18.72	17.92	1.741	up	0.0287822	larpey	Transcript Identified by AceView	other	chr16	-	larpey.aAug10-unspliced	47423271	47423731	6	NA	NA	larpey.aAug10-unspliced	Ace View	Transcript Identified by AceView	chr16	18.35	18.68	18.97	18.88	18.34	18.07	17.03	18.24
TC1300007998.hg.1	4.58	3.78	1.741	up	0.0267418	glozey	Transcript Identified by AceView	other	chr13	+	glozey.aAug10-unspliced	109877870	109879709	6	NA	NA	glozey.aAug10-unspliced	Ace View	Transcript Identified by AceView	chr13	3.79	5.3	4.7	4.55	3.9	3.78	3.49	3.95
TC0800011086.hg.1	6.64	5.84	1.741	up	0.0247471	RUNX1T1	runt-related transcription factor 1; translocated to, 1 (cyclin D-related)	coding	chr8	-	NM_001198625	91954967	92103286	10	8q22	862	NA	NA	NA	NA	7.47	6.06	6.67	6.36	6	5.79	5.61	5.97
TC0500013211.hg.1	7.42	6.62	1.741	up	0.0242078	APC	adenomatous polyposis coli	coding	chr5	+	NM_000038	112707498	112846239	10	5q21-q22	324	NM_000038	RefSeq	Homo sapiens adenomatous polyposis coli (APC), transcript variant 3, mRNA.	chr5	7.74	8.03	7.14	6.79	6.87	6.63	6.78	6.21
TC1400007845.hg.1	8.26	7.46	1.741	up	0.0207459	RNU6ATAC28P	RNA, U6atac small nuclear 28, pseudogene (from HGNC RNU6ATAC28P)	snRNA	chr14	+	uc059dzg.1	83750384	83750501	10	NA	NA	uc059dzg.1	UCSC Genes	RNA, U6atac small nuclear 28, pseudogene [Source:HGNC Symbol;Acc:HGNC:46927]	chr14	9.13	8.13	8.02	7.76	7.6	7.35	7.46	7.41
TC0800010952.hg.1	7.56	6.76	1.741	up	0.0204914	LINC02839	havana:known chromosome:GRCh38:8:82098451:82160577:-1 gene:ENSG00000254123 gene_biotype:lincRNA transcript_biotype:lincRNA	lincRNA	chr8	-	ENST00000520155	82098451	82160577	10	NA	NA	ENST00000520155	ENSEMBL	havana:known chromosome:GRCh38:8:82098451:82160577:-1 gene:ENSG00000254123 gene_biotype:lincRNA transcript_biotype:lincRNA	chr8	7.85	7.07	7.42	7.91	6.38	7.35	6.9	6.4
TC2000009847.hg.1	5.67	4.87	1.741	up	0.0203211	stapu	Transcript Identified by AceView	other	chr20	-	stapu.aAug10-unspliced	63914922	63915292	6	NA	NA	stapu.aAug10-unspliced	Ace View	Transcript Identified by AceView	chr20	6.5	5.34	5.33	5.5	4.61	4.81	5.11	4.95
TC1700007750.hg.1	8.03	7.23	1.741	up	0.0177941	T146783	Transcript identified by MiTranscriptome	lncrna	chr17	+	T146783	39588397	39588953	6	NA	NA	T146783	miTranscriptome	Transcript identified by MiTranscriptome	chr17	8.32	8.13	7.73	7.95	7.37	7.33	6.49	7.73
TC0600007734.hg.1	8.27	7.47	1.741	up	0.0173746	NONHSAT109860.2	Non-coding transcript identified by NONCODE	lncRNA	chr6	+	NONHSAT109860.2	33908870	33908924	6	NA	NA	NONHSAT109860.2	NONCODE	Non-coding transcript identified by NONCODE	chr6	8.4	7.74	8.06	8.86	7.36	7.09	7.8	7.63
TC2100007244.hg.1	6.13	5.33	1.741	up	0.0157917	slarver	Transcript Identified by AceView	other	chr21	+	slarver.aAug10-unspliced	42268551	42270281	6	NA	NA	slarver.aAug10-unspliced	Ace View	Transcript Identified by AceView	chr21	6.33	6.5	6.33	5.36	5.04	5.45	5.26	5.55
TC1700008666.hg.1	5.98	5.18	1.741	up	0.0154972	RNA5SP445	RNA, 5S ribosomal pseudogene 445 (from HGNC RNA5SP445)	rRNA	chr17	+	uc060jag.1	66639269	66639383	10	NA	NA	uc060jag.1	UCSC Genes	5S ribosomal pseudogene 445 [Source:HGNC Symbol;Acc:HGNC:43345]	chr17	6.55	5.62	6.3	5.47	5.18	5.14	5.46	4.93
TC1800008368.hg.1	8.8	8	1.741	up	0.0131188	AC090349.1	AC090349.1 (from geneSymbol)	Precursor_microRNA	chr18	-	uc060oez.1	29095575	29095679	10	NA	NA	uc060oez.1	UCSC Genes	N/A	chr18	8.65	8.55	9.49	8.53	8.31	8.01	7.61	8.05
TC0500011061.hg.1	11.4	10.6	1.741	up	0.010921	smorstarby	Transcript Identified by AceView	other	chr5	-	smorstarby.aAug10-unspliced	71162926	71164820	6	NA	NA	smorstarby.aAug10-unspliced	Ace View	Transcript Identified by AceView	chr5	11.67	11.2	11.67	11.06	10.39	11.18	10.29	10.53
TC1100011933.hg.1	7.38	6.58	1.741	up	0.0101571	TUBA1B.1	Transcript Identified by AceView, Entrez Gene ID(s) 10376	other	chr11	-	TUBA1B.1.aAug10	90282577	90284178	6	NA	NA	TUBA1B.1.aAug10	Ace View	Transcript Identified by AceView, Entrez Gene ID(s) 10376	chr11	6.83	7.3	7.91	7.46	6.61	6.33	6.84	6.55
TC1400009188.hg.1	7.85	7.05	1.741	up	0.00988941	snopu	Transcript Identified by AceView	other	chr14	-	snopu.aAug10	52674374	52677708	9	NA	NA	snopu.aAug10	Ace View	Transcript Identified by AceView	chr14	7.63	8.04	8.06	7.67	7.3	6.69	6.68	7.54
TC0400011310.hg.1	7.17	6.37	1.741	up	0.00915889	lnc-GPRIN3-1:1	Transcript Originally Identified by LNCipedia, alternate transcript name: NONHSAT097387	lncRNA	chr4	-	lnc-GPRIN3-1:1	89459893	89467781	10	NA	NA	lnc-GPRIN3-1:1	lncRNAWiki	Transcript Originally Identified by LNCipedia, alternate transcript name: NONHSAT097387	chr4	7.26	6.67	7.44	7.32	6.4	6.34	5.93	6.79
TC0800009517.hg.1	5.42	4.62	1.741	up	0.00776082	T338505	Transcript identified by MiTranscriptome: lncrna	lncrna	chr8	-	T338505	8548018	8649631	9	NA	NA	T338505	miTranscriptome	Transcript identified by MiTranscriptome: lncrna	chr8	5.79	5.1	5.38	5.41	4.52	4.16	4.96	4.86
TC0X00006706.hg.1	7.71	6.91	1.741	up	0.00637763	karo	Transcript Identified by AceView	other	chrX	+	karo.aAug10	17220389	17371792	10	NA	NA	karo.aAug10	Ace View	Transcript Identified by AceView	chrX	7.61	7.79	8.11	7.35	7.06	7.04	6.44	7.09
TC1900006698.hg.1	16.87	16.07	1.741	up	0.00507186	CTB-50L17.16	Non-coding transcript identified by NONCODE	lncRNA	chr19	+	CTB-50L17.16	4466466	4466739	10	NA	NA	CTB-50L17.16	lncRNAWiki	Non-coding transcript identified by NONCODE	chr19	17	16.67	17.14	16.67	16.08	16.35	15.59	16.26
TC0800006851.hg.1	6.57	5.77	1.741	up	0.00500321	MRPL49P2	mitochondrial ribosomal protein L49 pseudogene 2 [gene_biotype:processed_pseudogene transcript_biotype:processed_pseudogene]	processed_pseudogene	chr8	+	ENST00000521066	16374618	16375082	10	NA	NA	ENST00000521066	ENSEMBL	mitochondrial ribosomal protein L49 pseudogene 2 [gene_biotype:processed_pseudogene transcript_biotype:processed_pseudogene]	chr8	6.75	6.47	6.39	6.67	6.28	5.49	5.48	5.83
TC0600013811.hg.1	6.29	5.49	1.741	up	0.00185975	AL590286.1	havana:known chromosome:GRCh38:6:162957258:162957548:-1 gene:ENSG00000217557 gene_biotype:processed_pseudogene transcript_biotype:processed_pseudogene	processed_pseudogene	chr6	-	ENST00000404178	162957258	162957548	10	NA	NA	ENST00000404178	ENSEMBL	havana:known chromosome:GRCh38:6:162957258:162957548:-1 gene:ENSG00000217557 gene_biotype:processed_pseudogene transcript_biotype:processed_pseudogene	chr6	6.49	6.15	6.13	6.37	5.76	5.46	5.58	5.16
TC0X00007152.hg.1	7.74	6.94	1.741	up	0.00121112	T374160	Transcript identified by MiTranscriptome: lncrna	lncrna	chrX	+	T374160	47650204	47654288	6	NA	NA	T374160	miTranscriptome	Transcript identified by MiTranscriptome: lncrna	chrX	7.59	7.67	8.12	7.6	6.99	6.79	6.95	7.03
TC0X00009491.hg.1	4.88	4.09	1.729	up	0.0482094	T373686	Transcript identified by MiTranscriptome	lncrna	chrX	-	T373686	43937096	43943783	6	NA	NA	T373686	miTranscriptome	Transcript identified by MiTranscriptome	chrX	5.24	5.13	5.35	3.8	3.89	4.21	3.9	4.36
TC0200014660.hg.1	7.5	6.71	1.729	up	0.0480096	AC092625.1	AC092625.1 (from geneSymbol)	lncRNA	chr2	-	ENST00000442706.1	154965513	154968003	10	NA	NA	ENST00000442706.1	lncRNAWiki	N/A	chr2	7.77	6.75	7.65	7.84	6.42	7.06	6.05	7.3
TC0100014181.hg.1	6.01	5.22	1.729	up	0.0432993	CALR4P	calreticulin 4, pseudogene [gene_biotype:unitary_pseudogene transcript_biotype:unitary_pseudogene]	unitary_pseudogene	chr1	-	ENST00000431943	51551174	51594897	10	NA	NA	ENST00000431943	ENSEMBL	calreticulin 4, pseudogene [gene_biotype:unitary_pseudogene transcript_biotype:unitary_pseudogene]	chr1	6.63	5.35	6.6	5.47	5.09	5.52	4.94	5.32
TC2000009202.hg.1	8.46	7.67	1.729	up	0.0409139	AL008725.1:35964..36263:rfam	Metazoan signal recognition particle RNA	coding	chr20	-	AL008725.1:35964..36263:rfam	44880835	44881134	10	NA	NA	AL008725.1:35964..36263:rfam	RNACentral	Metazoan signal recognition particle RNA	chr20	9.4	8.34	8.07	8.03	7.77	7.67	7.24	8.02
TC0X00006893.hg.1	5.48	4.69	1.729	up	0.0381901	lnc-MAGEB1-2:1	RP11-242C19.2 (from geneSymbol)	lncRNA	chrX	+	lnc-MAGEB1-2:1	30698207	30721932	10	NA	NA	lnc-MAGEB1-2:1	lncRNAWiki	N/A	chrX	5.84	5.3	5.92	4.86	4.75	4.4	4.21	5.38
TC0800008726.hg.1	7.13	6.34	1.729	up	0.0375913	TBC1D31	TBC1 domain family, member 31	coding	chr8	+	NM_001145088	123041968	123152153	10	8q24.13	93594	NM_001145088	RefSeq	Homo sapiens TBC1 domain family, member 31 (TBC1D31), transcript variant 2, mRNA.	chr8	6.86	7.91	7.24	6.51	6.54	6.54	5.76	6.5
TC0500010214.hg.1	9.35	8.56	1.729	up	0.0364591	AC026790.1	Y RNA [Source:RFAM;Acc:RF00019]	misc_RNA	chr5	-	ENST00000384087	17117576	17117686	10	NA	NA	ENST00000384087	ENSEMBL	Y RNA [Source:RFAM;Acc:RF00019]	chr5	10.16	8.8	9.17	9.27	8.38	8.15	8.61	9.09
TC0400012351.hg.1	6.99	6.2	1.729	up	0.0355629	RNA5SP171	RNA, 5S ribosomal pseudogene 171 [gene_biotype:rRNA transcript_biotype:rRNA]	rRNA	chr4	-	ENST00000391071	166918364	166918478	10	NA	NA	ENST00000391071	ENSEMBL	RNA, 5S ribosomal pseudogene 171 [gene_biotype:rRNA transcript_biotype:rRNA]	chr4	7.64	6.95	7.18	6.19	6.41	5.98	6.56	5.86
TC0X00007064.hg.1	9.16	8.37	1.729	up	0.0348849	AC018719.1	Y RNA [Source:RFAM;Acc:RF00019]	misc_RNA	chrX	+	ENST00000363832	44401603	44401704	10	NA	NA	ENST00000363832	ENSEMBL	Y RNA [Source:RFAM;Acc:RF00019]	chrX	9.57	9.19	8.78	9.12	8.45	8.19	7.68	9.16
TC0700012776.hg.1	8.07	7.28	1.729	up	0.0342428	skeybleyby	Transcript Identified by AceView	other	chr7	-	skeybleyby.aAug10-unspliced	139363969	139365999	6	NA	NA	skeybleyby.aAug10-unspliced	Ace View	Transcript Identified by AceView	chr7	8.33	8.01	8.13	7.83	6.95	7.98	6.53	7.66
TC1500007194.hg.1	5.92	5.13	1.729	up	0.0340815	steyzu	Transcript Identified by AceView	other	chr15	+	steyzu.aAug10-unspliced	50007921	50008336	6	NA	NA	steyzu.aAug10-unspliced	Ace View	Transcript Identified by AceView	chr15	6.66	5.8	5.65	5.58	5.11	4.86	4.77	5.8
TC1200011596.hg.1	6	5.21	1.729	up	0.0339665	NONHSAT030041	Non-coding transcript identified by NONCODE	lncRNA	chr12	-	NONHSAT030041	95839360	95839821	10	NA	NA	NONHSAT030041	lncRNAWiki	Non-coding transcript identified by NONCODE	chr12	6.71	5.36	5.74	6.21	5.08	4.9	5.1	5.75
TC0900008192.hg.1	6.58	5.79	1.729	up	0.032516	lnc-PTCH1-3:4	Non-coding transcript identified by NONCODE	lncRNA	chr9	+	lnc-PTCH1-3:4	98571517	98576745	10	NA	NA	lnc-PTCH1-3:4	lncRNAWiki	Non-coding transcript identified by NONCODE	chr9	7.21	6.39	6	6.71	5.68	5.27	5.84	6.35
TC0100006851.hg.1	7.62	6.83	1.729	up	0.0308003	RPL39P6	ribosomal protein L39 pseudogene 6 [gene_biotype:processed_pseudogene transcript_biotype:processed_pseudogene]	processed_pseudogene	chr1	+	ENST00000448289	11232963	11233112	10	NA	NA	ENST00000448289	ENSEMBL	ribosomal protein L39 pseudogene 6 [gene_biotype:processed_pseudogene transcript_biotype:processed_pseudogene]	chr1	7.98	8.23	7.16	7.13	7.07	6.45	6.58	7.21
TC0100017958.hg.1	5.23	4.44	1.729	up	0.0300126	RN7SKP12	RNA, 7SK small nuclear pseudogene 12 [Source:HGNC Symbol;Acc:HGNC:45736]	misc_RNA	chr1	-	ENST00000516275	242188647	242188789	10	NA	NA	ENST00000516275	ENSEMBL	RNA, 7SK small nuclear pseudogene 12 [Source:HGNC Symbol;Acc:HGNC:45736]	chr1	5.98	4.6	5.51	4.83	4.69	4.48	4.28	4.32
TC1900010152.hg.1	7.26	6.47	1.729	up	0.0296887	T171569	Transcript identified by MiTranscriptome	lncrna	chr19	-	T171569	21638668	21668338	6	NA	NA	T171569	miTranscriptome	Transcript identified by MiTranscriptome	chr19	7.63	7.05	6.47	7.88	6.69	6.47	6.46	6.28
TC0500011068.hg.1	6.81	6.02	1.729	up	0.0295541	gusmarbu	Transcript Identified by AceView	other	chr5	-	gusmarbu.aAug10-unspliced	71237578	71238914	6	NA	NA	gusmarbu.aAug10-unspliced	Ace View	Transcript Identified by AceView	chr5	7.05	6.96	6.94	6.31	6.18	5.91	6.68	5.32
TC2200008269.hg.1	6.05	5.26	1.729	up	0.0284838	AL022329.1	CTA-407F11.8 (from geneSymbol)	lncRNA	chr22	-	ENST00000412773.1	25560936	25564850	10	NA	NA	ENST00000412773.1	lncRNAWiki	N/A	chr22	6.82	5.31	6.16	5.91	5.32	5.02	5.37	5.35
TC0500009776.hg.1	8.23	7.44	1.729	up	0.0284677	waplaby	Transcript Identified by AceView	other	chr5	+	waplaby.aAug10	181445854	181447194	6	NA	NA	waplaby.aAug10	Ace View	Transcript Identified by AceView	chr5	8.26	8.5	7.89	8.28	8.16	7.56	7.34	6.7
TC0X00010295.hg.1	5.59	4.8	1.729	up	0.0261559	T377409	Transcript identified by MiTranscriptome	lncrna	chrX	-	T377409	95716058	95719401	6	NA	NA	T377409	miTranscriptome	Transcript identified by MiTranscriptome	chrX	5.1	6.19	5.82	5.24	4.73	4.7	4.45	5.33
TC0X00008545.hg.1	6.25	5.46	1.729	up	0.0242069	T380701	Transcript identified by MiTranscriptome	lncrna	chrX	+	T380701	136804208	136807361	6	NA	NA	T380701	miTranscriptome	Transcript identified by MiTranscriptome	chrX	6.55	6.52	6.53	5.41	5.14	5.62	5.32	5.75
TC0300006825.hg.1	8.29	7.5	1.729	up	0.0238008	T239124	Transcript identified by MiTranscriptome	lncrna	chr3	+	T239124	23079910	23186185	10	NA	NA	T239124	miTranscriptome	Transcript identified by MiTranscriptome	chr3	9.03	8.43	8.13	7.56	7.55	7.53	7.47	7.46
TC0400008185.hg.1	5.71	4.92	1.729	up	0.0234979	teygo	Transcript Identified by AceView	other	chr4	+	teygo.aAug10-unspliced	94885787	94887419	6	NA	NA	teygo.aAug10-unspliced	Ace View	Transcript Identified by AceView	chr4	6.33	5.57	5.87	5.07	4.57	4.75	5.16	5.21
TC0500009006.hg.1	5.74	4.95	1.729	up	0.0223797	T290811	Transcript identified by MiTranscriptome	lncrna	chr5	+	T290811	146369908	146370536	6	NA	NA	T290811	miTranscriptome	Transcript identified by MiTranscriptome	chr5	5.75	6.1	5.28	5.83	4.68	5.17	5.54	4.41
TC0600011720.hg.1	5.75	4.96	1.729	up	0.0219259	klorjaw	Transcript Identified by AceView	other	chr6	-	klorjaw.aAug10-unspliced	38501399	38502175	6	NA	NA	klorjaw.aAug10-unspliced	Ace View	Transcript Identified by AceView	chr6	6.2	5.59	5.56	5.64	4.7	4.39	5.53	5.24
TSUnmapped00000895.hg.1	5.35	4.56	1.729	up	0.0181383	URS000068644B	microRNA mir-1255	Precursor_microRNA	NA	NA	URS000068644B	NA	NA	10	NA	NA	URS000068644B	RNACentral	microRNA mir-1255	NA	5.62	5.87	5.22	4.7	4.36	4.8	4.3	4.78
TC1300009758.hg.1	5.32	4.53	1.729	up	0.0164722	T098920	Transcript identified by MiTranscriptome	lncrna	chr13	-	T098920	109463837	109464109	6	NA	NA	T098920	miTranscriptome	Transcript identified by MiTranscriptome	chr13	5.27	5.34	5.12	5.54	4.88	4.9	4.57	3.77
TC0800010612.hg.1	7.75	6.96	1.729	up	0.014053	T344811	Transcript identified by MiTranscriptome	lncrna	chr8	-	T344811	61746214	61749921	6	NA	NA	T344811	miTranscriptome	Transcript identified by MiTranscriptome	chr8	7.86	7.74	7.34	8.04	6.89	7.58	6.55	6.83
TC1600011210.hg.1	7.24	6.45	1.729	up	0.0137733	T138197	Transcript identified by MiTranscriptome	lncrna	chr16	-	T138197	88445415	88447376	6	NA	NA	T138197	miTranscriptome	Transcript identified by MiTranscriptome	chr16	7.95	6.78	7.1	7.14	6.57	6.23	6.64	6.37
TC0200010171.hg.1	5.05	4.26	1.729	up	0.0119418	T204112	Transcript identified by MiTranscriptome	lncrna	chr2	+	T204112	182438122	182453653	9	NA	NA	T204112	miTranscriptome	Transcript identified by MiTranscriptome	chr2	4.66	4.78	5.11	5.66	4.38	4.23	4.51	3.94
TC0200007011.hg.1	6.45	5.66	1.729	up	0.0105584	T186376	Transcript identified by MiTranscriptome	lncrna	chr2	+	T186376	25878879	25889178	6	NA	NA	T186376	miTranscriptome	Transcript identified by MiTranscriptome	chr2	6.76	6.72	6.32	6	6.1	5.63	5.26	5.64
TC1600007495.hg.1	5.68	4.89	1.729	up	0.010441	T130488	Transcript identified by MiTranscriptome	lncrna	chr16	+	T130488	30827779	30830902	6	NA	NA	T130488	miTranscriptome	Transcript identified by MiTranscriptome	chr16	6.22	5.56	5.27	5.68	4.92	4.48	5.13	5.05
TC1400008174.hg.1	6.21	5.42	1.729	up	0.00966492	AL110504.1	RP11-688G15.3 (from geneSymbol)	lncRNA	chr14	+	ENST00000557733.1	99512501	99513576	10	NA	NA	ENST00000557733.1	lncRNAWiki	N/A	chr14	6.14	5.94	6.7	6.08	5.6	5.57	5.62	4.88
TC0200006775.hg.1	11.2	10.41	1.729	up	0.00880582	AC131957.1	Metazoan signal recognition particle RNA [Source:RFAM;Acc:RF00017]	misc_RNA	chr2	+	ENST00000415635	14530941	14531223	10	NA	NA	ENST00000415635	ENSEMBL	Metazoan signal recognition particle RNA [Source:RFAM;Acc:RF00017]	chr2	11.64	10.83	11.31	11.01	10.37	10.46	10.04	10.78
TC0600009548.hg.1	5.45	4.66	1.729	up	0.00805937	numara	Transcript Identified by AceView	other	chr6	+	numara.aAug10-unspliced	136077747	136080131	6	NA	NA	numara.aAug10-unspliced	Ace View	Transcript Identified by AceView	chr6	5.13	5.78	5.26	5.63	5.04	4.28	4.85	4.45
TC0700006750.hg.1	6.67	5.88	1.729	up	0.00748115	lnc-ETV1-1:1	Non-coding transcript identified by NONCODE	lncRNA	chr7	+	lnc-ETV1-1:1	13894708	13895169	10	NA	NA	lnc-ETV1-1:1	lncRNAWiki	Non-coding transcript identified by NONCODE	chr7	6.49	7.07	6.8	6.34	5.93	5.77	6.29	5.53
TC1900007692.hg.1	5.52	4.73	1.729	up	0.00690788	T172606	Transcript identified by MiTranscriptome	lncrna	chr19	+	T172606	29846825	29850692	6	NA	NA	T172606	miTranscriptome	Transcript identified by MiTranscriptome	chr19	5.93	5.7	5.18	5.26	4.6	4.46	4.84	5.03
TC1400007779.hg.1	7.07	6.28	1.729	up	0.00592194	AC022469.1	havana:known chromosome:GRCh38:14:79199982:79201632:1 gene:ENSG00000258419 gene_biotype:sense_intronic transcript_biotype:sense_intronic	sense_intronic	chr14	+	ENST00000555291	79199982	79201632	10	NA	NA	ENST00000555291	ENSEMBL	havana:known chromosome:GRCh38:14:79199982:79201632:1 gene:ENSG00000258419 gene_biotype:sense_intronic transcript_biotype:sense_intronic	chr14	6.99	6.87	7.32	7.08	6.68	6.34	5.77	6.32
TC2000009733.hg.1	8.02	7.23	1.729	up	0.00322971	dyzor	Transcript Identified by AceView	other	chr20	-	dyzor.aAug10-unspliced	62177414	62177836	6	NA	NA	dyzor.aAug10-unspliced	Ace View	Transcript Identified by AceView	chr20	8.42	8.02	7.82	7.82	7.43	7.39	7.14	6.98
TC0300007631.hg.1	13.61	12.82	1.729	up	0.00314057	AC126121.4	Metazoan signal recognition particle RNA [Source:RFAM;Acc:RF00017]	misc_RNA	chr3	+	ENST00000611926	59584169	59584445	10	NA	NA	ENST00000611926	ENSEMBL	Metazoan signal recognition particle RNA [Source:RFAM;Acc:RF00017]	chr3	14.01	13.46	13.68	13.3	12.79	12.81	12.63	13.06
TC1300006881.hg.1	5.12	4.33	1.729	up	0.00190609	hsa_circ_0000474	Memczak2013 INTERGENIC best transcript None	Circle RNA	chr13	+	hsa_circ_0000474	36632858	36633229	6	NA	NA	hsa_circ_0000474	circbase	Memczak2013 INTERGENIC best transcript None	chr13	5.18	4.7	5.17	5.42	4.31	4.31	4.4	4.29
TC0300011350.hg.1	5.72	4.93	1.729	up	0.00138399	keenubo	Transcript Identified by AceView	other	chr3	-	keenubo.aAug10-unspliced	61804832	61806219	6	NA	NA	keenubo.aAug10-unspliced	Ace View	Transcript Identified by AceView	chr3	5.48	5.94	5.55	5.9	4.82	4.89	4.88	5.13
TC1500007209.hg.1	7.11	6.32	1.729	up	0.000703287	T116626	Transcript identified by MiTranscriptome	lncrna	chr15	+	T116626	50702156	50706285	10	NA	NA	T116626	miTranscriptome	Transcript identified by MiTranscriptome	chr15	6.95	7.24	7.06	7.18	6.39	6.52	6.2	6.18
TC0600012789.hg.1	7.96	7.18	1.717	up	0.0489537	berglorby	Transcript Identified by AceView	other	chr6	-	berglorby.aAug10-unspliced	108704627	108705250	6	NA	NA	berglorby.aAug10-unspliced	Ace View	Transcript Identified by AceView	chr6	7.84	7.42	7.86	8.72	7.1	7.84	7.21	6.57
TC0X00007301.hg.1	5.9	5.12	1.717	up	0.0475701	XAGE5	X antigen family, member 5	coding	chrX	+	NM_130775	52812204	52818301	10	Xp11.22	170627	NM_130775	RefSeq	Homo sapiens X antigen family, member 5 (XAGE5), mRNA.	chrX	6	6.76	5.7	5.14	4.68	5.38	5.17	5.27
TC1400009104.hg.1	7.36	6.58	1.717	up	0.0468387	RPL36AL	ribosomal protein L36a-like	coding	chr14	-	NM_001001	49618519	49620685	10	14q21	6166	NM_001001	RefSeq	Homo sapiens ribosomal protein L36a-like (RPL36AL), mRNA.	chr14	7.82	7.28	7.9	6.44	6.55	6.21	6.57	6.99
TC0700013432.hg.1	6.3	5.52	1.717	up	0.0415855	NR_110115	Homo sapiens uncharacterized LOC101927746 (LOC101927746), long non-coding RNA.	lncRNA	chr7	+	NR_110115	101308299	101321144	10	NA	NA	NR_110115	RefSeq	Homo sapiens uncharacterized LOC101927746 (LOC101927746), long non-coding RNA.	chr7	7.28	6.03	6.23	5.67	5.23	5.65	5.54	5.66
TC0800010989.hg.1	8.02	7.24	1.717	up	0.0382856	RP11-219B4.6	novel transcript, antisense to CA13	antisense	chr8	-	OTTHUMT00000407347	85246295	85249848	7	NA	NA	OTTHUMT00000407347	Havana transcript	novel transcript, antisense to CA13	chr8	7.75	8.13	7.61	8.59	6.95	7.87	6.66	7.49
TC0500009791.hg.1	6.39	5.61	1.717	up	0.0378732	AC021087.2	havana:known chromosome:GRCh38:5:288833:290321:-1 gene:ENSG00000250848 gene_biotype:processed_pseudogene transcript_biotype:processed_pseudogene	processed_pseudogene	chr5	-	ENST00000504656	288833	290321	10	NA	NA	ENST00000504656	ENSEMBL	havana:known chromosome:GRCh38:5:288833:290321:-1 gene:ENSG00000250848 gene_biotype:processed_pseudogene transcript_biotype:processed_pseudogene	chr5	6.77	6.15	6.77	5.89	4.89	5.62	6.23	5.68
TC0300013051.hg.1	8.98	8.2	1.717	up	0.0370434	PDCD10	programmed cell death 10	coding	chr3	-	NM_007217	167683298	167734939	10	3q26.1	11235	NM_007217	RefSeq	Homo sapiens programmed cell death 10 (PDCD10), transcript variant 1, mRNA.	chr3	9.43	9.42	9.11	7.97	8.36	8.19	8.11	8.12
TC0100012044.hg.1	10.79	10.01	1.717	up	0.0360589	smosubu	Transcript Identified by AceView	other	chr1	+	smosubu.aAug10-unspliced	234945640	234946375	6	NA	NA	smosubu.aAug10-unspliced	Ace View	Transcript Identified by AceView	chr1	10.55	11.07	11.47	10.05	10.16	10.09	9.56	10.21
TC1900008927.hg.1	7.04	6.26	1.717	up	0.0357861	EPN1	epsin 1	coding	chr19	+	NM_001130071	55675195	55709858	10	19q13.42	29924	NM_001130071	RefSeq	Homo sapiens epsin 1 (EPN1), transcript variant 1, mRNA.	chr19	7.87	6.93	7.01	6.35	6.24	6.06	6.08	6.66
TC0600012155.hg.1	7.62	6.84	1.717	up	0.0334147	skoyskobu	Transcript Identified by AceView	other	chr6	-	skoyskobu.aAug10-unspliced	58253742	58254046	6	NA	NA	skoyskobu.aAug10-unspliced	Ace View	Transcript Identified by AceView	chr6	8.33	7.69	7.45	7.03	6.95	7	6.24	7.16
TC0500007791.hg.1	8.1	7.32	1.717	up	0.0317973	T284343	Transcript identified by MiTranscriptome	lncrna	chr5	+	T284343	74608195	74611332	6	NA	NA	T284343	miTranscriptome	Transcript identified by MiTranscriptome	chr5	8.37	7.88	8.54	7.61	7.89	6.72	7.18	7.51
TC0500006829.hg.1	6.31	5.53	1.717	up	0.031229	SEPHS2P1	selenophosphate synthetase 2 pseudogene 1 [gene_biotype:processed_pseudogene transcript_biotype:processed_pseudogene]	processed_pseudogene	chr5	+	ENST00000511618	14960232	14961393	10	NA	NA	ENST00000511618	ENSEMBL	selenophosphate synthetase 2 pseudogene 1 [gene_biotype:processed_pseudogene transcript_biotype:processed_pseudogene]	chr5	6.62	6.67	5.71	6.26	5.74	5.5	6.02	4.86
TC1800008139.hg.1	5.95	5.17	1.717	up	0.0304873	T159123	Transcript identified by MiTranscriptome	lncrna	chr18	-	T159123	13173341	13175892	6	NA	NA	T159123	miTranscriptome	Transcript identified by MiTranscriptome	chr18	5.37	5.67	6.73	6.02	5.34	5.19	4.76	5.39
TC0300011914.hg.1	7.58	6.8	1.717	up	0.0278466	lnc-CBLB-5:1	Transcript Originally Identified by LNCipedia, alternate transcript name: NONHSAT090980	lncRNA	chr3	-	lnc-CBLB-5:1	106367991	106427952	10	NA	NA	lnc-CBLB-5:1	lncRNAWiki	Transcript Originally Identified by LNCipedia, alternate transcript name: NONHSAT090980	chr3	7.17	7.48	8.42	7.27	7.14	6.87	6.46	6.75
TC0X00007588.hg.1	9.58	8.8	1.717	up	0.0277056	RN7SL388P	RNA, 7SL, cytoplasmic 388, pseudogene [Source:HGNC Symbol;Acc:HGNC:46404]	misc_RNA	chrX	+	ENST00000498736	72198712	72199050	10	NA	NA	ENST00000498736	ENSEMBL	RNA, 7SL, cytoplasmic 388, pseudogene [Source:HGNC Symbol;Acc:HGNC:46404]	chrX	9.94	9.34	10.1	8.94	8.6	8.81	8.49	9.28
TC1500006438.hg.1	5.9	5.12	1.717	up	0.0234959	T112312	Transcript identified by MiTranscriptome	lncrna	chr15	+	T112312	19964893	19973264	6	NA	NA	T112312	miTranscriptome	Transcript identified by MiTranscriptome	chr15	6.76	5.46	5.56	5.83	5.18	4.96	5.3	5.03
TC0400009133.hg.1	6.67	5.89	1.717	up	0.020202	wuberbo	Transcript Identified by AceView	other	chr4	+	wuberbo.aAug10-unspliced	158675079	158675770	6	NA	NA	wuberbo.aAug10-unspliced	Ace View	Transcript Identified by AceView	chr4	6.96	6.22	6.84	6.67	5.62	6.43	5.38	6.15
TC0600011637.hg.1	7.64	6.86	1.717	up	0.0194998	doykleebu	Transcript Identified by AceView	other	chr6	-	doykleebu.aAug10-unspliced	35578772	35579417	6	NA	NA	doykleebu.aAug10-unspliced	Ace View	Transcript Identified by AceView	chr6	7.51	7.28	8.06	7.7	6.8	6.99	7.39	6.26
TC1800006747.hg.1	6.96	6.18	1.717	up	0.0184032	seekor	Transcript Identified by AceView	other	chr18	+	seekor.aAug10-unspliced	12931694	12940980	10	NA	NA	seekor.aAug10-unspliced	Ace View	Transcript Identified by AceView	chr18	6.84	6.45	7.71	6.82	6.33	6.28	5.92	6.18
TC1200006460.hg.1	7.49	6.71	1.717	up	0.018203	zarblaby	Transcript Identified by AceView	other	chr12	+	zarblaby.aAug10-unspliced	1112929	1113563	6	NA	NA	zarblaby.aAug10-unspliced	Ace View	Transcript Identified by AceView	chr12	7.57	7.72	7.42	7.23	5.94	6.99	7.02	6.9
TC1100007669.hg.1	7.66	6.88	1.717	up	0.0152821	AP000781.1	RP11-872D17.4 (from geneSymbol)	lncRNA	chr11	+	ENST00000534162.1	57325603	57327958	10	NA	NA	ENST00000534162.1	lncRNAWiki	N/A	chr11	7.94	7.64	8.13	6.93	6.92	6.84	7.02	6.73
TC0800008660.hg.1	5.58	4.8	1.717	up	0.0144896	blorskerbu	Transcript Identified by AceView	other	chr8	+	blorskerbu.aAug10-unspliced	119113243	119114150	6	NA	NA	blorskerbu.aAug10-unspliced	Ace View	Transcript Identified by AceView	chr8	5.69	5.7	5.84	5.08	4.59	4.57	5.41	4.62
TC0X00007428.hg.1	6.61	5.83	1.717	up	0.012185	NONHSAT137292	Non-coding transcript identified by NONCODE	lncRNA	chrX	+	NONHSAT137292	57898844	57904796	10	NA	NA	NONHSAT137292	lncRNAWiki	Non-coding transcript identified by NONCODE	chrX	7.16	6.5	6.35	6.42	6.18	5.52	5.56	6.06
TC0X00009525.hg.1	11.25	10.47	1.717	up	0.0120836	NONHSAT136823	Non-coding transcript identified by NONCODE	lncRNA	chrX	-	NONHSAT136823	46210868	46212589	10	NA	NA	NONHSAT136823	lncRNAWiki	Non-coding transcript identified by NONCODE	chrX	11.78	10.95	11.4	10.89	10.52	10.09	10.45	10.81
TC0200013949.hg.1	6.96	6.18	1.717	up	0.0111359	LOC101060091	uncharacterized LOC101060091	ncRNA	chr2	-	NR_110174	113821823	113890992	10	2q14.1	101060091	NR_110174	RefSeq	Homo sapiens uncharacterized LOC101060091 (LOC101060091), long non-coding RNA.	chr2	7.34	7.13	6.67	6.71	6.03	5.75	6.35	6.6
TC0700009284.hg.1	6.31	5.53	1.717	up	0.010147	T334064	Transcript identified by MiTranscriptome: lncrna	lncrna	chr7	+	T334064	137202346	137239281	10	NA	NA	T334064	miTranscriptome	Transcript identified by MiTranscriptome: lncrna	chr7	5.74	6.31	6.81	6.37	5.51	5.34	5.79	5.49
TC1000012336.hg.1	8.21	7.43	1.717	up	0.00862697	chorsmo	Transcript Identified by AceView	other	chr10	-	chorsmo.aAug10-unspliced	132201592	132202428	6	NA	NA	chorsmo.aAug10-unspliced	Ace View	Transcript Identified by AceView	chr10	8.69	7.94	8.33	7.88	7.27	7.65	7.13	7.66
TC0300012668.hg.1	6.04	5.26	1.717	up	0.0050993	RNU6-1294P	RNA, U6 small nuclear 1294, pseudogene (from HGNC RNU6-1294P)	snRNA	chr3	-	uc062ooj.1	142407657	142407737	10	NA	NA	uc062ooj.1	UCSC Genes	RNA, U6 small nuclear 1294, pseudogene [Source:HGNC Symbol;Acc:HGNC:48257]	chr3	6.53	5.82	5.86	5.95	5.11	5.47	5.43	5.04
TC1300008288.hg.1	5.96	5.18	1.717	up	0.00259502	RNA5SP25	RNA, 5S ribosomal pseudogene 25 (from HGNC RNA5SP25)	rRNA	chr13	-	uc058vvn.1	21369790	21369899	10	NA	NA	uc058vvn.1	UCSC Genes	5S ribosomal pseudogene 25 [Source:HGNC Symbol;Acc:HGNC:42601]	chr13	6.04	5.67	6.03	6.08	5.4	5.26	4.8	5.26
TC0100011193.hg.1	10.28	9.51	1.705	up	0.0488078	nawmobu	Transcript Identified by AceView	other	chr1	+	nawmobu.aAug10-unspliced	201843444	201843828	6	NA	NA	nawmobu.aAug10-unspliced	Ace View	Transcript Identified by AceView	chr1	9.93	10.28	10.4	10.52	9.88	10.05	8.5	9.62
TC0700012385.hg.1	8.27	7.5	1.705	up	0.0481682	T331882	Transcript identified by MiTranscriptome	lncrna	chr7	-	T331882	118469635	118592186	10	NA	NA	T331882	miTranscriptome	Transcript identified by MiTranscriptome	chr7	7.68	9.17	8.32	7.89	7.13	7.38	7.81	7.7
TC1300008581.hg.1	6.55	5.78	1.705	up	0.0453723	T092714	Transcript identified by MiTranscriptome	lncrna	chr13	-	T092714	33709793	33713705	6	NA	NA	T092714	miTranscriptome	Transcript identified by MiTranscriptome	chr13	6.81	6.82	6.09	6.49	5.61	6.61	5.07	5.84
TC1000007655.hg.1	8.09	7.32	1.705	up	0.0440484	AL365506.1	Y RNA [Source:RFAM;Acc:RF00019]	misc_RNA	chr10	+	ENST00000364326	52852607	52852703	10	NA	NA	ENST00000364326	ENSEMBL	Y RNA [Source:RFAM;Acc:RF00019]	chr10	9.03	7.77	7.55	8	7.25	6.93	7.61	7.48
TC0X00009590.hg.1	5.35	4.58	1.705	up	0.0424647	T374193	Transcript identified by MiTranscriptome	lncrna	chrX	-	T374193	47922156	47926401	10	NA	NA	T374193	miTranscriptome	Transcript identified by MiTranscriptome	chrX	6.17	5.43	5.2	4.61	4.41	4.51	5.03	4.37
TC0800007060.hg.1	6.66	5.89	1.705	up	0.0383745	barworby	Transcript Identified by AceView	other	chr8	+	barworby.aAug10-unspliced	25277401	25277832	6	NA	NA	barworby.aAug10-unspliced	Ace View	Transcript Identified by AceView	chr8	7.55	6.11	6.75	6.25	5.75	6.24	5.84	5.74
TC1500009873.hg.1	7.49	6.72	1.705	up	0.0371039	AC027088.3	RP11-809H16.4 (from geneSymbol)	lncRNA	chr15	-	ENST00000559495.1	69037549	69043565	10	NA	NA	ENST00000559495.1	lncRNAWiki	N/A	chr15	6.97	7.41	7.98	7.6	6.54	7.21	6.05	7.09
TC1100011704.hg.1	6	5.23	1.705	up	0.0347567	T064405	Transcript identified by MiTranscriptome	lncrna	chr11	-	T064405	76991819	76996408	6	NA	NA	T064405	miTranscriptome	Transcript identified by MiTranscriptome	chr11	5.8	5.95	6.38	5.85	4.56	5.68	5.81	4.86
TC1200011297.hg.1	4.94	4.17	1.705	up	0.0334532	CCNG2P1	cyclin G2 pseudogene 1 [gene_biotype:processed_pseudogene transcript_biotype:processed_pseudogene]	processed_pseudogene	chr12	-	ENST00000549521	75257635	75258634	10	NA	NA	ENST00000549521	ENSEMBL	cyclin G2 pseudogene 1 [gene_biotype:processed_pseudogene transcript_biotype:processed_pseudogene]	chr12	4.98	4.44	5.76	4.57	4.21	4.47	4.21	3.81
TC1400006997.hg.1	5.33	4.56	1.705	up	0.0319282	AL121821.1	Small nucleolar RNA SNORA31 [gene_biotype:snoRNA transcript_biotype:snoRNA]	snoRNA	chr14	+	ENST00000516049	41594463	41594591	10	NA	NA	ENST00000516049	ENSEMBL	Small nucleolar RNA SNORA31 [gene_biotype:snoRNA transcript_biotype:snoRNA]	chr14	4.61	5.39	6.02	5.3	4.38	4.41	4.45	5.01
TC0100014154.hg.1	8.27	7.5	1.705	up	0.030781	zoyzarbo	Transcript Identified by AceView	other	chr1	-	zoyzarbo.aAug10-unspliced	50539889	50540227	6	NA	NA	zoyzarbo.aAug10-unspliced	Ace View	Transcript Identified by AceView	chr1	8.9	7.92	8.32	7.93	7.62	7.53	6.87	7.96
TC2200006496.hg.1	7.56	6.79	1.705	up	0.0296855	T228708	Transcript identified by MiTranscriptome	lncrna	chr22	+	T228708	16959226	16961868	6	NA	NA	T228708	miTranscriptome	Transcript identified by MiTranscriptome	chr22	8.26	7.46	6.91	7.6	6.53	6.65	7.23	6.76
TC0X00006493.hg.1	6.85	6.08	1.705	up	0.0291554	lnc-CXorf28-1:1	Transcript Originally Identified by LNCipedia, alternate transcript name: NONHSAT136111	lncRNA	chrX	+	lnc-CXorf28-1:1	3196285	3200026	10	NA	NA	lnc-CXorf28-1:1	lncRNAWiki	Transcript Originally Identified by LNCipedia, alternate transcript name: NONHSAT136111	chrX	7.6	6.37	6.89	6.53	5.95	5.73	6.16	6.48
TC1500010250.hg.1	8.21	7.44	1.705	up	0.0222938	tuhiru	Transcript Identified by AceView	other	chr15	-	tuhiru.aAug10-unspliced	82764513	82767866	6	NA	NA	tuhiru.aAug10-unspliced	Ace View	Transcript Identified by AceView	chr15	8.93	7.78	8.25	7.9	7.66	7.01	7.54	7.55
TC2000008576.hg.1	10.84	10.07	1.705	up	0.0215282	mokeru	Transcript Identified by AceView	other	chr20	-	mokeru.aAug10-unspliced	20123050	20126412	6	NA	NA	mokeru.aAug10-unspliced	Ace View	Transcript Identified by AceView	chr20	11.5	10.75	10.6	10.49	9.73	9.8	10.42	10.33
TC0100012338.hg.1	11.68	10.91	1.705	up	0.0214817	AC099570.1	Y RNA [Source:RFAM;Acc:RF00019]	misc_RNA	chr1	+	ENST00000362572	247997000	247997096	10	NA	NA	ENST00000362572	ENSEMBL	Y RNA [Source:RFAM;Acc:RF00019]	chr1	12.2	11.6	11.81	11.12	10.56	10.77	10.91	11.42
TC0400008118.hg.1	6.39	5.62	1.705	up	0.0201689	T268012	Transcript identified by MiTranscriptome	lncrna	chr4	+	T268012	89020625	89023162	6	NA	NA	T268012	miTranscriptome	Transcript identified by MiTranscriptome	chr4	6.73	5.72	6.55	6.58	5.45	5.49	5.42	6.14
TC0100015256.hg.1	8.19	7.42	1.705	up	0.0191727	T017291	Transcript identified by MiTranscriptome	lncrna	chr1	-	T017291	111112089	111112385	6	NA	NA	T017291	miTranscriptome	Transcript identified by MiTranscriptome	chr1	8.58	8.17	8.43	7.56	7.4	7.27	7.89	7.11
TC0300012784.hg.1	6.95	6.18	1.705	up	0.01906	COMMD2	COMM domain containing 2	coding	chr3	-	NM_016094	149738470	149752499	10	3q25.1	51122	NM_016094	RefSeq	Homo sapiens COMM domain containing 2 (COMMD2), mRNA.	chr3	7.48	6.32	6.68	7.33	6.27	6.01	6.11	6.33
TC0X00007769.hg.1	5.09	4.32	1.705	up	0.0190132	T376947	Transcript identified by MiTranscriptome	lncrna	chrX	+	T376947	84001807	84008476	6	NA	NA	T376947	miTranscriptome	Transcript identified by MiTranscriptome	chrX	5.64	4.7	4.98	5.04	4.85	4.08	3.93	4.4
TC0500011420.hg.1	5.36	4.59	1.705	up	0.0177876	charsmeybu	Transcript Identified by AceView	other	chr5	-	charsmeybu.aAug10-unspliced	88795995	88800587	6	NA	NA	charsmeybu.aAug10-unspliced	Ace View	Transcript Identified by AceView	chr5	4.72	5.69	5.13	5.89	4.73	4.5	4.43	4.69
TC0300011164.hg.1	6.47	5.7	1.705	up	0.0176541	T243391	Transcript identified by MiTranscriptome	lncrna	chr3	-	T243391	52329053	52345068	6	NA	NA	T243391	miTranscriptome	Transcript identified by MiTranscriptome	chr3	6.38	5.91	6.9	6.69	5.49	5.39	5.78	6.15
TC0800010664.hg.1	6.26	5.49	1.705	up	0.0176362	steeshoy	Transcript Identified by AceView	other	chr8	-	steeshoy.aAug10-unspliced	65608761	65609657	6	NA	NA	steeshoy.aAug10-unspliced	Ace View	Transcript Identified by AceView	chr8	6.36	5.86	6.73	6.09	5.56	5.34	5.05	6.01
TC0100012287.hg.1	9.71	8.94	1.705	up	0.0169181	T034706	Transcript identified by MiTranscriptome	lncrna	chr1	+	T034706	246941020	246944679	6	NA	NA	T034706	miTranscriptome	Transcript identified by MiTranscriptome	chr1	9.84	9.05	9.78	10.17	8.75	9.31	8.97	8.74
TC1300009203.hg.1	7.82	7.05	1.705	up	0.0160504	T095897	Transcript identified by MiTranscriptome	lncrna	chr13	-	T095897	69519222	69685941	10	NA	NA	T095897	miTranscriptome	Transcript identified by MiTranscriptome	chr13	7.54	7.93	8.26	7.54	7.47	7.2	6.5	7.02
TC1600011326.hg.1	7.84	7.07	1.705	up	0.0123361	HN1L	hematological and neurological expressed 1-like	coding	chr16	+	NM_144570	1678256	1702280	10	16p13.3	90861	NM_144570	RefSeq	Homo sapiens hematological and neurological expressed 1-like (HN1L), mRNA.	chr16	8.33	7.57	8.04	7.4	6.87	6.95	7.01	7.44
TC0900008180.hg.1	12.6	11.83	1.705	up	0.0115115	AL137073.1	Metazoan signal recognition particle RNA [Source:RFAM;Acc:RF00017]	misc_RNA	chr9	+	ENST00000611137	98115885	98116135	10	NA	NA	ENST00000611137	ENSEMBL	Metazoan signal recognition particle RNA [Source:RFAM;Acc:RF00017]	chr9	12.53	12.29	13.27	12.31	11.69	11.87	11.74	12.04
TC0300007613.hg.1	6.68	5.91	1.705	up	0.0105733	speenabo	Transcript Identified by AceView	other	chr3	+	speenabo.aAug10-unspliced	58344299	58344828	6	NA	NA	speenabo.aAug10-unspliced	Ace View	Transcript Identified by AceView	chr3	6.58	6.85	6.8	6.49	6.15	5.25	6.07	6.18
TC1300007658.hg.1	6.35	5.58	1.705	up	0.0105237	T097125	Transcript identified by MiTranscriptome	lncrna	chr13	+	T097125	86296070	86358428	9	NA	NA	T097125	miTranscriptome	Transcript identified by MiTranscriptome	chr13	6.69	5.87	6.77	6.07	5.73	5.71	5.51	5.35
TC1600007876.hg.1	5.52	4.75	1.705	up	0.00875832	norsno	Transcript Identified by AceView	other	chr16	+	norsno.aAug10-unspliced	53131598	53131924	6	NA	NA	norsno.aAug10-unspliced	Ace View	Transcript Identified by AceView	chr16	6.06	5.24	5.44	5.33	4.95	4.94	4.39	4.71
TC0200013299.hg.1	10	9.23	1.705	up	0.00575193	gakerbu	Transcript Identified by AceView	other	chr2	-	gakerbu.aAug10-unspliced	85876432	85877002	6	NA	NA	gakerbu.aAug10-unspliced	Ace View	Transcript Identified by AceView	chr2	10.13	9.69	10.4	9.79	9	9.27	9.12	9.55
TC1000010044.hg.1	11.39	10.62	1.705	up	0.0043196	T038412	Transcript identified by MiTranscriptome: lncrna	lncrna	chr10	-	T038412	23446896	23454275	6	NA	NA	T038412	miTranscriptome	Transcript identified by MiTranscriptome: lncrna	chr10	11.26	11.46	11.69	11.17	10.81	10.93	10.31	10.45
TC0X00010568.hg.1	6.81	6.04	1.705	up	0.00378358	reevy	Transcript Identified by AceView	other	chrX	-	reevy.aAug10-unspliced	115560473	115561018	6	NA	NA	reevy.aAug10-unspliced	Ace View	Transcript Identified by AceView	chrX	7.33	6.61	6.61	6.69	6.07	6.12	5.94	6.04
TC0500010676.hg.1	8.09	7.32	1.705	up	0.00231664	muhume	Transcript Identified by AceView	other	chr5	-	muhume.aAug10-unspliced	50599014	50602278	6	NA	NA	muhume.aAug10-unspliced	Ace View	Transcript Identified by AceView	chr5	7.69	8.23	8.15	8.29	7.4	7.12	7.31	7.45
TC1300007988.hg.1	6.06	5.3	1.693	up	0.0497599	NONHSAT035109	Non-coding transcript identified by NONCODE	lncRNA	chr13	+	NONHSAT035109	109407658	109430985	10	NA	NA	NONHSAT035109	lncRNAWiki	Non-coding transcript identified by NONCODE	chr13	6.63	5.73	6.14	5.73	5.73	4.43	5.59	5.46
TC2200006453.hg.1	10.37	9.61	1.693	up	0.0491113	T228534	Transcript identified by MiTranscriptome	lncrna	chr22	+	T228534	15603110	15605180	6	NA	NA	T228534	miTranscriptome	Transcript identified by MiTranscriptome	chr22	11.17	10.24	10.32	9.73	9.09	9.68	9.59	10.09
TC1100010492.hg.1	7.2	6.44	1.693	up	0.0482549	AC113192.2	havana:known chromosome:GRCh38:11:33787054:33787795:-1 gene:ENSG00000255161 gene_biotype:processed_pseudogene transcript_biotype:processed_pseudogene	processed_pseudogene	chr11	-	ENST00000529152	33787054	33787795	10	NA	NA	ENST00000529152	ENSEMBL	havana:known chromosome:GRCh38:11:33787054:33787795:-1 gene:ENSG00000255161 gene_biotype:processed_pseudogene transcript_biotype:processed_pseudogene	chr11	8.19	6.58	6.93	7.11	6.54	6.24	6.72	6.26
TC0100016802.hg.1	6.44	5.68	1.693	up	0.0477892	NONHSAT008578	Non-coding transcript identified by NONCODE	lncRNA	chr1	-	NONHSAT008578	193950079	193962138	10	NA	NA	NONHSAT008578	lncRNAWiki	Non-coding transcript identified by NONCODE	chr1	6.39	6.42	6.35	6.61	6.07	6.3	4.67	5.68
TC0700013339.hg.1	5.43	4.67	1.693	up	0.0464418	T320694	Transcript identified by MiTranscriptome	lncrna	chr7	+	T320694	27961536	28000585	9	NA	NA	T320694	miTranscriptome	Transcript identified by MiTranscriptome	chr7	5.64	5.41	4.91	5.76	4.68	5.46	3.98	4.58
TC0400009634.hg.1	9.2	8.44	1.693	up	0.0460399	AF146191.1:65924..65975:rfam	microRNA mir-1302	Precursor_microRNA	chr4	+	AF146191.1:65924..65975:rfam	189972994	189973045	10	NA	NA	AF146191.1:65924..65975:rfam	RNACentral	microRNA mir-1302	chr4	9.83	8.57	9.38	9.01	8.63	8.97	8.3	7.87
TC1700007989.hg.1	5.68	4.92	1.693	up	0.0430687	tormo	Transcript Identified by AceView	other	chr17	+	tormo.aAug10-unspliced	44218343	44218831	6	NA	NA	tormo.aAug10-unspliced	Ace View	Transcript Identified by AceView	chr17	6.43	5.1	5.78	5.41	5.39	5.02	4.87	4.39
TC0400006700.hg.1	8.6	7.84	1.693	up	0.0424091	T260551	Transcript identified by MiTranscriptome	lncrna	chr4	+	T260551	6727289	6728859	6	NA	NA	T260551	miTranscriptome	Transcript identified by MiTranscriptome	chr4	9.16	8.23	9.02	7.99	8.21	7.84	7.28	8.02
TC1100012417.hg.1	7.49	6.73	1.693	up	0.0418811	AP000770.1	N/A	TEC	chr11	-	ENST00000623694	116609995	116610094	10	NA	NA	ENST00000623694	ENSEMBL	N/A	chr11	6.94	8.12	7.13	7.78	7.17	6.36	7.03	6.36
TC1900007761.hg.1	6.75	5.99	1.693	up	0.0403348	AC008521.1	havana:known chromosome:GRCh38:19:33051515:33051701:1 gene:ENSG00000267611 gene_biotype:processed_pseudogene transcript_biotype:processed_pseudogene	processed_pseudogene	chr19	+	ENST00000587471	33051515	33051701	10	NA	NA	ENST00000587471	ENSEMBL	havana:known chromosome:GRCh38:19:33051515:33051701:1 gene:ENSG00000267611 gene_biotype:processed_pseudogene transcript_biotype:processed_pseudogene	chr19	7.49	6.69	5.99	6.82	6.45	5.81	5.79	5.9
TC1000012404.hg.1	5.89	5.13	1.693	up	0.039416	klanoby	Transcript Identified by AceView	other	chr10	-	klanoby.aAug10-unspliced	133424674	133425162	6	NA	NA	klanoby.aAug10-unspliced	Ace View	Transcript Identified by AceView	chr10	6.58	5.81	6.19	5	5.08	5.09	5.31	5.06
TC0900011333.hg.1	7.35	6.59	1.693	up	0.0393363	lyswo	Transcript Identified by AceView	other	chr9	-	lyswo.aAug10-unspliced	116237847	116239100	6	NA	NA	lyswo.aAug10-unspliced	Ace View	Transcript Identified by AceView	chr9	7.33	7	8.24	6.82	6.69	6.62	6.24	6.82
TC2200009034.hg.1	6.87	6.11	1.693	up	0.0351817	beetor	Transcript Identified by AceView	other	chr22	-	beetor.aAug10-unspliced	46935391	46935964	6	NA	NA	beetor.aAug10-unspliced	Ace View	Transcript Identified by AceView	chr22	7.71	6.48	7.02	6.26	6.29	6.17	5.96	6
TC0700007587.hg.1	5.78	5.02	1.693	up	0.0336505	RPL31P35	ribosomal protein L31 pseudogene 35 [gene_biotype:processed_pseudogene transcript_biotype:processed_pseudogene]	processed_pseudogene	chr7	+	ENST00000431058	54656358	54656734	10	NA	NA	ENST00000431058	ENSEMBL	ribosomal protein L31 pseudogene 35 [gene_biotype:processed_pseudogene transcript_biotype:processed_pseudogene]	chr7	6.09	5.64	6.36	5.03	4.64	5.29	4.91	5.23
TC0700010236.hg.1	6.88	6.12	1.693	up	0.0308142	AC092104.5	AC092104.5 (from geneSymbol)	Precursor_microRNA	chr7	-	uc064bjz.1	7068187	7068269	10	NA	NA	uc064bjz.1	UCSC Genes	N/A	chr7	7.62	6.87	6.91	6.13	5.88	6.27	6.23	6.12
TC0X00007241.hg.1	6.25	5.49	1.693	up	0.0286788	MIR532	NA	Precursor_microRNA	chrX	+	NR_030241	50003148	50003238	10	Xp11.23	693124	NR_030241	RefSeq	Homo sapiens microRNA 532 (MIR532), microRNA.	chrX	6.98	5.93	6.47	5.62	5.48	5.68	5.54	5.24
TC0500008347.hg.1	7.05	6.29	1.693	up	0.0282798	T287427	Transcript identified by MiTranscriptome	lncrna	chr5	+	T287427	113453493	113459785	6	NA	NA	T287427	miTranscriptome	Transcript identified by MiTranscriptome	chr5	7.37	6.71	6.86	7.26	6.72	6.78	5.88	5.76
TC0300008710.hg.1	6.93	6.17	1.693	up	0.027717	NONHSAT091744	Non-coding transcript identified by NONCODE	lncRNA	chr3	+	NONHSAT091744	127895369	127895864	10	NA	NA	NONHSAT091744	lncRNAWiki	Non-coding transcript identified by NONCODE	chr3	6.99	6.64	6.89	7.2	6.16	6.97	5.67	5.89
TC0800010363.hg.1	8.91	8.15	1.693	up	0.0274516	blorwyby	Transcript Identified by AceView	other	chr8	-	blorwyby.aAug10-unspliced	48007553	48008698	6	NA	NA	blorwyby.aAug10-unspliced	Ace View	Transcript Identified by AceView	chr8	9.07	8.37	9.64	8.55	8.02	8.28	7.9	8.39
TC1000010449.hg.1	6.26	5.5	1.693	up	0.0264766	NONHSAT012975	Non-coding transcript identified by NONCODE	lncRNA	chr10	-	NONHSAT012975	43612264	43613715	10	NA	NA	NONHSAT012975	lncRNAWiki	Non-coding transcript identified by NONCODE	chr10	6.97	5.97	5.83	6.27	5.79	5.42	5.05	5.73
TC0500010610.hg.1	6.65	5.89	1.693	up	0.0264483	T281562	Transcript identified by MiTranscriptome	lncrna	chr5	-	T281562	42360685	42363815	6	NA	NA	T281562	miTranscriptome	Transcript identified by MiTranscriptome	chr5	6.84	6.85	6.88	6.03	5.91	5.37	5.84	6.45
TC0700011062.hg.1	6.24	5.48	1.693	up	0.0263537	klorsnubu	Transcript Identified by AceView	other	chr7	-	klorsnubu.aAug10-unspliced	50858787	50859319	6	NA	NA	klorsnubu.aAug10-unspliced	Ace View	Transcript Identified by AceView	chr7	5.98	6.14	6.37	6.48	6.23	5.55	4.89	5.24
TC2000007130.hg.1	8.38	7.62	1.693	up	0.0228866	T216206	Transcript identified by MiTranscriptome	lncrna	chr20	+	T216206	32695101	32697448	6	NA	NA	T216206	miTranscriptome	Transcript identified by MiTranscriptome	chr20	8.98	7.88	8.23	8.42	7.93	7.1	7.73	7.71
TC1700012312.hg.1	9.8	9.04	1.693	up	0.0215149	LINC01977	havana:known chromosome:GRCh38:17:79823452:79827704:1 gene:ENSG00000262772 gene_biotype:lincRNA transcript_biotype:lincRNA	lincRNA	chr17	+	ENST00000576963	79822466	79827817	10	NA	NA	ENST00000576963	ENSEMBL	havana:known chromosome:GRCh38:17:79823452:79827704:1 gene:ENSG00000262772 gene_biotype:lincRNA transcript_biotype:lincRNA	chr17	10.06	9.41	10.17	9.57	8.61	8.98	8.9	9.66
TC1100010437.hg.1	9.18	8.42	1.693	up	0.0177137	lnc-KCNA4-2:1	RP11-624D11.2 (from geneSymbol)	lncRNA	chr11	-	lnc-KCNA4-2:1	30044058	30084343	10	NA	NA	lnc-KCNA4-2:1	lncRNAWiki	N/A	chr11	9.71	8.75	9.36	8.91	8.63	8.72	7.99	8.33
TC0400012398.hg.1	5.29	4.53	1.693	up	0.0169182	T274334	Transcript identified by MiTranscriptome	lncrna	chr4	-	T274334	170197297	170229150	10	NA	NA	T274334	miTranscriptome	Transcript identified by MiTranscriptome	chr4	5.49	5.33	5.75	4.57	4.59	4.63	4.6	4.31
TC0400008098.hg.1	7.37	6.61	1.693	up	0.0162201	RNU6-818P	RNA, U6 small nuclear 818, pseudogene (from HGNC RNU6-818P)	snRNA	chr4	+	uc062ycj.1	88201703	88201810	10	NA	NA	uc062ycj.1	UCSC Genes	RNA, U6 small nuclear 818, pseudogene [Source:HGNC Symbol;Acc:HGNC:47781]	chr4	7.36	7.69	7.29	7.13	6.08	6.53	6.62	7.22
TC2200008812.hg.1	4.81	4.05	1.693	up	0.01612	T234240	Transcript identified by MiTranscriptome	lncrna	chr22	-	T234240	41081021	41082150	6	NA	NA	T234240	miTranscriptome	Transcript identified by MiTranscriptome	chr22	5.5	4.31	4.92	4.52	4	4.08	3.94	4.17
TC1000010258.hg.1	7.93	7.17	1.693	up	0.0146815	LOC101929431	uncharacterized LOC101929431	ncRNA	chr10	-	NR_120660	32413485	32446056	10	10p11.22	101929431	NR_120660	RefSeq	Homo sapiens uncharacterized LOC101929431 (LOC101929431), long non-coding RNA.	chr10	7.77	8.18	7.99	7.77	7.85	7.06	7.02	6.77
TC2100008190.hg.1	5.34	4.58	1.693	up	0.0142936	smawplo	Transcript Identified by AceView	other	chr21	-	smawplo.aAug10-unspliced	40639085	40640899	6	NA	NA	smawplo.aAug10-unspliced	Ace View	Transcript Identified by AceView	chr21	5.72	4.89	5.14	5.59	4.98	4.18	4.59	4.57
TC1000008418.hg.1	6.7	5.94	1.693	up	0.0138572	NONHSAT015591	Non-coding transcript identified by NONCODE	lncRNA	chr10	+	NONHSAT015591	90452697	90457932	10	NA	NA	NONHSAT015591	lncRNAWiki	Non-coding transcript identified by NONCODE	chr10	6.71	7.11	6.43	6.55	5.45	5.77	6.33	6.22
TC0300011504.hg.1	7.88	7.12	1.693	up	0.0128969	wakome	Transcript Identified by AceView	other	chr3	-	wakome.aAug10-unspliced	71381169	71383582	6	NA	NA	wakome.aAug10-unspliced	Ace View	Transcript Identified by AceView	chr3	8.06	8.28	7.34	7.85	7.2	6.88	6.92	7.5
TC1900011962.hg.1	5.64	4.88	1.693	up	0.0122556	PSG10P	pregnancy specific beta-1-glycoprotein 10, pseudogene	pseudo	chr19	-	NR_026824	42836997	42855718	10	19q13.2	653492	NR_026824	RefSeq	Homo sapiens pregnancy specific beta-1-glycoprotein 10, pseudogene (PSG10P), non-coding RNA.	chr19	6.28	5.36	5.43	5.48	5.14	4.61	4.8	4.97
TC0X00009759.hg.1	7.04	6.28	1.693	up	0.012043	lnc-SMC1A-2:1	Transcript Originally Identified by LNCipedia, alternate transcript name: NONHSAT137181	lncRNA	chrX	-	lnc-SMC1A-2:1	53361521	53366598	10	NA	NA	lnc-SMC1A-2:1	lncRNAWiki	Transcript Originally Identified by LNCipedia, alternate transcript name: NONHSAT137181	chrX	7.65	6.77	7.15	6.57	6.21	6.25	6.42	6.23
TC0600013844.hg.1	9.21	8.45	1.693	up	0.0116883	jerjaw	Transcript Identified by AceView	other	chr6	-	jerjaw.aAug10-unspliced	164336822	164337367	6	NA	NA	jerjaw.aAug10-unspliced	Ace View	Transcript Identified by AceView	chr6	9.6	8.69	9.12	9.44	8.6	8.67	8.06	8.47
TC0900011727.hg.1	8.36	7.6	1.693	up	0.0115646	lnc-FAM129B-1:1	Non-coding transcript identified by NONCODE	lncRNA	chr9	-	lnc-FAM129B-1:1	130251235	130258079	10	NA	NA	lnc-FAM129B-1:1	lncRNAWiki	Non-coding transcript identified by NONCODE	chr9	8.28	8.04	8.97	8.14	7.64	7.62	7.3	7.85
TC0600010483.hg.1	7.24	6.48	1.693	up	0.0112594	flystaby	Transcript Identified by AceView	other	chr6	-	flystaby.aAug10-unspliced	2243861	2244582	6	NA	NA	flystaby.aAug10-unspliced	Ace View	Transcript Identified by AceView	chr6	7.86	7.12	7.12	6.85	6.62	6.65	6.42	6.23
TC0500008056.hg.1	10.92	10.16	1.693	up	0.0097289	stoystawby	Transcript Identified by AceView	other	chr5	+	stoystawby.aAug10-unspliced	90797344	90798598	6	NA	NA	stoystawby.aAug10-unspliced	Ace View	Transcript Identified by AceView	chr5	11.17	10.8	10.73	10.97	10.45	9.81	9.81	10.58
TC1100007813.hg.1	9.14	8.38	1.693	up	0.00720123	T059793	Transcript identified by MiTranscriptome	lncrna	chr11	+	T059793	61513694	61515345	6	NA	NA	T059793	miTranscriptome	Transcript identified by MiTranscriptome	chr11	8.91	8.78	9.17	9.69	8.57	8.36	8.28	8.29
TC0400007216.hg.1	5.73	4.97	1.693	up	0.00715091	SEC63P2	SEC63 homolog (S. cerevisiae) pseudogene 2 [gene_biotype:processed_pseudogene transcript_biotype:processed_pseudogene]	processed_pseudogene	chr4	+	ENST00000503863	35487812	35489750	10	NA	NA	ENST00000503863	ENSEMBL	SEC63 homolog (S. cerevisiae) pseudogene 2 [gene_biotype:processed_pseudogene transcript_biotype:processed_pseudogene]	chr4	5.89	5.82	5.54	5.68	5.51	4.72	5.01	4.63
TC0X00009591.hg.1	6.78	6.02	1.693	up	0.00562885	T374195	Transcript identified by MiTranscriptome	lncrna	chrX	-	T374195	47932978	47933459	6	NA	NA	T374195	miTranscriptome	Transcript identified by MiTranscriptome	chrX	7.09	6.64	6.7	6.67	5.57	6.21	6.3	6.01
TC0600011417.hg.1	11.29	10.53	1.693	up	0.00300757	pleeklobu	Transcript Identified by AceView	other	chr6	-	pleeklobu.aAug10-unspliced	31329612	31330407	6	NA	NA	pleeklobu.aAug10-unspliced	Ace View	Transcript Identified by AceView	chr6	11.13	11.14	11.53	11.34	10.6	10.85	10.43	10.22
TC0500007371.hg.1	7.82	7.06	1.693	up	0.00271266	T282196	Transcript identified by MiTranscriptome	lncrna	chr5	+	T282196	53141087	53176129	9	NA	NA	T282196	miTranscriptome	Transcript identified by MiTranscriptome	chr5	7.97	7.64	8.12	7.56	7.3	6.88	7.05	7.01
TC0800007936.hg.1	5.25	4.5	1.682	up	0.0495874	chorslabu	Transcript Identified by AceView	other	chr8	+	chorslabu.aAug10-unspliced	71893508	71895047	6	NA	NA	chorslabu.aAug10-unspliced	Ace View	Transcript Identified by AceView	chr8	5.04	5.03	5.45	5.49	4.72	4.72	3.49	5.05
TC0900011091.hg.1	8.4	7.65	1.682	up	0.046162	T364232	Transcript identified by MiTranscriptome	lncrna	chr9	-	T364232	106024669	106051771	6	NA	NA	T364232	miTranscriptome	Transcript identified by MiTranscriptome	chr9	8.02	9.31	7.92	8.35	8.04	7.33	7.72	7.53
TC1200008169.hg.1	6.15	5.4	1.682	up	0.0445397	FAHD2P1	fumarylacetoacetate hydrolase domain containing 2 pseudogene 1 [gene_biotype:processed_pseudogene transcript_biotype:processed_pseudogene]	processed_pseudogene	chr12	+	ENST00000546381	70671918	70672856	10	NA	NA	ENST00000546381	ENSEMBL	fumarylacetoacetate hydrolase domain containing 2 pseudogene 1 [gene_biotype:processed_pseudogene transcript_biotype:processed_pseudogene]	chr12	7	5.67	6.3	5.62	5.51	5.71	5.14	5.24
TC1000007133.hg.1	6.47	5.72	1.682	up	0.042819	T038967	Transcript identified by MiTranscriptome	lncrna	chr10	+	T038967	28684106	28684367	6	NA	NA	T038967	miTranscriptome	Transcript identified by MiTranscriptome	chr10	7.18	5.83	6.22	6.64	5.61	5.34	5.68	6.24
TC1200008131.hg.1	5.89	5.14	1.682	up	0.0425022	chuno	Transcript Identified by AceView	other	chr12	+	chuno.aAug10-unspliced	69263321	69266049	6	NA	NA	chuno.aAug10-unspliced	Ace View	Transcript Identified by AceView	chr12	5.78	5.49	5.72	6.56	5.66	4.98	4.51	5.41
TC0300012324.hg.1	8.54	7.79	1.682	up	0.0374041	karborbu	Transcript Identified by AceView	other	chr3	-	karborbu.aAug10-unspliced	127729745	127730420	6	NA	NA	karborbu.aAug10-unspliced	Ace View	Transcript Identified by AceView	chr3	8.94	8.17	8.7	8.34	7.57	8.04	7.12	8.42
TC0100009205.hg.1	7.46	6.71	1.682	up	0.0356281	spormeebo	Transcript Identified by AceView	other	chr1	+	spormeebo.aAug10-unspliced	100157245	100157765	6	NA	NA	spormeebo.aAug10-unspliced	Ace View	Transcript Identified by AceView	chr1	7.2	6.81	7.59	8.22	6.84	6.49	6.56	6.97
TC0500010913.hg.1	7.14	6.39	1.682	up	0.0343819	AC091862.1	havana:known chromosome:GRCh38:5:64404512:64486615:-1 gene:ENSG00000236068 gene_biotype:unitary_pseudogene transcript_biotype:unitary_pseudogene	unitary_pseudogene	chr5	-	ENST00000438016	64404512	64486615	10	NA	NA	ENST00000438016	ENSEMBL	havana:known chromosome:GRCh38:5:64404512:64486615:-1 gene:ENSG00000236068 gene_biotype:unitary_pseudogene transcript_biotype:unitary_pseudogene	chr5	7.56	6.61	6.82	7.56	6.74	6.4	6.61	5.81
TC0500007741.hg.1	6.67	5.92	1.682	up	0.0343452	MIR4803	NA	Precursor_microRNA	chr5	+	NR_039967	72169467	72169540	10	NA	NA	NR_039967	RefSeq	Homo sapiens microRNA 4803 (MIR4803), microRNA.	chr5	7.35	6.19	6.81	6.33	5.73	6.48	5.73	5.75
TC0100013121.hg.1	6.81	6.06	1.682	up	0.0325149	T004635	Transcript identified by MiTranscriptome	lncrna	chr1	-	T004635	19033056	19033957	6	NA	NA	T004635	miTranscriptome	Transcript identified by MiTranscriptome	chr1	7.03	6.6	7.17	6.45	6.67	6.35	5.55	5.68
TC0700007394.hg.1	4.55	3.8	1.682	up	0.0322995	cheyku	Transcript Identified by AceView	other	chr7	+	cheyku.aAug10-unspliced	44664107	44665344	6	NA	NA	cheyku.aAug10-unspliced	Ace View	Transcript Identified by AceView	chr7	4.35	4.52	4.01	5.33	3.89	3.36	3.99	3.97
TC0300009112.hg.1	5.7	4.95	1.682	up	0.0302156	lnc-HLTF-3:1	Non-coding transcript identified by NONCODE	lncRNA	chr3	+	lnc-HLTF-3:1	147945475	147947213	10	NA	NA	lnc-HLTF-3:1	lncRNAWiki	Non-coding transcript identified by NONCODE	chr3	5.91	5.37	6.32	5.22	5.27	4.44	4.95	5.15
TC0500007144.hg.1	6.26	5.51	1.682	up	0.0299232	RNU6-1305P	RNA, U6 small nuclear 1305, pseudogene (from HGNC RNU6-1305P)	snRNA	chr5	+	uc063czn.1	36155119	36155222	10	NA	NA	uc063czn.1	UCSC Genes	RNA, U6 small nuclear 1305, pseudogene [Source:HGNC Symbol;Acc:HGNC:48268]	chr5	6.86	5.96	6.14	6.09	5.56	5.15	5.17	6.16
TC0X00007076.hg.1	4.78	4.03	1.682	up	0.0291412	smeyfo	Transcript Identified by AceView	other	chrX	+	smeyfo.aAug10-unspliced	44876760	44880190	6	NA	NA	smeyfo.aAug10-unspliced	Ace View	Transcript Identified by AceView	chrX	5	4.35	5.2	4.55	3.97	4.39	3.4	4.37
TC0200010638.hg.1	6.02	5.27	1.682	up	0.0290139	tawklu	Transcript Identified by AceView	other	chr2	+	tawklu.aAug10-unspliced	209685813	209686930	6	NA	NA	tawklu.aAug10-unspliced	Ace View	Transcript Identified by AceView	chr2	6.73	6.02	6.08	5.25	5.46	5.19	5.22	5.19
TC0500009179.hg.1	7.87	7.12	1.682	up	0.0271	chr5_154202758_154203652	circRNA transcript identified by Guo, et al. on chr5 from 154202758-154203652 on Hg19	Circle RNA	chr5	+	chr5_154202758_154203652	154823198	154824092	6	NA	NA	chr5_154202758_154203652	Guo	circRNA transcript identified by Guo, et al. on chr5 from 154202758-154203652 on Hg19	chr5	7.87	7.64	8.57	7.4	6.83	6.87	7.49	7.3
TC0X00008325.hg.1	6.98	6.23	1.682	up	0.0262048	T379684	Transcript identified by MiTranscriptome	lncrna	chrX	+	T379684	123734937	123736000	6	NA	NA	T379684	miTranscriptome	Transcript identified by MiTranscriptome	chrX	7.24	6.47	7.43	6.79	5.68	6.27	6.68	6.29
TC0700010938.hg.1	7.56	6.81	1.682	up	0.0261023	T322959	Transcript identified by MiTranscriptome	lncrna	chr7	-	T322959	44907985	44908629	6	NA	NA	T322959	miTranscriptome	Transcript identified by MiTranscriptome	chr7	7.9	7.72	7.47	7.16	6.95	6.72	6.17	7.39
TC1400008695.hg.1	6.82	6.07	1.682	up	0.0260127	klervo	Transcript Identified by AceView	other	chr14	-	klervo.aAug10-unspliced	23060095	23060995	6	NA	NA	klervo.aAug10-unspliced	Ace View	Transcript Identified by AceView	chr14	7.53	6.41	7.03	6.31	6.19	6.24	5.9	5.95
TC0200012001.hg.1	5.37	4.62	1.682	up	0.0259686	shujarbu	Transcript Identified by AceView	other	chr2	-	shujarbu.aAug10-unspliced	25236206	25236641	6	NA	NA	shujarbu.aAug10-unspliced	Ace View	Transcript Identified by AceView	chr2	5.61	5.54	5.11	5.23	4.55	3.9	5.17	4.87
TC0200006975.hg.1	11.7	10.95	1.682	up	0.0246422	swupobo.bAug10-unspliced	Transcript Identified by AceView	other	chr2	+	swupobo.bAug10-unspliced	24733613	24734177	6	NA	NA	swupobo.bAug10-unspliced	Ace View	Transcript Identified by AceView	chr2	11.53	11.44	12.42	11.43	10.49	10.94	11.3	11.08
TC1600010637.hg.1	8.53	7.78	1.682	up	0.0245397	NR_104656	Homo sapiens uncharacterized LOC100505942 (LOC100505942), long non-coding RNA.	lncRNA	chr16	-	NR_104656	67517706	67529898	10	NA	NA	NR_104656	RefSeq	Homo sapiens uncharacterized LOC100505942 (LOC100505942), long non-coding RNA.	chr16	8.95	8.47	8.8	7.9	7.8	7.84	7.3	8.17
TC1300007414.hg.1	5.55	4.8	1.682	up	0.0236887	wachey	Transcript Identified by AceView	other	chr13	+	wachey.aAug10-unspliced	67230481	67234411	10	NA	NA	wachey.aAug10-unspliced	Ace View	Transcript Identified by AceView	chr13	6.3	5.41	5.36	5.12	5.02	4.46	4.78	4.95
TC0400009560.hg.1	6.21	5.46	1.682	up	0.0228472	T276074	Transcript identified by MiTranscriptome	lncrna	chr4	+	T276074	186667301	186673305	10	NA	NA	T276074	miTranscriptome	Transcript identified by MiTranscriptome	chr4	5.89	6.16	5.97	6.82	5.99	5.36	5.05	5.43
TC1000008695.hg.1	12.59	11.84	1.682	up	0.0205741	T047638	Transcript identified by MiTranscriptome: lncrna	lncrna	chr10	+	T047638	101729609	101730103	6	NA	NA	T047638	miTranscriptome	Transcript identified by MiTranscriptome: lncrna	chr10	13.33	12.16	12.34	12.52	11.72	12	12.02	11.62
TC0X00010124.hg.1	5.26	4.51	1.682	up	0.0189383	MIR384	microRNA 384	Precursor_microRNA	chrX	-	NR_029909	76919273	76919360	10	Xq21.1	494333	NR_029909	RefSeq	Homo sapiens microRNA 384 (MIR384), microRNA.	chrX	5.13	6.03	4.95	4.94	4.54	4.3	4.66	4.56
TC0800006937.hg.1	7.51	6.76	1.682	up	0.0184253	NR_047509	Homo sapiens LZTS1 antisense RNA 1 (LZTS1-AS1), long non-coding RNA.	lncRNA	chr8	+	NR_047509	20275773	20290458	10	NA	NA	NR_047509	RefSeq	Homo sapiens LZTS1 antisense RNA 1 (LZTS1-AS1), long non-coding RNA.	chr8	7.9	7.63	6.82	7.7	6.89	6.95	6.82	6.39
TC0900008837.hg.1	12.45	11.7	1.682	up	0.0157852	sawtabu	Transcript Identified by AceView	other	chr9	+	sawtabu.aAug10	127957697	127965120	6	NA	NA	sawtabu.aAug10	Ace View	Transcript Identified by AceView	chr9	12.64	12.34	12.45	12.36	11.69	11.89	11.04	12.2
TC1300009287.hg.1	6.28	5.53	1.682	up	0.0157747	T096393	Transcript identified by MiTranscriptome	lncrna	chr13	-	T096393	76805884	76832401	9	NA	NA	T096393	miTranscriptome	Transcript identified by MiTranscriptome	chr13	5.95	6.17	6.58	6.43	5.71	5.89	5.62	4.89
TC0X00007653.hg.1	6.17	5.42	1.682	up	0.0157683	RN7SL790P	RNA, 7SL, cytoplasmic 790, pseudogene [Source:HGNC Symbol;Acc:HGNC:46806]	misc_RNA	chrX	+	ENST00000474043	74390692	74390989	10	NA	NA	ENST00000474043	ENSEMBL	RNA, 7SL, cytoplasmic 790, pseudogene [Source:HGNC Symbol;Acc:HGNC:46806]	chrX	6.29	6.21	6.52	5.65	5.56	5.13	5.14	5.86
TC0200010150.hg.1	4.48	3.73	1.682	up	0.0134726	AC104820.1	N/A	TEC	chr2	+	ENST00000624183	180801227	180801533	10	NA	NA	ENST00000624183	ENSEMBL	N/A	chr2	4.39	5.12	4.27	4.16	3.42	3.86	3.98	3.66
TC0800011353.hg.1	9.12	8.37	1.682	up	0.0127228	T348934	Transcript identified by MiTranscriptome	lncrna	chr8	-	T348934	102940215	102940827	6	NA	NA	T348934	miTranscriptome	Transcript identified by MiTranscriptome	chr8	9.39	8.76	8.9	9.43	8.7	8.59	7.92	8.25
TC0800011832.hg.1	11.68	10.93	1.682	up	0.0125769	lnc-FAM49B-1:1	Transcript Originally Identified by LNCipedia	lncRNA	chr8	-	lnc-FAM49B-1:1	130143426	130227548	10	NA	NA	lnc-FAM49B-1:1	lncRNAWiki	Transcript Originally Identified by LNCipedia	chr8	11.83	11.69	11.74	11.45	11.02	11.47	10.36	10.85
TC1300007190.hg.1	7.47	6.72	1.682	up	0.012383	AL137060.9	Deleted in lymphocytic leukemia 2 conserved region 1 [Source:RFAM;Acc:RF02105]	misc_RNA	chr13	+	ENST00000614667	50044649	50044768	10	NA	NA	ENST00000614667	ENSEMBL	Deleted in lymphocytic leukemia 2 conserved region 1 [Source:RFAM;Acc:RF02105]	chr13	7.92	7.43	7.52	7.03	6.43	6.73	7.16	6.58
TC1700012151.hg.1	15.96	15.21	1.682	up	0.0107991	AC068014.2	AC068014.2 (from geneSymbol)	Precursor_microRNA	chr17	-	uc060mej.1	82778477	82778574	10	NA	NA	uc060mej.1	UCSC Genes	N/A	chr17	15.7	16.1	16.28	15.75	15.17	15.46	14.72	15.51
TC0300013059.hg.1	7.25	6.5	1.682	up	0.00978274	T254208	Transcript identified by MiTranscriptome	lncrna	chr3	-	T254208	168102426	168112948	6	NA	NA	T254208	miTranscriptome	Transcript identified by MiTranscriptome	chr3	7.48	6.69	7.37	7.45	6.17	6.67	6.71	6.45
TC1400009733.hg.1	7.63	6.88	1.682	up	0.00847378	foshabu	Transcript Identified by AceView	other	chr14	-	foshabu.aAug10-unspliced	75671745	75672535	6	NA	NA	foshabu.aAug10-unspliced	Ace View	Transcript Identified by AceView	chr14	8.17	7.62	7.37	7.37	6.58	6.93	6.98	7.05
TC0300009103.hg.1	6.5	5.75	1.682	up	0.00846573	T252012	Transcript identified by MiTranscriptome	lncrna	chr3	+	T252012	147199439	147302224	10	NA	NA	T252012	miTranscriptome	Transcript identified by MiTranscriptome	chr3	6.4	6.26	7.02	6.31	5.65	5.6	6.12	5.63
TC0800011732.hg.1	13.95	13.2	1.682	up	0.00773548	runimu	Transcript Identified by AceView	other	chr8	-	runimu.aAug10-unspliced	125104008	125108875	6	NA	NA	runimu.aAug10-unspliced	Ace View	Transcript Identified by AceView	chr8	14.34	14.25	13.48	13.72	13.19	13.24	13.07	13.28
TC2000007804.hg.1	7.93	7.18	1.682	up	0.006023	kawgoy	Transcript Identified by AceView	other	chr20	+	kawgoy.aAug10-unspliced	55351658	55352293	6	NA	NA	kawgoy.aAug10-unspliced	Ace View	Transcript Identified by AceView	chr20	8.21	8.14	7.87	7.48	6.94	7.2	7.11	7.45
TC0200010793.hg.1	6.25	5.5	1.682	up	0.00596005	RPL19P5	havana:known chromosome:GRCh38:2:218354075:218354572:1 gene:ENSG00000230580 gene_biotype:processed_pseudogene transcript_biotype:processed_pseudogene	processed_pseudogene	chr2	+	ENST00000414167	218354075	218354572	10	NA	NA	ENST00000414167	ENSEMBL	havana:known chromosome:GRCh38:2:218354075:218354572:1 gene:ENSG00000230580 gene_biotype:processed_pseudogene transcript_biotype:processed_pseudogene	chr2	6.17	6.19	6.38	6.24	5.68	5.04	5.35	5.91
TC0300010835.hg.1	8.35	7.6	1.682	up	0.00593765	zyfawbo	Transcript Identified by AceView	other	chr3	-	zyfawbo.aAug10-unspliced	42117201	42117561	6	NA	NA	zyfawbo.aAug10-unspliced	Ace View	Transcript Identified by AceView	chr3	8.32	8.09	8.25	8.74	8	7.57	7.4	7.43
TC0100016255.hg.1	7.38	6.63	1.682	up	0.00583074	lnc-RXRG-1:1	Non-coding transcript identified by NONCODE	lncRNA	chr1	-	lnc-RXRG-1:1	165442541	165462416	10	NA	NA	lnc-RXRG-1:1	lncRNAWiki	Non-coding transcript identified by NONCODE	chr1	7.52	7.12	7.52	7.38	6.97	6.16	6.73	6.68
TC0100014628.hg.1	7.61	6.86	1.682	up	0.00397136	AC103592.1	havana:known chromosome:GRCh38:1:76353583:76354246:-1 gene:ENSG00000223905 gene_biotype:processed_pseudogene transcript_biotype:processed_pseudogene	processed_pseudogene	chr1	-	ENST00000394513	76353583	76354246	10	NA	NA	ENST00000394513	ENSEMBL	havana:known chromosome:GRCh38:1:76353583:76354246:-1 gene:ENSG00000223905 gene_biotype:processed_pseudogene transcript_biotype:processed_pseudogene	chr1	7.66	7.95	7.4	7.42	6.67	7.12	6.99	6.67
TC0100014175.hg.1	6.42	5.67	1.682	up	0.00260767	EPS15	epidermal growth factor receptor pathway substrate 15	coding	chr1	-	NM_001159969	51354263	51519328	10	1p32	2060	NM_001159969	RefSeq	Homo sapiens epidermal growth factor receptor pathway substrate 15 (EPS15), transcript variant 2, mRNA.	chr1	6.63	6.39	6.14	6.52	5.58	5.57	5.52	6
TC0500008996.hg.1	6.47	5.72	1.682	up	0.00223357	jeeflee	Transcript Identified by AceView	other	chr5	+	jeeflee.aAug10-unspliced	146017016	146017514	6	NA	NA	jeeflee.aAug10-unspliced	Ace View	Transcript Identified by AceView	chr5	6.39	6.79	6.18	6.54	5.7	5.63	5.93	5.61
TC0700010958.hg.1	6.38	5.63	1.682	up	0.00211654	deysmobu	Transcript Identified by AceView	other	chr7	-	deysmobu.aAug10-unspliced	45612608	45613055	6	NA	NA	deysmobu.aAug10-unspliced	Ace View	Transcript Identified by AceView	chr7	6.22	6.24	6.64	6.4	5.47	5.86	5.74	5.45
TC0400010021.hg.1	12.05	11.3	1.682	up	0.00172844	AC105916.1	Metazoan signal recognition particle RNA [Source:RFAM;Acc:RF00017]	misc_RNA	chr4	-	ENST00000356560	9711953	9712233	10	NA	NA	ENST00000356560	ENSEMBL	Metazoan signal recognition particle RNA [Source:RFAM;Acc:RF00017]	chr4	12	11.97	12.15	12.08	11.25	11.67	11.14	11.13
TC1200008826.hg.1	10.8	10.05	1.682	up	0.00168123	NONHSAT030652	Non-coding transcript identified by NONCODE	lncRNA	chr12	+	NONHSAT030652	110225844	110226103	10	NA	NA	NONHSAT030652	lncRNAWiki	Non-coding transcript identified by NONCODE	chr12	10.72	10.98	10.9	10.62	9.97	10.04	9.84	10.34
TC1500010728.hg.1	6.7	5.96	1.67	up	0.0483356	SERF2	small EDRK-rich factor 2	coding	chr15	+	ENST00000409291	43791842	43802589	10	15q15.3	10169	ENST00000409291	ENSEMBL	small EDRK-rich factor 2 [gene_biotype:protein_coding transcript_biotype:protein_coding]	chr15	7.48	6.44	6.96	5.92	6.02	5.67	5.89	6.24
TC0300008424.hg.1	8.65	7.91	1.67	up	0.0477426	T248729	Transcript identified by MiTranscriptome	lncrna	chr3	+	T248729	116734905	116736191	6	NA	NA	T248729	miTranscriptome	Transcript identified by MiTranscriptome	chr3	8.22	8.81	8.93	8.64	8.57	7.17	7.61	8.28
TC0400008963.hg.1	5.8	5.06	1.67	up	0.0476972	T272747	Transcript identified by MiTranscriptome	lncrna	chr4	+	T272747	149291712	149293110	6	NA	NA	T272747	miTranscriptome	Transcript identified by MiTranscriptome	chr4	6.75	5.69	5.55	5.2	5.22	4.97	5.25	4.8
TC0300008502.hg.1	9.42	8.68	1.67	up	0.0445345	AC092897.1	Y RNA [Source:RFAM;Acc:RF00019]	misc_RNA	chr3	+	ENST00000383994	120210320	120210421	10	NA	NA	ENST00000383994	ENSEMBL	Y RNA [Source:RFAM;Acc:RF00019]	chr3	9.48	9.71	9.64	8.84	8.35	9.28	8.06	9.01
TC1900007000.hg.1	6.78	6.04	1.67	up	0.0432038	MIR6793	microRNA 6793;mature miRNA;hsa-miR-6793-5p;hsa-miR-6793-3p	Precursor_microRNA	chr19	+	NR_106851	10828973	10829035	10	NA	NA	NR_106851	RefSeq	Homo sapiens microRNA 6793 (MIR6793), microRNA.	chr19	7.67	6.4	6.67	6.36	5.97	6.15	5.68	6.36
TC0800008205.hg.1	7.49	6.75	1.67	up	0.042321	RN7SKP231	RNA, 7SK small nuclear pseudogene 231 [Source:HGNC Symbol;Acc:HGNC:45955]	misc_RNA	chr8	+	ENST00000363281	91594965	91595241	10	NA	NA	ENST00000363281	ENSEMBL	RNA, 7SK small nuclear pseudogene 231 [Source:HGNC Symbol;Acc:HGNC:45955]	chr8	8.33	6.86	7.16	7.59	6.87	6.91	6.79	6.41
TC0100006967.hg.1	7.68	6.94	1.67	up	0.0414346	speemeybu	Transcript Identified by AceView	other	chr1	+	speemeybu.aAug10-unspliced	14788837	14789790	6	NA	NA	speemeybu.aAug10-unspliced	Ace View	Transcript Identified by AceView	chr1	8.31	6.81	7.78	7.81	7.3	6.8	6.87	6.78
TC0X00008151.hg.1	8.48	7.74	1.67	up	0.0410038	AC000114.1	Y RNA [Source:RFAM;Acc:RF00019]	misc_RNA	chrX	+	ENST00000363566	112661657	112661768	10	NA	NA	ENST00000363566	ENSEMBL	Y RNA [Source:RFAM;Acc:RF00019]	chrX	9.21	8.09	8.59	8.02	7.47	8.06	7.37	8.07
TC0X00007624.hg.1	6.64	5.9	1.67	up	0.0370459	NONHSAT137586	Non-coding transcript identified by NONCODE	lncRNA	chrX	+	NONHSAT137586	74017771	74024930	10	NA	NA	NONHSAT137586	lncRNAWiki	Non-coding transcript identified by NONCODE	chrX	7.44	6.83	6.2	6.08	6.02	5.76	5.79	6.04
TC0700011725.hg.1	5.8	5.06	1.67	up	0.0370057	T327963	Transcript identified by MiTranscriptome	lncrna	chr7	-	T327963	88990211	89007138	6	NA	NA	T327963	miTranscriptome	Transcript identified by MiTranscriptome	chr7	6.71	5.42	5.33	5.74	5.23	5.04	5.11	4.86
TC0700008082.hg.1	6.05	5.31	1.67	up	0.034133	RNU6-863P	RNA, U6 small nuclear 863, pseudogene (from HGNC RNU6-863P)	snRNA	chr7	+	uc064eow.1	76087444	76087547	10	NA	NA	uc064eow.1	UCSC Genes	RNA, U6 small nuclear 863, pseudogene [Source:HGNC Symbol;Acc:HGNC:47826]	chr7	6.08	5.37	6.71	6.06	5.5	4.84	5.4	5.52
TC1700010144.hg.1	6.91	6.17	1.67	up	0.0337481	T144334	Transcript identified by MiTranscriptome	lncrna	chr17	-	T144334	27374116	27380211	10	NA	NA	T144334	miTranscriptome	Transcript identified by MiTranscriptome	chr17	7.7	6.88	6.75	6.29	6.1	6.47	5.97	6.15
TC0900011231.hg.1	7.58	6.84	1.67	up	0.033438	vaseyby	Transcript Identified by AceView	other	chr9	-	vaseyby.aAug10	112404550	112410024	10	NA	NA	vaseyby.aAug10	Ace View	Transcript Identified by AceView	chr9	6.91	7.42	8	7.98	7.02	6.81	7.17	6.34
TC0800010609.hg.1	6.58	5.84	1.67	up	0.0329325	spygyby	Transcript Identified by AceView	other	chr8	-	spygyby.aAug10-unspliced	61590043	61594878	6	NA	NA	spygyby.aAug10-unspliced	Ace View	Transcript Identified by AceView	chr8	6.48	6.86	7.01	5.97	5.92	6.1	6.12	5.22
TC0X00006664.hg.1	5.19	4.45	1.67	up	0.0326897	T371617	Transcript identified by MiTranscriptome	lncrna	chrX	+	T371617	13973586	13975497	6	NA	NA	T371617	miTranscriptome	Transcript identified by MiTranscriptome	chrX	5.16	4.53	5.45	5.63	4.63	4.83	4.45	3.9
TC2200006522.hg.1	5.55	4.81	1.67	up	0.0289745	smovar	Transcript Identified by AceView	other	chr22	+	smovar.aAug10-unspliced	17715502	17717171	6	NA	NA	smovar.aAug10-unspliced	Ace View	Transcript Identified by AceView	chr22	6.25	5.03	5.57	5.35	5.13	4.73	4.41	4.97
TC0500013151.hg.1	5.86	5.12	1.67	up	0.0281997	CTD-2044J15.2	N/A	lncRNA	chr5	+	CTD-2044J15.2	6671106	6674386	10	NA	NA	CTD-2044J15.2	lncRNAWiki	N/A	chr5	5.3	6.01	5.79	6.35	4.74	4.97	5.7	5.07
TC1700009488.hg.1	7.21	6.47	1.67	up	0.0279844	hsa_circ_0006692	Jeck2013 ALT_ACCEPTOR, ALT_DONOR, ncRNA, OVEXON, upstream_start best transcript TCONS_00025531	Circle RNA	chr17	-	hsa_circ_0006692	3704972	3705645	10	NA	NA	hsa_circ_0006692	circbase	Jeck2013 ALT_ACCEPTOR, ALT_DONOR, ncRNA, OVEXON, upstream_start best transcript TCONS_00025531	chr17	7.62	6.61	6.98	7.65	6.15	6.88	6.3	6.56
TC0400008646.hg.1	8.54	7.8	1.67	up	0.0278787	sweesteybu	Transcript Identified by AceView	other	chr4	+	sweesteybu.aAug10-unspliced	125868164	125868583	6	NA	NA	sweesteybu.aAug10-unspliced	Ace View	Transcript Identified by AceView	chr4	8.76	8.52	8.44	8.42	8.5	7.38	8.03	7.29
TC0400010755.hg.1	6.63	5.89	1.67	up	0.027289	LOC644173	Transcript Identified by AceView, Entrez Gene ID(s) 644173	other	chr4	-	LOC644173.aAug10-unspliced	55902361	55949175	10	NA	NA	LOC644173.aAug10-unspliced	Ace View	Transcript Identified by AceView, Entrez Gene ID(s) 644173	chr4	7.17	6.31	6.17	6.88	5.37	6.16	6.01	6.04
TC1300008154.hg.1	6.28	5.54	1.67	up	0.026023	BX072579.1	RP11-199F6.4 (from geneSymbol)	lncRNA	chr13	+	ENST00000449453.1	113877608	113879376	10	NA	NA	ENST00000449453.1	lncRNAWiki	N/A	chr13	7.01	5.71	5.97	6.42	5.49	5.39	5.66	5.62
TC0100009642.hg.1	4.98	4.24	1.67	up	0.0258434	AC241952.1	Sequence 3231 from Patent WO2014113089. (from mRNA JC512978)	Precursor_microRNA	chr1	+	uc057jwl.1	120515119	120515184	10	NA	NA	uc057jwl.1	UCSC Genes	N/A	chr1	5.05	4.78	5.51	4.59	4.33	4.77	4.12	3.73
TC1200008823.hg.1	10.26	9.52	1.67	up	0.0238864	NONHSAT030649	Non-coding transcript identified by NONCODE	lncRNA	chr12	+	NONHSAT030649	110223676	110228502	10	NA	NA	NONHSAT030649	lncRNAWiki	Non-coding transcript identified by NONCODE	chr12	10.39	9.93	10.44	10.28	9.48	9.78	8.8	10.01
TC0900008877.hg.1	6.07	5.33	1.67	up	0.0238281	VTI1BP4	vesicle transport through interaction with t-SNAREs 1B pseudogene 4 [gene_biotype:processed_pseudogene transcript_biotype:processed_pseudogene]	processed_pseudogene	chr9	+	ENST00000427516	128650998	128652145	10	NA	NA	ENST00000427516	ENSEMBL	vesicle transport through interaction with t-SNAREs 1B pseudogene 4 [gene_biotype:processed_pseudogene transcript_biotype:processed_pseudogene]	chr9	6.38	5.5	5.8	6.59	5.2	5.13	5.28	5.71
TC0200010518.hg.1	5.75	5.01	1.67	up	0.0216534	ABI2	abl-interactor 2	coding	chr2	+	NM_001282925	203328219	203447723	10	2q33	10152	NM_001282925	RefSeq	Homo sapiens abl-interactor 2 (ABI2), transcript variant 1, mRNA.	chr2	6.34	5.99	5.53	5.12	4.83	5.09	5.11	5.02
TC1100008261.hg.1	7.03	6.29	1.67	up	0.0202045	sleemarby	Transcript Identified by AceView	other	chr11	+	sleemarby.aAug10-unspliced	70195410	70195787	6	NA	NA	sleemarby.aAug10-unspliced	Ace View	Transcript Identified by AceView	chr11	7.42	7.24	6.53	6.93	6.2	6.19	5.93	6.83
TC1200012445.hg.1	8.44	7.7	1.67	up	0.0200771	AC127071.1	N/A	TEC	chr12	-	ENST00000624997	130350996	130351707	10	NA	NA	ENST00000624997	ENSEMBL	N/A	chr12	8.77	8.7	8.2	8.08	8.07	7.41	7.28	8.04
TC0800010820.hg.1	10.41	9.67	1.67	up	0.0161899	pleeslabu	Transcript Identified by AceView	other	chr8	-	pleeslabu.aAug10-unspliced	73762495	73763000	6	NA	NA	pleeslabu.aAug10-unspliced	Ace View	Transcript Identified by AceView	chr8	10.69	10.14	10.71	10.11	9.83	9.84	9.08	9.92
TC1700010032.hg.1	11.7	10.96	1.67	up	0.0161396	NMTRQ-TTG12-1	nuclear-encoded mitochondrial transfer RNA-Gln (TTG) 12-1	pseudo	chr17	-	OTTHUMT00000442328	19603274	19603345	10	17p11.2	100189478	OTTHUMT00000442328	Havana transcript	nuclear-encoded mitochondrial transfer RNA-Gln (TTG) 12-1[gene_biotype:unprocessed_pseudogene transcript_biotype:unprocessed_pseudogene]	chr17	11.85	11.8	11.88	11.27	11.01	11.13	10.37	11.34
TC0600006645.hg.1	7.42	6.68	1.67	up	0.0139586	NONHSAT106898	Non-coding transcript identified by NONCODE	lncRNA	chr6	+	NONHSAT106898	2976539	2978980	10	NA	NA	NONHSAT106898	lncRNAWiki	Non-coding transcript identified by NONCODE	chr6	7.68	7.17	7.61	7.22	6.58	6.6	6.28	7.26
TC1900006767.hg.1	7.21	6.47	1.67	up	0.0120475	smyflaw	Transcript Identified by AceView	other	chr19	+	smyflaw.aAug10-unspliced	5681606	5682027	6	NA	NA	smyflaw.aAug10-unspliced	Ace View	Transcript Identified by AceView	chr19	6.73	7.41	7.3	7.42	6.77	6.73	6.33	6.06
TC0400008413.hg.1	7.26	6.52	1.67	up	0.00894017	RNU6-289P	RNA, U6 small nuclear 289, pseudogene (from HGNC RNU6-289P)	snRNA	chr4	+	uc062zaq.1	111331412	111331518	10	NA	NA	uc062zaq.1	UCSC Genes	RNA, U6 small nuclear 289, pseudogene [Source:HGNC Symbol;Acc:HGNC:47252]	chr4	7.27	7.68	6.98	7.13	6.69	6.83	6.45	6.11
TC1500008484.hg.1	13.61	12.87	1.67	up	0.00874413	lnc-RP11-82I10.1.1-4:1	Non-coding transcript identified by NONCODE	lncRNA	chr15	+	lnc-RP11-82I10.1.1-4:1	98550558	98578951	10	NA	NA	lnc-RP11-82I10.1.1-4:1	lncRNAWiki	Non-coding transcript identified by NONCODE	chr15	13.88	13.39	13.8	13.35	13.04	12.64	12.55	13.24
TC0100015965.hg.1	13.62	12.88	1.67	up	0.00689748	T022118	Transcript identified by MiTranscriptome	lncrna	chr1	-	T022118	155567578	155571148	10	NA	NA	T022118	miTranscriptome	Transcript identified by MiTranscriptome	chr1	13.46	13.82	13.69	13.53	12.75	13.26	12.43	13.09
TC1900006830.hg.1	14.46	13.72	1.67	up	0.00653282	AC025278.3	Metazoan signal recognition particle RNA [Source:RFAM;Acc:RF00017]	misc_RNA	chr19	+	ENST00000610476	6928345	6928629	10	NA	NA	ENST00000610476	ENSEMBL	Metazoan signal recognition particle RNA [Source:RFAM;Acc:RF00017]	chr19	14.58	14.43	14.73	14.12	13.61	13.77	13.41	14.11
TC1200007509.hg.1	6.78	6.04	1.67	up	0.00638993	AC074029.1	havana:known chromosome:GRCh38:12:48171590:48173353:1 gene:ENSG00000257848 gene_biotype:processed_pseudogene transcript_biotype:processed_pseudogene	processed_pseudogene	chr12	+	ENST00000552531	48171590	48173353	10	NA	NA	ENST00000552531	ENSEMBL	havana:known chromosome:GRCh38:12:48171590:48173353:1 gene:ENSG00000257848 gene_biotype:processed_pseudogene transcript_biotype:processed_pseudogene	chr12	6.84	6.4	6.83	7.03	5.82	6.45	5.96	5.94
TC0600006674.hg.1	6.66	5.92	1.67	up	0.00240925	NONHSAT107060	Non-coding transcript identified by NONCODE	lncRNA	chr6	+	NONHSAT107060	3304873	3305828	10	NA	NA	NONHSAT107060	lncRNAWiki	Non-coding transcript identified by NONCODE	chr6	6.97	6.41	6.65	6.61	5.81	5.86	6.18	5.82
TC0100007467.hg.1	6.84	6.1	1.67	up	0.00145915	T006195	Transcript identified by MiTranscriptome	tucp	chr1	+	T006195	26494667	26502867	10	NA	NA	T006195	miTranscriptome	Transcript identified by MiTranscriptome	chr1	6.71	6.97	6.69	6.99	6.27	5.85	6.14	6.14
TC1300008825.hg.1	9.23	8.5	1.659	up	0.0441157	T094087	Transcript identified by MiTranscriptome	lncrna	chr13	-	T094087	45425708	45434740	6	NA	NA	T094087	miTranscriptome	Transcript identified by MiTranscriptome	chr13	10	8.92	8.76	9.25	8.82	8.82	8.03	8.35
TC2100007316.hg.1	8.74	8.01	1.659	up	0.041642	H2BFS	H2B histone family, member S (pseudogene)	pseudo	chr21	+	OTTHUMT00000195634	43565189	43565648	10	21q22.3	54145	OTTHUMT00000195634	Havana transcript	H2B histone family, member S[gene_biotype:protein_coding transcript_biotype:protein_coding]	chr21	9.39	8.68	8.51	8.39	8.14	7.79	7.46	8.63
TC0200009864.hg.1	13.66	12.93	1.659	up	0.041469	lnc-FIGN-1:1	Non-coding transcript identified by NONCODE	lncRNA	chr2	+	lnc-FIGN-1:1	165022652	165023228	10	NA	NA	lnc-FIGN-1:1	lncRNAWiki	Non-coding transcript identified by NONCODE	chr2	14.44	13.45	13.47	13.29	12.6	13.04	12.63	13.46
TC1200010616.hg.1	9.5	8.77	1.659	up	0.0401174	TUBA1B	tubulin, alpha 1b	coding	chr12	-	NM_006082	49127782	49131521	10	12q13.12	10376	NM_006082	RefSeq	Homo sapiens tubulin, alpha 1b (TUBA1B), mRNA.	chr12	10.22	9.27	9.52	9	8.85	8.9	8.18	9.13
TC0200015610.hg.1	6.09	5.36	1.659	up	0.0399737	T206831	Transcript identified by MiTranscriptome	lncrna	chr2	-	T206831	210702933	210704599	6	NA	NA	T206831	miTranscriptome	Transcript identified by MiTranscriptome	chr2	6.28	6.26	6.66	5.16	5.24	5.39	5.53	5.26
TC0600008978.hg.1	8.48	7.75	1.659	up	0.0384054	mofly	Transcript Identified by AceView	other	chr6	+	mofly.aAug10-unspliced	106239720	106240081	6	NA	NA	mofly.aAug10-unspliced	Ace View	Transcript Identified by AceView	chr6	8.78	8.89	8.41	7.85	7.48	7.43	7.72	8.39
TC1600008587.hg.1	8.12	7.39	1.659	up	0.0366431	kluspu	Transcript Identified by AceView	other	chr16	+	kluspu.aAug10-unspliced	81469737	81470060	6	NA	NA	kluspu.aAug10-unspliced	Ace View	Transcript Identified by AceView	chr16	8.2	7.91	8.55	7.84	7.6	6.93	6.96	8.08
TC1200012562.hg.1	7.25	6.52	1.659	up	0.0352845	kawjerby	Transcript Identified by AceView	other	chr12	-	kawjerby.aAug10-unspliced	133131284	133132530	6	NA	NA	kawjerby.aAug10-unspliced	Ace View	Transcript Identified by AceView	chr12	6.55	7.45	7.61	7.38	6.9	6.29	6.07	6.83
TC1100008742.hg.1	5.75	5.02	1.659	up	0.0334882	AP002364.1	AP002364.1 (from geneSymbol)	Precursor_microRNA	chr11	+	uc058gko.1	90324776	90324884	10	NA	NA	uc058gko.1	UCSC Genes	N/A	chr11	6.09	5.21	6.24	5.47	5.18	4.52	5.41	4.98
TC0300010596.hg.1	5.43	4.7	1.659	up	0.0315724	T239595	Transcript identified by MiTranscriptome	lncrna	chr3	-	T239595	29491976	29493044	6	NA	NA	T239595	miTranscriptome	Transcript identified by MiTranscriptome	chr3	5.86	5.87	4.77	5.23	4.69	4.68	5.08	4.36
TC2200006808.hg.1	7.18	6.45	1.659	up	0.0299688	IGLV3-13	immunoglobulin lambda variable 3-13 (pseudogene)	pseudo	chr22	+	OTTHUMT00000321819	22762294	22762516	10	22q11.2	28801	OTTHUMT00000321819	Havana transcript	immunoglobulin lambda variable 3-13 (IGLV3-13) pseudogene[gene_biotype:IG_pseudogene transcript_biotype:IG_pseudogene]	chr22	8	7.13	6.82	6.77	6.46	6.48	6.2	6.66
TC1500009410.hg.1	7.44	6.71	1.659	up	0.0293198	NONHSAT042449.2	Non-coding transcript identified by NONCODE	lncRNA	chr15	-	NONHSAT042449.2	51282162	51282262	6	NA	NA	NONHSAT042449.2	NONCODE	Non-coding transcript identified by NONCODE	chr15	7.8	7.52	7.73	6.72	7.03	6.93	6.31	6.58
TC0X00009097.hg.1	6.94	6.21	1.659	up	0.0259062	lnc-EGFL6-1:1	Transcript Originally Identified by LNCipedia, alternate transcript name: NONHSAT136309	lncRNA	chrX	-	lnc-EGFL6-1:1	13387552	13419953	10	NA	NA	lnc-EGFL6-1:1	lncRNAWiki	Transcript Originally Identified by LNCipedia, alternate transcript name: NONHSAT136309	chrX	7.54	6.79	6.83	6.6	6.04	6.24	5.79	6.75
TC0800010969.hg.1	6.92	6.19	1.659	up	0.0255826	T347014	Transcript identified by MiTranscriptome	lncrna	chr8	-	T347014	83786160	83787253	6	NA	NA	T347014	miTranscriptome	Transcript identified by MiTranscriptome	chr8	6.54	6.96	7.43	6.75	6.02	5.99	5.91	6.83
TC0100013967.hg.1	8.13	7.4	1.659	up	0.0241541	T009740	Transcript identified by MiTranscriptome	lncrna	chr1	-	T009740	44209250	44213367	10	NA	NA	T009740	miTranscriptome	Transcript identified by MiTranscriptome	chr1	8.52	7.67	8.71	7.64	7.36	7.48	7.26	7.49
TC0X00010135.hg.1	6.35	5.62	1.659	up	0.0227443	poyney	Transcript Identified by AceView	other	chrX	-	poyney.aAug10-unspliced	78103630	78104031	6	NA	NA	poyney.aAug10-unspliced	Ace View	Transcript Identified by AceView	chrX	6.76	5.8	6.74	6.11	5.49	5.97	5.32	5.71
TC0100009002.hg.1	8.94	8.21	1.659	up	0.0226551	rykloy	Transcript Identified by AceView	other	chr1	+	rykloy.aAug10-unspliced	90593288	90594738	6	NA	NA	rykloy.aAug10-unspliced	Ace View	Transcript Identified by AceView	chr1	9.27	9.18	8.57	8.74	8.64	7.65	8.47	8.06
TC0200013709.hg.1	7.1	6.37	1.659	up	0.021699	T195749	Transcript identified by MiTranscriptome	lncrna	chr2	-	T195749	103320695	103328387	6	NA	NA	T195749	miTranscriptome	Transcript identified by MiTranscriptome	chr2	7.57	7.11	7.17	6.56	6.47	6.8	5.95	6.26
TC0X00009488.hg.1	6.55	5.82	1.659	up	0.0196294	NONHSAT136772	Non-coding transcript identified by NONCODE	lncRNA	chrX	-	NONHSAT136772	43837581	43838242	10	NA	NA	NONHSAT136772	lncRNAWiki	Non-coding transcript identified by NONCODE	chrX	6.09	7	6.21	6.92	5.87	5.6	5.64	6.16
TC0700007289.hg.1	7.81	7.08	1.659	up	0.0184468	dorkluby	Transcript Identified by AceView	other	chr7	+	dorkluby.aAug10-unspliced	39984462	39985002	6	NA	NA	dorkluby.aAug10-unspliced	Ace View	Transcript Identified by AceView	chr7	8.04	7.35	7.89	7.97	7.41	7.14	6.49	7.3
TC0900010571.hg.1	10.21	9.48	1.659	up	0.018431	cheyterby	Transcript Identified by AceView	other	chr9	-	cheyterby.aAug10-unspliced	83483044	83483352	6	NA	NA	cheyterby.aAug10-unspliced	Ace View	Transcript Identified by AceView	chr9	10.76	9.86	10.36	9.84	9.31	9.58	9.21	9.81
TSUnmapped00000900.hg.1	5.37	4.64	1.659	up	0.0174475	URS000068FB4D	microRNA mir-500	Precursor_microRNA	NA	NA	URS000068FB4D	NA	NA	10	NA	NA	URS000068FB4D	RNACentral	microRNA mir-500	NA	5.96	5.01	5.59	4.92	4.63	4.58	4.55	4.82
TC0700009353.hg.1	5.65	4.92	1.659	up	0.017232	kleyku	Transcript Identified by AceView	other	chr7	+	kleyku.aAug10-unspliced	139795747	139796618	6	NA	NA	kleyku.aAug10-unspliced	Ace View	Transcript Identified by AceView	chr7	5.27	5.35	6.21	5.77	4.69	5.17	4.67	5.14
TC0300011395.hg.1	5.9	5.17	1.659	up	0.0169477	lnc-ATXN7-8:4	Transcript Originally Identified by LNCipedia, alternate transcript name: NONHSAT090273	lncRNA	chr3	-	lnc-ATXN7-8:4	64876437	64988087	10	NA	NA	lnc-ATXN7-8:4	lncRNAWiki	Transcript Originally Identified by LNCipedia, alternate transcript name: NONHSAT090273	chr3	6.48	5.46	6.03	5.64	5.2	5.29	5.36	4.82
TC0X00008242.hg.1	6.81	6.08	1.659	up	0.0164445	lorfey	Transcript Identified by AceView	other	chrX	+	lorfey.aAug10-unspliced	119241569	119242191	6	NA	NA	lorfey.aAug10-unspliced	Ace View	Transcript Identified by AceView	chrX	7.33	6.77	6.69	6.46	6.42	5.88	5.68	6.32
TC0900011150.hg.1	5.4	4.67	1.659	up	0.0164237	sarserby	Transcript Identified by AceView	other	chr9	-	sarserby.aAug10-unspliced	109012523	109012981	6	NA	NA	sarserby.aAug10-unspliced	Ace View	Transcript Identified by AceView	chr9	6.01	5.28	5.19	5.13	4.94	4.89	4.34	4.53
TC1700007183.hg.1	10.75	10.02	1.659	up	0.0160788	AC025627.3	havana:known chromosome:GRCh38:17:19600860:19601345:1 gene:ENSG00000266179 gene_biotype:processed_pseudogene transcript_biotype:processed_pseudogene	processed_pseudogene	chr17	+	ENST00000582078	19600860	19602256	10	NA	NA	ENST00000582078	ENSEMBL	havana:known chromosome:GRCh38:17:19600860:19601345:1 gene:ENSG00000266179 gene_biotype:processed_pseudogene transcript_biotype:processed_pseudogene	chr17	10.4	11.34	10.77	10.48	9.97	10.16	9.66	10.27
TC0900008812.hg.1	6.91	6.18	1.659	up	0.0158318	varler	Transcript Identified by AceView	other	chr9	+	varler.aAug10-unspliced	127633333	127633719	6	NA	NA	varler.aAug10-unspliced	Ace View	Transcript Identified by AceView	chr9	7.25	6.48	6.94	6.98	6.56	5.81	5.9	6.46
TC0400009770.hg.1	6.66	5.93	1.659	up	0.0145996	sneesperby	Transcript Identified by AceView	other	chr4	-	sneesperby.aAug10-unspliced	2410514	2414722	6	NA	NA	sneesperby.aAug10-unspliced	Ace View	Transcript Identified by AceView	chr4	6.46	6.38	7.37	6.43	5.96	6.08	5.82	5.85
TC0100010936.hg.1	7.7	6.97	1.659	up	0.0142099	pleekley	Transcript Identified by AceView	other	chr1	+	pleekley.aAug10-unspliced	186681455	186682085	6	NA	NA	pleekley.aAug10-unspliced	Ace View	Transcript Identified by AceView	chr1	7.45	7.48	8.02	7.85	7.05	7.43	6.92	6.47
TC0200009012.hg.1	5.14	4.41	1.659	up	0.0139319	T197457	Transcript identified by MiTranscriptome	lncrna	chr2	+	T197457	116198024	116198961	6	NA	NA	T197457	miTranscriptome	Transcript identified by MiTranscriptome	chr2	5.31	5.01	5.39	4.86	3.85	4.85	4.54	4.38
TC1700006593.hg.1	7.17	6.44	1.659	up	0.0138218	lnc-GSG2-2:1	CTD-3195I5.4 (from geneSymbol)	lncRNA	chr17	+	lnc-GSG2-2:1	3729361	3730493	10	NA	NA	lnc-GSG2-2:1	lncRNAWiki	N/A	chr17	6.94	7.1	7.1	7.55	5.94	6.93	6.36	6.51
TC1000012215.hg.1	6.1	5.37	1.659	up	0.0132211	bawma	Transcript Identified by AceView	other	chr10	-	bawma.aAug10-unspliced	127143566	127143957	6	NA	NA	bawma.aAug10-unspliced	Ace View	Transcript Identified by AceView	chr10	6.28	6.01	6.08	6.02	4.92	5.79	5.03	5.73
TC1700008576.hg.1	8.49	7.76	1.659	up	0.0111983	NONHSAT055235	Non-coding transcript identified by NONCODE	lncRNA	chr17	+	NONHSAT055235	63839983	63840284	10	NA	NA	NONHSAT055235	lncRNAWiki	Non-coding transcript identified by NONCODE	chr17	8.55	8.5	8.67	8.24	7.71	7.87	7.24	8.23
TC0200007798.hg.1	7.45	6.72	1.659	up	0.0108584	NONHSAT071111	Non-coding transcript identified by NONCODE	lncRNA	chr2	+	NONHSAT071111	64339857	64354408	10	NA	NA	NONHSAT071111	lncRNAWiki	Non-coding transcript identified by NONCODE	chr2	7.84	7.54	7.21	7.2	6.48	6.44	6.86	7.11
TC1600006840.hg.1	9.22	8.49	1.659	up	0.0081039	NONHSAT140439	Non-coding transcript identified by NONCODE	lncRNA	chr16	+	NONHSAT140439	9063367	9064857	10	NA	NA	NONHSAT140439	lncRNAWiki	Non-coding transcript identified by NONCODE	chr16	9.09	9.02	9.26	9.52	8.37	9.01	8.29	8.28
TC1400006774.hg.1	7.81	7.08	1.659	up	0.00553343	MIR4307	microRNA 4307;mature miRNA;hsa-miR-4307	Precursor_microRNA	chr14	+	NR_036193	26908642	26908725	10	NA	NA	NR_036193	RefSeq	Homo sapiens microRNA 4307 (MIR4307), microRNA.	chr14	8.16	7.57	7.78	7.72	7.07	7.21	7.33	6.73
TC0100009935.hg.1	4.94	4.21	1.659	up	0.00351483	PRUNE	prune exopolyphosphatase	coding	chr1	+	NM_001303229	151008391	151035713	10	1q21	58497	NM_001303229	RefSeq	Homo sapiens prune exopolyphosphatase (PRUNE), transcript variant 2, mRNA.	chr1	4.75	5.03	5.27	4.69	3.98	4.34	4.23	4.3
TC1500009203.hg.1	5.48	4.75	1.659	up	0.00298641	FDPSP4	farnesyl diphosphate synthase pseudogene 4	pseudo	chr15	-	OTTHUMT00000391533	42939310	42940358	10	15q15.2	2228	OTTHUMT00000391533	Havana transcript	farnesyl diphosphate synthase pseudogene 4[gene_biotype:processed_pseudogene transcript_biotype:processed_pseudogene]	chr15	5.68	5.43	5.46	5.34	4.78	4.4	4.78	5.04
TC1900006945.hg.1	6.17	5.45	1.647	up	0.0484731	CTD-3116E22.8	novel transcript	lincRNA	chr19	+	OTTHUMT00000473431	9721903	9722410	10	NA	NA	OTTHUMT00000473431	Havana transcript	novel transcript	chr19	7.04	5.56	6.25	5.85	5.05	5.51	5.64	5.58
TC1200006491.hg.1	6.72	6	1.647	up	0.0476515	NR_046769	Homo sapiens CACNA1C intronic transcript 3 (CACNA1C-IT3), long non-coding RNA.	lncRNA	chr12	+	NR_046769	2269776	2288937	10	NA	NA	NR_046769	RefSeq	Homo sapiens CACNA1C intronic transcript 3 (CACNA1C-IT3), long non-coding RNA.	chr12	7.59	6.02	6.71	6.55	6.07	5.98	6.18	5.79
TC0X00010437.hg.1	7.81	7.09	1.647	up	0.0467184	ENST00000447281.1	N/A	lncRNA	chrX	-	ENST00000447281.1	103917411	103919548	10	NA	NA	ENST00000447281.1	lncRNAWiki	N/A	chrX	8.52	7.24	8.21	7.26	7.11	6.91	7.18	7.18
TC0300008086.hg.1	5.79	5.07	1.647	up	0.0465739	ARL6	ADP-ribosylation factor like GTPase 6	coding	chr3	+	NM_001278293	97764521	97801242	10	3q11.2	84100	NM_001278293	RefSeq	Homo sapiens ADP-ribosylation factor-like 6 (ARL6), transcript variant 3, mRNA.	chr3	5.23	5.97	6.4	5.56	5.42	4.4	5.28	5.16
TC1400009575.hg.1	7.18	6.46	1.647	up	0.0462042	klapo	Transcript Identified by AceView	other	chr14	-	klapo.aAug10	70256362	70257835	6	NA	NA	klapo.aAug10	Ace View	Transcript Identified by AceView	chr14	7.16	7.2	7.58	6.78	6.49	5.66	7.04	6.67
TC1900008118.hg.1	5.51	4.79	1.647	up	0.0456722	ITPKC	inositol-trisphosphate 3-kinase C	coding	chr19	+	NM_025194	40717103	40740861	10	19q13.1	80271	NM_025194	RefSeq	Homo sapiens inositol-trisphosphate 3-kinase C (ITPKC), mRNA.	chr19	6.28	5.14	5.63	5.01	5.17	5.02	4.43	4.53
TC0700008919.hg.1	7.26	6.54	1.647	up	0.0455446	T332032	Transcript identified by MiTranscriptome	lncrna	chr7	+	T332032	120436290	120446504	6	NA	NA	T332032	miTranscriptome	Transcript identified by MiTranscriptome	chr7	6.51	7.65	7.87	7.01	6.32	6.75	6.78	6.31
TC1100006894.hg.1	6.21	5.49	1.647	up	0.0440188	geekorby	Transcript Identified by AceView	other	chr11	+	geekorby.aAug10-unspliced	12867831	12868412	6	NA	NA	geekorby.aAug10-unspliced	Ace View	Transcript Identified by AceView	chr11	6.96	5.81	6.29	5.79	5.75	4.96	5.45	5.79
TC1500007257.hg.1	13.08	12.36	1.647	up	0.0430649	AC010674.1	Y RNA [Source:RFAM;Acc:RF00019]	misc_RNA	chr15	+	ENST00000384268	52162751	52162852	10	NA	NA	ENST00000384268	ENSEMBL	Y RNA [Source:RFAM;Acc:RF00019]	chr15	13.5	13.51	12.53	12.77	11.77	12.36	12.53	12.77
TC0500007152.hg.1	6.89	6.17	1.647	up	0.0424944	T281051	Transcript identified by MiTranscriptome	lncrna	chr5	+	T281051	36586837	36587864	6	NA	NA	T281051	miTranscriptome	Transcript identified by MiTranscriptome	chr5	7.71	6.88	6.66	6.31	6.16	6.37	6.37	5.78
TC1800006932.hg.1	7.17	6.45	1.647	up	0.0409753	T160066	Transcript identified by MiTranscriptome	lncrna	chr18	+	T160066	26014164	26016481	6	NA	NA	T160066	miTranscriptome	Transcript identified by MiTranscriptome	chr18	7.23	6.64	7.18	7.62	6.73	5.99	7.02	6.06
TC1200009585.hg.1	8.92	8.2	1.647	up	0.0409441	RPS4XP14	ribosomal protein S4X pseudogene 14 [gene_biotype:processed_pseudogene transcript_biotype:processed_pseudogene]	processed_pseudogene	chr12	-	ENST00000493072	1757231	1758011	10	NA	NA	ENST00000493072	ENSEMBL	ribosomal protein S4X pseudogene 14 [gene_biotype:processed_pseudogene transcript_biotype:processed_pseudogene]	chr12	8.78	8.96	9.48	8.46	7.93	7.98	7.97	8.93
TC2200008490.hg.1	5.86	5.14	1.647	up	0.040517	T232422	Transcript identified by MiTranscriptome	lncrna	chr22	-	T232422	31785040	31797555	6	NA	NA	T232422	miTranscriptome	Transcript identified by MiTranscriptome	chr22	6.59	5.51	6.08	5.24	5.03	5.36	4.92	5.27
TC0100008309.hg.1	7.6	6.88	1.647	up	0.0399571	RN7SL788P	RNA, 7SL, cytoplasmic 788, pseudogene [Source:HGNC Symbol;Acc:HGNC:46804]	misc_RNA	chr1	+	ENST00000460504	52150104	52150419	10	NA	NA	ENST00000460504	ENSEMBL	RNA, 7SL, cytoplasmic 788, pseudogene [Source:HGNC Symbol;Acc:HGNC:46804]	chr1	8.12	6.96	7.97	7.37	6.84	6.89	6.44	7.34
TC0300007112.hg.1	6.83	6.11	1.647	up	0.0398972	T240613	Transcript identified by MiTranscriptome: lncrna	lncrna	chr3	+	T240613	40173978	40301546	6	NA	NA	T240613	miTranscriptome	Transcript identified by MiTranscriptome: lncrna	chr3	7.06	6.04	7.37	6.85	5.99	5.86	6.06	6.54
TC0400011067.hg.1	9.3	8.58	1.647	up	0.0394873	RNU6-145P	RNA, U6 small nuclear 145, pseudogene (from HGNC RNU6-145P)	snRNA	chr4	-	uc032tmp.2	76532222	76532327	10	NA	NA	uc032tmp.2	UCSC Genes	RNA, U6 small nuclear 145, pseudogene [Source:HGNC Symbol;Acc:HGNC:47108]	chr4	9.98	8.89	9.37	8.95	7.98	8.77	8.75	8.81
TC0400012298.hg.1	5.38	4.66	1.647	up	0.0379652	T273867	Transcript identified by MiTranscriptome	lncrna	chr4	-	T273867	162958230	162961144	6	NA	NA	T273867	miTranscriptome	Transcript identified by MiTranscriptome	chr4	5.65	5.11	5.38	5.38	4.48	5.54	4.35	4.29
TC0100013299.hg.1	6.2	5.48	1.647	up	0.0356033	NONHSAT001542	Non-coding transcript identified by NONCODE	lncRNA	chr1	-	NONHSAT001542	23736610	23736890	10	NA	NA	NONHSAT001542	lncRNAWiki	Non-coding transcript identified by NONCODE	chr1	6.97	5.73	6.1	6	5.16	5.78	5.71	5.28
TC0X00007490.hg.1	6.22	5.5	1.647	up	0.0335873	T375791	Transcript identified by MiTranscriptome	lncrna	chrX	+	T375791	67318775	67357067	9	NA	NA	T375791	miTranscriptome	Transcript identified by MiTranscriptome	chrX	6.36	6.71	5.95	5.85	4.86	5.96	5.62	5.56
TC0500009347.hg.1	4.97	4.25	1.647	up	0.032896	klaskoybu	Transcript Identified by AceView	other	chr5	+	klaskoybu.aAug10-unspliced	168308388	168310840	6	NA	NA	klaskoybu.aAug10-unspliced	Ace View	Transcript Identified by AceView	chr5	4.86	4.52	5.13	5.37	3.9	4.95	3.97	4.19
TC1900007067.hg.1	6.35	5.63	1.647	up	0.0318163	ZNF136	zinc finger protein 136	coding	chr19	+	NM_003437	12163057	12189881	10	19p13.2	7695	NM_003437	RefSeq	Homo sapiens zinc finger protein 136 (ZNF136), mRNA.	chr19	6.43	6.74	5.9	6.33	5.81	5.19	5.28	6.24
TC1000007787.hg.1	8.61	7.89	1.647	up	0.0280977	TATDN1P1	TatD DNase domain containing 1 pseudogene 1 [gene_biotype:processed_pseudogene transcript_biotype:processed_pseudogene]	processed_pseudogene	chr10	+	ENST00000414123	63222155	63223045	10	NA	NA	ENST00000414123	ENSEMBL	TatD DNase domain containing 1 pseudogene 1 [gene_biotype:processed_pseudogene transcript_biotype:processed_pseudogene]	chr10	9.2	8.18	8.36	8.68	7.62	8.08	8.3	7.56
TC0200012130.hg.1	8	7.28	1.647	up	0.0267528	AC097720.1	Y RNA [Source:RFAM;Acc:RF00019]	misc_RNA	chr2	-	ENST00000410292	28927243	28927340	10	NA	NA	ENST00000410292	ENSEMBL	Y RNA [Source:RFAM;Acc:RF00019]	chr2	7.99	7.91	8.4	7.68	7.92	7.22	7.22	6.76
TC0600011890.hg.1	7.33	6.61	1.647	up	0.0243168	husiya	Transcript Identified by AceView	other	chr6	-	husiya.aAug10	43832818	43838814	10	NA	NA	husiya.aAug10	Ace View	Transcript Identified by AceView	chr6	8.01	7.11	7.35	6.84	6.33	6.74	6.5	6.86
TC0800009783.hg.1	6.85	6.13	1.647	up	0.0234351	jawslarbu	Transcript Identified by AceView	other	chr8	-	jawslarbu.aAug10-unspliced	19431801	19432203	6	NA	NA	jawslarbu.aAug10-unspliced	Ace View	Transcript Identified by AceView	chr8	6.49	7.18	6.42	7.32	6.27	5.79	6.47	5.98
TC0200016358.hg.1	5.41	4.69	1.647	up	0.0225885	garklo	Transcript Identified by AceView	other	chr2	-	garklo.aAug10-unspliced	241478112	241480680	6	NA	NA	garklo.aAug10-unspliced	Ace View	Transcript Identified by AceView	chr2	5.4	4.75	5.7	5.77	4.64	4.87	4.92	4.32
TC0200011520.hg.1	7.65	6.93	1.647	up	0.0223187	NONHSAT068675	Non-coding transcript identified by NONCODE	lncRNA	chr2	-	NONHSAT068675	2620996	2635637	10	NA	NA	NONHSAT068675	lncRNAWiki	Non-coding transcript identified by NONCODE	chr2	8.15	7.45	7.86	7.15	7.22	7	7.02	6.48
TC2100006764.hg.1	6.3	5.58	1.647	up	0.0222268	T224355	Transcript identified by MiTranscriptome	lncrna	chr21	+	T224355	24287699	24301816	10	NA	NA	T224355	miTranscriptome	Transcript identified by MiTranscriptome	chr21	6.17	5.85	7.02	6.16	5.85	5.57	5.54	5.34
TC1200009720.hg.1	4.55	3.83	1.647	up	0.0212657	zeeblawby	Transcript Identified by AceView	other	chr12	-	zeeblawby.aAug10-unspliced	6316907	6317377	6	NA	NA	zeeblawby.aAug10-unspliced	Ace View	Transcript Identified by AceView	chr12	5.05	4.39	4.8	3.95	4.1	3.75	3.89	3.58
TC0500008973.hg.1	5.74	5.02	1.647	up	0.0209149	MIR5197	NA	Precursor_microRNA	chr5	+	NR_049829	143679860	143679971	10	NA	NA	NR_049829	RefSeq	Homo sapiens microRNA 5197 (MIR5197), microRNA.	chr5	6.17	5.39	5.44	5.95	5.32	4.52	4.99	5.25
TC0X00007417.hg.1	13.69	12.97	1.647	up	0.0206935	tame	Transcript Identified by AceView	other	chrX	+	tame.aAug10-unspliced	57297323	57297889	6	NA	NA	tame.aAug10-unspliced	Ace View	Transcript Identified by AceView	chrX	13.41	14.35	13.48	13.52	13.06	12.55	13.16	13.12
TC0X00006981.hg.1	6.34	5.62	1.647	up	0.0190642	T373218	Transcript identified by MiTranscriptome	lncrna	chrX	+	T373218	39197653	39205637	6	NA	NA	T373218	miTranscriptome	Transcript identified by MiTranscriptome	chrX	6.87	6.6	6.1	5.78	5.76	5.59	5.72	5.4
TC0600012300.hg.1	8.26	7.54	1.647	up	0.0183634	tuglubu	Transcript Identified by AceView	other	chr6	-	tuglubu.aAug10-unspliced	73688052	73688574	6	NA	NA	tuglubu.aAug10-unspliced	Ace View	Transcript Identified by AceView	chr6	8.8	7.84	8.22	8.16	7.97	7.45	7.5	7.26
TC1500008074.hg.1	7.38	6.66	1.647	up	0.0180837	T120778	Transcript identified by MiTranscriptome	lncrna	chr15	+	T120778	81807398	81832269	9	NA	NA	T120778	miTranscriptome	Transcript identified by MiTranscriptome	chr15	7.78	7.42	7.29	7.04	6.61	6.56	7.22	6.23
TC1000012098.hg.1	8.95	8.23	1.647	up	0.0177906	AL160290.2	havana:known chromosome:GRCh38:10:123323422:123323586:-1 gene:ENSG00000270902 gene_biotype:processed_pseudogene transcript_biotype:processed_pseudogene	processed_pseudogene	chr10	-	ENST00000604869	123323422	123323586	10	NA	NA	ENST00000604869	ENSEMBL	havana:known chromosome:GRCh38:10:123323422:123323586:-1 gene:ENSG00000270902 gene_biotype:processed_pseudogene transcript_biotype:processed_pseudogene	chr10	8.81	8.89	9.62	8.47	8.25	8.03	8.34	8.3
TC0600008180.hg.1	6.22	5.5	1.647	up	0.0174749	B3GNTL1P2	UDP-GlcNAc:betaGal beta-1,3-N-acetylglucosaminyltransferase-like 1 pseudogene 2 [gene_biotype:processed_pseudogene transcript_biotype:processed_pseudogene]	processed_pseudogene	chr6	+	ENST00000603673	47368943	47369230	10	NA	NA	ENST00000603673	ENSEMBL	UDP-GlcNAc:betaGal beta-1,3-N-acetylglucosaminyltransferase-like 1 pseudogene 2 [gene_biotype:processed_pseudogene transcript_biotype:processed_pseudogene]	chr6	6.47	6.34	6.14	5.95	4.91	6	5.66	5.41
TC1800008267.hg.1	6.64	5.92	1.647	up	0.0169267	lnc-HRH4-9:1	RP11-370A5.2 (from geneSymbol)	lncRNA	chr18	-	lnc-HRH4-9:1	22882825	22883357	10	NA	NA	lnc-HRH4-9:1	lncRNAWiki	N/A	chr18	6.92	6.37	6.89	6.39	5.59	5.93	5.66	6.48
TC0X00006677.hg.1	5.68	4.96	1.647	up	0.016731	GS1-594A7.3	uncharacterized LOC104798195	ncRNA	chrX	+	NR_126564	15602880	15621484	10	Xp22	104798195	NR_126564	RefSeq	Homo sapiens uncharacterized LOC104798195 (GS1-594A7.3), long non-coding RNA.	chrX	5.7	5.37	6.04	5.6	4.97	4.73	4.59	5.53
TC1200010698.hg.1	6.42	5.7	1.647	up	0.0157525	T078557	Transcript identified by MiTranscriptome	lncrna	chr12	-	T078557	51183231	51183310	6	NA	NA	T078557	miTranscriptome	Transcript identified by MiTranscriptome	chr12	7.11	6.04	6.27	6.25	5.75	5.68	5.54	5.82
TC1900009411.hg.1	11.38	10.66	1.647	up	0.0155565	peeflee	Transcript Identified by AceView	other	chr19	-	peeflee.aAug10	6009590	6016816	6	NA	NA	peeflee.aAug10	Ace View	Transcript Identified by AceView	chr19	11.5	11.43	11.49	11.12	10.63	10.21	10.52	11.29
TC1300007576.hg.1	7.15	6.43	1.647	up	0.013493	skoyfa	Transcript Identified by AceView	other	chr13	+	skoyfa.aAug10-unspliced	78658528	78659313	6	NA	NA	skoyfa.aAug10-unspliced	Ace View	Transcript Identified by AceView	chr13	7.75	6.93	6.8	7.13	6.18	6.61	6.34	6.59
TC0100007568.hg.1	9.72	9	1.647	up	0.0111951	NONHSAT001991	Non-coding transcript identified by NONCODE	lncRNA	chr1	+	NONHSAT001991	28649672	28650283	10	NA	NA	NONHSAT001991	lncRNAWiki	Non-coding transcript identified by NONCODE	chr1	9.92	9.69	9.89	9.4	9.29	8.69	8.65	9.36
TC2200008150.hg.1	6.25	5.53	1.647	up	0.00905166	smawvar	Transcript Identified by AceView	other	chr22	-	smawvar.aAug10-unspliced	23146365	23146753	6	NA	NA	smawvar.aAug10-unspliced	Ace View	Transcript Identified by AceView	chr22	6.64	6.19	5.86	6.33	5.23	5.88	5.42	5.57
TC0800011709.hg.1	7.37	6.65	1.647	up	0.00869412	RNF139-AS1	RNF139 antisense RNA 1 (head to head)	ncRNA	chr8	-	NR_108047	124460599	124474766	10	8q24.13	101927612	NR_108047	RefSeq	Homo sapiens RNF139 antisense RNA 1 (head to head) (RNF139-AS1), transcript variant 1, long non-coding RNA.	chr8	7.68	6.98	7.73	7.1	6.77	6.66	6.46	6.72
TC0700007776.hg.1	7.93	7.21	1.647	up	0.00826144	BNIP3P42	BCL2/adenovirus E1B 19kDa interacting protein 3 pseudogene 42 [gene_biotype:processed_pseudogene transcript_biotype:processed_pseudogene]	processed_pseudogene	chr7	+	ENST00000454982	64551498	64552066	10	NA	NA	ENST00000454982	ENSEMBL	BCL2/adenovirus E1B 19kDa interacting protein 3 pseudogene 42 [gene_biotype:processed_pseudogene transcript_biotype:processed_pseudogene]	chr7	7.9	7.73	8.46	7.64	7.1	7.03	7.4	7.31
TC2100006927.hg.1	5.72	5	1.647	up	0.00758758	SNORA33	small nucleolar RNA, H/ACA box 33 (from HGNC SNORA33)	snoRNA	chr21	+	uc061znq.1	32538299	32538434	10	NA	NA	uc061znq.1	UCSC Genes	Small nucleolar RNA SNORA33 [Source:RFAM;Acc:RF00438]	chr21	5.69	5.7	5.58	5.9	5.55	4.88	4.77	4.79
TC0600010641.hg.1	9.72	9	1.647	up	0.00623637	NONHSAT107295	Non-coding transcript identified by NONCODE	lncRNA	chr6	-	NONHSAT107295	4077984	4078265	10	NA	NA	NONHSAT107295	lncRNAWiki	Non-coding transcript identified by NONCODE	chr6	9.69	9.34	10.17	9.69	9.15	9.11	8.83	8.91
TC1500009890.hg.1	6.78	6.06	1.647	up	0.00607632	sneezo	Transcript Identified by AceView	other	chr15	-	sneezo.aAug10-unspliced	69522997	69525591	6	NA	NA	sneezo.aAug10-unspliced	Ace View	Transcript Identified by AceView	chr15	7.2	6.48	6.65	6.77	6.31	6.03	5.83	6.07
TC0X00010815.hg.1	7.34	6.62	1.647	up	0.00393866	RN7SL191P	RNA, 7SL, cytoplasmic 191, pseudogene [Source:HGNC Symbol;Acc:HGNC:46207]	misc_RNA	chrX	-	ENST00000484366	131134086	131134390	10	NA	NA	ENST00000484366	ENSEMBL	RNA, 7SL, cytoplasmic 191, pseudogene [Source:HGNC Symbol;Acc:HGNC:46207]	chrX	7.66	7.08	7.38	7.25	6.39	6.9	6.55	6.64
TC0X00007714.hg.1	5.54	4.82	1.647	up	0.00225527	RPL7P54	ribosomal protein L7 pseudogene 54 [gene_biotype:processed_pseudogene transcript_biotype:processed_pseudogene]	processed_pseudogene	chrX	+	ENST00000438336	78763226	78763899	10	NA	NA	ENST00000438336	ENSEMBL	ribosomal protein L7 pseudogene 54 [gene_biotype:processed_pseudogene transcript_biotype:processed_pseudogene]	chrX	5.2	5.67	5.71	5.57	4.85	4.79	4.97	4.68
TC0600008907.hg.1	7.01	6.3	1.636	up	0.0496093	LOC101927365	uncharacterized LOC101927365	ncRNA	chr6	+	NR_125843	99424871	99433188	10	6q16.2	101927365	NR_125843	RefSeq	Homo sapiens uncharacterized LOC101927365 (LOC101927365), long non-coding RNA.	chr6	7.63	6.7	7.45	6.26	6.53	6.34	6.31	6.04
TC0X00009140.hg.1	7.09	6.38	1.636	up	0.0480706	glawvy	Transcript Identified by AceView	other	chrX	-	glawvy.aAug10-unspliced	15834688	15836716	6	NA	NA	glawvy.aAug10-unspliced	Ace View	Transcript Identified by AceView	chrX	6.6	7.65	7.04	7.07	6.13	6.37	5.94	7.1
TC0200009275.hg.1	7.96	7.25	1.636	up	0.0478817	T199022	Transcript identified by MiTranscriptome	lncrna	chr2	+	T199022	130072358	130072948	6	NA	NA	T199022	miTranscriptome	Transcript identified by MiTranscriptome	chr2	7.87	7.39	8.85	7.71	7.4	7.31	7.37	6.9
TC0100013753.hg.1	9.33	8.62	1.636	up	0.0450373	AC104336.1	Y RNA [Source:RFAM;Acc:RF00019]	misc_RNA	chr1	-	ENST00000363551	37737955	37738054	10	NA	NA	ENST00000363551	ENSEMBL	Y RNA [Source:RFAM;Acc:RF00019]	chr1	10.03	8.92	9.39	8.98	8.64	9.03	8.03	8.76
TC0X00009545.hg.1	6.84	6.13	1.636	up	0.0442751	LINC01545	long intergenic non-protein coding RNA 1545	ncRNA	chrX	-	NR_046101	46887417	46899704	10	Xp11.3	724087	NR_046101	RefSeq	Homo sapiens long intergenic non-protein coding RNA 1545 (LINC01545), long non-coding RNA.	chrX	7.7	6.57	6.7	6.37	6.17	6.12	5.78	6.44
TC0900007902.hg.1	6.31	5.6	1.636	up	0.043369	lnc-SYK-3:1	Transcript Originally Identified by LNCipedia	lncRNA	chr9	+	lnc-SYK-3:1	90609832	90810636	10	NA	NA	lnc-SYK-3:1	lncRNAWiki	Transcript Originally Identified by LNCipedia	chr9	7.08	6.18	5.72	6.26	5.19	5.86	5.86	5.48
TC0700007000.hg.1	8.16	7.45	1.636	up	0.0432238	HOTAIRM1	HOXA transcript antisense RNA, myeloid-specific 1	ncRNA	chr7	+	NR_038366	27095647	27100265	10	7p15.2	100506311	NR_038366	RefSeq	Homo sapiens HOXA transcript antisense RNA, myeloid-specific 1 (HOTAIRM1), transcript variant 1, long non-coding RNA.	chr7	8.41	8.62	7.7	7.9	7.2	8.11	6.99	7.49
TC0X00010528.hg.1	6.85	6.14	1.636	up	0.0400174	T378914	Transcript identified by MiTranscriptome	lncrna	chrX	-	T378914	112477704	112482223	6	NA	NA	T378914	miTranscriptome	Transcript identified by MiTranscriptome	chrX	7.08	7.07	6.78	6.45	6.36	5.34	6.32	6.56
TC0600006930.hg.1	6.42	5.71	1.636	up	0.0392174	koyjar	Transcript Identified by AceView	other	chr6	+	koyjar.aAug10-unspliced	10788312	10789171	6	NA	NA	koyjar.aAug10-unspliced	Ace View	Transcript Identified by AceView	chr6	6.98	6.26	6.27	6.18	6.05	5.43	6.22	5.13
TC0900011915.hg.1	11.61	10.9	1.636	up	0.0389538	MIR3689B	NA	Precursor_microRNA	chr9	-	NR_037469	134850125	134850272	10	NA	NA	NR_037469	RefSeq	Homo sapiens microRNA 3689b (MIR3689B), microRNA.	chr9	11.25	11.67	11.86	11.65	11.02	11.54	10.15	10.88
TC1400006837.hg.1	11.24	10.53	1.636	up	0.0372751	cheeslar	Transcript Identified by AceView	other	chr14	+	cheeslar.aAug10-unspliced	31186464	31186798	6	NA	NA	cheeslar.aAug10-unspliced	Ace View	Transcript Identified by AceView	chr14	11.86	11.19	10.98	10.93	10.45	10.44	10.08	11.15
TC0700009016.hg.1	6.27	5.56	1.636	up	0.0338673	NR_110024	Homo sapiens uncharacterized LOC100506682 (LOC100506682), long non-coding RNA.	lncRNA	chr7	+	NR_110024	127476883	127485804	10	NA	NA	NR_110024	RefSeq	Homo sapiens uncharacterized LOC100506682 (LOC100506682), long non-coding RNA.	chr7	5.98	6.8	6.58	5.7	5.56	5.62	5.9	5.17
TC0200011346.hg.1	7.36	6.65	1.636	up	0.0317063	OR9S24P	olfactory receptor, family 9, subfamily S, member 24 pseudogene	pseudo	chr2	+	OTTHUMT00000326063	240079433	240080362	10	2q37.3	403275	OTTHUMT00000326063	Havana transcript	olfactory receptor, family 9, subfamily S, member 24 pseudogene[gene_biotype:unprocessed_pseudogene transcript_biotype:unprocessed_pseudogene]	chr2	7.88	7.06	7.08	7.43	6.43	6.27	6.64	7.28
TC1200008605.hg.1	16.16	15.45	1.636	up	0.0307513	T085077	Transcript identified by MiTranscriptome: lncrna	lncrna	chr12	+	T085077	101230118	101230462	6	NA	NA	T085077	miTranscriptome	Transcript identified by MiTranscriptome: lncrna	chr12	16.52	15.88	16.6	15.65	15.48	15.62	14.94	15.75
TC1100009092.hg.1	6.34	5.63	1.636	up	0.0271023	ATF4P4	activating transcription factor 4 pseudogene 4 [gene_biotype:transcribed_processed_pseudogene transcript_biotype:processed_transcript]	processed_transcript	chr11	+	ENST00000393544	113789231	113791366	10	NA	NA	ENST00000393544	ENSEMBL	activating transcription factor 4 pseudogene 4 [gene_biotype:transcribed_processed_pseudogene transcript_biotype:processed_transcript]	chr11	6.8	6.08	6.43	6.07	5.87	5.58	5.03	6.05
TC0500012676.hg.1	5.58	4.87	1.636	up	0.0269335	T292477	Transcript identified by MiTranscriptome	lncrna	chr5	-	T292477	162129092	162133353	6	NA	NA	T292477	miTranscriptome	Transcript identified by MiTranscriptome	chr5	5.56	5.45	5.99	5.34	4.31	4.61	5.37	5.18
TC0100007185.hg.1	8.19	7.48	1.636	up	0.0252069	T004787	Transcript identified by MiTranscriptome	lncrna	chr1	+	T004787	19937931	19939438	9	NA	NA	T004787	miTranscriptome	Transcript identified by MiTranscriptome	chr1	8.8	7.94	8.39	7.61	7.52	7.32	7.41	7.68
TC0500008007.hg.1	7.09	6.38	1.636	up	0.0250998	lnc-COX7C-1:1	Transcript Originally Identified by LNCipedia, alternate transcript name: NONHSAT102564	lncRNA	chr5	+	lnc-COX7C-1:1	86518599	86519859	10	NA	NA	lnc-COX7C-1:1	lncRNAWiki	Transcript Originally Identified by LNCipedia, alternate transcript name: NONHSAT102564	chr5	7.65	7.27	6.48	6.96	6.7	6.34	6.34	6.16
TC0500011787.hg.1	6.8	6.09	1.636	up	0.0250464	T287701	Transcript identified by MiTranscriptome	lncrna	chr5	-	T287701	116896734	116917914	10	NA	NA	T287701	miTranscriptome	Transcript identified by MiTranscriptome	chr5	7.4	6.56	6.35	6.89	6.05	6.47	6.11	5.73
TC0500012358.hg.1	6.45	5.74	1.636	up	0.0224522	T290725	Transcript identified by MiTranscriptome	lncrna	chr5	-	T290725	144852622	144880482	8	NA	NA	T290725	miTranscriptome	Transcript identified by MiTranscriptome	chr5	6.97	6.56	6.19	6.08	5.63	6.13	5.88	5.32
TC1000012077.hg.1	7.45	6.74	1.636	up	0.021607	lnc-C10orf85-1:1	Transcript Originally Identified by LNCipedia	lncRNA	chr10	-	lnc-C10orf85-1:1	122371067	122375095	10	NA	NA	lnc-C10orf85-1:1	lncRNAWiki	Transcript Originally Identified by LNCipedia	chr10	7.68	6.75	7.78	7.59	6.52	6.59	7.04	6.8
TC0X00006855.hg.1	5.98	5.27	1.636	up	0.0210581	AC006210.2	havana:known chromosome:GRCh38:X:27517884:27519759:1 gene:ENSG00000238247 gene_biotype:processed_pseudogene transcript_biotype:processed_pseudogene	processed_pseudogene	chrX	+	ENST00000367074	27517884	27519759	10	NA	NA	ENST00000367074	ENSEMBL	havana:known chromosome:GRCh38:X:27517884:27519759:1 gene:ENSG00000238247 gene_biotype:processed_pseudogene transcript_biotype:processed_pseudogene	chrX	5.57	5.74	6.73	5.89	5.23	5.24	5.41	5.2
TC1200009208.hg.1	18.82	18.11	1.636	up	0.018919	NONHSAT164132.1	Non-coding transcript identified by NONCODE	lncRNA	chr12	+	NONHSAT164132.1	122525092	122525210	6	NA	NA	NONHSAT164132.1	NONCODE	Non-coding transcript identified by NONCODE	chr12	19.28	18.43	19.1	18.49	17.94	17.89	18.11	18.5
TC0100014944.hg.1	13.82	13.11	1.636	up	0.0186191	AC093577.1	Y RNA [Source:RFAM;Acc:RF00019]	misc_RNA	chr1	-	ENST00000516028	93027410	93027506	10	NA	NA	ENST00000516028	ENSEMBL	Y RNA [Source:RFAM;Acc:RF00019]	chr1	14.34	14.06	13.45	13.45	12.91	13.04	13.05	13.45
TC2100007403.hg.1	8.05	7.34	1.636	up	0.0184	wawty	Transcript Identified by AceView	other	chr21	+	wawty.aAug10-unspliced	45075197	45075510	6	NA	NA	wawty.aAug10-unspliced	Ace View	Transcript Identified by AceView	chr21	8.4	7.81	8.23	7.78	7.28	7.14	7.02	7.92
TC1100010952.hg.1	5.62	4.91	1.636	up	0.0176545	GLYATL2	glycine-N-acyltransferase-like 2	coding	chr11	-	NM_145016	58834065	58904215	10	11q12.1	219970	NM_145016	RefSeq	Homo sapiens glycine-N-acyltransferase-like 2 (GLYATL2), mRNA.	chr11	5.54	5.86	5.94	5.12	4.45	5.08	5.19	4.9
TC0400007288.hg.1	11.39	10.68	1.636	up	0.0175941	juglarby	Transcript Identified by AceView	other	chr4	+	juglarby.aAug10-unspliced	39568161	39569734	6	NA	NA	juglarby.aAug10-unspliced	Ace View	Transcript Identified by AceView	chr4	11.16	11.23	11.65	11.54	10.63	10.68	10.16	11.24
TC1500010208.hg.1	7.24	6.53	1.636	up	0.017426	RP11-775C24.5	novel transcript	lincRNA	chr15	-	OTTHUMT00000474145	80999332	81000953	10	NA	NA	OTTHUMT00000474145	Havana transcript	novel transcript	chr15	7.1	7.77	6.81	7.28	6.74	6.64	6.63	6.11
TC0400010453.hg.1	5.65	4.94	1.636	up	0.0167222	TMEM156	transmembrane protein 156	coding	chr4	-	NM_001303228	38966744	39032922	10	4p14	80008	NM_001303228	RefSeq	Homo sapiens transmembrane protein 156 (TMEM156), transcript variant 2, mRNA.	chr4	6.14	5.45	5.31	5.71	4.47	5	5.22	5.07
TC1100012243.hg.1	8.5	7.79	1.636	up	0.0162253	T067006	Transcript identified by MiTranscriptome	tucp	chr11	-	T067006	109045339	109056431	6	NA	NA	T067006	miTranscriptome	Transcript identified by MiTranscriptome	chr11	8.22	8.38	8.22	9.19	7.72	7.91	7.91	7.61
TC0900010592.hg.1	16.92	16.21	1.636	up	0.0148587	lnc-FAM75D1-1:1	Non-coding transcript identified by NONCODE	lncRNA	chr9	-	lnc-FAM75D1-1:1	84390626	84393076	10	NA	NA	lnc-FAM75D1-1:1	lncRNAWiki	Non-coding transcript identified by NONCODE	chr9	17.01	17.2	16.82	16.66	16.13	16.48	15.67	16.57
TC0800008733.hg.1	6.68	5.97	1.636	up	0.0140077	T350595	Transcript identified by MiTranscriptome: lncrna	lncrna	chr8	+	T350595	123218260	123220023	6	NA	NA	T350595	miTranscriptome	Transcript identified by MiTranscriptome: lncrna	chr8	6.77	6.16	6.73	7.06	5.97	5.86	6.34	5.71
TC0600006572.hg.1	5.16	4.45	1.636	up	0.0113691	NONHSAT106592	Non-coding transcript identified by NONCODE	lncRNA	chr6	+	NONHSAT106592	2063928	2064013	6	NA	NA	NONHSAT106592	NONCODE	Non-coding transcript identified by NONCODE	chr6	5.53	4.75	5.28	5.07	4.78	4.55	4.11	4.34
TC0300009101.hg.1	6.65	5.94	1.636	up	0.0111821	T252005	Transcript identified by MiTranscriptome	lncrna	chr3	+	T252005	147082283	147085202	6	NA	NA	T252005	miTranscriptome	Transcript identified by MiTranscriptome	chr3	7.03	6.66	6.83	6.08	5.92	6.1	5.99	5.73
TC1600009781.hg.1	16.06	15.35	1.636	up	0.010902	AC133552.1	Sequence 44508 from Patent EP1572962. (from mRNA JD063484)	Precursor_microRNA	chr16	-	uc059sgw.1	25022528	25022625	10	NA	NA	uc059sgw.1	UCSC Genes	N/A	chr16	16.15	16.09	16.18	15.81	15.29	15.5	14.84	15.77
TC0200013823.hg.1	8.62	7.91	1.636	up	0.0102198	T196516	Transcript identified by MiTranscriptome	lncrna	chr2	-	T196516	109083712	109085391	6	NA	NA	T196516	miTranscriptome	Transcript identified by MiTranscriptome	chr2	8.86	8.29	8.99	8.33	7.91	8.17	7.92	7.63
TC0800011270.hg.1	14.56	13.85	1.636	up	0.00988065	AC027373.2	Metazoan signal recognition particle RNA [Source:RFAM;Acc:RF00017]	misc_RNA	chr8	-	ENST00000614973	100897853	100898136	10	NA	NA	ENST00000614973	ENSEMBL	Metazoan signal recognition particle RNA [Source:RFAM;Acc:RF00017]	chr8	14.63	14.76	14.48	14.36	13.94	14.01	13.3	14.15
TC0200008446.hg.1	6.29	5.58	1.636	up	0.00841517	NONHSAT072426	Non-coding transcript identified by NONCODE	lncRNA	chr2	+	NONHSAT072426	94867486	94868761	10	NA	NA	NONHSAT072426	lncRNAWiki	Non-coding transcript identified by NONCODE	chr2	6.3	6.68	5.79	6.39	5.42	5.66	5.73	5.52
TC1400007351.hg.1	7.02	6.31	1.636	up	0.0074797	SCOCP1	short coiled-coil protein pseudogene 1 [gene_biotype:processed_pseudogene transcript_biotype:processed_pseudogene]	processed_pseudogene	chr14	+	ENST00000554676	60158976	60159324	10	NA	NA	ENST00000554676	ENSEMBL	short coiled-coil protein pseudogene 1 [gene_biotype:processed_pseudogene transcript_biotype:processed_pseudogene]	chr14	7.23	6.93	6.9	7.02	6.51	5.88	6.2	6.67
TC1000008690.hg.1	7.37	6.66	1.636	up	0.00670563	RNU6-1165P	RNA, U6 small nuclear 1165, pseudogene (from HGNC RNU6-1165P)	snRNA	chr10	+	uc057vnv.1	101622859	101622965	10	NA	NA	uc057vnv.1	UCSC Genes	RNA, U6 small nuclear 1165, pseudogene [Source:HGNC Symbol;Acc:HGNC:48128]	chr10	7.25	7.18	7.2	7.86	6.55	6.79	6.44	6.84
TC0100008670.hg.1	13.66	12.95	1.636	up	0.00341815	NONHSAT003811	Non-coding transcript identified by NONCODE	lncRNA	chr1	+	NONHSAT003811	67930063	67930537	10	NA	NA	NONHSAT003811	lncRNAWiki	Non-coding transcript identified by NONCODE	chr1	13.71	13.68	13.62	13.65	13.05	12.68	12.72	13.33
TC0700006565.hg.1	5.63	4.92	1.636	up	0.00114519	IQCE	IQ motif containing E	coding	chr7	+	NM_001287499	2558972	2614734	10	7p22.3	23288	NM_001287499	RefSeq	Homo sapiens IQ motif containing E (IQCE), transcript variant 3, mRNA.	chr7	5.79	5.56	5.53	5.65	4.77	5.1	4.99	4.83
TC0200007705.hg.1	8.29	7.59	1.625	up	0.0458899	RPL21P33	ribosomal protein L21 pseudogene 33 [gene_biotype:processed_pseudogene transcript_biotype:processed_pseudogene]	processed_pseudogene	chr2	+	ENST00000444831	60852260	60852743	10	NA	NA	ENST00000444831	ENSEMBL	ribosomal protein L21 pseudogene 33 [gene_biotype:processed_pseudogene transcript_biotype:processed_pseudogene]	chr2	8.89	8.28	8.07	7.92	8.3	7.33	7.19	7.53
TC0700010839.hg.1	7.11	6.41	1.625	up	0.0457485	beylerby	Transcript Identified by AceView	other	chr7	-	beylerby.aAug10-unspliced	40616032	40617097	6	NA	NA	beylerby.aAug10-unspliced	Ace View	Transcript Identified by AceView	chr7	6.74	7.16	7.57	6.98	6.43	5.75	6.38	7.09
TC1400010241.hg.1	6.54	5.84	1.625	up	0.0456826	T110557	Transcript identified by MiTranscriptome	lncrna	chr14	-	T110557	101567065	101567874	6	NA	NA	T110557	miTranscriptome	Transcript identified by MiTranscriptome	chr14	7.29	6.21	6.43	6.22	5.95	5.78	5.35	6.29
TC0200013202.hg.1	7.17	6.47	1.625	up	0.0435175	NONHSAT071901	Non-coding transcript identified by NONCODE	lncRNA	chr2	-	NONHSAT071901	81316206	81320457	10	NA	NA	NONHSAT071901	lncRNAWiki	Non-coding transcript identified by NONCODE	chr2	7.9	7.14	6.44	7.21	6.39	6.64	6.67	6.2
TC0800010352.hg.1	7.98	7.28	1.625	up	0.0430049	AC024451.3	havana:known chromosome:GRCh38:8:47592147:47592609:-1 gene:ENSG00000254065 gene_biotype:processed_pseudogene transcript_biotype:processed_pseudogene	processed_pseudogene	chr8	-	ENST00000517810	47592147	47592609	10	NA	NA	ENST00000517810	ENSEMBL	havana:known chromosome:GRCh38:8:47592147:47592609:-1 gene:ENSG00000254065 gene_biotype:processed_pseudogene transcript_biotype:processed_pseudogene	chr8	8.48	7.67	7.51	8.27	7.65	6.8	7.65	7.03
TC0100009160.hg.1	9.52	8.82	1.625	up	0.0424952	AC114878.1	havana:known chromosome:GRCh38:1:97774669:97775026:1 gene:ENSG00000230718 gene_biotype:processed_pseudogene transcript_biotype:processed_pseudogene	processed_pseudogene	chr1	+	ENST00000441166	97774669	97775026	10	NA	NA	ENST00000441166	ENSEMBL	havana:known chromosome:GRCh38:1:97774669:97775026:1 gene:ENSG00000230718 gene_biotype:processed_pseudogene transcript_biotype:processed_pseudogene	chr1	10.08	9.75	9.32	8.93	8.26	9.07	8.95	9.02
TC0900008829.hg.1	5.99	5.29	1.625	up	0.0420071	T366911	Transcript identified by MiTranscriptome	lncrna	chr9	+	T366911	127828642	127843356	6	NA	NA	T366911	miTranscriptome	Transcript identified by MiTranscriptome	chr9	6.31	5.63	5.65	6.36	5.54	5.68	5.35	4.6
TC2200008432.hg.1	8.01	7.31	1.625	up	0.0412512	klarter	Transcript Identified by AceView	other	chr22	-	klarter.aAug10	30321998	30324581	6	NA	NA	klarter.aAug10	Ace View	Transcript Identified by AceView	chr22	8.7	7.99	7.49	7.86	7.66	7.55	6.85	7.19
TC0400011168.hg.1	8.89	8.19	1.625	up	0.037867	HNRNPD	heterogeneous nuclear ribonucleoprotein D	coding	chr4	-	NM_001003810	82352498	82374503	10	4q21	3184	NM_001003810	RefSeq	Homo sapiens heterogeneous nuclear ribonucleoprotein D (AU-rich element RNA binding protein 1, 37kDa) (HNRNPD), transcript variant 4, mRNA.	chr4	9.68	8.64	8.67	8.57	7.9	8.56	7.94	8.34
TC1100011990.hg.1	6.92	6.22	1.625	up	0.0378488	T065907	Transcript identified by MiTranscriptome	lncrna	chr11	-	T065907	94029170	94059801	6	NA	NA	T065907	miTranscriptome	Transcript identified by MiTranscriptome	chr11	7.62	6.88	6.72	6.44	6.2	5.8	6.31	6.59
TC0400009396.hg.1	7.69	6.99	1.625	up	0.0373306	NEIL3	nei-like DNA glycosylase 3	coding	chr4	+	NM_018248	177309836	177362943	10	4q34.3	55247	NM_018248	RefSeq	Homo sapiens nei-like DNA glycosylase 3 (NEIL3), mRNA.	chr4	7.81	7.72	8.15	7.09	6.65	6.91	6.81	7.6
TC0400010149.hg.1	4.99	4.29	1.625	up	0.0370048	kusmeeby	Transcript Identified by AceView	other	chr4	-	kusmeeby.aAug10-unspliced	16872764	16873435	6	NA	NA	kusmeeby.aAug10-unspliced	Ace View	Transcript Identified by AceView	chr4	5.64	4.58	4.75	5	4.3	4.53	3.72	4.6
TC1500007336.hg.1	7.22	6.52	1.625	up	0.0353726	chuzerbu	Transcript Identified by AceView	other	chr15	+	chuzerbu.aAug10-unspliced	56981621	56984012	6	NA	NA	chuzerbu.aAug10-unspliced	Ace View	Transcript Identified by AceView	chr15	7.55	6.57	7.36	7.39	6.81	5.97	6.82	6.49
TC0X00010755.hg.1	19.82	19.12	1.625	up	0.0341345	skerdo	Transcript Identified by AceView	other	chrX	-	skerdo.aAug10-unspliced	126472453	126472735	6	NA	NA	skerdo.aAug10-unspliced	Ace View	Transcript Identified by AceView	chrX	19.93	19.83	19.93	19.59	19.58	18.9	18.43	19.59
TC0400009269.hg.1	7.06	6.36	1.625	up	0.0327386	deykaw	Transcript Identified by AceView	other	chr4	+	deykaw.aAug10-unspliced	168907065	168907843	6	NA	NA	deykaw.aAug10-unspliced	Ace View	Transcript Identified by AceView	chr4	7.44	6.54	7.41	6.86	6.47	5.85	6.33	6.79
TC1800006561.hg.1	9.12	8.42	1.625	up	0.0326832	T158141	Transcript identified by MiTranscriptome	lncrna	chr18	+	T158141	6344712	6346389	6	NA	NA	T158141	miTranscriptome	Transcript identified by MiTranscriptome	chr18	8.86	9.31	9.67	8.63	8.93	8.33	8.11	8.3
TC0X00008165.hg.1	5.62	4.92	1.625	up	0.0321181	NONHSAT138222	Non-coding transcript identified by NONCODE	lncRNA	chrX	+	NONHSAT138222	113892126	113896549	10	NA	NA	NONHSAT138222	lncRNAWiki	Non-coding transcript identified by NONCODE	chrX	6.33	5.55	4.94	5.67	4.74	4.99	4.85	5.08
TC1100006808.hg.1	6.8	6.1	1.625	up	0.0302441	T054629	Transcript identified by MiTranscriptome	lncrna	chr11	+	T054629	9314897	9315738	6	NA	NA	T054629	miTranscriptome	Transcript identified by MiTranscriptome	chr11	6.47	7	7.17	6.54	6.66	5.84	5.65	6.25
TC1800008414.hg.1	8.16	7.46	1.625	up	0.0300008	AC011825.1	havana:known chromosome:GRCh38:18:32075885:32076272:-1 gene:ENSG00000214917 gene_biotype:processed_pseudogene transcript_biotype:processed_pseudogene	processed_pseudogene	chr18	-	ENST00000484967	32075885	32076272	10	NA	NA	ENST00000484967	ENSEMBL	havana:known chromosome:GRCh38:18:32075885:32076272:-1 gene:ENSG00000214917 gene_biotype:processed_pseudogene transcript_biotype:processed_pseudogene	chr18	8.79	8.04	7.92	7.88	7.99	7.43	7.19	7.25
TC1600011387.hg.1	6.08	5.38	1.625	up	0.0291173	STX4	syntaxin 4	coding	chr16	+	NM_001272095	31032889	31040168	10	16p11.2	6810	NM_001272095	RefSeq	Homo sapiens syntaxin 4 (STX4), transcript variant 1, mRNA.	chr16	6.57	6.1	6.11	5.53	4.93	5.44	5.33	5.82
TC0700011402.hg.1	6.51	5.81	1.625	up	0.0283293	T325893	Transcript identified by MiTranscriptome	lncrna	chr7	-	T325893	67527075	67530532	6	NA	NA	T325893	miTranscriptome	Transcript identified by MiTranscriptome	chr7	7.14	6.63	5.96	6.3	5.82	6.02	5.93	5.46
TC1700007203.hg.1	7.14	6.44	1.625	up	0.0263005	AC005730.1:63604..63711:rfam	5S ribosomal RNA	coding	chr17	+	AC005730.1:63604..63711:rfam	19997688	19997795	10	NA	NA	AC005730.1:63604..63711:rfam	RNACentral	5S ribosomal RNA	chr17	7.88	6.87	6.87	6.94	6.58	6.7	6.26	6.21
TC0300012444.hg.1	5.97	5.27	1.625	up	0.0250748	AC107027.3	Homo sapiens cDNA FLJ41421 fis, clone BRHIP2002664. (from mRNA AK123415)	lncRNA	chr3	-	ENST00000565095.1	131455126	131458598	10	NA	NA	ENST00000565095.1	lncRNAWiki	N/A	chr3	5.35	5.83	6.46	6.26	5.27	4.97	5.55	5.28
TC0900007987.hg.1	5.98	5.28	1.625	up	0.0242892	T362684	Transcript identified by MiTranscriptome	lncrna	chr9	+	T362684	93346317	93372221	9	NA	NA	T362684	miTranscriptome	Transcript identified by MiTranscriptome	chr9	5.99	5.65	6.15	6.12	5.15	5.01	4.97	5.99
TC0500012837.hg.1	6.48	5.78	1.625	up	0.0232088	T293336	Transcript identified by MiTranscriptome	lncrna	chr5	-	T293336	172629257	172641927	6	NA	NA	T293336	miTranscriptome	Transcript identified by MiTranscriptome	chr5	6.99	6.13	6.66	6.14	5.97	5.74	5.34	6.06
TC1300006521.hg.1	8.98	8.28	1.625	up	0.0225065	T091093	Transcript identified by MiTranscriptome	lncrna	chr13	+	T091093	21152165	21153641	6	NA	NA	T091093	miTranscriptome	Transcript identified by MiTranscriptome	chr13	9.31	8.7	9.04	8.88	8.42	8.16	7.71	8.81
TC1900010015.hg.1	10.34	9.64	1.625	up	0.0218991	NONHSAT062967	Non-coding transcript identified by NONCODE	lncRNA	chr19	-	NONHSAT062967	18409694	18409782	6	NA	NA	NONHSAT062967	NONCODE	Non-coding transcript identified by NONCODE	chr19	10.62	10.28	10.31	10.17	9.85	9.45	9.07	10.19
TC1100012873.hg.1	7.32	6.62	1.625	up	0.0207095	T070646	Transcript identified by MiTranscriptome	lncrna	chr11	-	T070646	131799434	131815242	9	NA	NA	T070646	miTranscriptome	Transcript identified by MiTranscriptome	chr11	7.75	7.45	6.81	7.28	6.37	6.37	6.66	7.07
TC1900009028.hg.1	7.7	7	1.625	up	0.0200623	AC008751.1	havana:known chromosome:GRCh38:19:58136713:58137054:1 gene:ENSG00000268293 gene_biotype:processed_pseudogene transcript_biotype:processed_pseudogene	processed_pseudogene	chr19	+	ENST00000600438	58136713	58137054	10	NA	NA	ENST00000600438	ENSEMBL	havana:known chromosome:GRCh38:19:58136713:58137054:1 gene:ENSG00000268293 gene_biotype:processed_pseudogene transcript_biotype:processed_pseudogene	chr19	7.77	7.51	8.14	7.38	7.31	6.59	6.77	7.33
TC0400010498.hg.1	10.55	9.85	1.625	up	0.0197261	T263825	Transcript identified by MiTranscriptome	lncrna	chr4	-	T263825	40357051	40365569	6	NA	NA	T263825	miTranscriptome	Transcript identified by MiTranscriptome	chr4	11.01	10.14	10.81	10.24	10.07	9.81	9.48	10.03
TC0100006888.hg.1	5.82	5.12	1.625	up	0.0196203	NONHSAT000949	Non-coding transcript identified by NONCODE	lncRNA	chr1	+	NONHSAT000949	12450297	12450993	10	NA	NA	NONHSAT000949	lncRNAWiki	Non-coding transcript identified by NONCODE	chr1	5.52	5.88	5.72	6.16	5.16	4.72	4.92	5.69
TC0800010655.hg.1	6.33	5.63	1.625	up	0.0185736	LINC00251	long intergenic non-protein coding RNA 251	ncRNA	chr8	-	NR_038901	65161145	65184195	10	8q13.1	552859	NR_038901	RefSeq	Homo sapiens long intergenic non-protein coding RNA 251 (LINC00251), long non-coding RNA.	chr8	6.38	6.21	6.84	5.89	5.27	5.53	5.78	5.94
TC0100012328.hg.1	6.59	5.89	1.625	up	0.018011	TRIM58	tripartite motif containing 58	coding	chr1	+	NM_015431	247857199	247880136	10	1q44	25893	NM_015431	RefSeq	Homo sapiens tripartite motif containing 58 (TRIM58), mRNA.	chr1	7.14	6.22	6.7	6.32	5.95	5.79	5.59	6.22
TC0400011826.hg.1	6.45	5.75	1.625	up	0.0176862	T271162	Transcript identified by MiTranscriptome	lncrna	chr4	-	T271162	128322190	128327945	6	NA	NA	T271162	miTranscriptome	Transcript identified by MiTranscriptome	chr4	6.19	6.34	6.59	6.68	5.23	5.83	6.28	5.64
TC1600006667.hg.1	6.55	5.85	1.625	up	0.0173777	T126160	Transcript identified by MiTranscriptome	lncrna	chr16	+	T126160	3153199	3154061	6	NA	NA	T126160	miTranscriptome	Transcript identified by MiTranscriptome	chr16	5.89	6.88	6.9	6.53	5.96	5.79	5.9	5.76
TC1300008071.hg.1	7.78	7.08	1.625	up	0.0144321	LINC01043	long intergenic non-protein coding RNA 1043	ncRNA	chr13	+	ENST00000565936	112313467	112321758	10	13q34	101928752	ENST00000565936	ENSEMBL	long intergenic non-protein coding RNA 1043 [gene_biotype:lincRNA transcript_biotype:lincRNA]	chr13	7.82	7.3	8.29	7.69	7.17	7.24	7.11	6.82
TC0900011452.hg.1	8.04	7.34	1.625	up	0.0123044	SNORD90	small nucleolar RNA, C/D box 90	snoRNA	chr9	-	NR_003071	122880213	122880323	10	9q33.2	692206	NR_003071	RefSeq	Homo sapiens small nucleolar RNA, C/D box 90 (SNORD90), small nucleolar RNA.	chr9	7.85	8.42	7.75	8.12	6.91	7.54	7.6	7.3
TC0600014221.hg.1	7.96	7.26	1.625	up	0.0111314	NQO2-AS1	RP1-90J20.8 (from geneSymbol)	lncRNA	chr6	-	ENST00000429319.1	2985298	3019677	10	NA	NA	ENST00000429319.1	lncRNAWiki	N/A	chr6	8.41	8.1	7.83	7.51	7.12	7.5	7.11	7.31
TC1100007743.hg.1	8.34	7.64	1.625	up	0.0110928	NONHSAT021525	Non-coding transcript identified by NONCODE	lncRNA	chr11	+	NONHSAT021525	59550018	59551640	10	NA	NA	NONHSAT021525	lncRNAWiki	Non-coding transcript identified by NONCODE	chr11	8.9	8.21	8.21	8.03	7.61	7.77	7.41	7.77
TC2200008969.hg.1	5.54	4.84	1.625	up	0.00811321	lerror	Transcript Identified by AceView	other	chr22	-	lerror.aAug10-unspliced	45239644	45240240	6	NA	NA	lerror.aAug10-unspliced	Ace View	Transcript Identified by AceView	chr22	5.85	5.18	5.72	5.42	4.87	5.02	4.98	4.48
TC1200010228.hg.1	7.22	6.52	1.625	up	0.00780432	AC008011.1	havana:known chromosome:GRCh38:12:27935523:27935749:-1 gene:ENSG00000256378 gene_biotype:unprocessed_pseudogene transcript_biotype:unprocessed_pseudogene	unprocessed_pseudogene	chr12	-	ENST00000545989	27935523	27935749	10	NA	NA	ENST00000545989	ENSEMBL	havana:known chromosome:GRCh38:12:27935523:27935749:-1 gene:ENSG00000256378 gene_biotype:unprocessed_pseudogene transcript_biotype:unprocessed_pseudogene	chr12	7.42	6.9	7.2	7.35	6.95	6.25	6.4	6.47
TC0400012343.hg.1	5.58	4.88	1.625	up	0.00494588	T274075	Transcript identified by MiTranscriptome	lncrna	chr4	-	T274075	165841444	165859932	6	NA	NA	T274075	miTranscriptome	Transcript identified by MiTranscriptome	chr4	5.23	5.49	5.84	5.77	4.82	5.14	4.73	4.83
TC0900008522.hg.1	7.12	6.42	1.625	up	0.00483073	NONHSAT134403	Non-coding transcript identified by NONCODE	lncRNA	chr9	+	NONHSAT134403	114779483	114784052	10	NA	NA	NONHSAT134403	lncRNAWiki	Non-coding transcript identified by NONCODE	chr9	7.19	7.21	7.19	6.89	6.1	6.44	6.37	6.79
TC1200009193.hg.1	8.46	7.76	1.625	up	0.00480084	suforby	Transcript Identified by AceView	other	chr12	+	suforby.aAug10-unspliced	122024925	122025319	6	NA	NA	suforby.aAug10-unspliced	Ace View	Transcript Identified by AceView	chr12	8.75	8.18	8.26	8.67	7.68	7.86	7.58	7.93
TC0X00007617.hg.1	6.16	5.46	1.625	up	0.00460121	TSIX	TSIX transcript, XIST antisense RNA	ncRNA	chrX	+	NR_003255	73792205	73829231	10	Xq13.2	9383	NR_003255	RefSeq	Homo sapiens TSIX transcript, XIST antisense RNA (TSIX), antisense RNA.	chrX	5.83	6.33	6.29	6.17	5.27	5.5	5.29	5.76
TC0700011496.hg.1	6.82	6.12	1.625	up	0.00455074	NONHSAT121407	Non-coding transcript identified by NONCODE	lncRNA	chr7	-	NONHSAT121407	73585470	73586699	10	NA	NA	NONHSAT121407	lncRNAWiki	Non-coding transcript identified by NONCODE	chr7	7.01	6.58	6.92	6.78	6.34	6.06	5.78	6.31
TC1100007195.hg.1	6.34	5.64	1.625	up	0.00438002	geechey	Transcript Identified by AceView	other	chr11	+	geechey.aAug10	32041992	32047089	10	NA	NA	geechey.aAug10	Ace View	Transcript Identified by AceView	chr11	6.48	6.3	6.34	6.23	5.39	5.75	5.42	6.01
TC0800011310.hg.1	7.02	6.32	1.625	up	0.00429765	soskeebu	Transcript Identified by AceView	other	chr8	-	soskeebu.aAug10-unspliced	102077795	102078411	6	NA	NA	soskeebu.aAug10-unspliced	Ace View	Transcript Identified by AceView	chr8	6.7	7.27	7.09	7.03	6.38	6.38	6.01	6.5
TC0700007067.hg.1	6	5.31	1.613	up	0.0494375	MTURN	maturin, neural progenitor differentiation regulator homolog (Xenopus)	coding	chr7	+	NM_152793	30134810	30162765	10	7p14.3	222166	NM_152793	RefSeq	Homo sapiens maturin, neural progenitor differentiation regulator homolog (Xenopus) (MTURN), mRNA.	chr7	6.77	6.22	5.69	5.32	5.43	5.08	5.34	5.4
TC0400010428.hg.1	5.79	5.1	1.613	up	0.0492202	AC108933.1	AC108933.1 (from geneSymbol)	Precursor_microRNA	chr4	-	uc062vxi.1	38089944	38090036	10	NA	NA	uc062vxi.1	UCSC Genes	N/A	chr4	6.57	5.27	6.06	5.24	5.19	5	5.09	5.11
TC0500010465.hg.1	14.46	13.77	1.613	up	0.0480577	NONHSAT205595.1	Non-coding transcript identified by NONCODE	lncRNA	chr5	-	NONHSAT205595.1	34302780	34302892	6	NA	NA	NONHSAT205595.1	NONCODE	Non-coding transcript identified by NONCODE	chr5	14.82	14.39	14.66	13.95	13.57	14.41	13.17	13.91
TC0500011281.hg.1	7.34	6.65	1.613	up	0.0460055	AC008434.1	CTC-325J23.2 (from geneSymbol)	lncRNA	chr5	-	ENST00000514201.1	80630313	80631590	10	NA	NA	ENST00000514201.1	lncRNAWiki	N/A	chr5	8.11	6.87	7.35	7.02	6.6	7.06	6.32	6.64
TC0100017406.hg.1	5.15	4.46	1.613	up	0.045391	NONHSAT009636	Non-coding transcript identified by NONCODE	lncRNA	chr1	-	NONHSAT009636	221073762	221073972	10	NA	NA	NONHSAT009636	lncRNAWiki	Non-coding transcript identified by NONCODE	chr1	5.05	4.6	6.01	4.94	4.35	4.74	4.44	4.32
TC0200013877.hg.1	8.36	7.67	1.613	up	0.044429	shawkubo	Transcript Identified by AceView	other	chr2	-	shawkubo.aAug10-unspliced	110521173	110522325	6	NA	NA	shawkubo.aAug10-unspliced	Ace View	Transcript Identified by AceView	chr2	8.84	8.61	7.47	8.53	7.69	7.44	7.88	7.67
TC2100008265.hg.1	6.35	5.66	1.613	up	0.0440416	smerver	Transcript Identified by AceView	other	chr21	-	smerver.aAug10-unspliced	42669344	42669811	6	NA	NA	smerver.aAug10-unspliced	Ace View	Transcript Identified by AceView	chr21	6.39	6.32	6.46	6.23	6.56	5.57	5.17	5.35
TC0400010144.hg.1	6.21	5.52	1.613	up	0.0438768	slogu	Transcript Identified by AceView	other	chr4	-	slogu.aAug10-unspliced	16791629	16792052	6	NA	NA	slogu.aAug10-unspliced	Ace View	Transcript Identified by AceView	chr4	6.6	5.89	6.51	5.82	5.52	5.54	6.09	4.93
TC1700010873.hg.1	6.44	5.75	1.613	up	0.0436185	smowaw	Transcript Identified by AceView	other	chr17	-	smowaw.aAug10-unspliced	45192013	45192525	6	NA	NA	smowaw.aAug10-unspliced	Ace View	Transcript Identified by AceView	chr17	6.79	6.23	6.69	6.03	5.92	5.2	6.36	5.54
TC0400007038.hg.1	5.97	5.28	1.613	up	0.0424505	T262230	Transcript identified by MiTranscriptome	lncrna	chr4	+	T262230	21913377	21945445	6	NA	NA	T262230	miTranscriptome	Transcript identified by MiTranscriptome	chr4	6.63	5.36	6.26	5.63	5.02	5.15	5.35	5.58
TC1900009965.hg.1	6.49	5.8	1.613	up	0.0421047	T170365	Transcript identified by MiTranscriptome	lncrna	chr19	-	T170365	17339311	17341526	6	NA	NA	T170365	miTranscriptome	Transcript identified by MiTranscriptome	chr19	7.02	6.44	6.75	5.74	5.53	5.97	5.58	6.11
TC1600009560.hg.1	7.42	6.73	1.613	up	0.0420824	mokari	Transcript Identified by AceView	other	chr16	-	mokari.aAug10-unspliced	16355331	16355846	6	NA	NA	mokari.aAug10-unspliced	Ace View	Transcript Identified by AceView	chr16	7.73	7.21	6.7	8.04	6.7	6.44	6.94	6.82
TC0200008646.hg.1	7.29	6.6	1.613	up	0.041129	CNOT11	CCR4-NOT transcription complex subunit 11	coding	chr2	+	NM_017546	101252802	101270316	10	2q11.2	55571	NM_017546	RefSeq	Homo sapiens CCR4-NOT transcription complex, subunit 11 (CNOT11), mRNA.	chr2	7.87	7.35	7.48	6.46	6.55	6.51	6.81	6.55
TC1000011753.hg.1	8.67	7.98	1.613	up	0.0407973	LOC101927523	uncharacterized LOC101927523	ncRNA	chr10	-	NR_120624	104474939	104480275	10	10q25.1	101927523	NR_120624	RefSeq	Homo sapiens uncharacterized LOC101927523 (LOC101927523), long non-coding RNA.	chr10	9.37	8.39	8.7	8.21	8.44	7.99	7.86	7.62
TC0500007312.hg.1	7.71	7.02	1.613	up	0.0396513	RN7SL383P	RNA, 7SL, cytoplasmic 383, pseudogene [Source:HGNC Symbol;Acc:HGNC:46399]	misc_RNA	chr5	+	ENST00000581587	44716190	44716486	10	NA	NA	ENST00000581587	ENSEMBL	RNA, 7SL, cytoplasmic 383, pseudogene [Source:HGNC Symbol;Acc:HGNC:46399]	chr5	8.15	7.22	8.12	7.34	6.96	6.63	7.01	7.48
TC0400010582.hg.1	7.71	7.02	1.613	up	0.0376034	vasweybu	Transcript Identified by AceView	other	chr4	-	vasweybu.aAug10-unspliced	44821735	44822262	6	NA	NA	vasweybu.aAug10-unspliced	Ace View	Transcript Identified by AceView	chr4	7.88	6.97	8	8	7.06	6.8	6.75	7.48
TC0600013285.hg.1	7.86	7.17	1.613	up	0.0375285	lykloby	Transcript Identified by AceView	other	chr6	-	lykloby.aAug10-unspliced	136666777	136667725	6	NA	NA	lykloby.aAug10-unspliced	Ace View	Transcript Identified by AceView	chr6	8.52	7.82	7.82	7.29	7.48	6.71	7.15	7.33
TC1700010660.hg.1	5.42	4.73	1.613	up	0.035744	T147350	Transcript identified by MiTranscriptome	lncrna	chr17	-	T147350	41223178	41239290	6	NA	NA	T147350	miTranscriptome	Transcript identified by MiTranscriptome	chr17	4.69	5.28	5.97	5.76	4.84	4.6	4.6	4.9
TC1100010585.hg.1	7.08	6.39	1.613	up	0.0351914	lnc-LRRC4C-1:2	N/A	lncRNA	chr11	-	lnc-LRRC4C-1:2	41518895	41714603	10	NA	NA	lnc-LRRC4C-1:2	lncRNAWiki	N/A	chr11	7.43	6.96	7.34	6.59	6.84	6.46	6.48	5.77
TC0X00010214.hg.1	5.55	4.86	1.613	up	0.035014	STIP1P3	stress-induced phosphoprotein 1 pseudogene 3 [gene_biotype:processed_pseudogene transcript_biotype:processed_pseudogene]	processed_pseudogene	chrX	-	ENST00000394563	86084716	86086339	10	NA	NA	ENST00000394563	ENSEMBL	stress-induced phosphoprotein 1 pseudogene 3 [gene_biotype:processed_pseudogene transcript_biotype:processed_pseudogene]	chrX	5.31	5.51	5.92	5.47	4.93	4.7	4.28	5.54
TC0200008343.hg.1	7.02	6.33	1.613	up	0.0349224	NONHSAT072195	Non-coding transcript identified by NONCODE	lncRNA	chr2	+	NONHSAT072195	88414061	88418772	9	NA	NA	NONHSAT072195	NONCODE	Non-coding transcript identified by NONCODE	chr2	7.59	6.23	7.19	7.07	6.5	6.32	6.26	6.25
TC0X00008264.hg.1	5.38	4.69	1.613	up	0.0349118	AKAP14	A kinase (PRKA) anchor protein 14	coding	chrX	+	NM_001008534	119895837	119920716	10	Xq24	158798	NM_001008534	RefSeq	Homo sapiens A kinase (PRKA) anchor protein 14 (AKAP14), transcript variant 2, mRNA.	chrX	5.86	5.39	5.45	4.82	4.18	5.14	4.83	4.6
TC0100010960.hg.1	7.73	7.04	1.613	up	0.0345698	AL929288.2	havana:known chromosome:GRCh38:1:188671353:188671759:1 gene:ENSG00000235083 gene_biotype:processed_pseudogene transcript_biotype:processed_pseudogene	processed_pseudogene	chr1	+	ENST00000446368	188671353	188671759	10	NA	NA	ENST00000446368	ENSEMBL	havana:known chromosome:GRCh38:1:188671353:188671759:1 gene:ENSG00000235083 gene_biotype:processed_pseudogene transcript_biotype:processed_pseudogene	chr1	7.76	7.42	8.01	7.73	6.88	7.83	6.77	6.66
TC0X00008182.hg.1	8.05	7.36	1.613	up	0.0332871	MIR764	NA	Precursor_microRNA	chrX	+	NR_031581	114639435	114639519	10	NA	NA	NR_031581	RefSeq	Homo sapiens microRNA 764 (MIR764), microRNA.	chrX	8.73	7.88	7.91	7.67	7.28	7.82	7.02	7.32
TC2000009055.hg.1	12.82	12.13	1.613	up	0.0299147	NONHSAT243331.1	Non-coding transcript identified by NONCODE	lncRNA	chr20	-	NONHSAT243331.1	38052647	38052746	6	NA	NA	NONHSAT243331.1	NONCODE	Non-coding transcript identified by NONCODE	chr20	12.78	12.73	12.89	12.87	11.4	12.53	12.01	12.58
TC1700011509.hg.1	5.94	5.25	1.613	up	0.0290901	T152827	Transcript identified by MiTranscriptome	lncrna	chr17	-	T152827	66925543	66926600	6	NA	NA	T152827	miTranscriptome	Transcript identified by MiTranscriptome	chr17	6.46	5.81	5.48	6.01	5.7	4.83	5.1	5.37
TC0300013611.hg.1	6.25	5.56	1.613	up	0.0280315	T257717	Transcript identified by MiTranscriptome	lncrna	chr3	-	T257717	194674326	194676803	6	NA	NA	T257717	miTranscriptome	Transcript identified by MiTranscriptome	chr3	6.06	5.78	6.85	6.33	5.24	5.33	5.83	5.83
TC1700011695.hg.1	7.82	7.13	1.613	up	0.0268641	T153978	Transcript identified by MiTranscriptome	lncrna	chr17	-	T153978	74464056	74470005	6	NA	NA	T153978	miTranscriptome	Transcript identified by MiTranscriptome	chr17	7.77	7.47	8.49	7.56	7.04	6.86	7.09	7.53
TC0600008552.hg.1	7.46	6.77	1.613	up	0.026835	T306754	Transcript identified by MiTranscriptome	lncrna	chr6	+	T306754	75209262	75210546	6	NA	NA	T306754	miTranscriptome	Transcript identified by MiTranscriptome	chr6	8.2	7	7.45	7.19	6.75	6.88	6.61	6.84
TC1800008516.hg.1	8.48	7.79	1.613	up	0.0253548	RNU6-1242P	RNA, U6 small nuclear 1242, pseudogene (from HGNC RNU6-1242P)	snRNA	chr18	-	uc060oqo.1	39678520	39678622	10	NA	NA	uc060oqo.1	UCSC Genes	RNA, U6 small nuclear 1242, pseudogene [Source:HGNC Symbol;Acc:HGNC:48205]	chr18	8.89	8.65	7.73	8.63	7.88	7.67	7.9	7.72
TC1600011034.hg.1	8.2	7.51	1.613	up	0.0246573	skoyzybu	Transcript Identified by AceView	other	chr16	-	skoyzybu.aAug10-unspliced	83790572	83791030	6	NA	NA	skoyzybu.aAug10-unspliced	Ace View	Transcript Identified by AceView	chr16	8.45	8.13	8.47	7.75	7.38	7.02	7.68	7.96
TC0400007333.hg.1	6.74	6.05	1.613	up	0.0232743	ARL4AP2	havana:known chromosome:GRCh38:4:40786110:40786710:1 gene:ENSG00000248780 gene_biotype:processed_pseudogene transcript_biotype:processed_pseudogene	processed_pseudogene	chr4	+	ENST00000507378	40786110	40786710	10	NA	NA	ENST00000507378	ENSEMBL	havana:known chromosome:GRCh38:4:40786110:40786710:1 gene:ENSG00000248780 gene_biotype:processed_pseudogene transcript_biotype:processed_pseudogene	chr4	7.43	6.41	6.6	6.51	6.13	5.91	5.86	6.31
TC1400007739.hg.1	6.95	6.26	1.613	up	0.0229158	T107752	Transcript identified by MiTranscriptome	lncrna	chr14	+	T107752	76954175	76955382	6	NA	NA	T107752	miTranscriptome	Transcript identified by MiTranscriptome	chr14	7.54	6.49	6.89	6.87	6.24	6.13	6.04	6.64
TC0X00008710.hg.1	7.72	7.03	1.613	up	0.0227779	smador	Transcript Identified by AceView	other	chrX	+	smador.aAug10-unspliced	150304444	150305362	6	NA	NA	smador.aAug10-unspliced	Ace View	Transcript Identified by AceView	chrX	8.28	7.2	7.96	7.45	7.1	7.05	6.79	7.18
TC1300007536.hg.1	6	5.31	1.613	up	0.0211341	RN7SL571P	RNA, 7SL, cytoplasmic 571, pseudogene [Source:HGNC Symbol;Acc:HGNC:46587]	misc_RNA	chr13	+	ENST00000468302	76134931	76135225	10	NA	NA	ENST00000468302	ENSEMBL	RNA, 7SL, cytoplasmic 571, pseudogene [Source:HGNC Symbol;Acc:HGNC:46587]	chr13	6.15	5.98	5.92	5.94	5.56	5.86	4.78	5.03
TC1800007592.hg.1	6.55	5.86	1.613	up	0.0195813	AKR1B10P2	aldo-keto reductase family 1, member B10 pseudogene 2 [gene_biotype:processed_pseudogene transcript_biotype:processed_pseudogene]	processed_pseudogene	chr18	+	ENST00000577332	68455951	68456877	10	NA	NA	ENST00000577332	ENSEMBL	aldo-keto reductase family 1, member B10 pseudogene 2 [gene_biotype:processed_pseudogene transcript_biotype:processed_pseudogene]	chr18	7.09	6.3	6.67	6.15	5.87	5.57	5.82	6.19
TC1300007292.hg.1	5.23	4.54	1.613	up	0.0186169	NONHSAT034045	Non-coding transcript identified by NONCODE	lncRNA	chr13	+	NONHSAT034045	55402525	55407180	10	NA	NA	NONHSAT034045	lncRNAWiki	Non-coding transcript identified by NONCODE	chr13	4.98	5.03	5.65	5.25	4.47	4.06	4.73	4.91
TC0900008310.hg.1	8.39	7.7	1.613	up	0.0179556	NONHSAT133811	Non-coding transcript identified by NONCODE	lncRNA	chr9	+	NONHSAT133811	105173230	105180892	10	NA	NA	NONHSAT133811	lncRNAWiki	Non-coding transcript identified by NONCODE	chr9	8.72	8.24	8.43	8.17	7.71	7.54	7.31	8.26
TC2000008679.hg.1	5.35	4.66	1.613	up	0.0177952	AL121894.1	RP11-218C14.5 (from geneSymbol)	lncRNA	chr20	-	ENST00000450971.1	23655225	23656390	10	NA	NA	ENST00000450971.1	lncRNAWiki	N/A	chr20	5.64	5.5	5.35	4.91	4.8	4.99	4.15	4.69
TC1300008901.hg.1	7.87	7.18	1.613	up	0.0176821	T094424	Transcript identified by MiTranscriptome: lncrna	lncrna	chr13	-	T094424	48709336	48711182	10	NA	NA	T094424	miTranscriptome	Transcript identified by MiTranscriptome: lncrna	chr13	8.02	8.04	7.22	8.21	7.31	7.32	6.92	7.16
TC0200016105.hg.1	18.9	18.21	1.613	up	0.0175154	AC005538.1	AC005538.1 (from geneSymbol)	Precursor_microRNA	chr2	-	uc061twt.1	234012157	234012265	10	NA	NA	uc061twt.1	UCSC Genes	N/A	chr2	18.84	18.97	19.05	18.74	18.31	18.64	17.58	18.33
TC1700006855.hg.1	7.08	6.39	1.613	up	0.0161019	CFAP52	cilia and flagella associated protein 52	coding	chr17	+	NM_001080556	9576627	9643461	10	17p13.1	146845	NM_001080556	RefSeq	Homo sapiens cilia and flagella associated protein 52 (CFAP52), transcript variant 3, mRNA.	chr17	7.59	6.96	6.74	7.02	6.77	6.28	6.41	6.12
TC0300008192.hg.1	8.99	8.3	1.613	up	0.0143736	LOC152225	uncharacterized LOC152225	ncRNA	chr3	+	NR_026934	101940859	101997926	10	3q12.3	152225	NR_026934	RefSeq	Homo sapiens uncharacterized LOC152225 (LOC152225), long non-coding RNA.	chr3	8.85	9.46	8.81	8.83	8.55	8.01	8.07	8.59
TC0200016741.hg.1	6.22	5.53	1.613	up	0.0131231	lnc-PLA2R1-1:1	Transcript Originally Identified by LNCipedia, alternate transcript name: NONHSAT075128	lncRNA	chr2	-	lnc-PLA2R1-1:1	159923939	159935967	10	NA	NA	lnc-PLA2R1-1:1	lncRNAWiki	Transcript Originally Identified by LNCipedia, alternate transcript name: NONHSAT075128	chr2	6.14	6.39	5.9	6.46	5.51	6.04	5.27	5.29
TC1100010309.hg.1	7.55	6.86	1.613	up	0.00989436	yururo	Transcript Identified by AceView	other	chr11	-	yururo.aAug10	20029066	20031711	9	NA	NA	yururo.aAug10	Ace View	Transcript Identified by AceView	chr11	7.19	7.65	7.49	7.89	6.97	6.61	6.67	7.2
TC0600006445.hg.1	4.93	4.24	1.613	up	0.00955968	NONHSAT106051	Non-coding transcript identified by NONCODE	lncRNA	chr6	+	NONHSAT106051	444487	444855	10	NA	NA	NONHSAT106051	lncRNAWiki	Non-coding transcript identified by NONCODE	chr6	5.08	4.77	5.29	4.58	4.15	4.16	4.06	4.59
TC2000007426.hg.1	6.75	6.06	1.613	up	0.00837415	lnc-ADA-1:2	Non-coding transcript identified by NONCODE	lncRNA	chr20	+	lnc-ADA-1:2	43328134	43328882	10	NA	NA	lnc-ADA-1:2	lncRNAWiki	Non-coding transcript identified by NONCODE	chr20	7.06	6.57	6.67	6.69	6.33	5.92	5.68	6.3
[truncated: 8,021 more rows]
