# Supplementary material for: Potential blood biomarkers for chronic traumatic encephalopathy: The multi-omics landscape of an observational cohort
Source: Front Aging Neurosci. 2022 Nov 7;14:1052765. doi: 10.3389/fnagi.2022.1052765 (PMC9676976; doi:10.3389/fnagi.2022.1052765)
Supplement: Supplementary file 6 [file Data_Sheet_6.XLSX]

## Sheet: DEGs
probe_set	PM2.5_average	Con_average	FC	Regulation	P.Value	Gene.Symbol	Description	biotype	Chromosome	Strand	Public.Gene.IDs	Start	Stop	total_probes	Cytoband	Entrez.ID	mRNA.Accession	mRNA.Source	mRNA.Description	mRNA.SeqName	miA1_expression	miA2_expression	miA3_expression	miA4_expression	miC1_expression	miC2_expression	miC3_expression	miC4_expression
TC1200011311.hg.1	11.32	8.98	5.063	up	0.0174998	NAP1L1	nucleosome assembly protein 1-like 1	coding	chr12	-	NM_001307924	76036587	76085033	10	12q21.2	4673	NM_001307924	RefSeq	Homo sapiens nucleosome assembly protein 1-like 1 (NAP1L1), transcript variant 3, mRNA.	chr12	9.97	11.55	11.61	12.13	8.74	8.37	7.39	11.41
TC1000009908.hg.1	12.5	10.39	4.317	up	0.049594	RSU1	Ras suppressor protein 1	coding	chr10	-	NM_012425	16590611	16817528	10	10p13	6251	NM_012425	RefSeq	Homo sapiens Ras suppressor protein 1 (RSU1), transcript variant 1, mRNA.	chr10	10.07	14.64	13.48	11.81	9.4	10.36	9.9	11.9
TSUnmapped00000831.hg.1	15.27	13.21	4.17	up	0.0200357	URS00000F3F5E	tRNA-Tyr	tRNA	NA	NA	URS00000F3F5E	NA	NA	10	NA	NA	URS00000F3F5E	RNACentral	tRNA-Tyr	NA	14.26	16.05	15.48	15.27	13.11	13.41	11.2	15.11
TC0400008852.hg.1	11.44	9.44	4	up	0.000493215	niseme	Transcript Identified by AceView	other	chr4	+	niseme.aAug10-unspliced	141167772	141168339	6	NA	NA	niseme.aAug10-unspliced	Ace View	Transcript Identified by AceView	chr4	11.13	11.85	10.92	11.86	9.94	10.19	8.85	8.78
TC0700008141.hg.1	8.41	6.42	3.972	up	0.0413231	PTPN12	protein tyrosine phosphatase, non-receptor type 12	coding	chr7	+	NM_001131008	77537098	77640071	10	7q11.23	5782	NM_001131008	RefSeq	Homo sapiens protein tyrosine phosphatase, non-receptor type 12 (PTPN12), transcript variant 2, mRNA.	chr7	6.2	9.53	9.75	8.16	5.78	6.26	5.48	8.17
TC0500013174.hg.1	9.53	7.54	3.972	up	0.0170388	KIF2A	kinesin heavy chain member 2A	coding	chr5	+	NM_001098511	62306162	62387184	10	5q12-q13	3796	NM_001098511	RefSeq	Homo sapiens kinesin heavy chain member 2A (KIF2A), transcript variant 2, mRNA.	chr5	8.57	10.69	9.75	9.11	7.68	6.51	6.55	9.43
TC0400011012.hg.1	9.13	7.18	3.864	up	0.0213303	PF4	platelet factor 4	coding	chr4	-	NM_002619	73980825	73982124	10	4q12-q21	5196	NM_002619	RefSeq	Homo sapiens platelet factor 4 (PF4), mRNA.	chr4	7.41	10.45	9.67	9	6.99	6.94	6.07	8.71
TC0300011748.hg.1	8.14	6.19	3.864	up	0.012433	AC026305.1	AC026305.1 (from geneSymbol)	Precursor_microRNA	chr3	-	uc062lsu.1	89617411	89617546	10	NA	NA	uc062lsu.1	UCSC Genes	N/A	chr3	8.96	7.52	9.7	6.37	6.19	6.55	5.93	6.08
TC1000012011.hg.1	8.65	6.74	3.758	up	0.0211448	RGS10	regulator of G-protein signaling 10	coding	chr10	-	NM_001005339	119499827	119542710	10	10q25	6001	NM_001005339	RefSeq	Homo sapiens regulator of G-protein signaling 10 (RGS10), transcript variant 1, mRNA.	chr10	6.93	8.96	10.1	8.61	6.16	6.29	6.24	8.26
TC0100012408.hg.1	13.19	11.36	3.555	up	0.0410933	lnc-OR4F16-1:2	Non-coding transcript identified by NONCODE	lncRNA	chr1	-	lnc-OR4F16-1:2	629082	633963	10	NA	NA	lnc-OR4F16-1:2	lncRNAWiki	Non-coding transcript identified by NONCODE	chr1	12.26	13.49	13.84	13.18	11.05	12.28	9.07	13.05
TC0400012964.hg.1	9.02	7.23	3.458	up	0.00257485	SCLT1	sodium channel and clathrin linker 1	coding	chr4	-	NM_001300897	128883993	129093607	10	4q28.2	132320	NM_001300897	RefSeq	Homo sapiens sodium channel and clathrin linker 1 (SCLT1), transcript variant 2, mRNA.	chr4	7.98	9.3	9.62	9.18	7.6	7.18	6.24	7.91
TC0300011404.hg.1	7.07	5.34	3.317	up	0.0124789	gleenobo	Transcript Identified by AceView	other	chr3	-	gleenobo.aAug10	65426906	65441672	6	NA	NA	gleenobo.aAug10	Ace View	Transcript Identified by AceView	chr3	7.36	7	8.39	5.54	5.75	5.85	4.5	5.28
TC0400007839.hg.1	9.54	7.91	3.095	up	0.0449825	PF4V1	platelet factor 4 variant 1	coding	chr4	+	NM_002620	73853189	73854481	10	4q12-q21	5197	NM_002620	RefSeq	Homo sapiens platelet factor 4 variant 1 (PF4V1), mRNA.	chr4	7.71	11.06	9.78	9.63	7.74	7.41	7.14	9.35
TC1900010791.hg.1	8.81	7.21	3.031	up	0.0197178	NONHSAT239395.1	Non-coding transcript identified by NONCODE	lncRNA	chr19	-	NONHSAT239395.1	42144054	42144125	6	NA	NA	NONHSAT239395.1	NONCODE	Non-coding transcript identified by NONCODE	chr19	9.87	7.48	9.76	8.15	7.35	7.39	6.25	7.83
TC0700011577.hg.1	6.09	4.51	2.99	up	0.013636	AC004980.1	AC004980.1 (from geneSymbol)	Precursor_microRNA	chr7	-	uc064eqi.1	76697502	76697654	10	NA	NA	uc064eqi.1	UCSC Genes	N/A	chr7	7.82	5.12	5.43	6.01	4.84	4.32	4.62	4.26
TC1500008521.hg.1	6.73	5.15	2.99	up	0.01093	MEF2A	myocyte enhancer factor 2A	coding	chr15	+	NM_001130926	99565417	99716466	10	15q26	4205	NM_001130926	RefSeq	Homo sapiens myocyte enhancer factor 2A (MEF2A), transcript variant 2, mRNA.	chr15	5.88	6.69	7.56	6.79	5.04	3.98	5.27	6.31
TC1600010719.hg.1	5.66	4.08	2.99	up	0.00050397	losnee	Transcript Identified by AceView	other	chr16	-	losnee.aAug10-unspliced	69244696	69245197	6	NA	NA	losnee.aAug10-unspliced	Ace View	Transcript Identified by AceView	chr16	5.15	5.56	6.16	5.78	4.19	3.33	4.22	4.56
TC0100008620.hg.1	7.88	6.31	2.969	up	0.00222027	DNAJC6	DnaJ (Hsp40) homolog, subfamily C, member 6	coding	chr1	+	NM_001256864	65248219	65416006	10	1p31.3	9829	NM_001256864	RefSeq	Homo sapiens DnaJ (Hsp40) homolog, subfamily C, member 6 (DNAJC6), transcript variant 1, mRNA.	chr1	7.1	7.68	8.69	8.04	6.72	6.21	5.58	6.73
TC1800009215.hg.1	7.38	5.85	2.888	up	0.0250259	ANKRD12	ankyrin repeat domain 12	coding	chr18	+	NM_001083625	9136228	9285985	10	18p11.22	23253	NM_001083625	RefSeq	Homo sapiens ankyrin repeat domain 12 (ANKRD12), transcript variant 2, mRNA.	chr18	7.32	8.82	6.9	6.5	5.33	5.7	5.15	7.2
TC0X00010864.hg.1	8.78	7.25	2.888	up	0.0140098	T380330	Transcript identified by MiTranscriptome	lncrna	chrX	-	T380330	134354671	134418402	6	NA	NA	T380330	miTranscriptome	Transcript identified by MiTranscriptome	chrX	8.94	8.35	8.74	9.09	7.73	6.7	5.96	8.6
TC0500010172.hg.1	6.5	4.98	2.868	up	0.00167585	MIR4637	NA	Precursor_microRNA	chr5	-	NR_039780	14825929	14826012	10	NA	NA	NR_039780	RefSeq	Homo sapiens microRNA 4637 (MIR4637), microRNA.	chr5	6.45	5.93	7.44	6.18	4.91	5.52	5.02	4.48
TC0300009355.hg.1	8.86	7.37	2.809	up	0.040674	dawgeybu	Transcript Identified by AceView	other	chr3	+	dawgeybu.aAug10-unspliced	161033191	161033566	6	NA	NA	dawgeybu.aAug10-unspliced	Ace View	Transcript Identified by AceView	chr3	9.44	9.32	8.69	7.97	7.71	8.22	5.38	8.15
TC0800011830.hg.1	9.24	7.75	2.809	up	0.000332519	hsa_circ_0001823	Memczak2013 ALT_ACCEPTOR, ALT_DONOR, coding, INTERNAL, intronic best transcript NM_018482	Circle RNA	chr8	-	hsa_circ_0001823	130121032	130121170	6	NA	NA	hsa_circ_0001823	circbase	Memczak2013 ALT_ACCEPTOR, ALT_DONOR, coding, INTERNAL, intronic best transcript NM_018482	chr8	9.26	9.08	9.34	9.29	7.71	7.51	7.23	8.55
TC0100007839.hg.1	11.7	10.22	2.789	up	0.0496708	NONHSAT002454	Non-coding transcript identified by NONCODE	lncRNA	chr1	+	NONHSAT002454	37604422	37606253	10	NA	NA	NONHSAT002454	lncRNAWiki	Non-coding transcript identified by NONCODE	chr1	13.14	9.81	12.68	11.15	10.74	10.36	9.86	9.91
TC0600008144.hg.1	9.98	8.5	2.789	up	0.0238288	motaby	Transcript Identified by AceView	other	chr6	+	motaby.aAug10-unspliced	45179411	45180142	6	NA	NA	motaby.aAug10-unspliced	Ace View	Transcript Identified by AceView	chr6	10.71	9.47	9.94	9.79	8.61	8.91	6.85	9.65
TC0200013899.hg.1	7.38	5.92	2.751	up	0.0205968	ZC3H8	zinc finger CCCH-type containing 8	coding	chr2	-	NM_032494	112211525	112255136	10	2q13	84524	NM_032494	RefSeq	Homo sapiens zinc finger CCCH-type containing 8 (ZC3H8), mRNA.	chr2	7.37	6.59	8.06	7.48	6.85	4.48	5.69	6.65
TC0500011968.hg.1	9.89	8.44	2.732	up	0.0142687	wastorby	Transcript Identified by AceView	other	chr5	-	wastorby.aAug10-unspliced	128320235	128322301	6	NA	NA	wastorby.aAug10-unspliced	Ace View	Transcript Identified by AceView	chr5	11.11	8.99	9.83	9.64	9.46	8.13	7.8	8.35
TC0300007698.hg.1	6.22	4.78	2.713	up	0.00468968	T244694	Transcript identified by MiTranscriptome	lncrna	chr3	+	T244694	65091402	65114435	6	NA	NA	T244694	miTranscriptome	Transcript identified by MiTranscriptome	chr3	6.52	5.8	6.46	6.09	5.33	5.64	3.95	4.18
TC0200013043.hg.1	7.26	5.83	2.694	up	0.00731743	swerkarbu.bAug10-unspliced	Transcript Identified by AceView	other	chr2	-	swerkarbu.bAug10-unspliced	72163138	72163505	6	NA	NA	swerkarbu.bAug10-unspliced	Ace View	Transcript Identified by AceView	chr2	8.28	7.7	6.21	6.87	6.22	5.96	5.38	5.76
TC1900009044.hg.1	10.37	8.94	2.694	up	0.00104904	RNA5SP473	RNA, 5S ribosomal pseudogene 473 (from HGNC RNA5SP473)	rRNA	chr19	+	uc061dry.1	58363438	58363562	10	NA	NA	uc061dry.1	UCSC Genes	5S ribosomal pseudogene 473 [Source:HGNC Symbol;Acc:HGNC:43373]	chr19	10.26	9.88	11.3	10.04	9.08	9.13	8.65	8.9
TC0X00009845.hg.1	12.83	11.41	2.676	up	0.0253231	time	Transcript Identified by AceView	other	chrX	-	time.aAug10-unspliced	57325985	57327133	6	NA	NA	time.aAug10-unspliced	Ace View	Transcript Identified by AceView	chrX	13.12	12.8	13.42	11.99	12.18	10.95	10.07	12.45
TC0100009067.hg.1	11.48	10.06	2.676	up	0.0078605	FNBP1L.gAug10-unspliced	Transcript Identified by AceView, Entrez Gene ID(s) 54874	other	chr1	+	FNBP1L.gAug10-unspliced	93541765	93568183	6	NA	NA	FNBP1L.gAug10-unspliced	Ace View	Transcript Identified by AceView, Entrez Gene ID(s) 54874	chr1	11.66	10.55	12.13	11.6	10.08	9.06	10.31	10.78
TC0200013353.hg.1	13.16	11.75	2.657	up	0.0323835	jeekeybo	Transcript Identified by AceView	other	chr2	-	jeekeybo.aAug10-unspliced	87824890	87825365	6	NA	NA	jeekeybo.aAug10-unspliced	Ace View	Transcript Identified by AceView	chr2	12.21	13.77	13.16	13.5	11.57	12	10.34	13.11
TC0100017551.hg.1	12.86	11.45	2.657	up	0.0148094	waroybu	Transcript Identified by AceView	other	chr1	-	waroybu.aAug10-unspliced	227230841	227231353	6	NA	NA	waroybu.aAug10-unspliced	Ace View	Transcript Identified by AceView	chr1	14.2	12.08	12.6	12.57	11.74	11.51	10.57	11.99
TC0800011811.hg.1	7.08	5.69	2.621	up	0.0303258	NONHSAT129111.2	Non-coding transcript identified by NONCODE	lncRNA	chr8	-	NONHSAT129111.2	129497587	129497667	6	NA	NA	NONHSAT129111.2	NONCODE	Non-coding transcript identified by NONCODE	chr8	6.29	6.53	8.49	7.03	6.08	4.53	5.65	6.5
TC0600013429.hg.1	10.53	9.14	2.621	up	0.0130916	smavuby	Transcript Identified by AceView	other	chr6	-	smavuby.aAug10-unspliced	143852701	143853060	6	NA	NA	smavuby.aAug10-unspliced	Ace View	Transcript Identified by AceView	chr6	11.05	10.5	10.31	10.26	9.8	9.88	7.71	9.16
TC1600010705.hg.1	8.05	6.67	2.603	up	0.0327584	T135198	Transcript identified by MiTranscriptome	lncrna	chr16	-	T135198	68980538	68981783	4	NA	NA	T135198	miTranscriptome	Transcript identified by MiTranscriptome	chr16	8.13	8.78	7.01	8.27	7.12	5.29	7.81	6.47
TC1400006954.hg.1	8.21	6.85	2.567	up	0.0384211	NONHSAT234168.1	Non-coding transcript identified by NONCODE	lncRNA	chr14	+	NONHSAT234168.1	38247707	38247775	6	NA	NA	NONHSAT234168.1	NONCODE	Non-coding transcript identified by NONCODE	chr14	8.68	7.05	8.99	8.12	6.87	8.31	6.21	6.01
TC0X00009523.hg.1	6.31	4.95	2.567	up	0.0177408	T373887	Transcript identified by MiTranscriptome	tucp	chrX	-	T373887	46173186	46177043	6	NA	NA	T373887	miTranscriptome	Transcript identified by MiTranscriptome	chrX	6	6.79	6.75	5.7	6.39	4.53	4.28	4.61
TC1800006784.hg.1	18.82	17.46	2.567	up	0.0132619	NONHSAT058458	Non-coding transcript identified by NONCODE	lncRNA	chr18	+	NONHSAT058458	13665115	13665166	6	NA	NA	NONHSAT058458	NONCODE	Non-coding transcript identified by NONCODE	chr18	19.42	17.73	19.85	18.28	17.91	17.09	17.45	17.41
TC0100009478.hg.1	8.31	6.96	2.549	up	0.0245564	T017676	Transcript identified by MiTranscriptome	lncrna	chr1	+	T017676	113840655	113840977	6	NA	NA	T017676	miTranscriptome	Transcript identified by MiTranscriptome	chr1	7.32	7.92	9.62	8.39	7.29	7.7	6.74	6.09
TC1400008865.hg.1	11.36	10.01	2.549	up	0.0206931	rorvaw	Transcript Identified by AceView	other	chr14	-	rorvaw.aAug10-unspliced	31809834	31810573	6	NA	NA	rorvaw.aAug10-unspliced	Ace View	Transcript Identified by AceView	chr14	11.61	11.22	11.41	11.2	11.37	9.81	8.63	10.22
TC1900009710.hg.1	9.54	8.21	2.514	up	0.00313717	T168793	Transcript identified by MiTranscriptome	lncrna	chr19	-	T168793	11939100	11940963	6	NA	NA	T168793	miTranscriptome	Transcript identified by MiTranscriptome	chr19	10.19	8.74	9.65	9.59	8.74	7.69	7.97	8.44
TC0400012262.hg.1	18.83	17.51	2.497	up	0.0146972	NONHSAT099020.2	Non-coding transcript identified by NONCODE	lncRNA	chr4	-	NONHSAT099020.2	159123633	159123684	6	NA	NA	NONHSAT099020.2	NONCODE	Non-coding transcript identified by NONCODE	chr4	19.49	17.82	19.73	18.28	17.94	16.87	17.67	17.57
TC1200010158.hg.1	7.37	6.06	2.479	up	0.00361457	KRAS	Kirsten rat sarcoma viral oncogene homolog	coding	chr12	-	NM_004985	25204789	25250936	10	12p12.1	3845	NM_004985	RefSeq	Homo sapiens Kirsten rat sarcoma viral oncogene homolog (KRAS), transcript variant b, mRNA.	chr12	7.33	7.21	8.31	6.62	6.34	6.03	5.64	6.23
TC2000008224.hg.1	7.58	6.27	2.479	up	0.00341002	AL353193.1	havana:known chromosome:GRCh38:20:3465177:3465444:-1 gene:ENSG00000225116 gene_biotype:processed_pseudogene transcript_biotype:processed_pseudogene	processed_pseudogene	chr20	-	ENST00000421444	3465177	3465444	10	NA	NA	ENST00000421444	ENSEMBL	havana:known chromosome:GRCh38:20:3465177:3465444:-1 gene:ENSG00000225116 gene_biotype:processed_pseudogene transcript_biotype:processed_pseudogene	chr20	7.56	7.7	7.37	7.68	7.3	6.29	5.61	5.86
TC0300011393.hg.1	7.9	6.59	2.479	up	4.32231e-05	pornobo	Transcript Identified by AceView	other	chr3	-	pornobo.aAug10-unspliced	64620006	64620971	6	NA	NA	pornobo.aAug10-unspliced	Ace View	Transcript Identified by AceView	chr3	7.87	7.97	7.9	7.85	6.78	6.82	6.62	6.15
TC0500012722.hg.1	7.04	5.74	2.462	up	0.01522	T292701	Transcript identified by MiTranscriptome	lncrna	chr5	-	T292701	166683442	166684487	6	NA	NA	T292701	miTranscriptome	Transcript identified by MiTranscriptome	chr5	7.44	6.37	8.18	6.17	5.16	5.94	6.03	5.84
TC0100015397.hg.1	5.91	4.61	2.462	up	0.0131122	CD58	CD58 molecule	coding	chr1	-	NM_001144822	116514534	116571093	10	1p13	965	NM_001144822	RefSeq	Homo sapiens CD58 molecule (CD58), transcript variant 2, mRNA.	chr1	6.17	5.94	6.9	4.62	4.81	4.84	4.54	4.24
TC0800008515.hg.1	10.48	9.18	2.462	up	0.0117149	sworveeby	Transcript Identified by AceView	other	chr8	+	sworveeby.aAug10-unspliced	106794198	106795663	6	NA	NA	sworveeby.aAug10-unspliced	Ace View	Transcript Identified by AceView	chr8	10.77	10.27	9.59	11.29	9.58	9.87	8.6	8.65
TC0100006707.hg.1	9.57	8.27	2.462	up	0.00665823	CAMTA1	calmodulin binding transcription activator 1	coding	chr1	+	NM_001195563	6785324	7769706	10	1p36.31-p36.23	23261	NM_001195563	RefSeq	Homo sapiens calmodulin binding transcription activator 1 (CAMTA1), transcript variant 2, mRNA.	chr1	8.77	9.41	10.54	9.57	8.1	8.11	7.92	8.94
TC0700008351.hg.1	6.1	4.8	2.462	up	0.00197897	GNG11	guanine nucleotide binding protein (G protein), gamma 11	coding	chr7	+	NM_004126	93921699	93928610	10	7q21	2791	NM_004126	RefSeq	Homo sapiens guanine nucleotide binding protein (G protein), gamma 11 (GNG11), mRNA.	chr7	5.5	6.5	6.76	5.65	4.86	4.49	4.71	5.14
TC0800008120.hg.1	5.75	4.45	2.462	up	0.0015922	LRRCC1	leucine rich repeat and coiled-coil centrosomal protein 1	coding	chr8	+	NM_033402	85107088	85146079	10	8q21.2	85444	NM_033402	RefSeq	Homo sapiens leucine rich repeat and coiled-coil centrosomal protein 1 (LRRCC1), mRNA.	chr8	5.44	5.28	6.42	5.85	5.05	4.31	4.22	4.21
TC0500011038.hg.1	9.63	8.33	2.462	up	0.000228237	gywuby	Transcript Identified by AceView	other	chr5	-	gywuby.aAug10	70756876	70760579	6	NA	NA	gywuby.aAug10	Ace View	Transcript Identified by AceView	chr5	9.71	9.58	9.73	9.51	8.21	7.76	8.63	8.71
TC0X00006981.hg.1	5.94	4.65	2.445	up	0.00730115	T373218	Transcript identified by MiTranscriptome	lncrna	chrX	+	T373218	39197653	39205637	6	NA	NA	T373218	miTranscriptome	Transcript identified by MiTranscriptome	chrX	6.69	5.12	5.43	6.52	4.96	4.59	4.14	4.91
TC0400010827.hg.1	9.04	7.76	2.428	up	0.0160374	neeswobu	Transcript Identified by AceView	other	chr4	-	neeswobu.aAug10-unspliced	61757664	61758289	6	NA	NA	neeswobu.aAug10-unspliced	Ace View	Transcript Identified by AceView	chr4	9.25	8.75	9.25	8.9	7.77	8.47	6.37	8.44
TC1900006925.hg.1	8.08	6.8	2.428	up	0.0109842	T167770	Transcript identified by MiTranscriptome	lncrna	chr19	+	T167770	9175565	9176132	6	NA	NA	T167770	miTranscriptome	Transcript identified by MiTranscriptome	chr19	8.03	9.11	6.97	8.23	7.06	6.46	7.13	6.53
TC0300008215.hg.1	8.74	7.47	2.412	up	0.0143435	T247310	Transcript identified by MiTranscriptome	lncrna	chr3	+	T247310	104019684	104022190	6	NA	NA	T247310	miTranscriptome	Transcript identified by MiTranscriptome	chr3	9.14	8.22	9.18	8.42	7.77	8.17	6.22	7.71
TC0500012989.hg.1	6.34	5.07	2.412	up	0.00334663	FAM153A.vbAug10-unspliced	Transcript Identified by AceView, Entrez Gene ID(s) 285596	other	chr5	-	FAM153A.vbAug10-unspliced	177715388	177715984	6	NA	NA	FAM153A.vbAug10-unspliced	Ace View	Transcript Identified by AceView, Entrez Gene ID(s) 285596	chr5	6.91	6.16	6.31	5.97	5.38	4.31	4.91	5.69
TC0200014946.hg.1	17.31	16.05	2.395	up	0.0233668	T203104	Transcript identified by MiTranscriptome	tucp	chr2	-	T203104	173529899	173530982	6	NA	NA	T203104	miTranscriptome	Transcript identified by MiTranscriptome	chr2	18.13	16.74	17.62	16.75	16.8	16.37	14.82	16.2
TC0300006666.hg.1	7.47	6.21	2.395	up	0.0161988	shyderbo	Transcript Identified by AceView	other	chr3	+	shyderbo.aAug10-unspliced	14101746	14102376	6	NA	NA	shyderbo.aAug10-unspliced	Ace View	Transcript Identified by AceView	chr3	7.15	7.32	8.54	6.87	6.35	6.39	5.23	6.85
TC0X00009836.hg.1	6.59	5.33	2.395	up	0.00792118	SPIN3	spindlin family, member 3	coding	chrX	-	NM_001010862	56976370	56995555	10	Xp11.21	169981	NM_001010862	RefSeq	Homo sapiens spindlin family, member 3 (SPIN3), transcript variant 1, mRNA.	chrX	6.62	6.2	7.69	5.86	5.65	4.87	5.27	5.51
TC0X00009603.hg.1	7.25	5.99	2.395	up	0.0040913	SSX9	synovial sarcoma, X breakpoint 9	pseudo	chrX	-	NR_073393	48296816	48306179	10	Xp11.23	280660	NR_073393	RefSeq	Homo sapiens synovial sarcoma, X breakpoint 9 (SSX9), non-coding RNA.	chrX	7.39	7.58	7.16	6.88	5.46	5.62	5.89	6.99
TC0400010546.hg.1	8.97	7.71	2.395	up	0.00172757	T263974	Transcript identified by MiTranscriptome	tucp	chr4	-	T263974	41903403	41905748	6	NA	NA	T263974	miTranscriptome	Transcript identified by MiTranscriptome	chr4	9.17	8.79	8.45	9.47	8.26	7.45	7.26	7.89
TC0300011256.hg.1	6.08	4.82	2.395	up	0.00168519	FAM208A	family with sequence similarity 208, member A	coding	chr3	-	NM_001112736	56620132	56683237	10	3p14.3	23272	NM_001112736	RefSeq	Homo sapiens family with sequence similarity 208, member A (FAM208A), transcript variant 1, mRNA.	chr3	5.63	6.75	5.91	6.01	4.57	4.74	4.53	5.42
TC0X00008527.hg.1	16.46	15.2	2.395	up	0.00110893	bleylee	Transcript Identified by AceView	other	chrX	+	bleylee.aAug10	136202023	136202757	6	NA	NA	bleylee.aAug10	Ace View	Transcript Identified by AceView	chrX	16.89	15.82	16.81	16.31	15.48	14.78	15.32	15.23
TC0300011655.hg.1	12.02	10.77	2.378	up	0.022933	jorspaby	Transcript Identified by AceView	other	chr3	-	jorspaby.aAug10-unspliced	81525186	81526048	6	NA	NA	jorspaby.aAug10-unspliced	Ace View	Transcript Identified by AceView	chr3	12.27	11.48	12.53	11.81	10.86	11.25	9.37	11.59
TC1700009205.hg.1	10.75	9.5	2.378	up	0.00735199	T156703	Transcript identified by MiTranscriptome	lncrna	chr17	+	T156703	81879906	81887908	9	NA	NA	T156703	miTranscriptome	Transcript identified by MiTranscriptome	chr17	11.4	10.11	11.06	10.44	9.94	9.97	8.68	9.41
TC0600006667.hg.1	5.87	4.63	2.362	up	0.0290676	NONHSAT107014	Non-coding transcript identified by NONCODE	lncRNA	chr6	+	NONHSAT107014	3213327	3213420	6	NA	NA	NONHSAT107014	NONCODE	Non-coding transcript identified by NONCODE	chr6	6.27	6.26	6.28	4.67	4.67	3.53	5.47	4.84
TC1400008262.hg.1	6.63	5.39	2.362	up	0.0159953	NONHSAT168954.1	Non-coding transcript identified by NONCODE	lncRNA	chr14	+	NONHSAT168954.1	100997653	100997724	6	NA	NA	NONHSAT168954.1	NONCODE	Non-coding transcript identified by NONCODE	chr14	6.75	6.9	6.15	6.73	4.66	6.55	5.73	4.61
TC0500011243.hg.1	9.28	8.04	2.362	up	0.00179056	AC093270.4	Y RNA [Source:RFAM;Acc:RF00019]	misc_RNA	chr5	-	ENST00000364639	79562745	79562846	10	NA	NA	ENST00000364639	ENSEMBL	Y RNA [Source:RFAM;Acc:RF00019]	chr5	8.82	9.57	9.14	9.57	7.53	8.39	7.67	8.55
TC0X00007869.hg.1	6.29	5.06	2.346	up	0.0172562	sherboy	Transcript Identified by AceView	other	chrX	+	sherboy.aAug10-unspliced	95429461	95429965	6	NA	NA	sherboy.aAug10-unspliced	Ace View	Transcript Identified by AceView	chrX	5.79	5.31	7.36	6.69	5.43	4.64	4.89	5.3
TC0800008225.hg.1	7.6	6.38	2.329	up	0.0350662	MIR8084	NA	Precursor_microRNA	chr8	+	NR_107051	93029751	93029839	10	NA	NA	NR_107051	RefSeq	Homo sapiens microRNA 8084 (MIR8084), microRNA.	chr8	8.71	6.44	8.03	7.22	5.92	6.11	7.31	6.19
TC0600009269.hg.1	6.76	5.54	2.329	up	0.0269896	smeysparbu	Transcript Identified by AceView	other	chr6	+	smeysparbu.aAug10-unspliced	118504009	118504742	6	NA	NA	smeysparbu.aAug10-unspliced	Ace View	Transcript Identified by AceView	chr6	8.17	6.13	6.39	6.34	5.9	5.06	5.12	6.1
TC1000009129.hg.1	7.34	6.12	2.329	up	0.00589177	T049753	Transcript identified by MiTranscriptome	lncrna	chr10	+	T049753	121672411	121700260	10	NA	NA	T049753	miTranscriptome	Transcript identified by MiTranscriptome	chr10	7.6	7.27	7.66	6.82	6.95	5.34	5.91	6.28
TC2000008934.hg.1	11.65	10.43	2.329	up	0.000777903	T216572	Transcript identified by MiTranscriptome	lncrna	chr20	-	T216572	34554491	34555362	6	NA	NA	T216572	miTranscriptome	Transcript identified by MiTranscriptome	chr20	11.98	11.28	11.9	11.45	10.93	10.36	9.97	10.47
TC0600006809.hg.1	6.92	5.7	2.329	up	0.000747582	seysporbu	Transcript Identified by AceView	other	chr6	+	seysporbu.aAug10-unspliced	5449009	5449206	6	NA	NA	seysporbu.aAug10-unspliced	Ace View	Transcript Identified by AceView	chr6	7.06	7.03	7.22	6.38	5.9	6.04	5.21	5.64
TC1100011786.hg.1	7.18	5.97	2.313	up	0.0087503	NONHSAT023344.2	Non-coding transcript identified by NONCODE	lncRNA	chr11	-	NONHSAT023344.2	82572009	82592130	9	NA	NA	NONHSAT023344.2	NONCODE	Non-coding transcript identified by NONCODE	chr11	6.73	7.02	8.09	6.89	5.6	5.46	6.7	6.14
TC0100008807.hg.1	7.19	5.98	2.313	up	0.00224596	NEXN	nexilin (F actin binding protein)	coding	chr1	+	NM_001172309	77888513	77943895	10	1p31.1	91624	NM_001172309	RefSeq	Homo sapiens nexilin (F actin binding protein) (NEXN), transcript variant 2, mRNA.	chr1	7.5	7.41	7.05	6.78	6.29	5.3	5.83	6.51
TC1900010688.hg.1	13.26	12.06	2.297	up	0.0467375	kloyjer	Transcript Identified by AceView	other	chr19	-	kloyjer.aAug10-unspliced	40041446	40042103	6	NA	NA	kloyjer.aAug10-unspliced	Ace View	Transcript Identified by AceView	chr19	13.25	12.63	14.11	13.05	12.79	12.28	10.48	12.69
TC0200014657.hg.1	8.54	7.34	2.297	up	0.0318036	T201278	Transcript identified by MiTranscriptome	lncrna	chr2	-	T201278	154912537	154953576	6	NA	NA	T201278	miTranscriptome	Transcript identified by MiTranscriptome	chr2	8.41	7.71	9.68	8.37	7.52	7.86	6.23	7.77
TC2100008171.hg.1	9.83	8.63	2.297	up	0.0266816	LCA5L	Leber congenital amaurosis 5-like	coding	chr21	-	NM_152505	39405844	39445805	10	21q22.2	150082	NM_152505	RefSeq	Homo sapiens Leber congenital amaurosis 5-like (LCA5L), mRNA.	chr21	9.37	9.72	10.35	9.89	9.77	7.42	8.33	8.99
TC0400008053.hg.1	8.91	7.71	2.297	up	0.0238943	AFF1	AF4/FMR2 family, member 1	coding	chr4	+	NM_001166693	86935002	87141054	10	4q21	4299	NM_001166693	RefSeq	Homo sapiens AF4/FMR2 family, member 1 (AFF1), transcript variant 1, mRNA.	chr4	7.82	9.02	9.26	9.54	7.15	7.39	7.54	8.76
TC0X00007077.hg.1	7.94	6.74	2.297	up	0.0140791	NONHSAT136784	Non-coding transcript identified by NONCODE	lncRNA	chrX	+	NONHSAT136784	44885505	44885565	6	NA	NA	NONHSAT136784	NONCODE	Non-coding transcript identified by NONCODE	chrX	7.28	7.64	8.69	8.15	6.7	7.47	5.82	6.96
TC0600006681.hg.1	6.52	5.32	2.297	up	0.00164314	NONHSAT107094	Non-coding transcript identified by NONCODE	lncRNA	chr6	+	NONHSAT107094	3379241	3379320	6	NA	NA	NONHSAT107094	NONCODE	Non-coding transcript identified by NONCODE	chr6	6.46	6.74	6.19	6.67	5.15	5.33	4.77	6.04
TC0600007845.hg.1	12.47	11.28	2.282	up	0.0421442	AL121715.1	Y RNA [Source:RFAM;Acc:RF00019]	misc_RNA	chr6	+	ENST00000516055	36672838	36672944	10	NA	NA	ENST00000516055	ENSEMBL	Y RNA [Source:RFAM;Acc:RF00019]	chr6	12.07	12.29	12.22	13.29	11.51	12.06	9.73	11.82
TC0700012716.hg.1	10.32	9.13	2.282	up	0.0260586	NONHSAT123540.2	Non-coding transcript identified by NONCODE	lncRNA	chr7	-	NONHSAT123540.2	136244446	136244534	6	NA	NA	NONHSAT123540.2	NONCODE	Non-coding transcript identified by NONCODE	chr7	9.66	11.53	9.53	10.58	9.12	8.52	9.15	9.75
TC0100017848.hg.1	13.08	11.89	2.282	up	0.0254399	snersobu	Transcript Identified by AceView	other	chr1	-	snersobu.aAug10-unspliced	236191306	236191667	6	NA	NA	snersobu.aAug10-unspliced	Ace View	Transcript Identified by AceView	chr1	13.73	12.34	13.09	13.17	12.39	11.2	11.1	12.88
TC0800007992.hg.1	6.32	5.13	2.282	up	0.0222044	NR_031744	Homo sapiens microRNA 2052 (MIR2052), microRNA.	Precursor_microRNA	chr8	+	NR_031744	74705693	74705747	10	NA	NA	NR_031744	RefSeq	Homo sapiens microRNA 2052 (MIR2052), microRNA.	chr8	6.96	5.96	6.48	5.87	6.41	4.42	4.87	4.83
TC0200007712.hg.1	7.71	6.52	2.282	up	0.00666461	PEX13	peroxisomal biogenesis factor 13	coding	chr2	+	NM_002618	61017225	61051990	10	2p16.1	5194	NM_002618	RefSeq	Homo sapiens peroxisomal biogenesis factor 13 (PEX13), mRNA.	chr2	7.68	7.1	8.63	7.45	6.69	5.88	6.65	6.84
TC0100009315.hg.1	6.02	4.83	2.282	up	0.00217257	lnc-NBPF6-4:1	Transcript Originally Identified by LNCipedia, alternate transcript name: NONHSAT004973	lncRNA	chr1	+	lnc-NBPF6-4:1	108050419	108052354	10	NA	NA	lnc-NBPF6-4:1	lncRNAWiki	Transcript Originally Identified by LNCipedia, alternate transcript name: NONHSAT004973	chr1	5.64	5.74	6.07	6.61	4.45	5.29	4.48	5.11
TC0X00006479.hg.1	8.87	7.68	2.282	up	0.000792322	nyma	Transcript Identified by AceView	other	chrX	+	nyma.aAug10	2706382	2707334	6	NA	NA	nyma.aAug10	Ace View	Transcript Identified by AceView	chrX	9.03	8.78	8.94	8.71	7.33	7.26	7.88	8.27
TC0Y00006478.hg.1	8.87	7.68	2.282	up	0.000792322	pawby	Transcript Identified by AceView	other	chrY	+	pawby.aAug10	2706382	2707334	6	NA	NA	pawby.aAug10	Ace View	Transcript Identified by AceView	chrY	9.03	8.78	8.94	8.71	7.33	7.26	7.88	8.27
TC0800007493.hg.1	6.43	5.24	2.282	up	0.000223041	T343195	Transcript identified by MiTranscriptome	lncrna	chr8	+	T343195	46064029	46068237	6	NA	NA	T343195	miTranscriptome	Transcript identified by MiTranscriptome	chr8	6.17	6.71	6.76	6.09	5.4	5.37	5.08	5.11
TC0700008406.hg.1	13.01	11.83	2.266	up	0.0172257	AC084368.1	havana:known chromosome:GRCh38:7:96306810:96306874:1 gene:ENSG00000275834 gene_biotype:processed_pseudogene transcript_biotype:processed_pseudogene	processed_pseudogene	chr7	+	ENST00000620935	96306810	96306874	10	NA	NA	ENST00000620935	ENSEMBL	havana:known chromosome:GRCh38:7:96306810:96306874:1 gene:ENSG00000275834 gene_biotype:processed_pseudogene transcript_biotype:processed_pseudogene	chr7	12.47	13.26	13.38	12.94	12.15	12.07	10.57	12.52
TC1500010729.hg.1	7.2	6.02	2.266	up	0.00832344	SERF2	small EDRK-rich factor 2	coding	chr15	+	NM_001018108	43777087	43796089	10	15q15.3	10169	NM_001018108	RefSeq	Homo sapiens small EDRK-rich factor 2 (SERF2), transcript variant 3, mRNA.	chr15	7.04	7.32	7.63	6.79	6.21	5.54	5.39	6.95
TC2200008058.hg.1	8.5	7.32	2.266	up	0.00177207	chr22_21154082_21156260	circRNA transcript identified by Guo, et al. on chr22 from 21154082-21156260 on Hg19	Circle RNA	chr22	-	chr22_21154082_21156260	20799794	20801972	6	NA	NA	chr22_21154082_21156260	Guo	circRNA transcript identified by Guo, et al. on chr22 from 21154082-21156260 on Hg19	chr22	8.81	8.05	8.74	8.39	6.78	7.1	7.83	7.57
TC0400010358.hg.1	8.88	7.7	2.266	up	0.00107073	T262957	Transcript identified by MiTranscriptome	lncrna	chr4	-	T262957	31257529	31259503	6	NA	NA	T262957	miTranscriptome	Transcript identified by MiTranscriptome	chr4	8.42	9.11	9.44	8.57	7.94	7.44	7.88	7.54
TC1800006658.hg.1	9.79	8.62	2.25	up	0.0376462	RNA5SP450	RNA, 5S ribosomal pseudogene 450 (from HGNC RNA5SP450)	rRNA	chr18	+	uc060nih.1	9923920	9924021	10	NA	NA	uc060nih.1	UCSC Genes	5S ribosomal pseudogene 450 [Source:HGNC Symbol;Acc:HGNC:43350]	chr18	8.29	10.41	10.13	10.33	8.78	9.3	8.1	8.3
TC0400011194.hg.1	9.32	8.15	2.25	up	0.0209179	nosnaby.bAug10-unspliced	Transcript Identified by AceView	other	chr4	-	nosnaby.bAug10-unspliced	83122012	83122457	6	NA	NA	nosnaby.bAug10-unspliced	Ace View	Transcript Identified by AceView	chr4	8.72	8.84	10.57	9.15	7.97	8.8	7.64	8.19
TC1800007985.hg.1	6.88	5.71	2.25	up	0.00980432	RNU6-916P	RNA, U6 small nuclear 916, pseudogene (from HGNC RNU6-916P)	snRNA	chr18	-	uc060ndb.1	6936912	6937020	10	NA	NA	uc060ndb.1	UCSC Genes	RNA, U6 small nuclear 916, pseudogene [Source:HGNC Symbol;Acc:HGNC:47879]	chr18	6.97	6.45	6.84	7.27	5	6.27	5.11	6.45
TC1400008709.hg.1	7.29	6.12	2.25	up	0.00452998	AL049829.1	havana:known chromosome:GRCh38:14:23229961:23230116:-1 gene:ENSG00000240131 gene_biotype:processed_pseudogene transcript_biotype:processed_pseudogene	processed_pseudogene	chr14	-	ENST00000465411	23229961	23230116	10	NA	NA	ENST00000465411	ENSEMBL	havana:known chromosome:GRCh38:14:23229961:23230116:-1 gene:ENSG00000240131 gene_biotype:processed_pseudogene transcript_biotype:processed_pseudogene	chr14	7.78	7.41	7.27	6.71	5.32	6.37	6.5	6.31
TC1200009995.hg.1	10.14	8.97	2.25	up	0.00425653	RNA5SP353	RNA, 5S ribosomal pseudogene 353 (from HGNC RNA5SP353)	rRNA	chr12	-	uc058llb.1	13440884	13441001	10	NA	NA	uc058llb.1	UCSC Genes	5S ribosomal pseudogene 353 [Source:HGNC Symbol;Acc:HGNC:43253]	chr12	9.4	10.77	10.03	10.38	8.43	9.29	9.21	8.94
TC0100014329.hg.1	6.07	4.9	2.25	up	0.00290188	fleyferbu	Transcript Identified by AceView	other	chr1	-	fleyferbu.aAug10-unspliced	57611147	57611719	6	NA	NA	fleyferbu.aAug10-unspliced	Ace View	Transcript Identified by AceView	chr1	6.16	5.98	5.87	6.25	5.06	5.68	4.26	4.62
TC0600008620.hg.1	9.48	8.32	2.235	up	0.0161614	nirime	Transcript Identified by AceView	other	chr6	+	nirime.aAug10-unspliced	79580101	79580673	6	NA	NA	nirime.aAug10-unspliced	Ace View	Transcript Identified by AceView	chr6	9.23	9.44	10	9.26	7.79	9.57	7.81	8.11
TC0200015968.hg.1	19.45	18.29	2.235	up	0.0037293	AC009973.1	AC009973.1 (from geneSymbol)	Precursor_microRNA	chr2	-	uc061tht.1	229993870	229993921	10	NA	NA	uc061tht.1	UCSC Genes	N/A	chr2	19.93	18.63	19.93	19.29	18.48	17.98	18.21	18.48
TC0600013857.hg.1	6.58	5.42	2.235	up	0.00222079	T315125	Transcript identified by MiTranscriptome	lncrna	chr6	-	T315125	165689997	165690306	6	NA	NA	T315125	miTranscriptome	Transcript identified by MiTranscriptome	chr6	6.9	6.09	7.25	6.09	5.37	5.53	5.27	5.53
TC1600010057.hg.1	11.29	10.14	2.219	up	0.0416171	NONHSAT173790.1	Non-coding transcript identified by NONCODE	lncRNA	chr16	-	NONHSAT173790.1	32332244	32334600	4	NA	NA	NONHSAT173790.1	NONCODE	Non-coding transcript identified by NONCODE	chr16	11.13	11.28	11.13	11.63	10.98	9.74	8.74	11.12
TC0300006880.hg.1	6.73	5.58	2.219	up	0.0347391	T239409	Transcript identified by MiTranscriptome	lncrna	chr3	+	T239409	27377668	27379171	6	NA	NA	T239409	miTranscriptome	Transcript identified by MiTranscriptome	chr3	7.09	7.02	5.58	7.24	6.67	5.3	4.86	5.51
TC0800011806.hg.1	6.39	5.24	2.219	up	0.0323412	NONHSAT129111.2	Non-coding transcript identified by NONCODE	lncRNA	chr8	-	NONHSAT129111.2	129495842	129495943	6	NA	NA	NONHSAT129111.2	NONCODE	Non-coding transcript identified by NONCODE	chr8	5.92	5.74	7.4	6.5	6.07	4.46	5.71	4.73
TC1400009781.hg.1	7.2	6.05	2.219	up	0.0205686	T107860	Transcript identified by MiTranscriptome	lncrna	chr14	-	T107860	77394806	77395032	6	NA	NA	T107860	miTranscriptome	Transcript identified by MiTranscriptome	chr14	7.34	6.31	8.25	6.89	5.94	6.76	5.89	5.63
TC0400009595.hg.1	15.39	14.24	2.219	up	0.0183197	AC138781.1	AC138781.1 (from geneSymbol)	Precursor_microRNA	chr4	+	uc063bqh.1	188207839	188207890	10	NA	NA	uc063bqh.1	UCSC Genes	N/A	chr4	16.26	14.65	15.75	14.89	14.62	13.51	14.71	14.13
TC1800008306.hg.1	6.96	5.81	2.219	up	0.0131337	ploror	Transcript Identified by AceView	other	chr18	-	ploror.aAug10	24326774	24330505	6	NA	NA	ploror.aAug10	Ace View	Transcript Identified by AceView	chr18	7.45	7.28	6.51	6.61	5.3	5.35	5.74	6.86
TC0200007655.hg.1	7.53	6.38	2.219	up	0.0115384	NONHSAT070834	Non-coding transcript identified by NONCODE	lncRNA	chr2	+	NONHSAT070834	57432340	57446059	10	NA	NA	NONHSAT070834	lncRNAWiki	Non-coding transcript identified by NONCODE	chr2	7.45	7.74	8.15	6.76	6.82	5.53	6.74	6.45
TC1300009716.hg.1	6.14	4.99	2.219	up	0.00720607	T098665	Transcript identified by MiTranscriptome	lncrna	chr13	-	T098665	106749474	106754254	6	NA	NA	T098665	miTranscriptome	Transcript identified by MiTranscriptome	chr13	5.48	5.97	6.67	6.45	4.79	4.62	5.8	4.76
TC0X00009695.hg.1	7.51	6.36	2.219	up	0.00321289	LINC01496	long intergenic non-protein coding RNA 1496	ncRNA	chrX	-	NR_110654	51499909	51511005	10	Xp11.22	102723426	NR_110654	RefSeq	Homo sapiens long intergenic non-protein coding RNA 1496 (LINC01496), long non-coding RNA.	chrX	7.89	7.18	7.97	7.02	6.44	6.33	5.81	6.85
TC0300012328.hg.1	6.99	5.84	2.219	up	0.00214475	norborbu	Transcript Identified by AceView	other	chr3	-	norborbu.aAug10	128012974	128030013	6	NA	NA	norborbu.aAug10	Ace View	Transcript Identified by AceView	chr3	6.54	7.52	7.23	6.66	6.1	6.17	5.41	5.7
TC0X00006569.hg.1	11.27	10.13	2.204	up	0.0370776	padey	Transcript Identified by AceView	other	chrX	+	padey.aAug10-unspliced	8554554	8555018	6	NA	NA	padey.aAug10-unspliced	Ace View	Transcript Identified by AceView	chrX	10.25	11.6	12.22	11.02	10.79	9.66	9.39	10.7
TC0200008186.hg.1	7.67	6.53	2.204	up	0.0250551	borabo	Transcript Identified by AceView	other	chr2	+	borabo.aAug10-unspliced	81487116	81487828	6	NA	NA	borabo.aAug10-unspliced	Ace View	Transcript Identified by AceView	chr2	8.42	6.72	7.93	7.61	7.07	6.75	5.5	6.79
TC0600014162.hg.1	6.24	5.1	2.204	up	0.00520897	TSTD3	thiosulfate sulfurtransferase (rhodanese)-like domain containing 3	coding	chr6	+	NM_001195131	99520693	99566974	10	6q16.2	100130890	NM_001195131	RefSeq	Homo sapiens thiosulfate sulfurtransferase (rhodanese)-like domain containing 3 (TSTD3), mRNA.	chr6	6.4	5.32	6.56	6.67	4.76	5.02	5.07	5.54
TC0400011642.hg.1	11.6	10.46	2.204	up	0.00316717	chorklawby	Transcript Identified by AceView	other	chr4	-	chorklawby.aAug10-unspliced	113428346	113429098	6	NA	NA	chorklawby.aAug10-unspliced	Ace View	Transcript Identified by AceView	chr4	11.94	10.98	11.81	11.67	10.57	9.77	10.68	10.81
TC0X00008655.hg.1	6.69	5.55	2.204	up	0.00287386	CXorf51A	chromosome X open reading frame 51A	coding	chrX	+	NM_001144064	146809784	146810411	10	Xq27.3	100129239	NM_001144064	RefSeq	Homo sapiens chromosome X open reading frame 51A (CXorf51A), mRNA.	chrX	6.75	6.89	6.69	6.44	5.6	4.8	5.55	6.25
TC0X00008852.hg.1	6.55	5.41	2.204	up	0.00239355	lufy	Transcript Identified by AceView	other	chrX	+	lufy.aAug10-unspliced	154628502	154629001	6	NA	NA	lufy.aAug10-unspliced	Ace View	Transcript Identified by AceView	chrX	6.86	6.21	6.87	6.28	5.32	5.63	4.79	5.91
TC0200012700.hg.1	6.72	5.58	2.204	up	0.000645993	RP11-444A22.1	Non-coding transcript identified by NONCODE	lncRNA	chr2	-	RP11-444A22.1	60204099	60206520	10	NA	NA	RP11-444A22.1	lncRNAWiki	Non-coding transcript identified by NONCODE	chr2	6.85	6.89	6.91	6.22	5.76	5.74	5.12	5.71
TC1200010332.hg.1	6.07	4.93	2.204	up	0.000379379	AC084824.3	havana:known chromosome:GRCh38:12:32692504:32692848:-1 gene:ENSG00000257643 gene_biotype:processed_pseudogene transcript_biotype:processed_pseudogene	processed_pseudogene	chr12	-	ENST00000548906	32692504	32692848	10	NA	NA	ENST00000548906	ENSEMBL	havana:known chromosome:GRCh38:12:32692504:32692848:-1 gene:ENSG00000257643 gene_biotype:processed_pseudogene transcript_biotype:processed_pseudogene	chr12	6.14	6.34	5.82	5.99	5.17	4.82	4.48	5.23
TC1200009082.hg.1	8.32	7.18	2.204	up	0.000158029	RNA5SP374	RNA, 5S ribosomal pseudogene 374 (from HGNC RNA5SP374)	rRNA	chr12	+	uc058two.1	118829681	118829805	10	NA	NA	uc058two.1	UCSC Genes	5S ribosomal pseudogene 374 [Source:HGNC Symbol;Acc:HGNC:43274]	chr12	8.4	8.2	8	8.69	7.27	7.12	6.98	7.34
TC0400011210.hg.1	13.51	12.38	2.189	up	0.0452552	AC021192.1	Y RNA [Source:RFAM;Acc:RF00019]	misc_RNA	chr4	-	ENST00000364763	83636196	83636290	10	NA	NA	ENST00000364763	ENSEMBL	Y RNA [Source:RFAM;Acc:RF00019]	chr4	12.95	13.14	13.51	14.43	12.86	13.26	11.09	12.32
TC0300008164.hg.1	7.36	6.23	2.189	up	0.0244283	reebawbo	Transcript Identified by AceView	other	chr3	+	reebawbo.aAug10-unspliced	101332560	101333105	6	NA	NA	reebawbo.aAug10-unspliced	Ace View	Transcript Identified by AceView	chr3	6.58	6.99	8.33	7.52	6.22	5.47	7	6.22
TC1200010517.hg.1	8.3	7.17	2.189	up	0.0231669	yanemi	Transcript Identified by AceView	other	chr12	-	yanemi.aAug10-unspliced	46191740	46194605	6	NA	NA	yanemi.aAug10-unspliced	Ace View	Transcript Identified by AceView	chr12	8.65	7.49	9.38	7.68	7.75	6.83	7.05	7.06
TC0400012827.hg.1	5.25	4.12	2.189	up	0.00997645	BANK1	B-cell scaffold protein with ankyrin repeats 1	coding	chr4	+	ENST00000502990	101411286	101427640	10	4q24	55024	ENST00000502990	ENSEMBL	B-cell scaffold protein with ankyrin repeats 1 [gene_biotype:protein_coding transcript_biotype:processed_transcript]	chr4	5.51	4.85	5.56	5.1	4.16	3.28	4.02	5.04
TC0X00007252.hg.1	6.58	5.45	2.189	up	0.00786939	T374780	Transcript identified by MiTranscriptome	lncrna	chrX	+	T374780	50452998	50463997	6	NA	NA	T374780	miTranscriptome	Transcript identified by MiTranscriptome	chrX	6.9	6.25	7.12	6.05	6.13	5.19	4.84	5.64
TC0700008170.hg.1	6.36	5.23	2.189	up	0.00687084	NONHSAT253488.1	Non-coding transcript identified by NONCODE	lncRNA	chr7	+	NONHSAT253488.1	79452402	79452468	6	NA	NA	NONHSAT253488.1	NONCODE	Non-coding transcript identified by NONCODE	chr7	6.95	6.58	6.15	5.75	5.58	5.58	4.49	5.28
TC1500006615.hg.1	5.05	3.92	2.189	up	0.00610378	flawter	Transcript Identified by AceView	other	chr15	+	flawter.aAug10-unspliced	25345568	25346695	6	NA	NA	flawter.aAug10-unspliced	Ace View	Transcript Identified by AceView	chr15	4.54	5.13	5.86	4.68	4.32	3.99	3.37	4.02
TC0100017953.hg.1	7.7	6.57	2.189	up	0.00590482	T034033	Transcript identified by MiTranscriptome	lncrna	chr1	-	T034033	242015856	242035165	9	NA	NA	T034033	miTranscriptome	Transcript identified by MiTranscriptome	chr1	7.55	6.95	8.6	7.69	6.66	6.28	6.57	6.76
TC0100010032.hg.1	7.84	6.72	2.173	up	0.0423387	S100A9	S100 calcium binding protein A9	coding	chr1	+	NM_002965	153357854	153361027	10	1q21	6280	NM_002965	RefSeq	Homo sapiens S100 calcium binding protein A9 (S100A9), mRNA.	chr1	6.92	8.15	8.5	7.79	6.6	6.15	6.12	8.02
TC0300008334.hg.1	6.83	5.71	2.173	up	0.027824	tiwamo	Transcript Identified by AceView	other	chr3	+	tiwamo.aAug10-unspliced	112004173	112004721	6	NA	NA	tiwamo.aAug10-unspliced	Ace View	Transcript Identified by AceView	chr3	6.54	6.24	7.89	6.66	6.68	5.48	5.05	5.65
TC1000010504.hg.1	7.09	5.97	2.173	up	0.0224507	jarspar	Transcript Identified by AceView	other	chr10	-	jarspar.aAug10-unspliced	45744531	45745579	6	NA	NA	jarspar.aAug10-unspliced	Ace View	Transcript Identified by AceView	chr10	7.74	7.14	7.69	5.8	5.58	6.24	6.18	5.89
TC0900006933.hg.1	9.02	7.9	2.173	up	0.0145933	slospoy	Transcript Identified by AceView	other	chr9	+	slospoy.aAug10-unspliced	31994934	31995770	6	NA	NA	slospoy.aAug10-unspliced	Ace View	Transcript Identified by AceView	chr9	9.75	8.94	8.58	8.81	8.76	8.07	7.11	7.65
TC0100018344.hg.1	8.38	7.26	2.173	up	0.00906305	LYPLAL1	lysophospholipase-like 1	coding	chr1	+	NM_001300769	219173831	219212865	10	1q41	127018	NM_001300769	RefSeq	Homo sapiens lysophospholipase-like 1 (LYPLAL1), transcript variant 2, mRNA.	chr1	8.09	9.15	8.15	8.14	7.19	6.81	6.94	8.1
TC0700008597.hg.1	7.86	6.74	2.173	up	0.00200577	CUX1	cut-like homeobox 1	coding	chr7	+	NM_001202543	101815904	102283958	10	7q22.1	1523	NM_001202543	RefSeq	Homo sapiens cut-like homeobox 1 (CUX1), transcript variant 4, mRNA.	chr7	7.48	8.39	7.93	7.63	7.12	6.2	6.76	6.89
TC0300013361.hg.1	14.14	13.02	2.173	up	0.00135586	loymarbu	Transcript Identified by AceView	other	chr3	-	loymarbu.aAug10	183938317	183940257	6	NA	NA	loymarbu.aAug10	Ace View	Transcript Identified by AceView	chr3	14.64	13.77	14.36	13.79	13.37	12.91	12.68	13.11
TC0800011588.hg.1	6.45	5.33	2.173	up	9.17267e-05	sweewubu	Transcript Identified by AceView	other	chr8	-	sweewubu.aAug10-unspliced	118012315	118012817	6	NA	NA	sweewubu.aAug10-unspliced	Ace View	Transcript Identified by AceView	chr8	6.29	6.21	6.74	6.54	5.14	5.4	5.45	5.31
TC0600006656.hg.1	6.86	5.75	2.158	up	0.041311	NONHSAT106968.2	Non-coding transcript identified by NONCODE	lncRNA	chr6	+	NONHSAT106968.2	3098275	3098338	6	NA	NA	NONHSAT106968.2	NONCODE	Non-coding transcript identified by NONCODE	chr6	8.33	6.17	7.06	5.89	5.61	5.66	5.79	5.94
TC0100014190.hg.1	18.77	17.66	2.158	up	0.0227373	AL589663.1	AL589663.1 (from geneSymbol)	Precursor_microRNA	chr1	-	uc057gnc.1	51900920	51900971	10	NA	NA	uc057gnc.1	UCSC Genes	N/A	chr1	19.38	17.8	19.47	18.45	18.21	17.28	17.17	17.99
TC1100011278.hg.1	13.01	11.9	2.158	up	0.0136385	AP001107.1	Homo sapiens cDNA FLJ43423 fis, clone OCBBF2026981, weakly similar to alpha 1C adrenergic receptor isoform 2. (from mRNA AK125412)	lncRNA	chr11	-	ENST00000501708.1	66269832	66278525	10	NA	NA	ENST00000501708.1	lncRNAWiki	N/A	chr11	13.24	12.26	14.02	12.53	12.17	12.08	11.52	11.83
TC0100011608.hg.1	7.42	6.31	2.158	up	0.0132194	T030498	Transcript identified by MiTranscriptome	lncrna	chr1	+	T030498	217422405	217426260	6	NA	NA	T030498	miTranscriptome	Transcript identified by MiTranscriptome	chr1	7.45	6.72	8.4	7.13	6.66	5.8	6.67	6.13
TC0300007510.hg.1	7.66	6.55	2.158	up	0.00363673	T243638	Transcript identified by MiTranscriptome	lncrna	chr3	+	T243638	53084046	53088850	6	NA	NA	T243638	miTranscriptome	Transcript identified by MiTranscriptome	chr3	7.79	7.68	7.6	7.57	6.67	6.68	5.69	7.17
TC0100012200.hg.1	7.85	6.74	2.158	up	0.00254285	SDCCAG8	serologically defined colon cancer antigen 8	coding	chr1	+	NM_006642	243256005	243500092	10	1q43	10806	NM_006642	RefSeq	Homo sapiens serologically defined colon cancer antigen 8 (SDCCAG8), mRNA.	chr1	7.87	7.45	8.31	7.77	7.15	6.63	6.13	7.05
TC0X00006723.hg.1	5.26	4.15	2.158	up	0.00155119	CDKL5	cyclin-dependent kinase-like 5	coding	chrX	+	NM_001037343	18425583	18653629	10	Xp22	6792	NM_001037343	RefSeq	Homo sapiens cyclin-dependent kinase-like 5 (CDKL5), transcript variant II, mRNA.	chrX	5.96	5.16	5.13	4.79	4.31	4.06	3.96	4.29
TC0X00011049.hg.1	7.15	6.05	2.144	up	0.0314286	MIR514B	NA	Precursor_microRNA	chrX	-	NR_036173	147250151	147250230	10	Xq27.3	100422847	NR_036173	RefSeq	Homo sapiens microRNA 514b (MIR514B), microRNA.	chrX	6.91	6.57	8.29	6.83	6.68	5.33	5.64	6.54
TC0700010439.hg.1	6.45	5.35	2.144	up	0.0200147	lygleeby	Transcript Identified by AceView	other	chr7	-	lygleeby.aAug10-unspliced	22163545	22164121	6	NA	NA	lygleeby.aAug10-unspliced	Ace View	Transcript Identified by AceView	chr7	5.35	6.61	6.97	6.86	4.73	5.58	5.19	5.91
TC0200015426.hg.1	6.14	5.04	2.144	up	0.0158025	pergybu	Transcript Identified by AceView	other	chr2	-	pergybu.aAug10-unspliced	201405091	201405433	6	NA	NA	pergybu.aAug10-unspliced	Ace View	Transcript Identified by AceView	chr2	6.22	5.58	6.01	6.74	5.89	5.03	5.09	4.17
TC0700008650.hg.1	6.19	5.09	2.144	up	0.0114415	FAM185A	family with sequence similarity 185, member A	coding	chr7	+	NM_001145268	102748952	102809225	10	7q22.1	222234	NM_001145268	RefSeq	Homo sapiens family with sequence similarity 185, member A (FAM185A), transcript variant 1, mRNA.	chr7	5.84	6.11	6.81	6.01	4.45	4.61	5.45	5.86
TC1400006622.hg.1	12.97	11.87	2.144	up	0.0101104	TRAJ59	T cell receptor alpha joining 59 (non-functional)	TR_J_gene	chr14	+	OTTHUMT00000410939	22476553	22476606	10	14q11	28696	OTTHUMT00000410939	Havana transcript	T cell receptor alpha joining 59 (non-functional)[gene_biotype:TR_gene transcript_biotype:TR_gene]	chr14	12.44	13.16	13.83	12.47	12.11	12.08	11.24	12.04
TC0200010403.hg.1	7.18	6.08	2.144	up	0.00312416	jawgeybo	Transcript Identified by AceView	other	chr2	+	jawgeybo.aAug10-unspliced	199962922	199963446	6	NA	NA	jawgeybo.aAug10-unspliced	Ace View	Transcript Identified by AceView	chr2	7.21	6.51	7.76	7.24	6.49	5.75	5.9	6.16
TC1700010803.hg.1	7	5.9	2.144	up	0.0026724	T148339	Transcript identified by MiTranscriptome	lncrna	chr17	-	T148339	43909283	43909541	6	NA	NA	T148339	miTranscriptome	Transcript identified by MiTranscriptome	chr17	7.4	6.8	7.17	6.62	6.19	6.23	5.94	5.22
TC1600009347.hg.1	11.98	10.88	2.144	up	0.00149507	RNA5SP403	RNA, 5S ribosomal pseudogene 403 [gene_biotype:rRNA transcript_biotype:rRNA]	rRNA	chr16	-	ENST00000363598	9564390	9564497	10	NA	NA	ENST00000363598	ENSEMBL	RNA, 5S ribosomal pseudogene 403 [gene_biotype:rRNA transcript_biotype:rRNA]	chr16	11.48	12.22	11.83	12.41	11.17	11.04	10.87	10.45
TC1100008444.hg.1	7.07	5.97	2.144	up	0.00127016	klawploy	Transcript Identified by AceView	other	chr11	+	klawploy.aAug10-unspliced	74902408	74902817	6	NA	NA	klawploy.aAug10-unspliced	Ace View	Transcript Identified by AceView	chr11	7.33	7.32	7.08	6.53	5.92	5.6	5.98	6.39
TC0X00007598.hg.1	5.64	4.55	2.129	up	0.0412069	T376285	Transcript identified by MiTranscriptome	lncrna	chrX	+	T376285	72731107	72737954	9	NA	NA	T376285	miTranscriptome	Transcript identified by MiTranscriptome	chrX	6.28	5.7	5.27	5.32	3.98	3.94	4.29	6
TC0100009990.hg.1	8.68	7.59	2.129	up	0.00884396	feygawbu	Transcript Identified by AceView	other	chr1	+	feygawbu.aAug10-unspliced	152293510	152294285	6	NA	NA	feygawbu.aAug10-unspliced	Ace View	Transcript Identified by AceView	chr1	8.77	8.71	8.79	8.46	8.1	8.15	6.58	7.54
TC0100011877.hg.1	8.92	7.83	2.129	up	0.00839292	RNA5SP19	RNA, 5S ribosomal pseudogene 19 (from HGNC RNA5SP19)	rRNA	chr1	+	uc057qfc.1	228555793	228555901	10	NA	NA	uc057qfc.1	UCSC Genes	5S ribosomal pseudogene 19 [Source:HGNC Symbol;Acc:HGNC:42587]	chr1	8.05	9.09	8.97	9.56	7.62	8.28	7.44	7.98
TC1500009334.hg.1	5.79	4.7	2.129	up	0.00714539	T116322	Transcript identified by MiTranscriptome	lncrna	chr15	-	T116322	48104788	48105806	6	NA	NA	T116322	miTranscriptome	Transcript identified by MiTranscriptome	chr15	5.87	5.17	6.71	5.4	4.52	4.96	4.64	4.7
TC0500008867.hg.1	7.36	6.27	2.129	up	0.00690591	VTRNA1-1	vault RNA 1-1	ncRNA	chr5	+	NR_026703	140711275	140711373	10	5q31.3	56664	NR_026703	RefSeq	Homo sapiens vault RNA 1-1 (VTRNA1-1), vault RNA.	chr5	6.66	7.84	7.99	6.94	6.15	6.12	6.16	6.65
TC0800008569.hg.1	7.53	6.44	2.129	up	0.00551379	T349623	Transcript identified by MiTranscriptome	lncrna	chr8	+	T349623	111892274	111901888	6	NA	NA	T349623	miTranscriptome	Transcript identified by MiTranscriptome	chr8	7.39	7.14	8.2	7.38	5.77	6.84	6.74	6.42
TC1000012310.hg.1	6.06	4.97	2.129	up	0.00206757	vanuby	Transcript Identified by AceView	other	chr10	-	vanuby.aAug10-unspliced	131189192	131189871	6	NA	NA	vanuby.aAug10-unspliced	Ace View	Transcript Identified by AceView	chr10	5.81	5.55	6.41	6.48	4.82	5.26	4.62	5.19
TC2200008198.hg.1	11.76	10.67	2.129	up	0.000567071	AP000350.1:105448..105575:rfam	5S ribosomal RNA	coding	chr22	-	AP000350.1:105448..105575:rfam	23911404	23911531	10	NA	NA	AP000350.1:105448..105575:rfam	RNACentral	5S ribosomal RNA	chr22	11.63	11.76	11.64	11.99	10.54	10.8	10.22	11.11
TC0300009194.hg.1	6.58	5.49	2.129	up	0.000559594	SUCNR1	succinate receptor 1	coding	chr3	+	NM_033050	151873643	151884619	10	3q25.1	56670	NM_033050	RefSeq	Homo sapiens succinate receptor 1 (SUCNR1), mRNA.	chr3	6.83	6.74	6.24	6.49	5.42	5.07	5.65	5.8
TC0X00009608.hg.1	7.7	6.62	2.114	up	0.0464821	SSX4B	synovial sarcoma, X breakpoint 4B	coding	chrX	-	ENST00000595235	48402078	48411910	10	Xp11.23	548313	ENST00000595235	ENSEMBL	synovial sarcoma, X breakpoint 4B [gene_biotype:protein_coding transcript_biotype:protein_coding]	chrX	8.7	7.82	7.56	6.7	6.66	5.59	6.93	7.3
TC1800008211.hg.1	8.78	7.7	2.114	up	0.044251	huhuma	Transcript Identified by AceView	other	chr18	-	huhuma.aAug10-unspliced	15290450	15290973	6	NA	NA	huhuma.aAug10-unspliced	Ace View	Transcript Identified by AceView	chr18	9.01	8.87	9.17	8.05	9.08	7.25	6.89	7.6
TC1000010063.hg.1	6.51	5.43	2.114	up	0.0360188	smorslaw	Transcript Identified by AceView	other	chr10	-	smorslaw.aAug10-unspliced	24543573	24547699	6	NA	NA	smorslaw.aAug10-unspliced	Ace View	Transcript Identified by AceView	chr10	7.12	5.77	6.95	6.22	5.94	5.78	4.19	5.8
TC0500009382.hg.1	7.2	6.12	2.114	up	0.0240366	soyskeeby.bAug10-unspliced	Transcript Identified by AceView	other	chr5	+	soyskeeby.bAug10-unspliced	169891465	169891995	6	NA	NA	soyskeeby.bAug10-unspliced	Ace View	Transcript Identified by AceView	chr5	6.61	6.67	8.43	7.1	6.33	6.57	5.74	5.83
TC0100013269.hg.1	6.71	5.63	2.114	up	0.0194918	skokubo	Transcript Identified by AceView	other	chr1	-	skokubo.aAug10-unspliced	23073066	23074254	6	NA	NA	skokubo.aAug10-unspliced	Ace View	Transcript Identified by AceView	chr1	6.27	5.98	7.9	6.71	5.65	5.98	5.31	5.58
TC0800011220.hg.1	13.95	12.87	2.114	up	0.0146923	skodaby	Transcript Identified by AceView	other	chr8	-	skodaby.aAug10-unspliced	98503445	98503945	6	NA	NA	skodaby.aAug10-unspliced	Ace View	Transcript Identified by AceView	chr8	14.25	13.9	13.95	13.7	12.9	13.12	11.79	13.68
TC0600013638.hg.1	7.93	6.85	2.114	up	0.0139948	T313985	Transcript identified by MiTranscriptome	lncrna	chr6	-	T313985	154992122	154992706	6	NA	NA	T313985	miTranscriptome	Transcript identified by MiTranscriptome	chr6	8.1	7.64	8.69	7.29	6.16	6.64	7.3	7.29
TC0800010899.hg.1	6.72	5.64	2.114	up	0.00791669	AC036214.2	RP11-26J3.3 (from geneSymbol)	lncRNA	chr8	-	ENST00000606512.1	79956366	79957383	10	NA	NA	ENST00000606512.1	lncRNAWiki	N/A	chr8	7.43	6.06	6.52	6.86	5.14	5.52	6.16	5.74
TC0X00008115.hg.1	6.57	5.49	2.114	up	0.00624168	hana	Transcript Identified by AceView	other	chrX	+	hana.aAug10-unspliced	110229529	110232889	6	NA	NA	hana.aAug10-unspliced	Ace View	Transcript Identified by AceView	chrX	7	6.58	6.64	6.05	5.62	4.73	5.56	6.06
TC1200011240.hg.1	9.78	8.7	2.114	up	0.00611356	wykoby	Transcript Identified by AceView	other	chr12	-	wykoby.aAug10-unspliced	70261834	70262981	6	NA	NA	wykoby.aAug10-unspliced	Ace View	Transcript Identified by AceView	chr12	9.61	9.13	10.21	10.16	8.98	8.34	8.28	9.18
TC1200008881.hg.1	14.84	13.76	2.114	up	0.00375109	goytybo	Transcript Identified by AceView	other	chr12	+	goytybo.aAug10	111575690	111577000	6	NA	NA	goytybo.aAug10	Ace View	Transcript Identified by AceView	chr12	15.4	14.08	14.92	14.97	13.98	13.8	13.37	13.89
TC1200008070.hg.1	5.04	3.96	2.114	up	0.00213884	klornee	Transcript Identified by AceView	other	chr12	+	klornee.aAug10-unspliced	67029582	67029837	6	NA	NA	klornee.aAug10-unspliced	Ace View	Transcript Identified by AceView	chr12	5.31	5.48	4.7	4.65	3.77	3.68	3.95	4.44
TC1700008990.hg.1	9.08	8	2.114	up	0.000329294	leyno	Transcript Identified by AceView	other	chr17	+	leyno.aAug10-unspliced	77114160	77114867	6	NA	NA	leyno.aAug10-unspliced	Ace View	Transcript Identified by AceView	chr17	9.25	8.8	9.39	8.88	8.12	8.14	7.67	8.07
TC0700012393.hg.1	6.69	5.62	2.099	up	0.0337869	T331957	Transcript identified by MiTranscriptome	lncrna	chr7	-	T331957	119083907	119093556	6	NA	NA	T331957	miTranscriptome	Transcript identified by MiTranscriptome	chr7	6.29	7.39	7.56	5.53	5.5	5.59	5.36	6.05
TC0500010465.hg.1	13.16	12.09	2.099	up	0.0204176	NONHSAT205595.1	Non-coding transcript identified by NONCODE	lncRNA	chr5	-	NONHSAT205595.1	34302780	34302892	6	NA	NA	NONHSAT205595.1	NONCODE	Non-coding transcript identified by NONCODE	chr5	13.16	12.4	14.17	12.89	12.12	11.44	12.54	12.26
TC1600006857.hg.1	6.77	5.7	2.099	up	0.0151957	NONHSAT140472	Non-coding transcript identified by NONCODE	lncRNA	chr16	+	NONHSAT140472	9623069	9625095	10	NA	NA	NONHSAT140472	lncRNAWiki	Non-coding transcript identified by NONCODE	chr16	6.83	6.32	7.01	6.92	6.17	4.8	6.48	5.33
TC1700010812.hg.1	7.54	6.47	2.099	up	0.0125396	RNU6-131P	RNA, U6 small nuclear 131, pseudogene (from HGNC RNU6-131P)	snRNA	chr17	-	uc060fwv.1	44135883	44135989	10	NA	NA	uc060fwv.1	UCSC Genes	RNA, U6 small nuclear 131, pseudogene [Source:HGNC Symbol;Acc:HGNC:47094]	chr17	8.08	7.18	7.49	7.41	6.01	7.27	5.8	6.81
TC0X00008282.hg.1	6.13	5.06	2.099	up	0.00689154	T379485	Transcript identified by MiTranscriptome	lncrna	chrX	+	T379485	120590542	120590866	6	NA	NA	T379485	miTranscriptome	Transcript identified by MiTranscriptome	chrX	6.33	5.76	6.55	5.88	5.32	5.09	4.25	5.59
TC0300013103.hg.1	6.73	5.66	2.099	up	0.00449598	RPL22L1	ribosomal protein L22-like 1	coding	chr3	-	NM_001099645	170864875	170870483	10	3q26.2	200916	NM_001099645	RefSeq	Homo sapiens ribosomal protein L22-like 1 (RPL22L1), mRNA.	chr3	7.22	6.25	7.2	6.25	5.86	5.2	5.8	5.76
TC0600006723.hg.1	6.48	5.42	2.085	up	0.0279278	NONHSAT107251	Non-coding transcript identified by NONCODE	lncRNA	chr6	+	NONHSAT107251	3943873	3943953	6	NA	NA	NONHSAT107251	NONCODE	Non-coding transcript identified by NONCODE	chr6	7.68	6.46	5.64	6.14	5.07	5.52	5.18	5.91
TC0X00006677.hg.1	6.87	5.81	2.085	up	0.0179194	GS1-594A7.3	uncharacterized LOC104798195	ncRNA	chrX	+	NR_126564	15602880	15621484	10	Xp22	104798195	NR_126564	RefSeq	Homo sapiens uncharacterized LOC104798195 (GS1-594A7.3), long non-coding RNA.	chrX	7.35	6.26	7.55	6.33	6.09	6.1	5.03	6.02
TC0X00006692.hg.1	6.32	5.26	2.085	up	0.0119078	T371848	Transcript identified by MiTranscriptome	lncrna	chrX	+	T371848	16541481	16560578	6	NA	NA	T371848	miTranscriptome	Transcript identified by MiTranscriptome	chrX	5.74	6.32	7.34	5.87	5.38	4.96	5.2	5.52
TC0500010792.hg.1	12.71	11.65	2.085	up	0.00703512	NONHSAT101525	Non-coding transcript identified by NONCODE	lncRNA	chr5	-	NONHSAT101525	56017424	56018051	10	NA	NA	NONHSAT101525	lncRNAWiki	Non-coding transcript identified by NONCODE	chr5	13.45	11.85	12.93	12.61	11.75	11.81	11.5	11.53
TC1200006919.hg.1	5.74	4.68	2.085	up	0.00494481	rargaby	Transcript Identified by AceView	other	chr12	+	rargaby.aAug10-unspliced	13819399	13819989	6	NA	NA	rargaby.aAug10-unspliced	Ace View	Transcript Identified by AceView	chr12	6.15	5.02	6.01	5.79	4.73	4.36	4.43	5.21
TC0200015695.hg.1	6.03	4.97	2.085	up	0.00434576	DIRC3	disrupted in renal carcinoma 3	ncRNA	chr2	-	NR_026597	217284019	217756593	10	2q35	729582	NR_026597	RefSeq	Homo sapiens disrupted in renal carcinoma 3 (DIRC3), long non-coding RNA.	chr2	6.09	5.99	6.41	5.61	4.77	4.35	5.23	5.53
TC1500010796.hg.1	6.86	5.8	2.085	up	0.00368438	SYNM	synemin, intermediate filament protein	coding	chr15	+	NM_015286	99105035	99135595	10	15q26.3	23336	NM_015286	RefSeq	Homo sapiens synemin, intermediate filament protein (SYNM), transcript variant B, mRNA.	chr15	6.84	6.59	7.25	6.75	6.35	5.16	5.64	6.07
TC1900007067.hg.1	6.45	5.39	2.085	up	0.00190502	ZNF136	zinc finger protein 136	coding	chr19	+	NM_003437	12163057	12189881	10	19p13.2	7695	NM_003437	RefSeq	Homo sapiens zinc finger protein 136 (ZNF136), mRNA.	chr19	6.43	6.4	6.11	6.86	5.23	5	5.97	5.37
TC0600006553.hg.1	7.6	6.54	2.085	up	0.00175306	NONHSAT106523.2	Non-coding transcript identified by NONCODE	lncRNA	chr6	+	NONHSAT106523.2	1607825	1607929	6	NA	NA	NONHSAT106523.2	NONCODE	Non-coding transcript identified by NONCODE	chr6	7.31	7.31	8.02	7.75	6.89	6.11	6.35	6.8
TC1100012990.hg.1	5.81	4.75	2.085	up	0.00163167	NR_131246	Homo sapiens MIR670 host gene (MIR670HG), long non-coding RNA.	lncRNA	chr11	+	NR_131246	43556436	43673382	10	NA	NA	NR_131246	RefSeq	Homo sapiens MIR670 host gene (MIR670HG), long non-coding RNA.	chr11	5.52	5.85	6.1	5.79	4.29	4.52	4.9	5.3
TC1700010296.hg.1	9.14	8.08	2.085	up	0.00128553	beychee	Transcript Identified by AceView	other	chr17	-	beychee.bAug10	30791434	30792368	6	NA	NA	beychee.bAug10	Ace View	Transcript Identified by AceView	chr17	8.94	9.42	9.48	8.74	8.23	7.79	8.45	7.84
TC1700012223.hg.1	8.11	7.05	2.085	up	0.00123531	SUZ12P1	SUZ12 polycomb repressive complex 2 subunit pseudogene 1	pseudo	chr17	+	NR_024187	30708696	30776987	10	17q11.2	440423	NR_024187	RefSeq	Homo sapiens SUZ12 polycomb repressive complex 2 subunit pseudogene 1 (SUZ12P1), non-coding RNA.	chr17	7.97	8.73	8	7.72	6.87	7.14	6.94	7.25
TC1500006567.hg.1	8.29	7.23	2.085	up	0.000285646	NONHSAT170541.1	Non-coding transcript identified by NONCODE	lncRNA	chr15	+	NONHSAT170541.1	24893747	24893848	6	NA	NA	NONHSAT170541.1	NONCODE	Non-coding transcript identified by NONCODE	chr15	8.49	8.33	8.51	7.85	7.44	7.16	7.21	7.11
TC0300009037.hg.1	11.42	10.37	2.071	up	0.0442695	bordarbu	Transcript Identified by AceView	other	chr3	+	bordarbu.aAug10-unspliced	142749942	142750566	6	NA	NA	bordarbu.aAug10-unspliced	Ace View	Transcript Identified by AceView	chr3	12.22	10.62	11.53	11.31	11.38	10.2	9.37	10.53
TC0300012100.hg.1	6.94	5.89	2.071	up	0.0301187	T248757	Transcript identified by MiTranscriptome	lncrna	chr3	-	T248757	117641616	117648752	6	NA	NA	T248757	miTranscriptome	Transcript identified by MiTranscriptome	chr3	7.22	6.23	7.2	7.11	6.86	4.84	5.95	5.92
TC0200009745.hg.1	5.1	4.05	2.071	up	0.0268865	kordo	Transcript Identified by AceView	other	chr2	+	kordo.aAug10-unspliced	157838302	157838827	6	NA	NA	kordo.aAug10-unspliced	Ace View	Transcript Identified by AceView	chr2	5.39	3.91	5.81	5.28	3.46	4.14	4.4	4.22
TC1900009636.hg.1	9.14	8.09	2.071	up	0.0224833	KRI1	KRI1 homolog	coding	chr19	-	NM_023008	10553078	10566037	10	19p13.2	65095	NM_023008	RefSeq	Homo sapiens KRI1 homolog (KRI1), mRNA.	chr19	9.1	8.53	10.22	8.71	8.45	7.52	7.93	8.47
TC0200009807.hg.1	7.89	6.84	2.071	up	0.0187966	klofarbu	Transcript Identified by AceView	other	chr2	+	klofarbu.aAug10-unspliced	161168045	161168523	6	NA	NA	klofarbu.aAug10-unspliced	Ace View	Transcript Identified by AceView	chr2	8.11	7.53	8.46	7.45	6.47	7.66	6.11	7.14
TC0800007802.hg.1	16.09	15.04	2.071	up	0.0185932	zaberby	Transcript Identified by AceView	other	chr8	+	zaberby.aAug10-unspliced	62801931	62802335	6	NA	NA	zaberby.aAug10-unspliced	Ace View	Transcript Identified by AceView	chr8	17.09	15.38	15.85	16.03	15.13	15.05	14.48	15.52
TC0X00007417.hg.1	11.63	10.58	2.071	up	0.0166734	tame	Transcript Identified by AceView	other	chrX	+	tame.aAug10-unspliced	57297323	57297889	6	NA	NA	tame.aAug10-unspliced	Ace View	Transcript Identified by AceView	chrX	12.59	11.37	11.36	11.19	10.37	10.97	9.95	11.02
TC0100013453.hg.1	8.04	6.99	2.071	up	0.00969273	AL109927.1	Homo sapiens PRO2047 mRNA, complete cds. (from mRNA AF118091)	coding	chr1	-	uc057dwv.1	27850574	27850744	10	NA	NA	uc057dwv.1	UCSC Genes	HCG2032222; PRO2047; Uncharacterized protein [Source:UniProtKB/TrEMBL;Acc:Q9UHS2]	chr1	8.37	7.35	7.86	8.6	7.05	7.64	6.63	6.63
TC0200007483.hg.1	7.37	6.32	2.071	up	0.00856843	sperklaw	Transcript Identified by AceView	other	chr2	+	sperklaw.aAug10	46828731	46833861	6	NA	NA	sperklaw.aAug10	Ace View	Transcript Identified by AceView	chr2	7.87	6.9	7.35	7.36	6.01	7.12	5.77	6.37
TC1500007202.hg.1	8.36	7.31	2.071	up	0.00642815	USP8	ubiquitin specific peptidase 8	coding	chr15	+	NM_001128610	50424377	50514419	10	15q21.2	9101	NM_001128610	RefSeq	Homo sapiens ubiquitin specific peptidase 8 (USP8), transcript variant 2, mRNA.	chr15	8.28	8.33	8.49	8.32	7.6	6.34	7.5	7.79
TC0200015367.hg.1	6.79	5.74	2.071	up	0.00593882	gugeybo	Transcript Identified by AceView	other	chr2	-	gugeybo.aAug10-unspliced	199615557	199616125	6	NA	NA	gugeybo.aAug10-unspliced	Ace View	Transcript Identified by AceView	chr2	7.44	6.5	7.07	6.16	5.62	5.64	5.48	6.21
TC0100014566.hg.1	5.37	4.32	2.071	up	0.00556419	ANKRD13C	ankyrin repeat domain 13C	coding	chr1	-	NM_030816	70259002	70354734	10	1p31.1	81573	NM_030816	RefSeq	Homo sapiens ankyrin repeat domain 13C (ANKRD13C), mRNA.	chr1	6.13	4.95	4.87	5.54	4.29	3.93	4.53	4.51
TC0100009333.hg.1	5.26	4.21	2.071	up	0.000752286	GPSM2	G-protein signaling modulator 2	coding	chr1	+	NM_013296	108875350	108934545	10	1p13.3	29899	NM_013296	RefSeq	Homo sapiens G-protein signaling modulator 2 (GPSM2), mRNA.	chr1	5.32	5.14	5.72	4.88	4.15	4.04	4.08	4.55
TC1500009366.hg.1	11.48	10.44	2.056	up	0.0443289	AC013452.1	Y RNA [Source:RFAM;Acc:RF00019]	misc_RNA	chr15	-	ENST00000363250	49137762	49137863	10	NA	NA	ENST00000363250	ENSEMBL	Y RNA [Source:RFAM;Acc:RF00019]	chr15	10.76	11.35	11.59	12.23	10.87	10.75	9.15	10.98
TC2100006857.hg.1	7.48	6.44	2.056	up	0.0405225	slermo	Transcript Identified by AceView	other	chr21	+	slermo.aAug10-unspliced	29245535	29246046	6	NA	NA	slermo.aAug10-unspliced	Ace View	Transcript Identified by AceView	chr21	7.82	7.38	7.59	7.13	6.58	7.21	5.02	6.95
TC0200011904.hg.1	9.02	7.98	2.056	up	0.0308472	RNA5SP86	RNA, 5S ribosomal pseudogene 86 (from HGNC RNA5SP86)	rRNA	chr2	-	uc061gyu.1	20401627	20401724	10	NA	NA	uc061gyu.1	UCSC Genes	5S ribosomal pseudogene 86 [Source:HGNC Symbol;Acc:HGNC:42884]	chr2	7.76	9.35	9.92	9.03	7.76	8.28	7.77	8.1
TC0100010341.hg.1	7.48	6.44	2.056	up	0.0290524	FCER1G	Fc fragment of IgE, high affinity I, receptor for; gamma polypeptide	coding	chr1	+	NM_004106	161215234	161220699	10	1q23	2207	NM_004106	RefSeq	Homo sapiens Fc fragment of IgE, high affinity I, receptor for; gamma polypeptide (FCER1G), mRNA.	chr1	6.92	7.59	8.5	6.93	6.12	5.85	6.67	7.13
TC0300010405.hg.1	13.31	12.27	2.056	up	0.0216233	karspeeby	Transcript Identified by AceView	other	chr3	-	karspeeby.aAug10-unspliced	15395606	15396879	6	NA	NA	karspeeby.aAug10-unspliced	Ace View	Transcript Identified by AceView	chr3	13.97	12.96	12.71	13.59	12.74	11.93	11.52	12.88
TC1100009005.hg.1	6.2	5.16	2.056	up	0.00738549	fawkley	Transcript Identified by AceView	other	chr11	+	fawkley.aAug10-unspliced	110451448	110452720	6	NA	NA	fawkley.aAug10-unspliced	Ace View	Transcript Identified by AceView	chr11	6.47	6.17	6.53	5.62	5.3	5.39	4.38	5.57
TC1200008214.hg.1	6.99	5.95	2.056	up	0.00604444	T082413	Transcript identified by MiTranscriptome	lncrna	chr12	+	T082413	74636379	74646464	6	NA	NA	T082413	miTranscriptome	Transcript identified by MiTranscriptome	chr12	7.18	6.36	7.69	6.72	6.17	5.94	5.54	6.15
TC0900010536.hg.1	5.27	4.23	2.056	up	0.00475932	T360926	Transcript identified by MiTranscriptome	lncrna	chr9	-	T360926	81111479	81140508	6	NA	NA	T360926	miTranscriptome	Transcript identified by MiTranscriptome	chr9	5.44	4.87	5.11	5.65	4.81	4.29	4.25	3.58
TC1100009030.hg.1	7.79	6.75	2.056	up	0.000443691	vyleeby	Transcript Identified by AceView	other	chr11	+	vyleeby.aAug10-unspliced	111665019	111665529	6	NA	NA	vyleeby.aAug10-unspliced	Ace View	Transcript Identified by AceView	chr11	8.05	7.62	7.65	7.83	6.74	7.07	6.35	6.85
TC1200007913.hg.1	7.78	6.75	2.042	up	0.0330403	T080885	Transcript identified by MiTranscriptome	lncrna	chr12	+	T080885	58286202	58288505	6	NA	NA	T080885	miTranscriptome	Transcript identified by MiTranscriptome	chr12	7.69	7.29	8.81	7.32	6.05	6.87	7.56	6.53
TC1200009099.hg.1	5.23	4.2	2.042	up	0.0261402	snubley	Transcript Identified by AceView	other	chr12	+	snubley.aAug10-unspliced	119504356	119506457	6	NA	NA	snubley.aAug10-unspliced	Ace View	Transcript Identified by AceView	chr12	4.18	5.81	5.72	5.2	4.19	4.88	4.04	3.69
TC0900006505.hg.1	7.58	6.55	2.042	up	0.0201629	tiyumu	Transcript Identified by AceView	other	chr9	+	tiyumu.aAug10-unspliced	3716051	3719874	6	NA	NA	tiyumu.aAug10-unspliced	Ace View	Transcript Identified by AceView	chr9	8.03	6.93	8.33	7.03	5.96	6.78	6.46	7.02
TC0600008866.hg.1	7.17	6.14	2.042	up	0.0201502	NONHSAT114050	Non-coding transcript identified by NONCODE	lncRNA	chr6	+	NONHSAT114050	95735446	95737477	10	NA	NA	NONHSAT114050	lncRNAWiki	Non-coding transcript identified by NONCODE	chr6	7.24	7.34	7.21	6.9	7.22	5.82	6.26	5.28
TC0X00011004.hg.1	6.97	5.94	2.042	up	0.0145358	T381040	Transcript identified by MiTranscriptome	lncrna	chrX	-	T381040	142750238	142754269	9	NA	NA	T381040	miTranscriptome	Transcript identified by MiTranscriptome	chrX	7.39	6.65	7.25	6.58	6.41	5.89	5.03	6.44
TC0500010803.hg.1	18.21	17.18	2.042	up	0.0114411	AC008391.1	AC008391.1 (from geneSymbol)	Precursor_microRNA	chr5	-	uc063dsv.1	56457038	56457138	10	NA	NA	uc063dsv.1	UCSC Genes	N/A	chr5	18.76	17.44	18.76	17.9	17.21	16.66	17.42	17.41
TC0900008868.hg.1	6.78	5.75	2.042	up	0.0102517	LOC100129352	Transcript Identified by AceView, Entrez Gene ID(s) 100129352	other	chr9	+	LOC100129352.aAug10-unspliced	128448706	128449476	6	NA	NA	LOC100129352.aAug10-unspliced	Ace View	Transcript Identified by AceView, Entrez Gene ID(s) 100129352	chr9	6.89	7.31	6.85	6.08	5.71	6.43	5.66	5.18
TC0600011589.hg.1	6.82	5.79	2.042	up	0.00916892	AL157372.1	AL157372.1 (from geneSymbol)	Precursor_microRNA	chr6	-	uc063nzx.1	34470790	34470929	10	NA	NA	uc063nzx.1	UCSC Genes	N/A	chr6	6.25	6.37	6.9	7.74	6.02	5.73	5.81	5.58
TC1100011897.hg.1	9.84	8.81	2.042	up	0.00787886	darflawbu	Transcript Identified by AceView	other	chr11	-	darflawbu.aAug10-unspliced	89076156	89076793	6	NA	NA	darflawbu.aAug10-unspliced	Ace View	Transcript Identified by AceView	chr11	10.55	9.68	9.68	9.45	9.14	8.52	8.29	9.28
TC0200015398.hg.1	8.19	7.16	2.042	up	0.00412478	AC005037.2	Y RNA [Source:RFAM;Acc:RF00019]	misc_RNA	chr2	-	ENST00000516950	200863152	200863247	10	NA	NA	ENST00000516950	ENSEMBL	Y RNA [Source:RFAM;Acc:RF00019]	chr2	8.06	7.89	8.76	8.03	6.95	7.22	6.72	7.74
TC1000008370.hg.1	7.66	6.63	2.042	up	0.00350509	NONHSAT015467	Non-coding transcript identified by NONCODE	lncRNA	chr10	+	NONHSAT015467	88093546	88093752	10	NA	NA	NONHSAT015467	lncRNAWiki	Non-coding transcript identified by NONCODE	chr10	7.77	7.1	8.13	7.66	6.64	6.85	6.09	6.94
TC1200011830.hg.1	9.18	8.15	2.042	up	0.00248166	hukare	Transcript Identified by AceView	other	chr12	-	hukare.aAug10-unspliced	107913979	107914290	6	NA	NA	hukare.aAug10-unspliced	Ace View	Transcript Identified by AceView	chr12	9.01	9.44	9.26	9	8.25	7.88	7.68	8.78
TC0900012173.hg.1	6.2	5.17	2.042	up	0.00168897	GARNL3	GTPase activating Rap/RanGAP domain-like 3	coding	chr9	+	NM_001286779	127245337	127393660	10	9q33.3	84253	NM_001286779	RefSeq	Homo sapiens GTPase activating Rap/RanGAP domain-like 3 (GARNL3), transcript variant 2, mRNA.	chr9	5.85	6	6.28	6.68	5.41	4.7	5.31	5.27
TC0300007557.hg.1	5.54	4.51	2.042	up	0.000607993	CCDC66	coiled-coil domain containing 66	coding	chr3	+	NM_001012506	56557156	56621820	10	3p14.3	285331	NM_001012506	RefSeq	Homo sapiens coiled-coil domain containing 66 (CCDC66), transcript variant 2, mRNA.	chr3	5.36	5.71	5.91	5.2	4.36	4.68	4.71	4.29
TC0X00008223.hg.1	5.33	4.3	2.042	up	0.000357928	WDR44	WD repeat domain 44	coding	chrX	+	NM_001184965	118346073	118449961	10	Xq24	54521	NM_001184965	RefSeq	Homo sapiens WD repeat domain 44 (WDR44), transcript variant 2, mRNA.	chrX	5.58	5.24	5.52	4.98	4.32	4.02	4.49	4.36
TC1200007340.hg.1	5.55	4.52	2.042	up	0.000261828	AC084373.1	havana:known chromosome:GRCh38:12:39170646:39170880:1 gene:ENSG00000270718 gene_biotype:processed_pseudogene transcript_biotype:processed_pseudogene	processed_pseudogene	chr12	+	ENST00000603311	39170646	39170880	10	NA	NA	ENST00000603311	ENSEMBL	havana:known chromosome:GRCh38:12:39170646:39170880:1 gene:ENSG00000270718 gene_biotype:processed_pseudogene transcript_biotype:processed_pseudogene	chr12	5.83	5.28	5.65	5.44	4.26	4.62	4.48	4.72
TC0700011782.hg.1	7.27	6.25	2.028	up	0.0456301	FAM133B	family with sequence similarity 133, member B	coding	chr7	-	NM_001040057	92560758	92590394	10	7q21.2	257415	NM_001040057	RefSeq	Homo sapiens family with sequence similarity 133, member B (FAM133B), transcript variant 2, mRNA.	chr7	7.63	7.66	7.17	6.61	6.16	5.6	5.7	7.56
TC0300009318.hg.1	8.88	7.86	2.028	up	0.0452768	T253346	Transcript identified by MiTranscriptome	lncrna	chr3	+	T253346	158770414	158771005	6	NA	NA	T253346	miTranscriptome	Transcript identified by MiTranscriptome	chr3	8.4	9.1	9.64	8.36	7.88	6.69	8.33	8.54
TC0300010722.hg.1	8.06	7.04	2.028	up	0.0349837	LRRFIP2	leucine rich repeat (in FLII) interacting protein 2	coding	chr3	-	NM_001134369	37052626	37183689	10	3p22.2	9209	NM_001134369	RefSeq	Homo sapiens leucine rich repeat (in FLII) interacting protein 2 (LRRFIP2), transcript variant 3, mRNA.	chr3	7.59	8.74	7.84	8.09	6.66	6.04	7.81	7.64
TC1700009591.hg.1	10.91	9.89	2.028	up	0.0334144	RNA5SP435	RNA, 5S ribosomal pseudogene 435 (from HGNC RNA5SP435)	rRNA	chr17	-	uc060aeg.1	6600944	6601051	10	NA	NA	uc060aeg.1	UCSC Genes	5S ribosomal pseudogene 435 [Source:HGNC Symbol;Acc:HGNC:43335]	chr17	9.59	11.21	11.31	11.52	9.59	10.25	10.11	9.6
TC1800007932.hg.1	8.44	7.42	2.028	up	0.0304241	meekey	Transcript Identified by AceView	other	chr18	-	meekey.aAug10-unspliced	3698224	3698816	6	NA	NA	meekey.aAug10-unspliced	Ace View	Transcript Identified by AceView	chr18	9.04	8.17	7.98	8.56	8.49	6.9	6.75	7.56
TC0800006712.hg.1	10.49	9.47	2.028	up	0.0262248	T338771	Transcript identified by MiTranscriptome	lncrna	chr8	+	T338771	10494766	10496769	6	NA	NA	T338771	miTranscriptome	Transcript identified by MiTranscriptome	chr8	10.36	10.45	10.6	10.57	9.76	8.2	10.28	9.64
TC0300011372.hg.1	8.18	7.16	2.028	up	0.0174956	UBL5P3	ubiquitin-like 5 pseudogene 3 [gene_biotype:processed_pseudogene transcript_biotype:processed_pseudogene]	processed_pseudogene	chr3	-	ENST00000475112	63203218	63203448	10	NA	NA	ENST00000475112	ENSEMBL	ubiquitin-like 5 pseudogene 3 [gene_biotype:processed_pseudogene transcript_biotype:processed_pseudogene]	chr3	8.26	8.28	8.26	7.92	6.48	6.76	8.27	7.14
TC1700010411.hg.1	7.28	6.26	2.028	up	0.0166411	NONHSAT053055	Non-coding transcript identified by NONCODE	lncRNA	chr17	-	NONHSAT053055	35054388	35054494	6	NA	NA	NONHSAT053055	NONCODE	Non-coding transcript identified by NONCODE	chr17	6.72	7.81	7.73	6.85	6.68	5.85	5.73	6.79
TC1700010574.hg.1	8.49	7.47	2.028	up	0.0153534	RNU6-233P	RNA, U6 small nuclear 233, pseudogene (from HGNC RNU6-233P)	snRNA	chr17	-	uc060eqy.1	39546104	39546244	10	NA	NA	uc060eqy.1	UCSC Genes	RNA, U6 small nuclear 233, pseudogene [Source:HGNC Symbol;Acc:HGNC:47196]	chr17	8.22	8.81	7.91	9.01	7.21	7	7.34	8.33
TC0200006679.hg.1	7.45	6.43	2.028	up	0.0144289	C2orf48	chromosome 2 open reading frame 48	coding	chr2	+	NM_182626	10141382	10211730	10	2p25.1	348738	NM_182626	RefSeq	Homo sapiens chromosome 2 open reading frame 48 (C2orf48), mRNA.	chr2	7.47	7.11	7.86	7.34	6.98	5.52	6.27	6.97
TC0100007901.hg.1	6.22	5.2	2.028	up	0.00640209	swykloy	Transcript Identified by AceView	other	chr1	+	swykloy.aAug10-unspliced	39191721	39192960	6	NA	NA	swykloy.aAug10-unspliced	Ace View	Transcript Identified by AceView	chr1	6.44	5.88	7	5.57	5.09	5.32	5.1	5.29
TC0300011028.hg.1	7.96	6.94	2.028	up	0.00290291	COL7A1	collagen, type VII, alpha 1	coding	chr3	-	NM_000094	48564073	48595267	10	3p21.1	1294	NM_000094	RefSeq	Homo sapiens collagen, type VII, alpha 1 (COL7A1), mRNA.	chr3	7.8	7.61	8.43	8.01	7.15	6.53	6.67	7.41
TC1000009127.hg.1	8.79	7.77	2.028	up	0.00246546	T049744	Transcript identified by MiTranscriptome	lncrna	chr10	+	T049744	121598984	121600888	6	NA	NA	T049744	miTranscriptome	Transcript identified by MiTranscriptome	chr10	8.67	8.51	9.41	8.55	7.56	7.99	7.47	8.06
TC0X00010834.hg.1	7.75	6.73	2.028	up	0.00218343	AL049792.1	havana:known chromosome:GRCh38:X:132130091:132131352:-1 gene:ENSG00000228819 gene_biotype:processed_pseudogene transcript_biotype:processed_pseudogene	processed_pseudogene	chrX	-	ENST00000424708	132130091	132131352	10	NA	NA	ENST00000424708	ENSEMBL	havana:known chromosome:GRCh38:X:132130091:132131352:-1 gene:ENSG00000228819 gene_biotype:processed_pseudogene transcript_biotype:processed_pseudogene	chrX	7.73	7.99	7.38	7.88	6.21	6.54	7.11	7.05
TC0400008736.hg.1	5.99	4.98	2.014	up	0.0408817	T271512	Transcript identified by MiTranscriptome	lncrna	chr4	+	T271512	133917975	133936150	6	NA	NA	T271512	miTranscriptome	Transcript identified by MiTranscriptome	chr4	6.99	6.16	5.9	4.89	5.01	5.04	4.34	5.52
TC0600013063.hg.1	6.77	5.76	2.014	up	0.0371066	tofla	Transcript Identified by AceView	other	chr6	-	tofla.aAug10	123307061	123309052	6	NA	NA	tofla.aAug10	Ace View	Transcript Identified by AceView	chr6	6.79	6.81	7.45	6.02	4.92	5.89	5.47	6.75
TC1800008389.hg.1	10.53	9.52	2.014	up	0.0268846	T160499	Transcript identified by MiTranscriptome	lncrna	chr18	-	T160499	31257281	31265364	6	NA	NA	T160499	miTranscriptome	Transcript identified by MiTranscriptome	chr18	10.8	10.11	10.21	11	10.15	9.37	8.47	10.07
TC1000008008.hg.1	7.6	6.59	2.014	up	0.0233567	chr10_74501479_74502031	circRNA transcript identified by Guo, et al. on chr10 from 74501479-74502031 on Hg19	Circle RNA	chr10	+	chr10_74501479_74502031	72741721	72742273	6	NA	NA	chr10_74501479_74502031	Guo	circRNA transcript identified by Guo, et al. on chr10 from 74501479-74502031 on Hg19	chr10	7.95	7.09	8.45	6.91	7.04	6.3	6.13	6.91
TC0400012406.hg.1	5.7	4.69	2.014	up	0.0188545	T274373	Transcript identified by MiTranscriptome	lncrna	chr4	-	T274373	170810386	170812239	6	NA	NA	T274373	miTranscriptome	Transcript identified by MiTranscriptome	chr4	6.15	5.46	6.28	4.93	4.55	5.08	5.12	4.02
TC1400006514.hg.1	7.28	6.27	2.014	up	0.0156206	T100342	Transcript identified by MiTranscriptome	lncrna	chr14	+	T100342	20360912	20362956	6	NA	NA	T100342	miTranscriptome	Transcript identified by MiTranscriptome	chr14	7.43	7.15	7.7	6.85	6.52	7.12	5.85	5.6
TC0Y00006930.hg.1	6.2	5.19	2.014	up	0.0144586	T382895	Transcript identified by MiTranscriptome	lncrna	chrY	-	T382895	3959275	3961151	6	NA	NA	T382895	miTranscriptome	Transcript identified by MiTranscriptome	chrY	6.14	6.1	6.01	6.55	5.65	4.44	4.73	5.95
TC1500010804.hg.1	12.7	11.69	2.014	up	0.0134452	NONHSAT051208.2	Non-coding transcript identified by NONCODE	lncRNA	chr15	+	NONHSAT051208.2	101756653	101756721	6	NA	NA	NONHSAT051208.2	NONCODE	Non-coding transcript identified by NONCODE	chr15	13.19	13.36	11.93	12.33	11.83	11.22	11.95	11.74
TC1500010813.hg.1	12.7	11.69	2.014	up	0.0134452	NONHSAT051208.2	Non-coding transcript identified by NONCODE	lncRNA	chr15	+	NONHSAT051208.2	101759531	101759599	6	NA	NA	NONHSAT051208.2	NONCODE	Non-coding transcript identified by NONCODE	chr15	13.19	13.36	11.93	12.33	11.83	11.22	11.95	11.74
TC1500010818.hg.1	12.7	11.69	2.014	up	0.0134452	NONHSAT051208.2	Non-coding transcript identified by NONCODE	lncRNA	chr15	+	NONHSAT051208.2	101760924	101760989	6	NA	NA	NONHSAT051208.2	NONCODE	Non-coding transcript identified by NONCODE	chr15	13.19	13.36	11.93	12.33	11.83	11.22	11.95	11.74
TC0400011860.hg.1	6.54	5.53	2.014	up	0.0132934	nawbawbo	Transcript Identified by AceView	other	chr4	-	nawbawbo.aAug10-unspliced	131805676	131806136	6	NA	NA	nawbawbo.aAug10-unspliced	Ace View	Transcript Identified by AceView	chr4	6.97	7.11	6.06	6.04	5.02	5.94	5.21	5.95
TC0600014228.hg.1	5.79	4.78	2.014	up	0.0123037	FAM217A	family with sequence similarity 217, member A	coding	chr6	-	NM_173563	4068359	4087344	10	6p25.2	222826	NM_173563	RefSeq	Homo sapiens family with sequence similarity 217, member A (FAM217A), mRNA.	chr6	5.98	5.47	6.56	5.13	5.21	4.28	4.76	4.86
TC2000007463.hg.1	6.89	5.88	2.014	up	0.0122143	NONHSAT079901	Non-coding transcript identified by NONCODE	lncRNA	chr20	+	NONHSAT079901	44658270	44658576	10	NA	NA	NONHSAT079901	lncRNAWiki	Non-coding transcript identified by NONCODE	chr20	6.88	6.55	7.6	6.55	5.46	6.49	5.36	6.19
TC1700006545.hg.1	14.41	13.4	2.014	up	0.0120986	AL450226.2	N/A	TEC	chr17	+	ENST00000622913	2255719	2256157	10	NA	NA	ENST00000622913	ENSEMBL	N/A	chr17	14.32	14.31	14.14	14.86	14.35	13.19	12.82	13.23
TC2100007956.hg.1	10.86	9.85	2.014	up	0.00768883	NONHSAT081722	Non-coding transcript identified by NONCODE	lncRNA	chr21	-	NONHSAT081722	32404367	32406126	10	NA	NA	NONHSAT081722	lncRNAWiki	Non-coding transcript identified by NONCODE	chr21	11.5	10.59	10.93	10.4	10.46	9.69	9.42	9.84
TC1800008743.hg.1	6.46	5.45	2.014	up	0.00418375	CCDC68	coiled-coil domain containing 68	coding	chr18	-	NM_001143829	54901509	54959508	10	18q21	80323	NM_001143829	RefSeq	Homo sapiens coiled-coil domain containing 68 (CCDC68), transcript variant 2, mRNA.	chr18	6.88	5.84	6.72	6.41	5.69	4.92	5.61	5.57
TC0400012974.hg.1	6.33	5.32	2.014	up	0.00304604	LOC100507639	uncharacterized LOC100507639	ncRNA	chr4	-	NR_121625	141319450	141333033	10	4q31.21	100507639	NR_121625	RefSeq	Homo sapiens uncharacterized LOC100507639 (LOC100507639), long non-coding RNA.	chr4	6.8	5.94	6.57	6.02	5.38	5.55	4.83	5.53
TC1200010262.hg.1	8.29	7.28	2.014	up	0.00212529	doblobu	Transcript Identified by AceView	other	chr12	-	doblobu.aAug10-unspliced	30545211	30545994	6	NA	NA	doblobu.aAug10-unspliced	Ace View	Transcript Identified by AceView	chr12	8.33	8.11	8.25	8.47	7.87	7.45	6.86	6.92
TC0500010557.hg.1	6.41	5.4	2.014	up	0.000784102	rorplerby	Transcript Identified by AceView	other	chr5	-	rorplerby.aAug10-unspliced	39395961	39397712	6	NA	NA	rorplerby.aAug10-unspliced	Ace View	Transcript Identified by AceView	chr5	6.6	6.23	6.54	6.26	5.78	5.12	5.61	5.1
TC0600013062.hg.1	6.08	5.07	2.014	up	0.00025012	TRDN	triadin	coding	chr6	-	NM_001251987	123216339	123637093	10	6q22.31	10345	NM_001251987	RefSeq	Homo sapiens triadin (TRDN), transcript variant 2, mRNA.	chr6	6.29	5.95	6.03	6.05	4.7	5.12	5.14	5.31
TC1200008107.hg.1	10.13	9.13	2	up	0.0466512	RAP1B	RAP1B, member of RAS oncogene family	coding	chr12	+	NM_001010942	68610839	68671901	10	12q14	5908	NM_001010942	RefSeq	Homo sapiens RAP1B, member of RAS oncogene family (RAP1B), transcript variant 2, mRNA.	chr12	9.17	10.99	10.34	10.01	8.64	8.48	9.46	9.93
TC0100016266.hg.1	6.76	5.76	2	up	0.0428137	vervoybo	Transcript Identified by AceView	other	chr1	-	vervoybo.aAug10-unspliced	165839245	165839818	6	NA	NA	vervoybo.aAug10-unspliced	Ace View	Transcript Identified by AceView	chr1	6.37	7.53	6.23	6.92	6.9	5.73	5.32	5.1
TC0X00009418.hg.1	5.36	4.36	2	up	0.0375355	tufar	Transcript Identified by AceView	other	chrX	-	tufar.aAug10	39776426	39776917	6	NA	NA	tufar.aAug10	Ace View	Transcript Identified by AceView	chrX	5.23	6.09	6.05	4.07	4.12	4.4	4.36	4.55
TC1700010302.hg.1	8.75	7.75	2	up	0.0340496	T145149	Transcript identified by MiTranscriptome	lncrna	chr17	-	T145149	30883432	30884726	6	NA	NA	T145149	miTranscriptome	Transcript identified by MiTranscriptome	chr17	9.05	8.36	8.78	8.8	8.21	6.85	7.18	8.76
TC0600009868.hg.1	6.18	5.18	2	up	0.029685	ARMT1	acidic residue methyltransferase 1	coding	chr6	+	NM_001286562	151452258	151470101	10	6q25.1	79624	NM_001286562	RefSeq	Homo sapiens acidic residue methyltransferase 1 (ARMT1), transcript variant 2, mRNA.	chr6	5.59	5.93	6.49	6.7	5.81	5.15	4.14	5.61
TC1000009657.hg.1	6.92	5.92	2	up	0.0145641	sposkor	Transcript Identified by AceView	other	chr10	-	sposkor.aAug10-unspliced	5101670	5101995	6	NA	NA	sposkor.aAug10-unspliced	Ace View	Transcript Identified by AceView	chr10	7.57	6.57	6.36	7.17	5.73	5.96	5.4	6.6
TC0900011798.hg.1	8.43	7.43	2	up	0.0143928	NONHSAT135246	Non-coding transcript identified by NONCODE	lncRNA	chr9	-	NONHSAT135246	132160569	132161942	10	NA	NA	NONHSAT135246	lncRNAWiki	Non-coding transcript identified by NONCODE	chr9	8.45	8.35	9.01	7.9	7.88	7.89	6.64	7.33
TC0500010185.hg.1	7.34	6.34	2	up	0.0117582	smagor	Transcript Identified by AceView	other	chr5	-	smagor.aAug10-unspliced	15628679	15629127	6	NA	NA	smagor.aAug10-unspliced	Ace View	Transcript Identified by AceView	chr5	7.53	7.36	6.73	7.72	6.63	6.95	6.12	5.64
TC0200012568.hg.1	5.36	4.36	2	up	0.0115081	moriro	Transcript Identified by AceView	other	chr2	-	moriro.aAug10-unspliced	51017522	51020491	6	NA	NA	moriro.aAug10-unspliced	Ace View	Transcript Identified by AceView	chr2	4.78	5.49	6.3	4.88	4.24	4.29	4.59	4.32
TC0X00007116.hg.1	8.27	7.27	2	up	0.0105481	RP2	retinitis pigmentosa 2 (X-linked recessive)	coding	chrX	+	NM_006915	46836912	46882358	10	Xp11.3	6102	NM_006915	RefSeq	Homo sapiens retinitis pigmentosa 2 (X-linked recessive) (RP2), mRNA.	chrX	8.51	7.95	8.46	8.14	7.96	6.43	7.19	7.5
TSUnmapped00000949.hg.1	8.77	7.77	2	up	0.00843127	URS00006E437A	5S ribosomal RNA	coding	NA	NA	URS00006E437A	NA	NA	10	NA	NA	URS00006E437A	RNACentral	5S ribosomal RNA	NA	8.45	9.19	8.49	8.93	7.13	8.43	7.96	7.57
TC0X00006722.hg.1	8.48	7.48	2	up	0.00624247	lnc-CDKL5-1:1	Transcript Originally Identified by LNCipedia, alternate transcript name: NONHSAT136416	lncRNA	chrX	+	lnc-CDKL5-1:1	18355180	18358690	10	NA	NA	lnc-CDKL5-1:1	lncRNAWiki	Transcript Originally Identified by LNCipedia, alternate transcript name: NONHSAT136416	chrX	8.61	8.46	8.95	7.92	7.48	6.97	7.38	8.08
TC0600006910.hg.1	19.25	18.25	2	up	0.00480143	AL138885.1	Sequence 411203 from Patent EP1572962. (from mRNA JD430179)	Precursor_microRNA	chr6	+	uc063lsz.1	10312350	10312458	10	NA	NA	uc063lsz.1	UCSC Genes	N/A	chr6	19.71	18.64	19.69	18.97	18.48	17.97	18.1	18.44
TC1000008509.hg.1	7	6	2	up	0.00465844	choylawby	Transcript Identified by AceView	other	chr10	+	choylawby.aAug10-unspliced	94944047	94944821	6	NA	NA	choylawby.aAug10-unspliced	Ace View	Transcript Identified by AceView	chr10	6.78	7.1	7.36	6.76	5.46	6.69	5.87	5.96
TC1400009109.hg.1	8.08	7.08	2	up	0.00122646	AL591767.1	RP11-831F12.2 (from geneSymbol)	lncRNA	chr14	-	ENST00000557160.1	49707667	49708792	10	NA	NA	ENST00000557160.1	lncRNAWiki	N/A	chr14	8.15	8.35	8.03	7.78	7.35	6.56	7.2	7.23
TC1700007853.hg.1	9.77	8.77	2	up	0.000318992	RNA5SP442	RNA, 5S ribosomal pseudogene 442 (from HGNC RNA5SP442)	rRNA	chr17	+	uc060fcs.1	41718154	41718260	10	NA	NA	uc060fcs.1	UCSC Genes	5S ribosomal pseudogene 442 [Source:HGNC Symbol;Acc:HGNC:43342]	chr17	9.55	9.72	10.01	9.78	8.83	9.07	8.69	8.5
TC1300008896.hg.1	6.42	5.43	1.986	up	0.0284771	T094372	Transcript identified by MiTranscriptome	coding	chr13	-	T094372	48535535	48544828	6	NA	NA	T094372	miTranscriptome	Transcript identified by MiTranscriptome	chr13	6.11	5.83	7.6	6.16	5.61	5.51	5.74	4.85
TC1200008975.hg.1	8.39	7.4	1.986	up	0.027465	T086953	Transcript identified by MiTranscriptome	lncrna	chr12	+	T086953	114546309	114547298	6	NA	NA	T086953	miTranscriptome	Transcript identified by MiTranscriptome	chr12	9.01	7.52	8.84	8.21	8.17	7.44	6.88	7.1
TC2000009232.hg.1	6.46	5.47	1.986	up	0.0189088	RNA5SP485	RNA, 5S ribosomal pseudogene 485 [gene_biotype:rRNA transcript_biotype:rRNA]	rRNA	chr20	-	ENST00000365053	45559758	45559876	10	NA	NA	ENST00000365053	ENSEMBL	RNA, 5S ribosomal pseudogene 485 [gene_biotype:rRNA transcript_biotype:rRNA]	chr20	7.06	6.53	6.37	5.89	5.55	5.7	4.58	6.06
TC1200012605.hg.1	5.94	4.95	1.986	up	0.0167241	LRMP	lymphoid-restricted membrane protein	coding	chr12	+	ENST00000555165	25021002	25038018	10	12p12.1	4033	ENST00000555165	ENSEMBL	lymphoid-restricted membrane protein [gene_biotype:protein_coding transcript_biotype:processed_transcript]	chr12	6.08	5.33	6.34	5.99	4.93	4.08	5.54	5.26
TC1900008320.hg.1	11.5	10.51	1.986	up	0.0147577	T177242	Transcript identified by MiTranscriptome	lncrna	chr19	+	T177242	45331880	45332142	6	NA	NA	T177242	miTranscriptome	Transcript identified by MiTranscriptome	chr19	11.75	10.93	11.91	11.42	10.99	10.01	9.95	11.09
TC0600013506.hg.1	6.3	5.31	1.986	up	0.0128598	spojer	Transcript Identified by AceView	other	chr6	-	spojer.aAug10-unspliced	148947203	148947836	6	NA	NA	spojer.aAug10-unspliced	Ace View	Transcript Identified by AceView	chr6	7.17	5.96	6.1	5.97	5.28	5.29	5.86	4.8
TC1500008968.hg.1	8.25	7.26	1.986	up	0.0126134	RP11-3D4.4	novel transcript, antisense to RYR3	antisense	chr15	-	OTTHUMT00000473814	33850538	33851178	10	NA	NA	OTTHUMT00000473814	Havana transcript	novel transcript, antisense to RYR3	chr15	8.98	7.82	8.41	7.78	7.28	7.82	6.74	7.2
TC0X00007064.hg.1	9.12	8.13	1.986	up	0.0117372	AC018719.1	Y RNA [Source:RFAM;Acc:RF00019]	misc_RNA	chrX	+	ENST00000363832	44401603	44401704	10	NA	NA	ENST00000363832	ENSEMBL	Y RNA [Source:RFAM;Acc:RF00019]	chrX	8.76	9.46	9.04	9.24	8.06	8.53	7.25	8.69
TC1000008431.hg.1	6.47	5.48	1.986	up	0.011062	PCGF5	polycomb group ring finger 5	coding	chr10	+	NM_001256549	91163012	91284331	10	10q23.32	84333	NM_001256549	RefSeq	Homo sapiens polycomb group ring finger 5 (PCGF5), transcript variant 2, mRNA.	chr10	6.73	6.55	6.9	5.7	5.23	5.19	5.32	6.16
TC1700007731.hg.1	17.81	16.82	1.986	up	0.00929538	AC091178.2	Sequence 428267 from Patent EP1572962. (from mRNA JD447243)	Precursor_microRNA	chr17	+	uc060eox.1	39047468	39047576	10	NA	NA	uc060eox.1	UCSC Genes	N/A	chr17	18.35	17.15	18.34	17.39	16.98	16.54	16.72	17.04
TC0100015204.hg.1	7.51	6.52	1.986	up	0.0077199	cherpeebu	Transcript Identified by AceView	other	chr1	-	cherpeebu.aAug10-unspliced	109591849	109592891	6	NA	NA	cherpeebu.aAug10-unspliced	Ace View	Transcript Identified by AceView	chr1	7.58	7.3	7.6	7.57	5.74	7.27	6.41	6.65
TC0200016582.hg.1	6.53	5.54	1.986	up	0.0071337	NABP1	nucleic acid binding protein 1	coding	chr2	+	NM_001031716	191678068	191688522	10	2q32.3	64859	NM_001031716	RefSeq	Homo sapiens nucleic acid binding protein 1 (NABP1), transcript variant 1, mRNA.	chr2	6.16	6.17	6.42	7.38	5.86	5.39	5.64	5.27
TC1500009387.hg.1	16.46	15.47	1.986	up	0.00362013	lnc-TRPM7-1:1	Transcript Originally Identified by LNCipedia	lncRNA	chr15	-	lnc-TRPM7-1:1	50324561	50733298	10	NA	NA	lnc-TRPM7-1:1	lncRNAWiki	Transcript Originally Identified by LNCipedia	chr15	16.98	15.85	16.67	16.32	15.78	15.22	15.49	15.4
TC1300007358.hg.1	6.24	5.25	1.986	up	0.00312331	snofawby	Transcript Identified by AceView	other	chr13	+	snofawby.aAug10-unspliced	61662652	61663044	6	NA	NA	snofawby.aAug10-unspliced	Ace View	Transcript Identified by AceView	chr13	6.12	6.77	6.37	5.71	5.1	5.67	5.02	5.19
TC1500010733.hg.1	6.61	5.62	1.986	up	0.00295454	C15orf48	chromosome 15 open reading frame 48	coding	chr15	+	NM_032413	45430529	45433449	10	15q21.1	84419	NM_032413	RefSeq	Homo sapiens chromosome 15 open reading frame 48 (C15orf48), transcript variant 2, mRNA.	chr15	6.89	6.11	6.87	6.56	5.12	5.82	5.96	5.58
TC0200015429.hg.1	6.82	5.83	1.986	up	0.00127505	ALS2CR11	amyotrophic lateral sclerosis 2 chromosome region candidate 11	coding	chr2	-	NM_001168216	201487421	201619182	10	2q33.1	151254	NM_001168216	RefSeq	Homo sapiens amyotrophic lateral sclerosis 2 (juvenile) chromosome region, candidate 11 (ALS2CR11), transcript variant 4, mRNA.	chr2	6.62	6.41	7.32	6.94	5.83	5.65	6.06	5.78
TC1500010752.hg.1	6.63	5.64	1.986	up	0.00100189	TLN2	talin 2	coding	chr15	+	ENST00000561197	62390526	62618430	10	15q22.2	83660	ENST00000561197	ENSEMBL	talin 2 [gene_biotype:protein_coding transcript_biotype:processed_transcript]	chr15	6.6	6.95	6.68	6.29	5.92	5.21	5.69	5.74
TC1800008739.hg.1	6.26	5.27	1.986	up	0.000117289	T162460	Transcript identified by MiTranscriptome	lncrna	chr18	-	T162460	54689610	54702378	6	NA	NA	T162460	miTranscriptome	Transcript identified by MiTranscriptome	chr18	6.14	6.28	6.25	6.39	5.37	5.14	5.08	5.5
TC1000008068.hg.1	8.17	7.19	1.972	up	0.0319917	swysmor	Transcript Identified by AceView	other	chr10	+	swysmor.aAug10-unspliced	74348995	74350305	6	NA	NA	swysmor.aAug10-unspliced	Ace View	Transcript Identified by AceView	chr10	8.61	7.67	8.95	7.44	7.76	7.08	6.51	7.4
TC0500008275.hg.1	8.12	7.14	1.972	up	0.0318462	AC133134.1	havana:known chromosome:GRCh38:5:108593609:108593967:1 gene:ENSG00000244245 gene_biotype:processed_pseudogene transcript_biotype:processed_pseudogene	processed_pseudogene	chr5	+	ENST00000466800	108593609	108593967	10	NA	NA	ENST00000466800	ENSEMBL	havana:known chromosome:GRCh38:5:108593609:108593967:1 gene:ENSG00000244245 gene_biotype:processed_pseudogene transcript_biotype:processed_pseudogene	chr5	9.1	7.76	7.15	8.49	7.48	7.22	6.74	7.12
TC1500009383.hg.1	6.71	5.73	1.972	up	0.0281215	sokuma	Transcript Identified by AceView	other	chr15	-	sokuma.aAug10-unspliced	50222871	50226110	6	NA	NA	sokuma.aAug10-unspliced	Ace View	Transcript Identified by AceView	chr15	7.17	6.44	6.35	6.87	5.39	4.82	6.18	6.54
TC0300014076.hg.1	7.38	6.4	1.972	up	0.0271721	SERPINI2	serpin peptidase inhibitor, clade I (pancpin), member 2	coding	chr3	-	NM_001012303	167441789	167474132	10	3q26.1	5276	NM_001012303	RefSeq	Homo sapiens serpin peptidase inhibitor, clade I (pancpin), member 2 (SERPINI2), transcript variant 1, mRNA.	chr3	7.38	6.94	8.23	6.98	6.34	5.58	6.68	7.02
TC0500012945.hg.1	6.73	5.75	1.972	up	0.0261502	sloysnabu	Transcript Identified by AceView	other	chr5	-	sloysnabu.aAug10-unspliced	176588587	176589242	6	NA	NA	sloysnabu.aAug10-unspliced	Ace View	Transcript Identified by AceView	chr5	6.96	7.2	6.08	6.68	5.99	6.02	4.72	6.28
TC0100013077.hg.1	12.82	11.84	1.972	up	0.0255264	mokumo	Transcript Identified by AceView	other	chr1	-	mokumo.aAug10-unspliced	17106463	17111441	6	NA	NA	mokumo.aAug10-unspliced	Ace View	Transcript Identified by AceView	chr1	13.5	12.46	13.07	12.27	12.51	11.02	11.66	12.15
TC1900006562.hg.1	10.16	9.18	1.972	up	0.0237177	SCAMP4andADAT3.pAug10-unspliced	Transcript Identified by AceView, Entrez Gene ID(s) 113179; 113178	other	chr19	+	SCAMP4andADAT3.pAug10-unspliced	1916902	1917204	6	NA	NA	SCAMP4andADAT3.pAug10-unspliced	Ace View	Transcript Identified by AceView, Entrez Gene ID(s) 113179; 113178	chr19	10.83	9.88	9.95	9.97	9.92	9.54	8.34	8.93
TC0100009424.hg.1	6.98	6	1.972	up	0.0185943	tireha	Transcript Identified by AceView	other	chr1	+	tireha.aAug10-unspliced	111681847	111685351	6	NA	NA	tireha.aAug10-unspliced	Ace View	Transcript Identified by AceView	chr1	7.02	6.56	7.21	7.14	6.15	4.96	6.23	6.66
TC0X00010034.hg.1	6.45	5.47	1.972	up	0.0183812	blawmu	Transcript Identified by AceView	other	chrX	-	blawmu.aAug10-unspliced	72348821	72349242	6	NA	NA	blawmu.aAug10-unspliced	Ace View	Transcript Identified by AceView	chrX	6.29	5.94	7.54	6.03	5.47	5.63	5.14	5.65
TC0600011404.hg.1	8.2	7.22	1.972	up	0.0150607	CCHCR1	coiled-coil alpha-helical rod protein 1	coding	chr6	-	NM_001105563	31142439	31158238	10	6p21.3	54535	NM_001105563	RefSeq	Homo sapiens coiled-coil alpha-helical rod protein 1 (CCHCR1), transcript variant 2, mRNA.	chr6	8.52	7.64	8.23	8.42	7.07	6.43	7.45	7.93
TC1700008327.hg.1	5.13	4.15	1.972	up	0.0103358	RP11-257O5.4	novel transcript, antisense to COX11	antisense	chr17	+	OTTHUMT00000473573	54964474	54964679	10	NA	NA	OTTHUMT00000473573	Havana transcript	novel transcript, antisense to COX11	chr17	5.26	4.79	5.87	4.6	3.98	4.67	3.78	4.16
TC1600010194.hg.1	6.77	5.79	1.972	up	0.00930849	stoweybu	Transcript Identified by AceView	other	chr16	-	stoweybu.aAug10-unspliced	47297648	47301391	6	NA	NA	stoweybu.aAug10-unspliced	Ace View	Transcript Identified by AceView	chr16	6.42	6.26	6.73	7.68	5.52	6	5.81	5.83
TC1900008437.hg.1	5.94	4.96	1.972	up	0.00836896	T178011	Transcript identified by MiTranscriptome	lncrna	chr19	+	T178011	47812108	47814814	6	NA	NA	T178011	miTranscriptome	Transcript identified by MiTranscriptome	chr19	6.5	5.4	6.29	5.58	4.87	5.46	4.56	4.94
TC0700012176.hg.1	6.74	5.76	1.972	up	0.00669228	lnc-CCDC71L-1:1	Non-coding transcript identified by NONCODE	lncRNA	chr7	-	lnc-CCDC71L-1:1	106081622	106082015	10	NA	NA	lnc-CCDC71L-1:1	lncRNAWiki	Non-coding transcript identified by NONCODE	chr7	6.83	6.33	7.55	6.24	5.91	5.75	5.78	5.6
TC0600012950.hg.1	8.43	7.45	1.972	up	0.0059407	NONHSAT114635	Non-coding transcript identified by NONCODE	lncRNA	chr6	-	NONHSAT114635	115740235	115740884	10	NA	NA	NONHSAT114635	lncRNAWiki	Non-coding transcript identified by NONCODE	chr6	8.35	8.25	9.02	8.09	7.51	7.72	7.75	6.81
TC0400011250.hg.1	5.78	4.8	1.972	up	0.00551393	koygleyby	Transcript Identified by AceView	other	chr4	-	koygleyby.aAug10-unspliced	87119983	87120543	6	NA	NA	koygleyby.aAug10-unspliced	Ace View	Transcript Identified by AceView	chr4	6.27	5.65	6.02	5.18	4.89	4.35	5.18	4.8
TC1200006775.hg.1	6.12	5.14	1.972	up	0.00504908	T073683	Transcript identified by MiTranscriptome	lncrna	chr12	+	T073683	9853315	9854470	6	NA	NA	T073683	miTranscriptome	Transcript identified by MiTranscriptome	chr12	5.92	6.04	6.62	5.91	5.16	4.82	5.8	4.77
TC1700012244.hg.1	6.29	5.31	1.972	up	0.00493358	CDK12	cyclin-dependent kinase 12	coding	chr17	+	NM_015083	39461511	39535146	10	17q12	51755	NM_015083	RefSeq	Homo sapiens cyclin-dependent kinase 12 (CDK12), transcript variant 2, mRNA.	chr17	6.18	5.81	6.98	6.21	5.14	5.12	5.76	5.23
TC0800012098.hg.1	5.22	4.24	1.972	up	0.00347901	skeeforby	Transcript Identified by AceView	other	chr8	-	skeeforby.aAug10-unspliced	143004334	143004870	6	NA	NA	skeeforby.aAug10-unspliced	Ace View	Transcript Identified by AceView	chr8	4.67	5.47	5.71	5.03	4.48	4.33	3.85	4.28
TC0X00010968.hg.1	16.96	15.98	1.972	up	0.00327853	NONHSAT138783	Non-coding transcript identified by NONCODE	lncRNA	chrX	-	NONHSAT138783	139892030	139892142	6	NA	NA	NONHSAT138783	NONCODE	Non-coding transcript identified by NONCODE	chrX	17.01	16.51	17.48	16.82	16.29	15.54	16.12	15.99
TC0500007431.hg.1	9.49	8.51	1.972	up	0.00224388	RNA5SP183	RNA, 5S ribosomal pseudogene 183 (from HGNC RNA5SP183)	rRNA	chr5	+	uc063drs.1	55777469	55777587	10	NA	NA	uc063drs.1	UCSC Genes	5S ribosomal pseudogene 183 [Source:HGNC Symbol;Acc:HGNC:43083]	chr5	8.95	9.8	9.91	9.3	8.26	8.65	8.61	8.53
TC1600007253.hg.1	16.37	15.39	1.972	up	0.00201329	lnc-ARHGAP17-5:1	AC008938.1 (from geneSymbol)	Precursor_microRNA	chr16	+	lnc-ARHGAP17-5:1	24438988	24439087	10	NA	NA	lnc-ARHGAP17-5:1	UCSC Genes	N/A	chr16	16.81	15.83	16.67	16.17	15.28	15.28	15.48	15.52
TC0200012590.hg.1	6.38	5.4	1.972	up	0.000946851	T189427	Transcript identified by MiTranscriptome	lncrna	chr2	-	T189427	52950488	52950999	6	NA	NA	T189427	miTranscriptome	Transcript identified by MiTranscriptome	chr2	6.22	6.48	6.66	6.17	5.21	5.88	5.31	5.21
TC1200008350.hg.1	6.14	5.16	1.972	up	0.000386599	steyblerbu	Transcript Identified by AceView	other	chr12	+	steyblerbu.aAug10-unspliced	85674382	85674674	6	NA	NA	steyblerbu.aAug10-unspliced	Ace View	Transcript Identified by AceView	chr12	6.09	6.09	6.02	6.37	5.52	5.2	5.06	4.87
TC1500007257.hg.1	12.76	11.79	1.959	up	0.0453	AC010674.1	Y RNA [Source:RFAM;Acc:RF00019]	misc_RNA	chr15	+	ENST00000384268	52162751	52162852	10	NA	NA	ENST00000384268	ENSEMBL	Y RNA [Source:RFAM;Acc:RF00019]	chr15	12.21	13.1	12.58	13.16	11.81	12.66	10.6	12.1
TC1200009203.hg.1	7.88	6.91	1.959	up	0.0433207	wergarby	Transcript Identified by AceView	other	chr12	+	wergarby.aAug10	122380473	122381041	6	NA	NA	wergarby.aAug10	Ace View	Transcript Identified by AceView	chr12	8.9	7.34	7.65	7.65	7.15	7.42	5.91	7.17
TC0900008258.hg.1	10.18	9.21	1.959	up	0.0269289	skawneybu	Transcript Identified by AceView	other	chr9	+	skawneybu.aAug10	101544236	101544706	6	NA	NA	skawneybu.aAug10	Ace View	Transcript Identified by AceView	chr9	10.39	9.66	10.77	9.9	10.12	8.45	9.07	9.2
TC0800009853.hg.1	7.78	6.81	1.959	up	0.024824	BIN3	bridging integrator 3	coding	chr8	-	NM_018688	22620418	22669148	10	8p21.3	55909	NM_018688	RefSeq	Homo sapiens bridging integrator 3 (BIN3), mRNA.	chr8	7.93	8.16	7.6	7.43	6.64	5.79	7.43	7.37
TC1700012074.hg.1	9.55	8.58	1.959	up	0.0242889	zawvobu	Transcript Identified by AceView	other	chr17	-	zawvobu.aAug10-unspliced	81856283	81857282	6	NA	NA	zawvobu.aAug10-unspliced	Ace View	Transcript Identified by AceView	chr17	10.12	8.77	10.24	9.06	8.83	8.17	8.37	8.94
TC0500008135.hg.1	7.55	6.58	1.959	up	0.0229599	jyja.bAug10-unspliced	Transcript Identified by AceView	other	chr5	+	jyja.bAug10-unspliced	95951596	95952194	6	NA	NA	jyja.bAug10-unspliced	Ace View	Transcript Identified by AceView	chr5	7.48	7.55	7.47	7.71	7.24	5.82	5.94	7.32
TC0800008254.hg.1	6.82	5.85	1.959	up	0.0127914	blarboyby	Transcript Identified by AceView	other	chr8	+	blarboyby.aAug10-unspliced	94448259	94449212	6	NA	NA	blarboyby.aAug10-unspliced	Ace View	Transcript Identified by AceView	chr8	7.1	6.21	7.63	6.35	6.12	5.54	5.74	5.98
TC1200010464.hg.1	6.01	5.04	1.959	up	0.0108396	T077117	Transcript identified by MiTranscriptome	lncrna	chr12	-	T077117	42673818	42674968	6	NA	NA	T077117	miTranscriptome	Transcript identified by MiTranscriptome	chr12	6.12	5.83	6.64	5.46	4.75	4.77	5.73	4.91
TC0200016264.hg.1	9.87	8.9	1.959	up	0.00664277	AC017028.6	AC017028.6 (from geneSymbol)	Precursor_microRNA	chr2	-	uc061uft.1	239086343	239086442	10	NA	NA	uc061uft.1	UCSC Genes	N/A	chr2	10.13	9.51	10.4	9.42	9.19	8.87	8.38	9.15
TC1200010388.hg.1	8.62	7.65	1.959	up	0.00280325	RNA5SP359	RNA, 5S ribosomal pseudogene 359 (from HGNC RNA5SP359)	rRNA	chr12	-	uc058mqu.1	38163403	38163515	10	NA	NA	uc058mqu.1	UCSC Genes	5S ribosomal pseudogene 359 [Source:HGNC Symbol;Acc:HGNC:43259]	chr12	8.35	8.47	9.09	8.58	7.96	7.94	7.15	7.54
TC0900010454.hg.1	7.06	6.09	1.959	up	0.00264139	T360579	Transcript identified by MiTranscriptome	lncrna	chr9	-	T360579	75579807	75618019	10	NA	NA	T360579	miTranscriptome	Transcript identified by MiTranscriptome	chr9	7.31	7.12	6.87	6.95	6.63	6.24	5.56	5.93
TC0300007742.hg.1	8.81	7.84	1.959	up	0.0010094	lnc-ARL6IP5-2:1	Transcript Originally Identified by LNCipedia, alternate transcript name: NONHSAT090332	lncRNA	chr3	+	lnc-ARL6IP5-2:1	68953433	68969676	10	NA	NA	lnc-ARL6IP5-2:1	lncRNAWiki	Transcript Originally Identified by LNCipedia, alternate transcript name: NONHSAT090332	chr3	9.31	8.65	8.57	8.7	7.8	7.71	7.73	8.13
TC0900011183.hg.1	6.28	5.32	1.945	up	0.044742	RNU6-1039P	RNA, U6 small nuclear 1039, pseudogene [gene_biotype:snRNA transcript_biotype:snRNA]	snRNA	chr9	-	ENST00000383931	110369592	110369698	10	NA	NA	ENST00000383931	ENSEMBL	RNA, U6 small nuclear 1039, pseudogene [gene_biotype:snRNA transcript_biotype:snRNA]	chr9	7.52	6	5.72	5.88	5.76	5.3	4.65	5.57
TC0X00008953.hg.1	8.06	7.1	1.945	up	0.0358154	jarfar	Transcript Identified by AceView	other	chrX	-	jarfar.aAug10-unspliced	3850992	3852044	6	NA	NA	jarfar.aAug10-unspliced	Ace View	Transcript Identified by AceView	chrX	8.83	7.8	8.62	7	7.18	7.57	6.74	6.9
TC0X00010284.hg.1	6.8	5.84	1.945	up	0.0317296	NONHSAT137839	Non-coding transcript identified by NONCODE	lncRNA	chrX	-	NONHSAT137839	94337261	94593312	10	NA	NA	NONHSAT137839	lncRNAWiki	Non-coding transcript identified by NONCODE	chrX	7.02	6.19	7.02	6.97	4.75	6.57	5.87	6.16
TC0X00007782.hg.1	8.26	7.3	1.945	up	0.028233	poydoy	Transcript Identified by AceView, Entrez Gene ID(s) 100130350	other	chrX	+	poydoy.aAug10-unspliced	85300958	85301427	6	NA	NA	poydoy.aAug10-unspliced	Ace View	Transcript Identified by AceView, Entrez Gene ID(s) 100130350	chrX	7.75	8.74	8.96	7.57	6.84	7.44	7.01	7.91
TC1500007470.hg.1	5.34	4.38	1.945	up	0.0219239	NONHSAT044782	Non-coding transcript identified by NONCODE	lncRNA	chr15	+	NONHSAT044782	62239111	62239175	6	NA	NA	NONHSAT044782	NONCODE	Non-coding transcript identified by NONCODE	chr15	4.88	5	6.39	5.07	4.41	3.92	4.75	4.46
TC0500007183.hg.1	4.92	3.96	1.945	up	0.0170826	jerstubu	Transcript Identified by AceView	other	chr5	+	jerstubu.aAug10-unspliced	37747368	37750556	6	NA	NA	jerstubu.aAug10-unspliced	Ace View	Transcript Identified by AceView	chr5	5.76	4.32	4.47	5.15	3.84	4.4	4.05	3.53
TC0X00006891.hg.1	5.99	5.03	1.945	up	0.0165497	GK	glycerol kinase	coding	chrX	+	NM_000167	30653359	30731460	10	Xp21.3	2710	NM_000167	RefSeq	Homo sapiens glycerol kinase (GK), transcript variant 2, mRNA.	chrX	5.74	6.23	6.54	5.44	5.64	4.36	4.84	5.28
TC1600007545.hg.1	10.43	9.47	1.945	up	0.0144656	NONHSAT141941	Non-coding transcript identified by NONCODE	lncRNA	chr16	+	NONHSAT141941	31611781	31614852	10	NA	NA	NONHSAT141941	lncRNAWiki	Non-coding transcript identified by NONCODE	chr16	10.25	10.75	10.4	10.31	10.32	8.73	9.65	9.19
TC0500008768.hg.1	18.95	17.99	1.945	up	0.0102283	AC106753.1	Sequence 224187 from Patent EP1572962. (from mRNA JD243163)	Precursor_microRNA	chr5	+	uc063hij.1	137966337	137966444	10	NA	NA	uc063hij.1	UCSC Genes	N/A	chr5	19.58	18.29	19.26	18.68	18.29	17.65	17.77	18.25
TC0900006517.hg.1	6.97	6.01	1.945	up	0.00916829	NONHSAT130055	Non-coding transcript identified by NONCODE	lncRNA	chr9	+	NONHSAT130055	4436349	4436658	10	NA	NA	NONHSAT130055	lncRNAWiki	Non-coding transcript identified by NONCODE	chr9	7.2	6.8	7.22	6.68	6.76	5.93	5.32	6.02
TC0700010240.hg.1	6.72	5.76	1.945	up	0.008606	T318366	Transcript identified by MiTranscriptome	lncrna	chr7	-	T318366	7168465	7172639	6	NA	NA	T318366	miTranscriptome	Transcript identified by MiTranscriptome	chr7	6.92	6.23	7.05	6.68	5.37	5.84	5.36	6.47
TC0X00008330.hg.1	6.62	5.66	1.945	up	0.00837577	XIAP	X-linked inhibitor of apoptosis, E3 ubiquitin protein ligase	coding	chrX	+	NM_001167	123859724	123913979	10	Xq25	331	NM_001167	RefSeq	Homo sapiens X-linked inhibitor of apoptosis, E3 ubiquitin protein ligase (XIAP), transcript variant 1, mRNA.	chrX	5.87	6.91	7.1	6.61	5.39	5.49	5.66	6.12
TC0X00006718.hg.1	7.5	6.54	1.945	up	0.00828215	Z93929.1	havana:known chromosome:GRCh38:X:17933349:17934823:1 gene:ENSG00000225066 gene_biotype:processed_pseudogene transcript_biotype:processed_pseudogene	processed_pseudogene	chrX	+	ENST00000418200	17933349	17934823	10	NA	NA	ENST00000418200	ENSEMBL	havana:known chromosome:GRCh38:X:17933349:17934823:1 gene:ENSG00000225066 gene_biotype:processed_pseudogene transcript_biotype:processed_pseudogene	chrX	7.73	7.77	7.72	6.77	6.41	6.09	6.64	7.03
TC1100010472.hg.1	6.14	5.18	1.945	up	0.00532367	CCDC73	coiled-coil domain containing 73	coding	chr11	-	NM_001008391	32602080	32794658	10	11p13	493860	NM_001008391	RefSeq	Homo sapiens coiled-coil domain containing 73 (CCDC73), mRNA.	chr11	6.12	6.02	6.56	5.88	4.89	5.28	4.72	5.83
TC0600010774.hg.1	7.94	6.98	1.945	up	0.00453316	AL354868.1	havana:known chromosome:GRCh38:6:10213881:10214362:-1 gene:ENSG00000229765 gene_biotype:processed_pseudogene transcript_biotype:processed_pseudogene	processed_pseudogene	chr6	-	ENST00000417077	10213881	10214362	10	NA	NA	ENST00000417077	ENSEMBL	havana:known chromosome:GRCh38:6:10213881:10214362:-1 gene:ENSG00000229765 gene_biotype:processed_pseudogene transcript_biotype:processed_pseudogene	chr6	7.73	7.76	8.49	7.76	7.05	6.87	6.51	7.48
TC1200006934.hg.1	7.4	6.44	1.945	up	0.00430975	T074418	Transcript identified by MiTranscriptome	lncrna	chr12	+	T074418	14362707	14363038	6	NA	NA	T074418	miTranscriptome	Transcript identified by MiTranscriptome	chr12	7.23	7.58	7.84	6.94	6.65	5.9	6.53	6.69
TC1300006517.hg.1	9.19	8.23	1.945	up	0.0039549	T091072	Transcript identified by MiTranscriptome	lncrna	chr13	+	T091072	21041232	21042855	6	NA	NA	T091072	miTranscriptome	Transcript identified by MiTranscriptome	chr13	9.55	8.73	9.11	9.38	8.82	7.98	8.1	8.03
TC1200010325.hg.1	7.78	6.82	1.945	up	0.00182544	T076535	Transcript identified by MiTranscriptome	lncrna	chr12	-	T076535	32402052	32422262	10	NA	NA	T076535	miTranscriptome	Transcript identified by MiTranscriptome	chr12	8.26	7.56	7.5	7.81	7.21	6.83	6.54	6.7
TC1600006936.hg.1	7.95	7	1.932	up	0.0419538	vopa	Transcript Identified by AceView	other	chr16	+	vopa.aAug10-unspliced	11872679	11873543	6	NA	NA	vopa.aAug10-unspliced	Ace View	Transcript Identified by AceView	chr16	8.02	8.14	8.06	7.57	6.71	8.07	5.96	7.28
TC1800008454.hg.1	8.16	7.21	1.932	up	0.0388395	T160778	Transcript identified by MiTranscriptome	lncrna	chr18	-	T160778	35149663	35150869	9	NA	NA	T160778	miTranscriptome	Transcript identified by MiTranscriptome	chr18	8.23	8.04	7.46	8.9	7.48	7.43	6.18	7.74
TC0700007185.hg.1	9.76	8.81	1.932	up	0.0331284	SEPTIN7P3	septin 7 pseudogene 3 [gene_biotype:unprocessed_pseudogene transcript_biotype:unprocessed_pseudogene]	unprocessed_pseudogene	chr7	+	ENST00000455017	35946294	35973678	10	NA	NA	ENST00000455017	ENSEMBL	septin 7 pseudogene 3 [gene_biotype:unprocessed_pseudogene transcript_biotype:unprocessed_pseudogene]	chr7	9.77	10.81	8.74	9.71	8.96	8.86	8.5	8.93
TC0200010972.hg.1	6	5.05	1.932	up	0.0322989	MFF	mitochondrial fission factor	coding	chr2	+	NM_001277061	227325151	227357836	10	2q36.3	56947	NM_001277061	RefSeq	Homo sapiens mitochondrial fission factor (MFF), transcript variant 1, mRNA.	chr2	6.39	5.97	5.34	6.29	5.33	4.34	4.6	5.94
TC0900011449.hg.1	13.63	12.68	1.932	up	0.0309796	choyplerbu	Transcript Identified by AceView	other	chr9	-	choyplerbu.aAug10-unspliced	122851664	122852111	6	NA	NA	choyplerbu.aAug10-unspliced	Ace View	Transcript Identified by AceView	chr9	14.18	13.89	13.09	13.38	13.18	11.76	12.46	13.31
TC1000011883.hg.1	6.5	5.55	1.932	up	0.0284628	NR_039703	Homo sapiens microRNA 4483 (MIR4483), microRNA.	Precursor_microRNA	chr10	-	NR_039703	113777993	113778054	10	NA	NA	NR_039703	RefSeq	Homo sapiens microRNA 4483 (MIR4483), microRNA.	chr10	7.12	6.77	6.58	5.55	4.82	5.81	5.59	5.98
TC0500007803.hg.1	7.43	6.48	1.932	up	0.0194928	T284421	Transcript identified by MiTranscriptome	lncrna	chr5	+	T284421	75298119	75300998	6	NA	NA	T284421	miTranscriptome	Transcript identified by MiTranscriptome	chr5	6.81	7.95	7.8	7.17	5.78	7.11	6.49	6.55
TC0700006928.hg.1	9.25	8.3	1.932	up	0.0139994	CCDC126	coiled-coil domain containing 126	coding	chr7	+	NM_138771	23597379	23644708	10	7p15.3	90693	NM_138771	RefSeq	Homo sapiens coiled-coil domain containing 126 (CCDC126), mRNA.	chr7	9.77	8.61	9.6	9.04	8.55	7.61	8.45	8.6
TC0800008314.hg.1	11.04	10.09	1.932	up	0.00903361	MTDH	metadherin	coding	chr8	+	NM_178812	97644179	97730260	10	8q22.1	92140	NM_178812	RefSeq	Homo sapiens metadherin (MTDH), mRNA.	chr8	11.2	10.49	11.39	11.08	10.07	9.48	10.1	10.71
TC1000008900.hg.1	6.24	5.29	1.932	up	0.00817484	RNA5SP327	RNA, 5S ribosomal pseudogene 327 (from HGNC RNA5SP327)	rRNA	chr10	+	uc057vyw.1	110761142	110761242	10	NA	NA	uc057vyw.1	UCSC Genes	5S ribosomal pseudogene 327 [Source:HGNC Symbol;Acc:HGNC:43227]	chr10	6.39	6.27	5.92	6.39	5.35	5.29	4.55	5.97
TC1500006808.hg.1	7.46	6.51	1.932	up	0.00575147	tekima	Transcript Identified by AceView	other	chr15	+	tekima.aAug10-unspliced	33577443	33579218	6	NA	NA	tekima.aAug10-unspliced	Ace View	Transcript Identified by AceView	chr15	7.8	7.11	7.59	7.35	6.22	7.22	6.15	6.45
TC0400009204.hg.1	5.52	4.57	1.932	up	0.00503263	FAM218A	family with sequence similarity 218, member A	coding	chr4	+	NM_153027	164956948	164959122	10	4q32.3	152756	NM_153027	RefSeq	Homo sapiens family with sequence similarity 218, member A (FAM218A), mRNA.	chr4	5.16	5.38	5.87	5.67	5.06	4	4.42	4.79
TC0700013584.hg.1	6.16	5.21	1.932	up	0.00487849	CYP51A1	cytochrome P450, family 51, subfamily A, polypeptide 1	coding	chr7	-	NM_000786	92112149	92134803	10	7q21.2	1595	NM_000786	RefSeq	Homo sapiens cytochrome P450, family 51, subfamily A, polypeptide 1 (CYP51A1), transcript variant 1, mRNA.	chr7	6.22	6.08	6.12	6.22	5.46	4.39	5.38	5.59
TC0X00006841.hg.1	7.04	6.09	1.932	up	0.00437011	MAGEB5	MAGE family member B5	coding	chrX	+	NM_001271752	26216169	26218270	10	Xp21.3	347541	NM_001271752	RefSeq	Homo sapiens melanoma antigen family B5 (MAGEB5), mRNA.	chrX	7	7	7.45	6.72	5.75	5.68	6.37	6.57
TC0100010672.hg.1	7.61	6.66	1.932	up	0.00380142	RABGAP1L	RAB GTPase activating protein 1-like	coding	chr1	+	NM_001035230	174159410	174995308	10	1q24	9910	NM_001035230	RefSeq	Homo sapiens RAB GTPase activating protein 1-like (RABGAP1L), transcript variant 2, mRNA.	chr1	7.47	7.74	7.56	7.66	6.31	6.79	6.23	7.32
TC1700010532.hg.1	8.44	7.49	1.932	up	0.0037807	NONHSAT053345	Non-coding transcript identified by NONCODE	lncRNA	chr17	-	NONHSAT053345	38628461	38634929	10	NA	NA	NONHSAT053345	lncRNAWiki	Non-coding transcript identified by NONCODE	chr17	8.46	8.17	8.98	8.14	7.64	7.61	6.99	7.73
TC1700009678.hg.1	7.75	6.8	1.932	up	0.00277916	AC129492.5	havana:known chromosome:GRCh38:17:8199123:8199437:-1 gene:ENSG00000271002 gene_biotype:processed_pseudogene transcript_biotype:processed_pseudogene	processed_pseudogene	chr17	-	ENST00000603489	8199123	8199437	10	NA	NA	ENST00000603489	ENSEMBL	havana:known chromosome:GRCh38:17:8199123:8199437:-1 gene:ENSG00000271002 gene_biotype:processed_pseudogene transcript_biotype:processed_pseudogene	chr17	8.28	7.66	7.44	7.61	6.54	6.77	7.25	6.63
TC0100015173.hg.1	7.24	6.29	1.932	up	0.00145254	T016691	Transcript identified by MiTranscriptome	lncrna	chr1	-	T016691	108701518	108703084	6	NA	NA	T016691	miTranscriptome	Transcript identified by MiTranscriptome	chr1	7.19	7.12	7.17	7.46	6.22	5.93	6.83	6.2
TC0100009863.hg.1	6.69	5.74	1.932	up	0.000758793	dukarbo	Transcript Identified by AceView	other	chr1	+	dukarbo.aAug10-unspliced	149695048	149696925	6	NA	NA	dukarbo.aAug10-unspliced	Ace View	Transcript Identified by AceView	chr1	6.72	6.41	6.92	6.7	5.66	5.38	6.05	5.86
TC1500006905.hg.1	9.91	8.97	1.919	up	0.0404292	ENST00000629204	Y RNA [Source:RFAM;Acc:RF00019]	misc_RNA	chr15	+	ENST00000629204	38542243	38542343	10	NA	NA	ENST00000629204	ENSEMBL	Y RNA [Source:RFAM;Acc:RF00019]	chr15	9.68	9.28	10.53	10.15	9.31	8.99	7.94	9.64
TC0200008852.hg.1	7.17	6.23	1.919	up	0.0349651	skyveybo	Transcript Identified by AceView	other	chr2	+	skyveybo.aAug10-unspliced	110484365	110485007	6	NA	NA	skyveybo.aAug10-unspliced	Ace View	Transcript Identified by AceView	chr2	8.02	6.61	6.59	7.46	6.42	6.37	5.46	6.68
TC1700007185.hg.1	7.95	7.01	1.919	up	0.0342242	NONHSAT176032.1	Non-coding transcript identified by NONCODE	lncRNA	chr17	+	NONHSAT176032.1	19603274	19603345	6	NA	NA	NONHSAT176032.1	NONCODE	Non-coding transcript identified by NONCODE	chr17	8.69	7.95	7.5	7.67	7.08	7.4	6	7.56
TC0800009765.hg.1	8.4	7.46	1.919	up	0.0338992	PSD3andRPL35P6.rAug10-unspliced	Transcript Identified by AceView, Entrez Gene ID(s) 23362; 100271007	other	chr8	-	PSD3andRPL35P6.rAug10-unspliced	18537653	18539420	6	NA	NA	PSD3andRPL35P6.rAug10-unspliced	Ace View	Transcript Identified by AceView, Entrez Gene ID(s) 23362; 100271007	chr8	9.25	7.5	8.27	8.59	7.33	7.39	8.14	6.97
TC0500006669.hg.1	5.16	4.22	1.919	up	0.0330434	gleyflu	Transcript Identified by AceView	other	chr5	+	gleyflu.aAug10-unspliced	7864736	7865709	6	NA	NA	gleyflu.aAug10-unspliced	Ace View	Transcript Identified by AceView	chr5	4.58	4.98	6.36	4.72	3.82	4.44	4.25	4.38
TC0X00006474.hg.1	15.89	14.95	1.919	up	0.0242864	cheynu	Transcript Identified by AceView	other	chrX	+	cheynu.aAug10	2592577	2603826	6	NA	NA	cheynu.aAug10	Ace View	Transcript Identified by AceView	chrX	16.52	15.14	16.5	15.41	15.3	14.53	14.79	15.17
TC0Y00006472.hg.1	15.89	14.95	1.919	up	0.0242864	meyby	Transcript Identified by AceView	other	chrY	+	meyby.aAug10	2592577	2603826	6	NA	NA	meyby.aAug10	Ace View	Transcript Identified by AceView	chrY	16.52	15.14	16.5	15.41	15.3	14.53	14.79	15.17
TC1600007202.hg.1	18.62	17.68	1.919	up	0.0214154	AC106788.1	AC106788.1 (from geneSymbol)	Precursor_microRNA	chr16	+	uc059rzm.1	22494687	22494795	10	NA	NA	uc059rzm.1	UCSC Genes	N/A	chr16	19.27	17.91	19.26	18.06	17.89	17.58	17.43	17.84
TC0300012027.hg.1	8.46	7.52	1.919	up	0.0159299	USF3	upstream transcription factor family member 3	coding	chr3	-	NM_001009899	113648385	113696646	10	3q13.2	205717	NM_001009899	RefSeq	Homo sapiens upstream transcription factor family member 3 (USF3), transcript variant 1, mRNA.	chr3	8.53	7.6	9.2	8.5	7.61	7.1	7.59	7.77
TC1300008476.hg.1	5.63	4.69	1.919	up	0.0140329	NONHSAT032716	Non-coding transcript identified by NONCODE	lncRNA	chr13	-	NONHSAT032716	29094443	29094881	10	NA	NA	NONHSAT032716	lncRNAWiki	Non-coding transcript identified by NONCODE	chr13	6.19	5.02	5.84	5.48	5.34	4.56	4.17	4.69
TC0500010483.hg.1	8.49	7.55	1.919	up	0.0126724	lnc-PRLR-1:1	Transcript Originally Identified by LNCipedia, alternate transcript name: NONHSAT101009	lncRNA	chr5	-	lnc-PRLR-1:1	35318218	35318651	10	NA	NA	lnc-PRLR-1:1	lncRNAWiki	Transcript Originally Identified by LNCipedia, alternate transcript name: NONHSAT101009	chr5	8.42	8.05	9.3	8.18	7.73	7.81	7.01	7.67
TC0X00010665.hg.1	6.28	5.34	1.919	up	0.0110718	LINC01402	long intergenic non-protein coding RNA 1402	ncRNA	chrX	-	NR_126557	120117518	120119700	10	Xq24	104797536	NR_126557	RefSeq	Homo sapiens long intergenic non-protein coding RNA 1402 (LINC01402), long non-coding RNA.	chrX	6.01	7.02	6.31	5.78	5.09	5.83	4.98	5.44
TC0900012082.hg.1	12.07	11.13	1.919	up	0.0108903	AL590627.2	Metazoan signal recognition particle RNA [Source:RFAM;Acc:RF00017]	misc_RNA	chr9	-	ENST00000615730	137638128	137638408	10	NA	NA	ENST00000615730	ENSEMBL	Metazoan signal recognition particle RNA [Source:RFAM;Acc:RF00017]	chr9	12.65	11.55	11.9	12.19	11.58	10.61	10.9	11.45
TC1400008536.hg.1	9.08	8.14	1.919	up	0.010427	NONHSAT035446	Non-coding transcript identified by NONCODE	lncRNA	chr14	-	NONHSAT035446	18681881	18682790	10	NA	NA	NONHSAT035446	lncRNAWiki	Non-coding transcript identified by NONCODE	chr14	9.52	8.37	9.49	8.94	8.43	8.14	7.66	8.35
TC0X00009653.hg.1	6.37	5.43	1.919	up	0.00965576	T374584	Transcript identified by MiTranscriptome	lncrna	chrX	-	T374584	49110110	49111468	6	NA	NA	T374584	miTranscriptome	Transcript identified by MiTranscriptome	chrX	6.79	6.26	6.88	5.53	5.32	5.38	5.45	5.58
TC1100011607.hg.1	8.9	7.96	1.919	up	0.0089097	voglawbu	Transcript Identified by AceView	other	chr11	-	voglawbu.aAug10-unspliced	74154235	74155053	6	NA	NA	voglawbu.aAug10-unspliced	Ace View	Transcript Identified by AceView	chr11	8.77	9.02	9.56	8.24	8.31	7.59	8.03	7.9
TC1400009806.hg.1	7.78	6.84	1.919	up	0.00791596	AC009396.1	human full-length cDNA 5-PRIME end of clone CS0CAP002YE20 of Thymus of Homo sapiens (human). (from mRNA BX248745)	lncRNA	chr14	-	ENST00000553628.1	78744398	78753878	10	NA	NA	ENST00000553628.1	lncRNAWiki	N/A	chr14	7.85	7.67	8.26	7.35	7.1	6.34	6.55	7.37
TC1300009112.hg.1	6.14	5.2	1.919	up	0.00497373	T095427	Transcript identified by MiTranscriptome	lncrna	chr13	-	T095427	61297823	61339500	6	NA	NA	T095427	miTranscriptome	Transcript identified by MiTranscriptome	chr13	6.18	5.87	6.75	5.76	5.15	4.81	5.58	5.26
TC0200014509.hg.1	6.37	5.43	1.919	up	0.00360868	GTDC1	glycosyltransferase like domain containing 1	coding	chr2	-	NM_001006636	143938068	144332568	10	2q22.3	79712	NM_001006636	RefSeq	Homo sapiens glycosyltransferase-like domain containing 1 (GTDC1), transcript variant 1, mRNA.	chr2	5.92	6.44	6.92	6.21	5.5	5.7	5.03	5.49
TC0100010446.hg.1	8.18	7.24	1.919	up	0.00154853	T024264	Transcript identified by MiTranscriptome	lncrna	chr1	+	T024264	165256719	165258640	6	NA	NA	T024264	miTranscriptome	Transcript identified by MiTranscriptome	chr1	8.56	8.31	7.63	8.21	7.12	7.2	7.18	7.44
TC0300009179.hg.1	6.24	5.3	1.919	up	0.000944675	MED12L	mediator complex subunit 12 like	coding	chr3	+	NM_053002	151085697	151437072	10	3q25.1	116931	NM_053002	RefSeq	Homo sapiens mediator complex subunit 12-like (MED12L), mRNA.	chr3	6.28	6.33	6.17	6.16	5.61	5.11	4.9	5.59
TC0400010794.hg.1	8.1	7.16	1.919	up	0.000504342	T265228	Transcript identified by MiTranscriptome	lncrna	chr4	-	T265228	57301992	57314325	6	NA	NA	T265228	miTranscriptome	Transcript identified by MiTranscriptome	chr4	8.22	8.18	8.23	7.78	7.23	7.06	6.91	7.44
TC1000006608.hg.1	7.79	6.86	1.905	up	0.0485592	AL391427.1	RP11-499O7.7 (from geneSymbol)	lncRNA	chr10	+	ENST00000440414.1	4995488	4997380	10	NA	NA	ENST00000440414.1	lncRNAWiki	N/A	chr10	6.85	7.54	8.81	7.97	6.38	7.56	6.73	6.76
TC0X00011218.hg.1	8.1	7.17	1.905	up	0.0429223	IKBKGP1	inhibitor of kappa light polypeptide gene enhancer in B-cells, kinase gamma pseudogene 1	pseudo	chrX	-	OTTHUMT00000476672	154639978	154648275	10	Xq28	246210	OTTHUMT00000476672	Havana transcript	inhibitor of kappa light polypeptide gene enhancer in B-cells, kinase gamma (deltaNEMO) pseudogene[gene_biotype:unprocessed_pseudogene transcript_biotype:unprocessed_pseudogene]	chrX	8.03	8.51	8.56	7.28	7.12	7.33	6.29	7.96
TC0200009360.hg.1	8.96	8.03	1.905	up	0.041873	lnc-C2orf27A-3:1	Transcript Originally Identified by LNCipedia, alternate transcript name: NONHSAT074507	lncRNA	chr2	+	lnc-C2orf27A-3:1	132038108	132038784	10	NA	NA	lnc-C2orf27A-3:1	lncRNAWiki	Transcript Originally Identified by LNCipedia, alternate transcript name: NONHSAT074507	chr2	9.17	8.87	8.94	8.86	8.74	8.05	6.75	8.58
TC0800011079.hg.1	6.41	5.48	1.905	up	0.0343465	T347624	Transcript identified by MiTranscriptome	lncrna	chr8	-	T347624	91132133	91138760	6	NA	NA	T347624	miTranscriptome	Transcript identified by MiTranscriptome	chr8	6.1	5.99	7.21	6.32	5.14	6.43	5.39	4.96
TC0500007974.hg.1	7.01	6.08	1.905	up	0.0331271	spoyployby	Transcript Identified by AceView	other	chr5	+	spoyployby.aAug10-unspliced	83529062	83529336	6	NA	NA	spoyployby.aAug10-unspliced	Ace View	Transcript Identified by AceView	chr5	7.43	5.94	7.12	7.54	6.37	6.48	5.95	5.51
TC0700012032.hg.1	6.67	5.74	1.905	up	0.0281936	T330013	Transcript identified by MiTranscriptome	lncrna	chr7	-	T330013	101058666	101060653	6	NA	NA	T330013	miTranscriptome	Transcript identified by MiTranscriptome	chr7	6.68	5.86	7.24	6.9	5.7	6.53	5.17	5.56
TC0100018314.hg.1	6.47	5.54	1.905	up	0.0279573	T024090	Transcript identified by MiTranscriptome	lncrna	chr1	+	T024090	162895980	162923697	10	NA	NA	T024090	miTranscriptome	Transcript identified by MiTranscriptome	chr1	6.24	5.75	7.24	6.65	6.13	5.74	4.89	5.38
TC0X00011184.hg.1	6.7	5.77	1.905	up	0.0229354	IRAK1	interleukin 1 receptor associated kinase 1	coding	chrX	-	NM_001025242	154010500	154019995	10	Xq28	3654	NM_001025242	RefSeq	Homo sapiens interleukin-1 receptor-associated kinase 1 (IRAK1), transcript variant 2, mRNA.	chrX	6.71	6.21	7.56	6.34	6.02	5.03	6.08	5.94
TC0X00007723.hg.1	5.94	5.01	1.905	up	0.0220944	slotor	Transcript Identified by AceView	other	chrX	+	slotor.aAug10-unspliced	79267993	79268421	6	NA	NA	slotor.aAug10-unspliced	Ace View	Transcript Identified by AceView	chrX	6.18	6.2	5.78	5.61	4.37	4.75	4.92	6.02
TC0200009231.hg.1	8.96	8.03	1.905	up	0.0182186	NONHSAT074210	Non-coding transcript identified by NONCODE	lncRNA	chr2	+	NONHSAT074210	127888913	127892252	10	NA	NA	NONHSAT074210	lncRNAWiki	Non-coding transcript identified by NONCODE	chr2	8.7	8.47	10	8.66	8.27	8.06	7.76	8.02
TC0400010368.hg.1	6.15	5.22	1.905	up	0.0157775	faswerbu	Transcript Identified by AceView	other	chr4	-	faswerbu.aAug10-unspliced	32446164	32446618	6	NA	NA	faswerbu.aAug10-unspliced	Ace View	Transcript Identified by AceView	chr4	6.08	6	6.66	5.87	5.49	5.17	4.38	5.83
TC0600011530.hg.1	7.42	6.49	1.905	up	0.0154886	NONHSAT108977	Non-coding transcript identified by NONCODE	lncRNA	chr6	-	NONHSAT108977	33248317	33249739	10	NA	NA	NONHSAT108977	lncRNAWiki	Non-coding transcript identified by NONCODE	chr6	7.86	7.29	7.69	6.85	7.02	6.57	5.73	6.64
TC1100007791.hg.1	11.99	11.06	1.905	up	0.0154507	NONHSAT021628	Non-coding transcript identified by NONCODE	lncRNA	chr11	+	NONHSAT021628	61163746	61166649	10	NA	NA	NONHSAT021628	lncRNAWiki	Non-coding transcript identified by NONCODE	chr11	12.5	11.19	11.96	12.3	11.63	10.81	10.76	11.04
TC0200014110.hg.1	17.84	16.91	1.905	up	0.0146099	AC018737.1	AC018737.1 (from geneSymbol)	Precursor_microRNA	chr2	-	uc061nml.1	121761827	121761935	10	NA	NA	uc061nml.1	UCSC Genes	N/A	chr2	18.48	17.18	18.33	17.39	17.16	16.91	16.57	16.99
TC0200014617.hg.1	6.62	5.69	1.905	up	0.00809984	NEB	nebulin	coding	chr2	-	NM_001164507	151485336	151734487	10	2q22	4703	NM_001164507	RefSeq	Homo sapiens nebulin (NEB), transcript variant 1, mRNA.	chr2	7.13	6.28	6.83	6.26	6.11	5.15	5.55	5.95
TC0200014804.hg.1	7.53	6.6	1.905	up	0.00782275	T202298	Transcript identified by MiTranscriptome	lncrna	chr2	-	T202298	165326958	165327648	6	NA	NA	T202298	miTranscriptome	Transcript identified by MiTranscriptome	chr2	7.45	7.44	7.25	7.97	6.53	6.17	6.38	7.33
TC0500012518.hg.1	6.7	5.77	1.905	up	0.0061393	T291673	Transcript identified by MiTranscriptome	lncrna	chr5	-	T291673	151651632	151654542	6	NA	NA	T291673	miTranscriptome	Transcript identified by MiTranscriptome	chr5	6.54	6.23	7.02	7	6.23	6	5.5	5.36
TC0200014569.hg.1	7.19	6.26	1.905	up	0.00591477	rawsweyby	Transcript Identified by AceView	other	chr2	-	rawsweyby.aAug10-unspliced	148847889	148848374	6	NA	NA	rawsweyby.aAug10-unspliced	Ace View	Transcript Identified by AceView	chr2	6.46	7.3	7.31	7.68	6	6.5	6.2	6.34
TC1200006510.hg.1	7.57	6.64	1.905	up	0.00529993	NONHSAT025490	Non-coding transcript identified by NONCODE	lncRNA	chr12	+	NONHSAT025490	2859949	2860033	6	NA	NA	NONHSAT025490	NONCODE	Non-coding transcript identified by NONCODE	chr12	7.55	7.35	7.99	7.39	6.71	6.98	6.9	5.97
TC0400007372.hg.1	17.18	16.25	1.905	up	0.00418236	AC084010.1	Sequence 158596 from Patent EP1572962. (from mRNA JD177572)	Precursor_microRNA	chr4	+	uc062wgz.1	42445990	42446072	10	NA	NA	uc062wgz.1	UCSC Genes	N/A	chr4	17.56	16.75	17.47	16.94	16.11	15.84	16.48	16.56
TC0X00007757.hg.1	6.7	5.77	1.905	up	0.00390037	T376883	Transcript identified by MiTranscriptome	lncrna	chrX	+	T376883	82336850	82343699	6	NA	NA	T376883	miTranscriptome	Transcript identified by MiTranscriptome	chrX	6.82	6.73	6.37	6.89	5.77	5.97	5.14	6.2
TC1200011182.hg.1	7.07	6.14	1.905	up	0.00373632	MDM1.tAug10-unspliced	Transcript Identified by AceView, Entrez Gene ID(s) 56890	other	chr12	-	MDM1.tAug10-unspliced	68328490	68328958	6	NA	NA	MDM1.tAug10-unspliced	Ace View	Transcript Identified by AceView, Entrez Gene ID(s) 56890	chr12	7.23	6.7	6.94	7.42	6.42	5.58	6.13	6.42
TC0400006483.hg.1	7.03	6.1	1.905	up	0.00307517	T259130	Transcript identified by MiTranscriptome	lncrna	chr4	+	T259130	834062	836582	6	NA	NA	T259130	miTranscriptome	Transcript identified by MiTranscriptome	chr4	7.24	6.87	7.23	6.76	6.4	5.96	5.57	6.45
TC1800006910.hg.1	9.68	8.75	1.905	up	0.00261484	lnc-TAF4B-4:1	RP11-621L6.2 (from geneSymbol)	lncRNA	chr18	+	lnc-TAF4B-4:1	24364787	24367984	10	NA	NA	lnc-TAF4B-4:1	lncRNAWiki	N/A	chr18	10.15	9.24	9.99	9.34	8.83	8.8	8.66	8.71
TC1300009330.hg.1	5.92	4.99	1.905	up	0.00225263	RBM26	RNA binding motif protein 26	coding	chr13	-	NM_001286631	79311824	79406477	10	13q31.1	64062	NM_001286631	RefSeq	Homo sapiens RNA binding motif protein 26 (RBM26), transcript variant 1, mRNA.	chr13	5.73	5.67	6.42	5.88	5.22	4.57	5.18	4.98
TC0X00010068.hg.1	5.84	4.92	1.892	up	0.0375212	jyvar	Transcript Identified by AceView	other	chrX	-	jyvar.aAug10-unspliced	73991525	73993609	6	NA	NA	jyvar.aAug10-unspliced	Ace View	Transcript Identified by AceView	chrX	5.55	5.88	6.84	5.08	5.02	4.26	5.18	5.23
TC0X00009872.hg.1	7.28	6.36	1.892	up	0.0374164	T375556	Transcript identified by MiTranscriptome	tucp	chrX	-	T375556	63917723	63934402	6	NA	NA	T375556	miTranscriptome	Transcript identified by MiTranscriptome	chrX	6.98	7.31	7.77	7.07	6.03	5.89	5.97	7.56
TC1600011474.hg.1	8.1	7.18	1.892	up	0.0345699	ANKS3	ankyrin repeat and sterile alpha motif domain containing 3	coding	chr16	-	NM_001242929	4696510	4734378	10	16p13.3	124401	NM_001242929	RefSeq	Homo sapiens ankyrin repeat and sterile alpha motif domain containing 3 (ANKS3), transcript variant 2, mRNA.	chr16	8.43	7.77	8.92	7.28	7.21	6.67	7.06	7.78
TC0400007019.hg.1	9.74	8.82	1.892	up	0.0342442	torglyby	Transcript Identified by AceView	other	chr4	+	torglyby.aAug10-unspliced	20422083	20423253	6	NA	NA	torglyby.aAug10-unspliced	Ace View	Transcript Identified by AceView	chr4	9.21	9.54	10.54	9.69	9.46	7.96	8.71	9.14
TC1700008863.hg.1	14.09	13.17	1.892	up	0.0259578	T154052	Transcript identified by MiTranscriptome	lncrna	chr17	+	T154052	74684559	74691041	6	NA	NA	T154052	miTranscriptome	Transcript identified by MiTranscriptome	chr17	14.54	13.77	14.62	13.45	13.73	12.43	13.41	13.1
TC0700011780.hg.1	7.25	6.33	1.892	up	0.0228001	PEX1	peroxisomal biogenesis factor 1	coding	chr7	-	NM_000466	92487020	92528531	10	7q21.2	5189	NM_000466	RefSeq	Homo sapiens peroxisomal biogenesis factor 1 (PEX1), transcript variant 1, mRNA.	chr7	7.81	6.62	7.59	6.97	6.67	5.57	6.39	6.7
TC0800010607.hg.1	12.06	11.14	1.892	up	0.022485	ASPH	aspartate beta-hydroxylase	coding	chr8	-	NM_001164750	61500556	61714640	10	8q12.1	444	NM_001164750	RefSeq	Homo sapiens aspartate beta-hydroxylase (ASPH), transcript variant 6, mRNA.	chr8	11.37	13.02	11.97	11.88	11.54	10.96	10.83	11.24
TC0600006701.hg.1	6.22	5.3	1.892	up	0.0222522	NONHSAT107168.2	Non-coding transcript identified by NONCODE	lncRNA	chr6	+	NONHSAT107168.2	3685601	3688169	6	NA	NA	NONHSAT107168.2	NONCODE	Non-coding transcript identified by NONCODE	chr6	6.32	5.64	7.11	5.82	5.23	4.82	5.46	5.71
TC0X00007905.hg.1	6.74	5.82	1.892	up	0.0219611	T377499	Transcript identified by MiTranscriptome	lncrna	chrX	+	T377499	98308239	98358427	10	NA	NA	T377499	miTranscriptome	Transcript identified by MiTranscriptome	chrX	7.32	6.18	7.28	6.17	5.8	6.1	5.3	6.1
TC0500007123.hg.1	5.92	5	1.892	up	0.0219293	DNAJC21	DnaJ (Hsp40) homolog, subfamily C, member 21	coding	chr5	+	NM_001012339	34929593	34958964	10	5p13.2	134218	NM_001012339	RefSeq	Homo sapiens DnaJ (Hsp40) homolog, subfamily C, member 21 (DNAJC21), transcript variant 2, mRNA.	chr5	5.67	5.03	6.69	6.28	5.08	4.76	5.24	4.93
TC0X00009947.hg.1	7.7	6.78	1.892	up	0.019804	NONHSAT137389	Non-coding transcript identified by NONCODE	lncRNA	chrX	-	NONHSAT137389	69486394	69487082	10	NA	NA	NONHSAT137389	lncRNAWiki	Non-coding transcript identified by NONCODE	chrX	8.37	7.89	7.13	7.41	7.4	6.91	6.23	6.58
TC0600011417.hg.1	11.54	10.62	1.892	up	0.0191282	pleeklobu	Transcript Identified by AceView	other	chr6	-	pleeklobu.aAug10-unspliced	31329612	31330407	6	NA	NA	pleeklobu.aAug10-unspliced	Ace View	Transcript Identified by AceView	chr6	11.95	10.85	11.61	11.74	11.2	10.48	10.88	9.93
TC0500012758.hg.1	7.17	6.25	1.892	up	0.0176375	hoyuyu	Transcript Identified by AceView	other	chr5	-	hoyuyu.aAug10-unspliced	168573950	168574512	6	NA	NA	hoyuyu.aAug10-unspliced	Ace View	Transcript Identified by AceView	chr5	7.05	6.73	7.73	7.15	6.64	6.02	5.56	6.8
TC0600006451.hg.1	8.88	7.96	1.892	up	0.0145034	NONHSAT106068	Non-coding transcript identified by NONCODE	lncRNA	chr6	+	NONHSAT106068	667321	667464	6	NA	NA	NONHSAT106068	NONCODE	Non-coding transcript identified by NONCODE	chr6	8.72	9.63	8.52	8.64	7.93	8.45	7.37	8.1
TC0700008390.hg.1	7.53	6.61	1.892	up	0.0144675	stysheyby	Transcript Identified by AceView	other	chr7	+	stysheyby.aAug10-unspliced	95480898	95481359	6	NA	NA	stysheyby.aAug10-unspliced	Ace View	Transcript Identified by AceView	chr7	7.9	6.56	8.02	7.62	6.78	6.68	6.5	6.47
TC0100014605.hg.1	5.39	4.47	1.892	up	0.013066	LRRIQ3	leucine-rich repeats and IQ motif containing 3	coding	chr1	-	NM_001105659	74026015	74198187	10	1p31.1	127255	NM_001105659	RefSeq	Homo sapiens leucine-rich repeats and IQ motif containing 3 (LRRIQ3), mRNA.	chr1	5.51	4.74	5.23	6.09	4.51	4.31	4.95	4.12
TC0300012171.hg.1	7.35	6.43	1.892	up	0.0126729	IQCB1	IQ motif containing B1	coding	chr3	-	NM_001023570	121769763	121835079	10	3q13.33|3q21.1	9657	NM_001023570	RefSeq	Homo sapiens IQ motif containing B1 (IQCB1), transcript variant 1, mRNA.	chr3	7.79	6.68	7.32	7.6	6.79	5.79	6.47	6.67
TC1000010085.hg.1	19.38	18.46	1.892	up	0.0115406	AL360217.1	AL360217.1 (from geneSymbol)	Precursor_microRNA	chr10	-	uc057sij.1	26159494	26159545	10	NA	NA	uc057sij.1	UCSC Genes	N/A	chr10	19.88	18.63	19.89	19.13	18.5	18.17	18.51	18.66
TC0800010426.hg.1	6.1	5.18	1.892	up	0.00926553	FAM150A	family with sequence similarity 150, member A	coding	chr8	-	NM_207413	52534037	52565507	10	8q11.23	389658	NM_207413	RefSeq	Homo sapiens family with sequence similarity 150, member A (FAM150A), mRNA.	chr8	6.42	5.59	6.55	5.84	5.76	4.84	4.99	5.14
TC1500007856.hg.1	6.03	5.11	1.892	up	0.00921475	CSK	c-src tyrosine kinase	coding	chr15	+	NM_001127190	74782057	74803198	10	15q24.1	1445	NM_001127190	RefSeq	Homo sapiens c-src tyrosine kinase (CSK), transcript variant 2, mRNA.	chr15	6.17	5.61	5.82	6.52	5.69	4.81	4.66	5.27
TC0500007887.hg.1	18.38	17.46	1.892	up	0.00901155	AC093270.1	AC093270.1 (from geneSymbol)	Precursor_microRNA	chr5	+	uc063ewk.1	79532251	79532362	10	NA	NA	uc063ewk.1	UCSC Genes	N/A	chr5	19	17.82	18.71	17.98	17.74	17.29	17.27	17.53
TC0700007803.hg.1	7.52	6.6	1.892	up	0.00854665	AC104073.3	havana:known chromosome:GRCh38:7:65290429:65292776:1 gene:ENSG00000277544 gene_biotype:unprocessed_pseudogene transcript_biotype:unprocessed_pseudogene	unprocessed_pseudogene	chr7	+	ENST00000610942	65290429	65292776	10	NA	NA	ENST00000610942	ENSEMBL	havana:known chromosome:GRCh38:7:65290429:65292776:1 gene:ENSG00000277544 gene_biotype:unprocessed_pseudogene transcript_biotype:unprocessed_pseudogene	chr7	7.2	7.34	8.17	7.36	6.69	7.01	6.66	6.03
TC0X00009230.hg.1	14.95	14.03	1.892	up	0.00636779	NONHSAT136476	Non-coding transcript identified by NONCODE	lncRNA	chrX	-	NONHSAT136476	22054153	22054433	10	NA	NA	NONHSAT136476	lncRNAWiki	Non-coding transcript identified by NONCODE	chrX	15.4	14.42	15.42	14.54	14.21	13.89	13.98	14.05
TC1700008001.hg.1	6.86	5.94	1.892	up	0.00616167	NONHSAT053951	Non-coding transcript identified by NONCODE	lncRNA	chr17	+	NONHSAT053951	44475850	44476236	10	NA	NA	NONHSAT053951	lncRNAWiki	Non-coding transcript identified by NONCODE	chr17	7.44	6.98	6.57	6.46	5.59	5.81	5.95	6.4
TC0600010147.hg.1	5.65	4.73	1.892	up	0.00571125	T314991	Transcript identified by MiTranscriptome	lncrna	chr6	+	T314991	164149946	164153919	6	NA	NA	T314991	miTranscriptome	Transcript identified by MiTranscriptome	chr6	6	5.11	5.64	5.86	5.18	4.24	4.8	4.7
TC1400010619.hg.1	8.62	7.7	1.892	up	0.00537435	HIF1A	hypoxia inducible factor 1, alpha subunit (basic helix-loop-helix transcription factor)	coding	chr14	+	NM_001243084	61695401	61748259	10	14q23.2	3091	NM_001243084	RefSeq	Homo sapiens hypoxia inducible factor 1, alpha subunit (basic helix-loop-helix transcription factor) (HIF1A), transcript variant 3, mRNA.	chr14	9.19	8.27	8.33	8.69	7.44	8.11	7.84	7.39
TC0500006468.hg.1	7.08	6.16	1.892	up	0.00311721	LOC100288739	Transcript Identified by AceView, Entrez Gene ID(s) 100288739	other	chr5	+	LOC100288739.aAug10-unspliced	810686	810885	6	NA	NA	LOC100288739.aAug10-unspliced	Ace View	Transcript Identified by AceView, Entrez Gene ID(s) 100288739	chr5	7.4	6.47	7.5	6.97	6.2	6.29	6.08	6.05
TC1200012648.hg.1	8.37	7.45	1.892	up	0.00282153	MYL6	myosin light chain 6	coding	chr12	+	NM_021019	56158161	56163496	10	12q13.2	4637	NM_021019	RefSeq	Homo sapiens myosin, light chain 6, alkali, smooth muscle and non-muscle (MYL6), transcript variant 1, mRNA.	chr12	8.53	8.11	8.45	8.39	7.28	6.94	7.62	7.94
TC1100008924.hg.1	7.4	6.48	1.892	up	0.00200462	joytobo	Transcript Identified by AceView	other	chr11	+	joytobo.aAug10-unspliced	102889176	102889524	6	NA	NA	joytobo.aAug10-unspliced	Ace View	Transcript Identified by AceView	chr11	7.66	7.06	7.53	7.34	6.46	6.01	6.7	6.75
TC0100008625.hg.1	6.64	5.72	1.892	up	0.00112856	PDE4B	phosphodiesterase 4B, cAMP-specific	coding	chr1	+	NM_001037339	65792510	66374579	10	1p31	5142	NM_001037339	RefSeq	Homo sapiens phosphodiesterase 4B, cAMP-specific (PDE4B), transcript variant b, mRNA.	chr1	6.52	6.35	6.74	6.95	5.78	6.07	5.52	5.5
TC1100009314.hg.1	10.94	10.02	1.892	up	0.00102789	RNU6-256P	RNA, U6 small nuclear 256, pseudogene (from HGNC RNU6-256P)	snRNA	chr11	+	uc058inh.1	122004355	122004451	10	NA	NA	uc058inh.1	UCSC Genes	RNA, U6 small nuclear 256, pseudogene [Source:HGNC Symbol;Acc:HGNC:47219]	chr11	11.2	11.03	10.83	10.69	9.62	10.1	10.05	10.3
TC0X00008571.hg.1	6.02	5.11	1.879	up	0.0429105	Z83313.1	havana:known chromosome:GRCh38:X:138806374:138807091:1 gene:ENSG00000235975 gene_biotype:processed_pseudogene transcript_biotype:processed_pseudogene	processed_pseudogene	chrX	+	ENST00000433780	138806374	138807091	10	NA	NA	ENST00000433780	ENSEMBL	havana:known chromosome:GRCh38:X:138806374:138807091:1 gene:ENSG00000235975 gene_biotype:processed_pseudogene transcript_biotype:processed_pseudogene	chrX	5.48	6.98	6.27	5.35	5.21	5.1	4.48	5.65
TC0600007532.hg.1	13.04	12.13	1.879	up	0.0404155	T300459	Transcript identified by MiTranscriptome	lncrna	chr6	+	T300459	30525467	30525759	6	NA	NA	T300459	miTranscriptome	Transcript identified by MiTranscriptome	chr6	13.73	12.4	13.55	12.48	12.49	11.98	11.42	12.62
TC0900010297.hg.1	7.53	6.62	1.879	up	0.0383988	paskobu	Transcript Identified by AceView	other	chr9	-	paskobu.aAug10	66827672	66901617	6	NA	NA	paskobu.aAug10	Ace View	Transcript Identified by AceView	chr9	7.54	7.77	7.18	7.64	7.82	6.19	6.53	5.95
TC0200013311.hg.1	7.77	6.86	1.879	up	0.0251596	REEP1	receptor accessory protein 1	coding	chr2	-	NM_001164730	86213993	86338083	10	2p11.2	65055	NM_001164730	RefSeq	Homo sapiens receptor accessory protein 1 (REEP1), transcript variant 1, mRNA.	chr2	7.83	7.13	8.73	7.37	6.83	6.46	6.98	7.18
TC0X00008232.hg.1	5.6	4.69	1.879	up	0.0234132	ZCCHC12	zinc finger, CCHC domain containing 12	coding	chrX	+	NM_173798	118823790	118826968	10	Xq24	170261	NM_173798	RefSeq	Homo sapiens zinc finger, CCHC domain containing 12 (ZCCHC12), transcript variant 1, mRNA.	chrX	6.3	5.12	5.93	5.06	5.1	4.09	4.58	4.99
TC0100010437.hg.1	7.33	6.42	1.879	up	0.0223622	korbar	Transcript Identified by AceView	other	chr1	+	korbar.aAug10-unspliced	164748537	164749639	6	NA	NA	korbar.aAug10-unspliced	Ace View	Transcript Identified by AceView	chr1	7.06	6.62	7.69	7.96	6.36	5.94	7.04	6.32
TC1600007221.hg.1	9.41	8.5	1.879	up	0.017965	T128942	Transcript identified by MiTranscriptome	lncrna	chr16	+	T128942	23419945	23420402	6	NA	NA	T128942	miTranscriptome	Transcript identified by MiTranscriptome	chr16	9.39	8.65	10.2	9.42	8.16	8.31	8.86	8.69
TC2000008205.hg.1	8.14	7.23	1.879	up	0.0179134	geevor	Transcript Identified by AceView	other	chr20	-	geevor.aAug10	2908331	2929300	6	NA	NA	geevor.aAug10	Ace View	Transcript Identified by AceView	chr20	8.22	7.81	8.91	7.62	7.18	7.79	7.19	6.76
TC0100015060.hg.1	7.07	6.16	1.879	up	0.0158618	LRRC39	leucine rich repeat containing 39	coding	chr1	-	NM_001256385	100148448	100178273	10	1p21.2	127495	NM_001256385	RefSeq	Homo sapiens leucine rich repeat containing 39 (LRRC39), transcript variant 1, mRNA.	chr1	7.05	6.85	7.15	7.23	5.83	6.19	5.52	7.08
TC1200008892.hg.1	12.02	11.11	1.879	up	0.0133519	lergorby	Transcript Identified by AceView	other	chr12	+	lergorby.aAug10-unspliced	111723770	111724262	6	NA	NA	lergorby.aAug10-unspliced	Ace View	Transcript Identified by AceView	chr12	12.84	11.6	11.85	11.78	11.61	10.82	10.93	11.08
TC1100007505.hg.1	11.25	10.34	1.879	up	0.0129161	T058436	Transcript identified by MiTranscriptome: lncrna	lncrna	chr11	+	T058436	47932088	47932367	6	NA	NA	T058436	miTranscriptome	Transcript identified by MiTranscriptome: lncrna	chr11	11.67	10.77	11.7	10.88	10.99	10.08	10.13	10.15
TC0200014545.hg.1	6.77	5.86	1.879	up	0.0113178	RNA5SP106	RNA, 5S ribosomal pseudogene 106 [gene_biotype:rRNA transcript_biotype:rRNA]	rRNA	chr2	-	ENST00000517274	147713455	147713554	10	NA	NA	ENST00000517274	ENSEMBL	RNA, 5S ribosomal pseudogene 106 [gene_biotype:rRNA transcript_biotype:rRNA]	chr2	6.49	6.89	6.81	6.89	5.76	6.54	6.05	5.09
TC1000009513.hg.1	16.3	15.39	1.879	up	0.0107457	AL589988.1	Sequence 117098 from Patent EP1572962. (from mRNA JD136074)	Precursor_microRNA	chr10	-	uc057rdp.1	199882	199981	10	NA	NA	uc057rdp.1	UCSC Genes	N/A	chr10	16.96	15.63	16.66	15.94	15.4	15.25	15.47	15.44
TC0400009608.hg.1	6.22	5.31	1.879	up	0.0100058	T276442	Transcript identified by MiTranscriptome	lncrna	chr4	+	T276442	188992220	188995754	6	NA	NA	T276442	miTranscriptome	Transcript identified by MiTranscriptome	chr4	5.36	6.66	6.18	6.67	5.29	5.34	5.33	5.27
TC1100006813.hg.1	17.95	17.04	1.879	up	0.0099293	AC127030.1	Sequence 68550 from Patent EP1572962. (from mRNA JD087526)	Precursor_microRNA	chr11	+	uc057yya.1	9520689	9520799	10	NA	NA	uc057yya.1	UCSC Genes	N/A	chr11	18.74	17.37	18.02	17.69	17.12	16.81	16.98	17.26
TC0600010438.hg.1	4.73	3.82	1.879	up	0.00832171	NONHSAT106434.2	Non-coding transcript identified by NONCODE	lncRNA	chr6	-	NONHSAT106434.2	1335713	1335832	6	NA	NA	NONHSAT106434.2	NONCODE	Non-coding transcript identified by NONCODE	chr6	4.99	4.25	5.33	4.35	3.93	4.17	3.62	3.56
TC0900011959.hg.1	8.87	7.96	1.879	up	0.00826456	UBAC1	UBA domain containing 1	coding	chr9	-	NM_016172	135932969	135961380	10	9q34.3	10422	NM_016172	RefSeq	Homo sapiens UBA domain containing 1 (UBAC1), mRNA.	chr9	8.57	8.46	9.36	9.09	7.95	7.53	7.84	8.51
TC0300008774.hg.1	6.58	5.67	1.879	up	0.00639926	AC137695.2	havana:known chromosome:GRCh38:3:129345411:129346164:1 gene:ENSG00000270773 gene_biotype:processed_pseudogene transcript_biotype:processed_pseudogene	processed_pseudogene	chr3	+	ENST00000603123	129345411	129346164	10	NA	NA	ENST00000603123	ENSEMBL	havana:known chromosome:GRCh38:3:129345411:129346164:1 gene:ENSG00000270773 gene_biotype:processed_pseudogene transcript_biotype:processed_pseudogene	chr3	6.38	6.38	7.28	6.27	5.42	5.92	5.42	5.92
TC0100012866.hg.1	19.09	18.18	1.879	up	0.00583472	AL713997.1	AL713997.1 (from geneSymbol)	Precursor_microRNA	chr1	-	uc057cdq.1	10998176	10998263	10	NA	NA	uc057cdq.1	UCSC Genes	N/A	chr1	19.34	18.67	19.28	19.05	18.54	17.68	17.93	18.57
TC0300010234.hg.1	12.07	11.16	1.879	up	0.00536776	pawsparby	Transcript Identified by AceView	other	chr3	-	pawsparby.aAug10-unspliced	10221261	10221819	6	NA	NA	pawsparby.aAug10-unspliced	Ace View	Transcript Identified by AceView	chr3	12.39	11.79	11.89	12.2	11.6	10.85	10.69	11.49
TC0900009692.hg.1	7.47	6.56	1.879	up	0.00534155	IFNA21	interferon, alpha 21	coding	chr9	-	NM_002175	21165637	21166660	10	9p22	3452	NM_002175	RefSeq	Homo sapiens interferon, alpha 21 (IFNA21), mRNA.	chr9	7.4	7.17	7.73	7.6	6.46	6.26	6.28	7.26
TC0900008384.hg.1	16.68	15.77	1.879	up	0.00424226	AL358815.1	Sequence 386274 from Patent EP1572962. (from mRNA JD405250)	Precursor_microRNA	chr9	+	uc064uzn.1	109266277	109266375	10	NA	NA	uc064uzn.1	UCSC Genes	N/A	chr9	17.09	16.29	16.97	16.35	15.82	15.36	15.97	15.93
TC0200010670.hg.1	8.8	7.89	1.879	up	0.00326165	RNA5SP119	RNA, 5S ribosomal pseudogene 119 (from HGNC RNA5SP119)	rRNA	chr2	+	uc061rzs.1	211535653	211535769	10	NA	NA	uc061rzs.1	UCSC Genes	5S ribosomal pseudogene 119 [Source:HGNC Symbol;Acc:HGNC:42917]	chr2	8.26	8.71	9.24	8.98	7.79	8.19	7.7	7.89
TC0X00009117.hg.1	5.29	4.38	1.879	up	0.00319865	FANCB	Fanconi anemia complementation group B	coding	chrX	-	NM_001018113	14843407	14873069	10	Xp22.2	2187	NM_001018113	RefSeq	Homo sapiens Fanconi anemia, complementation group B (FANCB), transcript variant 1, mRNA.	chrX	5.76	5.06	5.16	5.18	4.47	3.86	4.62	4.56
TC0300011032.hg.1	5.54	4.63	1.879	up	0.00245785	NCKIPSD	NCK interacting protein with SH3 domain	coding	chr3	-	NM_016453	48673839	48686364	10	3p21	51517	NM_016453	RefSeq	Homo sapiens NCK interacting protein with SH3 domain (NCKIPSD), transcript variant 1, mRNA.	chr3	6	5.28	5.45	5.42	4.71	4.26	4.99	4.57
TC0800010995.hg.1	7.39	6.48	1.879	up	0.00239068	T347138	Transcript identified by MiTranscriptome: lncrna	lncrna	chr8	-	T347138	85482672	85494286	10	NA	NA	T347138	miTranscriptome	Transcript identified by MiTranscriptome: lncrna	chr8	7.71	7.06	7.08	7.7	6.66	6.57	6.12	6.56
TC0700007891.hg.1	11.02	10.11	1.879	up	0.00169665	kasomu.bAug10-unspliced	Transcript Identified by AceView	other	chr7	+	kasomu.bAug10-unspliced	68530785	68531325	6	NA	NA	kasomu.bAug10-unspliced	Ace View	Transcript Identified by AceView	chr7	11.1	11.31	10.5	11.16	10.03	10.37	9.93	10.11
TC1900007643.hg.1	7.36	6.45	1.879	up	0.000803153	lnc-VSTM2B-8:1	Transcript Originally Identified by LNCipedia, alternate transcript name: NONHSAT064018	lncRNA	chr19	+	lnc-VSTM2B-8:1	27861653	27866555	10	NA	NA	lnc-VSTM2B-8:1	lncRNAWiki	Transcript Originally Identified by LNCipedia, alternate transcript name: NONHSAT064018	chr19	7.64	7.01	7.63	7.16	6.4	6.44	6.39	6.57
TC2100007063.hg.1	7.19	6.29	1.866	up	0.048251	DPRXP5	divergent-paired related homeobox pseudogene 5	pseudo	chr21	+	OTTHUMT00000469993	36943267	36944125	10	21q22.13	503646	OTTHUMT00000469993	Havana transcript	divergent-paired related homeobox pseudogene 5[gene_biotype:processed_pseudogene transcript_biotype:processed_pseudogene]	chr21	7.67	6.65	8.16	6.28	6.47	6.6	5.95	6.12
TC0100010499.hg.1	7.27	6.37	1.866	up	0.0390094	POU2F1	POU class 2 homeobox 1	coding	chr1	+	NM_001198783	167220829	167427345	10	1q24.2	5451	NM_001198783	RefSeq	Homo sapiens POU class 2 homeobox 1 (POU2F1), transcript variant 2, mRNA.	chr1	8.06	6.6	7.75	6.67	6.08	6.07	6.29	7.02
TC0100007091.hg.1	13.32	12.42	1.866	up	0.0332121	hsa_circ_0092359	Zhang2013 ALT_ACCEPTOR, ALT_DONOR, coding, INTERNAL, intronic best transcript NM_014675	Circle RNA	chr1	+	hsa_circ_0092359	16944903	16945102	6	NA	NA	hsa_circ_0092359	circbase	Zhang2013 ALT_ACCEPTOR, ALT_DONOR, coding, INTERNAL, intronic best transcript NM_014675	chr1	13.58	12.97	13.64	13.07	13.17	11.64	11.95	12.93
TC0200010020.hg.1	7.36	6.46	1.866	up	0.0324148	zuleybo	Transcript Identified by AceView	other	chr2	+	zuleybo.aAug10-unspliced	174635649	174635996	6	NA	NA	zuleybo.aAug10-unspliced	Ace View	Transcript Identified by AceView	chr2	8.41	7.28	6.96	6.79	6.18	6.53	6.18	6.96
TC0X00010275.hg.1	5.68	4.78	1.866	up	0.0267478	T377266	Transcript identified by MiTranscriptome	lncrna	chrX	-	T377266	93316942	93321962	6	NA	NA	T377266	miTranscriptome	Transcript identified by MiTranscriptome	chrX	5.34	6.22	4.92	6.26	5.07	4.63	4.26	5.16
TC2000007708.hg.1	18.12	17.22	1.866	up	0.0218312	AL133228.1	AL133228.1 (from geneSymbol)	Precursor_microRNA	chr20	+	uc061xsr.1	50860908	50860986	10	NA	NA	uc061xsr.1	UCSC Genes	N/A	chr20	18.58	17.56	18.68	17.65	17.14	16.63	17.51	17.59
TC0700012652.hg.1	6.32	5.42	1.866	up	0.0216686	PLXNA4	plexin A4	coding	chr7	-	NM_001105543	132123332	132648688	10	7q32.3	91584	NM_001105543	RefSeq	Homo sapiens plexin A4 (PLXNA4), transcript variant 3, mRNA.	chr7	6.14	6.57	6.08	6.5	6.3	4.73	5.02	5.63
TC0500011658.hg.1	5.45	4.55	1.866	up	0.0184881	spogey	Transcript Identified by AceView	other	chr5	-	spogey.aAug10-unspliced	108297735	108299333	6	NA	NA	spogey.aAug10-unspliced	Ace View	Transcript Identified by AceView	chr5	6.36	4.97	5.18	5.3	4.91	4.31	4.23	4.77
TC1100010145.hg.1	6.02	5.12	1.866	up	0.0168177	AC013549.1	AC013549.1 (from geneSymbol)	Precursor_microRNA	chr11	-	uc057zfs.1	12904813	12904988	10	NA	NA	uc057zfs.1	UCSC Genes	N/A	chr11	5.4	5.93	6.6	6.15	5.58	4.45	5.33	5.1
TC0200008541.hg.1	5.93	5.03	1.866	up	0.0162594	kloyjabu	Transcript Identified by AceView	other	chr2	+	kloyjabu.aAug10-unspliced	97287010	97287754	6	NA	NA	kloyjabu.aAug10-unspliced	Ace View	Transcript Identified by AceView	chr2	5.96	5.33	6.06	6.39	5.06	5.49	5.29	4.29
TC2000006797.hg.1	9.02	8.12	1.866	up	0.0160784	RPS27AP2	ribosomal protein S27a pseudogene 2	pseudo	chr20	+	OTTHUMT00000078122	17516843	17517307	10	20p11.2	140752	OTTHUMT00000078122	Havana transcript	ribosomal protein S27a pseudogene 2[gene_biotype:processed_pseudogene transcript_biotype:processed_pseudogene]	chr20	8.63	8.98	9.78	8.7	8.1	8.22	7.55	8.61
TC1300008874.hg.1	8.87	7.97	1.866	up	0.0140974	T094305	Transcript identified by MiTranscriptome	lncrna	chr13	-	T094305	47936774	47937126	6	NA	NA	T094305	miTranscriptome	Transcript identified by MiTranscriptome	chr13	9.63	8.19	9.12	8.54	7.96	7.78	7.9	8.23
TC1500008860.hg.1	6.49	5.59	1.866	up	0.0125493	AC019322.6	N/A	TEC	chr15	-	ENST00000623470	30344307	30348236	10	NA	NA	ENST00000623470	ENSEMBL	N/A	chr15	6.09	6.96	6.29	6.63	5.56	5.07	5.44	6.3
TC0100017562.hg.1	6.63	5.73	1.866	up	0.012113	AL592310.1	havana:known chromosome:GRCh38:1:227598424:227599094:-1 gene:ENSG00000225934 gene_biotype:processed_pseudogene transcript_biotype:processed_pseudogene	processed_pseudogene	chr1	-	ENST00000414330	227598424	227599094	10	NA	NA	ENST00000414330	ENSEMBL	havana:known chromosome:GRCh38:1:227598424:227599094:-1 gene:ENSG00000225934 gene_biotype:processed_pseudogene transcript_biotype:processed_pseudogene	chr1	6.59	6.39	7.25	6.29	6.08	5.63	5.1	6.1
TC0800007247.hg.1	6.03	5.13	1.866	up	0.00906901	AC091144.1	havana:known chromosome:GRCh38:8:33523154:33523291:1 gene:ENSG00000253232 gene_biotype:processed_pseudogene transcript_biotype:processed_pseudogene	processed_pseudogene	chr8	+	ENST00000519573	33523154	33523291	10	NA	NA	ENST00000519573	ENSEMBL	havana:known chromosome:GRCh38:8:33523154:33523291:1 gene:ENSG00000253232 gene_biotype:processed_pseudogene transcript_biotype:processed_pseudogene	chr8	6.18	5.83	5.67	6.42	4.45	5.39	5.52	5.18
TC1600006921.hg.1	8.55	7.65	1.866	up	0.00873375	sorshoy	Transcript Identified by AceView	other	chr16	+	sorshoy.aAug10-unspliced	11550846	11551363	6	NA	NA	sorshoy.aAug10-unspliced	Ace View	Transcript Identified by AceView	chr16	9.01	8.25	8.7	8.24	7.81	7.84	6.97	7.97
TC1800006808.hg.1	9.87	8.97	1.866	up	0.00762024	MIR3156-2	microRNA 3156-2;mature miRNA;hsa-miR-3156-5p;hsa-miR-3156-3p	Precursor_microRNA	chr18	+	NR_036153	14830166	14830242	10	NA	NA	NR_036153	RefSeq	Homo sapiens microRNA 3156-2 (MIR3156-2), microRNA.	chr18	9.64	9.69	10.67	9.48	9.02	8.74	9.01	9.13
TC0700007628.hg.1	11.48	10.58	1.866	up	0.00757699	NONHSAT120709	Non-coding transcript identified by NONCODE	lncRNA	chr7	+	NONHSAT120709	55892726	55892996	10	NA	NA	NONHSAT120709	lncRNAWiki	Non-coding transcript identified by NONCODE	chr7	11.65	11.17	11.93	11.16	11.04	10.62	10.03	10.65
TC0600010867.hg.1	6.76	5.86	1.866	up	0.00592104	MCUR1	mitochondrial calcium uniporter regulator 1	coding	chr6	-	NM_001031713	13786549	13814568	10	6p23	63933	NM_001031713	RefSeq	Homo sapiens mitochondrial calcium uniporter regulator 1 (MCUR1), mRNA.	chr6	6.7	7.09	6.77	6.49	6.18	5.21	5.78	6.26
TC1300008760.hg.1	5.35	4.45	1.866	up	0.00518064	EPSTI1	epithelial stromal interaction 1 (breast)	coding	chr13	-	NM_001002264	42886388	42992271	10	13q13.3	94240	NM_001002264	RefSeq	Homo sapiens epithelial stromal interaction 1 (breast) (EPSTI1), transcript variant 1, mRNA.	chr13	4.71	5.92	5.49	5.27	4.31	4.51	4.42	4.57
TC1200007262.hg.1	7.11	6.21	1.866	up	0.00433971	BICD1	bicaudal D homolog 1 (Drosophila)	coding	chr12	+	NM_001003398	32106835	32383633	10	12p11.2-p11.1	636	NM_001003398	RefSeq	Homo sapiens bicaudal D homolog 1 (Drosophila) (BICD1), transcript variant 2, mRNA.	chr12	7.05	7.05	7.43	6.91	6.5	5.58	6.25	6.53
TC1300007925.hg.1	6	5.1	1.866	up	0.00418461	DAOA	D-amino acid oxidase activator	coding	chr13	+	NM_001161812	105465867	105491034	10	13q33.2|13q34	267012	NM_001161812	RefSeq	Homo sapiens D-amino acid oxidase activator (DAOA), transcript variant 2, mRNA.	chr13	5.76	6.07	6.55	5.6	5.19	4.82	4.98	5.41
TC0X00008456.hg.1	7.32	6.42	1.866	up	0.00295563	AL009174.1	havana:known chromosome:GRCh38:X:133670971:133671386:1 gene:ENSG00000227008 gene_biotype:processed_pseudogene transcript_biotype:processed_pseudogene	processed_pseudogene	chrX	+	ENST00000426577	133670971	133671386	10	NA	NA	ENST00000426577	ENSEMBL	havana:known chromosome:GRCh38:X:133670971:133671386:1 gene:ENSG00000227008 gene_biotype:processed_pseudogene transcript_biotype:processed_pseudogene	chrX	7.3	6.97	7.72	7.31	5.94	6.67	6.46	6.63
TC1900006690.hg.1	16.77	15.87	1.866	up	0.00251431	CTB-50L17.16	Sequence 428267 from Patent EP1572962. (from mRNA JD447243)	Precursor_microRNA	chr19	+	CTB-50L17.16	4385004	4385113	10	NA	NA	CTB-50L17.16	UCSC Genes	N/A	chr19	17.31	16.31	16.75	16.69	15.83	15.7	15.9	16.04
TC0800006591.hg.1	8.21	7.31	1.866	up	0.00248435	DEFB109P1B	defensin, beta 109, pseudogene 1B	pseudo	chr8	+	NR_003668	7312844	7319951	10	8p23.1	641517	NR_003668	RefSeq	Homo sapiens defensin, beta 109, pseudogene 1B (DEFB109P1B), non-coding RNA.	chr8	8.31	8.2	7.83	8.5	7.54	7.23	6.88	7.6
TC0300009560.hg.1	5.36	4.46	1.866	up	0.00170056	NONHSAT093311	Non-coding transcript identified by NONCODE	lncRNA	chr3	+	NONHSAT093311	176285139	176297399	10	NA	NA	NONHSAT093311	lncRNAWiki	Non-coding transcript identified by NONCODE	chr3	5.69	5.23	5.49	5.01	4.27	4.23	4.62	4.74
TC1300006778.hg.1	8.84	7.94	1.866	up	0.00127242	T092474	Transcript identified by MiTranscriptome	lncrna	chr13	+	T092474	30987773	30992323	6	NA	NA	T092474	miTranscriptome	Transcript identified by MiTranscriptome	chr13	9.13	8.35	8.94	8.95	7.99	7.71	7.96	8.08
TC0700007366.hg.1	7.89	6.99	1.866	up	0.000301442	LINC00957	long intergenic non-protein coding RNA 957	ncRNA	chr7	+	NR_015401	44039049	44044296	10	7p13	255031	NR_015401	RefSeq	Homo sapiens long intergenic non-protein coding RNA 957 (LINC00957), transcript variant 2, long non-coding RNA.	chr7	7.98	8	7.95	7.64	7.14	7.12	6.77	6.92
TC0700009724.hg.1	9.27	8.38	1.853	up	0.0391071	AC074257.1	Y RNA [Source:RFAM;Acc:RF00019]	misc_RNA	chr7	+	ENST00000411009	151916327	151916418	10	NA	NA	ENST00000411009	ENSEMBL	Y RNA [Source:RFAM;Acc:RF00019]	chr7	9.07	10.25	8.61	9.14	9.08	8.05	8.33	8.08
TC0100016803.hg.1	6.7	5.81	1.853	up	0.0237342	T027131	Transcript identified by MiTranscriptome	lncrna	chr1	-	T027131	194072102	194357852	10	NA	NA	T027131	miTranscriptome	Transcript identified by MiTranscriptome	chr1	6.47	6.39	7.47	6.45	6.32	5.13	5.69	6.11
TC0800007532.hg.1	14.56	13.67	1.853	up	0.0234085	kenimu	Transcript Identified by AceView	other	chr8	+	kenimu.aAug10-unspliced	47318824	47319379	6	NA	NA	kenimu.aAug10-unspliced	Ace View	Transcript Identified by AceView	chr8	15.36	14.07	14.66	14.16	13.97	13.58	13.05	14.06
TC0600014074.hg.1	6.66	5.77	1.853	up	0.0168283	HIVEP1	human immunodeficiency virus type I enhancer binding protein 1	coding	chr6	+	NM_002114	12012000	12164999	10	6p24-p22.3	3096	NM_002114	RefSeq	Homo sapiens human immunodeficiency virus type I enhancer binding protein 1 (HIVEP1), mRNA.	chr6	6.58	6.93	6.29	6.83	6.1	6.04	6.09	4.84
TC0300013345.hg.1	6.41	5.52	1.853	up	0.01665	gormubu	Transcript Identified by AceView	other	chr3	-	gormubu.aAug10-unspliced	183494916	183495856	6	NA	NA	gormubu.aAug10-unspliced	Ace View	Transcript Identified by AceView	chr3	6.5	5.82	6.82	6.5	5.06	6.25	5.58	5.18
TC0200010005.hg.1	7.42	6.53	1.853	up	0.0164902	LOC100129313	Transcript Identified by AceView, Entrez Gene ID(s) 100129313	other	chr2	+	LOC100129313.aAug10-unspliced	174235559	174239711	6	NA	NA	LOC100129313.aAug10-unspliced	Ace View	Transcript Identified by AceView, Entrez Gene ID(s) 100129313	chr2	7.52	7.44	7.91	6.81	6.87	5.99	6.2	7.04
TC0800010267.hg.1	18.86	17.97	1.853	up	0.0126006	AC103724.1	Sequence 182325 from Patent EP1572962. (from mRNA JD201301)	Precursor_microRNA	chr8	-	uc064miz.1	42078863	42078973	10	NA	NA	uc064miz.1	UCSC Genes	N/A	chr8	19.29	18.19	19.5	18.47	17.89	18.04	17.99	17.97
TC0200008609.hg.1	5.47	4.58	1.853	up	0.012572	T195279	Transcript identified by MiTranscriptome	lncrna	chr2	+	T195279	100271981	100273268	6	NA	NA	T195279	miTranscriptome	Transcript identified by MiTranscriptome	chr2	5.1	5.75	5.54	5.51	5.22	4.02	4.91	4.19
TC0X00009405.hg.1	7.24	6.35	1.853	up	0.0121306	NONHSAT136662	Non-coding transcript identified by NONCODE	lncRNA	chrX	-	NONHSAT136662	39189901	39212307	10	NA	NA	NONHSAT136662	lncRNAWiki	Non-coding transcript identified by NONCODE	chrX	7.1	6.69	7.89	7.29	6.24	6.08	6.16	6.92
TC1700008647.hg.1	5.54	4.65	1.853	up	0.0105649	T152770	Transcript identified by MiTranscriptome	lncrna	chr17	+	T152770	65621547	65633835	6	NA	NA	T152770	miTranscriptome	Transcript identified by MiTranscriptome	chr17	5.46	5.69	5.78	5.21	4.9	4.41	5.27	4.03
TC0300009013.hg.1	17.25	16.36	1.853	up	0.00658464	AC112504.1	AC112504.1 (from geneSymbol)	Precursor_microRNA	chr3	+	uc062omn.1	141787911	141788009	10	NA	NA	uc062omn.1	UCSC Genes	N/A	chr3	17.58	16.75	17.66	17	16.35	15.91	16.58	16.58
TC1100009814.hg.1	7.16	6.27	1.853	up	0.00622121	SLC22A18AS	solute carrier family 22 (organic cation transporter), member 18 antisense	coding	chr11	-	NM_007105	2887345	2903945	10	11p15.5	5003	NM_007105	RefSeq	Homo sapiens solute carrier family 22 (organic cation transporter), member 18 antisense (SLC22A18AS), transcript variant 1, mRNA.	chr11	7.02	7.39	6.87	7.36	6.49	6.15	5.66	6.76
TC1900009503.hg.1	8.47	7.58	1.853	up	0.00514722	RNA5SP463	RNA, 5S ribosomal pseudogene 463 (from HGNC RNA5SP463)	rRNA	chr19	-	uc032hlr.2	7886977	7887096	10	NA	NA	uc032hlr.2	UCSC Genes	5S ribosomal pseudogene 463 [Source:HGNC Symbol;Acc:HGNC:43363]	chr19	7.9	8.96	8.67	8.37	7.26	7.68	7.84	7.54
TC0100017902.hg.1	6.87	5.98	1.853	up	0.00395265	someebu	Transcript Identified by AceView	other	chr1	-	someebu.aAug10-unspliced	239434676	239435474	6	NA	NA	someebu.aAug10-unspliced	Ace View	Transcript Identified by AceView	chr1	6.94	6.33	7.31	6.91	6.15	6.08	6.1	5.59
TC2000009383.hg.1	6.46	5.57	1.853	up	0.00302299	T219479	Transcript identified by MiTranscriptome	lncrna	chr20	-	T219479	49296391	49299396	6	NA	NA	T219479	miTranscriptome	Transcript identified by MiTranscriptome	chr20	6.87	6.03	6.17	6.75	5.82	5.47	5.48	5.49
TC1200012673.hg.1	6.1	5.21	1.853	up	0.00279889	CAPS2-AS1	RP11-560G2.1 (from geneSymbol)	lncRNA	chr12	+	ENST00000534648.2	75295056	75298508	10	NA	NA	ENST00000534648.2	lncRNAWiki	N/A	chr12	5.9	6.26	6.44	5.79	4.99	5.59	4.9	5.35
TC1600008418.hg.1	18.14	17.25	1.853	up	0.00236697	NONHSAT143702	Non-coding transcript identified by NONCODE	lncRNA	chr16	+	NONHSAT143702	74747211	74747311	6	NA	NA	NONHSAT143702	NONCODE	Non-coding transcript identified by NONCODE	chr16	18.53	17.71	18.37	17.96	17.19	17.34	17.02	17.47
TC0X00006490.hg.1	7.4	6.51	1.853	up	0.00207098	T370695	Transcript identified by MiTranscriptome	lncrna	chrX	+	T370695	3124962	3134266	9	NA	NA	T370695	miTranscriptome	Transcript identified by MiTranscriptome	chrX	7.59	7.61	7.33	7.06	6.56	6.4	6.18	6.92
TC0500007267.hg.1	5.95	5.06	1.853	up	0.00184066	CCDC152	coiled-coil domain containing 152	coding	chr5	+	NM_001134848	42756801	42802437	10	5p12	100129792	NM_001134848	RefSeq	Homo sapiens coiled-coil domain containing 152 (CCDC152), mRNA.	chr5	6.02	5.76	6.25	5.78	4.92	4.68	5.44	5.19
TC0900012275.hg.1	6.04	5.15	1.853	up	0.00148609	GOLGA1	golgin A1	coding	chr9	-	NM_002077	124878294	124941107	10	9q33.3	2800	NM_002077	RefSeq	Homo sapiens golgin A1 (GOLGA1), mRNA.	chr9	6.24	6.04	6.12	5.74	5.38	4.88	5.45	4.89
TC0500007465.hg.1	6.57	5.69	1.84	up	0.0388297	GPBP1	GC-rich promoter binding protein 1	coding	chr5	+	NM_001127235	57173948	57264679	10	5q11.2	65056	NM_001127235	RefSeq	Homo sapiens GC-rich promoter binding protein 1 (GPBP1), transcript variant 3, mRNA.	chr5	6.47	7.36	6.25	6.21	5.86	4.74	5.95	6.21
TC0300008068.hg.1	6.64	5.76	1.84	up	0.0361545	T246474	Transcript identified by MiTranscriptome	lncrna	chr3	+	T246474	96004020	96005428	6	NA	NA	T246474	miTranscriptome	Transcript identified by MiTranscriptome	chr3	6.53	6.56	7.08	6.41	4.77	5.59	6.13	6.56
TC0200011849.hg.1	5	4.12	1.84	up	0.0347754	RAD51AP2.dAug10-unspliced	Transcript Identified by AceView, Entrez Gene ID(s) 729475	other	chr2	-	RAD51AP2.dAug10-unspliced	17529767	17530061	6	NA	NA	RAD51AP2.dAug10-unspliced	Ace View	Transcript Identified by AceView, Entrez Gene ID(s) 729475	chr2	5.68	4.15	5.58	4.58	3.9	3.96	4.56	4.07
TC0200015320.hg.1	5.66	4.78	1.84	up	0.0263117	chr2_197085692_197086934	circRNA transcript identified by Guo, et al. on chr2 from 197085692-197086934 on Hg19	Circle RNA	chr2	-	chr2_197085692_197086934	196220968	196222210	6	NA	NA	chr2_197085692_197086934	Guo	circRNA transcript identified by Guo, et al. on chr2 from 197085692-197086934 on Hg19	chr2	5.64	5.02	6.55	5.42	5.17	4.74	4.28	4.94
TC1000012566.hg.1	5.63	4.75	1.84	up	0.0259607	MRPS16	mitochondrial ribosomal protein S16	coding	chr10	-	NM_016065	73248843	73252693	10	10q22.1	51021	NM_016065	RefSeq	Homo sapiens mitochondrial ribosomal protein S16 (MRPS16), mRNA.	chr10	5.86	5.21	5.83	5.64	4.6	3.83	5.36	5.21
TC0100013613.hg.1	7.5	6.62	1.84	up	0.0244896	T007329	Transcript identified by MiTranscriptome	lncrna	chr1	-	T007329	32404341	32412294	9	NA	NA	T007329	miTranscriptome	Transcript identified by MiTranscriptome	chr1	7.66	6.87	8.27	7.18	6.47	6.48	6.28	7.23
TC0900006872.hg.1	5.62	4.74	1.84	up	0.0241998	LOC100506422	putative deoxyuridine 5-triphosphate nucleotidohydrolase-like protein FLJ16323	coding	chr9	+	NM_001004352	26066675	26118408	10	9p21.2	100506422	NM_001004352	RefSeq	Homo sapiens putative deoxyuridine 5-triphosphate nucleotidohydrolase-like protein FLJ16323 (LOC100506422), mRNA.	chr9	5.24	5.46	5.88	5.88	5.38	4.19	5.24	4.15
TC0300007996.hg.1	6.33	5.45	1.84	up	0.0234585	AC108706.1	havana:known chromosome:GRCh38:3:86816740:86817036:1 gene:ENSG00000277746 gene_biotype:processed_pseudogene transcript_biotype:processed_pseudogene	processed_pseudogene	chr3	+	ENST00000611053	86816740	86817036	10	NA	NA	ENST00000611053	ENSEMBL	havana:known chromosome:GRCh38:3:86816740:86817036:1 gene:ENSG00000277746 gene_biotype:processed_pseudogene transcript_biotype:processed_pseudogene	chr3	6.55	6.36	5.78	6.63	4.8	5.11	5.68	6.21
TC0500010551.hg.1	8.03	7.15	1.84	up	0.0224577	smawzoby	Transcript Identified by AceView	other	chr5	-	smawzoby.aAug10-unspliced	38987986	38988544	6	NA	NA	smawzoby.aAug10-unspliced	Ace View	Transcript Identified by AceView	chr5	8.31	7.82	8	8	7.81	6.64	6.47	7.69
TC0500010729.hg.1	7.16	6.28	1.84	up	0.0162977	NONHSAT101436	Non-coding transcript identified by NONCODE	lncRNA	chr5	-	NONHSAT101436	53877596	53878430	10	NA	NA	NONHSAT101436	lncRNAWiki	Non-coding transcript identified by NONCODE	chr5	8.09	6.59	6.86	7.1	6.14	6.29	6.43	6.27
TC0300011657.hg.1	6.43	5.55	1.84	up	0.0143908	bludybo	Transcript Identified by AceView	other	chr3	-	bludybo.aAug10-unspliced	81567923	81568253	6	NA	NA	bludybo.aAug10-unspliced	Ace View	Transcript Identified by AceView	chr3	7.05	5.67	6.67	6.32	5.83	5.71	5.4	5.27
TC0900008910.hg.1	6.63	5.75	1.84	up	0.0131046	C9orf106	chromosome 9 open reading frame 106	coding	chr9	+	NM_001012715	129321016	129324905	10	9q34.11	414318	NM_001012715	RefSeq	Homo sapiens chromosome 9 open reading frame 106 (C9orf106), mRNA.	chr9	6.6	6.5	6.86	6.56	6.2	4.87	5.83	6.11
TC0200015091.hg.1	7.43	6.55	1.84	up	0.0130589	padoy	Transcript Identified by AceView	other	chr2	-	padoy.aAug10-unspliced	179236761	179238606	6	NA	NA	padoy.aAug10-unspliced	Ace View	Transcript Identified by AceView	chr2	6.91	7.69	7.86	7.26	6.71	6.24	7.13	6.12
TC2100007458.hg.1	5.83	4.95	1.84	up	0.0128874	T228275	Transcript identified by MiTranscriptome	lncrna	chr21	+	T228275	46197796	46201830	8	NA	NA	T228275	miTranscriptome	Transcript identified by MiTranscriptome	chr21	6.24	6.21	5.43	5.44	5.33	5.25	4.39	4.83
TC0100012429.hg.1	8.97	8.09	1.84	up	0.010843	NOC2L	NOC2-like nucleolar associated transcriptional repressor	coding	chr1	-	NM_015658	944203	959309	10	1p36.33	26155	NM_015658	RefSeq	Homo sapiens NOC2-like nucleolar associated transcriptional repressor (NOC2L), mRNA.	chr1	9.06	8.76	9.36	8.72	8.47	7.5	7.77	8.6
TC1100010327.hg.1	12.29	11.41	1.84	up	0.00943518	RNA5SP336	RNA, 5S ribosomal pseudogene 336 (from HGNC RNA5SP336)	rRNA	chr11	-	uc031xhq.2	21000881	21000997	10	NA	NA	uc031xhq.2	UCSC Genes	5S ribosomal pseudogene 336 [Source:HGNC Symbol;Acc:HGNC:43236]	chr11	11.61	12.6	12.91	12.06	11.23	11.43	11.46	11.51
TC0X00010362.hg.1	8.58	7.7	1.84	up	0.0066071	lnc-GLA-1:1	Transcript Originally Identified by LNCipedia, alternate transcript name: NONHSAT137934	lncRNA	chrX	-	lnc-GLA-1:1	101504581	101509670	10	NA	NA	lnc-GLA-1:1	lncRNAWiki	Transcript Originally Identified by LNCipedia, alternate transcript name: NONHSAT137934	chrX	8.86	8.87	8.5	8.1	7.48	7.98	7.26	8.08
TC0700011153.hg.1	9.89	9.01	1.84	up	0.00615333	T324531	Transcript identified by MiTranscriptome	lncrna	chr7	-	T324531	55735769	55736200	6	NA	NA	T324531	miTranscriptome	Transcript identified by MiTranscriptome	chr7	10.06	9.99	9.93	9.59	9.68	8.66	8.63	9.05
TC0200015623.hg.1	8.67	7.79	1.84	up	0.00286248	gleygobu	Transcript Identified by AceView	other	chr2	-	gleygobu.aAug10-unspliced	212474077	212474751	6	NA	NA	gleygobu.aAug10-unspliced	Ace View	Transcript Identified by AceView	chr2	9.13	8.81	8.58	8.17	7.85	7.54	7.93	7.84
TC1100008374.hg.1	5.93	5.05	1.84	up	0.00285617	jumoy	Transcript Identified by AceView	other	chr11	+	jumoy.aAug10-unspliced	72961652	72962327	6	NA	NA	jumoy.aAug10-unspliced	Ace View	Transcript Identified by AceView	chr11	5.78	6.18	5.8	5.96	5.64	4.82	4.86	4.9
TC0900008444.hg.1	7.43	6.55	1.84	up	0.00244719	MIR4668	NA	Precursor_microRNA	chr9	+	NR_039814	111932100	111932169	10	NA	NA	NR_039814	RefSeq	Homo sapiens microRNA 4668 (MIR4668), microRNA.	chr9	7.22	7.5	7.54	7.46	6.14	6.38	6.63	7.06
TC0300010715.hg.1	6.52	5.64	1.84	up	0.00193166	AC011816.1	havana:known chromosome:GRCh38:3:36880184:36880729:-1 gene:ENSG00000234073 gene_biotype:processed_pseudogene transcript_biotype:processed_pseudogene	processed_pseudogene	chr3	-	ENST00000441346	36880184	36880729	10	NA	NA	ENST00000441346	ENSEMBL	havana:known chromosome:GRCh38:3:36880184:36880729:-1 gene:ENSG00000234073 gene_biotype:processed_pseudogene transcript_biotype:processed_pseudogene	chr3	6.67	6.58	6.08	6.75	5.92	5.37	5.47	5.79
TC0100014927.hg.1	5.13	4.25	1.84	up	0.000908399	EVI5	ecotropic viral integration site 5	coding	chr1	-	NM_001308248	92508696	92792404	10	1p22.1	7813	NM_001308248	RefSeq	Homo sapiens ecotropic viral integration site 5 (EVI5), transcript variant 1, mRNA.	chr1	5.03	5.08	5.34	5.06	4.18	3.91	4.59	4.34
TC0X00007803.hg.1	8.27	7.39	1.84	up	0.000536837	T377106	Transcript identified by MiTranscriptome	lncrna	chrX	+	T377106	88296208	88341477	6	NA	NA	T377106	miTranscriptome	Transcript identified by MiTranscriptome	chrX	8.14	8.35	8.26	8.33	7.5	7.7	7.12	7.26
TC0X00010492.hg.1	15.5	14.63	1.828	up	0.0449407	NONHSAT138148	Non-coding transcript identified by NONCODE	lncRNA	chrX	-	NONHSAT138148	109054131	109054562	10	NA	NA	NONHSAT138148	lncRNAWiki	Non-coding transcript identified by NONCODE	chrX	15.02	15.22	16.51	15.25	15.22	14.69	13.92	14.69
TC0300011283.hg.1	7.48	6.61	1.828	up	0.0383463	snasweybu	Transcript Identified by AceView	other	chr3	-	snasweybu.aAug10-unspliced	57807568	57808050	6	NA	NA	snasweybu.aAug10-unspliced	Ace View	Transcript Identified by AceView	chr3	8.34	6.43	7.41	7.73	6.88	6.49	6.41	6.66
TC0600007634.hg.1	17.44	16.57	1.828	up	0.0367878	T301350	Transcript identified by MiTranscriptome	lncrna	chr6	+	T301350	32130991	32131265	6	NA	NA	T301350	miTranscriptome	Transcript identified by MiTranscriptome	chr6	17.81	17.03	17.87	17.06	17.06	16.67	15.59	16.97
TC0200011013.hg.1	5.87	5	1.828	up	0.0328974	FBXO36	F-box protein 36	coding	chr2	+	NM_174899	229922302	230025002	10	2q36.3	130888	NM_174899	RefSeq	Homo sapiens F-box protein 36 (FBXO36), mRNA.	chr2	5.87	6.62	5.6	5.38	5.34	4.4	4.65	5.62
TC0400010772.hg.1	6.79	5.92	1.828	up	0.0325584	hsa_circ_0001415	Memczak2013 ANTISENSE, coding, INTERNAL, intronic best transcript NM_006947	Circle RNA	chr4	-	hsa_circ_0001415	56475661	56475788	6	NA	NA	hsa_circ_0001415	circbase	Memczak2013 ANTISENSE, coding, INTERNAL, intronic best transcript NM_006947	chr4	7.11	5.91	7.43	6.7	6.01	5.39	6.42	5.88
TC0200010023.hg.1	8.42	7.55	1.828	up	0.0241046	dargeebo	Transcript Identified by AceView	other	chr2	+	dargeebo.aAug10-unspliced	174891297	174892066	6	NA	NA	dargeebo.aAug10-unspliced	Ace View	Transcript Identified by AceView	chr2	9.1	8	8.32	8.25	7.85	7.94	6.76	7.67
TC1100010081.hg.1	5.51	4.64	1.828	up	0.0229674	gamer	Transcript Identified by AceView	other	chr11	-	gamer.aAug10-unspliced	10138526	10139351	6	NA	NA	gamer.aAug10-unspliced	Ace View	Transcript Identified by AceView	chr11	4.9	5.84	6.34	4.96	4.6	4.45	4.78	4.74
TC0500010589.hg.1	6.79	5.92	1.828	up	0.0222538	AC114967.1	havana:known chromosome:GRCh38:5:40967505:40967763:-1 gene:ENSG00000248120 gene_biotype:processed_pseudogene transcript_biotype:processed_pseudogene	processed_pseudogene	chr5	-	ENST00000504890	40967505	40967763	10	NA	NA	ENST00000504890	ENSEMBL	havana:known chromosome:GRCh38:5:40967505:40967763:-1 gene:ENSG00000248120 gene_biotype:processed_pseudogene transcript_biotype:processed_pseudogene	chr5	6.77	7.33	6.86	6.2	6.02	6.63	5.36	5.65
TC0X00006747.hg.1	6.37	5.5	1.828	up	0.0220016	EIF1AX-AS1	EIF1AX antisense RNA 1	ncRNA	chrX	+	NR_046592	20139968	20140444	10	Xp22.12	100874078	NR_046592	RefSeq	Homo sapiens EIF1AX antisense RNA 1 (EIF1AX-AS1), long non-coding RNA.	chrX	6.47	6	7.11	5.9	4.98	5.69	5.29	6.02
TC0600011624.hg.1	18.85	17.98	1.828	up	0.0215327	lnc-TEAD3-1:1	Transcript Originally Identified by LNCipedia, alternate transcript name: NONHSAT112177	lncRNA	chr6	-	lnc-TEAD3-1:1	35340052	35340411	10	NA	NA	lnc-TEAD3-1:1	lncRNAWiki	Transcript Originally Identified by LNCipedia, alternate transcript name: NONHSAT112177	chr6	19.07	18.68	18.96	18.69	18.66	17.26	17.53	18.45
TC1100008779.hg.1	4.41	3.54	1.828	up	0.0208766	CCDC67	coiled-coil domain containing 67	coding	chr11	+	NM_181645	93329971	93438487	10	11q21	159989	NM_181645	RefSeq	Homo sapiens coiled-coil domain containing 67 (CCDC67), mRNA.	chr11	3.82	4.23	5.4	4.2	3.46	3.77	3.45	3.49
TC1000011215.hg.1	5.95	5.08	1.828	up	0.019849	DYDC1	DPY30 domain containing 1	coding	chr10	-	NM_001269053	80336105	80356758	10	10q23.1	143241	NM_001269053	RefSeq	Homo sapiens DPY30 domain containing 1 (DYDC1), transcript variant 2, mRNA.	chr10	6.59	5.71	6.08	5.42	5.34	4.38	5.17	5.42
TC0500012674.hg.1	5.13	4.26	1.828	up	0.0182288	rename	Transcript Identified by AceView	other	chr5	-	rename.aAug10-unspliced	161898558	161899969	6	NA	NA	rename.aAug10-unspliced	Ace View	Transcript Identified by AceView	chr5	4.6	4.96	6.07	4.91	4.32	4.45	3.92	4.34
TC0400011995.hg.1	12.76	11.89	1.828	up	0.0180157	meybloyby	Transcript Identified by AceView	other	chr4	-	meybloyby.aAug10-unspliced	142246588	142247066	6	NA	NA	meybloyby.aAug10-unspliced	Ace View	Transcript Identified by AceView	chr4	13.16	12.12	12.98	12.78	11.63	12.05	11.37	12.51
TC0300008226.hg.1	8.6	7.73	1.828	up	0.0179785	tubabu	Transcript Identified by AceView	other	chr3	+	tubabu.aAug10-unspliced	104485633	104486011	6	NA	NA	tubabu.aAug10-unspliced	Ace View	Transcript Identified by AceView	chr3	8.48	8.03	9.11	8.79	7.59	7.82	7.15	8.35
TC1200011031.hg.1	8.15	7.28	1.828	up	0.0115381	T081071	Transcript identified by MiTranscriptome	tucp	chr12	-	T081071	60502749	60506230	6	NA	NA	T081071	miTranscriptome	Transcript identified by MiTranscriptome	chr12	8.51	8.13	8.42	7.54	7.51	6.68	7.36	7.58
TC1600006710.hg.1	7.52	6.65	1.828	up	0.0100991	sturu	Transcript Identified by AceView	other	chr16	+	sturu.aAug10-unspliced	3775299	3775805	6	NA	NA	sturu.aAug10-unspliced	Ace View	Transcript Identified by AceView	chr16	7.32	7.19	8.02	7.55	6.62	6.46	6.23	7.29
TC0X00006813.hg.1	18.76	17.89	1.828	up	0.00928223	AC004552.1	AC004552.1 (from geneSymbol)	Precursor_microRNA	chrX	+	uc064yjt.1	24348809	24348906	10	NA	NA	uc064yjt.1	UCSC Genes	N/A	chrX	19.27	18.18	19.15	18.44	18.17	17.79	17.67	17.92
TC0200011658.hg.1	7.65	6.78	1.828	up	0.00915189	lnc-KIDINS220-6:1	Non-coding transcript identified by NONCODE	lncRNA	chr2	-	lnc-KIDINS220-6:1	8477284	8501243	10	NA	NA	lnc-KIDINS220-6:1	lncRNAWiki	Non-coding transcript identified by NONCODE	chr2	7.43	7.6	8.05	7.52	7.18	6.3	6.39	7.24
TC1500006897.hg.1	6.56	5.69	1.828	up	0.00905824	klawper	Transcript Identified by AceView	other	chr15	+	klawper.aAug10-unspliced	38262846	38264626	6	NA	NA	klawper.aAug10-unspliced	Ace View	Transcript Identified by AceView	chr15	7.21	6.19	6.67	6.18	5.84	5.66	5.3	5.97
TC2000006931.hg.1	10.77	9.9	1.828	up	0.00899853	T215020	Transcript identified by MiTranscriptome	lncrna	chr20	+	T215020	22441062	22443036	6	NA	NA	T215020	miTranscriptome	Transcript identified by MiTranscriptome	chr20	11.17	10.31	10.89	10.71	10.11	9.77	10.37	9.37
TC0600012227.hg.1	7.21	6.34	1.828	up	0.00865331	NONHSAT113403	Non-coding transcript identified by NONCODE	lncRNA	chr6	-	NONHSAT113403	68283693	68386620	10	NA	NA	NONHSAT113403	lncRNAWiki	Non-coding transcript identified by NONCODE	chr6	7.57	6.62	7.78	6.87	6.37	6.33	6.23	6.44
TC1800009083.hg.1	6	5.13	1.828	up	0.00833957	T164308	Transcript identified by MiTranscriptome	lncrna	chr18	-	T164308	76262080	76263638	6	NA	NA	T164308	miTranscriptome	Transcript identified by MiTranscriptome	chr18	6.69	5.61	5.71	5.97	5.3	5	5.39	4.84
TC0100010344.hg.1	7.62	6.75	1.828	up	0.00791655	sherreybo	Transcript Identified by AceView	other	chr1	+	sherreybo.aAug10-unspliced	161232699	161233752	6	NA	NA	sherreybo.aAug10-unspliced	Ace View	Transcript Identified by AceView	chr1	8.18	7.72	7.17	7.43	7.01	6.92	6.25	6.83
TC0900010444.hg.1	7.81	6.94	1.828	up	0.00709229	CARNMT1	carnosine N-methyltransferase 1	coding	chr9	-	NM_152420	74981020	75028423	10	9q21.13	138199	NM_152420	RefSeq	Homo sapiens carnosine N-methyltransferase 1 (CARNMT1), mRNA.	chr9	8.25	7.64	8	7.35	6.51	7.24	7.24	6.76
TC0800011889.hg.1	11.56	10.69	1.828	up	0.0059144	NONHSAT129236	Non-coding transcript identified by NONCODE	lncRNA	chr8	-	NONHSAT129236	133494914	133497192	10	NA	NA	NONHSAT129236	lncRNAWiki	Non-coding transcript identified by NONCODE	chr8	11.96	11.02	11.7	11.57	10.3	10.74	11.09	10.64
TC0100014063.hg.1	6.11	5.24	1.828	up	0.0057812	NENFP1	neudesin neurotrophic factor pseudogene 1 [gene_biotype:processed_pseudogene transcript_biotype:processed_pseudogene]	processed_pseudogene	chr1	-	ENST00000419476	46665910	46666375	10	NA	NA	ENST00000419476	ENSEMBL	neudesin neurotrophic factor pseudogene 1 [gene_biotype:processed_pseudogene transcript_biotype:processed_pseudogene]	chr1	5.7	6.17	6.26	6.32	5.43	5.6	4.62	5.3
TC0700008965.hg.1	5.81	4.94	1.828	up	0.00509679	T332339	Transcript identified by MiTranscriptome	lncrna	chr7	+	T332339	123672610	123674706	6	NA	NA	T332339	miTranscriptome	Transcript identified by MiTranscriptome	chr7	5.41	6.03	6.22	5.57	4.56	5.21	5.19	4.78
TC0300007774.hg.1	7.42	6.55	1.828	up	0.00467472	flysneyby	Transcript Identified by AceView	other	chr3	+	flysneyby.aAug10-unspliced	71197769	71198761	6	NA	NA	flysneyby.aAug10-unspliced	Ace View	Transcript Identified by AceView	chr3	7.69	6.95	7.91	7.13	6.62	6.53	6.72	6.35
TC0X00009720.hg.1	6.84	5.97	1.828	up	0.00429185	BX510359.4	havana:known chromosome:GRCh38:X:52561769:52562301:-1 gene:ENSG00000231593 gene_biotype:unprocessed_pseudogene transcript_biotype:unprocessed_pseudogene	unprocessed_pseudogene	chrX	-	ENST00000423750	52561769	52562301	10	NA	NA	ENST00000423750	ENSEMBL	havana:known chromosome:GRCh38:X:52561769:52562301:-1 gene:ENSG00000231593 gene_biotype:unprocessed_pseudogene transcript_biotype:unprocessed_pseudogene	chrX	7.32	6.56	6.73	6.75	5.97	5.5	6.29	6.12
TC0200016588.hg.1	6.87	6	1.828	up	0.00268004	PLCL1	phospholipase C-like 1	coding	chr2	+	ENST00000472193	198346829	198572581	10	2q33	5334	ENST00000472193	ENSEMBL	phospholipase C-like 1 [gene_biotype:protein_coding transcript_biotype:processed_transcript]	chr2	6.62	6.95	7.3	6.59	6.19	6.16	5.63	6.01
TC0500008226.hg.1	11.04	10.17	1.828	up	0.00264491	AC099487.1	CTD-2340E1.2 (from geneSymbol)	lncRNA	chr5	+	ENST00000501405.2	102605635	102606197	10	NA	NA	ENST00000501405.2	lncRNAWiki	N/A	chr5	11.34	10.53	11.28	10.99	10.38	10.2	9.92	10.19
TC0X00007411.hg.1	7.77	6.91	1.815	up	0.0493018	syjy	Transcript Identified by AceView	other	chrX	+	syjy.aAug10-unspliced	57118349	57118860	6	NA	NA	syjy.aAug10-unspliced	Ace View	Transcript Identified by AceView	chrX	7.28	8.16	8.56	7.07	7.18	6.29	6.73	7.45
TC0400012521.hg.1	7.63	6.77	1.815	up	0.0484551	T275170	Transcript identified by MiTranscriptome	lncrna	chr4	-	T275170	180658906	180675605	6	NA	NA	T275170	miTranscriptome	Transcript identified by MiTranscriptome	chr4	7.73	7.69	8.43	6.67	6.74	7.26	6.12	6.97
TC0600012280.hg.1	6.83	5.97	1.815	up	0.0455062	MIR4282	NA	Precursor_microRNA	chr6	-	NR_036244	72967687	72967753	10	NA	NA	NR_036244	RefSeq	Homo sapiens microRNA 4282 (MIR4282), microRNA.	chr6	6.7	7.64	5.71	7.25	6.2	5.83	5.92	5.93
TC0100007501.hg.1	6.57	5.71	1.815	up	0.0437824	T006309	Transcript identified by MiTranscriptome	lncrna	chr1	+	T006309	27157550	27160413	9	NA	NA	T006309	miTranscriptome	Transcript identified by MiTranscriptome	chr1	7.22	5.68	6.48	6.91	6.14	5.9	5.86	4.95
TC1100011144.hg.1	6.52	5.66	1.815	up	0.0429309	MACROD1	MACRO domain containing 1	coding	chr11	-	NM_014067	63998558	64166113	10	11q11	28992	NM_014067	RefSeq	Homo sapiens MACRO domain containing 1 (MACROD1), mRNA.	chr11	7.34	5.96	6.44	6.33	6.16	4.84	5.6	6.05
TC0100016193.hg.1	6.97	6.11	1.815	up	0.0421424	ployreybo	Transcript Identified by AceView	other	chr1	-	ployreybo.aAug10-unspliced	161709173	161709891	6	NA	NA	ployreybo.aAug10-unspliced	Ace View	Transcript Identified by AceView	chr1	7.4	6.02	7.4	7.07	6.63	5.38	6.25	6.19
TC0700012258.hg.1	4.95	4.09	1.815	up	0.0336761	dabler	Transcript Identified by AceView	other	chr7	-	dabler.aAug10-unspliced	110716509	110717139	6	NA	NA	dabler.aAug10-unspliced	Ace View	Transcript Identified by AceView	chr7	5.05	4.99	5.81	3.96	4.39	4.06	4.03	3.88
TC0100010285.hg.1	10.9	10.04	1.815	up	0.0321434	skarerbu	Transcript Identified by AceView	other	chr1	+	skarerbu.aAug10	160252022	160253635	6	NA	NA	skarerbu.aAug10	Ace View	Transcript Identified by AceView	chr1	11.69	10.3	11.39	10.23	10.21	10.01	9.72	10.21
TC1000010996.hg.1	9.76	8.9	1.815	up	0.0320238	plarsha	Transcript Identified by AceView	other	chr10	-	plarsha.aAug10-unspliced	72513629	72517652	6	NA	NA	plarsha.aAug10-unspliced	Ace View	Transcript Identified by AceView	chr10	10.38	9.13	9.81	9.72	9.3	8.79	8.12	9.39
TC0X00010930.hg.1	7.26	6.4	1.815	up	0.031952	T380665	Transcript identified by MiTranscriptome	lncrna	chrX	-	T380665	136432519	136437388	10	NA	NA	T380665	miTranscriptome	Transcript identified by MiTranscriptome	chrX	6.81	7.76	7.77	6.71	6.41	6.99	5.74	6.47
TC0200010029.hg.1	6.58	5.72	1.815	up	0.0294488	T203288	Transcript identified by MiTranscriptome	lncrna	chr2	+	T203288	175080752	175082968	6	NA	NA	T203288	miTranscriptome	Transcript identified by MiTranscriptome	chr2	6.78	7.12	5.91	6.52	6.55	5.47	5.32	5.55
TC0500008882.hg.1	10.58	9.72	1.815	up	0.0275674	PCDHB11	protocadherin beta 11	coding	chr5	+	NM_018931	141199582	141203779	10	5q31	56125	NM_018931	RefSeq	Homo sapiens protocadherin beta 11 (PCDHB11), mRNA.	chr5	10.79	10.28	10.98	10.28	10.37	8.98	9.38	10.16
TC0X00008528.hg.1	7.04	6.18	1.815	up	0.0274883	ADGRG4	adhesion G protein-coupled receptor G4	coding	chrX	+	NM_153834	136300963	136416888	10	Xq26.3	139378	NM_153834	RefSeq	Homo sapiens adhesion G protein-coupled receptor G4 (ADGRG4), mRNA.	chrX	6.71	7.66	7.18	6.61	5.72	5.69	6.52	6.8
TC0100013780.hg.1	9.61	8.75	1.815	up	0.0222438	AL714019.1	Y RNA [Source:RFAM;Acc:RF00019]	misc_RNA	chr1	-	ENST00000384735	38950825	38950925	10	NA	NA	ENST00000384735	ENSEMBL	Y RNA [Source:RFAM;Acc:RF00019]	chr1	9.66	9.32	9.64	9.83	8.8	9.44	7.83	8.93
TC0700011757.hg.1	8.9	8.04	1.815	up	0.0168658	T328146	Transcript identified by MiTranscriptome	lncrna	chr7	-	T328146	91610520	91618306	6	NA	NA	T328146	miTranscriptome	Transcript identified by MiTranscriptome	chr7	9.44	8.47	8.78	8.93	7.89	7.55	7.96	8.77
TC1800007829.hg.1	6.89	6.03	1.815	up	0.0166851	HSBP1L1	heat shock factor binding protein 1-like 1	coding	chr18	+	NM_001136180	79964561	79970822	10	18q23	440498	NM_001136180	RefSeq	Homo sapiens heat shock factor binding protein 1-like 1 (HSBP1L1), mRNA.	chr18	6.52	6.77	7.81	6.47	6.04	5.88	5.9	6.3
TC0300008952.hg.1	5.18	4.32	1.815	up	0.0147134	FAIM	Fas apoptotic inhibitory molecule	coding	chr3	+	NM_001033030	138608606	138633376	10	3q22.3	55179	NM_001033030	RefSeq	Homo sapiens Fas apoptotic inhibitory molecule (FAIM), transcript variant 1, mRNA.	chr3	5.13	4.5	5.64	5.45	4.34	4.73	3.79	4.41
TC0X00007205.hg.1	7.56	6.7	1.815	up	0.0146949	HDAC6	histone deacetylase 6	coding	chrX	+	NM_006044	48801377	48824982	10	Xp11.23	10013	NM_006044	RefSeq	Homo sapiens histone deacetylase 6 (HDAC6), mRNA.	chrX	7.41	7.88	7.47	7.49	6.68	6.4	6.17	7.54
TC1500010560.hg.1	15.57	14.71	1.815	up	0.012978	AC087477.7	Metazoan signal recognition particle RNA [Source:RFAM;Acc:RF00017]	misc_RNA	chr15	-	ENST00000616811	96496180	96496462	10	NA	NA	ENST00000616811	ENSEMBL	Metazoan signal recognition particle RNA [Source:RFAM;Acc:RF00017]	chr15	16.05	15.09	15.86	15.28	14.98	14.17	14.61	15.07
TC0800008497.hg.1	7.98	7.12	1.815	up	0.0127772	NDUFA5P2	NADH dehydrogenase (ubiquinone) 1 alpha subcomplex, 5 pseudogene 2 [gene_biotype:processed_pseudogene transcript_biotype:processed_pseudogene]	processed_pseudogene	chr8	+	ENST00000519723	104566086	104566429	10	NA	NA	ENST00000519723	ENSEMBL	NADH dehydrogenase (ubiquinone) 1 alpha subcomplex, 5 pseudogene 2 [gene_biotype:processed_pseudogene transcript_biotype:processed_pseudogene]	chr8	8.28	7.52	8.06	8.07	7.73	7.22	6.47	7.06
TC0Y00006972.hg.1	7.01	6.15	1.815	up	0.0111429	ZNF736P8Y	zinc finger protein 736 pseudogene 8, Y-linked [gene_biotype:processed_pseudogene transcript_biotype:processed_pseudogene]	processed_pseudogene	chrY	-	ENST00000451913	7913422	7914090	10	NA	NA	ENST00000451913	ENSEMBL	zinc finger protein 736 pseudogene 8, Y-linked [gene_biotype:processed_pseudogene transcript_biotype:processed_pseudogene]	chrY	6.83	6.9	7.59	6.71	6.78	6	6.03	5.8
TC0200016470.hg.1	6.89	6.03	1.815	up	0.0111295	SNRNP27	small nuclear ribonucleoprotein, U4/U6.U5 27kDa subunit	coding	chr2	+	NM_006857	69893560	69905575	10	2p13.3	11017	NM_006857	RefSeq	Homo sapiens small nuclear ribonucleoprotein 27kDa (U4/U6.U5) (SNRNP27), transcript variant 1, mRNA.	chr2	6.56	7.08	7.27	6.66	6.54	6.33	5.5	5.74
TC1900006644.hg.1	8.29	7.43	1.815	up	0.0108567	AC005786.5	AC005786.5 (from geneSymbol)	lncRNA	chr19	+	AC005786.5	3558015	3558486	10	NA	NA	AC005786.5	lncRNAWiki	N/A	chr19	8.42	7.83	8.96	7.96	7.55	7.78	7.21	7.19
TC0100010680.hg.1	5.78	4.92	1.815	up	0.0106521	vawrabo	Transcript Identified by AceView	other	chr1	+	vawrabo.aAug10-unspliced	174817464	174819424	6	NA	NA	vawrabo.aAug10-unspliced	Ace View	Transcript Identified by AceView	chr1	6	5.81	6.28	5.03	5.1	4.88	4.6	5.09
TC0100010877.hg.1	6.09	5.23	1.815	up	0.00861605	TSEN15	TSEN15 tRNA splicing endonuclease subunit	coding	chr1	+	NM_001127394	184051651	184074212	10	1q25	116461	NM_001127394	RefSeq	Homo sapiens TSEN15 tRNA splicing endonuclease subunit (TSEN15), transcript variant 2, mRNA.	chr1	6.71	6.02	5.8	5.82	5.68	4.83	5.23	5.18
TC0300011927.hg.1	7.09	6.23	1.815	up	0.00789924	LOC649024	Transcript Identified by AceView, Entrez Gene ID(s) 649024	other	chr3	-	LOC649024.aAug10-unspliced	107333135	107333702	6	NA	NA	LOC649024.aAug10-unspliced	Ace View	Transcript Identified by AceView, Entrez Gene ID(s) 649024	chr3	7.35	7.4	7.06	6.56	6.48	6.15	6.57	5.73
TC1600010890.hg.1	6.94	6.08	1.815	up	0.00682249	skyglar	Transcript Identified by AceView	other	chr16	-	skyglar.aAug10-unspliced	75653334	75653793	6	NA	NA	skyglar.aAug10-unspliced	Ace View	Transcript Identified by AceView	chr16	6.92	6.7	7.17	6.98	6.18	5.54	6.7	5.88
TC0400011505.hg.1	7.37	6.51	1.815	up	0.00676265	parsnarby	Transcript Identified by AceView	other	chr4	-	parsnarby.aAug10-unspliced	105388343	105389028	6	NA	NA	parsnarby.aAug10-unspliced	Ace View	Transcript Identified by AceView	chr4	7.37	7.32	7.38	7.4	7.27	6.11	6.27	6.38
TC1100010033.hg.1	5.89	5.03	1.815	up	0.00614705	TRIM66	tripartite motif containing 66	coding	chr11	-	NM_014818	8612037	8671866	10	11p15.4	9866	NM_014818	RefSeq	Homo sapiens tripartite motif containing 66 (TRIM66), mRNA.	chr11	5.39	6.34	6.23	5.59	4.82	4.89	5.13	5.26
TC0300012009.hg.1	7.1	6.24	1.815	up	0.00589998	C3orf17	chromosome 3 open reading frame 17	coding	chr3	-	NM_015412	113002440	113019861	10	3q13.2	25871	NM_015412	RefSeq	Homo sapiens chromosome 3 open reading frame 17 (C3orf17), transcript variant 1, mRNA.	chr3	7.23	6.84	7.48	6.86	6.63	5.98	5.81	6.53
TC1700007359.hg.1	13.19	12.33	1.815	up	0.00524017	NONHSAT052554.2	Non-coding transcript identified by NONCODE	lncRNA	chr17	+	NONHSAT052554.2	28304069	28304220	6	NA	NA	NONHSAT052554.2	NONCODE	Non-coding transcript identified by NONCODE	chr17	13.48	12.83	13.44	12.99	12.74	12.31	11.87	12.41
TC0X00011110.hg.1	6.35	5.49	1.815	up	0.00455437	T381709	Transcript identified by MiTranscriptome	lncrna	chrX	-	T381709	151368844	151389192	6	NA	NA	T381709	miTranscriptome	Transcript identified by MiTranscriptome	chrX	6.37	6.41	6.81	5.82	5.71	5.69	5.22	5.33
TC2100006899.hg.1	10.11	9.25	1.815	up	0.00398812	lnc-SOD1-1:1	Transcript Originally Identified by LNCipedia, alternate transcript name: NONHSAT081682	lncRNA	chr21	+	lnc-SOD1-1:1	31624631	31625154	10	NA	NA	lnc-SOD1-1:1	lncRNAWiki	Transcript Originally Identified by LNCipedia, alternate transcript name: NONHSAT081682	chr21	10.46	10.01	10.39	9.58	9.47	9.25	9.32	8.95
TC1100007218.hg.1	6.74	5.88	1.815	up	0.00361789	swortubo	Transcript Identified by AceView	other	chr11	+	swortubo.aAug10-unspliced	32894767	32895368	6	NA	NA	swortubo.aAug10-unspliced	Ace View	Transcript Identified by AceView	chr11	6.76	6.31	7.18	6.71	5.8	5.96	6.2	5.54
TC1800006829.hg.1	6.09	5.23	1.815	up	0.00343784	hehuma	Transcript Identified by AceView	other	chr18	+	hehuma.aAug10-unspliced	21419229	21421301	6	NA	NA	hehuma.aAug10-unspliced	Ace View	Transcript Identified by AceView	chr18	6.29	5.77	6.3	6.01	4.91	5.53	5.56	4.92
TC2200007437.hg.1	6.45	5.59	1.815	up	0.00320448	NONHSAT086857	Non-coding transcript identified by NONCODE	lncRNA	chr22	+	NONHSAT086857	40606301	40606997	10	NA	NA	NONHSAT086857	lncRNAWiki	Non-coding transcript identified by NONCODE	chr22	6.88	5.94	6.27	6.72	5.56	5.53	5.56	5.71
TC1300010040.hg.1	6.43	5.57	1.815	up	0.00230701	NEK5	NIMA-related kinase 5	coding	chr13	-	NM_199289	52064756	52129092	10	13q14.3	341676	NM_199289	RefSeq	Homo sapiens NIMA-related kinase 5 (NEK5), mRNA.	chr13	6.42	6.16	6.37	6.76	5.78	5.2	5.42	5.87
TC0200008113.hg.1	6.37	5.51	1.815	up	0.00120647	kardeebu	Transcript Identified by AceView	other	chr2	+	kardeebu.aAug10-unspliced	75163743	75165968	6	NA	NA	kardeebu.aAug10-unspliced	Ace View	Transcript Identified by AceView	chr2	6.16	6.74	6.13	6.45	5.59	5.26	5.52	5.67
TC1900007892.hg.1	10.56	9.7	1.815	up	0.000948978	T174159	Transcript identified by MiTranscriptome	lncrna	chr19	+	T174159	35911640	35924430	6	NA	NA	T174159	miTranscriptome	Transcript identified by MiTranscriptome	chr19	10.92	10.36	10.43	10.53	9.49	9.94	9.61	9.75
TC0200007347.hg.1	6.88	6.02	1.815	up	0.000919796	T188287	Transcript identified by MiTranscriptome	lncrna	chr2	+	T188287	41973596	41983052	6	NA	NA	T188287	miTranscriptome	Transcript identified by MiTranscriptome	chr2	6.86	6.87	6.98	6.8	6.03	6.02	5.64	6.38
TC0800007077.hg.1	6.85	5.99	1.815	up	0.000761721	PPP2R2A	protein phosphatase 2, regulatory subunit B, alpha	coding	chr8	+	NM_001177591	26291491	26372680	10	8p21.2	5520	NM_001177591	RefSeq	Homo sapiens protein phosphatase 2, regulatory subunit B, alpha (PPP2R2A), transcript variant 2, mRNA.	chr8	6.9	6.72	6.73	7.05	6.15	5.68	5.89	6.23
TC0X00006705.hg.1	5.51	4.65	1.815	up	0.000348477	T371894	Transcript identified by MiTranscriptome	lncrna	chrX	+	T371894	17194013	17196628	6	NA	NA	T371894	miTranscriptome	Transcript identified by MiTranscriptome	chrX	5.73	5.3	5.68	5.34	4.65	4.71	4.62	4.61
TC1700007354.hg.1	16.59	15.74	1.803	up	0.0470597	NONHSAT175045.1	Non-coding transcript identified by NONCODE	lncRNA	chr17	+	NONHSAT175045.1	28220036	28220189	6	NA	NA	NONHSAT175045.1	NONCODE	Non-coding transcript identified by NONCODE	chr17	17.24	15.97	17.02	16.12	16.04	14.89	16.12	15.9
TC0900009968.hg.1	6.25	5.4	1.803	up	0.0409974	smoplobu	Transcript Identified by AceView	other	chr9	-	smoplobu.aAug10-unspliced	35973999	35974662	6	NA	NA	smoplobu.aAug10-unspliced	Ace View	Transcript Identified by AceView	chr9	6.16	6.35	6.41	6.08	6.18	5.47	4.29	5.68
TC1400009477.hg.1	6.54	5.69	1.803	up	0.0397483	dorbawby	Transcript Identified by AceView	other	chr14	-	dorbawby.aAug10-unspliced	67319276	67319739	6	NA	NA	dorbawby.aAug10-unspliced	Ace View	Transcript Identified by AceView	chr14	6.27	6.32	7.68	5.9	6.03	5.52	5.68	5.53
TC0200014981.hg.1	5.85	5	1.803	up	0.0362724	smorneebo	Transcript Identified by AceView	other	chr2	-	smorneebo.aAug10-unspliced	174218040	174219047	6	NA	NA	smorneebo.aAug10-unspliced	Ace View	Transcript Identified by AceView	chr2	5.23	5.73	6.84	5.6	5.44	5.1	4.94	4.54
TC1300007026.hg.1	13.73	12.88	1.803	up	0.0283411	temimi	Transcript Identified by AceView	other	chr13	+	temimi.aAug10-unspliced	44202426	44202997	6	NA	NA	temimi.aAug10-unspliced	Ace View	Transcript Identified by AceView	chr13	14.46	13.3	13.7	13.48	13.52	12.62	12.3	13.1
TC1200008286.hg.1	7.62	6.77	1.803	up	0.0255692	NOP56P3	NOP56 ribonucleoprotein pseudogene 3 [gene_biotype:processed_pseudogene transcript_biotype:processed_pseudogene]	processed_pseudogene	chr12	+	ENST00000549457	79558782	79559166	10	NA	NA	ENST00000549457	ENSEMBL	NOP56 ribonucleoprotein pseudogene 3 [gene_biotype:processed_pseudogene transcript_biotype:processed_pseudogene]	chr12	8.1	7.51	7.71	7.17	7.3	7.07	5.91	6.8
TC0X00010274.hg.1	7.89	7.04	1.803	up	0.0252499	ST13P18	suppression of tumorigenicity 13 (colon carcinoma) (Hsp70 interacting protein) pseudogene 18 [gene_biotype:processed_pseudogene transcript_biotype:processed_pseudogene]	processed_pseudogene	chrX	-	ENST00000456632	93287733	93288759	10	NA	NA	ENST00000456632	ENSEMBL	suppression of tumorigenicity 13 (colon carcinoma) (Hsp70 interacting protein) pseudogene 18 [gene_biotype:processed_pseudogene transcript_biotype:processed_pseudogene]	chrX	7.77	7.93	8.74	7.11	7.16	6.79	6.9	7.32
TC0300013123.hg.1	7.99	7.14	1.803	up	0.0244663	PLD1	phospholipase D1, phosphatidylcholine-specific	coding	chr3	-	NM_001130081	171600405	171810950	10	3q26	5337	NM_001130081	RefSeq	Homo sapiens phospholipase D1, phosphatidylcholine-specific (PLD1), transcript variant 2, mRNA.	chr3	7.93	7.61	8.95	7.47	7.41	6.89	7.26	7.01
TC0100014652.hg.1	7.69	6.84	1.803	up	0.0226202	ZZZ3	Transcript Identified by AceView, Entrez Gene ID(s) 26009	other	chr1	-	ZZZ3.sAug10	77639960	77643026	6	NA	NA	ZZZ3.sAug10	Ace View	Transcript Identified by AceView, Entrez Gene ID(s) 26009	chr1	8.24	7.45	7.43	7.62	7.63	6.43	6.41	6.91
TC0500007792.hg.1	7.43	6.58	1.803	up	0.0199679	HEXB	hexosaminidase B (beta polypeptide)	coding	chr5	+	NM_000521	74640023	74722647	10	5q13	3074	NM_000521	RefSeq	Homo sapiens hexosaminidase B (beta polypeptide) (HEXB), transcript variant 1, mRNA.	chr5	7.28	6.98	7.46	7.98	6.28	6.22	6.49	7.34
TSUnmapped00000959.hg.1	7.18	6.33	1.803	up	0.0188777	URS00006ECCC6	U1 spliceosomal RNA	Small_RNA	NA	NA	URS00006ECCC6	NA	NA	10	NA	NA	URS00006ECCC6	RNACentral	U1 spliceosomal RNA	NA	7.17	7	7.92	6.62	6.76	6.12	5.92	6.51
TC0700011646.hg.1	5.96	5.11	1.803	up	0.0179595	pleesheeby	Transcript Identified by AceView	other	chr7	-	pleesheeby.aAug10-unspliced	82048578	82049405	6	NA	NA	pleesheeby.aAug10-unspliced	Ace View	Transcript Identified by AceView	chr7	5.91	5.49	6.18	6.27	4.96	5.88	4.56	5.05
TC1100007770.hg.1	7.89	7.04	1.803	up	0.017595	MS4A5	membrane-spanning 4-domains, subfamily A, member 5	coding	chr11	+	NM_023945	60429589	60455214	10	11q12	64232	NM_023945	RefSeq	Homo sapiens membrane-spanning 4-domains, subfamily A, member 5 (MS4A5), mRNA.	chr11	7.97	7.58	7.95	8.07	6.9	6.35	7.08	7.84
TC0900006855.hg.1	7.14	6.29	1.803	up	0.0152948	suneybu	Transcript Identified by AceView	other	chr9	+	suneybu.aAug10	24531280	24537322	9	NA	NA	suneybu.aAug10	Ace View	Transcript Identified by AceView	chr9	7.34	6.8	7.42	7.01	6.71	6.83	5.72	5.9
TC1500006975.hg.1	19.37	18.52	1.803	up	0.0151021	AC025166.1	AC025166.1 (from geneSymbol)	Precursor_microRNA	chr15	+	uc059hwe.1	40875313	40875410	10	NA	NA	uc059hwe.1	UCSC Genes	N/A	chr15	19.83	18.7	19.93	19.01	18.62	18.45	18.31	18.68
TC1000008102.hg.1	5.96	5.11	1.803	up	0.0150945	steesha	Transcript Identified by AceView	other	chr10	+	steesha.aAug10-unspliced	75487242	75489244	6	NA	NA	steesha.aAug10-unspliced	Ace View	Transcript Identified by AceView	chr10	5.59	6.25	6.33	5.68	5.74	4.9	4.55	5.23
TC1100009166.hg.1	8.46	7.61	1.803	up	0.0148334	PAFAH1B2	platelet-activating factor acetylhydrolase 1b, catalytic subunit 2 (30kDa)	coding	chr11	+	NM_001184746	117144267	117178173	10	11q23	5049	NM_001184746	RefSeq	Homo sapiens platelet-activating factor acetylhydrolase 1b, catalytic subunit 2 (30kDa) (PAFAH1B2), transcript variant 2, mRNA.	chr11	8.83	7.7	8.96	8.37	7.47	7.34	7.71	7.93
TC0100012774.hg.1	7.87	7.02	1.803	up	0.0142315	AL357552.3	RP4-633I8.4 (from geneSymbol)	lncRNA	chr1	-	ENST00000433876.2	8805860	8807051	10	NA	NA	ENST00000433876.2	lncRNAWiki	N/A	chr1	8.67	7.69	7.65	7.48	6.87	6.92	7.48	6.79
TC0700011496.hg.1	6.77	5.92	1.803	up	0.0122643	NONHSAT121407	Non-coding transcript identified by NONCODE	lncRNA	chr7	-	NONHSAT121407	73585470	73586699	10	NA	NA	NONHSAT121407	lncRNAWiki	Non-coding transcript identified by NONCODE	chr7	6.91	6.21	7.24	6.73	6.04	5.39	5.9	6.37
TC1000011516.hg.1	9.13	8.28	1.803	up	0.0117588	hsa_circ_0000253	Memczak2013 ALT_ACCEPTOR, ALT_DONOR, coding, INTERNAL, intronic best transcript NM_013314	Circle RNA	chr10	-	hsa_circ_0000253	96240032	96240169	6	NA	NA	hsa_circ_0000253	circbase	Memczak2013 ALT_ACCEPTOR, ALT_DONOR, coding, INTERNAL, intronic best transcript NM_013314	chr10	9.25	9.66	9.2	8.42	8.56	8.02	8.05	8.49
TC0100015016.hg.1	7.87	7.02	1.803	up	0.0107015	NDUFS5P2	NADH dehydrogenase (ubiquinone) Fe-S protein 5, 15kDa (NADH-coenzyme Q reductase) pseudogene 2 [gene_biotype:processed_pseudogene transcript_biotype:processed_pseudogene]	processed_pseudogene	chr1	-	ENST00000484004	96584417	96584734	10	NA	NA	ENST00000484004	ENSEMBL	NADH dehydrogenase (ubiquinone) Fe-S protein 5, 15kDa (NADH-coenzyme Q reductase) pseudogene 2 [gene_biotype:processed_pseudogene transcript_biotype:processed_pseudogene]	chr1	8.02	7.62	8.4	7.42	7.09	7.51	6.67	6.8
TC0X00006585.hg.1	5.32	4.47	1.803	up	0.00931348	SHROOM2	shroom family member 2	coding	chrX	+	NM_001649	9786456	9949443	10	Xp22.3	357	NM_001649	RefSeq	Homo sapiens shroom family member 2 (SHROOM2), mRNA.	chrX	5.28	5.19	5.82	5	4.59	4.11	4.17	5.03
TC0700012901.hg.1	7.36	6.51	1.803	up	0.00912859	T334968	Transcript identified by MiTranscriptome	lncrna	chr7	-	T334968	144058036	144066476	10	NA	NA	T334968	miTranscriptome	Transcript identified by MiTranscriptome	chr7	7.19	7.73	7.43	7.09	6.32	6.49	6.07	7.17
TC0500009502.hg.1	6.58	5.73	1.803	up	0.00800688	T293473	Transcript identified by MiTranscriptome	lncrna	chr5	+	T293473	173385475	173392988	6	NA	NA	T293473	miTranscriptome	Transcript identified by MiTranscriptome	chr5	6.84	5.94	7.01	6.52	5.87	6.01	5.53	5.51
TC1600010199.hg.1	9.19	8.34	1.803	up	0.00719772	parpey	Transcript Identified by AceView	other	chr16	-	parpey.aAug10-unspliced	47545097	47545620	6	NA	NA	parpey.aAug10-unspliced	Ace View	Transcript Identified by AceView	chr16	9.61	8.58	9.28	9.3	8.51	8.12	8.07	8.66
TC1700009936.hg.1	7.97	7.12	1.803	up	0.00578104	NONHSAT146083	Non-coding transcript identified by NONCODE	lncRNA	chr17	-	NONHSAT146083	17444981	17446052	7	NA	NA	NONHSAT146083	lncRNAWiki	Non-coding transcript identified by NONCODE	chr17	7.82	7.49	8.1	8.49	7.44	6.79	7.16	7.07
TC0700013609.hg.1	5.08	4.23	1.803	up	0.00441237	TFEC	transcription factor EC	coding	chr7	-	NM_001018058	115935148	116030813	10	7q31.2	22797	NM_001018058	RefSeq	Homo sapiens transcription factor EC (TFEC), transcript variant 2, mRNA.	chr7	4.82	5.18	5.49	4.83	4.41	4.03	4.6	3.88
TC1000007913.hg.1	6.27	5.42	1.803	up	0.00233043	H2AFY2	H2A histone family, member Y2	coding	chr10	+	NM_018649	70052601	70112284	10	10q22.1	55506	NM_018649	RefSeq	Homo sapiens H2A histone family, member Y2 (H2AFY2), mRNA.	chr10	6.72	6.24	6	6.13	5.59	5.35	5.12	5.63
TC0800009022.hg.1	6.86	6.01	1.803	up	0.00206256	T352376	Transcript identified by MiTranscriptome	lncrna	chr8	+	T352376	137831709	137840974	10	NA	NA	T352376	miTranscriptome	Transcript identified by MiTranscriptome	chr8	6.89	6.74	6.89	6.92	5.82	5.95	5.72	6.55
TC0100013623.hg.1	7.46	6.61	1.803	up	0.00175328	SYNC	syncoilin, intermediate filament protein	coding	chr1	-	NM_001161708	32679906	32703596	10	1p35.1	81493	NM_001161708	RefSeq	Homo sapiens syncoilin, intermediate filament protein (SYNC), transcript variant 2, mRNA.	chr1	7.76	7.23	7.27	7.56	6.81	6.33	6.46	6.85
TC0800008213.hg.1	5.78	4.93	1.803	up	0.00148262	T347710	Transcript identified by MiTranscriptome	lncrna	chr8	+	T347710	92356556	92375806	6	NA	NA	T347710	miTranscriptome	Transcript identified by MiTranscriptome	chr8	5.99	5.68	5.46	6	5.08	5	5.06	4.59
TC1200008620.hg.1	6.7	5.86	1.79	up	0.0447397	geejawby.bAug10-unspliced	Transcript Identified by AceView	other	chr12	+	geejawby.bAug10-unspliced	101757047	101757619	6	NA	NA	geejawby.bAug10-unspliced	Ace View	Transcript Identified by AceView	chr12	6.94	7.01	7.08	5.76	6.5	5.74	5.18	6
TC0500013110.hg.1	7.98	7.14	1.79	up	0.0439244	chr5_180286875_180286984	circRNA transcript identified by Guo, et al. on chr5 from 180286875-180286984 on Hg19	Circle RNA	chr5	-	chr5_180286875_180286984	180859875	180859984	6	NA	NA	chr5_180286875_180286984	Guo	circRNA transcript identified by Guo, et al. on chr5 from 180286875-180286984 on Hg19	chr5	8.46	7.41	7.95	8.08	6.79	6.59	7.03	8.15
TC0100007449.hg.1	6.92	6.08	1.79	up	0.0428408	SH3BGRL3	SH3 domain binding glutamate-rich protein like 3	coding	chr1	+	NM_031286	26279176	26281522	10	1p36.11	83442	NM_031286	RefSeq	Homo sapiens SH3 domain binding glutamate-rich protein like 3 (SH3BGRL3), mRNA.	chr1	6.73	7.48	7.08	6.38	5.83	6.09	5.43	6.99
TC0400007696.hg.1	6.13	5.29	1.79	up	0.0410556	lnc-EPHA5-1:1	Transcript Originally Identified by LNCipedia, alternate transcript name: NONHSAT096671	lncRNA	chr4	+	lnc-EPHA5-1:1	65868958	65878983	10	NA	NA	lnc-EPHA5-1:1	lncRNAWiki	Transcript Originally Identified by LNCipedia, alternate transcript name: NONHSAT096671	chr4	6.7	5.53	6.46	5.84	5.08	5.23	4.71	6.14
TC2200007109.hg.1	6.02	5.18	1.79	up	0.0360284	DEPDC5	DEP domain containing 5	coding	chr22	+	NM_001007188	31753951	31907034	10	22q12.3	9681	NM_001007188	RefSeq	Homo sapiens DEP domain containing 5 (DEPDC5), transcript variant 2, mRNA.	chr22	5.93	5.66	6.05	6.45	5.34	4.19	5.87	5.33
TC0800008016.hg.1	7.43	6.59	1.79	up	0.0331743	T346352	Transcript identified by MiTranscriptome	lncrna	chr8	+	T346352	77035048	77038216	6	NA	NA	T346352	miTranscriptome	Transcript identified by MiTranscriptome	chr8	8.22	7.25	7.07	7.19	6.92	6.2	6.05	7.19
TC0200016579.hg.1	5.42	4.58	1.79	up	0.0283218	AC021851.1	RP11-438L19.1 (from geneSymbol)	lncRNA	chr2	+	ENST00000608537.1	183179226	183215400	10	NA	NA	ENST00000608537.1	lncRNAWiki	N/A	chr2	5.25	5.3	6.42	4.7	4.54	4.67	4.66	4.44
TC0X00010067.hg.1	9.28	8.44	1.79	up	0.0234216	T376405	Transcript identified by MiTranscriptome	lncrna	chrX	-	T376405	73977396	73979416	6	NA	NA	T376405	miTranscriptome	Transcript identified by MiTranscriptome	chrX	9.36	8.85	9.76	9.16	8.46	7.85	8.21	9.23
TC1600009068.hg.1	7.17	6.33	1.79	up	0.0196865	MEIOB	meiosis specific with OB domains	coding	chr16	-	NM_001163560	1833983	1884294	10	16p13.3	254528	NM_001163560	RefSeq	Homo sapiens meiosis specific with OB domains (MEIOB), transcript variant 1, mRNA.	chr16	7.32	6.86	7.83	6.68	6.88	5.91	6.41	6.12
TC1100006989.hg.1	7.03	6.19	1.79	up	0.0186449	NONHSAT160128.1	Non-coding transcript identified by NONCODE	lncRNA	chr11	+	NONHSAT160128.1	18183076	18183165	6	NA	NA	NONHSAT160128.1	NONCODE	Non-coding transcript identified by NONCODE	chr11	7.09	7.14	7.3	6.59	6.09	6.65	5.4	6.6
TC1700008906.hg.1	9.22	8.38	1.79	up	0.0182036	AC100787.1	Y RNA [Source:RFAM;Acc:RF00019]	misc_RNA	chr17	+	ENST00000365462	75431990	75432087	10	NA	NA	ENST00000365462	ENSEMBL	Y RNA [Source:RFAM;Acc:RF00019]	chr17	8.75	9.05	9.6	9.5	8.14	8.6	7.78	8.98
TC0100011100.hg.1	7.72	6.88	1.79	up	0.0173298	vawmubu	Transcript Identified by AceView	other	chr1	+	vawmubu.aAug10-unspliced	198286477	198287317	6	NA	NA	vawmubu.aAug10-unspliced	Ace View	Transcript Identified by AceView	chr1	8.04	8.06	7.39	7.41	7.3	6.2	6.75	7.28
TC0600009808.hg.1	7.69	6.85	1.79	up	0.0147819	PCMT1	protein-L-isoaspartate (D-aspartate) O-methyltransferase	coding	chr6	+	NM_001252049	149749443	149811421	10	6q25.1	5110	NM_001252049	RefSeq	Homo sapiens protein-L-isoaspartate (D-aspartate) O-methyltransferase (PCMT1), transcript variant 2, mRNA.	chr6	7.61	7.52	8.26	7.38	7.12	6.67	6.26	7.34
TC1000009152.hg.1	6.43	5.59	1.79	up	0.0136926	HTRA1	HtrA serine peptidase 1	coding	chr10	+	NM_002775	122461525	122514908	10	10q26.3	5654	NM_002775	RefSeq	Homo sapiens HtrA serine peptidase 1 (HTRA1), mRNA.	chr10	6.67	5.67	6.8	6.58	5.58	5.16	5.83	5.8
TC0300009849.hg.1	12.94	12.1	1.79	up	0.0132493	shornoybu	Transcript Identified by AceView	other	chr3	+	shornoybu.aAug10	190123741	190126312	6	NA	NA	shornoybu.aAug10	Ace View	Transcript Identified by AceView	chr3	13.2	12.49	13.23	12.85	12.55	12.09	11.43	12.34
TC1000006624.hg.1	7.75	6.91	1.79	up	0.0129757	CALML3	calmodulin-like 3	coding	chr10	+	NM_005185	5524009	5526771	10	10p15.1	810	NM_005185	RefSeq	Homo sapiens calmodulin-like 3 (CALML3), mRNA.	chr10	7.82	7.56	7.94	7.68	7.49	6.23	6.64	7.26
TC0300011175.hg.1	8.48	7.64	1.79	up	0.011088	PBRM1	polybromo 1	coding	chr3	-	NM_018313	52545352	52685917	10	3p21	55193	NM_018313	RefSeq	Homo sapiens polybromo 1 (PBRM1), mRNA.	chr3	8.23	8.12	8.74	8.84	8.15	7.07	7.64	7.71
TC0900006900.hg.1	8.4	7.56	1.79	up	0.0106663	T356908	Transcript identified by MiTranscriptome	lncrna	chr9	+	T356908	28327883	28390457	10	NA	NA	T356908	miTranscriptome	Transcript identified by MiTranscriptome	chr9	9.03	8.01	8.5	8.08	7.91	7.29	7.28	7.76
TC0300009458.hg.1	7.9	7.06	1.79	up	0.00915492	SEC62	SEC62 homolog, preprotein translocation factor	coding	chr3	+	NM_003262	169966141	169998373	10	3q26.2	7095	NM_003262	RefSeq	Homo sapiens SEC62 homolog, preprotein translocation factor (SEC62), mRNA.	chr3	7.47	7.97	8.17	8	7.1	7.1	6.48	7.58
TC1800008656.hg.1	5.11	4.27	1.79	up	0.00876414	MIR4744	microRNA 4744;mature miRNA;hsa-miR-4744	Precursor_microRNA	chr18	-	NR_039898	49049687	49049768	10	NA	NA	NR_039898	RefSeq	Homo sapiens microRNA 4744 (MIR4744), microRNA.	chr18	5.43	4.94	5.54	4.51	4.08	4.2	4.63	4.17
TC0500007254.hg.1	6.54	5.7	1.79	up	0.00853738	lnc-OXCT1-1:1	Transcript Originally Identified by LNCipedia, alternate transcript name: NONHSAT101200	lncRNA	chr5	+	lnc-OXCT1-1:1	42152940	42175342	10	NA	NA	lnc-OXCT1-1:1	lncRNAWiki	Transcript Originally Identified by LNCipedia, alternate transcript name: NONHSAT101200	chr5	6.76	5.93	6.53	6.95	5.56	5.45	6.15	5.62
TC2100008238.hg.1	6.3	5.46	1.79	up	0.00818816	menaru	Transcript Identified by AceView	other	chr21	-	menaru.aAug10-unspliced	42074895	42076863	6	NA	NA	menaru.aAug10-unspliced	Ace View	Transcript Identified by AceView	chr21	6.32	6.51	6.59	5.78	5.88	4.96	5.42	5.58
TC1700010539.hg.1	11.18	10.34	1.79	up	0.00787212	RNA5SP440	RNA, 5S ribosomal pseudogene 440 (from HGNC RNA5SP440)	rRNA	chr17	-	uc060enf.1	38731802	38731920	10	NA	NA	uc060enf.1	UCSC Genes	5S ribosomal pseudogene 440 [Source:HGNC Symbol;Acc:HGNC:43340]	chr17	10.45	11.35	11.41	11.49	10.55	10.15	10.42	10.25
TC0700012232.hg.1	6.91	6.07	1.79	up	0.006331	boyskeyby	Transcript Identified by AceView	other	chr7	-	boyskeyby.aAug10-unspliced	108294196	108297773	6	NA	NA	boyskeyby.aAug10-unspliced	Ace View	Transcript Identified by AceView	chr7	6.71	6.56	7.58	6.8	5.84	6.25	5.96	6.23
TC0800012390.hg.1	6.24	5.4	1.79	up	0.00598896	MSR1	macrophage scavenger receptor 1	coding	chr8	-	ENST00000517522	16250398	16567490	10	8p22	4481	ENST00000517522	ENSEMBL	macrophage scavenger receptor 1 [gene_biotype:protein_coding transcript_biotype:processed_transcript]	chr8	6.61	6.09	6.3	5.94	5.83	5.06	5.09	5.63
TC0100014740.hg.1	9.59	8.75	1.79	up	0.00598102	NONHSAT004165	Non-coding transcript identified by NONCODE	lncRNA	chr1	-	NONHSAT004165	83696542	83697026	10	NA	NA	NONHSAT004165	lncRNAWiki	Non-coding transcript identified by NONCODE	chr1	9.77	9.1	9.8	9.7	9.26	8.74	8.44	8.58
TC0800007407.hg.1	7.72	6.88	1.79	up	0.00554608	T342820	Transcript identified by MiTranscriptome	lncrna	chr8	+	T342820	41215197	41224339	6	NA	NA	T342820	miTranscriptome	Transcript identified by MiTranscriptome	chr8	7.46	8.05	8.09	7.28	7.16	6.82	6.57	6.97
TC0100006823.hg.1	6.35	5.51	1.79	up	0.00454207	werply	Transcript Identified by AceView	other	chr1	+	werply.aAug10-unspliced	10580149	10581081	6	NA	NA	werply.aAug10-unspliced	Ace View	Transcript Identified by AceView	chr1	6.48	6.31	6.21	6.4	5.48	6.02	5.59	4.94
TC0400010207.hg.1	6.19	5.35	1.79	up	0.00386981	gleysmeeby	Transcript Identified by AceView	other	chr4	-	gleysmeeby.aAug10-unspliced	21116827	21118769	6	NA	NA	gleysmeeby.aAug10-unspliced	Ace View	Transcript Identified by AceView	chr4	6.3	6.38	6.51	5.56	5.46	5.32	5.22	5.39
TC1400010417.hg.1	7.46	6.62	1.79	up	0.00300341	T111800	Transcript identified by MiTranscriptome	lncrna	chr14	-	T111800	105384478	105388723	6	NA	NA	T111800	miTranscriptome	Transcript identified by MiTranscriptome	chr14	7.2	7.39	7.85	7.38	6.45	6.84	6.27	6.9
TC0800009582.hg.1	8.71	7.87	1.79	up	0.00277677	hetamu.bAug10-unspliced	Transcript Identified by AceView	other	chr8	-	hetamu.bAug10-unspliced	11044650	11045082	6	NA	NA	hetamu.bAug10-unspliced	Ace View	Transcript Identified by AceView	chr8	8.84	8.32	9.19	8.49	7.95	7.85	7.97	7.7
TC0X00010782.hg.1	7.92	7.08	1.79	up	0.00272279	basubo	Transcript Identified by AceView	other	chrX	-	basubo.aAug10-unspliced	129278862	129279524	6	NA	NA	basubo.aAug10-unspliced	Ace View	Transcript Identified by AceView	chrX	7.92	7.48	8.31	7.97	6.81	7.17	7.32	7
TC0400008948.hg.1	5.96	5.12	1.79	up	0.00245543	snysnorby	Transcript Identified by AceView	other	chr4	+	snysnorby.aAug10-unspliced	147648070	147650433	6	NA	NA	snysnorby.aAug10-unspliced	Ace View	Transcript Identified by AceView	chr4	6.27	6.06	5.66	5.85	5.37	4.76	5	5.34
TC0100014658.hg.1	5.75	4.92	1.778	up	0.0484324	muda	Transcript Identified by AceView	other	chr1	-	muda.aAug10-unspliced	77873888	77878421	6	NA	NA	muda.aAug10-unspliced	Ace View	Transcript Identified by AceView	chr1	6.49	5.01	6.44	5.08	5.17	4.75	4.85	4.93
TC0100014602.hg.1	7.99	7.16	1.778	up	0.039711	RNA5SP50	RNA, 5S ribosomal pseudogene 50 (from HGNC RNA5SP50)	rRNA	chr1	-	uc057hpd.1	73749517	73749623	10	NA	NA	uc057hpd.1	UCSC Genes	5S ribosomal pseudogene 50 [Source:HGNC Symbol;Acc:HGNC:42827]	chr1	7.15	7.82	8.16	8.81	7.57	7.1	7.29	6.68
TC0600009140.hg.1	6.92	6.09	1.778	up	0.0389024	GTF3C6	general transcription factor IIIC subunit 6	coding	chr6	+	NM_138408	110958560	110967890	10	6q21	112495	NM_138408	RefSeq	Homo sapiens general transcription factor IIIC, polypeptide 6, alpha 35kDa (GTF3C6), mRNA.	chr6	7.61	6.93	6.13	7.03	5.73	5.97	5.81	6.84
TC0600010645.hg.1	16.65	15.82	1.778	up	0.0379791	NONHSAT107304.2	Non-coding transcript identified by NONCODE	lncRNA	chr6	-	NONHSAT107304.2	4099929	4100052	6	NA	NA	NONHSAT107304.2	NONCODE	Non-coding transcript identified by NONCODE	chr6	17.43	15.99	17.02	16.15	16	15.28	15.99	16.01
TC0X00007195.hg.1	7	6.17	1.778	up	0.0356543	RBM3	RNA binding motif (RNP1, RRM) protein 3	coding	chrX	+	NM_006743	48574353	48581165	10	Xp11.2	5935	NM_006743	RefSeq	Homo sapiens RNA binding motif (RNP1, RRM) protein 3 (RBM3), mRNA.	chrX	6.76	6.65	7.4	7.19	6.14	5.25	6.43	6.86
TC0300010334.hg.1	8.66	7.83	1.778	up	0.0340044	serderbo	Transcript Identified by AceView	other	chr3	-	serderbo.aAug10-unspliced	13383541	13385694	6	NA	NA	serderbo.aAug10-unspliced	Ace View	Transcript Identified by AceView	chr3	8.61	8.21	9.7	8.12	7.99	8	7.56	7.78
TC0200013251.hg.1	7.13	6.3	1.778	up	0.0329037	snorkeebu	Transcript Identified by AceView	other	chr2	-	snorkeebu.aAug10-unspliced	85171974	85172369	6	NA	NA	snorkeebu.aAug10-unspliced	Ace View	Transcript Identified by AceView	chr2	7.42	6.5	7.07	7.53	7.15	6.18	5.82	6.07
TC0400008408.hg.1	7.62	6.79	1.778	up	0.0318211	T269607	Transcript identified by MiTranscriptome	lncrna	chr4	+	T269607	110628534	110641234	6	NA	NA	T269607	miTranscriptome	Transcript identified by MiTranscriptome	chr4	6.76	7.4	8.08	8.22	6.81	6.68	7.19	6.49
TC0700010846.hg.1	7.33	6.5	1.778	up	0.0314714	T322146	Transcript identified by MiTranscriptome	lncrna	chr7	-	T322146	41027776	41029116	9	NA	NA	T322146	miTranscriptome	Transcript identified by MiTranscriptome	chr7	7.61	7.17	7.64	6.9	6.8	5.9	7.27	6.02
TC1400008747.hg.1	6.72	5.89	1.778	up	0.0312537	deychawbu	Transcript Identified by AceView	other	chr14	-	deychawbu.aAug10	24245169	24246078	6	NA	NA	deychawbu.aAug10	Ace View	Transcript Identified by AceView	chr14	6.66	6.95	6.38	6.88	6.01	6.7	5.02	5.83
TC0800012319.hg.1	5.33	4.5	1.778	up	0.0310007	NR_105006	Homo sapiens long intergenic non-protein coding RNA 1111 (LINC01111), long non-coding RNA.	lncRNA	chr8	+	NR_105006	76406564	76524356	10	NA	NA	NR_105006	RefSeq	Homo sapiens long intergenic non-protein coding RNA 1111 (LINC01111), long non-coding RNA.	chr8	4.56	5.51	5.42	5.83	4.09	5.04	4.81	4.06
TC0100015904.hg.1	8.04	7.21	1.778	up	0.0286706	ronira	Transcript Identified by AceView	other	chr1	-	ronira.aAug10-unspliced	154216955	154219450	6	NA	NA	ronira.aAug10-unspliced	Ace View	Transcript Identified by AceView	chr1	8.62	7.38	8.44	7.72	7.06	7.09	6.88	7.82
TC0200009246.hg.1	7.09	6.26	1.778	up	0.0262903	NONHSAT074223	Non-coding transcript identified by NONCODE	lncRNA	chr2	+	NONHSAT074223	128339018	128339531	10	NA	NA	NONHSAT074223	lncRNAWiki	Non-coding transcript identified by NONCODE	chr2	8.08	6.68	7.04	6.58	6.45	6.37	6.1	6.13
TC0900007612.hg.1	10.7	9.87	1.778	up	0.0252708	T360573	Transcript identified by MiTranscriptome	lncrna	chr9	+	T360573	75518484	75521738	6	NA	NA	T360573	miTranscriptome	Transcript identified by MiTranscriptome	chr9	11.1	10.39	10.87	10.45	10.28	8.97	9.97	10.25
TC1700007419.hg.1	7.27	6.44	1.778	up	0.0251975	TAOK1	TAO kinase 1	coding	chr17	+	NM_020791	29390464	29552359	10	17q11.2	57551	NM_020791	RefSeq	Homo sapiens TAO kinase 1 (TAOK1), transcript variant 1, mRNA.	chr17	6.46	7.71	7.57	7.32	6.34	6.3	6.07	7.03
TC0300008964.hg.1	5.25	4.42	1.778	up	0.024436	MRPS22	mitochondrial ribosomal protein S22	coding	chr3	+	NM_020191	139005806	139357223	10	3q23	56945	NM_020191	RefSeq	Homo sapiens mitochondrial ribosomal protein S22 (MRPS22), mRNA.	chr3	5.54	5.08	4.55	5.85	4.7	3.82	4.56	4.6
TC0800008178.hg.1	7.15	6.32	1.778	up	0.0241032	perskawbu	Transcript Identified by AceView	other	chr8	+	perskawbu.aAug10-unspliced	89740902	89741424	6	NA	NA	perskawbu.aAug10-unspliced	Ace View	Transcript Identified by AceView	chr8	7.45	6.56	7.61	6.98	6.8	6.35	5.62	6.5
TC0700012720.hg.1	7.67	6.84	1.778	up	0.0188989	NONHSAT123554.2	Non-coding transcript identified by NONCODE	lncRNA	chr7	-	NONHSAT123554.2	136841093	136841196	6	NA	NA	NONHSAT123554.2	NONCODE	Non-coding transcript identified by NONCODE	chr7	7.96	7.68	7.3	7.75	6.52	7.67	6.37	6.82
TC0500010412.hg.1	12.6	11.77	1.778	up	0.0179022	AC025458.1	AC025458.1 (from geneSymbol)	Precursor_microRNA	chr5	-	uc063cso.1	31880035	31880084	10	NA	NA	uc063cso.1	UCSC Genes	N/A	chr5	12.92	12.2	13.07	12.22	12.04	11.24	12.23	11.55
TC2200009044.hg.1	5.96	5.13	1.778	up	0.016783	woyblu	Transcript Identified by AceView	other	chr22	-	woyblu.aAug10-unspliced	47598083	47598579	6	NA	NA	woyblu.aAug10-unspliced	Ace View	Transcript Identified by AceView	chr22	5.86	6.27	5.48	6.21	4.59	4.83	5.5	5.61
TC0300010968.hg.1	5.92	5.09	1.778	up	0.0147487	SETD2	SET domain containing 2	coding	chr3	-	NM_014159	47016408	47163977	10	3p21.31	29072	NM_014159	RefSeq	Homo sapiens SET domain containing 2 (SETD2), mRNA.	chr3	6.2	5.92	6.12	5.45	4.96	4.48	5.21	5.7
TC1300009087.hg.1	5.42	4.59	1.778	up	0.0143999	T095344	Transcript identified by MiTranscriptome: lncrna	lncrna	chr13	-	T095344	59660648	59665332	10	NA	NA	T095344	miTranscriptome	Transcript identified by MiTranscriptome: lncrna	chr13	5.76	5.55	5.57	4.8	4.3	4.34	4.49	5.22
TC1400006465.hg.1	7.73	6.9	1.778	up	0.0133684	NBEAP5	havana:known chromosome:GRCh38:14:19154134:19155089:1 gene:ENSG00000277710 gene_biotype:processed_pseudogene transcript_biotype:processed_pseudogene	processed_pseudogene	chr14	+	ENST00000612637	19154134	19155089	10	NA	NA	ENST00000612637	ENSEMBL	havana:known chromosome:GRCh38:14:19154134:19155089:1 gene:ENSG00000277710 gene_biotype:processed_pseudogene transcript_biotype:processed_pseudogene	chr14	7.92	7.76	7.66	7.6	6.76	6.34	6.79	7.71
TC0300008841.hg.1	5.3	4.47	1.778	up	0.0127599	shasweyby	Transcript Identified by AceView	other	chr3	+	shasweyby.aAug10-unspliced	132339597	132340493	6	NA	NA	shasweyby.aAug10-unspliced	Ace View	Transcript Identified by AceView	chr3	6.02	4.94	4.97	5.26	4.62	4.72	4.06	4.48
TC0200014947.hg.1	16.79	15.96	1.778	up	0.0121539	T203105	Transcript identified by MiTranscriptome	lncrna	chr2	-	T203105	173532134	173532748	6	NA	NA	T203105	miTranscriptome	Transcript identified by MiTranscriptome	chr2	17.2	16.64	16.72	16.59	16.53	15.54	15.53	16.23
TC0900010592.hg.1	15.03	14.2	1.778	up	0.0118465	lnc-FAM75D1-1:1	Non-coding transcript identified by NONCODE	lncRNA	chr9	-	lnc-FAM75D1-1:1	84390626	84393076	10	NA	NA	lnc-FAM75D1-1:1	lncRNAWiki	Non-coding transcript identified by NONCODE	chr9	15.51	14.45	15.38	14.78	14.49	13.97	13.97	14.38
TC1600008250.hg.1	8.8	7.97	1.778	up	0.0108745	T135344	Transcript identified by MiTranscriptome	lncrna	chr16	+	T135344	69980551	69982262	6	NA	NA	T135344	miTranscriptome	Transcript identified by MiTranscriptome	chr16	8.91	8.79	8.81	8.67	8.45	7.59	7.42	8.43
TC0300012877.hg.1	6.47	5.64	1.778	up	0.0100795	AC108729.1	havana:known chromosome:GRCh38:3:155431229:155433398:-1 gene:ENSG00000242152 gene_biotype:processed_pseudogene transcript_biotype:processed_pseudogene	processed_pseudogene	chr3	-	ENST00000487812	155431229	155433398	10	NA	NA	ENST00000487812	ENSEMBL	havana:known chromosome:GRCh38:3:155431229:155433398:-1 gene:ENSG00000242152 gene_biotype:processed_pseudogene transcript_biotype:processed_pseudogene	chr3	6.45	6.14	6.86	6.43	5.94	5.98	5.66	4.98
TC0800011878.hg.1	6.71	5.88	1.778	up	0.00969049	plywawbu	Transcript Identified by AceView	other	chr8	-	plywawbu.aAug10-unspliced	133221132	133221699	6	NA	NA	plywawbu.aAug10-unspliced	Ace View	Transcript Identified by AceView	chr8	6.17	6.91	7.19	6.56	5.71	5.84	6.33	5.66
TC0900006973.hg.1	8.41	7.58	1.778	up	0.00860855	reyplobu	Transcript Identified by AceView	other	chr9	+	reyplobu.aAug10-unspliced	33322943	33324928	6	NA	NA	reyplobu.aAug10-unspliced	Ace View	Transcript Identified by AceView	chr9	8.55	8.52	7.99	8.58	7.2	7.28	7.7	8.16
TC1100008197.hg.1	18.63	17.8	1.778	up	0.00802766	AP003096.1	AP003096.1 (from geneSymbol)	Precursor_microRNA	chr11	+	uc058eof.1	68619499	68619595	10	NA	NA	uc058eof.1	UCSC Genes	N/A	chr11	18.92	18.06	19.09	18.47	18	17.48	17.75	17.97
TC1000011616.hg.1	7.84	7.01	1.778	up	0.00693579	AL589862.1	Metazoan signal recognition particle RNA [Source:RFAM;Acc:RF00017]	misc_RNA	chr10	-	ENST00000613464	100666695	100667009	10	NA	NA	ENST00000613464	ENSEMBL	Metazoan signal recognition particle RNA [Source:RFAM;Acc:RF00017]	chr10	7.46	8.15	7.72	8.03	7.39	6.49	7.2	6.97
TC0900009719.hg.1	8.96	8.13	1.778	up	0.00523959	T356466	Transcript identified by MiTranscriptome	lncrna	chr9	-	T356466	21698267	21794368	10	NA	NA	T356466	miTranscriptome	Transcript identified by MiTranscriptome	chr9	9.34	8.75	9.09	8.68	8.34	7.8	7.88	8.52
TC0500012939.hg.1	7.08	6.25	1.778	up	0.00494061	snaskerby	Transcript Identified by AceView	other	chr5	-	snaskerby.aAug10	176403090	176404276	6	NA	NA	snaskerby.aAug10	Ace View	Transcript Identified by AceView	chr5	7.24	6.61	7.64	6.85	6.37	6.2	6.25	6.2
TC0900010387.hg.1	6.77	5.94	1.778	up	0.00375133	TMEM2.mAug10-unspliced	Transcript Identified by AceView, Entrez Gene ID(s) 23670	other	chr9	-	TMEM2.mAug10-unspliced	71720962	71721932	6	NA	NA	TMEM2.mAug10-unspliced	Ace View	Transcript Identified by AceView, Entrez Gene ID(s) 23670	chr9	7.16	6.67	6.49	6.77	5.58	6.16	6.26	5.77
TC0600008889.hg.1	5.88	5.05	1.778	up	0.0036201	parglerby	Transcript Identified by AceView	other	chr6	+	parglerby.aAug10-unspliced	97983596	97984426	6	NA	NA	parglerby.aAug10-unspliced	Ace View	Transcript Identified by AceView	chr6	5.61	6.19	5.89	5.83	4.69	5.51	4.91	5.1
TC0200012677.hg.1	7.17	6.35	1.765	up	0.0478113	T189897	Transcript identified by MiTranscriptome	lncrna	chr2	-	T189897	57755720	57767200	6	NA	NA	T189897	miTranscriptome	Transcript identified by MiTranscriptome	chr2	6.77	7.81	7.07	7.03	6.52	5.4	7.05	6.44
TC0500011313.hg.1	9.88	9.06	1.765	up	0.0459183	blusterbu	Transcript Identified by AceView	other	chr5	-	blusterbu.aAug10-unspliced	82110236	82111062	6	NA	NA	blusterbu.aAug10-unspliced	Ace View	Transcript Identified by AceView	chr5	10.41	8.88	10.65	9.57	9.09	9.12	8.99	9.04
TC2100007679.hg.1	8.26	7.44	1.765	up	0.0452485	NONHSAT081313	Non-coding transcript identified by NONCODE	lncRNA	chr21	-	NONHSAT081313	18574969	18578511	10	NA	NA	NONHSAT081313	lncRNAWiki	Non-coding transcript identified by NONCODE	chr21	8.44	8.24	8.09	8.27	8.07	7.83	6.28	7.58
TC1400008285.hg.1	10.63	9.81	1.765	up	0.0434272	MIR1185-1	microRNA 1185-1;mature miRNA;hsa-miR-1185-5p;hsa-miR-1185-1-3p	Precursor_microRNA	chr14	+	NR_031575	101042977	101043062	10	NA	NA	NR_031575	RefSeq	Homo sapiens microRNA 1185-1 (MIR1185-1), microRNA.	chr14	10.82	10.4	10.74	10.58	10.14	8.92	9.46	10.72
TC1000010080.hg.1	7.05	6.23	1.765	up	0.0428075	RNA5SP306	RNA, 5S ribosomal pseudogene 306 (from HGNC RNA5SP306)	rRNA	chr10	-	uc057sif.1	25813811	25813917	10	NA	NA	uc057sif.1	UCSC Genes	5S ribosomal pseudogene 306 [Source:HGNC Symbol;Acc:HGNC:43206]	chr10	6.52	6.23	7.63	7.84	6.3	6.08	6.2	6.33
TC0300007671.hg.1	9.96	9.14	1.765	up	0.042408	RNA5SP134	RNA, 5S ribosomal pseudogene 134 [gene_biotype:rRNA transcript_biotype:rRNA]	rRNA	chr3	+	ENST00000516492	63545440	63545535	10	NA	NA	ENST00000516492	ENSEMBL	RNA, 5S ribosomal pseudogene 134 [gene_biotype:rRNA transcript_biotype:rRNA]	chr3	9.03	10.25	10.55	10.03	8.88	9.68	9.34	8.65
TC1000008579.hg.1	8.59	7.77	1.765	up	0.0393529	UBTD1	ubiquitin domain containing 1	coding	chr10	+	NM_024954	97498868	97571210	10	10q24.2	80019	NM_024954	RefSeq	Homo sapiens ubiquitin domain containing 1 (UBTD1), mRNA.	chr10	9.05	8.21	8.68	8.42	7.86	6.77	8.18	8.27
TC1400008844.hg.1	6.73	5.91	1.765	up	0.033089	HECTD1	HECT domain containing E3 ubiquitin protein ligase 1	coding	chr14	-	NM_015382	31100112	31207804	10	14q12	25831	NM_015382	RefSeq	Homo sapiens HECT domain containing E3 ubiquitin protein ligase 1 (HECTD1), mRNA.	chr14	6.96	6.53	7.08	6.35	6.54	5.32	5.37	6.41
TC0300007353.hg.1	12.61	11.79	1.765	up	0.0295481	T242322	Transcript identified by MiTranscriptome	lncrna	chr3	+	T242322	48839007	48862560	6	NA	NA	T242322	miTranscriptome	Transcript identified by MiTranscriptome	chr3	12.93	12.16	12.86	12.47	12.09	11.06	11.56	12.46
TC0400012193.hg.1	6.61	5.79	1.765	up	0.0274912	MAP9	microtubule-associated protein 9	coding	chr4	-	NM_001039580	155342658	155376970	10	4q32.1	79884	NM_001039580	RefSeq	Homo sapiens microtubule-associated protein 9 (MAP9), mRNA.	chr4	6.32	6.29	7.36	6.47	6.11	5.07	6	5.99
TC0500006995.hg.1	5.95	5.13	1.765	up	0.0265341	T280092	Transcript identified by MiTranscriptome	lncrna	chr5	+	T280092	26737002	26779979	9	NA	NA	T280092	miTranscriptome	Transcript identified by MiTranscriptome	chr5	5.64	6.15	5.79	6.23	4.53	6.02	4.88	5.1
TC0500007681.hg.1	5.99	5.17	1.765	up	0.0240468	OCLN	occludin	coding	chr5	+	NM_001205254	69492292	69558104	10	5q13.1	100506658	NM_001205254	RefSeq	Homo sapiens occludin (OCLN), transcript variant 2, mRNA.	chr5	6.43	5.42	5.65	6.46	4.7	5.14	5.14	5.71
TC0X00007501.hg.1	6.74	5.92	1.765	up	0.0220016	YIPF6	Yip1 domain family member 6	coding	chrX	+	NM_001195214	68498323	68537285	10	Xq12	286451	NM_001195214	RefSeq	Homo sapiens Yip1 domain family, member 6 (YIPF6), transcript variant B, mRNA.	chrX	6.87	6.13	7.21	6.74	6.29	5.33	5.74	6.33
TC1200007222.hg.1	8.94	8.12	1.765	up	0.0173603	T076386	Transcript identified by MiTranscriptome	lncrna	chr12	+	T076386	31371581	31371851	6	NA	NA	T076386	miTranscriptome	Transcript identified by MiTranscriptome	chr12	9.15	8.44	9.54	8.62	8.27	7.78	7.87	8.56
TC1200007174.hg.1	10.29	9.47	1.765	up	0.0172263	RNA5SP355	RNA, 5S ribosomal pseudogene 355 (from HGNC RNA5SP355)	rRNA	chr12	+	uc058mhq.1	28505394	28505528	10	NA	NA	uc058mhq.1	UCSC Genes	5S ribosomal pseudogene 355 [Source:HGNC Symbol;Acc:HGNC:43255]	chr12	9.73	10.26	10.55	10.61	9.03	9.88	9.87	9.12
TC1000009857.hg.1	10.65	9.83	1.765	up	0.0169186	snareeby	Transcript Identified by AceView	other	chr10	-	snareeby.aAug10-unspliced	14105784	14108472	6	NA	NA	snareeby.aAug10-unspliced	Ace View	Transcript Identified by AceView	chr10	10.35	11.3	10.24	10.7	10.12	10.2	9.58	9.43
TC1300009402.hg.1	6.73	5.91	1.765	up	0.0151761	T097171	Transcript identified by MiTranscriptome	lncrna	chr13	-	T097171	87004027	87010515	6	NA	NA	T097171	miTranscriptome	Transcript identified by MiTranscriptome	chr13	6.15	7.24	7.11	6.4	5.89	5.68	5.78	6.29
TC2200006610.hg.1	8.8	7.98	1.765	up	0.0148088	AC000067.1	AC000067.1 (from geneSymbol)	lncRNA	chr22	+	ENST00000452326.1	19667023	19667555	10	NA	NA	ENST00000452326.1	lncRNAWiki	N/A	chr22	9.19	8.47	8.91	8.63	8.37	7.44	7.65	8.45
TC1200006643.hg.1	7.68	6.86	1.765	up	0.0137002	PTMS	parathymosin	coding	chr12	+	NM_002824	6765516	6770952	10	12p13	5763	NM_002824	RefSeq	Homo sapiens parathymosin (PTMS), mRNA.	chr12	7.86	7.64	7.64	7.59	7.27	6.19	6.59	7.4
TC1900008717.hg.1	6.23	5.41	1.765	up	0.0128767	T180285	Transcript identified by MiTranscriptome	lncrna	chr19	+	T180285	52861288	52863436	6	NA	NA	T180285	miTranscriptome	Transcript identified by MiTranscriptome	chr19	6.43	5.46	6.64	6.38	5.15	5.68	5.28	5.52
TC1400008630.hg.1	6.58	5.76	1.765	up	0.0122278	byslu	Transcript Identified by AceView	other	chr14	-	byslu.aAug10-unspliced	21380991	21382669	6	NA	NA	byslu.aAug10-unspliced	Ace View	Transcript Identified by AceView	chr14	6.74	6.48	6.44	6.65	5.68	6.44	5.1	5.81
TC0500007973.hg.1	7.11	6.29	1.765	up	0.0116758	speyployby	Transcript Identified by AceView	other	chr5	+	speyployby.aAug10-unspliced	83525354	83527366	6	NA	NA	speyployby.aAug10-unspliced	Ace View	Transcript Identified by AceView	chr5	7.42	6.77	7.63	6.63	6.51	6.5	6.24	5.92
TC0700007246.hg.1	10.78	9.96	1.765	up	0.010756	slerblar.bAug10-unspliced	Transcript Identified by AceView	other	chr7	+	slerblar.bAug10-unspliced	38233928	38234465	6	NA	NA	slerblar.bAug10-unspliced	Ace View	Transcript Identified by AceView	chr7	11.25	10.55	11.16	10.17	10.24	9.88	9.81	9.93
TC1000006929.hg.1	11.43	10.61	1.765	up	0.0103941	T037999	Transcript identified by MiTranscriptome	lncrna	chr10	+	T037999	18880677	18906032	6	NA	NA	T037999	miTranscriptome	Transcript identified by MiTranscriptome	chr10	11.51	10.81	12.07	11.31	10.8	10.54	10.63	10.47
TC0100015965.hg.1	12.04	11.22	1.765	up	0.00985778	T022118	Transcript identified by MiTranscriptome	lncrna	chr1	-	T022118	155567578	155571148	10	NA	NA	T022118	miTranscriptome	Transcript identified by MiTranscriptome	chr1	12.64	11.67	11.99	11.84	11.52	11.16	10.8	11.41
TC0900007839.hg.1	6.63	5.81	1.765	up	0.00945105	T361874	Transcript identified by MiTranscriptome	lncrna	chr9	+	T361874	88256425	88259659	6	NA	NA	T361874	miTranscriptome	Transcript identified by MiTranscriptome	chr9	7.12	6.22	6.64	6.54	6.2	5.98	5.32	5.75
TC0700007927.hg.1	8.5	7.68	1.765	up	0.00540236	slymarby	Transcript Identified by AceView	other	chr7	+	slymarby.aAug10-unspliced	71234642	71236194	6	NA	NA	slymarby.aAug10-unspliced	Ace View	Transcript Identified by AceView	chr7	8.31	8.59	8.76	8.34	7.8	7.08	7.9	7.95
TC0200007226.hg.1	5.36	4.54	1.765	up	0.00501465	lnc-RASGRP3-3:1	Transcript Originally Identified by LNCipedia, alternate transcript name: NONHSAT070054	lncRNA	chr2	+	lnc-RASGRP3-3:1	34816482	34817252	10	NA	NA	lnc-RASGRP3-3:1	lncRNAWiki	Transcript Originally Identified by LNCipedia, alternate transcript name: NONHSAT070054	chr2	4.97	5.88	5.3	5.28	4.47	4.46	4.36	4.89
TC0800006552.hg.1	8.19	7.37	1.765	up	0.00500139	T338005	Transcript identified by MiTranscriptome	lncrna	chr8	+	T338005	5738517	5886901	6	NA	NA	T338005	miTranscriptome	Transcript identified by MiTranscriptome	chr8	7.76	8.28	8.1	8.61	7.35	7.74	7.32	7.05
TC1400008008.hg.1	5.58	4.76	1.765	up	0.00493659	kerdaby	Transcript Identified by AceView	other	chr14	+	kerdaby.aAug10-unspliced	92147346	92151959	10	NA	NA	kerdaby.aAug10-unspliced	Ace View	Transcript Identified by AceView	chr14	5.64	5.36	5.9	5.43	4.46	4.58	4.67	5.32
TC0600007926.hg.1	6.89	6.07	1.765	up	0.00397575	T302955	Transcript identified by MiTranscriptome	lncrna	chr6	+	T302955	38538153	38538826	6	NA	NA	T302955	miTranscriptome	Transcript identified by MiTranscriptome	chr6	6.83	6.6	7.31	6.81	6.2	6.38	6.02	5.67
TC1900008322.hg.1	5.54	4.72	1.765	up	0.00385197	NONHSAT066772	Non-coding transcript identified by NONCODE	lncRNA	chr19	+	NONHSAT066772	45339183	45339751	10	NA	NA	NONHSAT066772	lncRNAWiki	Non-coding transcript identified by NONCODE	chr19	5.21	6.02	5.58	5.33	4.48	4.62	4.96	4.83
TC1500007271.hg.1	7.37	6.55	1.765	up	0.00274047	T116867	Transcript identified by MiTranscriptome	lncrna	chr15	+	T116867	52661511	52780796	6	NA	NA	T116867	miTranscriptome	Transcript identified by MiTranscriptome	chr15	7.41	7.45	7.68	6.94	6.22	6.6	6.76	6.62
TC2200008746.hg.1	5.57	4.75	1.765	up	0.00220488	T233978	Transcript identified by MiTranscriptome	lncrna	chr22	-	T233978	39380022	39389230	10	NA	NA	T233978	miTranscriptome	Transcript identified by MiTranscriptome	chr22	5.21	5.82	5.51	5.73	5.05	4.5	4.61	4.83
TC0600008552.hg.1	7.77	6.95	1.765	up	0.00184929	T306754	Transcript identified by MiTranscriptome	lncrna	chr6	+	T306754	75209262	75210546	6	NA	NA	T306754	miTranscriptome	Transcript identified by MiTranscriptome	chr6	7.93	7.72	7.96	7.48	7.35	6.87	6.79	6.8
TC0200015040.hg.1	5.44	4.62	1.765	up	0.000487829	T203447	Transcript identified by MiTranscriptome	lncrna	chr2	-	T203447	176461293	176461742	6	NA	NA	T203447	miTranscriptome	Transcript identified by MiTranscriptome	chr2	5.66	5.2	5.32	5.59	4.71	4.55	4.61	4.6
TC0400011788.hg.1	5.88	5.07	1.753	up	0.0462714	T270899	Transcript identified by MiTranscriptome	lncrna	chr4	-	T270899	124470644	124484595	6	NA	NA	T270899	miTranscriptome	Transcript identified by MiTranscriptome	chr4	6.69	4.96	5.97	5.88	4.6	5.37	5.36	4.95
TC1000011313.hg.1	9.42	8.61	1.753	up	0.0457949	speeglerbu	Transcript Identified by AceView	other	chr10	-	speeglerbu.aAug10-unspliced	86810359	86811331	6	NA	NA	speeglerbu.aAug10-unspliced	Ace View	Transcript Identified by AceView	chr10	9.61	8.92	10.12	9.03	9.33	7.95	8.42	8.74
TC0600010490.hg.1	14.24	13.43	1.753	up	0.0428413	AL031768.1	Sequence 125057 from Patent EP1572962. (from mRNA JD144033)	Precursor_microRNA	chr6	-	uc063lkq.1	2409536	2409635	10	NA	NA	uc063lkq.1	UCSC Genes	N/A	chr6	14.59	13.66	14.67	14.03	13.71	12.52	13.88	13.62
TC0600008723.hg.1	11.61	10.8	1.753	up	0.0427427	nusmawby	Transcript Identified by AceView	other	chr6	+	nusmawby.aAug10	87192766	87193538	6	NA	NA	nusmawby.aAug10	Ace View	Transcript Identified by AceView	chr6	12.28	11.15	12.13	10.89	10.75	10.27	11.02	11.14
TC0300011139.hg.1	8.71	7.9	1.753	up	0.0426575	RNA5SP132	RNA, 5S ribosomal pseudogene 132 (from HGNC RNA5SP132)	rRNA	chr3	-	uc032rnr.2	51694465	51694582	10	NA	NA	uc032rnr.2	UCSC Genes	5S ribosomal pseudogene 132 [Source:HGNC Symbol;Acc:HGNC:43032]	chr3	7.67	9	9.53	8.63	7.95	7.99	7.82	7.82
TC0200012726.hg.1	7.81	7	1.753	up	0.0422963	RPS12P3	havana:known chromosome:GRCh38:2:60938204:60938604:-1 gene:ENSG00000232713 gene_biotype:processed_pseudogene transcript_biotype:processed_pseudogene	processed_pseudogene	chr2	-	ENST00000451515	60938204	60938604	10	NA	NA	ENST00000451515	ENSEMBL	havana:known chromosome:GRCh38:2:60938204:60938604:-1 gene:ENSG00000232713 gene_biotype:processed_pseudogene transcript_biotype:processed_pseudogene	chr2	8.44	7.23	7.91	7.68	6.76	6.6	6.76	7.9
TC1000006861.hg.1	7.65	6.84	1.753	up	0.0394093	MEIG1	meiosis/spermiogenesis associated 1	coding	chr10	+	NM_001080836	14959439	14988050	10	10p13	644890	NM_001080836	RefSeq	Homo sapiens meiosis/spermiogenesis associated 1 (MEIG1), mRNA.	chr10	7.71	7.57	7.93	7.39	7.73	6.43	6.09	7.12
TC0800009874.hg.1	6.82	6.01	1.753	up	0.0375029	zazyby	Transcript Identified by AceView	other	chr8	-	zazyby.aAug10-unspliced	23187148	23190294	10	NA	NA	zazyby.aAug10-unspliced	Ace View	Transcript Identified by AceView	chr8	6.26	6.55	7.74	6.72	5.73	5.68	6.51	6.13
TC0X00010121.hg.1	12	11.19	1.753	up	0.0373664	roydu	Transcript Identified by AceView	other	chrX	-	roydu.aAug10-unspliced	76576792	76577399	6	NA	NA	roydu.aAug10-unspliced	Ace View	Transcript Identified by AceView	chrX	12.36	11.99	11.85	11.79	11.41	11.42	10.15	11.77
TC1900010244.hg.1	14.28	13.47	1.753	up	0.03551	klojaw	Transcript Identified by AceView	other	chr19	-	klojaw.aAug10-unspliced	27696830	27697669	6	NA	NA	klojaw.aAug10-unspliced	Ace View	Transcript Identified by AceView	chr19	14.65	14.55	13.85	14.07	13.83	13.17	12.74	14.15
TC0900010410.hg.1	7.97	7.16	1.753	up	0.0353276	suplorbu	Transcript Identified by AceView	other	chr9	-	suplorbu.aAug10	72556930	72577552	10	NA	NA	suplorbu.aAug10	Ace View	Transcript Identified by AceView	chr9	7.9	7.82	8.17	8	7.15	7.86	6.16	7.48
TC1600009918.hg.1	10.68	9.87	1.753	up	0.0346882	sharsmer	Transcript Identified by AceView	other	chr16	-	sharsmer.aAug10-unspliced	29407855	29408470	6	NA	NA	sharsmer.aAug10-unspliced	Ace View	Transcript Identified by AceView	chr16	10.73	10.72	10.45	10.82	10.44	10.34	8.86	9.84
TC0200016263.hg.1	10.07	9.26	1.753	up	0.0323314	MIR4441	microRNA 4441;mature miRNA;hsa-miR-4441	Precursor_microRNA	chr2	-	NR_039643	239085827	239085926	10	NA	NA	NR_039643	RefSeq	Homo sapiens microRNA 4441 (MIR4441), microRNA.	chr2	10.14	10.08	9.96	10.08	9.51	8.2	9.62	9.72
TC0X00010380.hg.1	8.82	8.01	1.753	up	0.0317048	TCEAL6	transcription elongation factor A (SII)-like 6	coding	chrX	-	NM_001006938	102139961	102142970	10	Xq22.1	158931	NM_001006938	RefSeq	Homo sapiens transcription elongation factor A (SII)-like 6 (TCEAL6), mRNA.	chrX	8.6	8.52	9.41	8.76	8.06	7.2	8.13	8.65
TC1200011282.hg.1	6.76	5.95	1.753	up	0.0236568	AC090503.1	RP11-314D7.3 (from geneSymbol)	lncRNA	chr12	-	ENST00000548029.1	73203815	73206835	10	NA	NA	ENST00000548029.1	lncRNAWiki	N/A	chr12	6.74	6.57	7.59	6.15	5.63	6.33	5.84	5.98
TC1100006632.hg.1	8.02	7.21	1.753	up	0.0211383	moriri	Transcript Identified by AceView	other	chr11	+	moriri.aAug10-unspliced	3745344	3746293	6	NA	NA	moriri.aAug10-unspliced	Ace View	Transcript Identified by AceView	chr11	7.68	7.73	8.06	8.62	7.22	7.64	7.45	6.55
TC2100007156.hg.1	6.39	5.58	1.753	up	0.0206984	chawsoy	Transcript Identified by AceView	other	chr21	+	chawsoy.aAug10-unspliced	39283692	39285883	6	NA	NA	chawsoy.aAug10-unspliced	Ace View	Transcript Identified by AceView	chr21	5.46	6.69	6.8	6.63	5.49	5.64	5.44	5.76
TC0X00010441.hg.1	7.11	6.3	1.753	up	0.017872	NR_003238_2	Homo sapiens H2B histone family, member X, pseudogene (H2BFXP), non-coding RNA.	Multiple_Complex	chrX	-	NR_003238_2	104060504	104063037	10	NA	NA	NR_003238_2	RefSeq	Homo sapiens H2B histone family, member X, pseudogene (H2BFXP), non-coding RNA.	chrX	7.13	7.43	6.99	6.88	6.79	5.97	5.68	6.77
TC0700008119.hg.1	12.37	11.56	1.753	up	0.0158438	meysmeebu	Transcript Identified by AceView	other	chr7	+	meysmeebu.aAug10-unspliced	76973320	76973799	6	NA	NA	meysmeebu.aAug10-unspliced	Ace View	Transcript Identified by AceView	chr7	13.02	11.8	12.72	11.95	11.68	11.44	11.51	11.61
TC1400007175.hg.1	9.28	8.47	1.753	up	0.0156718	NONHSAT036906	Non-coding transcript identified by NONCODE	lncRNA	chr14	+	NONHSAT036906	52785577	52785863	10	NA	NA	NONHSAT036906	lncRNAWiki	Non-coding transcript identified by NONCODE	chr14	9.75	8.75	9.62	8.99	8.89	8.6	8.12	8.27
TC0200010896.hg.1	6.5	5.69	1.753	up	0.0149858	AC010980.1	Y RNA [Source:RFAM;Acc:RF00019]	misc_RNA	chr2	+	ENST00000363952	222404985	222405095	10	NA	NA	ENST00000363952	ENSEMBL	Y RNA [Source:RFAM;Acc:RF00019]	chr2	5.88	6.83	6.18	7.09	5.7	5.8	5.81	5.44
TC1300007406.hg.1	7.12	6.31	1.753	up	0.014671	T095694	Transcript identified by MiTranscriptome	lncrna	chr13	+	T095694	66659681	66660539	9	NA	NA	T095694	miTranscriptome	Transcript identified by MiTranscriptome	chr13	7.36	6.8	7.1	7.23	7.1	6.18	5.95	6.03
TC1500010174.hg.1	6.25	5.44	1.753	up	0.014049	T120501	Transcript identified by MiTranscriptome	lncrna	chr15	-	T120501	79573668	79574572	6	NA	NA	T120501	miTranscriptome	Transcript identified by MiTranscriptome	chr15	5.9	5.9	6.79	6.41	4.97	5.71	5.27	5.8
TC1200007521.hg.1	6.22	5.41	1.753	up	0.0134469	ANP32D	acidic nuclear phosphoprotein 32 family member D	coding	chr12	+	NM_012404	48472665	48473624	10	12q13.11	23519	NM_012404	RefSeq	Homo sapiens acidic (leucine-rich) nuclear phosphoprotein 32 family, member D (ANP32D), mRNA.	chr12	6.29	6.16	5.83	6.61	4.93	5.09	5.95	5.66
TC0400007311.hg.1	7.7	6.89	1.753	up	0.013208	RHOH	ras homolog family member H	coding	chr4	+	NM_001278359	40191011	40246967	10	4p13	399	NM_001278359	RefSeq	Homo sapiens ras homolog family member H (RHOH), transcript variant 1, mRNA.	chr4	7.87	7.61	7.95	7.36	7.25	6.28	6.71	7.34
TC0400011576.hg.1	7.31	6.5	1.753	up	0.0110908	husume	Transcript Identified by AceView	other	chr4	-	husume.aAug10-unspliced	109684081	109684605	6	NA	NA	husume.aAug10-unspliced	Ace View	Transcript Identified by AceView	chr4	7.84	6.96	7.51	6.92	6.62	6.47	6.07	6.82
TC1500006495.hg.1	6.74	5.93	1.753	up	0.0110787	OR4N4	olfactory receptor, family 4, subfamily N, member 4	coding	chr15	+	NM_001005241	21990059	22143275	10	15q11.2	283694	NM_001005241	RefSeq	Homo sapiens olfactory receptor, family 4, subfamily N, member 4 (OR4N4), mRNA.	chr15	7.39	6.74	6.38	6.46	5.94	5.91	6.3	5.56
TC2000008911.hg.1	6.27	5.46	1.753	up	0.0107704	speytu	Transcript Identified by AceView	other	chr20	-	speytu.aAug10-unspliced	34107483	34108266	6	NA	NA	speytu.aAug10-unspliced	Ace View	Transcript Identified by AceView	chr20	6.16	6.1	6.8	6.02	5.83	5	5.24	5.77
TC0X00008612.hg.1	6.5	5.69	1.753	up	0.00929482	MAGEC1	MAGE family member C1	coding	chrX	+	NM_005462	141903856	141909401	10	Xq26	9947	NM_005462	RefSeq	Homo sapiens melanoma antigen family C1 (MAGEC1), mRNA.	chrX	6.34	6.88	6.67	6.13	5.78	5.1	5.83	6.04
TC0200008232.hg.1	7.43	6.62	1.753	up	0.00823148	lnc-KCMF1-1:1	Transcript Originally Identified by LNCipedia, alternate transcript name: NONHSAT071966	lncRNA	chr2	+	lnc-KCMF1-1:1	84960482	84969526	10	NA	NA	lnc-KCMF1-1:1	lncRNAWiki	Transcript Originally Identified by LNCipedia, alternate transcript name: NONHSAT071966	chr2	7.19	7.89	7.25	7.4	6.24	6.83	7.07	6.33
TC0300006568.hg.1	15.34	14.53	1.753	up	0.00764744	gawsparby	Transcript Identified by AceView	other	chr3	+	gawsparby.aAug10-unspliced	9939606	9940468	6	NA	NA	gawsparby.aAug10-unspliced	Ace View	Transcript Identified by AceView	chr3	15.59	15.16	15.31	15.28	15.15	14.42	14.06	14.5
TC1100007829.hg.1	13.15	12.34	1.753	up	0.00753875	ENST00000628138	Metazoan signal recognition particle RNA [Source:RFAM;Acc:RF00017]	misc_RNA	chr11	+	ENST00000628138	61974378	61974632	10	NA	NA	ENST00000628138	ENSEMBL	Metazoan signal recognition particle RNA [Source:RFAM;Acc:RF00017]	chr11	13.33	12.71	13.56	13	12.4	11.96	12.26	12.74
TC1100012366.hg.1	7.78	6.97	1.753	up	0.00560243	T067635	Transcript identified by MiTranscriptome	lncrna	chr11	-	T067635	114064330	114070084	6	NA	NA	T067635	miTranscriptome	Transcript identified by MiTranscriptome	chr11	7.89	7.84	7.79	7.59	7.3	7.22	7.03	6.35
TC1000009844.hg.1	7.16	6.35	1.753	up	0.00546746	SEPHS1	selenophosphate synthetase 1	coding	chr10	-	NM_001195602	13317424	13348298	10	10p14	22929	NM_001195602	RefSeq	Homo sapiens selenophosphate synthetase 1 (SEPHS1), transcript variant 2, mRNA.	chr10	7	7.08	7.32	7.25	6.45	5.72	6.59	6.65
TC1000007854.hg.1	7.64	6.83	1.753	up	0.00455499	NONHSAT013713	Non-coding transcript identified by NONCODE	lncRNA	chr10	+	NONHSAT013713	68412497	68413051	10	NA	NA	NONHSAT013713	lncRNAWiki	Non-coding transcript identified by NONCODE	chr10	8.02	7.38	7.98	7.2	6.73	6.7	6.96	6.93
TC1000012278.hg.1	5.96	5.15	1.753	up	0.00446812	gorma.bAug10-unspliced	Transcript Identified by AceView	other	chr10	-	gorma.bAug10-unspliced	130125099	130125594	6	NA	NA	gorma.bAug10-unspliced	Ace View	Transcript Identified by AceView	chr10	6.04	6.05	6.08	5.67	5.31	4.58	5.28	5.43
TC0300011915.hg.1	6.93	6.12	1.753	up	0.00442199	lnc-CBLB-7:4	Transcript Originally Identified by LNCipedia, alternate transcript name: NONHSAT090988	lncRNA	chr3	-	lnc-CBLB-7:4	106684493	106717346	10	NA	NA	lnc-CBLB-7:4	lncRNAWiki	Transcript Originally Identified by LNCipedia, alternate transcript name: NONHSAT090988	chr3	6.84	6.68	7.48	6.72	6.27	6.26	5.81	6.14
TC0300011755.hg.1	7.26	6.45	1.753	up	0.00438596	HSPE1P19	heat shock 10kDa protein 1 pseudogene 19 [gene_biotype:processed_pseudogene transcript_biotype:processed_pseudogene]	processed_pseudogene	chr3	-	ENST00000603327	90261414	90261708	10	NA	NA	ENST00000603327	ENSEMBL	heat shock 10kDa protein 1 pseudogene 19 [gene_biotype:processed_pseudogene transcript_biotype:processed_pseudogene]	chr3	6.91	6.98	7.61	7.53	6.63	6.32	6.21	6.65
TC1600011426.hg.1	7.76	6.95	1.753	up	0.00351663	ATXN1L	ataxin 1-like	coding	chr16	+	NM_001137675	71845991	71885271	10	16q22.2	342371	NM_001137675	RefSeq	Homo sapiens ataxin 1-like (ATXN1L), mRNA.	chr16	7.94	7.47	7.62	8	7.25	6.76	6.61	7.18
TC1200007048.hg.1	6.42	5.61	1.753	up	0.00328824	sershey	Transcript Identified by AceView	other	chr12	+	sershey.aAug10-unspliced	21183064	21184034	6	NA	NA	sershey.aAug10-unspliced	Ace View	Transcript Identified by AceView	chr12	6.76	6.44	6.58	5.91	5.55	5.45	5.57	5.85
TC1400007686.hg.1	6.72	5.91	1.753	up	0.0031466	spoychoybu	Transcript Identified by AceView	other	chr14	+	spoychoybu.aAug10-unspliced	74679552	74680254	6	NA	NA	spoychoybu.aAug10-unspliced	Ace View	Transcript Identified by AceView	chr14	7.13	6.54	6.78	6.44	5.59	5.92	5.93	6.2
TC1900007543.hg.1	7.9	7.09	1.753	up	0.00180973	ZNF257	zinc finger protein 257	coding	chr19	+	NM_033468	22052452	22091480	10	19q13	113835	NM_033468	RefSeq	Homo sapiens zinc finger protein 257 (ZNF257), mRNA.	chr19	8.2	7.68	7.74	7.99	7.27	6.8	7.3	7.01
TC1900006887.hg.1	7	6.19	1.753	up	0.0017977	NONHSAT060881	Non-coding transcript identified by NONCODE	lncRNA	chr19	+	NONHSAT060881	8268134	8268530	10	NA	NA	NONHSAT060881	lncRNAWiki	Non-coding transcript identified by NONCODE	chr19	7.1	6.65	6.99	7.26	6.34	6.41	5.98	6.04
TC2200008245.hg.1	6.09	5.28	1.753	up	0.00172288	kito	Transcript Identified by AceView	other	chr22	-	kito.aAug10	25089291	25091604	9	NA	NA	kito.aAug10	Ace View	Transcript Identified by AceView	chr22	6.45	6.1	6.1	5.71	5.26	5.48	5.21	5.18
TC0100016302.hg.1	5.75	4.94	1.753	up	0.000919798	CD247	CD247 molecule	coding	chr1	-	NM_000734	167430640	167518610	10	1q24.2	919	NM_000734	RefSeq	Homo sapiens CD247 molecule (CD247), transcript variant 2, mRNA.	chr1	5.75	5.63	5.94	5.67	4.9	4.74	4.83	5.28
TC1200006567.hg.1	7	6.19	1.753	up	0.000721284	torcho	Transcript Identified by AceView	other	chr12	+	torcho.aAug10-unspliced	4695988	4697609	6	NA	NA	torcho.aAug10-unspliced	Ace View	Transcript Identified by AceView	chr12	6.82	6.97	6.92	7.29	6.19	6.39	6.03	6.15
TC0600012818.hg.1	8.2	7.4	1.741	up	0.0495737	borteeby	Transcript Identified by AceView	other	chr6	-	borteeby.aAug10-unspliced	109555543	109555936	6	NA	NA	borteeby.aAug10-unspliced	Ace View	Transcript Identified by AceView	chr6	8.89	7.54	8.51	7.86	7.9	7.47	6.64	7.58
TC1200009572.hg.1	7.47	6.67	1.741	up	0.0485387	T071390	Transcript identified by MiTranscriptome	lncrna	chr12	-	T071390	1306910	1323960	9	NA	NA	T071390	miTranscriptome	Transcript identified by MiTranscriptome	chr12	8.18	7.35	6.7	7.66	6.95	6.8	5.92	7.03
TC1400006882.hg.1	18.03	17.23	1.741	up	0.0463456	beycheebu	Transcript Identified by AceView	other	chr14	+	beycheebu.aAug10-unspliced	34798688	34799422	6	NA	NA	beycheebu.aAug10-unspliced	Ace View	Transcript Identified by AceView	chr14	17.97	17.84	18.11	18.2	17.86	17.23	16.14	17.7
TC0600009056.hg.1	11.45	10.65	1.741	up	0.0428182	wamame	Transcript Identified by AceView	other	chr6	+	wamame.aAug10-unspliced	108413661	108414200	6	NA	NA	wamame.aAug10-unspliced	Ace View	Transcript Identified by AceView	chr6	11.49	11.79	11.22	11.28	11.16	11.09	9.6	10.76
TC0X00009262.hg.1	9.2	8.4	1.741	up	0.0408995	SUPT20HL2	SPT20 homolog, SAGA complex component-like 2	coding	chrX	-	NM_001136233	24310862	24313315	10	Xp22.11	170067	NM_001136233	RefSeq	Homo sapiens SPT20 homolog, SAGA complex component-like 2 (SUPT20HL2), mRNA.	chrX	9.36	8.71	9.65	9.09	8.99	7.53	8.27	8.81
TC0100010692.hg.1	8.32	7.52	1.741	up	0.0399408	T025470	Transcript identified by MiTranscriptome	lncrna	chr1	+	T025470	175177048	175177650	6	NA	NA	T025470	miTranscriptome	Transcript identified by MiTranscriptome	chr1	7.97	7.67	9.13	8.53	7.85	7.72	6.91	7.59
TC1500007031.hg.1	7.1	6.3	1.741	up	0.0383776	joyspoy	Transcript Identified by AceView	other	chr15	+	joyspoy.aAug10-unspliced	42327656	42328520	6	NA	NA	joyspoy.aAug10-unspliced	Ace View	Transcript Identified by AceView	chr15	7.82	6.44	7.56	6.59	6.2	6.65	5.95	6.41
TC1200011710.hg.1	5.26	4.46	1.741	up	0.0372979	SYCP3	synaptonemal complex protein 3	coding	chr12	-	NM_001177948	101728648	101739472	10	12q	50511	NM_001177948	RefSeq	Homo sapiens synaptonemal complex protein 3 (SYCP3), transcript variant 3, mRNA.	chr12	4.63	5.23	5.16	6.01	4.35	3.92	4.54	5.05
TC0500013201.hg.1	5.45	4.65	1.741	up	0.0334981	RFESD	Rieske (Fe-S) domain containing	coding	chr5	+	ENST00000508206	95658062	95684773	10	5q15	317671	ENST00000508206	ENSEMBL	Rieske (Fe-S) domain containing [gene_biotype:protein_coding transcript_biotype:processed_transcript]	chr5	5.28	5.41	5.86	5.24	5.21	3.7	4.94	4.75
TC0700012492.hg.1	7.58	6.78	1.741	up	0.033213	zychubu	Transcript Identified by AceView	other	chr7	-	zychubu.aAug10-unspliced	126847076	126847470	6	NA	NA	zychubu.aAug10-unspliced	Ace View	Transcript Identified by AceView	chr7	7.75	6.88	7.47	8.22	6.96	6.39	7.34	6.42
TC0900007901.hg.1	6.27	5.47	1.741	up	0.0327442	T362227	Transcript identified by MiTranscriptome	lncrna	chr9	+	T362227	90597665	90599063	6	NA	NA	T362227	miTranscriptome	Transcript identified by MiTranscriptome	chr9	6.12	6	7.17	5.8	5.95	5.58	5.24	5.12
TC0200010556.hg.1	8.76	7.96	1.741	up	0.0326442	AC007679.1	Y RNA [Source:RFAM;Acc:RF00019]	misc_RNA	chr2	+	ENST00000384656	206025593	206025697	10	NA	NA	ENST00000384656	ENSEMBL	Y RNA [Source:RFAM;Acc:RF00019]	chr2	8.57	8.76	8.49	9.22	7.75	8.36	7.15	8.57
TC0900011262.hg.1	7.57	6.77	1.741	up	0.029749	POLE3	polymerase (DNA directed), epsilon 3, accessory subunit	coding	chr9	-	NM_001278255	113407235	113410749	10	9q33	54107	NM_001278255	RefSeq	Homo sapiens polymerase (DNA directed), epsilon 3, accessory subunit (POLE3), transcript variant 2, mRNA.	chr9	7.59	7.34	7.81	7.53	7.29	6.12	6.26	7.4
TC0400008043.hg.1	5.5	4.7	1.741	up	0.0270842	PTPN13.tAug10-unspliced	Transcript Identified by AceView, Entrez Gene ID(s) 5783	other	chr4	+	PTPN13.tAug10-unspliced	86693816	86694076	6	NA	NA	PTPN13.tAug10-unspliced	Ace View	Transcript Identified by AceView, Entrez Gene ID(s) 5783	chr4	5.93	5.69	4.78	5.61	4.56	5.18	4.1	4.94
TC0800011362.hg.1	18.6	17.8	1.741	up	0.0260969	AP003550.1	AP003550.1 (from geneSymbol)	Precursor_microRNA	chr8	-	uc064phs.1	103092624	103092721	10	NA	NA	uc064phs.1	UCSC Genes	N/A	chr8	19.08	17.95	19.24	18.13	17.87	17.58	17.8	17.95
TC0X00006605.hg.1	5.53	4.73	1.741	up	0.0258082	AC004467.1	havana:known chromosome:GRCh38:X:11221348:11225731:1 gene:ENSG00000275194 gene_biotype:unprocessed_pseudogene transcript_biotype:unprocessed_pseudogene	unprocessed_pseudogene	chrX	+	ENST00000615678	11221348	11225731	10	NA	NA	ENST00000615678	ENSEMBL	havana:known chromosome:GRCh38:X:11221348:11225731:1 gene:ENSG00000275194 gene_biotype:unprocessed_pseudogene transcript_biotype:unprocessed_pseudogene	chrX	5.14	5.49	6.34	5.13	4.89	4.91	4.21	4.91
TC0400010045.hg.1	4.73	3.93	1.741	up	0.0234981	AC006499.5	havana:known chromosome:GRCh38:4:10292195:10292708:-1 gene:ENSG00000251278 gene_biotype:processed_pseudogene transcript_biotype:processed_pseudogene	processed_pseudogene	chr4	-	ENST00000505037	10292195	10292708	10	NA	NA	ENST00000505037	ENSEMBL	havana:known chromosome:GRCh38:4:10292195:10292708:-1 gene:ENSG00000251278 gene_biotype:processed_pseudogene transcript_biotype:processed_pseudogene	chr4	5.3	4.22	4.62	4.8	3.35	3.79	4.48	4.11
TC1500010628.hg.1	14.08	13.28	1.741	up	0.023357	NONHSAT051072	Non-coding transcript identified by NONCODE	lncRNA	chr15	-	NONHSAT051072	99813901	99814132	10	NA	NA	NONHSAT051072	lncRNAWiki	Non-coding transcript identified by NONCODE	chr15	14.52	13.62	14.65	13.54	13.44	12.92	13.13	13.61
TC0X00007082.hg.1	7.05	6.25	1.741	up	0.0227731	chrX_44877624_44877794	circRNA transcript identified by Guo, et al. on chrX from 44877624-44877794 on Hg19	Circle RNA	chrX	+	chrX_44877624_44877794	45018379	45018549	6	NA	NA	chrX_44877624_44877794	Guo	circRNA transcript identified by Guo, et al. on chrX from 44877624-44877794 on Hg19	chrX	6.53	6.82	7.51	7.34	6.04	6.87	6.3	5.78
TC0900008743.hg.1	18.94	18.14	1.741	up	0.0204658	AL354928.1	Sequence 139030 from Patent EP1572962. (from mRNA JD158006)	Precursor_microRNA	chr9	+	uc064vqt.1	124896833	124896932	10	NA	NA	uc064vqt.1	UCSC Genes	N/A	chr9	19.44	18.33	19.38	18.6	18.36	17.74	18.2	18.28
TC0200013908.hg.1	8.21	7.41	1.741	up	0.020163	AC079922.1	havana:known chromosome:GRCh38:2:112621809:112622167:-1 gene:ENSG00000231747 gene_biotype:processed_pseudogene transcript_biotype:processed_pseudogene	processed_pseudogene	chr2	-	ENST00000443291	112621809	112622167	10	NA	NA	ENST00000443291	ENSEMBL	havana:known chromosome:GRCh38:2:112621809:112622167:-1 gene:ENSG00000231747 gene_biotype:processed_pseudogene transcript_biotype:processed_pseudogene	chr2	8.43	7.73	8.23	8.46	7.9	6.66	7.55	7.54
TC0500007756.hg.1	6.41	5.61	1.741	up	0.0192211	leevubo	Transcript Identified by AceView	other	chr5	+	leevubo.aAug10-unspliced	72906286	72908370	6	NA	NA	leevubo.aAug10-unspliced	Ace View	Transcript Identified by AceView	chr5	6.13	6.65	6.57	6.28	5.31	6.21	5.94	4.96
TC1100011547.hg.1	5.57	4.77	1.741	up	0.0188644	T063406	Transcript identified by MiTranscriptome	lncrna	chr11	-	T063406	72171157	72171713	6	NA	NA	T063406	miTranscriptome	Transcript identified by MiTranscriptome	chr11	5.11	5.89	5.97	5.32	5.16	5.15	4.48	4.28
TC0X00008040.hg.1	6.9	6.1	1.741	up	0.0186045	MUM1L1	melanoma associated antigen (mutated) 1-like 1	coding	chrX	+	NM_001171020	106168305	106208956	10	Xq22.3	139221	NM_001171020	RefSeq	Homo sapiens melanoma associated antigen (mutated) 1-like 1 (MUM1L1), transcript variant 1, mRNA.	chrX	6.75	6.5	7.21	7.13	5.9	5.73	5.91	6.86
TC1400007491.hg.1	6.83	6.03	1.741	up	0.0171413	MPP5	membrane protein, palmitoylated 5	coding	chr14	+	NM_001256550	67241109	67336061	10	14q23.3	64398	NM_001256550	RefSeq	Homo sapiens membrane protein, palmitoylated 5 (MAGUK p55 subfamily member 5) (MPP5), transcript variant 2, mRNA.	chr14	6.64	6.82	7.33	6.52	6.12	5.35	6.12	6.51
TC1300006782.hg.1	6.92	6.12	1.741	up	0.0168788	kofaby	Transcript Identified by AceView	other	chr13	+	kofaby.aAug10	31162460	31168576	10	NA	NA	kofaby.aAug10	Ace View	Transcript Identified by AceView	chr13	7.62	6.37	7.08	6.59	6.4	5.93	5.95	6.18
TC1600010889.hg.1	9.59	8.79	1.741	up	0.0168753	KARS	lysyl-tRNA synthetase	coding	chr16	-	NM_001130089	75627474	75648643	10	16q23.1	3735	NM_001130089	RefSeq	Homo sapiens lysyl-tRNA synthetase (KARS), transcript variant 1, mRNA.	chr16	9.7	9.11	9.98	9.56	9.05	8.27	8.51	9.31
TC0500011491.hg.1	17.89	17.09	1.741	up	0.0166212	AC008547.1	Sequence 399351 from Patent EP1572962. (from mRNA JD418327)	Precursor_microRNA	chr5	-	uc063fmm.1	95608159	95608259	10	NA	NA	uc063fmm.1	UCSC Genes	N/A	chr5	18.54	17.33	18.23	17.45	17.08	17.09	17.02	17.17
TC0X00008390.hg.1	18.94	18.14	1.741	up	0.0159506	NONHSAT138508	Non-coding transcript identified by NONCODE	lncRNA	chrX	+	NONHSAT138508	129821822	129821922	6	NA	NA	NONHSAT138508	NONCODE	Non-coding transcript identified by NONCODE	chrX	19.4	18.52	19.09	18.74	18.35	17.49	18.26	18.46
TC0X00007285.hg.1	5.89	5.09	1.741	up	0.0155931	XAGE1B	X antigen family, member 1B	coding	chrX	+	NM_001097594	52495668	52500812	10	Xp11.22	653220	NM_001097594	RefSeq	Homo sapiens X antigen family, member 1B (XAGE1B), transcript variant a, mRNA.	chrX	5.99	6.18	5.71	5.7	5.13	4.44	5.04	5.76
TC0200014222.hg.1	6.04	5.24	1.741	up	0.015063	veedorbu	Transcript Identified by AceView	other	chr2	-	veedorbu.aAug10-unspliced	128799148	128799457	6	NA	NA	veedorbu.aAug10-unspliced	Ace View	Transcript Identified by AceView	chr2	5.63	5.97	6.7	5.87	5.14	4.79	5.61	5.42
TC0500007995.hg.1	6.21	5.41	1.741	up	0.0150057	lnc-COX7C-4:1	Homo sapiens cDNA, FLJ97136. (from mRNA AK307188)	lncRNA	chr5	+	lnc-COX7C-4:1	85663232	85664684	10	NA	NA	lnc-COX7C-4:1	lncRNAWiki	N/A	chr5	6.09	6.36	6.42	5.96	5.57	5.95	4.67	5.44
TC0X00010738.hg.1	6	5.2	1.741	up	0.0144989	AL008707.1	AL008707.1 (from geneSymbol)	Precursor_microRNA	chrX	-	uc065bao.1	125199151	125199286	10	NA	NA	uc065bao.1	UCSC Genes	N/A	chrX	6.46	6.07	5.95	5.52	5.11	5.68	4.66	5.34
TC0500008157.hg.1	6.6	5.8	1.741	up	0.0131943	LNPEP	leucyl/cystinyl aminopeptidase	coding	chr5	+	NM_005575	96935394	97037515	10	5q15	4012	NM_005575	RefSeq	Homo sapiens leucyl/cystinyl aminopeptidase (LNPEP), transcript variant 1, mRNA.	chr5	7.26	6.6	6.21	6.33	5.59	5.85	5.57	6.21
TC1600010167.hg.1	6.26	5.46	1.741	up	0.0121098	RNU6-845P	RNA, U6 small nuclear 845, pseudogene (from HGNC RNU6-845P)	snRNA	chr16	-	uc059ttm.1	46556089	46556191	10	NA	NA	uc059ttm.1	UCSC Genes	RNA, U6 small nuclear 845, pseudogene [Source:HGNC Symbol;Acc:HGNC:47808]	chr16	5.85	6.67	5.84	6.7	5.41	5.18	5.45	5.81
TC1700006697.hg.1	18.52	17.72	1.741	up	0.0115692	AC055872.2	Metazoan signal recognition particle RNA [Source:RFAM;Acc:RF00017]	misc_RNA	chr17	+	ENST00000612122	6521131	6521412	10	NA	NA	ENST00000612122	ENSEMBL	Metazoan signal recognition particle RNA [Source:RFAM;Acc:RF00017]	chr17	18.99	18.07	18.73	18.27	18.01	17.44	17.42	18.01
TC1100009033.hg.1	5.5	4.7	1.741	up	0.0114051	woleeby	Transcript Identified by AceView	other	chr11	+	woleeby.aAug10-unspliced	111696170	111698719	6	NA	NA	woleeby.aAug10-unspliced	Ace View	Transcript Identified by AceView	chr11	5.9	5.02	5.49	5.59	4.67	5.27	4.47	4.4
TC0500007914.hg.1	6.01	5.21	1.741	up	0.0110413	foycharby	Transcript Identified by AceView	other	chr5	+	foycharby.aAug10-unspliced	80466715	80467588	6	NA	NA	foycharby.aAug10-unspliced	Ace View	Transcript Identified by AceView	chr5	6.11	6.42	5.56	5.95	5.34	5.45	4.61	5.43
TC0700007067.hg.1	5.21	4.41	1.741	up	0.00948998	MTURN	maturin, neural progenitor differentiation regulator homolog (Xenopus)	coding	chr7	+	NM_152793	30134810	30162765	10	7p14.3	222166	NM_152793	RefSeq	Homo sapiens maturin, neural progenitor differentiation regulator homolog (Xenopus) (MTURN), mRNA.	chr7	4.87	5.54	5.14	5.3	4.58	3.85	4.35	4.87
TC0700008003.hg.1	6.96	6.16	1.741	up	0.00836352	CLIP2	CAP-GLY domain containing linker protein 2	coding	chr7	+	NM_003388	74289475	74405943	10	7q11.23	7461	NM_003388	RefSeq	Homo sapiens CAP-GLY domain containing linker protein 2 (CLIP2), transcript variant 1, mRNA.	chr7	6.59	6.95	7.46	6.82	6.4	5.77	6.02	6.46
TC0200013335.hg.1	7.11	6.31	1.741	up	0.00792112	CENPNP1	havana:known chromosome:GRCh38:2:87221113:87222488:-1 gene:ENSG00000233671 gene_biotype:processed_pseudogene transcript_biotype:processed_pseudogene	processed_pseudogene	chr2	-	ENST00000423285	87221113	87222488	10	NA	NA	ENST00000423285	ENSEMBL	havana:known chromosome:GRCh38:2:87221113:87222488:-1 gene:ENSG00000233671 gene_biotype:processed_pseudogene transcript_biotype:processed_pseudogene	chr2	7.79	6.92	6.92	6.81	6.43	6.08	6.23	6.49
TC0200007071.hg.1	7.22	6.42	1.741	up	0.00693032	GCKR.jAug10-unspliced	Transcript Identified by AceView, Entrez Gene ID(s) 2646	other	chr2	+	GCKR.jAug10-unspliced	27502957	27503412	6	NA	NA	GCKR.jAug10-unspliced	Ace View	Transcript Identified by AceView, Entrez Gene ID(s) 2646	chr2	7.47	7.35	7.26	6.82	5.92	6.38	6.51	6.86
TC0900008225.hg.1	5.3	4.5	1.741	up	0.00661182	floylo	Transcript Identified by AceView	other	chr9	+	floylo.aAug10-unspliced	100111777	100113007	6	NA	NA	floylo.aAug10-unspliced	Ace View	Transcript Identified by AceView	chr9	5.64	5.03	5.07	5.45	4.18	4.76	4.18	4.86
TC1700008131.hg.1	6.97	6.17	1.741	up	0.00635409	juwey	Transcript Identified by AceView	other	chr17	+	juwey.aAug10-unspliced	47572817	47574023	6	NA	NA	juwey.aAug10-unspliced	Ace View	Transcript Identified by AceView	chr17	7.08	6.57	7.18	7.05	6.23	6.45	6.37	5.61
TC1000010044.hg.1	10.17	9.37	1.741	up	0.00630154	T038412	Transcript identified by MiTranscriptome: lncrna	lncrna	chr10	-	T038412	23446896	23454275	6	NA	NA	T038412	miTranscriptome	Transcript identified by MiTranscriptome: lncrna	chr10	10.6	10.16	10.16	9.76	9.49	9.22	9.02	9.74
TC1400010104.hg.1	9.71	8.91	1.741	up	0.00502713	lnc-ATG2B-1:1	Transcript Originally Identified by LNCipedia, alternate transcript name: NONHSAT039528	lncRNA	chr14	-	lnc-ATG2B-1:1	96466224	96473871	10	NA	NA	lnc-ATG2B-1:1	lncRNAWiki	Transcript Originally Identified by LNCipedia, alternate transcript name: NONHSAT039528	chr14	10.08	9.38	9.8	9.6	9.1	8.82	8.51	9.23
TC0800011110.hg.1	6.37	5.57	1.741	up	0.00379422	AC016885.1	RP11-388K12.1 (from geneSymbol)	lncRNA	chr8	-	ENST00000517796.1	93215925	93234878	10	NA	NA	ENST00000517796.1	lncRNAWiki	N/A	chr8	6.74	6.27	6.38	6.1	5.65	5.78	5.12	5.73
TC0900009368.hg.1	7.77	6.97	1.741	up	0.00362216	AL136979.1	RP11-130C19.3 (from geneSymbol)	lncRNA	chr9	-	ENST00000421645.2	673478	685555	10	NA	NA	ENST00000421645.2	lncRNAWiki	N/A	chr9	8.31	7.61	7.43	7.74	7.07	7.1	6.82	6.88
TC0100015675.hg.1	5.68	4.88	1.741	up	0.00333358	T019169	Transcript identified by MiTranscriptome: lncrna	lncrna	chr1	-	T019169	148953813	148960693	6	NA	NA	T019169	miTranscriptome	Transcript identified by MiTranscriptome: lncrna	chr1	5.25	6.02	5.96	5.48	4.96	4.74	4.96	4.87
TC1800009273.hg.1	5.77	4.97	1.741	up	0.00314566	LINC01478	long intergenic non-protein coding RNA 1478	ncRNA	chr18	-	NR_110792	44323201	44531697	10	18q12.3	101927921	NR_110792	RefSeq	Homo sapiens long intergenic non-protein coding RNA 1478 (LINC01478), long non-coding RNA.	chr18	5.79	5.9	5.68	5.7	5.22	4.56	4.76	5.34
TC1800008098.hg.1	14.41	13.61	1.741	up	0.00101922	beery	Transcript Identified by AceView	other	chr18	-	beery.aAug10-unspliced	11889649	11890614	10	NA	NA	beery.aAug10-unspliced	Ace View	Transcript Identified by AceView	chr18	14.53	14.12	14.68	14.31	13.72	13.43	13.57	13.7
TC0100016020.hg.1	5.88	5.08	1.741	up	0.000880837	ISG20L2	interferon stimulated exonuclease gene 20kDa like 2	coding	chr1	-	NM_001303095	156721891	156728799	10	1q23.1	81875	NM_001303095	RefSeq	Homo sapiens interferon stimulated exonuclease gene 20kDa-like 2 (ISG20L2), mRNA.	chr1	6.08	5.88	5.59	5.96	5.21	4.95	5.22	4.96
TC0200011940.hg.1	5.69	4.9	1.729	up	0.0492885	T185926	Transcript identified by MiTranscriptome	lncrna	chr2	-	T185926	22700933	22702322	6	NA	NA	T185926	miTranscriptome	Transcript identified by MiTranscriptome	chr2	5.16	6.17	5.31	6.13	4.62	5.63	5.1	4.27
TC1900007291.hg.1	7.38	6.59	1.729	up	0.0458984	TMEM38A.fAug10-unspliced	Transcript Identified by AceView, Entrez Gene ID(s) 79041	other	chr19	+	TMEM38A.fAug10-unspliced	16678743	16679235	6	NA	NA	TMEM38A.fAug10-unspliced	Ace View	Transcript Identified by AceView, Entrez Gene ID(s) 79041	chr19	7.05	8.22	7.18	7.08	6.74	5.78	6.81	7.02
TC0200009168.hg.1	8.91	8.12	1.729	up	0.0443491	chostoby	Transcript Identified by AceView	other	chr2	+	chostoby.aAug10-unspliced	124067945	124070200	6	NA	NA	chostoby.aAug10-unspliced	Ace View	Transcript Identified by AceView	chr2	8.12	9.35	9.09	9.08	8.24	8.64	7.34	8.26
TC0400011948.hg.1	7.11	6.32	1.729	up	0.0440769	H3P16	H3 histone, family 3A, pseudogene 6 [gene_biotype:processed_pseudogene transcript_biotype:processed_pseudogene]	processed_pseudogene	chr4	-	ENST00000230495	139698144	139698554	10	NA	NA	ENST00000230495	ENSEMBL	H3 histone, family 3A, pseudogene 6 [gene_biotype:processed_pseudogene transcript_biotype:processed_pseudogene]	chr4	6.54	7.82	7.1	6.98	5.86	6.3	6.02	7.11
TC1500009492.hg.1	6.32	5.53	1.729	up	0.0426806	RSL24D1	ribosomal L24 domain containing 1	coding	chr15	-	NM_016304	55180806	55197067	10	15q21	51187	NM_016304	RefSeq	Homo sapiens ribosomal L24 domain containing 1 (RSL24D1), mRNA.	chr15	6.38	6.17	6.72	6.01	5.78	4.51	5.67	6.14
TC1100006895.hg.1	18.45	17.66	1.729	up	0.0421048	AC084859.1	AC084859.1 (from geneSymbol)	Precursor_microRNA	chr11	+	uc057zfv.1	12963640	12963691	10	NA	NA	uc057zfv.1	UCSC Genes	N/A	chr11	19.02	17.76	19.04	17.98	17.95	17.14	17.79	17.75
TC1500010921.hg.1	7.3	6.51	1.729	up	0.041672	MRPL46	mitochondrial ribosomal protein L46	coding	chr15	-	NM_022163	88459476	88467419	10	15q25.3	26589	NM_022163	RefSeq	Homo sapiens mitochondrial ribosomal protein L46 (MRPL46), mRNA.	chr15	7.57	7.04	6.9	7.68	7.12	5.8	6.12	7
TC0500010672.hg.1	11.56	10.77	1.729	up	0.0389708	nostoby	Transcript Identified by AceView	other	chr5	-	nostoby.aAug10-unspliced	50456207	50456922	6	NA	NA	nostoby.aAug10-unspliced	Ace View	Transcript Identified by AceView	chr5	11.96	10.9	12.34	11.04	10.97	10.97	10.68	10.46
TC0600013926.hg.1	8.17	7.38	1.729	up	0.0373115	TCP10	t-complex 10	coding	chr6	-	NM_004610	167357031	167384510	10	6q27	6953	NM_004610	RefSeq	Homo sapiens t-complex 10 (TCP10), mRNA.	chr6	8.23	7.66	8.73	8.05	7.82	6.69	7.11	7.9
TC1700011340.hg.1	6.53	5.74	1.729	up	0.0368803	T151766	Transcript identified by MiTranscriptome	lncrna	chr17	-	T151766	61163421	61163678	6	NA	NA	T151766	miTranscriptome	Transcript identified by MiTranscriptome	chr17	6.62	6.29	6.31	6.88	4.84	6	6.43	5.68
TC0700008342.hg.1	6.11	5.32	1.729	up	0.0331807	darnoby	Transcript Identified by AceView	other	chr7	+	darnoby.aAug10-unspliced	93604157	93604991	6	NA	NA	darnoby.aAug10-unspliced	Ace View	Transcript Identified by AceView	chr7	6.37	5.86	6.74	5.46	5.13	5.24	4.97	5.94
TC0400008363.hg.1	8.97	8.18	1.729	up	0.0321489	RNU6-431P	RNA, U6 small nuclear 431, pseudogene (from HGNC RNU6-431P)	snRNA	chr4	+	uc062yxt.1	108652150	108652256	10	NA	NA	uc062yxt.1	UCSC Genes	RNA, U6 small nuclear 431, pseudogene [Source:HGNC Symbol;Acc:HGNC:47394]	chr4	8.34	9.63	8.95	8.96	7.83	8.69	7.72	8.46
TC0600010630.hg.1	7.37	6.58	1.729	up	0.0312461	NONHSAT107255	Non-coding transcript identified by NONCODE	lncRNA	chr6	-	NONHSAT107255	3961358	3961562	10	NA	NA	NONHSAT107255	lncRNAWiki	Non-coding transcript identified by NONCODE	chr6	7.26	6.62	7.86	7.73	7.1	6.54	6.58	6.11
TC0900007115.hg.1	8.51	7.72	1.729	up	0.0286648	GLIPR2	GLI pathogenesis-related 2	coding	chr9	+	NM_001287010	36136536	36163913	10	9p13.3	152007	NM_001287010	RefSeq	Homo sapiens GLI pathogenesis-related 2 (GLIPR2), transcript variant 2, mRNA.	chr9	8.59	8.06	9.07	8.33	7.78	6.97	8.02	8.13
TC1900007357.hg.1	8.91	8.12	1.729	up	0.0208518	RNA5SP468	RNA, 5S ribosomal pseudogene 468 (from HGNC RNA5SP468)	rRNA	chr19	+	uc060vnt.1	17972025	17972117	10	NA	NA	uc060vnt.1	UCSC Genes	5S ribosomal pseudogene 468 [Source:HGNC Symbol;Acc:HGNC:43368]	chr19	8.78	9.23	8.27	9.35	7.55	8.3	8.33	8.3
TC0600011659.hg.1	7.04	6.25	1.729	up	0.0208032	PXT1	peroxisomal, testis specific 1	coding	chr6	-	NM_152990	36390551	36442889	10	6p21.31	222659	NM_152990	RefSeq	Homo sapiens peroxisomal, testis specific 1 (PXT1), mRNA.	chr6	6.94	7.04	7.34	6.83	7.1	5.83	6.14	5.92
TC0300011243.hg.1	7.81	7.02	1.729	up	0.0204489	AC121764.2	RP11-875H7.1 (from geneSymbol)	lncRNA	chr3	-	ENST00000469806.1	55335462	55350915	10	NA	NA	ENST00000469806.1	lncRNAWiki	N/A	chr3	8.26	7.79	7.16	8.02	7.18	7.48	6.55	6.86
TC1600009504.hg.1	13.94	13.15	1.729	up	0.0200579	sleywarbu	Transcript Identified by AceView	other	chr16	-	sleywarbu.aAug10-unspliced	14980302	14980971	6	NA	NA	sleywarbu.aAug10-unspliced	Ace View	Transcript Identified by AceView	chr16	14.22	13.74	13.7	14.09	13.62	13.24	12.34	13.39
TC1900006728.hg.1	16.36	15.57	1.729	up	0.0197404	AC027319.3	Sequence 411307 from Patent EP1572962. (from mRNA JD430283)	Precursor_microRNA	chr19	+	uc060sad.1	4920332	4920442	10	NA	NA	uc060sad.1	UCSC Genes	N/A	chr19	16.91	15.81	16.81	15.91	15.83	15.39	15.51	15.57
TC0600011461.hg.1	7.24	6.45	1.729	up	0.0195102	T301216	Transcript identified by MiTranscriptome	lncrna	chr6	-	T301216	31829932	31832117	6	NA	NA	T301216	miTranscriptome	Transcript identified by MiTranscriptome	chr6	7.26	6.61	7.82	7.25	6.19	6.95	6.18	6.46
TC1500010526.hg.1	7.72	6.93	1.729	up	0.019241	T122623	Transcript identified by MiTranscriptome	lncrna	chr15	-	T122623	94480091	94480830	6	NA	NA	T122623	miTranscriptome	Transcript identified by MiTranscriptome	chr15	8.2	7.25	7.85	7.57	7.21	7.14	6.26	7.12
TC1300009230.hg.1	6.12	5.33	1.729	up	0.017141	forshoybu	Transcript Identified by AceView	other	chr13	-	forshoybu.aAug10-unspliced	72739770	72740922	6	NA	NA	forshoybu.aAug10-unspliced	Ace View	Transcript Identified by AceView	chr13	6.47	5.56	6.4	6.05	5.13	4.89	5.46	5.85
TC1600006944.hg.1	13.89	13.1	1.729	up	0.0169383	T127504	Transcript identified by MiTranscriptome	lncrna	chr16	+	T127504	12081533	12081767	6	NA	NA	T127504	miTranscriptome	Transcript identified by MiTranscriptome	chr16	14.23	13.53	14.16	13.64	13.57	12.53	12.93	13.38
TC1400008235.hg.1	7.37	6.58	1.729	up	0.0164993	MIR337	microRNA 337	Precursor_microRNA	chr14	+	NR_029889	100874493	100874603	10	14q32.2	442905	NR_029889	RefSeq	Homo sapiens microRNA 337 (MIR337), microRNA.	chr14	7.18	7.93	6.74	7.62	6.93	6.64	6.37	6.38
TC0500009536.hg.1	7.78	6.99	1.729	up	0.0152221	SUMO2P6	SUMO2 pseudogene 6 [gene_biotype:processed_pseudogene transcript_biotype:processed_pseudogene]	processed_pseudogene	chr5	+	ENST00000505273	174561776	174562063	10	NA	NA	ENST00000505273	ENSEMBL	SUMO2 pseudogene 6 [gene_biotype:processed_pseudogene transcript_biotype:processed_pseudogene]	chr5	8.13	7.99	7.8	7.18	6.8	6.56	7.31	7.31
TC0500007984.hg.1	8.03	7.24	1.729	up	0.0147007	dyskaby	Transcript Identified by AceView	other	chr5	+	dyskaby.aAug10-unspliced	84356072	84356871	6	NA	NA	dyskaby.aAug10-unspliced	Ace View	Transcript Identified by AceView	chr5	7.89	8.18	8.36	7.7	7.79	6.92	6.74	7.5
TC0300007192.hg.1	6.14	5.35	1.729	up	0.0146043	barfeebo	Transcript Identified by AceView	other	chr3	+	barfeebo.aAug10-unspliced	43359343	43359902	6	NA	NA	barfeebo.aAug10-unspliced	Ace View	Transcript Identified by AceView	chr3	6.31	6.31	5.65	6.3	6.04	5.06	5.07	5.22
TC1700009789.hg.1	6.69	5.9	1.729	up	0.0140482	NR_104605	Homo sapiens uncharacterized LOC101928418 (LOC101928418), long non-coding RNA.	lncRNA	chr17	-	NR_104605	12671862	12706135	10	NA	NA	NR_104605	RefSeq	Homo sapiens uncharacterized LOC101928418 (LOC101928418), long non-coding RNA.	chr17	7.19	6.13	6.91	6.51	5.48	5.86	6.13	6.13
TC1400007810.hg.1	13.09	12.3	1.729	up	0.0130061	AL136040.1	AL136040.1 (from geneSymbol)	Precursor_microRNA	chr14	+	uc059dyg.1	81195040	81195148	10	NA	NA	uc059dyg.1	UCSC Genes	N/A	chr14	13.5	12.57	13.52	12.75	12.57	12.39	12.09	12.16
TC1600011289.hg.1	8.41	7.62	1.729	up	0.0108577	juree	Transcript Identified by AceView	other	chr16	-	juree.aAug10-unspliced	89699569	89700490	6	NA	NA	juree.aAug10-unspliced	Ace View	Transcript Identified by AceView	chr16	9.16	8.12	8.08	8.28	7.74	7.68	7.48	7.6
TC0300012227.hg.1	14.11	13.32	1.729	up	0.0107439	AC080008.1	AC080008.1 (from geneSymbol)	Precursor_microRNA	chr3	-	uc062nfb.1	124696938	124697036	10	NA	NA	uc062nfb.1	UCSC Genes	N/A	chr3	14.36	13.6	14.68	13.79	13.4	13.21	13.17	13.49
TC0600013557.hg.1	8.18	7.39	1.729	up	0.009835	yusuya	Transcript Identified by AceView	other	chr6	-	yusuya.aAug10	150828288	150864485	10	NA	NA	yusuya.aAug10	Ace View	Transcript Identified by AceView	chr6	8.32	7.58	8.54	8.28	7.34	7.78	7.06	7.38
TC0300008854.hg.1	5.97	5.18	1.729	up	0.00881227	gordabu	Transcript Identified by AceView	other	chr3	+	gordabu.aAug10-unspliced	133121332	133122318	6	NA	NA	gordabu.aAug10-unspliced	Ace View	Transcript Identified by AceView	chr3	6.55	5.71	5.62	6.01	4.94	5.24	4.98	5.54
TC1600011554.hg.1	5.24	4.45	1.729	up	0.0081135	LCAT	lecithin-cholesterol acyltransferase	coding	chr16	-	NM_000229	67939750	67944131	10	16q22.1	3931	NM_000229	RefSeq	Homo sapiens lecithin-cholesterol acyltransferase (LCAT), mRNA.	chr16	5.36	4.92	5.65	5.03	4.91	4.43	4.05	4.42
TC0200016494.hg.1	6.13	5.34	1.729	up	0.00767351	CNNM4	cyclin and CBS domain divalent metal cation transport mediator 4	coding	chr2	+	NM_020184	96760902	96811891	10	2q11	26504	NM_020184	RefSeq	Homo sapiens cyclin and CBS domain divalent metal cation transport mediator 4 (CNNM4), mRNA.	chr2	6.26	5.68	6.63	5.97	5.65	5	5.29	5.4
TC1500007942.hg.1	8.7	7.91	1.729	up	0.00755177	HMG20A.mAug10-unspliced	Transcript Identified by AceView, Entrez Gene ID(s) 10363	other	chr15	+	HMG20A.mAug10-unspliced	77480127	77480661	6	NA	NA	HMG20A.mAug10-unspliced	Ace View	Transcript Identified by AceView, Entrez Gene ID(s) 10363	chr15	9.04	8.24	8.9	8.63	8.19	7.8	7.5	8.15
TC0600008874.hg.1	7.48	6.69	1.729	up	0.00732723	sporbloy	Transcript Identified by AceView	other	chr6	+	sporbloy.aAug10-unspliced	96523556	96524167	6	NA	NA	sporbloy.aAug10-unspliced	Ace View	Transcript Identified by AceView	chr6	7.46	7.09	7.87	7.5	6.47	6.92	6.33	7.05
TC1100010015.hg.1	6.35	5.56	1.729	up	0.0064601	NLRP10	NLR family, pyrin domain containing 10	coding	chr11	-	NM_176821	7959424	7965426	10	11p15.4	338322	NM_176821	RefSeq	Homo sapiens NLR family, pyrin domain containing 10 (NLRP10), mRNA.	chr11	6.47	6.15	6.77	6.02	5.59	5.14	5.91	5.59
TC0X00009877.hg.1	6.4	5.61	1.729	up	0.00642141	AMER1	APC membrane recruitment protein 1	coding	chrX	-	NM_152424	64185117	64205744	10	Xq11.2	139285	NM_152424	RefSeq	Homo sapiens APC membrane recruitment protein 1 (AMER1), mRNA.	chrX	6.98	6.37	6.19	6.06	5.91	5.43	5.54	5.56
TC1700007674.hg.1	5.9	5.11	1.729	up	0.00623379	TADA2A	transcriptional adaptor 2A	coding	chr17	+	NM_001166105	37406874	37479730	10	17q12-q21	6871	NM_001166105	RefSeq	Homo sapiens transcriptional adaptor 2A (TADA2A), transcript variant 3, mRNA.	chr17	5.96	5.27	6.26	6.12	4.95	5.2	5.12	5.18
TC2200006713.hg.1	8.06	7.27	1.729	up	0.00371002	UBE2L3	ubiquitin conjugating enzyme E2L 3	coding	chr22	+	NM_001256355	21549447	21624034	10	22q11.21	7332	NM_001256355	RefSeq	Homo sapiens ubiquitin-conjugating enzyme E2L 3 (UBE2L3), transcript variant 4, mRNA.	chr22	7.7	7.91	8.3	8.34	7.49	7.03	7.07	7.48
TC0100017473.hg.1	9.32	8.53	1.729	up	0.00298109	swoykley	Transcript Identified by AceView	other	chr1	-	swoykley.aAug10	224448982	224453952	9	NA	NA	swoykley.aAug10	Ace View	Transcript Identified by AceView	chr1	9.63	9	9.47	9.16	8.77	8.55	8.2	8.58
TC0X00009469.hg.1	7.41	6.62	1.729	up	0.0027919	AL133329.1	RP11-524P6.1 (from geneSymbol)	lncRNA	chrX	-	ENST00000437466.1	42047883	42054836	10	NA	NA	ENST00000437466.1	lncRNAWiki	N/A	chrX	7.24	7.66	7.53	7.21	6.36	6.52	6.59	7.03
TC0100017984.hg.1	6.98	6.19	1.729	up	0.00271544	AKT3	v-akt murine thymoma viral oncogene homolog 3	coding	chr1	-	NM_001206729	243488233	243851079	10	1q44	10000	NM_001206729	RefSeq	Homo sapiens v-akt murine thymoma viral oncogene homolog 3 (AKT3), transcript variant 3, mRNA.	chr1	6.91	7.29	7.17	6.55	6.29	6.13	6.01	6.34
TC1700009458.hg.1	7.11	6.32	1.729	up	0.00215705	NONHSAT144990	Non-coding transcript identified by NONCODE	lncRNA	chr17	-	NONHSAT144990	2788484	2790903	10	NA	NA	NONHSAT144990	lncRNAWiki	Non-coding transcript identified by NONCODE	chr17	7.17	6.78	7.37	7.12	6.53	6.34	5.98	6.42
TC1700007315.hg.1	15.21	14.42	1.729	up	0.00180904	AC026254.1	Sequence 438034 from Patent EP1572962. (from mRNA JD457010)	Precursor_microRNA	chr17	+	uc060ctw.1	27255416	27255516	10	NA	NA	uc060ctw.1	UCSC Genes	N/A	chr17	15.56	14.89	15.37	15.02	14.35	14.37	14.43	14.54
TC0500011584.hg.1	5.37	4.58	1.729	up	0.00136704	NONHSAT103012	Non-coding transcript identified by NONCODE	lncRNA	chr5	-	NONHSAT103012	100870499	100872011	10	NA	NA	NONHSAT103012	lncRNAWiki	Non-coding transcript identified by NONCODE	chr5	5.51	5.67	5.23	5.08	4.72	4.65	4.53	4.43
TC2000009145.hg.1	5.11	4.33	1.717	up	0.0484187	NONHSAT079799	Non-coding transcript identified by NONCODE	lncRNA	chr20	-	NONHSAT079799	41699621	41699716	6	NA	NA	NONHSAT079799	NONCODE	Non-coding transcript identified by NONCODE	chr20	4.36	5.43	6	4.66	4.38	4.64	4.28	4.01
TC0600011643.hg.1	7.93	7.15	1.717	up	0.0483461	T302479	Transcript identified by MiTranscriptome	lncrna	chr6	-	T302479	35821959	35830048	6	NA	NA	T302479	miTranscriptome	Transcript identified by MiTranscriptome	chr6	8.93	7.96	7.35	7.48	7.54	6.85	6.95	7.26
TC0600013501.hg.1	8.99	8.21	1.717	up	0.046515	sneefloybu	Transcript Identified by AceView	other	chr6	-	sneefloybu.aAug10	148542387	148550410	6	NA	NA	sneefloybu.aAug10	Ace View	Transcript Identified by AceView	chr6	9.82	7.97	8.98	9.18	8.16	8.15	8.27	8.26
TC0100012972.hg.1	7.2	6.42	1.717	up	0.0443025	AL357873.1	RP11-344F13.1 (from geneSymbol)	lncRNA	chr1	-	ENST00000449215.1	14221542	14223610	10	NA	NA	ENST00000449215.1	lncRNAWiki	N/A	chr1	7.66	7.34	6.24	7.56	6.03	6.97	6.34	6.33
TC0200016464.hg.1	7.04	6.26	1.717	up	0.0410245	APLF	aprataxin and PNKP like factor	coding	chr2	+	NM_173545	68467559	68580162	10	2p13.3	200558	NM_173545	RefSeq	Homo sapiens aprataxin and PNKP like factor (APLF), mRNA.	chr2	6.86	7.52	6.84	6.93	6.84	5.51	5.9	6.8
TC1000009836.hg.1	6.12	5.34	1.717	up	0.0402295	AL355355.1	havana:known chromosome:GRCh38:10:13142185:13142977:-1 gene:ENSG00000228330 gene_biotype:processed_pseudogene transcript_biotype:processed_pseudogene	processed_pseudogene	chr10	-	ENST00000442900	13142185	13142977	10	NA	NA	ENST00000442900	ENSEMBL	havana:known chromosome:GRCh38:10:13142185:13142977:-1 gene:ENSG00000228330 gene_biotype:processed_pseudogene transcript_biotype:processed_pseudogene	chr10	5.64	5.93	7.08	5.84	4.91	5.22	5.62	5.63
TC0200012667.hg.1	7.11	6.33	1.717	up	0.0385603	RNA5SP93	RNA, 5S ribosomal pseudogene 93 [gene_biotype:rRNA transcript_biotype:rRNA]	rRNA	chr2	-	ENST00000362525	56235217	56235330	10	NA	NA	ENST00000362525	ENSEMBL	RNA, 5S ribosomal pseudogene 93 [gene_biotype:rRNA transcript_biotype:rRNA]	chr2	6.84	6.88	7.63	7.09	5.47	6.83	6.8	6.2
TC0600014217.hg.1	6.66	5.88	1.717	up	0.0381039	SERPINB1	serpin peptidase inhibitor, clade B (ovalbumin), member 1	coding	chr6	-	NM_030666	2828567	2845196	10	6p25	1992	NM_030666	RefSeq	Homo sapiens serpin peptidase inhibitor, clade B (ovalbumin), member 1 (SERPINB1), transcript variant 1, mRNA.	chr6	6.6	6.71	6.7	6.64	5.35	5.29	6.03	6.85
TC0600009251.hg.1	8.04	7.26	1.717	up	0.0366207	RN7SKP51	RNA, 7SK small nuclear pseudogene 51 [Source:HGNC Symbol;Acc:HGNC:45775]	misc_RNA	chr6	+	ENST00000410781	117301455	117301758	10	NA	NA	ENST00000410781	ENSEMBL	RNA, 7SK small nuclear pseudogene 51 [Source:HGNC Symbol;Acc:HGNC:45775]	chr6	7.88	8.19	8.65	7.42	6.56	7.38	7.39	7.71
TC0300010070.hg.1	6.77	5.99	1.717	up	0.0348784	T258691	Transcript identified by MiTranscriptome	lncrna	chr3	+	T258691	197899343	197906421	6	NA	NA	T258691	miTranscriptome	Transcript identified by MiTranscriptome	chr3	7.44	6.83	6.63	6.17	5.91	6.22	5.37	6.46
TC0400010097.hg.1	6.5	5.72	1.717	up	0.0327409	LINC00504	long intergenic non-protein coding RNA 504	ncRNA	chr4	-	NR_126435	14470465	14888169	10	4p15.33	201853	NR_126435	RefSeq	Homo sapiens long intergenic non-protein coding RNA 504 (LINC00504), long non-coding RNA.	chr4	6.46	6.01	7.08	6.43	5.5	5.34	5.56	6.5
TC1800009029.hg.1	6	5.22	1.717	up	0.03235	CYB5A	cytochrome b5 type A (microsomal)	coding	chr18	-	NM_001190807	74250847	74292016	10	18q23	1528	NM_001190807	RefSeq	Homo sapiens cytochrome b5 type A (microsomal) (CYB5A), transcript variant 3, mRNA.	chr18	5.39	6.4	6.22	5.98	4.75	4.84	5.88	5.42
TC1900009411.hg.1	9.7	8.92	1.717	up	0.0303413	peeflee	Transcript Identified by AceView	other	chr19	-	peeflee.aAug10	6009590	6016816	6	NA	NA	peeflee.aAug10	Ace View	Transcript Identified by AceView	chr19	10.45	9.37	9.99	8.99	8.64	8.9	8.96	9.17
TC1300006866.hg.1	6.8	6.02	1.717	up	0.0294448	kysherbu	Transcript Identified by AceView	other	chr13	+	kysherbu.aAug10-unspliced	35252903	35253508	6	NA	NA	kysherbu.aAug10-unspliced	Ace View	Transcript Identified by AceView	chr13	7.5	6.86	6.15	6.68	5.5	6.21	6.38	5.98
TC0600009902.hg.1	4.73	3.95	1.717	up	0.0292953	T313886	Transcript identified by MiTranscriptome	lncrna	chr6	+	T313886	153611801	153617959	9	NA	NA	T313886	miTranscriptome	Transcript identified by MiTranscriptome	chr6	5.33	4.22	4.88	4.48	3.29	4.35	4.03	4.14
TC1100008143.hg.1	9.67	8.89	1.717	up	0.02854	lnc-NDUFV1-2:1	Non-coding transcript identified by NONCODE	lncRNA	chr11	+	lnc-NDUFV1-2:1	67545275	67548423	10	NA	NA	lnc-NDUFV1-2:1	lncRNAWiki	Non-coding transcript identified by NONCODE	chr11	10.47	9.21	9.75	9.24	8.97	8.93	8.47	9.2
TC2100007886.hg.1	7.76	6.98	1.717	up	0.0253408	KRTAP27-1	keratin associated protein 27-1	coding	chr21	-	NM_001077711	30337013	30337694	10	21q22.11	643812	NM_001077711	RefSeq	Homo sapiens keratin associated protein 27-1 (KRTAP27-1), mRNA.	chr21	7.59	7.54	8.25	7.68	7.75	6.4	6.94	6.83
TC1600007113.hg.1	6.72	5.94	1.717	up	0.0246667	C16orf62	chromosome 16 open reading frame 62	coding	chr16	+	NM_001300743	19555240	19715383	10	16p12.3	57020	NM_001300743	RefSeq	Homo sapiens chromosome 16 open reading frame 62 (C16orf62), transcript variant 2, mRNA.	chr16	6.54	6.35	7.22	6.76	6.28	5.25	6.4	5.82
TC0400010755.hg.1	5.92	5.14	1.717	up	0.0245058	LOC644173	Transcript Identified by AceView, Entrez Gene ID(s) 644173	other	chr4	-	LOC644173.aAug10-unspliced	55902361	55949175	10	NA	NA	LOC644173.aAug10-unspliced	Ace View	Transcript Identified by AceView, Entrez Gene ID(s) 644173	chr4	5.63	5.94	6.39	5.7	5.52	5.33	4.36	5.37
TC1200008501.hg.1	7.51	6.73	1.717	up	0.0226723	T084323	Transcript identified by MiTranscriptome	lncrna	chr12	+	T084323	94875385	94881868	6	NA	NA	T084323	miTranscriptome	Transcript identified by MiTranscriptome	chr12	7.79	7.16	7.11	7.99	6.79	6.74	6.15	7.24
TC2200008223.hg.1	5.77	4.99	1.717	up	0.0222001	blarfu	Transcript Identified by AceView	other	chr22	-	blarfu.aAug10-unspliced	24519594	24521181	6	NA	NA	blarfu.aAug10-unspliced	Ace View	Transcript Identified by AceView	chr22	6.27	5.11	6.28	5.4	4.93	5.04	5.17	4.82
TC0700010472.hg.1	6.53	5.75	1.717	up	0.0175089	TRA2A	transformer 2 alpha homolog (Drosophila)	coding	chr7	-	NM_001282757	23504780	23532041	10	7p15.3	29896	NM_001282757	RefSeq	Homo sapiens transformer 2 alpha homolog (Drosophila) (TRA2A), transcript variant 2, mRNA.	chr7	7.14	6.51	6.32	6.15	5.24	5.94	5.65	6.16
TC0800011481.hg.1	8.48	7.7	1.717	up	0.0169169	perverby	Transcript Identified by AceView	other	chr8	-	perverby.aAug10-unspliced	109602451	109607802	6	NA	NA	perverby.aAug10-unspliced	Ace View	Transcript Identified by AceView	chr8	8.59	8.25	8.5	8.59	7.4	7.38	8.54	7.46
TC0500010259.hg.1	5.77	4.99	1.717	up	0.0161533	AC025768.1	havana:known chromosome:GRCh38:5:18893902:18894168:-1 gene:ENSG00000249927 gene_biotype:processed_pseudogene transcript_biotype:processed_pseudogene	processed_pseudogene	chr5	-	ENST00000510057	18893902	18894168	10	NA	NA	ENST00000510057	ENSEMBL	havana:known chromosome:GRCh38:5:18893902:18894168:-1 gene:ENSG00000249927 gene_biotype:processed_pseudogene transcript_biotype:processed_pseudogene	chr5	5.95	6.08	5.47	5.58	4.77	5.38	4.39	5.41
TC0600009948.hg.1	11.98	11.2	1.717	up	0.0146056	T314090	Transcript identified by MiTranscriptome	lncrna	chr6	+	T314090	156243214	156256865	6	NA	NA	T314090	miTranscriptome	Transcript identified by MiTranscriptome	chr6	12.38	11.41	12.23	11.88	10.92	11.69	11.02	11.18
TC0900011394.hg.1	5.92	5.14	1.717	up	0.0141968	C5	complement component 5	coding	chr9	-	NM_001735	120952335	121050276	10	9q33-q34	727	NM_001735	RefSeq	Homo sapiens complement component 5 (C5), mRNA.	chr9	6.07	5.81	6.33	5.45	5.28	4.57	5.5	5.21
TSUnmapped00000630.hg.1	5.47	4.69	1.717	up	0.0131174	ZNF780A	zinc finger protein 780A	coding	NA	NA	ENST00000630978	NA	NA	10	19q13.2	284323	ENST00000630978	ENSEMBL	zinc finger protein 780A [gene_biotype:protein_coding transcript_biotype:non_stop_decay]	NA	6.08	5.21	5.57	5.04	4.97	4.36	4.91	4.51
TC2000008985.hg.1	5.16	4.38	1.717	up	0.0124078	RBM39	RNA binding motif protein 39	coding	chr20	-	NM_001242599	35703609	35742336	10	20q11.22	9584	NM_001242599	RefSeq	Homo sapiens RNA binding motif protein 39 (RBM39), transcript variant 3, mRNA.	chr20	5.39	5.24	4.7	5.31	4.29	4.18	4.05	5.01
TC0X00010214.hg.1	6.14	5.36	1.717	up	0.0121782	STIP1P3	stress-induced phosphoprotein 1 pseudogene 3 [gene_biotype:processed_pseudogene transcript_biotype:processed_pseudogene]	processed_pseudogene	chrX	-	ENST00000394563	86084716	86086339	10	NA	NA	ENST00000394563	ENSEMBL	stress-induced phosphoprotein 1 pseudogene 3 [gene_biotype:processed_pseudogene transcript_biotype:processed_pseudogene]	chrX	6.19	6.13	6.7	5.55	5.24	5.09	5.39	5.7
TC1400009842.hg.1	7.54	6.76	1.717	up	0.0121083	SEL1L	sel-1 suppressor of lin-12-like (C. elegans)	coding	chr14	-	NM_001244984	81471547	81533861	10	14q31	6400	NM_001244984	RefSeq	Homo sapiens sel-1 suppressor of lin-12-like (C. elegans) (SEL1L), transcript variant 2, mRNA.	chr14	7.33	7.69	7.27	7.85	6.91	6.14	6.78	7.2
TC0300009645.hg.1	9.71	8.93	1.717	up	0.0107746	T255709	Transcript identified by MiTranscriptome	lncrna	chr3	+	T255709	182619516	182626848	9	NA	NA	T255709	miTranscriptome	Transcript identified by MiTranscriptome	chr3	9.95	9.43	9.76	9.7	9.46	8.33	9.04	8.89
TC1800006792.hg.1	6.17	5.39	1.717	up	0.00971434	AC006557.5	havana:known chromosome:GRCh38:18:14053951:14054761:1 gene:ENSG00000270469 gene_biotype:processed_pseudogene transcript_biotype:processed_pseudogene	processed_pseudogene	chr18	+	ENST00000603126	14053951	14054761	10	NA	NA	ENST00000603126	ENSEMBL	havana:known chromosome:GRCh38:18:14053951:14054761:1 gene:ENSG00000270469 gene_biotype:processed_pseudogene transcript_biotype:processed_pseudogene	chr18	6.41	6.02	6.5	5.74	5.86	5.23	5.04	5.43
TC1100011684.hg.1	7.9	7.12	1.717	up	0.00911614	PRKRIR	protein-kinase, interferon-inducible double stranded RNA dependent inhibitor, repressor of (P58 repressor)	coding	chr11	-	NM_004705	76349956	76380971	10	11q13.5	5612	NM_004705	RefSeq	Homo sapiens protein-kinase, interferon-inducible double stranded RNA dependent inhibitor, repressor of (P58 repressor) (PRKRIR), transcript variant 1, mRNA.	chr11	7.81	8.14	7.98	7.68	7.55	6.71	6.75	7.47
TC1700006838.hg.1	10.14	9.36	1.717	up	0.00900183	NONHSAT145575	Non-coding transcript identified by NONCODE	lncRNA	chr17	+	NONHSAT145575	8993564	8993858	10	NA	NA	NONHSAT145575	lncRNAWiki	Non-coding transcript identified by NONCODE	chr17	10.39	9.56	10.34	10.26	9.56	9.65	9.03	9.21
TC0300009382.hg.1	7.39	6.61	1.717	up	0.00851408	lnc-SERPINI1-9:1	Transcript Originally Identified by LNCipedia, alternate transcript name: NONHSAT093049	lncRNA	chr3	+	lnc-SERPINI1-9:1	164361080	164419507	10	NA	NA	lnc-SERPINI1-9:1	lncRNAWiki	Transcript Originally Identified by LNCipedia, alternate transcript name: NONHSAT093049	chr3	7.38	6.87	7.93	7.37	6.51	6.88	6.38	6.66
TC2100008167.hg.1	7.2	6.42	1.717	up	0.00794526	morplu	Transcript Identified by AceView	other	chr21	-	morplu.aAug10-unspliced	39325874	39326262	6	NA	NA	morplu.aAug10-unspliced	Ace View	Transcript Identified by AceView	chr21	6.78	7.29	7.43	7.31	6.76	6.63	5.91	6.4
TC0400008997.hg.1	7.01	6.23	1.717	up	0.007272	T272852	Transcript identified by MiTranscriptome: lncrna	lncrna	chr4	+	T272852	151333804	151353393	6	NA	NA	T272852	miTranscriptome	Transcript identified by MiTranscriptome: lncrna	chr4	6.82	7.2	6.9	7.13	6.87	5.99	6.08	5.98
TC0300012915.hg.1	7.02	6.24	1.717	up	0.00562144	gugybu	Transcript Identified by AceView	other	chr3	-	gugybu.aAug10-unspliced	157088789	157089165	6	NA	NA	gugybu.aAug10-unspliced	Ace View	Transcript Identified by AceView	chr3	7.29	6.65	7.38	6.75	6.12	6.55	6.24	6.04
TC0800007627.hg.1	6.21	5.43	1.717	up	0.00541448	AC009646.1	havana:known chromosome:GRCh38:8:53162339:53162987:1 gene:ENSG00000250494 gene_biotype:processed_pseudogene transcript_biotype:processed_pseudogene	processed_pseudogene	chr8	+	ENST00000510455	53162339	53162987	10	NA	NA	ENST00000510455	ENSEMBL	havana:known chromosome:GRCh38:8:53162339:53162987:1 gene:ENSG00000250494 gene_biotype:processed_pseudogene transcript_biotype:processed_pseudogene	chr8	5.92	6.62	6.2	6.1	5.51	5.4	5.78	5.04
TC0X00007712.hg.1	6.87	6.09	1.717	up	0.00519637	T376661	Transcript identified by MiTranscriptome	lncrna	chrX	+	T376661	78529998	78603235	10	NA	NA	T376661	miTranscriptome	Transcript identified by MiTranscriptome	chrX	7.09	6.96	6.91	6.5	6.42	5.62	6.18	6.13
TC0700008089.hg.1	11.54	10.76	1.717	up	0.00485786	NONHSAT121600	Non-coding transcript identified by NONCODE	lncRNA	chr7	+	NONHSAT121600	76288791	76289054	10	NA	NA	NONHSAT121600	lncRNAWiki	Non-coding transcript identified by NONCODE	chr7	12.01	11.28	11.45	11.43	11.07	10.53	10.54	10.9
TC1200011585.hg.1	6.15	5.37	1.717	up	0.00346529	AC084879.2	RP11-167N24.3 (from geneSymbol)	lncRNA	chr12	-	ENST00000550470.1	95407935	95436828	10	NA	NA	ENST00000550470.1	lncRNAWiki	N/A	chr12	6.15	6.02	6.49	5.93	5.6	5.59	5.3	5
TC2000008817.hg.1	6.17	5.39	1.717	up	0.00236105	deyroybu	Transcript Identified by AceView	other	chr20	-	deyroybu.aAug10-unspliced	31677196	31678370	6	NA	NA	deyroybu.aAug10-unspliced	Ace View	Transcript Identified by AceView	chr20	5.89	6.03	6.51	6.23	5.11	5.48	5.41	5.57
TC1700011695.hg.1	9.15	8.37	1.717	up	0.00161926	T153978	Transcript identified by MiTranscriptome	lncrna	chr17	-	T153978	74464056	74470005	6	NA	NA	T153978	miTranscriptome	Transcript identified by MiTranscriptome	chr17	9.32	8.77	9.42	9.11	8.31	8.23	8.41	8.51
TC1200011464.hg.1	7.28	6.5	1.717	up	0.00161578	T083563	Transcript identified by MiTranscriptome	tucp	chr12	-	T083563	88886024	88899850	10	NA	NA	T083563	miTranscriptome	Transcript identified by MiTranscriptome	chr12	7.47	7.16	7.24	7.26	6.42	6.9	6.28	6.42
TC0400009490.hg.1	7.52	6.74	1.717	up	0.00156694	veyswawbu	Transcript Identified by AceView	other	chr4	+	veyswawbu.aAug10-unspliced	184291700	184292050	6	NA	NA	veyswawbu.aAug10-unspliced	Ace View	Transcript Identified by AceView	chr4	7.26	7.7	7.63	7.5	6.98	6.41	6.8	6.75
TC0900009397.hg.1	14.2	13.42	1.717	up	0.0013134	RN7SL592P	RNA, 7SL, cytoplasmic 592, pseudogene [Source:HGNC Symbol;Acc:HGNC:46608]	misc_RNA	chr9	-	ENST00000585082	2228961	2229241	10	NA	NA	ENST00000585082	ENSEMBL	RNA, 7SL, cytoplasmic 592, pseudogene [Source:HGNC Symbol;Acc:HGNC:46608]	chr9	14.52	13.91	14.19	14.17	13.49	13.24	13.55	13.39
TC2100008168.hg.1	8.22	7.44	1.717	up	0.001093	HMGN1	high mobility group nucleosome binding domain 1	coding	chr21	-	NM_004965	39342309	39349647	10	21q22.2	3150	NM_004965	RefSeq	Homo sapiens high mobility group nucleosome binding domain 1 (HMGN1), mRNA.	chr21	8.13	8.22	8.34	8.19	7.54	7.08	7.44	7.68
TC1700006944.hg.1	5.25	4.47	1.717	up	0.000827733	chorrer	Transcript Identified by AceView	other	chr17	+	chorrer.aAug10	14259934	14265566	9	NA	NA	chorrer.aAug10	Ace View	Transcript Identified by AceView	chr17	5.36	5.1	5.46	5.1	4.51	4.5	4.25	4.63
TC1400009747.hg.1	12.04	11.27	1.705	up	0.0492462	AC016543.1	AC016543.1 (from geneSymbol)	Precursor_microRNA	chr14	-	uc059dqn.1	76348055	76348138	10	NA	NA	uc059dqn.1	UCSC Genes	N/A	chr14	12.34	11.64	11.64	12.53	11.58	10.35	11.64	11.51
TC0100014136.hg.1	6.95	6.18	1.705	up	0.039889	T010799	Transcript identified by MiTranscriptome	lncrna	chr1	-	T010799	49422826	49423062	6	NA	NA	T010799	miTranscriptome	Transcript identified by MiTranscriptome	chr1	7.54	6.85	6.88	6.53	7.06	5.8	5.92	5.94
TC1500007357.hg.1	5.55	4.78	1.705	up	0.0392162	MTND3P12	havana:known chromosome:GRCh38:15:58150635:58150962:1 gene:ENSG00000259626 gene_biotype:processed_pseudogene transcript_biotype:processed_pseudogene	processed_pseudogene	chr15	+	ENST00000559068	58150635	58150962	10	NA	NA	ENST00000559068	ENSEMBL	havana:known chromosome:GRCh38:15:58150635:58150962:1 gene:ENSG00000259626 gene_biotype:processed_pseudogene transcript_biotype:processed_pseudogene	chr15	5.23	6.34	5.55	5.1	5.23	5.04	4.16	4.69
TC0100006873.hg.1	10.32	9.55	1.705	up	0.0388626	RNU5E-1	RNA, U5E small nuclear 1	snRNA	chr1	+	NR_002754	11908152	11908272	10	1p36.22	26829	NR_002754	RefSeq	Homo sapiens RNA, U5E small nuclear 1 (RNU5E-1), small nuclear RNA.	chr1	9.33	10.55	10.67	10.74	9.42	9.48	9.32	9.97
TC0300007347.hg.1	8.17	7.4	1.705	up	0.0369672	CELSR3-AS1	CELSR3 antisense RNA 1 (head to head)	ncRNA	chr3	+	NR_111921	48663768	48669174	10	3p21.31	102724368	NR_111921	RefSeq	Homo sapiens CELSR3 antisense RNA 1 (head to head) (CELSR3-AS1), long non-coding RNA.	chr3	7.71	7.73	8.96	8.29	7.37	7.96	7.25	7.02
TC1300007979.hg.1	8.81	8.04	1.705	up	0.0341186	sernoy	Transcript Identified by AceView	other	chr13	+	sernoy.aAug10-unspliced	109000577	109001231	6	NA	NA	sernoy.aAug10-unspliced	Ace View	Transcript Identified by AceView	chr13	8.33	9.5	9.24	8.19	8.03	8.18	7.69	8.26
TC0X00010867.hg.1	5.38	4.61	1.705	up	0.0340438	T380351	Transcript identified by MiTranscriptome	lncrna	chrX	-	T380351	134524014	134531005	6	NA	NA	T380351	miTranscriptome	Transcript identified by MiTranscriptome	chrX	5.59	5.35	5.23	5.37	4.55	4.42	3.93	5.55
TC0600007681.hg.1	5.9	5.13	1.705	up	0.0335749	HCG24	HLA complex group 24 (non-protein coding) (from HGNC HCG24)	lncRNA	chr6	+	ENST00000414398.1	33143083	33148063	10	NA	NA	ENST00000414398.1	lncRNAWiki	HLA complex group 24 (non-protein coding) [Source:HGNC Symbol;Acc:HGNC:23500]	chr6	5.15	6.42	6.35	5.69	5.21	5.43	4.64	5.25
TC1800008886.hg.1	5.36	4.59	1.705	up	0.0329607	T163236	Transcript identified by MiTranscriptome	lncrna	chr18	-	T163236	62963238	62971345	9	NA	NA	T163236	miTranscriptome	Transcript identified by MiTranscriptome	chr18	5.64	5.18	5.2	5.41	5.42	4.18	4.78	3.98
TC0700013106.hg.1	6.93	6.16	1.705	up	0.032855	leysmawbu	Transcript Identified by AceView	other	chr7	-	leysmawbu.aAug10-unspliced	152305554	152306464	6	NA	NA	leysmawbu.aAug10-unspliced	Ace View	Transcript Identified by AceView	chr7	7.21	6.71	7.24	6.56	5.65	6.98	5.8	6.2
TC0800012344.hg.1	7.48	6.71	1.705	up	0.0322594	ZFPM2	zinc finger protein, FOG family member 2	coding	chr8	+	NM_012082	105318692	105804539	10	8q23	23414	NM_012082	RefSeq	Homo sapiens zinc finger protein, FOG family member 2 (ZFPM2), mRNA.	chr8	7.72	7.15	7.56	7.48	7.45	5.92	6.65	6.84
TC2000008451.hg.1	6.12	5.35	1.705	up	0.0322239	rokoy	Transcript Identified by AceView	other	chr20	-	rokoy.aAug10-unspliced	14845127	14848518	6	NA	NA	rokoy.aAug10-unspliced	Ace View	Transcript Identified by AceView	chr20	6.16	5.98	6.45	5.9	4.97	6.31	5.06	5.05
TC1800007887.hg.1	5.82	5.05	1.705	up	0.0313377	AIDAP3	havana:known chromosome:GRCh38:18:1927727:1929094:-1 gene:ENSG00000264189 gene_biotype:processed_pseudogene transcript_biotype:processed_pseudogene	processed_pseudogene	chr18	-	ENST00000582646	1927727	1929094	10	NA	NA	ENST00000582646	ENSEMBL	havana:known chromosome:GRCh38:18:1927727:1929094:-1 gene:ENSG00000264189 gene_biotype:processed_pseudogene transcript_biotype:processed_pseudogene	chr18	5.96	5.86	6.07	5.4	5.55	4.82	5.54	4.28
TC0400012499.hg.1	7.92	7.15	1.705	up	0.0312821	chuga	Transcript Identified by AceView	other	chr4	-	chuga.aAug10-unspliced	177659693	177659989	6	NA	NA	chuga.aAug10-unspliced	Ace View	Transcript Identified by AceView	chr4	8.24	7.09	8.17	8.19	6.6	7.45	7.18	7.38
TC0X00011040.hg.1	5.78	5.01	1.705	up	0.0301492	NM_001144064_2	Homo sapiens chromosome X open reading frame 51A (CXorf51A), mRNA.	Multiple_Complex	chrX	-	NM_001144064_2	146814104	146814731	10	NA	NA	NM_001144064_2	RefSeq	Homo sapiens chromosome X open reading frame 51A (CXorf51A), mRNA.	chrX	6.41	5.18	5.99	5.55	5.02	4.51	5.02	5.5
TC0X00007609.hg.1	6.12	5.35	1.705	up	0.0296885	CDX4	caudal type homeobox 4	coding	chrX	+	NM_005193	73447254	73455245	10	Xq13.2	1046	NM_005193	RefSeq	Homo sapiens caudal type homeobox 4 (CDX4), mRNA.	chrX	6.43	6.24	6.19	5.61	5.65	4.58	5.29	5.87
TC0X00007433.hg.1	8.05	7.28	1.705	up	0.0292704	BX322784.1	havana:known chromosome:GRCh38:X:62779250:62780326:1 gene:ENSG00000236852 gene_biotype:processed_pseudogene transcript_biotype:processed_pseudogene	processed_pseudogene	chrX	+	ENST00000455793	62779248	62780326	10	NA	NA	ENST00000455793	ENSEMBL	havana:known chromosome:GRCh38:X:62779250:62780326:1 gene:ENSG00000236852 gene_biotype:processed_pseudogene transcript_biotype:processed_pseudogene	chrX	8.43	7.65	8.29	7.83	6.67	7.18	7.23	8.02
TC1400009383.hg.1	18.5	17.73	1.705	up	0.0292465	AL049871.1	Sequence 382545 from Patent EP1572962. (from mRNA JD401521)	Precursor_microRNA	chr14	-	uc059chi.1	63232715	63232812	10	NA	NA	uc059chi.1	UCSC Genes	N/A	chr14	19.01	17.81	19.13	18.06	17.75	17.59	17.76	17.8
TC1200009737.hg.1	8.46	7.69	1.705	up	0.0272675	fageyby	Transcript Identified by AceView	other	chr12	-	fageyby.aAug10	6519368	6544247	6	NA	NA	fageyby.aAug10	Ace View	Transcript Identified by AceView	chr12	8.43	8.25	9.28	7.88	7.72	7.32	7.96	7.76
TC1700009354.hg.1	11.52	10.75	1.705	up	0.0270753	AC015884.3	Metazoan signal recognition particle RNA [Source:RFAM;Acc:RF00017]	misc_RNA	chr17	-	ENST00000620071	1101007	1101273	10	NA	NA	ENST00000620071	ENSEMBL	Metazoan signal recognition particle RNA [Source:RFAM;Acc:RF00017]	chr17	12.11	10.96	11.75	11.24	11.09	10.2	10.78	10.93
TC1200012749.hg.1	8	7.23	1.705	up	0.026357	CD163	CD163 molecule	coding	chr12	-	NM_004244	7470813	7503893	10	12p13.3	9332	NM_004244	RefSeq	Homo sapiens CD163 molecule (CD163), transcript variant 1, mRNA.	chr12	7.85	7.44	8.92	7.8	7.15	7.27	7.3	7.22
TC0X00007091.hg.1	6.66	5.89	1.705	up	0.0261776	T373818	Transcript identified by MiTranscriptome	lncrna	chrX	+	T373818	45728030	45728435	6	NA	NA	T373818	miTranscriptome	Transcript identified by MiTranscriptome	chrX	6.78	7.23	6.02	6.62	5.72	5.78	5.56	6.49
TC0300006484.hg.1	6.05	5.28	1.705	up	0.0258598	T237130	Transcript identified by MiTranscriptome	lncrna	chr3	+	T237130	5026043	5028354	5	NA	NA	T237130	miTranscriptome	Transcript identified by MiTranscriptome	chr3	5.55	6.18	6.24	6.23	4.83	6.04	5.31	4.94
TC0500012053.hg.1	8.37	7.6	1.705	up	0.0226	AC005178.1	havana:known chromosome:GRCh38:5:133720495:133720934:-1 gene:ENSG00000251243 gene_biotype:processed_pseudogene transcript_biotype:processed_pseudogene	processed_pseudogene	chr5	-	ENST00000508392	133720495	133720934	10	NA	NA	ENST00000508392	ENSEMBL	havana:known chromosome:GRCh38:5:133720495:133720934:-1 gene:ENSG00000251243 gene_biotype:processed_pseudogene transcript_biotype:processed_pseudogene	chr5	8.84	8.22	8.83	7.59	7.44	7.8	7.54	7.63
TC0200014168.hg.1	10.65	9.88	1.705	up	0.0215207	flajubo	Transcript Identified by AceView	other	chr2	-	flajubo.aAug10-unspliced	127266095	127266543	6	NA	NA	flajubo.aAug10-unspliced	Ace View	Transcript Identified by AceView	chr2	10.83	11.27	10.38	10.12	10.02	9.38	10	10.12
TC0200010673.hg.1	9.36	8.59	1.705	up	0.0211863	AC105921.1	AC105921.1 (from geneSymbol)	Precursor_microRNA	chr2	+	uc061rzy.1	211778075	211778140	10	NA	NA	uc061rzy.1	UCSC Genes	N/A	chr2	9.62	9.12	9.14	9.54	9.12	8.71	7.84	8.7
TC1400008280.hg.1	6.54	5.77	1.705	up	0.0205906	MIR376A2	microRNA 376a-2	Precursor_microRNA	chr14	+	NR_030266	101040052	101040162	10	14q32.31	664615	NR_030266	RefSeq	Homo sapiens microRNA 376a-2 (MIR376A2), microRNA.	chr14	6.68	5.99	6.43	7.05	6.18	6.03	5.34	5.54
TC0400012404.hg.1	6.84	6.07	1.705	up	0.0190175	T274371	Transcript identified by MiTranscriptome	lncrna	chr4	-	T274371	170703916	170711036	6	NA	NA	T274371	miTranscriptome	Transcript identified by MiTranscriptome	chr4	6.57	6.54	7.4	6.83	6.37	6.01	5.49	6.41
TC0200009049.hg.1	5.79	5.02	1.705	up	0.0186958	INSIG2	insulin induced gene 2	coding	chr2	+	NM_016133	118088452	118110997	10	2q14.2	51141	NM_016133	RefSeq	Homo sapiens insulin induced gene 2 (INSIG2), mRNA.	chr2	6.35	5.19	6.1	5.51	5.19	4.78	5.26	4.85
TC1900008088.hg.1	8.1	7.33	1.705	up	0.0183923	NONHSAT066348	Non-coding transcript identified by NONCODE	lncRNA	chr19	+	NONHSAT066348	40083420	40086328	10	NA	NA	NONHSAT066348	lncRNAWiki	Non-coding transcript identified by NONCODE	chr19	8.82	7.57	8.09	7.9	7	7.44	7.38	7.51
TC1300007446.hg.1	6.02	5.25	1.705	up	0.0157171	ATXN8OS	ATXN8 opposite strand (non-protein coding)	ncRNA	chr13	+	NR_002717	70107213	70139753	10	13q21	6315	NR_002717	RefSeq	Homo sapiens ATXN8 opposite strand (non-protein coding) (ATXN8OS), antisense RNA.	chr13	6.07	5.92	6.7	5.39	5.46	5.09	5.25	5.19
TC0500011435.hg.1	4.57	3.8	1.705	up	0.0152258	LYSMD3	LysM, putative peptidoglycan-binding, domain containing 3	coding	chr5	-	NM_001286812	90515611	90529584	10	5q14.3	116068	NM_001286812	RefSeq	Homo sapiens LysM, putative peptidoglycan-binding, domain containing 3 (LYSMD3), transcript variant 2, mRNA.	chr5	4.73	4.1	5.1	4.35	3.36	3.69	4.04	4.1
TC0800011645.hg.1	17.03	16.26	1.705	up	0.0135456	AC022909.1	Sequence 182458 from Patent EP1572962. (from mRNA JD201434)	Precursor_microRNA	chr8	-	uc064pvo.1	121542897	121542995	10	NA	NA	uc064pvo.1	UCSC Genes	N/A	chr8	17.52	16.39	17.33	16.88	16.32	16.13	16.08	16.5
TC0700013443.hg.1	6.5	5.73	1.705	up	0.0131949	CFTR	cystic fibrosis transmembrane conductance regulator	coding	chr7	+	NM_000492	117465784	117668665	10	7q31.2	1080	NM_000492	RefSeq	Homo sapiens cystic fibrosis transmembrane conductance regulator (ATP-binding cassette sub-family C, member 7) (CFTR), mRNA.	chr7	6.74	5.99	6.57	6.71	5.78	5.15	5.97	6.03
TC1300009608.hg.1	5.93	5.16	1.705	up	0.0115083	T098146	Transcript identified by MiTranscriptome	lncrna	chr13	-	T098146	99563279	99564851	9	NA	NA	T098146	miTranscriptome	Transcript identified by MiTranscriptome	chr13	6.31	5.67	6.31	5.45	5.45	5.33	4.88	4.97
TC1500007614.hg.1	6.85	6.08	1.705	up	0.0112277	MAP2K1	mitogen-activated protein kinase kinase 1	coding	chr15	+	NM_002755	66386817	66492312	10	15q22.1-q22.33	5604	NM_002755	RefSeq	Homo sapiens mitogen-activated protein kinase kinase 1 (MAP2K1), mRNA.	chr15	6.76	6.56	7.15	6.94	6.51	5.46	6.22	6.14
TC1200009030.hg.1	7.45	6.68	1.705	up	0.0109983	AC125603.1	RP11-497G19.2 (from geneSymbol)	lncRNA	chr12	+	ENST00000552718.1	116698336	116703130	10	NA	NA	ENST00000552718.1	lncRNAWiki	N/A	chr12	7.46	7.54	7.21	7.59	7.38	6.6	6.38	6.36
TC0800008371.hg.1	5.12	4.35	1.705	up	0.010924	SPAG1	sperm associated antigen 1	coding	chr8	+	NM_003114	100157906	100259278	10	8q22.2	6674	NM_003114	RefSeq	Homo sapiens sperm associated antigen 1 (SPAG1), transcript variant 1, mRNA.	chr8	5.35	5.35	5.17	4.59	4.47	4.66	3.84	4.42
TC0100018389.hg.1	8.54	7.77	1.705	up	0.0106367	CDK11A	cyclin-dependent kinase 11A	coding	chr1	-	NM_024011	1702730	1724352	10	1p36.33	728642	NM_024011	RefSeq	Homo sapiens cyclin-dependent kinase 11A (CDK11A), transcript variant 1, mRNA.	chr1	8.71	8.07	8.66	8.71	7.7	7.3	7.81	8.26
TC0100014042.hg.1	6.49	5.72	1.705	up	0.010064	T010209	Transcript identified by MiTranscriptome	lncrna	chr1	-	T010209	46152966	46153706	6	NA	NA	T010209	miTranscriptome	Transcript identified by MiTranscriptome	chr1	6.09	6.9	6.57	6.39	6.19	5.77	5.58	5.34
TC0100013598.hg.1	5.46	4.69	1.705	up	0.00995567	T007210	Transcript identified by MiTranscriptome	lncrna	chr1	-	T007210	32101130	32102707	6	NA	NA	T007210	miTranscriptome	Transcript identified by MiTranscriptome	chr1	5.93	4.89	5.79	5.25	4.86	4.56	4.6	4.73
TC1200008700.hg.1	7.97	7.2	1.705	up	0.00981413	AC089985.1	Y RNA [Source:RFAM;Acc:RF00019]	misc_RNA	chr12	+	ENST00000410647	104851824	104851918	10	NA	NA	ENST00000410647	ENSEMBL	Y RNA [Source:RFAM;Acc:RF00019]	chr12	8.27	7.44	8.14	8.03	6.89	7.1	7.67	7.13
TC0900010593.hg.1	5.16	4.39	1.705	up	0.00938602	AL354692.1	havana:known chromosome:GRCh38:9:84604111:84604425:-1 gene:ENSG00000228095 gene_biotype:processed_pseudogene transcript_biotype:processed_pseudogene	processed_pseudogene	chr9	-	ENST00000423044	84604111	84604429	10	NA	NA	ENST00000423044	ENSEMBL	havana:known chromosome:GRCh38:9:84604111:84604425:-1 gene:ENSG00000228095 gene_biotype:processed_pseudogene transcript_biotype:processed_pseudogene	chr9	4.82	5.22	5.67	4.92	3.98	4.58	4.63	4.38
TC0900010371.hg.1	12.47	11.7	1.705	up	0.00928131	feeveyby	Transcript Identified by AceView	other	chr9	-	feeveyby.aAug10-unspliced	70570306	70584568	10	NA	NA	feeveyby.aAug10-unspliced	Ace View	Transcript Identified by AceView	chr9	12.65	11.96	12.92	12.37	11.8	11.31	11.77	11.92
TC0300007310.hg.1	18.53	17.76	1.705	up	0.00707529	AC026318.1	AC026318.1 (from geneSymbol)	Precursor_microRNA	chr3	+	uc062jer.1	47769111	47769211	10	NA	NA	uc062jer.1	UCSC Genes	N/A	chr3	18.77	18.1	18.94	18.32	17.76	17.59	17.6	18.09
TC0200008021.hg.1	18.75	17.98	1.705	up	0.00657636	AC006461.1	AC006461.1 (from geneSymbol)	Precursor_microRNA	chr2	+	uc061knw.1	72170559	72170645	10	NA	NA	uc061knw.1	UCSC Genes	N/A	chr2	18.95	18.37	19.04	18.64	18.33	17.76	17.68	18.17
TC0600012698.hg.1	6.53	5.76	1.705	up	0.00635026	NONHSAT114189	Non-coding transcript identified by NONCODE	lncRNA	chr6	-	NONHSAT114189	104321719	104327601	10	NA	NA	NONHSAT114189	lncRNAWiki	Non-coding transcript identified by NONCODE	chr6	6.16	6.61	6.64	6.71	5.88	6.12	5.27	5.78
TC0500008526.hg.1	6.92	6.15	1.705	up	0.00585399	ENST00000507341.1	N/A	lncRNA	chr5	+	ENST00000507341.1	125368568	125369149	10	NA	NA	ENST00000507341.1	lncRNAWiki	N/A	chr5	6.92	6.63	6.76	7.38	6.5	6.13	5.82	6.16
TC0200007713.hg.1	10.59	9.82	1.705	up	0.00574438	flardubu	Transcript Identified by AceView	other	chr2	+	flardubu.aAug10-unspliced	61037991	61038732	6	NA	NA	flardubu.aAug10-unspliced	Ace View	Transcript Identified by AceView	chr2	11.18	10.25	10.52	10.4	9.87	9.94	9.66	9.8
TC0300007574.hg.1	5.12	4.35	1.705	up	0.00471209	T244010	Transcript identified by MiTranscriptome	lncrna	chr3	+	T244010	57292154	57300200	10	NA	NA	T244010	miTranscriptome	Transcript identified by MiTranscriptome	chr3	5.46	5.24	4.75	5.05	4.26	4.59	4.55	3.99
TC1000009256.hg.1	8.77	8	1.705	up	0.00442782	zorruby	Transcript Identified by AceView	other	chr10	+	zorruby.aAug10-unspliced	126162369	126162538	6	NA	NA	zorruby.aAug10-unspliced	Ace View	Transcript Identified by AceView	chr10	8.73	8.64	8.93	8.79	8.48	8.13	7.66	7.73
TC1100006885.hg.1	6.57	5.8	1.705	up	0.0041763	sherflerbu	Transcript Identified by AceView	other	chr11	+	sherflerbu.aAug10-unspliced	12487496	12489564	6	NA	NA	sherflerbu.aAug10-unspliced	Ace View	Transcript Identified by AceView	chr11	6.98	6.47	6.33	6.49	5.43	5.78	6	5.99
TC1300008817.hg.1	13.81	13.04	1.705	up	0.00416787	AL138963.1	Sequence 452593 from Patent EP1572962. (from mRNA JD471569)	Precursor_microRNA	chr13	-	uc058wtv.1	45300014	45300100	10	NA	NA	uc058wtv.1	UCSC Genes	N/A	chr13	13.82	13.53	14.19	13.72	13.33	12.75	12.83	13.23
TC1700009781.hg.1	6.15	5.38	1.705	up	0.00372855	ZNF18	zinc finger protein 18	coding	chr17	-	NM_001303281	11953889	11997510	10	17p11.2	7566	NM_001303281	RefSeq	Homo sapiens zinc finger protein 18 (ZNF18), transcript variant 2, mRNA.	chr17	6.16	6.04	6.47	5.94	5.28	5	5.52	5.71
TC0600012251.hg.1	6.18	5.41	1.705	up	0.00343896	T306281	Transcript identified by MiTranscriptome	lncrna	chr6	-	T306281	70560883	70562523	6	NA	NA	T306281	miTranscriptome	Transcript identified by MiTranscriptome	chr6	6.16	6.09	6.53	5.95	5.34	5.58	5.67	5.04
TC2200009227.hg.1	7.65	6.88	1.705	up	0.00248431	IGLV6-57	immunoglobulin lambda variable 6-57	IG_V_gene	chr22	+	OTTHUMT00000320861	22195713	22196460	10	22q11.2	28778	OTTHUMT00000320861	Havana transcript	immunoglobulin lambda variable 6-57[gene_biotype:IG_gene transcript_biotype:IG_gene]	chr22	7.66	7.63	7.88	7.44	7.07	6.73	6.56	7.17
TC0X00011107.hg.1	7.17	6.4	1.705	up	0.00248407	5S_rRNA	5S_rRNA (from geneSymbol)	rRNA	chrX	-	uc065bpp.1	151026295	151026406	10	NA	NA	uc065bpp.1	UCSC Genes	5S ribosomal RNA [Source:RFAM;Acc:RF00001]	chrX	6.99	7.47	7.01	7.21	6.3	6.46	6.13	6.72
TC0600011526.hg.1	5.89	5.12	1.705	up	0.00155163	T301829	Transcript identified by MiTranscriptome	lncrna	chr6	-	T301829	33205033	33206653	6	NA	NA	T301829	miTranscriptome	Transcript identified by MiTranscriptome	chr6	6.15	5.77	5.64	6.02	5.1	5.29	4.87	5.22
TC0600013300.hg.1	5.98	5.21	1.705	up	0.00110109	IFNGR1	interferon gamma receptor 1	coding	chr6	-	NM_000416	137197484	137219449	10	6q23.3	3459	NM_000416	RefSeq	Homo sapiens interferon gamma receptor 1 (IFNGR1), mRNA.	chr6	5.82	5.86	6.28	5.96	5.41	5.12	5.25	5.05
TC0200011146.hg.1	6.48	5.72	1.693	up	0.0496969	MROH2A	maestro heat-like repeat family member 2A	coding	chr2	+	NM_001287395	233775679	233833423	10	2q37.1	339766	NM_001287395	RefSeq	Homo sapiens maestro heat-like repeat family member 2A (MROH2A), mRNA.	chr2	6.05	6.38	6.89	6.6	5.83	4.84	5.72	6.49
TC0X00006534.hg.1	4.96	4.2	1.693	up	0.0477663	SNORA20	small nucleolar RNA, H/ACA box 20 (from HGNC SNORA20)	snoRNA	chrX	+	uc064xwp.1	5410122	5410251	10	NA	NA	uc064xwp.1	UCSC Genes	Small nucleolar RNA SNORA20 [Source:RFAM;Acc:RF00401]	chrX	4.49	5.31	5.34	4.71	4.28	4.08	3.46	4.98
TC1100007071.hg.1	9.51	8.75	1.693	up	0.0470302	RNA5SP338	RNA, 5S ribosomal pseudogene 338 (from HGNC RNA5SP338)	rRNA	chr11	+	uc057zwc.1	22688351	22688435	10	NA	NA	uc057zwc.1	UCSC Genes	5S ribosomal pseudogene 338 [Source:HGNC Symbol;Acc:HGNC:43238]	chr11	8.53	9.56	10.18	9.76	8.42	9.01	8.91	8.66
TC0500009040.hg.1	15.1	14.34	1.693	up	0.0463015	AC091948.1	Metazoan signal recognition particle RNA [Source:RFAM;Acc:RF00017]	misc_RNA	chr5	+	ENST00000612673	148389748	148390029	10	NA	NA	ENST00000612673	ENSEMBL	Metazoan signal recognition particle RNA [Source:RFAM;Acc:RF00017]	chr5	15.82	14.45	15.62	14.51	14.6	14.37	14.06	14.31
TC0700006741.hg.1	7.84	7.08	1.693	up	0.0425234	woysloybu	Transcript Identified by AceView	other	chr7	+	woysloybu.aAug10-unspliced	13009520	13010204	6	NA	NA	woysloybu.aAug10-unspliced	Ace View	Transcript Identified by AceView	chr7	8.35	7.11	8.56	7.33	6.95	7.09	7.16	7.11
TC0400010461.hg.1	6.11	5.35	1.693	up	0.0398029	geybabo	Transcript Identified by AceView	other	chr4	-	geybabo.aAug10-unspliced	39377362	39378036	6	NA	NA	geybabo.aAug10-unspliced	Ace View	Transcript Identified by AceView	chr4	5.42	6.52	5.91	6.57	5.48	5.51	4.7	5.72
TC1400007174.hg.1	6.05	5.29	1.693	up	0.0396369	AL139317.3	RP11-589M4.1 (from geneSymbol)	lncRNA	chr14	+	ENST00000555689.1	52776352	52777140	10	NA	NA	ENST00000555689.1	lncRNAWiki	N/A	chr14	5.99	5.67	6.77	5.79	5.1	5.54	4.68	5.86
TC0X00008923.hg.1	6.99	6.23	1.693	up	0.0388597	NONHSAT136088	Non-coding transcript identified by NONCODE	lncRNA	chrX	-	NONHSAT136088	2622988	2625347	10	NA	NA	NONHSAT136088	lncRNAWiki	Non-coding transcript identified by NONCODE	chrX	7.08	6.66	7.92	6.31	6.37	6.28	6.02	6.26
TC2100007662.hg.1	6.41	5.65	1.693	up	0.0383271	gorfoy	Transcript Identified by AceView	other	chr21	-	gorfoy.aAug10-unspliced	17565659	17567657	6	NA	NA	gorfoy.aAug10-unspliced	Ace View	Transcript Identified by AceView	chr21	5.72	6.69	6.71	6.53	6.41	5.43	5.18	5.58
TC0X00010570.hg.1	6.44	5.68	1.693	up	0.0355726	lnc-RP1-241P17.4.1-1:1	Transcript Originally Identified by LNCipedia, alternate transcript name: NONHSAT138260	lncRNA	chrX	-	lnc-RP1-241P17.4.1-1:1	115694525	115696458	10	NA	NA	lnc-RP1-241P17.4.1-1:1	lncRNAWiki	Transcript Originally Identified by LNCipedia, alternate transcript name: NONHSAT138260	chrX	6.7	6.57	6.46	6.03	5.63	6	4.84	6.27
TC0100012956.hg.1	18.67	17.91	1.693	up	0.03365	AL359771.1	AL359771.1 (from geneSymbol)	Precursor_microRNA	chr1	-	uc057cln.1	13623902	13624002	10	NA	NA	uc057cln.1	UCSC Genes	N/A	chr1	19.37	18.07	19.1	18.15	18.05	17.74	17.83	18.04
TC0300011664.hg.1	7.19	6.43	1.693	up	0.0334203	lnc-CADM2-7:1	Transcript Originally Identified by LNCipedia	lncRNA	chr3	-	lnc-CADM2-7:1	81971020	81977487	10	NA	NA	lnc-CADM2-7:1	lncRNAWiki	Transcript Originally Identified by LNCipedia	chr3	7.64	6.8	7.72	6.6	6.18	6.2	6.38	6.96
TC2000008155.hg.1	6.06	5.3	1.693	up	0.0333505	teysubu	Transcript Identified by AceView	other	chr20	-	teysubu.aAug10-unspliced	1345995	1346723	6	NA	NA	teysubu.aAug10-unspliced	Ace View	Transcript Identified by AceView	chr20	5.74	5.75	6.69	6.07	4.9	6.01	4.94	5.35
TC0200013906.hg.1	10.9	10.14	1.693	up	0.0319506	AC012442.1	Y RNA [Source:RFAM;Acc:RF00019]	misc_RNA	chr2	-	ENST00000384653	112579484	112579584	10	NA	NA	ENST00000384653	ENSEMBL	Y RNA [Source:RFAM;Acc:RF00019]	chr2	10.85	10.92	10.92	10.93	10.48	10.8	9.25	10.04
TC0300013436.hg.1	11.68	10.92	1.693	up	0.0306893	zeesnarby	Transcript Identified by AceView	other	chr3	-	zeesnarby.aAug10-unspliced	186243900	186244211	6	NA	NA	zeesnarby.aAug10-unspliced	Ace View	Transcript Identified by AceView	chr3	12.35	11.01	12.03	11.33	11.27	10.83	10.78	10.81
TC1500009502.hg.1	9.25	8.49	1.693	up	0.0292232	chersaw	Transcript Identified by AceView	other	chr15	-	chersaw.aAug10-unspliced	55456097	55457359	6	NA	NA	chersaw.aAug10-unspliced	Ace View	Transcript Identified by AceView	chr15	9.88	8.67	9.52	8.93	8.89	8.13	8.27	8.67
TC0300008379.hg.1	6.59	5.83	1.693	up	0.0273385	T248459	Transcript identified by MiTranscriptome	lncrna	chr3	+	T248459	113989079	114050320	10	NA	NA	T248459	miTranscriptome	Transcript identified by MiTranscriptome	chr3	6.18	6.32	7.52	6.35	5.67	5.96	5.69	5.99
TC0500008252.hg.1	6.26	5.5	1.693	up	0.0268531	T287009	Transcript identified by MiTranscriptome	lncrna	chr5	+	T287009	106120718	106166944	10	NA	NA	T287009	miTranscriptome	Transcript identified by MiTranscriptome	chr5	6.72	5.78	5.71	6.85	5.23	5.49	5.77	5.51
TC0100012602.hg.1	7.62	6.86	1.693	up	0.0253418	CEP104	centrosomal protein 104kDa	coding	chr1	-	NM_014704	3812081	3857233	10	1p36.32	9731	NM_014704	RefSeq	Homo sapiens centrosomal protein 104kDa (CEP104), mRNA.	chr1	7.39	7.47	7.71	7.93	7.05	7.08	6.01	7.31
TC0900011067.hg.1	5.92	5.16	1.693	up	0.0242832	OR13C2	olfactory receptor, family 13, subfamily C, member 2	coding	chr9	-	NM_001004481	104604643	104605670	10	9q31.1	392376	NM_001004481	RefSeq	Homo sapiens olfactory receptor, family 13, subfamily C, member 2 (OR13C2), mRNA.	chr9	5.64	6.03	6.46	5.57	5.48	4.46	5.26	5.43
TC0700008716.hg.1	6.48	5.72	1.693	up	0.0240412	T330679	Transcript identified by MiTranscriptome	lncrna	chr7	+	T330679	105787645	105800799	6	NA	NA	T330679	miTranscriptome	Transcript identified by MiTranscriptome	chr7	6.78	6.11	6.19	6.85	5.06	6.2	5.7	5.92
TC1800007928.hg.1	6.71	5.95	1.693	up	0.0224444	RN7SL39P	RNA, 7SL, cytoplasmic 39, pseudogene [Source:HGNC Symbol;Acc:HGNC:46055]	misc_RNA	chr18	-	ENST00000462264	3571215	3571511	10	NA	NA	ENST00000462264	ENSEMBL	RNA, 7SL, cytoplasmic 39, pseudogene [Source:HGNC Symbol;Acc:HGNC:46055]	chr18	6.46	6.5	7.4	6.49	5.89	6.43	5.45	6.02
TC0400012463.hg.1	4.96	4.2	1.693	up	0.0217827	gloswawby	Transcript Identified by AceView	other	chr4	-	gloswawby.aAug10-unspliced	174665248	174666930	6	NA	NA	gloswawby.aAug10-unspliced	Ace View	Transcript Identified by AceView	chr4	4.98	4.56	5.39	4.91	4.28	4.04	3.63	4.83
TC0800011821.hg.1	14.4	13.64	1.693	up	0.0215527	choskeybu	Transcript Identified by AceView	other	chr8	-	choskeybu.aAug10	130001575	130003111	6	NA	NA	choskeybu.aAug10	Ace View	Transcript Identified by AceView	chr8	15.07	13.97	14.48	14.07	13.8	13.25	13.55	13.98
TC0X00006964.hg.1	6.21	5.45	1.693	up	0.0215087	HYPM	huntingtin interacting protein M	coding	chrX	+	NM_012274	37990817	37991317	10	Xp21.1	25763	NM_012274	RefSeq	Homo sapiens huntingtin interacting protein M (HYPM), mRNA.	chrX	6.35	6.08	6.1	6.29	5.94	4.62	5.58	5.67
TC0100013267.hg.1	5.95	5.19	1.693	up	0.0206473	LUZP1	leucine zipper protein 1	coding	chr1	-	NM_001142546	23020147	23177808	10	1p36	7798	NM_001142546	RefSeq	Homo sapiens leucine zipper protein 1 (LUZP1), transcript variant 2, mRNA.	chr1	5.99	5.79	6.4	5.63	5.41	4.46	5.41	5.49
TC0700009059.hg.1	12.45	11.69	1.693	up	0.0171961	RNA5SP242	RNA, 5S ribosomal pseudogene 242 (from HGNC RNA5SP242)	rRNA	chr7	+	uc064hux.1	128697439	128697556	10	NA	NA	uc064hux.1	UCSC Genes	5S ribosomal pseudogene 242 [Source:HGNC Symbol;Acc:HGNC:43142]	chr7	11.97	12.94	12.07	12.81	11.61	11.65	12.05	11.46
TC0900006845.hg.1	6.19	5.43	1.693	up	0.0153691	NONHSAT130475	Non-coding transcript identified by NONCODE	lncRNA	chr9	+	NONHSAT130475	23732984	23733182	6	NA	NA	NONHSAT130475	NONCODE	Non-coding transcript identified by NONCODE	chr9	6.24	5.57	6.79	6.14	5.24	5.64	5.28	5.57
TC0X00009946.hg.1	8.23	7.47	1.693	up	0.0145751	CYCSP43	cytochrome c, somatic pseudogene 43 [gene_biotype:processed_pseudogene transcript_biotype:processed_pseudogene]	processed_pseudogene	chrX	-	ENST00000438233	69485343	69485652	10	NA	NA	ENST00000438233	ENSEMBL	cytochrome c, somatic pseudogene 43 [gene_biotype:processed_pseudogene transcript_biotype:processed_pseudogene]	chrX	8.11	8.18	8.62	8.02	8.07	7.5	6.92	7.38
TC0900010056.hg.1	6.67	5.91	1.693	up	0.0137379	ANKRD18A	ankyrin repeat domain 18A	coding	chr9	-	NM_147195	38540567	38620660	10	9p13.1	253650	NM_147195	RefSeq	Homo sapiens ankyrin repeat domain 18A (ANKRD18A), mRNA.	chr9	6.58	6.94	6.6	6.58	6.18	5.16	6.15	6.16
TC0400008585.hg.1	8.96	8.2	1.693	up	0.013648	AC025741.1	RP11-501E14.1 (from geneSymbol)	lncRNA	chr4	+	ENST00000505556.1	120639090	120650796	10	NA	NA	ENST00000505556.1	lncRNAWiki	N/A	chr4	8.84	8.76	9.65	8.58	8.03	7.95	8.39	8.41
TC1500010853.hg.1	6.56	5.8	1.693	up	0.0135047	FSIP1	fibrous sheath interacting protein 1	coding	chr15	-	NM_152597	39600031	39782838	10	15q14	161835	NM_152597	RefSeq	Homo sapiens fibrous sheath interacting protein 1 (FSIP1), mRNA.	chr15	6.44	6.43	6.86	6.5	6.41	5.29	5.93	5.57
TC0400009470.hg.1	6.62	5.86	1.693	up	0.0134022	lnc-TRAPPC11-1:1	Transcript Originally Identified by LNCipedia, alternate transcript name: NONHSAT099501	lncRNA	chr4	+	lnc-TRAPPC11-1:1	183765910	183767300	10	NA	NA	lnc-TRAPPC11-1:1	lncRNAWiki	Transcript Originally Identified by LNCipedia, alternate transcript name: NONHSAT099501	chr4	6.77	6.37	7.26	6.08	5.88	5.93	5.94	5.7
TC1300007161.hg.1	6.86	6.1	1.693	up	0.0132555	CDADC1	cytidine and dCMP deaminase domain containing 1	coding	chr13	+	NM_001193478	49247911	49293486	10	13q14.2	81602	NM_001193478	RefSeq	Homo sapiens cytidine and dCMP deaminase domain containing 1 (CDADC1), transcript variant 2, mRNA.	chr13	6.83	7.13	6.98	6.49	6.37	5.44	6.16	6.41
TC0600007227.hg.1	17.02	16.26	1.693	up	0.0128795	AL590084.1	Sequence 463578 from Patent EP1572962. (from mRNA JD482554)	Precursor_microRNA	chr6	+	uc063mfc.1	25203253	25203340	10	NA	NA	uc063mfc.1	UCSC Genes	N/A	chr6	17.39	16.49	17.4	16.79	16.56	16.07	16.02	16.38
TC1300008215.hg.1	6.13	5.37	1.693	up	0.012176	ANKRD26P3	ankyrin repeat domain 26 pseudogene 3	pseudo	chr13	-	NR_027248	19262155	19345006	10	13q12.11	100101938	NR_027248	RefSeq	Homo sapiens ankyrin repeat domain 26 pseudogene 3 (ANKRD26P3), non-coding RNA.	chr13	6.06	6.22	6.24	6	4.64	5.5	5.63	5.72
TC0300008384.hg.1	6.26	5.5	1.693	up	0.0106042	lnc-TIGIT-3:1	Homo sapiens cDNA FLJ35583 fis, clone SPLEN2006701. (from mRNA AK092902)	lncRNA	chr3	+	lnc-TIGIT-3:1	114214313	114236204	10	NA	NA	lnc-TIGIT-3:1	lncRNAWiki	N/A	chr3	6.03	6.9	5.86	6.25	5.45	5.74	5.31	5.52
TC0200007664.hg.1	6.4	5.64	1.693	up	0.0105643	VRK2	vaccinia related kinase 2	coding	chr2	+	NM_001130480	57907651	58159920	10	2p16.1	7444	NM_001130480	RefSeq	Homo sapiens vaccinia related kinase 2 (VRK2), transcript variant 2, mRNA.	chr2	6.04	6.52	6.33	6.71	5.58	5.25	5.54	6.2
TC0400009733.hg.1	7.41	6.65	1.693	up	0.0105115	NONHSAT094707	Non-coding transcript identified by NONCODE	lncRNA	chr4	-	NONHSAT094707	1390311	1391818	10	NA	NA	NONHSAT094707	lncRNAWiki	Non-coding transcript identified by NONCODE	chr4	7.8	6.98	7.36	7.48	7.1	6.51	6.72	6.27
TC1400009270.hg.1	16.49	15.73	1.693	up	0.0101421	KTN1-AS1	Non-coding transcript identified by NONCODE	lncRNA	chr14	-	KTN1-AS1	55998214	55998589	10	NA	NA	KTN1-AS1	lncRNAWiki	Non-coding transcript identified by NONCODE	chr14	17.02	15.97	16.52	16.46	15.94	15.54	15.51	15.93
TC0200014024.hg.1	6.96	6.2	1.693	up	0.010018	C1QL2	complement component 1, q subcomponent-like 2	coding	chr2	-	NM_182528	119156243	119158895	10	2q14.2	165257	NM_182528	RefSeq	Homo sapiens complement component 1, q subcomponent-like 2 (C1QL2), mRNA.	chr2	6.95	7.01	7.14	6.74	6.12	5.69	6.16	6.81
TC0900010960.hg.1	6.62	5.86	1.693	up	0.00987606	T363589	Transcript identified by MiTranscriptome	lncrna	chr9	-	T363589	97974166	97979203	6	NA	NA	T363589	miTranscriptome	Transcript identified by MiTranscriptome	chr9	6.9	6.57	6.41	6.6	6.26	5.26	5.8	6.11
TC1000010345.hg.1	6.04	5.28	1.693	up	0.00981647	T040076	Transcript identified by MiTranscriptome	lncrna	chr10	-	T040076	36796335	36827408	6	NA	NA	T040076	miTranscriptome	Transcript identified by MiTranscriptome	chr10	6.42	5.87	6.2	5.66	5.26	5.26	5.72	4.89
TC0200007766.hg.1	7.03	6.27	1.693	up	0.00941096	AC007098.2	havana:known chromosome:GRCh38:2:62939916:62940282:1 gene:ENSG00000237162 gene_biotype:processed_pseudogene transcript_biotype:processed_pseudogene	processed_pseudogene	chr2	+	ENST00000420122	62939916	62940282	10	NA	NA	ENST00000420122	ENSEMBL	havana:known chromosome:GRCh38:2:62939916:62940282:1 gene:ENSG00000237162 gene_biotype:processed_pseudogene transcript_biotype:processed_pseudogene	chr2	6.83	7.52	6.86	6.92	5.89	6.33	6.73	6.11
TC0100010377.hg.1	5.1	4.34	1.693	up	0.00898234	MIR556	microRNA 556	Precursor_microRNA	chr1	+	NR_030283	162342530	162342640	10	1q23.3	693141	NR_030283	RefSeq	Homo sapiens microRNA 556 (MIR556), microRNA.	chr1	5.04	5.09	5.54	4.72	4.62	3.87	4.51	4.35
TC0X00008673.hg.1	7.36	6.6	1.693	up	0.00837361	RPL7L1P11	ribosomal protein L7-like 1 pseudogene 11 [gene_biotype:processed_pseudogene transcript_biotype:processed_pseudogene]	processed_pseudogene	chrX	+	ENST00000446092	148464708	148465428	10	NA	NA	ENST00000446092	ENSEMBL	ribosomal protein L7-like 1 pseudogene 11 [gene_biotype:processed_pseudogene transcript_biotype:processed_pseudogene]	chrX	7.29	7.48	7.2	7.48	7.07	6.73	6.01	6.6
TC1300007740.hg.1	6.81	6.05	1.693	up	0.00635416	NONHSAT034747	Non-coding transcript identified by NONCODE	lncRNA	chr13	+	NONHSAT034747	95007380	95015679	10	NA	NA	NONHSAT034747	lncRNAWiki	Non-coding transcript identified by NONCODE	chr13	6.83	6.35	7.37	6.71	6.15	6.11	6.02	5.92
TC2000008657.hg.1	8.65	7.89	1.693	up	0.00614503	RNA5SP478	RNA, 5S ribosomal pseudogene 478 (from HGNC RNA5SP478)	rRNA	chr20	-	uc061vuz.1	23160857	23160971	10	NA	NA	uc061vuz.1	UCSC Genes	5S ribosomal pseudogene 478 [Source:HGNC Symbol;Acc:HGNC:43378]	chr20	8.38	8.74	8.71	8.78	7.71	7.65	7.72	8.47
TC1000007889.hg.1	8.09	7.33	1.693	up	0.00583336	SUPV3L1	SUV3-like helicase	coding	chr10	+	NM_001301683	69180204	69209099	10	10q22.1	6832	NM_001301683	RefSeq	Homo sapiens SUV3-like helicase (SUPV3L1), transcript variant 2, mRNA.	chr10	8.15	7.8	8.38	8.04	7.5	7.45	7.56	6.82
TC1500008620.hg.1	6.56	5.8	1.693	up	0.00517386	GOLGA6L6	golgin A6 family-like 6	coding	chr15	-	NM_001145004	20531856	20541800	10	15q11.2	727832	NM_001145004	RefSeq	Homo sapiens golgin A6 family-like 6 (GOLGA6L6), mRNA.	chr15	6.64	6.54	6.29	6.77	6.14	5.34	5.69	6.01
TC0500010796.hg.1	8.02	7.26	1.693	up	0.00480822	RNA5SP184	RNA, 5S ribosomal pseudogene 184 (from HGNC RNA5SP184)	rRNA	chr5	-	uc063dsq.1	56146739	56146846	10	NA	NA	uc063dsq.1	UCSC Genes	5S ribosomal pseudogene 184 [Source:HGNC Symbol;Acc:HGNC:43084]	chr5	7.52	8.04	8.4	8.11	7.29	7.29	7.41	7.06
TC1900008495.hg.1	9.65	8.89	1.693	up	0.00460353	NONHSAT067118	Non-coding transcript identified by NONCODE	lncRNA	chr19	+	NONHSAT067118	48869989	48871249	10	NA	NA	NONHSAT067118	lncRNAWiki	Non-coding transcript identified by NONCODE	chr19	10.17	9.25	9.61	9.58	8.86	8.95	8.77	8.99
TC0Y00006735.hg.1	6.37	5.61	1.693	up	0.00412057	T383865	Transcript identified by MiTranscriptome	lncrna	chrY	+	T383865	20872621	20896834	6	NA	NA	T383865	miTranscriptome	Transcript identified by MiTranscriptome	chrY	6.49	6.23	6.69	6.07	5.48	5.98	5.37	5.61
TC0400007801.hg.1	6.71	5.95	1.693	up	0.00337005	gleyswerbu	Transcript Identified by AceView	other	chr4	+	gleyswerbu.aAug10-unspliced	71393897	71394383	6	NA	NA	gleyswerbu.aAug10-unspliced	Ace View	Transcript Identified by AceView	chr4	6.68	6.72	6.88	6.55	5.92	6.02	5.52	6.33
TC1200007168.hg.1	5.73	4.97	1.693	up	0.00295409	steenu	Transcript Identified by AceView	other	chr12	+	steenu.aAug10-unspliced	27978841	27979297	6	NA	NA	steenu.aAug10-unspliced	Ace View	Transcript Identified by AceView	chr12	5.62	5.97	6	5.35	5.13	4.9	5.08	4.79
TC1100007317.hg.1	5.55	4.79	1.693	up	0.0028058	T057287	Transcript identified by MiTranscriptome	lncrna	chr11	+	T057287	37816331	37817631	6	NA	NA	T057287	miTranscriptome	Transcript identified by MiTranscriptome	chr11	5.7	5.41	5.82	5.27	4.47	4.81	4.87	5.01
TC0400008246.hg.1	5.96	5.2	1.693	up	0.00128244	LOC101929353	uncharacterized LOC101929353	ncRNA	chr4	+	NR_125924	100190033	100215505	10	4q24	101929353	NR_125924	RefSeq	Homo sapiens uncharacterized LOC101929353 (LOC101929353), long non-coding RNA.	chr4	5.8	5.95	5.92	6.16	5.33	5.43	4.96	5.08
TC0800010058.hg.1	6.15	5.39	1.693	up	0.000614867	RNA5SP261	RNA, 5S ribosomal pseudogene 261 (from HGNC RNA5SP261)	rRNA	chr8	-	uc064lui.1	31598099	31598204	10	NA	NA	uc064lui.1	UCSC Genes	5S ribosomal pseudogene 261 [Source:HGNC Symbol;Acc:HGNC:43161]	chr8	5.99	6.12	6.32	6.15	5.34	5.32	5.59	5.32
TC0800011186.hg.1	7.52	6.77	1.682	up	0.0486361	AP003117.2	KB-1958F4.2 (from geneSymbol)	lncRNA	chr8	-	ENST00000606010.1	97132835	97133379	10	NA	NA	ENST00000606010.1	lncRNAWiki	N/A	chr8	8.13	6.85	7.99	7.12	6.94	6.49	7.26	6.39
TC0400008024.hg.1	5.61	4.86	1.682	up	0.0467046	shygu	Transcript Identified by AceView	other	chr4	+	shygu.aAug10	84955400	84956720	6	NA	NA	shygu.aAug10	Ace View	Transcript Identified by AceView	chr4	5.03	5.59	6.46	5.34	4.54	4.53	5.05	5.33
TC0X00010965.hg.1	7.04	6.29	1.682	up	0.0459921	byley	Transcript Identified by AceView	other	chrX	-	byley.aAug10-unspliced	139716051	139716749	6	NA	NA	byley.aAug10-unspliced	Ace View	Transcript Identified by AceView	chrX	7.12	7.68	7.03	6.34	5.91	5.89	6.49	6.89
TC0400011253.hg.1	6.94	6.19	1.682	up	0.0451878	KLHL8	kelch-like family member 8	coding	chr4	-	NM_001292003	87160103	87240314	10	4q22.1	57563	NM_001292003	RefSeq	Homo sapiens kelch-like family member 8 (KLHL8), transcript variant 1, mRNA.	chr4	6.41	6.86	7.33	7.15	7.03	5.83	5.68	6.23
TC1700012330.hg.1	6.37	5.62	1.682	up	0.0451835	lnc-OR3A1-1:1	olfactory receptor, family 3, subfamily A, member 2	coding	chr17	-	lnc-OR3A1-1:1	3277890	3278974	10	17p13.3	4995	lnc-OR3A1-1:1	RefSeq	Homo sapiens olfactory receptor, family 3, subfamily A, member 2 (OR3A2), mRNA.	chr17	6.3	6.28	6.64	6.27	6.03	4.65	5.56	6.25
TC0100009890.hg.1	9.66	8.91	1.682	up	0.0423703	jawkarbo	Transcript Identified by AceView	other	chr1	+	jawkarbo.aAug10-unspliced	150100011	150101241	6	NA	NA	jawkarbo.aAug10-unspliced	Ace View	Transcript Identified by AceView	chr1	9.18	9.04	10.39	10.02	8.95	8.83	8.58	9.28
TC0300009967.hg.1	18.54	17.79	1.682	up	0.0420355	RN7SL73P	RNA, 7SL, cytoplasmic 73, pseudogene [Source:HGNC Symbol;Acc:HGNC:46089]	misc_RNA	chr3	+	ENST00000585239	195553792	195554043	10	NA	NA	ENST00000585239	ENSEMBL	RNA, 7SL, cytoplasmic 73, pseudogene [Source:HGNC Symbol;Acc:HGNC:46089]	chr3	18.84	17.91	19.23	18.18	17.89	17.24	18.1	17.94
TC0500011221.hg.1	7.37	6.62	1.682	up	0.0413853	AC024568.1	AC024568.1 (from geneSymbol)	Precursor_microRNA	chr5	-	uc063eut.1	78056624	78056746	10	NA	NA	uc063eut.1	UCSC Genes	N/A	chr5	7.75	6.7	8.11	6.92	6.67	6.37	6.91	6.55
TC0500008953.hg.1	8.03	7.28	1.682	up	0.0401195	snoskoyby.bAug10-unspliced	Transcript Identified by AceView	other	chr5	+	snoskoyby.bAug10-unspliced	143051900	143052468	6	NA	NA	snoskoyby.bAug10-unspliced	Ace View	Transcript Identified by AceView	chr5	8.87	7.23	7.89	8.12	7.41	7.38	7	7.33
TC0300006474.hg.1	6.82	6.07	1.682	up	0.0386243	T237041	Transcript identified by MiTranscriptome	lncrna	chr3	+	T237041	4359570	4361192	6	NA	NA	T237041	miTranscriptome	Transcript identified by MiTranscriptome	chr3	7.65	6.91	6.43	6.28	6.11	6.39	6.15	5.64
TC0600012348.hg.1	5.53	4.78	1.682	up	0.0379005	sporroby	Transcript Identified by AceView	other	chr6	-	sporroby.aAug10-unspliced	77508113	77510001	6	NA	NA	sporroby.aAug10-unspliced	Ace View	Transcript Identified by AceView	chr6	6.22	5.1	5.8	4.98	5.18	4.82	4.81	4.31
TC0600013835.hg.1	6.67	5.92	1.682	up	0.036884	T314965	Transcript identified by MiTranscriptome	lncrna	chr6	-	T314965	164005634	164052059	10	NA	NA	T314965	miTranscriptome	Transcript identified by MiTranscriptome	chr6	7.04	5.8	7.06	6.79	5.69	5.77	5.76	6.45
TC0200013182.hg.1	5.65	4.9	1.682	up	0.0350564	AC010975.1	havana:known chromosome:GRCh38:2:79547151:79548128:-1 gene:ENSG00000277171 gene_biotype:unprocessed_pseudogene transcript_biotype:unprocessed_pseudogene	unprocessed_pseudogene	chr2	-	ENST00000618727	79547151	79548128	10	NA	NA	ENST00000618727	ENSEMBL	havana:known chromosome:GRCh38:2:79547151:79548128:-1 gene:ENSG00000277171 gene_biotype:unprocessed_pseudogene transcript_biotype:unprocessed_pseudogene	chr2	5.74	5.17	6.56	5.12	4.89	4.82	4.84	5.04
TC0200016105.hg.1	16.34	15.59	1.682	up	0.0322473	AC005538.1	AC005538.1 (from geneSymbol)	Precursor_microRNA	chr2	-	uc061twt.1	234012157	234012265	10	NA	NA	uc061twt.1	UCSC Genes	N/A	chr2	16.86	15.61	16.9	15.97	15.49	15.61	15.56	15.71
TC0200010236.hg.1	6.03	5.28	1.682	up	0.0311349	GULP1	GULP, engulfment adaptor PTB domain containing 1	coding	chr2	+	NM_001252668	188291669	188595931	10	2q32.3-q33	51454	NM_001252668	RefSeq	Homo sapiens GULP, engulfment adaptor PTB domain containing 1 (GULP1), transcript variant 2, mRNA.	chr2	6.4	5.4	6.41	5.91	5.77	4.73	5.18	5.45
TC0500012154.hg.1	18.71	17.96	1.682	up	0.0308837	NONHSAT103997	Non-coding transcript identified by NONCODE	lncRNA	chr5	-	NONHSAT103997	137980461	137980558	6	NA	NA	NONHSAT103997	NONCODE	Non-coding transcript identified by NONCODE	chr5	19.15	18.14	19.29	18.26	18.08	17.57	18.05	18.15
TC1200011663.hg.1	9.18	8.43	1.682	up	0.0305287	RNA5SP366	RNA, 5S ribosomal pseudogene 366 [gene_biotype:rRNA transcript_biotype:rRNA]	rRNA	chr12	-	ENST00000365454	99083783	99083905	10	NA	NA	ENST00000365454	ENSEMBL	RNA, 5S ribosomal pseudogene 366 [gene_biotype:rRNA transcript_biotype:rRNA]	chr12	8.99	8.57	9.82	9.34	8.91	7.98	8.37	8.45
TC0100017613.hg.1	7.55	6.8	1.682	up	0.0302472	TRIM17	tripartite motif containing 17	coding	chr1	-	NM_001024940	228407935	228416882	10	1q42	51127	NM_001024940	RefSeq	Homo sapiens tripartite motif containing 17 (TRIM17), transcript variant 2, mRNA.	chr1	7.55	7.21	7.99	7.44	7.07	6.04	6.78	7.32
TC0500010141.hg.1	6.63	5.88	1.682	up	0.0296382	NONHSAT100521	Non-coding transcript identified by NONCODE	lncRNA	chr5	-	NONHSAT100521	12887988	12902064	10	NA	NA	NONHSAT100521	lncRNAWiki	Non-coding transcript identified by NONCODE	chr5	6.77	5.95	7.18	6.61	5.97	6.01	5.33	6.22
TC0500009751.hg.1	9.75	9	1.682	up	0.0293289	BTNL9	butyrophilin-like 9	coding	chr5	+	NM_001308245	181040225	181061523	10	5q35.3	153579	NM_001308245	RefSeq	Homo sapiens butyrophilin-like 9 (BTNL9), transcript variant 2, mRNA.	chr5	9.94	9.63	9.59	9.83	9.57	8.3	8.65	9.47
TC0100008200.hg.1	11.2	10.45	1.682	up	0.029011	T010590	Transcript identified by MiTranscriptome	lncrna	chr1	+	T010590	47558819	47586747	10	NA	NA	T010590	miTranscriptome	Transcript identified by MiTranscriptome	chr1	11.72	10.73	11.57	10.77	10.6	10.37	9.98	10.85
TC0X00011241.hg.1	8.22	7.47	1.682	up	0.0287901	NR_039991_2	Homo sapiens TMLHE antisense RNA 1 (TMLHE-AS1), long non-coding RNA.	lncRNA	chrX	-	NR_039991_2	155334858	155374174	10	NA	NA	NR_039991_2	RefSeq	Homo sapiens TMLHE antisense RNA 1 (TMLHE-AS1), long non-coding RNA.	chrX	8.64	7.72	8.16	8.37	7.81	6.86	7.23	7.97
TC2000009103.hg.1	6.86	6.11	1.682	up	0.028338	kitera	Transcript Identified by AceView	other	chr20	-	kitera.aAug10	39703802	40245185	10	NA	NA	kitera.aAug10	Ace View	Transcript Identified by AceView	chr20	6.8	7.14	7.35	6.15	6.12	6.31	6.41	5.6
TC0900012207.hg.1	8.46	7.71	1.682	up	0.0282227	CLCN3P1	chloride channel, voltage-sensitive 3 pseudogene 1 [gene_biotype:transcribed_unprocessed_pseudogene transcript_biotype:transcribed_unprocessed_pseudogene]	transcribed_unprocessed_pseudogene	chr9	-	ENST00000423965	15034161	15065985	10	NA	NA	ENST00000423965	ENSEMBL	chloride channel, voltage-sensitive 3 pseudogene 1 [gene_biotype:transcribed_unprocessed_pseudogene transcript_biotype:transcribed_unprocessed_pseudogene]	chr9	8.31	8.28	9.01	8.25	7.32	8.11	7.21	8.21
TC0700006833.hg.1	18.91	18.16	1.682	up	0.0274254	NONHSAT211734.1	Non-coding transcript identified by NONCODE	lncRNA	chr7	+	NONHSAT211734.1	19633069	19633250	6	NA	NA	NONHSAT211734.1	NONCODE	Non-coding transcript identified by NONCODE	chr7	18.97	18.32	19.65	18.7	18.3	17.71	18.36	18.25
TC1000011854.hg.1	6.46	5.71	1.682	up	0.0273448	T048740	Transcript identified by MiTranscriptome	lncrna	chr10	-	T048740	112761993	112766772	6	NA	NA	T048740	miTranscriptome	Transcript identified by MiTranscriptome	chr10	6.88	6.94	5.94	6.1	5.47	5.74	5.4	6.22
TC0100015017.hg.1	10.02	9.27	1.682	up	0.0273325	RPL7	ribosomal protein L7	coding	chr1	-	BC006095	96678808	96679640	10	8q21.11	6129	BC006095	GenBank	Homo sapiens ribosomal protein L7, mRNA (cDNA clone MGC:12719 IMAGE:2821364), complete cds.	chr1	10.31	9.46	10.15	10.17	9.84	8.97	9.53	8.73
TC1400006861.hg.1	9.4	8.65	1.682	up	0.0245968	woswor	Transcript Identified by AceView	other	chr14	+	woswor.aAug10-unspliced	33345783	33346227	6	NA	NA	woswor.aAug10-unspliced	Ace View	Transcript Identified by AceView	chr14	9.5	9.29	10.12	8.68	8.56	8.82	8.5	8.71
TSUnmapped00000081.hg.1	7.7	6.95	1.682	up	0.0236392	TGM4	transglutaminase 4	coding	NA	NA	ENST00000626379	NA	NA	10	3p22-p21.33	7047	ENST00000626379	ENSEMBL	transglutaminase 4 [gene_biotype:protein_coding transcript_biotype:processed_transcript]	NA	7.52	7.65	7.91	7.7	7.38	6.53	6.38	7.51
TC0100015889.hg.1	4.99	4.24	1.682	up	0.0230658	bleyler	Transcript Identified by AceView	other	chr1	-	bleyler.aAug10-unspliced	153883262	153884222	6	NA	NA	bleyler.aAug10-unspliced	Ace View	Transcript Identified by AceView	chr1	4.98	4.73	5.32	4.94	3.8	3.76	4.88	4.52
TC0X00009114.hg.1	5.96	5.21	1.682	up	0.0220455	chrX_14814281_14815420	circRNA transcript identified by Guo, et al. on chrX from 14814281-14815420 on Hg19	Circle RNA	chrX	-	chrX_14814281_14815420	14796159	14797298	6	NA	NA	chrX_14814281_14815420	Guo	circRNA transcript identified by Guo, et al. on chrX from 14814281-14815420 on Hg19	chrX	6.12	5.77	6.07	5.9	5.21	4.4	5.69	5.54
TC0X00009844.hg.1	5.92	5.17	1.682	up	0.021606	sheebor	Transcript Identified by AceView	other	chrX	-	sheebor.aAug10-unspliced	57207076	57207551	6	NA	NA	sheebor.aAug10-unspliced	Ace View	Transcript Identified by AceView	chrX	6.23	5.31	6.15	5.98	5.68	4.68	5.15	5.18
TC0700006678.hg.1	11.83	11.08	1.682	up	0.0209031	marchabu	Transcript Identified by AceView	other	chr7	+	marchabu.aAug10	7900645	7902254	6	NA	NA	marchabu.aAug10	Ace View	Transcript Identified by AceView	chr7	11.75	11.51	11.96	12.11	11.33	11.14	10.32	11.52
TC1200008443.hg.1	11.04	10.29	1.682	up	0.0201625	T084076	Transcript identified by MiTranscriptome	lncrna	chr12	+	T084076	92929525	92931064	6	NA	NA	T084076	miTranscriptome	Transcript identified by MiTranscriptome	chr12	10.96	10.59	11.69	10.93	10.51	10.53	9.78	10.34
TC1200008704.hg.1	7.07	6.32	1.682	up	0.0194263	T085567	Transcript identified by MiTranscriptome	lncrna	chr12	+	T085567	105055070	105060503	6	NA	NA	T085567	miTranscriptome	Transcript identified by MiTranscriptome	chr12	7.28	7.24	7.38	6.37	6.77	6.3	6.21	5.99
TC0200008750.hg.1	6.29	5.54	1.682	up	0.019277	T196167	Transcript identified by MiTranscriptome: lncrna	lncrna	chr2	+	T196167	106084963	106093275	7	NA	NA	T196167	miTranscriptome	Transcript identified by MiTranscriptome: lncrna	chr2	5.53	6.26	6.79	6.59	5.59	5.67	5.34	5.57
TC0500006772.hg.1	7.15	6.4	1.682	up	0.0182502	NONHSAT100496	Non-coding transcript identified by NONCODE	lncRNA	chr5	+	NONHSAT100496	11177211	11177382	6	NA	NA	NONHSAT100496	NONCODE	Non-coding transcript identified by NONCODE	chr5	6.96	7.08	6.89	7.66	6.54	6.28	6.91	5.88
TSUnmapped00000232.hg.1	5.37	4.62	1.682	up	0.017862	ZKSCAN7	zinc finger with KRAB and SCAN domains 7	coding	NA	NA	ENST00000627589	NA	NA	10	3p21.32	55888	ENST00000627589	ENSEMBL	zinc finger with KRAB and SCAN domains 7 [gene_biotype:protein_coding transcript_biotype:protein_coding]	NA	5.72	5.5	4.91	5.36	4.53	4.04	4.84	5.07
TC1300006590.hg.1	6.17	5.42	1.682	up	0.0177401	lnc-SGCG-5:1	Transcript Originally Identified by LNCipedia, alternate transcript name: NONHSAT032470	lncRNA	chr13	+	lnc-SGCG-5:1	23505262	23505671	10	NA	NA	lnc-SGCG-5:1	lncRNAWiki	Transcript Originally Identified by LNCipedia, alternate transcript name: NONHSAT032470	chr13	5.93	6.04	6.93	5.77	5.55	5.48	5.13	5.52
TC0200014433.hg.1	8.14	7.39	1.682	up	0.0174777	T200094	Transcript identified by MiTranscriptome	lncrna	chr2	-	T200094	137808677	137811107	6	NA	NA	T200094	miTranscriptome	Transcript identified by MiTranscriptome	chr2	8.61	8.3	7.79	7.86	7.63	7.81	7.18	6.95
TC0X00011043.hg.1	8.14	7.39	1.682	up	0.0174425	MIR513B	NA	Precursor_microRNA	chrX	-	NR_031708	147199044	147199127	10	Xq27.3	100313822	NR_031708	RefSeq	Homo sapiens microRNA 513b (MIR513B), microRNA.	chrX	8.21	8.14	8.35	7.88	7.36	6.93	8.13	7.15
TC0800007537.hg.1	12.09	11.34	1.682	up	0.017221	keefoyby	Transcript Identified by AceView	other	chr8	+	keefoyby.aAug10-unspliced	47490214	47491024	6	NA	NA	keefoyby.aAug10-unspliced	Ace View	Transcript Identified by AceView	chr8	12.34	11.73	12.6	11.7	11.65	11.59	11.13	10.97
TC0400011474.hg.1	8.38	7.63	1.682	up	0.0164789	wykluby	Transcript Identified by AceView	other	chr4	-	wykluby.aAug10-unspliced	102984774	102985321	6	NA	NA	wykluby.aAug10-unspliced	Ace View	Transcript Identified by AceView	chr4	8.97	8.24	7.88	8.41	7.56	7.71	7.98	7.27
TC1900008097.hg.1	8.22	7.47	1.682	up	0.0154596	NONHSAT066368	Non-coding transcript identified by NONCODE	lncRNA	chr19	+	NONHSAT066368	40289223	40289566	10	NA	NA	NONHSAT066368	lncRNAWiki	Non-coding transcript identified by NONCODE	chr19	8.38	8.54	8.37	7.61	7.8	7.73	7.12	7.24
TC0800011904.hg.1	8.57	7.82	1.682	up	0.0147644	T352111	Transcript identified by MiTranscriptome	lncrna	chr8	-	T352111	134067044	134070800	10	NA	NA	T352111	miTranscriptome	Transcript identified by MiTranscriptome	chr8	8.3	8.52	8.7	8.75	8.4	8.03	7.32	7.52
TC0200014843.hg.1	8.13	7.38	1.682	up	0.0147011	RNU6-766P	RNA, U6 small nuclear 766, pseudogene (from HGNC RNU6-766P)	snRNA	chr2	-	uc061pge.1	168606390	168606496	10	NA	NA	uc061pge.1	UCSC Genes	RNA, U6 small nuclear 766, pseudogene [Source:HGNC Symbol;Acc:HGNC:47729]	chr2	7.68	8.48	8.4	7.95	7.73	7.12	7.01	7.66
TC0700010759.hg.1	6.7	5.95	1.682	up	0.0141623	wortorbo	Transcript Identified by AceView	other	chr7	-	wortorbo.aAug10-unspliced	36760719	36761210	6	NA	NA	wortorbo.aAug10-unspliced	Ace View	Transcript Identified by AceView	chr7	6.94	6.71	6.82	6.34	6.15	5.89	5.35	6.42
TC0300011082.hg.1	16.34	15.59	1.682	up	0.0139994	AC139451.1	Sequence 325138 from Patent EP1572962. (from mRNA JD344114)	Precursor_microRNA	chr3	-	uc062jxv.1	49818954	49819053	10	NA	NA	uc062jxv.1	UCSC Genes	N/A	chr3	16.66	15.86	16.79	16.06	15.68	15.21	15.67	15.81
TC1600010386.hg.1	8.37	7.62	1.682	up	0.0129338	T132818	Transcript identified by MiTranscriptome	lncrna	chr16	-	T132818	55320508	55323711	6	NA	NA	T132818	miTranscriptome	Transcript identified by MiTranscriptome	chr16	8.44	8.87	7.91	8.27	8.06	7.36	7.66	7.42
TC0100013731.hg.1	17.84	17.09	1.682	up	0.0126781	AC117945.1	Sequence 427979 from Patent EP1572962. (from mRNA JD446955)	Precursor_microRNA	chr1	-	uc057evy.1	36909316	36909416	10	NA	NA	uc057evy.1	UCSC Genes	N/A	chr1	18.17	17.3	18.35	17.54	17.19	17.05	17.05	17.09
TC0700009595.hg.1	11.62	10.87	1.682	up	0.0126109	RNY4	RNA, Ro-associated Y4	ncRNA	chr7	+	NR_004393	148963315	148963410	10	7q36	6086	NR_004393	RefSeq	Homo sapiens RNA, Ro-associated Y4 (RNY4), Y RNA.	chr7	11.75	11.56	11.94	11.24	10.67	11.12	11.3	10.4
TC1300006690.hg.1	7.68	6.93	1.682	up	0.0123225	POLR1D	polymerase (RNA) I polypeptide D	coding	chr13	+	NM_001206559	27620742	27667422	10	13q12.2	51082	NM_001206559	RefSeq	Homo sapiens polymerase (RNA) I polypeptide D, 16kDa (POLR1D), transcript variant 3, mRNA.	chr13	7.9	7.43	7.78	7.61	7.37	6.46	6.62	7.28
TC1700010075.hg.1	7.17	6.42	1.682	up	0.0119914	T143980	Transcript identified by MiTranscriptome	lncrna	chr17	-	T143980	20960143	20963739	6	NA	NA	T143980	miTranscriptome	Transcript identified by MiTranscriptome	chr17	7.17	7.42	6.95	7.12	6.07	6.02	6.57	7
TC0100010804.hg.1	18.41	17.66	1.682	up	0.0115625	AL358354.1	Sequence 316020 from Patent EP1572962. (from mRNA JD334996)	Precursor_microRNA	chr1	+	uc057nrv.1	180545832	180545931	10	NA	NA	uc057nrv.1	UCSC Genes	N/A	chr1	18.9	17.85	18.66	18.23	17.67	17.39	17.74	17.82
TC2000008819.hg.1	6.97	6.22	1.682	up	0.0114381	slawvor	Transcript Identified by AceView	other	chr20	-	slawvor.aAug10-unspliced	31697891	31700952	6	NA	NA	slawvor.aAug10-unspliced	Ace View	Transcript Identified by AceView	chr20	6.97	7.08	7.22	6.6	6.31	5.7	6.7	6.18
TC0500012938.hg.1	7	6.25	1.682	up	0.0110794	CLTB	clathrin, light chain B	coding	chr5	-	NM_001834	176392455	176416569	10	5q35	1212	NM_001834	RefSeq	Homo sapiens clathrin, light chain B (CLTB), transcript variant 1, mRNA.	chr5	7.26	6.64	7.38	6.7	6.63	6.28	5.88	6.2
TC2000008094.hg.1	7.21	6.46	1.682	up	0.010075	ABHD16B	abhydrolase domain containing 16B	coding	chr20	+	NM_080622	63861213	63863306	10	20q13.33	140701	NM_080622	RefSeq	Homo sapiens abhydrolase domain containing 16B (ABHD16B), mRNA.	chr20	7.14	6.98	7.29	7.45	6.93	6.66	6.34	5.91
TC2000006579.hg.1	8.52	7.77	1.682	up	0.00978801	lnc-PRND-1:1	Transcript Originally Identified by LNCipedia, alternate transcript name: NONHSAT078285	lncRNA	chr20	+	lnc-PRND-1:1	4762619	4764375	10	NA	NA	lnc-PRND-1:1	lncRNAWiki	Transcript Originally Identified by LNCipedia, alternate transcript name: NONHSAT078285	chr20	8.62	8.27	8.37	8.8	8.3	7.77	7.32	7.69
TC1700009734.hg.1	6.59	5.84	1.682	up	0.00915643	flarskoy	Transcript Identified by AceView	other	chr17	-	flarskoy.aAug10-unspliced	10066988	10067387	6	NA	NA	flarskoy.aAug10-unspliced	Ace View	Transcript Identified by AceView	chr17	6.31	7.1	6.4	6.57	5.64	6.12	5.53	6.09
TC0X00009569.hg.1	6.81	6.06	1.682	up	0.00794935	ZNF41	zinc finger protein 41	coding	chrX	-	NM_007130	47445879	47482946	10	Xp11.23	7592	NM_007130	RefSeq	Homo sapiens zinc finger protein 41 (ZNF41), transcript variant 1, mRNA.	chrX	6.59	6.57	6.87	7.2	6.43	5.61	6.09	6.1
TC2000007733.hg.1	18.73	17.98	1.682	up	0.0073592	AL138807.1	AL138807.1 (from geneSymbol)	Precursor_microRNA	chr20	+	uc061xtj.1	51717854	51717962	10	NA	NA	uc061xtj.1	UCSC Genes	N/A	chr20	19.16	18.2	18.99	18.59	18.09	17.85	17.88	18.08
TC1200012405.hg.1	7.37	6.62	1.682	up	0.0073178	T089329	Transcript identified by MiTranscriptome	lncrna	chr12	-	T089329	128147386	128155312	10	NA	NA	T089329	miTranscriptome	Transcript identified by MiTranscriptome	chr12	7.29	7.51	7.46	7.21	6.22	6.39	7.14	6.75
TC1000009983.hg.1	5.93	5.18	1.682	up	0.00684696	NEBL	nebulette	coding	chr10	-	NM_001173484	20779973	21174187	10	10p12	10529	NM_001173484	RefSeq	Homo sapiens nebulette (NEBL), transcript variant 3, mRNA.	chr10	5.91	5.8	6.4	5.6	5.29	4.79	5.31	5.33
TC2100007824.hg.1	6.09	5.34	1.682	up	0.00668605	T224600	Transcript identified by MiTranscriptome	lncrna	chr21	-	T224600	27107545	27122271	10	NA	NA	T224600	miTranscriptome	Transcript identified by MiTranscriptome	chr21	5.92	5.77	6.21	6.47	4.96	5.67	5.25	5.46
TC0X00011059.hg.1	7.5	6.75	1.682	up	0.00639167	chrX_146432295_146451816	circRNA transcript identified by Guo, et al. on chrX from 146432295-146451816 on Hg19	Circle RNA	chrX	-	chrX_146432295_146451816	147350777	147757934	10	NA	NA	chrX_146432295_146451816	Guo	circRNA transcript identified by Guo, et al. on chrX from 146432295-146451816 on Hg19	chrX	7.36	7.73	7.8	7.1	6.92	6.38	6.77	6.94
TC0100006483.hg.1	6.37	5.62	1.682	up	0.00631755	ISG15	ISG15 ubiquitin-like modifier	coding	chr1	+	NM_005101	1001138	1014541	10	1p36.33	9636	NM_005101	RefSeq	Homo sapiens ISG15 ubiquitin-like modifier (ISG15), mRNA.	chr1	6.31	6.46	6.2	6.52	5.9	5.19	5.4	6.01
TC0X00009895.hg.1	8.05	7.3	1.682	up	0.00449664	pertoy	Transcript Identified by AceView	other	chrX	-	pertoy.aAug10-unspliced	65501250	65503004	6	NA	NA	pertoy.aAug10-unspliced	Ace View	Transcript Identified by AceView	chrX	8.43	7.85	8.26	7.66	7.46	7.32	7.13	7.3
TC0300007013.hg.1	9.07	8.32	1.682	up	0.00330628	ARPP21	cAMP-regulated phosphoprotein 21kDa	coding	chr3	+	NM_001025068	35638945	35794496	10	3p22.3	10777	NM_001025068	RefSeq	Homo sapiens cAMP-regulated phosphoprotein, 21kDa (ARPP21), transcript variant 3, mRNA.	chr3	8.69	9.38	9.11	9.12	8.51	8.18	8.1	8.49
TC0X00009422.hg.1	6.53	5.78	1.682	up	0.00307624	T373301	Transcript identified by MiTranscriptome	lncrna	chrX	-	T373301	39808852	39809551	6	NA	NA	T373301	miTranscriptome	Transcript identified by MiTranscriptome	chrX	6.48	6.7	6.21	6.74	5.88	5.56	6.08	5.58
TC1500009089.hg.1	7.19	6.44	1.682	up	0.00213478	PLCB2	phospholipase C, beta 2	coding	chr15	-	NM_001284297	40278176	40307973	10	15q15	5330	NM_001284297	RefSeq	Homo sapiens phospholipase C, beta 2 (PLCB2), transcript variant 2, mRNA.	chr15	7.22	7.01	7.47	7.06	6.41	6.13	6.55	6.66
TC0500012663.hg.1	5.83	5.08	1.682	up	0.00123169	SLU7	SLU7 homolog, splicing factor	coding	chr5	-	NM_006425	160401641	160421711	10	5q33.3	10569	NM_006425	RefSeq	Homo sapiens SLU7 homolog, splicing factor (SLU7), mRNA.	chr5	6.01	5.84	5.93	5.55	5.13	4.88	5.26	5.05
TC2000008687.hg.1	5.45	4.7	1.682	up	0.000417251	T215325	Transcript identified by MiTranscriptome	tucp	chr20	-	T215325	23889321	23892283	6	NA	NA	T215325	miTranscriptome	Transcript identified by MiTranscriptome	chr20	5.5	5.47	5.37	5.45	4.68	4.52	4.8	4.8
TC0X00008987.hg.1	6.89	6.15	1.67	up	0.0492399	foytoy.eAug10-unspliced	Transcript Identified by AceView	other	chrX	-	foytoy.eAug10-unspliced	5727300	5727547	6	NA	NA	foytoy.eAug10-unspliced	Ace View	Transcript Identified by AceView	chrX	6.73	7.43	6.42	6.97	6.48	5.35	6.05	6.72
TC0600010523.hg.1	9.52	8.78	1.67	up	0.0491302	NONHSAT106723.2	Non-coding transcript identified by NONCODE	lncRNA	chr6	-	NONHSAT106723.2	2701282	2701370	6	NA	NA	NONHSAT106723.2	NONCODE	Non-coding transcript identified by NONCODE	chr6	9.66	8.92	10.4	9.09	9.2	8.69	8.44	8.78
TC1700011137.hg.1	7.04	6.3	1.67	up	0.0484281	persler	Transcript Identified by AceView	other	chr17	-	persler.aAug10-unspliced	51262441	51262806	6	NA	NA	persler.aAug10-unspliced	Ace View	Transcript Identified by AceView	chr17	7.45	7.28	7.13	6.3	6.32	5.54	6.59	6.74
TC0X00007959.hg.1	5.62	4.88	1.67	up	0.0483638	T377822	Transcript identified by MiTranscriptome	lncrna	chrX	+	T377822	101759265	101765869	6	NA	NA	T377822	miTranscriptome	Transcript identified by MiTranscriptome	chrX	5.17	6.06	5.37	5.86	4.75	5	4.17	5.61
TC0600006821.hg.1	6.63	5.89	1.67	up	0.0453554	NONHSAT107535	Non-coding transcript identified by NONCODE	lncRNA	chr6	+	NONHSAT107535	6046443	6046544	6	NA	NA	NONHSAT107535	NONCODE	Non-coding transcript identified by NONCODE	chr6	6.62	6.39	6.78	6.75	4.89	6.38	6.36	5.95
TC1500008960.hg.1	8.28	7.54	1.67	up	0.0433404	FMN1.qAug10-unspliced	Transcript Identified by AceView, Entrez Gene ID(s) 342184	other	chr15	-	FMN1.qAug10-unspliced	33180338	33180592	6	NA	NA	FMN1.qAug10-unspliced	Ace View	Transcript Identified by AceView, Entrez Gene ID(s) 342184	chr15	7.57	8.98	8.46	8.1	7.65	6.95	7.73	7.81
TC1100009078.hg.1	7.88	7.14	1.67	up	0.0417949	TTC12	tetratricopeptide repeat domain 12	coding	chr11	+	NM_017868	113314529	113383544	10	11q23.2	54970	NM_017868	RefSeq	Homo sapiens tetratricopeptide repeat domain 12 (TTC12), mRNA.	chr11	7.77	8.15	7.9	7.7	7.01	6.36	7.99	7.21
TC0200015577.hg.1	13.4	12.66	1.67	up	0.0404151	NONHSAT076634	Non-coding transcript identified by NONCODE	lncRNA	chr2	-	NONHSAT076634	208233444	208233505	6	NA	NA	NONHSAT076634	NONCODE	Non-coding transcript identified by NONCODE	chr2	13.7	12.73	14.09	13.07	12.79	12.29	12.54	13.03
TC2000009883.hg.1	6.88	6.14	1.67	up	0.0384342	NR_109859	Homo sapiens uncharacterized LOC101929125 (LOC101929125), long non-coding RNA.	lncRNA	chr20	+	NR_109859	3808357	3812434	10	NA	NA	NR_109859	RefSeq	Homo sapiens uncharacterized LOC101929125 (LOC101929125), long non-coding RNA.	chr20	7.02	6.49	6.96	7.04	6.49	6.49	5.19	6.38
TC2200006997.hg.1	11.77	11.03	1.67	up	0.0373549	jyfo	Transcript Identified by AceView	other	chr22	+	jyfo.aAug10-unspliced	28312154	28312828	6	NA	NA	jyfo.aAug10-unspliced	Ace View	Transcript Identified by AceView	chr22	11.99	11.68	11.72	11.69	11.79	10.34	10.62	11.36
TC0X00009824.hg.1	5.51	4.77	1.67	up	0.0361958	UQCRBP1	ubiquinol-cytochrome c reductase binding protein pseudogene 1	pseudo	chrX	-	NR_002308	56736788	56737584	10	Xp11.21	442454	NR_002308	RefSeq	Homo sapiens ubiquinol-cytochrome c reductase binding protein pseudogene 1 (UQCRBP1), non-coding RNA.	chrX	6.15	5.45	4.99	5.44	5.17	4.92	4.1	4.9
TC0X00010973.hg.1	7.75	7.01	1.67	up	0.0357967	FO393408.1	havana:known chromosome:GRCh38:X:140216035:140216804:-1 gene:ENSG00000231110 gene_biotype:lincRNA transcript_biotype:lincRNA	lincRNA	chrX	-	ENST00000458577	140216035	140216804	10	NA	NA	ENST00000458577	ENSEMBL	havana:known chromosome:GRCh38:X:140216035:140216804:-1 gene:ENSG00000231110 gene_biotype:lincRNA transcript_biotype:lincRNA	chrX	7.68	7.55	8.17	7.59	7.07	7.29	6.15	7.53
TC0600011818.hg.1	8.79	8.05	1.67	up	0.0345422	hsa_circ_0092341	Zhang2013 ALT_ACCEPTOR, ALT_DONOR, coding, INTERNAL, intronic best transcript NM_001164446	Circle RNA	chr6	-	hsa_circ_0092341	42104259	42104458	6	NA	NA	hsa_circ_0092341	circbase	Zhang2013 ALT_ACCEPTOR, ALT_DONOR, coding, INTERNAL, intronic best transcript NM_001164446	chr6	9.46	7.98	8.95	8.75	8.22	7.7	8.13	8.15
TC0300008639.hg.1	7.42	6.68	1.67	up	0.0345031	AF186996.1	havana:known chromosome:GRCh38:3:125756086:125756462:1 gene:ENSG00000239432 gene_biotype:processed_pseudogene transcript_biotype:processed_pseudogene	processed_pseudogene	chr3	+	ENST00000467186	125756086	125756462	10	NA	NA	ENST00000467186	ENSEMBL	havana:known chromosome:GRCh38:3:125756086:125756462:1 gene:ENSG00000239432 gene_biotype:processed_pseudogene transcript_biotype:processed_pseudogene	chr3	7.58	7.17	7.93	7	6.86	7.2	5.97	6.68
TC1100011667.hg.1	11.62	10.88	1.67	up	0.034467	falaby	Transcript Identified by AceView	other	chr11	-	falaby.aAug10-unspliced	75871304	75871977	6	NA	NA	falaby.aAug10-unspliced	Ace View	Transcript Identified by AceView	chr11	12.23	11.12	11.82	11.29	11.13	11.13	10.24	11
TC0100014267.hg.1	7.86	7.12	1.67	up	0.0335282	AC099796.2	AC099796.2 (from geneSymbol)	Precursor_microRNA	chr1	-	uc057gur.1	54481504	54481566	10	NA	NA	uc057gur.1	UCSC Genes	N/A	chr1	7.51	8.05	7.91	7.98	7.36	7.22	6.24	7.66
TC0500010118.hg.1	9.76	9.02	1.67	up	0.0329281	barwarby	Transcript Identified by AceView	other	chr5	-	barwarby.aAug10-unspliced	11030924	11033356	6	NA	NA	barwarby.aAug10-unspliced	Ace View	Transcript Identified by AceView	chr5	10.55	9.84	9.52	9.12	8.77	8.92	9.29	9.12
TC1200006438.hg.1	9.1	8.36	1.67	up	0.0328655	IQSEC3	IQ motif and Sec7 domain 3	coding	chr12	+	NM_001170738	66765	178460	10	12p13.33	440073	NM_001170738	RefSeq	Homo sapiens IQ motif and Sec7 domain 3 (IQSEC3), transcript variant 1, mRNA.	chr12	8.85	9.03	9.39	9.12	8.8	7.51	8.3	8.82
TC0200010764.hg.1	8.29	7.55	1.67	up	0.0302679	NONHSAT076852	Non-coding transcript identified by NONCODE	lncRNA	chr2	+	NONHSAT076852	217091369	217104536	10	NA	NA	NONHSAT076852	lncRNAWiki	Non-coding transcript identified by NONCODE	chr2	8.42	7.93	8.07	8.73	7.72	7.91	6.78	7.8
TC0400010237.hg.1	5.17	4.43	1.67	up	0.0275953	lnc-PPARGC1A-2:1	Transcript Originally Identified by LNCipedia, alternate transcript name: NONHSAT095778	lncRNA	chr4	-	lnc-PPARGC1A-2:1	23370393	23393172	8	NA	NA	lnc-PPARGC1A-2:1	lncRNAWiki	Transcript Originally Identified by LNCipedia, alternate transcript name: NONHSAT095778	chr4	4.68	5.17	6.03	4.82	4.62	4.44	4.43	4.23
TC0200008171.hg.1	5.42	4.68	1.67	up	0.027274	rykeebu	Transcript Identified by AceView	other	chr2	+	rykeebu.aAug10-unspliced	79593425	79597465	6	NA	NA	rykeebu.aAug10-unspliced	Ace View	Transcript Identified by AceView	chr2	5.95	4.9	5.69	5.14	5	4.19	4.97	4.57
TC1400006648.hg.1	7.27	6.53	1.67	up	0.0271017	TRAJ2	T cell receptor alpha joining 2 (non-functional)	TR_J_gene	chr14	+	OTTHUMT00000410996	22544071	22544136	10	14q11	28753	OTTHUMT00000410996	Havana transcript	T cell receptor alpha joining 2 (non-functional)[gene_biotype:TR_gene transcript_biotype:TR_gene]	chr14	7.22	7.3	7.88	6.69	6.8	6.29	6.91	6.13
TC0500009690.hg.1	7.94	7.2	1.67	up	0.0270548	RUFY1	RUN and FYVE domain containing 1	coding	chr5	+	NM_001040451	179550558	179610026	10	5q35.3	80230	NM_001040451	RefSeq	Homo sapiens RUN and FYVE domain containing 1 (RUFY1), transcript variant 2, mRNA.	chr5	7.79	8.27	7.67	8.03	6.8	6.89	7.08	8.02
TC0100010667.hg.1	8.61	7.87	1.67	up	0.0266864	sterlybu	Transcript Identified by AceView	other	chr1	+	sterlybu.aAug10-unspliced	173967224	173967718	6	NA	NA	sterlybu.aAug10-unspliced	Ace View	Transcript Identified by AceView	chr1	8.39	8.08	8.79	9.18	8.44	7.7	7.76	7.58
TC1200007877.hg.1	6.79	6.05	1.67	up	0.0263623	flerkaby	Transcript Identified by AceView	other	chr12	+	flerkaby.aAug10-unspliced	57425439	57426004	6	NA	NA	flerkaby.aAug10-unspliced	Ace View	Transcript Identified by AceView	chr12	7.24	6.36	7.2	6.34	5.76	6.51	6.1	5.84
TC0600009341.hg.1	6.64	5.9	1.67	up	0.0262189	bawjer	Transcript Identified by AceView	other	chr6	+	bawjer.aAug10	123519417	123563405	10	NA	NA	bawjer.aAug10	Ace View	Transcript Identified by AceView	chr6	6.72	6.3	7.03	6.5	5.69	6.62	5.4	5.9
TC1700008283.hg.1	6.47	5.73	1.67	up	0.0257368	UTP18	UTP18 small subunit (SSU) processome component	coding	chr17	+	NM_016001	51260528	51297936	10	17q21.33	51096	NM_016001	RefSeq	Homo sapiens UTP18 small subunit (SSU) processome component (UTP18), mRNA.	chr17	6.48	6.25	6.68	6.47	5.22	5.55	6.57	5.58
TC1400009709.hg.1	6.02	5.28	1.67	up	0.0250611	MLH3	mutL homolog 3	coding	chr14	-	NM_001040108	75013764	75051532	10	14q24.3	27030	NM_001040108	RefSeq	Homo sapiens mutL homolog 3 (MLH3), transcript variant 1, mRNA.	chr14	5.95	6.06	5.9	6.17	5.23	4.7	5.1	6.1
TC0300009415.hg.1	5.06	4.32	1.67	up	0.0245685	LRRC77P	RP11-298O21.2 (from geneSymbol)	lncRNA	chr3	+	ENST00000475324.1	167866635	167883382	10	NA	NA	ENST00000475324.1	lncRNAWiki	N/A	chr3	5.28	5.73	4.56	4.67	4.39	4.27	4.61	4
TC0100011416.hg.1	7.54	6.8	1.67	up	0.0238019	floyreebu	Transcript Identified by AceView	other	chr1	+	floyreebu.aAug10-unspliced	207592306	207592895	6	NA	NA	floyreebu.aAug10-unspliced	Ace View	Transcript Identified by AceView	chr1	7.45	7.42	7.26	8.05	7.01	7.39	6.33	6.47
TC0X00010399.hg.1	6.58	5.84	1.67	up	0.0220484	BEX1	brain expressed X-linked 1	coding	chrX	-	NM_018476	103062651	103064240	10	Xq22.1|Xq22	55859	NM_018476	RefSeq	Homo sapiens brain expressed, X-linked 1 (BEX1), mRNA.	chrX	7.15	6.24	6.42	6.51	5.83	5.26	6.08	6.21
TC1700010041.hg.1	6.6	5.86	1.67	up	0.0217329	AKAP10	A kinase (PRKA) anchor protein 10	coding	chr17	-	NM_007202	19904302	19978343	10	17p11.1	11216	NM_007202	RefSeq	Homo sapiens A kinase (PRKA) anchor protein 10 (AKAP10), mRNA.	chr17	6.07	6.6	6.37	7.35	5.75	5.71	5.88	6.11
TC1700008249.hg.1	17.15	16.41	1.67	up	0.0216023	AC015909.1	Sequence 382848 from Patent EP1572962. (from mRNA JD401824)	Precursor_microRNA	chr17	+	uc060hgu.1	50325345	50325442	10	NA	NA	uc060hgu.1	UCSC Genes	N/A	chr17	17.68	16.63	17.55	16.73	16.27	16.21	16.52	16.63
TC0500007838.hg.1	9.71	8.97	1.67	up	0.0212177	RNU6ATAC36P	RNA, U6atac small nuclear 36, pseudogene (from HGNC RNU6ATAC36P)	snRNA	chr5	+	uc063esg.1	76948791	76948870	10	NA	NA	uc063esg.1	UCSC Genes	RNA, U6atac small nuclear 36, pseudogene [Source:HGNC Symbol;Acc:HGNC:46935]	chr5	9.63	10.03	10.23	8.97	8.76	9.07	9.1	8.97
TC1400007456.hg.1	18.92	18.18	1.67	up	0.0209032	AL139022.1	Sequence 82586 from Patent EP1572962. (from mRNA JD101562)	Precursor_microRNA	chr14	+	uc059clp.1	65014715	65014814	10	NA	NA	uc059clp.1	UCSC Genes	N/A	chr14	19.59	18.49	19.05	18.55	18.14	17.83	18.25	18.48
TC1500009941.hg.1	7.38	6.64	1.67	up	0.0201549	T118989	Transcript identified by MiTranscriptome	lncrna	chr15	-	T118989	71536048	71539887	6	NA	NA	T118989	miTranscriptome	Transcript identified by MiTranscriptome	chr15	7.88	7.09	7.69	6.86	6.42	6.84	6.35	6.95
TC0400008227.hg.1	8.15	7.41	1.67	up	0.0190813	FAM177A1P1	family with sequence similarity 177, member A1 pseudogene 1 [gene_biotype:processed_pseudogene transcript_biotype:processed_pseudogene]	processed_pseudogene	chr4	+	ENST00000503598	98955982	98956767	10	NA	NA	ENST00000503598	ENSEMBL	family with sequence similarity 177, member A1 pseudogene 1 [gene_biotype:processed_pseudogene transcript_biotype:processed_pseudogene]	chr4	8.13	8.35	8.34	7.79	7.57	7.76	6.68	7.64
TC1000010194.hg.1	4.99	4.25	1.67	up	0.0182589	T039237	Transcript identified by MiTranscriptome	lncrna	chr10	-	T039237	30180067	30192254	6	NA	NA	T039237	miTranscriptome	Transcript identified by MiTranscriptome	chr10	4.77	4.91	5.5	4.79	4.74	3.98	3.78	4.48
TC0700009555.hg.1	7.59	6.85	1.67	up	0.0172211	T335105	Transcript identified by MiTranscriptome	lncrna	chr7	+	T335105	145915410	145918286	6	NA	NA	T335105	miTranscriptome	Transcript identified by MiTranscriptome	chr7	7.12	8.23	7.72	7.28	7.06	6.98	6.57	6.78
TC0600010819.hg.1	5.71	4.97	1.67	up	0.015896	nyblor	Transcript Identified by AceView	other	chr6	-	nyblor.aAug10-unspliced	11391749	11406432	10	NA	NA	nyblor.aAug10-unspliced	Ace View	Transcript Identified by AceView	chr6	5.89	5.94	5.71	5.31	4.88	4.6	5.62	4.8
TC1600007120.hg.1	16.19	15.45	1.67	up	0.0154705	AC134300.1	AC134300.1 (from geneSymbol)	Precursor_microRNA	chr16	+	uc059rpi.1	19890501	19890597	10	NA	NA	uc059rpi.1	UCSC Genes	N/A	chr16	16.67	15.74	16.37	15.99	15.65	14.95	15.51	15.68
TC0700006530.hg.1	8.06	7.32	1.67	up	0.0154431	T317396	Transcript identified by MiTranscriptome	lncrna	chr7	+	T317396	1757440	1763249	10	NA	NA	T317396	miTranscriptome	Transcript identified by MiTranscriptome	chr7	7.91	7.69	8.55	8.08	7.35	7.61	6.77	7.54
TC0800008110.hg.1	7.27	6.53	1.67	up	0.0133945	T347029	Transcript identified by MiTranscriptome	lncrna	chr8	+	T347029	83978031	83978244	6	NA	NA	T347029	miTranscriptome	Transcript identified by MiTranscriptome	chr8	7.62	7	6.86	7.58	6.54	6.63	6.09	6.85
TC0100017261.hg.1	5.58	4.84	1.67	up	0.0128403	SPATA45	spermatogenesis associated 45	coding	chr1	-	NM_001024601	212830141	212847649	10	1q32.3	149643	NM_001024601	RefSeq	Homo sapiens spermatogenesis associated 45 (SPATA45), mRNA.	chr1	5.63	4.94	6.06	5.68	5.02	4.94	4.79	4.6
TC0600006896.hg.1	6.4	5.66	1.67	up	0.0123736	lnc-BMP6-10:1	Non-coding transcript identified by NONCODE	lncRNA	chr6	+	lnc-BMP6-10:1	8992576	8993709	10	NA	NA	lnc-BMP6-10:1	lncRNAWiki	Non-coding transcript identified by NONCODE	chr6	6.54	6.25	5.87	6.95	5.55	5.72	5.47	5.91
TC1700008716.hg.1	7.38	6.64	1.67	up	0.011472	AC134407.2	N/A	TEC	chr17	+	ENST00000625089	67955314	67957291	10	NA	NA	ENST00000625089	ENSEMBL	N/A	chr17	7.46	6.77	7.92	7.39	6.78	6.51	6.71	6.57
TC1700010266.hg.1	8.2	7.46	1.67	up	0.0102947	RNY4P13	RNA, Ro-associated Y4 pseudogene 13	pseudo	chr17	-	OTTHUMT00000448959	30059052	30059147	10	17q11.2	100379296	OTTHUMT00000448959	Havana transcript	RNA, Ro-associated Y4 pseudogene 13[gene_biotype:unprocessed_pseudogene transcript_biotype:unprocessed_pseudogene]	chr17	8.35	7.93	8.68	7.84	7.4	7.62	7.13	7.71
TC1100007691.hg.1	6.13	5.39	1.67	up	0.0100117	NONHSAT021454	Non-coding transcript identified by NONCODE	lncRNA	chr11	+	NONHSAT021454	57746876	57747024	6	NA	NA	NONHSAT021454	NONCODE	Non-coding transcript identified by NONCODE	chr11	6.73	6.09	5.77	5.92	5.29	5.35	5.67	5.27
TC0200009122.hg.1	11.48	10.74	1.67	up	0.00945675	ververbo	Transcript Identified by AceView	other	chr2	+	ververbo.aAug10	121495048	121495912	6	NA	NA	ververbo.aAug10	Ace View	Transcript Identified by AceView	chr2	11.7	11.15	11.95	11.13	10.95	10.44	10.7	10.86
TC0900011184.hg.1	8.29	7.55	1.67	up	0.00905344	sawswy	Transcript Identified by AceView	other	chr9	-	sawswy.aAug10-unspliced	110478691	110479328	6	NA	NA	sawswy.aAug10-unspliced	Ace View	Transcript Identified by AceView	chr9	8.26	8.19	8.83	7.87	7.74	7.24	7.55	7.66
TC1500006896.hg.1	7.18	6.44	1.67	up	0.00905118	SPRED1	sprouty-related, EVH1 domain containing 1	coding	chr15	+	NM_152594	38252326	38357249	10	15q14	161742	NM_152594	RefSeq	Homo sapiens sprouty-related, EVH1 domain containing 1 (SPRED1), mRNA.	chr15	7.15	6.75	7.77	7.06	6.41	6.41	6.26	6.67
TC0200008616.hg.1	15.41	14.67	1.67	up	0.00887967	NONHSAT072779	Non-coding transcript identified by NONCODE	lncRNA	chr2	+	NONHSAT072779	100556050	100556320	10	NA	NA	NONHSAT072779	lncRNAWiki	Non-coding transcript identified by NONCODE	chr2	15.68	15.05	15.77	15.14	14.84	14.38	14.53	14.94
TC0900010027.hg.1	7.54	6.8	1.67	up	0.00784798	T358236	Transcript identified by MiTranscriptome	lncrna	chr9	-	T358236	37616392	37619033	6	NA	NA	T358236	miTranscriptome	Transcript identified by MiTranscriptome	chr9	7.26	7.18	7.72	8.01	6.74	6.62	7.07	6.79
TC0700012479.hg.1	6.58	5.84	1.67	up	0.00743484	POT1	protection of telomeres 1	coding	chr7	-	NM_001042594	124822386	124929983	10	7q31.33	25913	NM_001042594	RefSeq	Homo sapiens protection of telomeres 1 (POT1), transcript variant 4, mRNA.	chr7	6.69	6.42	6.69	6.5	5.63	5.36	6.22	6.13
TC0200009700.hg.1	5.54	4.8	1.67	up	0.00655868	GALNT13	polypeptide N-acetylgalactosaminyltransferase 13	coding	chr2	+	NM_001301627	153871898	154453977	10	2q24.1	114805	NM_001301627	RefSeq	Homo sapiens polypeptide N-acetylgalactosaminyltransferase 13 (GALNT13), transcript variant 2, mRNA.	chr2	6.06	5.25	5.56	5.31	4.52	4.97	4.78	4.93
TC1200009779.hg.1	7.74	7	1.67	up	0.00494973	syblabu	Transcript Identified by AceView	other	chr12	-	syblabu.aAug10-unspliced	7139744	7140336	6	NA	NA	syblabu.aAug10-unspliced	Ace View	Transcript Identified by AceView	chr12	7.97	7.49	8	7.5	6.74	6.89	7	7.36
TC0800012176.hg.1	6.56	5.82	1.67	up	0.00460373	PLEC	plectin	coding	chr8	-	NM_000445	143915147	143976745	10	8q24	5339	NM_000445	RefSeq	Homo sapiens plectin (PLEC), transcript variant 1, mRNA.	chr8	6.36	6.46	6.79	6.63	6.15	5.47	5.61	6.04
TC0400009050.hg.1	6.98	6.24	1.67	up	0.00441632	snuplarby	Transcript Identified by AceView	other	chr4	+	snuplarby.aAug10-unspliced	153788009	153788784	6	NA	NA	snuplarby.aAug10-unspliced	Ace View	Transcript Identified by AceView	chr4	6.82	6.85	7.2	7.04	6.5	6.36	6.34	5.77
TC2000006887.hg.1	7.61	6.87	1.67	up	0.00346229	NONHSAT078908	Non-coding transcript identified by NONCODE	lncRNA	chr20	+	NONHSAT078908	20885858	20888142	10	NA	NA	NONHSAT078908	lncRNAWiki	Non-coding transcript identified by NONCODE	chr20	7.51	7.41	7.95	7.56	6.91	7.21	6.68	6.67
TC1100010643.hg.1	8.87	8.13	1.67	up	0.00334371	hsa_circ_0000293	Memczak2013 ALT_ACCEPTOR, ALT_DONOR, coding, INTERNAL, intronic best transcript NM_001076787	Circle RNA	chr11	-	hsa_circ_0000293	44948467	44948585	6	NA	NA	hsa_circ_0000293	circbase	Memczak2013 ALT_ACCEPTOR, ALT_DONOR, coding, INTERNAL, intronic best transcript NM_001076787	chr11	8.8	9.06	8.91	8.69	8.1	7.8	8.12	8.52
TC0X00007685.hg.1	7.85	7.11	1.67	up	0.00290497	T376565	Transcript identified by MiTranscriptome	lncrna	chrX	+	T376565	76141843	76146612	6	NA	NA	T376565	miTranscriptome	Transcript identified by MiTranscriptome	chrX	8.07	7.91	7.87	7.54	7.2	7.19	7.29	6.75
TC0500010695.hg.1	5.88	5.14	1.67	up	0.00286448	HMGB1P47	high mobility group box 1 pseudogene 47 [gene_biotype:processed_pseudogene transcript_biotype:processed_pseudogene]	processed_pseudogene	chr5	-	ENST00000511281	51409617	51410205	10	NA	NA	ENST00000511281	ENSEMBL	high mobility group box 1 pseudogene 47 [gene_biotype:processed_pseudogene transcript_biotype:processed_pseudogene]	chr5	5.71	5.71	6.14	5.96	4.95	5.45	4.93	5.24
TC2100006511.hg.1	12.97	12.23	1.67	up	0.00268039	NONHSAT081066.2	Non-coding transcript identified by NONCODE	lncRNA	chr21	+	NONHSAT081066.2	9361110	9361192	6	NA	NA	NONHSAT081066.2	NONCODE	Non-coding transcript identified by NONCODE	chr21	12.98	12.73	13.25	12.94	12.44	11.98	12.07	12.44
TC2200006441.hg.1	12.97	12.23	1.67	up	0.00268039	NONHSAT136019	Non-coding transcript identified by NONCODE	lncRNA	chr22	+	NONHSAT136019	11689338	11689420	6	NA	NA	NONHSAT136019	NONCODE	Non-coding transcript identified by NONCODE	chr22	12.98	12.73	13.25	12.94	12.44	11.98	12.07	12.44
TC0600006995.hg.1	5.65	4.91	1.67	up	0.00222188	stoyflerby	Transcript Identified by AceView	other	chr6	+	stoyflerby.aAug10-unspliced	13694400	13695853	6	NA	NA	stoyflerby.aAug10-unspliced	Ace View	Transcript Identified by AceView	chr6	5.36	5.87	5.91	5.47	5.1	4.84	4.85	4.84
TC0100017371.hg.1	6.31	5.57	1.67	up	0.00170144	MIR215	microRNA 215;mature miRNA;hsa-miR-215-5p;hsa-miR-215-3p	Precursor_microRNA	chr1	-	NR_029628	220117853	220117962	10	1q41	406997	NR_029628	RefSeq	Homo sapiens microRNA 215 (MIR215), microRNA.	chr1	6.55	6.09	6.36	6.25	5.73	5.31	5.72	5.53
TC0200007207.hg.1	5.59	4.85	1.67	up	0.00162013	NONHSAT070021	Non-coding transcript identified by NONCODE	lncRNA	chr2	+	NONHSAT070021	33571592	33571991	10	NA	NA	NONHSAT070021	lncRNAWiki	Non-coding transcript identified by NONCODE	chr2	5.75	5.44	5.72	5.45	4.86	5.09	4.57	4.88
TC1200011100.hg.1	7.94	7.21	1.659	up	0.0484809	jaflubu	Transcript Identified by AceView	other	chr12	-	jaflubu.aAug10-unspliced	64717518	64718390	6	NA	NA	jaflubu.aAug10-unspliced	Ace View	Transcript Identified by AceView	chr12	8.73	7.53	7.32	8.18	7.27	6.86	7.1	7.63
TC1000011186.hg.1	6.89	6.16	1.659	up	0.0470502	NONHSAT015139.2	Non-coding transcript identified by NONCODE	lncRNA	chr10	-	NONHSAT015139.2	79746284	79746383	6	NA	NA	NONHSAT015139.2	NONCODE	Non-coding transcript identified by NONCODE	chr10	6.82	6.3	7.31	7.15	6.66	6.61	5.49	5.87
TC1400007077.hg.1	10.55	9.82	1.659	up	0.046901	kacherbu	Transcript Identified by AceView	other	chr14	+	kacherbu.aAug10-unspliced	49066859	49067337	6	NA	NA	kacherbu.aAug10-unspliced	Ace View	Transcript Identified by AceView	chr14	10.78	10.73	10.1	10.6	10.4	9.76	8.94	10.19
TC0700008403.hg.1	6.25	5.52	1.659	up	0.046511	T328655	Transcript identified by MiTranscriptome	lncrna	chr7	+	T328655	96151677	96159679	10	NA	NA	T328655	miTranscriptome	Transcript identified by MiTranscriptome	chr7	6.29	5.64	7.23	5.84	5.44	5.55	5.48	5.62
TC0100008221.hg.1	6.61	5.88	1.659	up	0.0444543	RNU6-723P	RNA, U6 small nuclear 723, pseudogene (from HGNC RNU6-723P)	snRNA	chr1	+	uc057giy.1	48344209	48344315	10	NA	NA	uc057giy.1	UCSC Genes	RNA, U6 small nuclear 723, pseudogene [Source:HGNC Symbol;Acc:HGNC:47686]	chr1	6.55	6.74	7.08	6.07	6.1	5.73	5.18	6.51
TC0500007588.hg.1	6.5	5.77	1.659	up	0.0437609	RNU6-294P	RNA, U6 small nuclear 294, pseudogene (from HGNC RNU6-294P)	snRNA	chr5	+	uc063dym.1	64573569	64573670	10	NA	NA	uc063dym.1	UCSC Genes	RNA, U6 small nuclear 294, pseudogene [Source:HGNC Symbol;Acc:HGNC:47257]	chr5	5.56	6.83	6.73	6.86	5.86	6.1	5.37	5.75
TC1000009466.hg.1	6.32	5.59	1.659	up	0.0425613	T051785	Transcript identified by MiTranscriptome	tucp	chr10	+	T051785	133441192	133443898	6	NA	NA	T051785	miTranscriptome	Transcript identified by MiTranscriptome	chr10	6.36	6.43	6.32	6.16	4.68	6.24	5.46	5.97
TC1200007051.hg.1	6.55	5.82	1.659	up	0.0413065	PYROXD1	pyridine nucleotide-disulphide oxidoreductase domain 1	coding	chr12	+	NM_024854	21437604	21471252	10	12p12.1	79912	NM_024854	RefSeq	Homo sapiens pyridine nucleotide-disulphide oxidoreductase domain 1 (PYROXD1), mRNA.	chr12	6.74	6.5	6.17	6.78	5.47	5.79	5.32	6.71
TC2000008023.hg.1	5.79	5.06	1.659	up	0.0410087	SLCO4A1	solute carrier organic anion transporter family, member 4A1	coding	chr20	+	NM_016354	62642445	62685785	10	20q13.33	28231	NM_016354	RefSeq	Homo sapiens solute carrier organic anion transporter family, member 4A1 (SLCO4A1), mRNA.	chr20	5.62	5.09	6.64	5.8	5.36	4.8	4.94	5.13
TC1500009900.hg.1	7.26	6.53	1.659	up	0.0386994	T118794	Transcript identified by MiTranscriptome	lncrna	chr15	-	T118794	69899577	69909149	10	NA	NA	T118794	miTranscriptome	Transcript identified by MiTranscriptome	chr15	7.32	6.73	8.11	6.89	6.72	6.63	6.1	6.66
TC0300008740.hg.1	6.52	5.79	1.659	up	0.0371741	zerborbu	Transcript Identified by AceView	other	chr3	+	zerborbu.aAug10-unspliced	128753438	128755283	6	NA	NA	zerborbu.aAug10-unspliced	Ace View	Transcript Identified by AceView	chr3	6.39	6.52	6.8	6.38	6.46	4.91	5.88	5.9
TC1700010590.hg.1	6.8	6.07	1.659	up	0.0367883	GSDMB	gasdermin B	coding	chr17	-	NM_001042471	39904595	39919854	10	17q12	55876	NM_001042471	RefSeq	Homo sapiens gasdermin B (GSDMB), transcript variant 1, mRNA.	chr17	7.05	6.4	7.15	6.62	6.31	5.21	6.39	6.36
TC0500010676.hg.1	6.07	5.34	1.659	up	0.0365606	muhume	Transcript Identified by AceView	other	chr5	-	muhume.aAug10-unspliced	50599014	50602278	6	NA	NA	muhume.aAug10-unspliced	Ace View	Transcript Identified by AceView	chr5	6.52	5.69	5.55	6.53	5.86	4.87	5.29	5.35
TC0400012014.hg.1	6.5	5.77	1.659	up	0.0364152	T272316	Transcript identified by MiTranscriptome	lncrna	chr4	-	T272316	143844506	143845267	6	NA	NA	T272316	miTranscriptome	Transcript identified by MiTranscriptome	chr4	6.22	6.74	6.79	6.27	5.31	6.03	5.26	6.49
TC0700013318.hg.1	7.47	6.74	1.659	up	0.0360674	T337387	Transcript identified by MiTranscriptome	lncrna	chr7	-	T337387	159146047	159148119	6	NA	NA	T337387	miTranscriptome	Transcript identified by MiTranscriptome	chr7	7.93	7.7	7.09	7.16	7.06	6.07	7.22	6.62
TC0300010885.hg.1	9.27	8.54	1.659	up	0.0360628	AC006058.4	N/A	TEC	chr3	-	ENST00000624016	44115818	44117487	10	NA	NA	ENST00000624016	ENSEMBL	N/A	chr3	9.52	8.99	9.2	9.35	8.48	8.24	8.01	9.42
TC0500007633.hg.1	14.06	13.33	1.659	up	0.0360401	lozorby	Transcript Identified by AceView	other	chr5	+	lozorby.aAug10-unspliced	67819448	67820086	6	NA	NA	lozorby.aAug10-unspliced	Ace View	Transcript Identified by AceView	chr5	14.32	13.43	14.27	14.24	13.86	12.92	12.86	13.68
TC0300011629.hg.1	7.31	6.58	1.659	up	0.0356642	leedybo	Transcript Identified by AceView	other	chr3	-	leedybo.aAug10-unspliced	78821184	78825552	6	NA	NA	leedybo.aAug10-unspliced	Ace View	Transcript Identified by AceView	chr3	7.42	6.63	7.97	7.23	6.62	6.19	7.05	6.47
TC0800006714.hg.1	7.39	6.66	1.659	up	0.0352514	yotamu.bAug10-unspliced	Transcript Identified by AceView	other	chr8	+	yotamu.bAug10-unspliced	10500859	10501379	6	NA	NA	yotamu.bAug10-unspliced	Ace View	Transcript Identified by AceView	chr8	7.21	7.28	7.42	7.64	7.03	5.73	6.93	6.96
TC0900008266.hg.1	6.38	5.65	1.659	up	0.0347374	NONHSAT133754	Non-coding transcript identified by NONCODE	lncRNA	chr9	+	NONHSAT133754	102048222	102049138	10	NA	NA	NONHSAT133754	lncRNAWiki	Non-coding transcript identified by NONCODE	chr9	6.53	5.94	6.79	6.27	5.43	5.14	5.63	6.41
TC0600009784.hg.1	5.58	4.85	1.659	up	0.0292851	spujer	Transcript Identified by AceView	other	chr6	+	spujer.aAug10-unspliced	148759707	148761526	6	NA	NA	spujer.aAug10-unspliced	Ace View	Transcript Identified by AceView	chr6	5.35	5.87	6.25	4.84	4.91	4.9	4.71	4.87
TC1200010361.hg.1	11.36	10.63	1.659	up	0.0290719	AC046130.1	Sequence 5119 from Patent WO2014113089. (from mRNA JC514866)	Precursor_microRNA	chr12	-	uc058mqp.1	34027268	34027362	10	NA	NA	uc058mqp.1	UCSC Genes	N/A	chr12	11.5	11.05	11.53	11.37	10.92	9.81	10.69	11.12
TC0300011979.hg.1	6.52	5.79	1.659	up	0.02902	ZBED2	zinc finger, BED-type containing 2	coding	chr3	-	NM_024508	111592900	111595443	10	3q13.2	79413	NM_024508	RefSeq	Homo sapiens zinc finger, BED-type containing 2 (ZBED2), mRNA.	chr3	6.49	6.61	6.92	6.04	5.71	5.22	5.77	6.44
TC0400012673.hg.1	5.81	5.08	1.659	up	0.0282233	jergee	Transcript Identified by AceView	other	chr4	-	jergee.aAug10	186755216	186759813	10	NA	NA	jergee.aAug10	Ace View	Transcript Identified by AceView	chr4	5.96	5.65	6.18	5.45	4.43	4.94	5.24	5.69
TC1700007436.hg.1	8.44	7.71	1.659	up	0.0268255	AC104982.2	RP11-338L22.2 (from geneSymbol)	lncRNA	chr17	+	ENST00000584258.1	29863402	29866092	10	NA	NA	ENST00000584258.1	lncRNAWiki	N/A	chr17	8.76	7.64	8.64	8.7	8.04	7.42	7.55	7.83
TC0500006636.hg.1	7.31	6.58	1.659	up	0.0265612	HMGB3P3	high mobility group box 3 pseudogene 3 [gene_biotype:processed_pseudogene transcript_biotype:processed_pseudogene]	processed_pseudogene	chr5	+	ENST00000510526	6289857	6290624	10	NA	NA	ENST00000510526	ENSEMBL	high mobility group box 3 pseudogene 3 [gene_biotype:processed_pseudogene transcript_biotype:processed_pseudogene]	chr5	6.83	7.28	7.78	7.36	6.98	6.33	6.03	6.96
TC0X00007805.hg.1	5.03	4.3	1.659	up	0.0260954	CPXCR1	CPX chromosome region, candidate 1	coding	chrX	+	NM_001184771	88747225	88754785	10	Xq21.3	53336	NM_001184771	RefSeq	Homo sapiens CPX chromosome region, candidate 1 (CPXCR1), transcript variant 2, mRNA.	chrX	4.6	4.89	5.89	4.75	4.27	4.25	4.18	4.51
TC0100015740.hg.1	6.76	6.03	1.659	up	0.0255345	T020534	Transcript identified by MiTranscriptome	lncrna	chr1	-	T020534	150588900	150589433	6	NA	NA	T020534	miTranscriptome	Transcript identified by MiTranscriptome	chr1	7.19	6.55	6.52	6.77	5.8	5.43	6.45	6.45
TC0600012813.hg.1	6.02	5.29	1.659	up	0.0245287	T309370	Transcript identified by MiTranscriptome	lncrna	chr6	-	T309370	109361658	109362939	6	NA	NA	T309370	miTranscriptome	Transcript identified by MiTranscriptome	chr6	6.61	6.26	5.49	5.7	5.26	4.92	5.56	5.43
TC1200008605.hg.1	14.52	13.79	1.659	up	0.0244492	T085077	Transcript identified by MiTranscriptome: lncrna	lncrna	chr12	+	T085077	101230118	101230462	6	NA	NA	T085077	miTranscriptome	Transcript identified by MiTranscriptome: lncrna	chr12	14.96	14.07	15	14.03	14.1	13.7	13.82	13.52
TC2200007054.hg.1	19.2	18.47	1.659	up	0.0243331	lnc-ASCC2-1:1	AC004832.1 (from geneSymbol)	Precursor_microRNA	chr22	+	lnc-ASCC2-1:1	30411646	30411755	10	NA	NA	lnc-ASCC2-1:1	UCSC Genes	N/A	chr22	19.73	18.79	19.49	18.8	18.79	18.23	18.13	18.74
TC1200006952.hg.1	6.44	5.71	1.659	up	0.023903	LINC01489	long intergenic non-protein coding RNA 1489	ncRNA	chr12	+	NR_120466	15001833	15006683	10	12p12.3	101928340	NR_120466	RefSeq	Homo sapiens long intergenic non-protein coding RNA 1489 (LINC01489), long non-coding RNA.	chr12	6.36	6.01	7.25	6.13	5.56	5.87	5.56	5.84
TC0700009168.hg.1	8.88	8.15	1.659	up	0.0230498	T333395	Transcript identified by MiTranscriptome	lncrna	chr7	+	T333395	131036462	131036799	6	NA	NA	T333395	miTranscriptome	Transcript identified by MiTranscriptome	chr7	8.83	8.36	9.29	9.06	8.26	8.55	8.25	7.54
TC0300006577.hg.1	6.9	6.17	1.659	up	0.0219859	BRK1	BRICK1, SCAR/WAVE actin-nucleating complex subunit	coding	chr3	+	NM_018462	10115592	10127190	10	3p25.3	55845	NM_018462	RefSeq	Homo sapiens BRICK1, SCAR/WAVE actin-nucleating complex subunit (BRK1), mRNA.	chr3	6.97	6.93	6.47	7.25	6.19	6.37	5.51	6.62
TC0500012219.hg.1	8.43	7.7	1.659	up	0.0216533	RNU6-236P	RNA, U6 small nuclear 236, pseudogene (from HGNC RNU6-236P)	snRNA	chr5	-	uc063htg.1	139717985	139718090	10	NA	NA	uc063htg.1	UCSC Genes	RNA, U6 small nuclear 236, pseudogene [Source:HGNC Symbol;Acc:HGNC:47199]	chr5	9.07	7.9	8.7	8.06	7.91	7.74	7.47	7.66
TC0800010486.hg.1	6.49	5.76	1.659	up	0.0209516	NONHSAT126645	Non-coding transcript identified by NONCODE	lncRNA	chr8	-	NONHSAT126645	55514296	55516467	10	NA	NA	NONHSAT126645	lncRNAWiki	Non-coding transcript identified by NONCODE	chr8	6.52	6.4	7.09	5.94	5.75	5.51	5.59	6.19
TC0700011710.hg.1	5.55	4.82	1.659	up	0.0202678	SLC25A40	solute carrier family 25, member 40	coding	chr7	-	NM_018843	87833568	87876377	10	7q21.12	55972	NM_018843	RefSeq	Homo sapiens solute carrier family 25, member 40 (SLC25A40), mRNA.	chr7	6.08	5.13	5.03	5.98	4.86	4.97	4.66	4.78
TC0300012788.hg.1	6.11	5.38	1.659	up	0.019459	NPM1P29	nucleophosmin 1 (nucleolar phosphoprotein B23, numatrin) pseudogene 29 [gene_biotype:processed_pseudogene transcript_biotype:processed_pseudogene]	processed_pseudogene	chr3	-	ENST00000483112	149938997	149939799	10	NA	NA	ENST00000483112	ENSEMBL	nucleophosmin 1 (nucleolar phosphoprotein B23, numatrin) pseudogene 29 [gene_biotype:processed_pseudogene transcript_biotype:processed_pseudogene]	chr3	6.72	5.54	5.98	6.2	5.62	5.46	5.02	5.42
TC1000007477.hg.1	6.22	5.49	1.659	up	0.0179918	dyklorbu	Transcript Identified by AceView	other	chr10	+	dyklorbu.aAug10-unspliced	45477718	45478569	6	NA	NA	dyklorbu.aAug10-unspliced	Ace View	Transcript Identified by AceView	chr10	6.05	5.91	6.82	6.1	5.1	5.55	5.38	5.94
TC1100007106.hg.1	6.66	5.93	1.659	up	0.017908	ANO3	anoctamin 3	coding	chr11	+	NM_031418	26309599	26663289	10	11p14.2	63982	NM_031418	RefSeq	Homo sapiens anoctamin 3 (ANO3), transcript variant 2, mRNA.	chr11	7.05	6.56	6.73	6.3	6.14	6	5.31	6.29
TC2000006809.hg.1	8.82	8.09	1.659	up	0.0163974	RNU6-192P	RNA, U6 small nuclear 192, pseudogene (from HGNC RNU6-192P)	snRNA	chr20	+	uc061voi.1	17903762	17903861	10	NA	NA	uc061voi.1	UCSC Genes	RNA, U6 small nuclear 192, pseudogene [Source:HGNC Symbol;Acc:HGNC:47155]	chr20	8.45	8.8	9.27	8.77	8.07	8.59	7.6	8.11
TC0X00007817.hg.1	6.67	5.94	1.659	up	0.0163543	T377161	Transcript identified by MiTranscriptome	lncrna	chrX	+	T377161	89757055	89879207	10	NA	NA	T377161	miTranscriptome	Transcript identified by MiTranscriptome	chrX	6.93	6.3	6.88	6.56	5.75	6.49	5.46	6.04
TC1100006827.hg.1	7.67	6.94	1.659	up	0.0162402	meeflerbu	Transcript Identified by AceView	other	chr11	+	meeflerbu.aAug10	9959590	9999396	10	NA	NA	meeflerbu.aAug10	Ace View	Transcript Identified by AceView	chr11	8.08	7.47	7.31	7.81	7.32	6.87	6.42	7.15
TC0300011589.hg.1	6.27	5.54	1.659	up	0.0151601	AC108724.1	havana:known chromosome:GRCh38:3:75590298:75590649:-1 gene:ENSG00000239383 gene_biotype:processed_pseudogene transcript_biotype:processed_pseudogene	processed_pseudogene	chr3	-	ENST00000481669	75590298	75590649	10	NA	NA	ENST00000481669	ENSEMBL	havana:known chromosome:GRCh38:3:75590298:75590649:-1 gene:ENSG00000239383 gene_biotype:processed_pseudogene transcript_biotype:processed_pseudogene	chr3	6.09	5.92	6.86	6.19	5.97	5.34	5.32	5.53
TC0100014736.hg.1	5.23	4.5	1.659	up	0.0149343	TCONS_l2_00001306	Hg19:chr1:-:83485231-83568608	lncRNA	chr1	-	TCONS_l2_00001306	83019549	83102925	10	NA	NA	TCONS_l2_00001306	lncRNA Db	Hg19:chr1:-:83485231-83568608	chr1	4.91	5.02	5.88	5.13	4.66	4.59	4.1	4.66
TC0100017671.hg.1	13.4	12.67	1.659	up	0.0145462	NONHSAT010097	Non-coding transcript identified by NONCODE	lncRNA	chr1	-	NONHSAT010097	229657914	229678712	10	NA	NA	NONHSAT010097	lncRNAWiki	Non-coding transcript identified by NONCODE	chr1	13.45	12.88	14.09	13.2	12.69	12.61	12.7	12.68
TC1000007637.hg.1	9.08	8.35	1.659	up	0.0143927	spermorby	Transcript Identified by AceView	other	chr10	+	spermorby.aAug10	51717502	51721471	10	NA	NA	spermorby.aAug10	Ace View	Transcript Identified by AceView	chr10	9.41	8.58	9.47	8.86	8.55	8.59	8.04	8.23
TC0900008069.hg.1	7.83	7.1	1.659	up	0.0143061	T363033	Transcript identified by MiTranscriptome	lncrna	chr9	+	T363033	95373958	95377357	6	NA	NA	T363033	miTranscriptome	Transcript identified by MiTranscriptome	chr9	7.9	7.52	7.97	7.91	6.85	6.64	7.27	7.66
TC0600014086.hg.1	5.82	5.09	1.659	up	0.0142046	ZNF391	zinc finger protein 391	coding	chr6	+	NM_001076781	27374615	27401448	10	6p22.1	346157	NM_001076781	RefSeq	Homo sapiens zinc finger protein 391 (ZNF391), mRNA.	chr6	6.06	5.74	6.13	5.35	4.67	5.21	4.95	5.52
TC2200008570.hg.1	9.69	8.96	1.659	up	0.0139099	hsa_circ_0001223	Memczak2013 ANTISENSE, coding, INTERNAL, UTR3 best transcript NM_014310	Circle RNA	chr22	-	hsa_circ_0001223	35552661	35552854	6	NA	NA	hsa_circ_0001223	circbase	Memczak2013 ANTISENSE, coding, INTERNAL, UTR3 best transcript NM_014310	chr22	9.89	9.19	10.09	9.59	9.36	8.74	9.06	8.7
TC0X00008228.hg.1	6.12	5.39	1.659	up	0.0129717	DOCK11	dedicator of cytokinesis 11	coding	chrX	+	NM_144658	118495898	118686163	10	Xq24	139818	NM_144658	RefSeq	Homo sapiens dedicator of cytokinesis 11 (DOCK11), mRNA.	chrX	6.19	6.63	5.71	5.96	5.25	5.59	5.02	5.69
TC1000010582.hg.1	5.26	4.53	1.659	up	0.0125003	korsmar	Transcript Identified by AceView	other	chr10	-	korsmar.aAug10-unspliced	48666133	48666630	6	NA	NA	korsmar.aAug10-unspliced	Ace View	Transcript Identified by AceView	chr10	5.64	5.57	5.05	4.79	4.91	4.27	4.39	4.53
TC0400008455.hg.1	5.87	5.14	1.659	up	0.0109535	ANK2.vaAug10-unspliced	Transcript Identified by AceView, Entrez Gene ID(s) 287	other	chr4	+	ANK2.vaAug10-unspliced	113378810	113381005	6	NA	NA	ANK2.vaAug10-unspliced	Ace View	Transcript Identified by AceView, Entrez Gene ID(s) 287	chr4	5.87	5.51	6.11	5.98	5.25	5.43	4.57	5.32
TC0X00010793.hg.1	5.84	5.11	1.659	up	0.0108572	ZDHHC9	zinc finger, DHHC-type containing 9	coding	chrX	-	NM_001008222	129803288	129843934	10	Xq26.1	51114	NM_001008222	RefSeq	Homo sapiens zinc finger, DHHC-type containing 9 (ZDHHC9), transcript variant 2, mRNA.	chrX	5.68	5.85	6.09	5.75	5.08	4.72	4.89	5.73
TC0800009399.hg.1	5.68	4.95	1.659	up	0.0108332	T337993	Transcript identified by MiTranscriptome	lncrna	chr8	-	T337993	5523977	5540700	6	NA	NA	T337993	miTranscriptome	Transcript identified by MiTranscriptome	chr8	5.65	5.58	5.78	5.69	4.62	4.5	5.45	5.22
TC0200008903.hg.1	6.66	5.93	1.659	up	0.0102247	lnc-AC108463.1-3:1	Non-coding transcript identified by NONCODE	lncRNA	chr2	+	lnc-AC108463.1-3:1	112124828	112127214	10	NA	NA	lnc-AC108463.1-3:1	lncRNAWiki	Non-coding transcript identified by NONCODE	chr2	6.93	6.11	7.12	6.49	5.93	5.97	6.03	5.79
TC0200007457.hg.1	16.15	15.42	1.659	up	0.0102136	AC016696.1	Metazoan signal recognition particle RNA [Source:RFAM;Acc:RF00017]	misc_RNA	chr2	+	ENST00000622034	46266690	46266971	10	NA	NA	ENST00000622034	ENSEMBL	Metazoan signal recognition particle RNA [Source:RFAM;Acc:RF00017]	chr2	16.48	15.98	16.32	15.83	15.8	14.96	15.39	15.54
TC0300007407.hg.1	17.14	16.41	1.659	up	0.00993831	MIR566	microRNA 566;mature miRNA;hsa-miR-566	Precursor_microRNA	chr3	+	NR_030291	50173326	50173419	10	NA	NA	NR_030291	RefSeq	Homo sapiens microRNA 566 (MIR566), microRNA.	chr3	17.47	16.62	17.49	17	16.57	16.26	16.2	16.6
TC0100009446.hg.1	9.28	8.55	1.659	up	0.00991603	lnc-KCND3-1:1	Non-coding transcript identified by NONCODE	lncRNA	chr1	+	lnc-KCND3-1:1	112651551	112679394	10	NA	NA	lnc-KCND3-1:1	lncRNAWiki	Non-coding transcript identified by NONCODE	chr1	9.73	8.99	9.2	9.2	8.84	8.83	8.22	8.32
TC0300013334.hg.1	6.5	5.77	1.659	up	0.00791268	MCCC1	methylcrotonoyl-CoA carboxylase 1	coding	chr3	-	NM_001293273	183015218	183116075	10	3q27	56922	NM_001293273	RefSeq	Homo sapiens methylcrotonoyl-CoA carboxylase 1 (alpha) (MCCC1), transcript variant 2, mRNA.	chr3	6.68	6.49	6.4	6.45	6.22	5.24	5.66	5.95
TC0100012914.hg.1	6.44	5.71	1.659	up	0.00717322	kleezubo	Transcript Identified by AceView	other	chr1	-	kleezubo.aAug10-unspliced	12321303	12321604	6	NA	NA	kleezubo.aAug10-unspliced	Ace View	Transcript Identified by AceView	chr1	6.9	6.21	6.34	6.29	5.47	5.65	6.1	5.61
TC1100008980.hg.1	10.64	9.91	1.659	up	0.00714524	slarlawby	Transcript Identified by AceView	other	chr11	+	slarlawby.aAug10	108058639	108059939	6	NA	NA	slarlawby.aAug10	Ace View	Transcript Identified by AceView	chr11	10.93	10.42	10.31	10.91	9.97	10.2	9.56	9.92
TC0900009369.hg.1	5.73	5	1.659	up	0.0059091	huyumu	Transcript Identified by AceView, Entrez Gene ID(s) 642350	other	chr9	-	huyumu.aAug10-unspliced	706912	708344	6	NA	NA	huyumu.aAug10-unspliced	Ace View	Transcript Identified by AceView, Entrez Gene ID(s) 642350	chr9	5.55	5.96	5.69	5.71	5.53	4.83	4.79	4.86
TC1500009100.hg.1	7.58	6.85	1.659	up	0.00562621	T114778	Transcript identified by MiTranscriptome	lncrna	chr15	-	T114778	40394065	40399822	6	NA	NA	T114778	miTranscriptome	Transcript identified by MiTranscriptome	chr15	7.61	7.1	7.76	7.83	6.88	7.11	6.78	6.63
TC0100016222.hg.1	8.75	8.02	1.659	up	0.0055514	RNA5SP62	RNA, 5S ribosomal pseudogene 62 [gene_biotype:rRNA transcript_biotype:rRNA]	rRNA	chr1	-	ENST00000363457	163468496	163468605	10	NA	NA	ENST00000363457	ENSEMBL	RNA, 5S ribosomal pseudogene 62 [gene_biotype:rRNA transcript_biotype:rRNA]	chr1	8.35	9.06	8.95	8.66	8.33	8.06	7.85	7.85
TC0700009296.hg.1	10.18	9.45	1.659	up	0.0043745	poperby	Transcript Identified by AceView	other	chr7	+	poperby.aAug10-unspliced	137769758	137770280	6	NA	NA	poperby.aAug10-unspliced	Ace View	Transcript Identified by AceView	chr7	10.11	10.33	10.29	9.97	9.43	9.52	9.04	9.81
TC0100010257.hg.1	5.6	4.87	1.659	up	0.00292476	LINC02819	RP11-180D21.3 (from geneSymbol)	lncRNA	chr1	+	ENST00000412932.1	159466321	159483376	10	NA	NA	ENST00000412932.1	lncRNAWiki	N/A	chr1	5.88	5.22	5.5	5.81	4.75	4.84	4.9	5
TC0500011301.hg.1	5.9	5.17	1.659	up	0.00221831	NONHSAT102466	Non-coding transcript identified by NONCODE	lncRNA	chr5	-	NONHSAT102466	81517372	81519905	10	NA	NA	NONHSAT102466	lncRNAWiki	Non-coding transcript identified by NONCODE	chr5	5.86	5.85	6.22	5.66	5.22	5.22	4.91	5.32
TC1200010105.hg.1	6.67	5.94	1.659	up	0.00183899	RECQL	RecQ helicase-like	coding	chr12	-	NM_002907	21468910	21501669	10	12p12	5965	NM_002907	RefSeq	Homo sapiens RecQ helicase-like (RECQL), transcript variant 1, mRNA.	chr12	6.79	6.43	6.65	6.81	5.7	5.84	5.99	6.21
TC1100011559.hg.1	8.12	7.39	1.659	up	0.00127121	MIR139	microRNA 139;mature miRNA;hsa-miR-139-5p;hsa-miR-139-3p	Precursor_microRNA	chr11	-	NR_029603	72615063	72615130	10	11q13.4	406931	NR_029603	RefSeq	Homo sapiens microRNA 139 (MIR139), microRNA.	chr11	8.19	8.08	8.22	7.98	7.64	7.39	7.13	7.41
TC0X00010317.hg.1	8.7	7.98	1.647	up	0.0483409	T377515	Transcript identified by MiTranscriptome	lncrna	chrX	-	T377515	98508235	98530902	10	NA	NA	T377515	miTranscriptome	Transcript identified by MiTranscriptome	chrX	8.91	8.32	9.4	8.17	7.82	8.31	7.43	8.35
TC0300009556.hg.1	7.67	6.95	1.647	up	0.0476703	AC104640.2	havana:known chromosome:GRCh38:3:176069107:176069252:1 gene:ENSG00000271413 gene_biotype:processed_pseudogene transcript_biotype:processed_pseudogene	processed_pseudogene	chr3	+	ENST00000604457	176069107	176069252	10	NA	NA	ENST00000604457	ENSEMBL	havana:known chromosome:GRCh38:3:176069107:176069252:1 gene:ENSG00000271413 gene_biotype:processed_pseudogene transcript_biotype:processed_pseudogene	chr3	7.49	7.26	8.66	7.29	7.11	6.68	6.74	7.25
TC0100010369.hg.1	6.41	5.69	1.647	up	0.0468626	ATF6	activating transcription factor 6	coding	chr1	+	NM_007348	161766244	161964070	10	1q23.3	22926	NM_007348	RefSeq	Homo sapiens activating transcription factor 6 (ATF6), mRNA.	chr1	6.4	6.42	6.4	6.42	5.54	4.78	5.99	6.44
TC1600010155.hg.1	6.16	5.44	1.647	up	0.0440621	AC018558.5	havana:known chromosome:GRCh38:16:35529122:35529317:-1 gene:ENSG00000261733 gene_biotype:processed_pseudogene transcript_biotype:processed_pseudogene	processed_pseudogene	chr16	-	ENST00000565840	35529122	35529317	10	NA	NA	ENST00000565840	ENSEMBL	havana:known chromosome:GRCh38:16:35529122:35529317:-1 gene:ENSG00000261733 gene_biotype:processed_pseudogene transcript_biotype:processed_pseudogene	chr16	6.59	5.26	6.34	6.44	5.27	5.85	5.14	5.52
TC1400007474.hg.1	6.34	5.62	1.647	up	0.0418121	LINC02290	N/A	lncRNA	chr14	+	ENST00000554187.1	66111532	66129990	10	NA	NA	ENST00000554187.1	lncRNAWiki	N/A	chr14	6.67	5.81	6.32	6.54	5.27	6.08	5	6.11
TC0X00006505.hg.1	7.87	7.15	1.647	up	0.0388259	zawbu	Transcript Identified by AceView	other	chrX	+	zawbu.aAug10-unspliced	3673449	3673986	6	NA	NA	zawbu.aAug10-unspliced	Ace View	Transcript Identified by AceView	chrX	7.44	7.97	8.12	7.93	7.43	7.6	6.28	7.28
TC1000011753.hg.1	8.58	7.86	1.647	up	0.0380692	LOC101927523	uncharacterized LOC101927523	ncRNA	chr10	-	NR_120624	104474939	104480275	10	10q25.1	101927523	NR_120624	RefSeq	Homo sapiens uncharacterized LOC101927523 (LOC101927523), long non-coding RNA.	chr10	8.72	8.07	8.92	8.61	8.64	7.44	7.47	7.87
TC0X00007851.hg.1	6.56	5.84	1.647	up	0.0379842	FAM133A	family with sequence similarity 133, member A	coding	chrX	+	NM_001171109	93674013	93712274	10	Xq21.32	286499	NM_001171109	RefSeq	Homo sapiens family with sequence similarity 133, member A (FAM133A), transcript variant 3, mRNA.	chrX	6.52	6.84	6.99	5.88	5.89	5.56	5.45	6.44
TC0300011447.hg.1	9.1	8.38	1.647	up	0.0375451	T244926	Transcript identified by MiTranscriptome	lncrna	chr3	-	T244926	68916065	68952615	6	NA	NA	T244926	miTranscriptome	Transcript identified by MiTranscriptome	chr3	9.55	9.14	9.12	8.59	7.71	8.96	8.25	8.59
TC1700007213.hg.1	7.68	6.96	1.647	up	0.0344701	RNU6-1057P	RNA, U6 small nuclear 1057, pseudogene (from HGNC RNU6-1057P)	snRNA	chr17	+	uc060cpt.1	20290257	20290358	10	NA	NA	uc060cpt.1	UCSC Genes	RNA, U6 small nuclear 1057, pseudogene [Source:HGNC Symbol;Acc:HGNC:48020]	chr17	8.22	7.3	7.63	7.58	6.42	6.82	7.67	6.91
TC0200015072.hg.1	5.62	4.9	1.647	up	0.0335192	TTC30A	tetratricopeptide repeat domain 30A	coding	chr2	-	NM_152275	177612992	177618966	10	2q31.2	92104	NM_152275	RefSeq	Homo sapiens tetratricopeptide repeat domain 30A (TTC30A), mRNA.	chr2	6.19	5.54	5.58	5.16	5.12	4.29	5.38	4.81
TC1300009672.hg.1	6.55	5.83	1.647	up	0.0334647	CCDC168	coiled-coil domain containing 168	coding	chr13	-	NM_001146197	102729367	102759072	10	13q33.1	643677	NM_001146197	RefSeq	Homo sapiens coiled-coil domain containing 168 (CCDC168), mRNA.	chr13	6.32	6.36	7.27	6.26	5.74	6.38	5.84	5.36
TC1200010353.hg.1	5.71	4.99	1.647	up	0.0332642	AC023158.1	N/A	lncRNA	chr12	-	ENST00000561632.1	33404872	33405896	10	NA	NA	ENST00000561632.1	lncRNAWiki	N/A	chr12	5.37	5.27	6.36	5.86	5.54	4.59	4.89	4.94
TC0300012255.hg.1	5.61	4.89	1.647	up	0.0330171	OSBPL11	oxysterol binding protein-like 11	coding	chr3	-	NM_022776	125528858	125595537	10	3q21	114885	NM_022776	RefSeq	Homo sapiens oxysterol binding protein-like 11 (OSBPL11), mRNA.	chr3	5.54	5.68	5.5	5.72	4.53	4.43	4.79	5.8
TC0X00011225.hg.1	7.38	6.66	1.647	up	0.0315038	SMIM9	small integral membrane protein 9	coding	chrX	-	NM_001162936	154823348	154834662	10	Xq28	100132963	NM_001162936	RefSeq	Homo sapiens small integral membrane protein 9 (SMIM9), mRNA.	chrX	7.06	7.77	7.79	6.9	6.9	6.03	6.86	6.84
TC0400006584.hg.1	5.48	4.76	1.647	up	0.0313784	GRK4	G protein-coupled receptor kinase 4	coding	chr4	+	ENST00000507230	2969169	2971192	10	4p16.3	2868	ENST00000507230	ENSEMBL	G protein-coupled receptor kinase 4 [gene_biotype:protein_coding transcript_biotype:retained_intron]	chr4	6.27	5.19	5.39	5.07	5.06	4.37	4.67	4.94
TC0100008902.hg.1	5.25	4.53	1.647	up	0.029254	T014277	Transcript identified by MiTranscriptome	lncrna	chr1	+	T014277	85206888	85216416	6	NA	NA	T014277	miTranscriptome	Transcript identified by MiTranscriptome	chr1	5.5	5.25	5.83	4.41	4.5	4.58	4.55	4.49
TC0100010550.hg.1	5.77	5.05	1.647	up	0.0284552	T024815	Transcript identified by MiTranscriptome	lncrna	chr1	+	T024815	169511949	169513954	6	NA	NA	T024815	miTranscriptome	Transcript identified by MiTranscriptome	chr1	5.88	5.51	6.31	5.37	5.15	4.86	4.6	5.6
TC0500008466.hg.1	5.19	4.47	1.647	up	0.0283074	FTMT	ferritin mitochondrial	coding	chr5	+	NM_177478	121851955	121852833	10	5q21.3	94033	NM_177478	RefSeq	Homo sapiens ferritin mitochondrial (FTMT), mRNA.	chr5	5.48	5.31	4.97	4.98	4.58	3.73	5.05	4.51
TC1200010872.hg.1	9.69	8.97	1.647	up	0.0276095	smunu	Transcript Identified by AceView	other	chr12	-	smunu.aAug10-unspliced	55777908	55778890	6	NA	NA	smunu.aAug10-unspliced	Ace View	Transcript Identified by AceView	chr12	9.76	9.3	10.24	9.44	9.33	8.39	8.92	9.24
TC1200008200.hg.1	6.58	5.86	1.647	up	0.0272162	AC087879.1	havana:known chromosome:GRCh38:12:73648666:73649039:1 gene:ENSG00000243164 gene_biotype:processed_pseudogene transcript_biotype:processed_pseudogene	processed_pseudogene	chr12	+	ENST00000474343	73648666	73649039	10	NA	NA	ENST00000474343	ENSEMBL	havana:known chromosome:GRCh38:12:73648666:73649039:1 gene:ENSG00000243164 gene_biotype:processed_pseudogene transcript_biotype:processed_pseudogene	chr12	6.71	6.75	6.5	6.37	5.88	6.66	5.39	5.52
TC0800008700.hg.1	6.78	6.06	1.647	up	0.0265212	T350447	Transcript identified by MiTranscriptome	lncrna	chr8	+	T350447	122287354	122288900	6	NA	NA	T350447	miTranscriptome	Transcript identified by MiTranscriptome	chr8	6.49	6.43	7.26	6.95	6.02	6.52	5.48	6.24
TC0700011253.hg.1	5.48	4.76	1.647	up	0.0253624	T324962	Transcript identified by MiTranscriptome	lncrna	chr7	-	T324962	63561171	63563525	6	NA	NA	T324962	miTranscriptome	Transcript identified by MiTranscriptome	chr7	5.72	6.04	5.02	5.15	4.46	4.57	4.78	5.23
TC0500009227.hg.1	6.12	5.4	1.647	up	0.0231456	RNU6-260P	RNA, U6 small nuclear 260, pseudogene [gene_biotype:snRNA transcript_biotype:snRNA]	snRNA	chr5	+	ENST00000384092	157809098	157809204	10	NA	NA	ENST00000384092	ENSEMBL	RNA, U6 small nuclear 260, pseudogene [gene_biotype:snRNA transcript_biotype:snRNA]	chr5	5.91	6.59	5.78	6.18	5.77	5.77	4.92	5.15
TC1600008267.hg.1	10.4	9.68	1.647	up	0.0210709	RN7SL279P	RNA, 7SL, cytoplasmic 279, pseudogene [Source:HGNC Symbol;Acc:HGNC:46295]	misc_RNA	chr16	+	ENST00000582185	70276069	70276352	10	NA	NA	ENST00000582185	ENSEMBL	RNA, 7SL, cytoplasmic 279, pseudogene [Source:HGNC Symbol;Acc:HGNC:46295]	chr16	10.6	10.25	10.89	9.86	9.86	9.26	9.62	10
TC1000007466.hg.1	9.83	9.11	1.647	up	0.0200989	MIR3156-1	microRNA 3156-1;mature miRNA;hsa-miR-3156-5p;hsa-miR-3156-3p	Precursor_microRNA	chr10	+	NR_036112	45164014	45164088	10	NA	NA	NR_036112	RefSeq	Homo sapiens microRNA 3156-1 (MIR3156-1), microRNA.	chr10	9.7	9.75	10.31	9.56	8.82	9.24	8.69	9.67
TC0X00006957.hg.1	5.45	4.73	1.647	up	0.0189611	XK	X-linked Kx blood group	coding	chrX	+	NM_021083	37685759	37732130	10	Xp21.1	7504	NM_021083	RefSeq	Homo sapiens X-linked Kx blood group (XK), mRNA.	chrX	5.86	5.03	5.66	5.25	4.74	4.37	4.55	5.26
TC0200006975.hg.1	11.41	10.69	1.647	up	0.0183243	swupobo.bAug10-unspliced	Transcript Identified by AceView	other	chr2	+	swupobo.bAug10-unspliced	24733613	24734177	6	NA	NA	swupobo.bAug10-unspliced	Ace View	Transcript Identified by AceView	chr2	11.57	10.91	11.93	11.25	10.54	11.09	10.37	10.77
TC1400010354.hg.1	4.65	3.93	1.647	up	0.0178059	T111433	Transcript identified by MiTranscriptome	tucp	chr14	-	T111433	104370119	104375849	6	NA	NA	T111433	miTranscriptome	Transcript identified by MiTranscriptome	chr14	4.84	4.14	5.08	4.53	4.16	3.53	4.25	3.78
TC1000006940.hg.1	6.48	5.76	1.647	up	0.0167526	sherneeby	Transcript Identified by AceView	other	chr10	+	sherneeby.aAug10-unspliced	19930770	19931526	6	NA	NA	sherneeby.aAug10-unspliced	Ace View	Transcript Identified by AceView	chr10	6.9	6.38	6.1	6.56	5.79	5.98	6.09	5.19
TC0X00008762.hg.1	6.56	5.84	1.647	up	0.0156616	T382038	Transcript identified by MiTranscriptome	lncrna	chrX	+	T382038	153001188	153003988	6	NA	NA	T382038	miTranscriptome	Transcript identified by MiTranscriptome	chrX	6.97	6.36	6.25	6.65	5.49	5.55	6.32	6
TC1900006698.hg.1	14.77	14.05	1.647	up	0.0150516	CTB-50L17.16	Non-coding transcript identified by NONCODE	lncRNA	chr19	+	CTB-50L17.16	4466466	4466739	10	NA	NA	CTB-50L17.16	lncRNAWiki	Non-coding transcript identified by NONCODE	chr19	15.05	14.41	15.08	14.55	14.37	13.55	14.29	14
TC0100011718.hg.1	5.69	4.97	1.647	up	0.0149107	swykley	Transcript Identified by AceView	other	chr1	+	swykley.aAug10-unspliced	223669444	223669836	6	NA	NA	swykley.aAug10-unspliced	Ace View	Transcript Identified by AceView	chr1	6.01	5.5	5.96	5.29	4.51	5.38	5.02	4.98
TC1100012220.hg.1	19.27	18.55	1.647	up	0.0146486	AP003307.1	AP003307.1 (from geneSymbol)	Precursor_microRNA	chr11	-	uc058han.1	107957902	107958009	10	NA	NA	uc058han.1	UCSC Genes	N/A	chr11	19.67	18.65	19.67	19.1	18.65	18.54	18.5	18.53
TC1900010150.hg.1	6.51	5.79	1.647	up	0.0140859	AC123912.2	Homo sapiens cDNA clone IMAGE:4827547. (from mRNA BC033373)	lncRNA	chr19	-	ENST00000594927.1	21587432	21594628	10	NA	NA	ENST00000594927.1	lncRNAWiki	N/A	chr19	6.89	6.37	6.5	6.27	5.83	5.88	5.23	6.22
TC0600008378.hg.1	6.78	6.06	1.647	up	0.0139047	AL356131.1	havana:known chromosome:GRCh38:6:61240898:61241311:1 gene:ENSG00000220030 gene_biotype:processed_pseudogene transcript_biotype:processed_pseudogene	processed_pseudogene	chr6	+	ENST00000405826	61240898	61241311	10	NA	NA	ENST00000405826	ENSEMBL	havana:known chromosome:GRCh38:6:61240898:61241311:1 gene:ENSG00000220030 gene_biotype:processed_pseudogene transcript_biotype:processed_pseudogene	chr6	7.05	6.71	6.5	6.84	6.21	6.42	5.44	6.18
TSUnmapped00000721.hg.1	6.78	6.06	1.647	up	0.0139047	ENST00000633619	proj_havana:known chromosome:GRCh38:CHR_HG1651_PATCH:61240898:61241311:1 gene:ENSG00000282467 gene_biotype:processed_pseudogene transcript_biotype:processed_pseudogene	Pseudogene	NA	NA	ENST00000633619	NA	NA	10	NA	NA	ENST00000633619	ENSEMBL	proj_havana:known chromosome:GRCh38:CHR_HG1651_PATCH:61240898:61241311:1 gene:ENSG00000282467 gene_biotype:processed_pseudogene transcript_biotype:processed_pseudogene	NA	7.05	6.71	6.5	6.84	6.21	6.42	5.44	6.18
TC1700007349.hg.1	18.81	18.09	1.647	up	0.0135594	NONHSAT175044.1	Non-coding transcript identified by NONCODE	lncRNA	chr17	+	NONHSAT175044.1	28179480	28179636	6	NA	NA	NONHSAT175044.1	NONCODE	Non-coding transcript identified by NONCODE	chr17	19.23	18.32	19.05	18.65	18.22	17.66	18.2	18.26
TSUnmapped00000163.hg.1	5.72	5	1.647	up	0.0131685	NDUFA10	NADH dehydrogenase (ubiquinone) 1 alpha subcomplex, 10, 42kDa	coding	NA	NA	ENST00000627730	NA	NA	10	2q37.3	4705	ENST00000627730	ENSEMBL	NADH dehydrogenase (ubiquinone) 1 alpha subcomplex, 10, 42kDa [gene_biotype:protein_coding transcript_biotype:processed_transcript]	NA	5.3	5.53	6.08	5.99	5.13	4.79	4.68	5.39
TC0900008827.hg.1	5.25	4.53	1.647	up	0.0129586	FPGS	folylpolyglutamate synthase	coding	chr9	+	NM_001018078	127794597	127814327	10	9q34.1	2356	NM_001018078	RefSeq	Homo sapiens folylpolyglutamate synthase (FPGS), transcript variant 2, mRNA.	chr9	5.44	4.88	5.58	5.1	4.77	3.99	4.76	4.59
TC0500012280.hg.1	8.01	7.29	1.647	up	0.0123634	DIAPH1	diaphanous-related formin 1	coding	chr5	-	NM_001079812	141515016	141619055	10	5q31	1729	NM_001079812	RefSeq	Homo sapiens diaphanous-related formin 1 (DIAPH1), transcript variant 2, mRNA.	chr5	8.22	7.9	7.71	8.21	7.34	6.84	7.19	7.81
TC1700012151.hg.1	14.41	13.69	1.647	up	0.0119058	AC068014.2	AC068014.2 (from geneSymbol)	Precursor_microRNA	chr17	-	uc060mej.1	82778477	82778574	10	NA	NA	uc060mej.1	UCSC Genes	N/A	chr17	14.87	14.17	14.54	14.07	14.01	13.29	13.7	13.77
TC0200008858.hg.1	7.25	6.53	1.647	up	0.0115934	sheyswarby	Transcript Identified by AceView	other	chr2	+	sheyswarby.aAug10-unspliced	110576263	110576883	6	NA	NA	sheyswarby.aAug10-unspliced	Ace View	Transcript Identified by AceView	chr2	7.4	7.22	7.67	6.71	6.65	6.8	6.3	6.38
TC0500013215.hg.1	8.42	7.7	1.647	up	0.0113911	LVRN	laeverin	coding	chr5	+	NM_173800	115962454	116027619	10	5q23.1	206338	NM_173800	RefSeq	Homo sapiens laeverin (LVRN), mRNA.	chr5	8.29	8	8.62	8.76	8.03	7.67	7.29	7.82
TC1500009835.hg.1	6.31	5.59	1.647	up	0.011127	T118416	Transcript identified by MiTranscriptome	lncrna	chr15	-	T118416	66838832	66842322	6	NA	NA	T118416	miTranscriptome	Transcript identified by MiTranscriptome	chr15	6.35	6.35	6.21	6.35	4.99	6.06	5.49	5.82
TC0100017215.hg.1	17.55	16.83	1.647	up	0.0110786	AL356310.1	AL356310.1 (from geneSymbol)	Precursor_microRNA	chr1	-	uc057pec.1	211653456	211653549	10	NA	NA	uc057pec.1	UCSC Genes	N/A	chr1	17.98	17.07	17.82	17.33	17.03	16.55	16.85	16.87
TC0X00006790.hg.1	6.51	5.79	1.647	up	0.0107783	PDCL2P1	phosducin-like 2 pseudogene 1 [gene_biotype:processed_pseudogene transcript_biotype:processed_pseudogene]	processed_pseudogene	chrX	+	ENST00000419302	23198339	23198690	10	NA	NA	ENST00000419302	ENSEMBL	phosducin-like 2 pseudogene 1 [gene_biotype:processed_pseudogene transcript_biotype:processed_pseudogene]	chrX	6.72	6.59	6.41	6.34	6.27	5.31	5.57	6.01
TC1000009700.hg.1	10.87	10.15	1.647	up	0.0104652	lnc-IL2RA-1:1	Non-coding transcript identified by NONCODE	lncRNA	chr10	-	lnc-IL2RA-1:1	6161734	6166047	10	NA	NA	lnc-IL2RA-1:1	lncRNAWiki	Non-coding transcript identified by NONCODE	chr10	10.86	10.62	11.33	10.66	10.23	9.95	9.87	10.56
TC0900010859.hg.1	12.76	12.04	1.647	up	0.00963221	storplarbu	Transcript Identified by AceView	other	chr9	-	storplarbu.aAug10	94439040	94440615	6	NA	NA	storplarbu.aAug10	Ace View	Transcript Identified by AceView	chr9	12.87	12.5	12.76	12.9	12.62	11.72	11.79	12.01
TC0100009956.hg.1	11.66	10.94	1.647	up	0.00923416	RNY4P25	RNA, Ro-associated Y4 pseudogene 25 [Source:HGNC Symbol;Acc:HGNC:42475]	misc_RNA	chr1	+	ENST00000459254	151439000	151439095	10	NA	NA	ENST00000459254	ENSEMBL	RNA, Ro-associated Y4 pseudogene 25 [Source:HGNC Symbol;Acc:HGNC:42475]	chr1	11.44	11.67	11.74	11.8	11.34	11.06	10.99	10.35
TC0200014627.hg.1	9.02	8.3	1.647	up	0.00791025	AC012443.1	havana:known chromosome:GRCh38:2:152539197:152539427:-1 gene:ENSG00000270776 gene_biotype:processed_pseudogene transcript_biotype:processed_pseudogene	processed_pseudogene	chr2	-	ENST00000605605	152539197	152539427	10	NA	NA	ENST00000605605	ENSEMBL	havana:known chromosome:GRCh38:2:152539197:152539427:-1 gene:ENSG00000270776 gene_biotype:processed_pseudogene transcript_biotype:processed_pseudogene	chr2	9.25	9.05	9	8.79	7.99	8.08	8.31	8.83
TC2000008683.hg.1	7.63	6.91	1.647	up	0.00761992	CSTP2	cystatin pseudogene 2 [gene_biotype:unprocessed_pseudogene transcript_biotype:unprocessed_pseudogene]	unprocessed_pseudogene	chr20	-	ENST00000610599	23772785	23776169	10	NA	NA	ENST00000610599	ENSEMBL	cystatin pseudogene 2 [gene_biotype:unprocessed_pseudogene transcript_biotype:unprocessed_pseudogene]	chr20	7.85	7.55	7.48	7.65	7.17	7.07	6.34	7.07
TC1700012312.hg.1	10.04	9.32	1.647	up	0.00711645	LINC01977	havana:known chromosome:GRCh38:17:79823452:79827704:1 gene:ENSG00000262772 gene_biotype:lincRNA transcript_biotype:lincRNA	lincRNA	chr17	+	ENST00000576963	79822466	79827817	10	NA	NA	ENST00000576963	ENSEMBL	havana:known chromosome:GRCh38:17:79823452:79827704:1 gene:ENSG00000262772 gene_biotype:lincRNA transcript_biotype:lincRNA	chr17	9.97	9.68	10.2	10.31	9	9.37	9.19	9.71
TC1300006796.hg.1	13.91	13.19	1.647	up	0.00652165	AL137143.1	Metazoan signal recognition particle RNA [Source:RFAM;Acc:RF00017]	misc_RNA	chr13	+	ENST00000622073	31975167	31975448	10	NA	NA	ENST00000622073	ENSEMBL	Metazoan signal recognition particle RNA [Source:RFAM;Acc:RF00017]	chr13	14.31	13.53	14.14	13.66	13.3	13.16	13.02	13.29
TC1200009715.hg.1	6.68	5.96	1.647	up	0.00640827	swychu	Transcript Identified by AceView	other	chr12	-	swychu.aAug10-unspliced	6223617	6224289	6	NA	NA	swychu.aAug10-unspliced	Ace View	Transcript Identified by AceView	chr12	6.63	6.87	6.69	6.53	5.68	6.5	5.87	5.81
TC0X00011296.hg.1	6.45	5.73	1.647	up	0.00552554	lnc-AL353698.1-1:1	Transcript Originally Identified by LNCipedia, alternate transcript name: NONHSAT137263	lncRNA	chrX	+	lnc-AL353698.1-1:1	56071576	56205046	10	NA	NA	lnc-AL353698.1-1:1	lncRNAWiki	Transcript Originally Identified by LNCipedia, alternate transcript name: NONHSAT137263	chrX	6.67	6.26	6.23	6.63	6.01	5.83	5.77	5.32
TC0300014040.hg.1	6.11	5.39	1.647	up	0.0051975	TXNRD3NB	thioredoxin reductase 3 neighbor	coding	chr3	-	NM_001039783	126571779	126608555	10	3q21.3	645840	NM_001039783	RefSeq	Homo sapiens thioredoxin reductase 3 neighbor (TXNRD3NB), mRNA.	chr3	5.91	5.78	6.22	6.54	5.35	5.18	5.51	5.52
TC0900010439.hg.1	5.71	4.99	1.647	up	0.00368655	TRPM6	transient receptor potential cation channel, subfamily M, member 6	coding	chr9	-	NM_001177310	74722495	74888094	10	9q21.13	140803	NM_001177310	RefSeq	Homo sapiens transient receptor potential cation channel, subfamily M, member 6 (TRPM6), transcript variant b, mRNA.	chr9	5.98	5.64	5.55	5.69	5	4.57	5.16	5.21
TC0500008171.hg.1	6.36	5.64	1.647	up	0.0031355	AC233964.1	havana:known chromosome:GRCh38:5:98338744:98339832:1 gene:ENSG00000176183 gene_biotype:processed_pseudogene transcript_biotype:processed_pseudogene	processed_pseudogene	chr5	+	ENST00000512165	98338744	98339832	10	NA	NA	ENST00000512165	ENSEMBL	havana:known chromosome:GRCh38:5:98338744:98339832:1 gene:ENSG00000176183 gene_biotype:processed_pseudogene transcript_biotype:processed_pseudogene	chr5	6.41	6.22	6.64	6.17	5.87	5.32	5.61	5.76
TC1500010766.hg.1	8.4	7.68	1.647	up	0.00287155	CPLX3	complexin 3	coding	chr15	+	NM_001030005	74826547	74831802	10	15q24.1	594855	NM_001030005	RefSeq	Homo sapiens complexin 3 (CPLX3), mRNA.	chr15	8.28	8.38	8.41	8.54	7.93	7.26	7.79	7.75
TC1700011646.hg.1	6.48	5.76	1.647	up	0.000950174	AC025198.1	havana:known chromosome:GRCh38:17:73067870:73068288:-1 gene:ENSG00000266501 gene_biotype:processed_pseudogene transcript_biotype:processed_pseudogene	processed_pseudogene	chr17	-	ENST00000578331	73067870	73068288	10	NA	NA	ENST00000578331	ENSEMBL	havana:known chromosome:GRCh38:17:73067870:73068288:-1 gene:ENSG00000266501 gene_biotype:processed_pseudogene transcript_biotype:processed_pseudogene	chr17	6.35	6.57	6.4	6.61	5.8	5.97	5.65	5.64
TC0300012721.hg.1	6.92	6.21	1.636	up	0.0494906	skordarbu	Transcript Identified by AceView	other	chr3	-	skordarbu.aAug10-unspliced	146232195	146232671	6	NA	NA	skordarbu.aAug10-unspliced	Ace View	Transcript Identified by AceView	chr3	6.89	6.92	6.86	7.02	6.2	7.11	5.38	6.14
TC0400007558.hg.1	8.52	7.81	1.636	up	0.047004	T264994	Transcript identified by MiTranscriptome	lncrna	chr4	+	T264994	55391921	55394400	6	NA	NA	T264994	miTranscriptome	Transcript identified by MiTranscriptome	chr4	8.79	8.1	9.24	7.95	8.04	7.88	7.33	8.01
TC0300012580.hg.1	7.25	6.54	1.636	up	0.0462082	T251298	Transcript identified by MiTranscriptome	lncrna	chr3	-	T251298	138877086	138877877	6	NA	NA	T251298	miTranscriptome	Transcript identified by MiTranscriptome	chr3	8.09	7.17	6.58	7.14	6.38	6.79	6.77	6.2
TC2200007326.hg.1	17.39	16.68	1.636	up	0.0452302	AL031587.1	Sequence 347745 from Patent EP1572962. (from mRNA JD366721)	Precursor_microRNA	chr22	+	uc062ebw.1	37946326	37946426	10	NA	NA	uc062ebw.1	UCSC Genes	N/A	chr22	18.06	16.83	17.85	16.83	16.83	16.34	16.71	16.82
TC0X00009459.hg.1	7.79	7.08	1.636	up	0.0443739	T373524	Transcript identified by MiTranscriptome	lncrna	chrX	-	T373524	41447113	41447467	6	NA	NA	T373524	miTranscriptome	Transcript identified by MiTranscriptome	chrX	7.55	7.47	8.47	7.66	7	6.42	7.62	7.26
TC0500011824.hg.1	19.26	18.55	1.636	up	0.0421202	AC035144.1	Sequence 28703 from Patent EP1572962. (from mRNA JD047679)	Precursor_microRNA	chr5	-	uc063ghg.1	119408205	119408305	10	NA	NA	uc063ghg.1	UCSC Genes	N/A	chr5	19.87	18.69	19.76	18.7	18.69	18.41	18.6	18.52
TC0800006604.hg.1	6.84	6.13	1.636	up	0.0420355	DEFB107B	defensin, beta 107B	coding	chr8	+	ENST00000355602	7495846	7509311	10	8p23.1	503614	ENST00000355602	ENSEMBL	defensin, beta 107B [gene_biotype:protein_coding transcript_biotype:protein_coding]	chr8	6.56	6.6	7.41	6.78	5.56	5.89	6.83	6.23
TC0X00007602.hg.1	8.88	8.17	1.636	up	0.041998	PABPC1L2B	poly(A) binding protein, cytoplasmic 1-like 2B	coding	chrX	+	NM_001042506	73003513	73005713	10	Xq13.2	645974	NM_001042506	RefSeq	Homo sapiens poly(A) binding protein, cytoplasmic 1-like 2B (PABPC1L2B), mRNA.	chrX	9.07	9.17	9	8.28	8.18	7.78	7.8	8.92
TC1400006845.hg.1	8.15	7.44	1.636	up	0.0419225	steemerby	Transcript Identified by AceView	other	chr14	+	steemerby.aAug10-unspliced	31868429	31869172	6	NA	NA	steemerby.aAug10-unspliced	Ace View	Transcript Identified by AceView	chr14	8.04	7.64	8.76	8.18	7.35	7.52	6.85	8.04
TC0X00010247.hg.1	4.82	4.11	1.636	up	0.0405569	T377160	Transcript identified by MiTranscriptome	lncrna	chrX	-	T377160	89752917	89762645	6	NA	NA	T377160	miTranscriptome	Transcript identified by MiTranscriptome	chrX	4.47	4.76	5.41	4.64	4.36	4.26	4.48	3.35
TC0700010219.hg.1	12.41	11.7	1.636	up	0.0403421	LOC100288876	Transcript Identified by AceView, Entrez Gene ID(s) 100288876	other	chr7	-	LOC100288876.aAug10-unspliced	6728141	6731934	6	NA	NA	LOC100288876.aAug10-unspliced	Ace View	Transcript Identified by AceView, Entrez Gene ID(s) 100288876	chr7	12.47	12.41	12.44	12.3	12.2	11.58	10.81	12.19
TC2100006717.hg.1	5.81	5.1	1.636	up	0.0392507	spawma	Transcript Identified by AceView	other	chr21	+	spawma.aAug10-unspliced	21097283	21097974	6	NA	NA	spawma.aAug10-unspliced	Ace View	Transcript Identified by AceView	chr21	5.69	5.59	6.7	5.25	5.17	5.32	4.84	5.06
TSUnmapped00000487.hg.1	5.78	5.07	1.636	up	0.0389252	MANSC1	MANSC domain containing 1	coding	NA	NA	ENST00000628134	NA	NA	10	12p13.2	54682	ENST00000628134	ENSEMBL	MANSC domain containing 1 [gene_biotype:protein_coding transcript_biotype:protein_coding]	NA	5.68	5.79	6.39	5.25	5.01	4.47	5.33	5.48
TC0200009790.hg.1	7.8	7.09	1.636	up	0.0370747	T201796	Transcript identified by MiTranscriptome: lncrna	lncrna	chr2	+	T201796	159796117	159799694	6	NA	NA	T201796	miTranscriptome	Transcript identified by MiTranscriptome: lncrna	chr2	8.08	7.96	7.27	7.9	7.16	7.73	7.05	6.43
TC0200015127.hg.1	5.19	4.48	1.636	up	0.0367862	PDE1A.rAug10-unspliced	Transcript Identified by AceView, Entrez Gene ID(s) 5136	other	chr2	-	PDE1A.rAug10-unspliced	182136457	182136907	6	NA	NA	PDE1A.rAug10-unspliced	Ace View	Transcript Identified by AceView, Entrez Gene ID(s) 5136	chr2	5.36	4.95	5.58	4.88	4.03	4.28	4.31	5.29
TC1000009882.hg.1	6.54	5.83	1.636	up	0.0334428	AL590365.1	havana:known chromosome:GRCh38:10:15171036:15171278:-1 gene:ENSG00000228181 gene_biotype:processed_pseudogene transcript_biotype:processed_pseudogene	processed_pseudogene	chr10	-	ENST00000450788	15171036	15171278	10	NA	NA	ENST00000450788	ENSEMBL	havana:known chromosome:GRCh38:10:15171036:15171278:-1 gene:ENSG00000228181 gene_biotype:processed_pseudogene transcript_biotype:processed_pseudogene	chr10	7.16	6.49	6.51	6	5.73	6.17	5.28	6.12
TC0400007851.hg.1	5.41	4.7	1.636	up	0.0332734	EPGN	epithelial mitogen	coding	chr4	+	NM_001270989	74308470	74319336	10	4q13.3	255324	NM_001270989	RefSeq	Homo sapiens epithelial mitogen (EPGN), transcript variant 1, mRNA.	chr4	4.87	4.96	5.81	6.01	5.04	4.51	4.52	4.71
TC0X00011269.hg.1	7.77	7.06	1.636	up	0.0327985	AC073488.2	havana:known chromosome:GRCh38:X:9412772:9413522:1 gene:ENSG00000281941 gene_biotype:processed_pseudogene transcript_biotype:processed_pseudogene	processed_pseudogene	chrX	+	ENST00000631903	9412772	9413522	10	NA	NA	ENST00000631903	ENSEMBL	havana:known chromosome:GRCh38:X:9412772:9413522:1 gene:ENSG00000281941 gene_biotype:processed_pseudogene transcript_biotype:processed_pseudogene	chrX	7.74	7.73	7.95	7.64	6.61	6.52	7.33	7.78
TC1900008303.hg.1	7.72	7.01	1.636	up	0.0323572	CLASRP	CLK4-associating serine/arginine rich protein	coding	chr19	+	NM_001278439	45039040	45070956	10	19q13.3	11129	NM_001278439	RefSeq	Homo sapiens CLK4-associating serine/arginine rich protein (CLASRP), transcript variant 2, mRNA.	chr19	7.7	7.26	8.24	7.67	7.43	6.39	6.92	7.3
TC0500007682.hg.1	7.41	6.7	1.636	up	0.0311155	GTF2H2C_2	GTF2H2 family member C, copy 2	coding	chr5	+	NM_001042490	69560205	69595228	10	5q13.2	730394	NM_001042490	RefSeq	Homo sapiens GTF2H2 family member C, copy 2 (GTF2H2C_2), mRNA.	chr5	8.14	6.98	7.45	7.06	7.14	6.5	6.64	6.52
TC2000008281.hg.1	7.21	6.5	1.636	up	0.0296155	fato	Transcript Identified by AceView	other	chr20	-	fato.aAug10-unspliced	5144452	5144982	6	NA	NA	fato.aAug10-unspliced	Ace View	Transcript Identified by AceView	chr20	6.94	7.54	7.44	6.93	6.87	6.17	7	5.98
TC0200007015.hg.1	6.18	5.47	1.636	up	0.0295209	RAB10	RAB10, member RAS oncogene family	coding	chr2	+	NM_016131	26033860	26137454	10	2p23.3	10890	NM_016131	RefSeq	Homo sapiens RAB10, member RAS oncogene family (RAB10), mRNA.	chr2	6.56	5.61	6.41	6.13	5.69	4.93	5.92	5.33
TC0100010149.hg.1	6.65	5.94	1.636	up	0.0272849	RAB25	RAB25, member RAS oncogene family	coding	chr1	+	NM_020387	156061160	156070514	10	1q22	57111	NM_020387	RefSeq	Homo sapiens RAB25, member RAS oncogene family (RAB25), mRNA.	chr1	6.82	6.29	7.12	6.36	6.1	5.3	6.18	6.19
TC1000006979.hg.1	18.27	17.56	1.636	up	0.0261804	NONHSAT011726	Non-coding transcript identified by NONCODE	lncRNA	chr10	+	NONHSAT011726	21894348	21894516	6	NA	NA	NONHSAT011726	NONCODE	Non-coding transcript identified by NONCODE	chr10	18.74	17.66	18.73	17.95	17.37	17.57	17.8	17.51
TC1400010675.hg.1	8.9	8.19	1.636	up	0.0260315	SNORD114-19	small nucleolar RNA, C/D box 114-19	snoRNA	chr14	+	NR_003212	100976477	100976551	10	14q32	767597	NR_003212	RefSeq	Homo sapiens small nucleolar RNA, C/D box 114-19 (SNORD114-19), small nucleolar RNA.	chr14	9.35	8.57	9.13	8.55	7.8	8.39	7.89	8.68
TC0700012997.hg.1	18.16	17.45	1.636	up	0.0258909	AC004932.1	AC004932.1 (from geneSymbol)	Precursor_microRNA	chr7	-	uc064jam.1	149541747	149541846	10	NA	NA	uc064jam.1	UCSC Genes	N/A	chr7	18.56	17.52	18.61	17.93	17.37	17.13	17.64	17.64
TC0900010930.hg.1	7.56	6.85	1.636	up	0.0255637	yomemu	Transcript Identified by AceView	other	chr9	-	yomemu.aAug10-unspliced	96906522	96908959	6	NA	NA	yomemu.aAug10-unspliced	Ace View	Transcript Identified by AceView	chr9	7.69	7.25	7.76	7.53	6.57	7.55	6.94	6.35
TC0300013904.hg.1	5.51	4.8	1.636	up	0.0252262	NAALADL2	N-acetylated alpha-linked acidic dipeptidase-like 2	coding	chr3	+	NM_207015	174859280	175810552	10	3q26.31	254827	NM_207015	RefSeq	Homo sapiens N-acetylated alpha-linked acidic dipeptidase-like 2 (NAALADL2), mRNA.	chr3	5.13	5.21	6.25	5.45	4.94	4.43	5.02	4.81
TC0600010153.hg.1	8.72	8.01	1.636	up	0.0250957	AL450345.1	RP11-300M24.1 (from geneSymbol)	lncRNA	chr6	+	ENST00000456118.1	164827749	164831630	10	NA	NA	ENST00000456118.1	lncRNAWiki	N/A	chr6	8.91	8.11	9.26	8.6	8.17	7.58	8.26	8.03
TC0200015528.hg.1	7.02	6.31	1.636	up	0.0243921	T206349	Transcript identified by MiTranscriptome	lncrna	chr2	-	T206349	206724333	206727918	6	NA	NA	T206349	miTranscriptome	Transcript identified by MiTranscriptome	chr2	7.48	6.68	7.24	6.67	6.61	5.76	6.35	6.54
TC0200015941.hg.1	6.86	6.15	1.636	up	0.0237616	T209168	Transcript identified by MiTranscriptome	lncrna	chr2	-	T209168	228312766	228326055	6	NA	NA	T209168	miTranscriptome	Transcript identified by MiTranscriptome	chr2	7.11	6.83	6.85	6.66	5.44	6.67	6.04	6.44
TC0100015956.hg.1	8.32	7.61	1.636	up	0.020957	RUSC1-AS1	RUSC1 antisense RNA 1	coding	chr1	-	NM_001039517	155316863	155324176	10	1q22	284618	NM_001039517	RefSeq	Homo sapiens RUSC1 antisense RNA 1 (RUSC1-AS1), mRNA.	chr1	8.19	7.88	8.88	8.32	7.49	7.2	7.69	8.04
TC0800006968.hg.1	7.02	6.31	1.636	up	0.0199186	FGF17	fibroblast growth factor 17	coding	chr8	+	NM_001304478	22042398	22048809	10	8p21	8822	NM_001304478	RefSeq	Homo sapiens fibroblast growth factor 17 (FGF17), transcript variant 2, mRNA.	chr8	7.29	6.44	7.52	6.82	6.1	6.17	6.59	6.39
TC1000012477.hg.1	6.95	6.24	1.636	up	0.0197372	HELLS	helicase, lymphoid-specific	coding	chr10	+	NM_001289067	94501434	94602099	10	10q24.2	3070	NM_001289067	RefSeq	Homo sapiens helicase, lymphoid-specific (HELLS), transcript variant 2, mRNA.	chr10	7.43	6.58	6.59	7.19	6.57	6.45	6	5.92
TC0100016591.hg.1	16.44	15.73	1.636	up	0.0184338	AL590085.1	AL590085.1 (from geneSymbol)	Precursor_microRNA	chr1	-	uc057nrw.1	180827895	180827992	10	NA	NA	uc057nrw.1	UCSC Genes	N/A	chr1	17.05	15.94	16.56	16.2	15.94	15.49	15.7	15.81
[truncated: 8,761 more rows]
