# Supplementary material for: Potential blood biomarkers for chronic traumatic encephalopathy: The multi-omics landscape of an observational cohort
Source: Front Aging Neurosci. 2022 Nov 7;14:1052765. doi: 10.3389/fnagi.2022.1052765 (PMC9676976; doi:10.3389/fnagi.2022.1052765)
Supplement: Supplementary file 7 [file Data_Sheet_7.XLSX]

## Sheet: DEmiRNAs
probe_set	PM2.5_average	Con_average	FC	Regulation	P.Value	Probe.Set.Name	Accession	Transcript.ID.Array.Design.	biotype	Species.Scientific.Name	Chromosome	Start	Stop	Strand	Sequence.Length	Sequence	Genome.Context	Clustered.miRNAs.within.10kb	GeneChip.Array	Annotation.Date	Sequence.Source	WmiA1_expression	WmiA2_expression	WmiA3_expression	WmiA4_expression	WmiC1_expression	WmiC2_expression	WmiC3_expression	WmiC4_expression
20533699	2.04	4.41	-5.169	down	0.00460426	ENSG00000239063_st	ENSG00000239063	ENSG00000239063	snoRNA	Homo sapiens	chr1	52877114	52877194	+	81	ATCCTTTTGTAGTTCAGGTGCATGTGTGAGTTGTGCCTCCCTCAAACCTTGTTACAAAGTCAGCACATTACCTGTCTATCA	---	---	miRNA-4_0	13-May-14	Ensembl	0.9	2.98	0.25	4.02	4.31	4.48	4.97	3.89
20519518	1.3	3.65	-5.098	down	1.62374e-05	MIMAT0019799_st	MIMAT0019799	hsa-miR-4701-3p	miRNA	Homo sapiens	chr12	49165763	49165782	-	20	AUGGGUGAUGGGUGUGGUGU	ENST00000307885 // sense // intron // 17 /// ENST00000357869 // sense // intron // 16 /// ENST00000547260 // sense // intron // 4 /// ENST00000548351 // sense // intron // 4 /// ENST00000550422 // sense // intron // 17 /// ENST00000552099 // sense // intron // 5 /// OTTHUMT00000408860 // sense // intron // 4 /// OTTHUMT00000408862 // sense // intron // 17 /// OTTHUMT00000408863 // sense // intron…	---	miRNA-4_0	13-May-14	miRBase	0.84	1.77	0.67	1.91	3.12	3.35	4.46	3.68
20533700	2.1	4.4	-4.925	down	0.0036596	ENSG00000239063_x_st	ENSG00000239063	ENSG00000239063	snoRNA	Homo sapiens	chr1	52877114	52877194	+	81	ATCCTTTTGTAGTTCAGGTGCATGTGTGAGTTGTGCCTCCCTCAAACCTTGTTACAAAGTCAGCACATTACCTGTCTATCA	---	---	miRNA-4_0	13-May-14	Ensembl	1.07	3.02	0.44	3.87	4.07	4.59	5.05	3.89
20518933	1.66	3.68	-4.056	down	6.55229e-05	MIMAT0019071_st	MIMAT0019071	hsa-miR-4532	miRNA	Homo sapiens	chr20	56470455	56470471	+	17	CCCCGGGGAGCCCGGCG	---	---	miRNA-4_0	13-May-14	miRBase	1.85	1.77	1.07	1.97	4.18	3.86	4.11	2.56
20506022	3.45	5.46	-4.028	down	0.00896043	MIMAT0004450_st	MIMAT0004450	hsa-miR-297	miRNA	Homo sapiens	chr4	111781780	111781800	-	21	AUGUAUGUGUGCAUGUGCAUG	---	---				1.32	3.84	3.36	5.29	5.3	5.71	6.02	4.83
20504332	1.3	3.27	-3.918	down	0.00420342	MIMAT0003263_st	MIMAT0003263	hsa-miR-595	miRNA	Homo sapiens	chr7	158325425	158325445	-	21	GAAGUGUGCCGUGGUGUGUCU	ENST00000389413 // sense // intron // 1 /// ENST00000389416 // sense // intron // 1 /// ENST00000389418 // sense // intron // 1 /// ENST00000404321 // sense // intron // 1 /// ENST00000409483 // sense // intron // 1 /// OTTHUMT00000327120 // sense // intron // 1 /// OTTHUMT00000327121 // sense // intron // 1 /// OTTHUMT00000353213 // sense // intron // 1 /// OTTHUMT00000353214 // sense // intron …	---				0.51	1.67	0.06	2.98	2.93	3.15	4.26	2.73
20519585	0.78	2.68	-3.732	down	0.000223044	MIMAT0019864_st	MIMAT0019864	hsa-miR-3064-5p	miRNA	Homo sapiens	chr17	62496935	62496955	-	21	UCUGGCUGUUGUGGUGUGCAA	ENST00000225792 // sense // intron // 11 /// ENST00000450599 // sense // intron // 10 /// ENST00000540698 // sense // intron // 10 /// ENST00000578491 // sense // exon // 5 /// ENST00000578758 // sense // intron // 2 /// ENST00000578804 // sense // intron // 11 /// ENST00000580026 // sense // intron // 2 /// ENST00000581130 // sense // exon // 1 /// ENST00000581230 // sense // exon // 11 /// ENST…	hsa-mir-3064 // chr17:62496892-62496957 (-) /// hsa-mir-5047 // chr17:62497332-62497431 (-)	miRNA-4_0	13-May-14	miRBase	0.34	1.21	0.16	1.43	1.95	2.76	3.61	2.42
20518878	4.91	6.81	-3.732	down	2.08949e-05	MIMAT0019018_st	MIMAT0019018	hsa-miR-4484	miRNA	Homo sapiens	chr10	127508372	127508391	+	20	AAAAGGCGGGAGAAGCCCCA	ENST00000368774 // antisense // intron // 1 /// ENST00000368778 // antisense // intron // 1 /// ENST00000368797 // antisense // intron // 1 /// ENST00000420761 // antisense // intron // 1 /// OTTHUMT00000050929 // antisense // intron // 1 /// OTTHUMT00000050931 // antisense // intron // 1 /// OTTHUMT00000050932 // antisense // intron // 1 /// OTTHUMT00000050934 // antisense // intron // 1	---	miRNA-4_0	13-May-14	miRBase	4.4	5.07	4.41	5.75	6.89	6.42	7.12	6.82
20506712	1.51	3.23	-3.294	down	0.000470381	MIMAT0005825_st	MIMAT0005825	hsa-miR-1180-3p	miRNA	Homo sapiens	chr17	19247826	19247847	-	22	UUUCCGGCUCGCGUGGGUGUGU	ENST00000261499 // sense // intron // 5 /// ENST00000395615 // sense // intron // 5 /// ENST00000395616 // sense // intron // 5 /// ENST00000461069 // sense // intron // 5 /// ENST00000477478 // sense // intron // 5 /// ENST00000575403 // sense // intron // 5 /// ENST00000575478 // sense // intron // 5 /// OTTHUMT00000132494 // sense // intron // 5 /// OTTHUMT00000132495 // sense // intron // 5 /…	---	miRNA-4_0	13-May-14	miRBase	1.14	1.67	0.6	2.64	3.45	3.06	3.58	2.84
20535699	1.84	3.54	-3.249	down	0.00069867	MI0005775_st	MI0005775	hsa-mir-297	stem-loop	Homo sapiens	chr4	111781738	111781803	-	66	UGUAUGUAUGUGUGCAUGUGCAUGUAUGUGUAUAUACAUAUAUAUGUAUUAUGUACUCAUAUAUCA	---	---	miRNA-4_0	13-May-14	miRBase	1.83	1.59	0.98	2.98	3.15	4.06	3.86	3.09
20525559	0.98	2.67	-3.227	down	0.00324686	MIMAT0027498_st	MIMAT0027498	hsa-miR-6799-5p	miRNA	Homo sapiens	chr19	50295128	50295147	+	20	GGGGAGGUGUGCAGGGCUGG	ENST00000354293 // sense // intron // 4 /// ENST00000359032 // sense // intron // 4 /// ENST00000597774 // sense // intron // 3 /// ENST00000600199 // sense // intron // 4 /// OTTHUMT00000465806 // sense // intron // 4 /// OTTHUMT00000465807 // sense // intron // 4 /// OTTHUMT00000465809 // sense // intron // 4 /// OTTHUMT00000465810 // sense // intron // 3	---	miRNA-4_0	13-May-14	miRBase	0.18	1.42	0.18	2.12	2.73	3.4	2.93	1.63
20525659	0.98	2.57	-3.01	down	0.00137952	MIMAT0027598_st	MIMAT0027598	hsa-miR-6849-5p	miRNA	Homo sapiens	chr8	145625712	145625734	-	23	GAGUGGAUAGGGGAGUGUGUGGA	ENST00000349769 // sense // intron // 8 /// ENST00000531683 // sense // intron // 6 /// ENST00000532560 // sense // exon // 3 /// OTTHUMT00000382422 // sense // intron // 8 /// OTTHUMT00000382428 // sense // exon // 3 /// OTTHUMT00000382429 // sense // intron // 6	hsa-mir-939 // chr8:145619364-145619445 (-) /// hsa-mir-1234 // chr8:145625476-145625559 (-) /// hsa-mir-6849 // chr8:145625671-145625739 (-)	miRNA-4_0	13-May-14	miRBase	0.72	1.55	0.17	1.47	2.2	2.25	3.71	2.13
20518782	1.51	3.1	-3.01	down	0.000904455	MIMAT0018925_st	MIMAT0018925	hsa-miR-1268b	miRNA	Homo sapiens	chr17	78072630	78072649	+	20	CGGGCGUGGUGGUGGGGGUG	ENST00000397545 // sense // intron // 19 /// ENST00000574799 // sense // intron // 15 /// OTTHUMT00000256005 // sense // intron // 19 /// OTTHUMT00000437430 // sense // intron // 15	---	miRNA-4_0	13-May-14	miRBase	1.66	1.44	0.52	2.44	3.08	2.84	3.83	2.67
20506865	1.17	2.75	-2.99	down	0.00130064	MIMAT0005922_st	MIMAT0005922	hsa-miR-1268a	miRNA	Homo sapiens	chr15	22513259	22513276	-	18	CGGGCGUGGUGGUGGGGG	---	---	miRNA-4_0	13-May-14	miRBase	0.59	1.51	0.33	2.25	2.27	2.58	3.3	2.83
20524036	3	4.58	-2.99	down	0.000321884	MIMAT0024599_st	MIMAT0024599	hsa-miR-6126	miRNA	Homo sapiens	chr16	3535422	3535439	-	18	GUGAAGGCCCGGCGGAGA	ENST00000360862 // antisense // exon // 6 /// ENST00000407558 // antisense // exon // 8 /// ENST00000414063 // antisense // exon // 7 /// ENST00000421765 // antisense // exon // 6 /// ENST00000424546 // antisense // exon // 7 /// ENST00000570819 // antisense // exon // 6 /// ENST00000572584 // antisense // exon // 6 /// ENST00000572942 // antisense // exon // 6 /// ENST00000574423 // antisense //…	---	miRNA-4_0	13-May-14	miRBase	2.11	3.27	2.74	3.87	4.79	4.8	4.58	4.14
20506774	3.31	4.78	-2.77	down	0.00041254	MIMAT0005582_st	MIMAT0005582	hsa-miR-1228-5p	miRNA	Homo sapiens	chr12	57588287	57588307	+	21	GUGGGCGGGGGCAGGUGUGUG	ENST00000243077 // sense // intron // 49 /// OTTHUMT00000412772 // sense // intron // 49	---	miRNA-4_0	13-May-14	miRBase	2.79	3.38	2.8	4.27	4.43	4.86	5.22	4.61
20526186	1.21	2.66	-2.732	down	0.0231119	MIMAT0028125_st	MIMAT0028125	hsa-miR-7114-5p	miRNA	Homo sapiens	chr9	140344513	140344533	-	21	UCUGUGGAGUGGGGUGCCUGU	ENST00000265663 // sense // intron // 12 /// ENST00000339554 // sense // intron // 10 /// ENST00000371472 // sense // intron // 12 /// ENST00000371473 // sense // intron // 12 /// ENST00000371474 // sense // intron // 11 /// ENST00000371475 // sense // intron // 13 /// ENST00000371482 // sense // intron // 6 /// ENST00000392812 // sense // intron // 12 /// ENST00000437259 // sense // intron // 12…	---	miRNA-4_0	13-May-14	miRBase	0.48	1.52	0.31	2.52	2.93	3.49	3.11	1.09
20519405	1.97	3.36	-2.621	down	0.00528446	MIMAT0022977_st	MIMAT0022977	hsa-miR-4632-5p	miRNA	Homo sapiens	chr1	12251770	12251792	+	23	GAGGGCAGCGUGGGUGUGGCGGA	ENST00000376259 // sense // intron // 3 /// ENST00000492361 // sense // intron // 2 /// ENST00000536782 // sense // intron // 3 /// OTTHUMT00000005133 // sense // intron // 3 /// OTTHUMT00000005134 // sense // intron // 2	---	miRNA-4_0	13-May-14	miRBase	1.32	2.29	1.41	2.87	3.87	4.06	3.15	2.36
20519533	0.51	1.88	-2.585	down	0.00176351	MIMAT0019815_st	MIMAT0019815	hsa-miR-4710	miRNA	Homo sapiens	chr14	105144060	105144077	-	18	GGGUGAGGGCAGGUGGUU	---	---	miRNA-4_0	13-May-14	miRBase	0.45	0.11	0.24	1.25	1.71	2.12	2.72	0.99
20519636	2.07	3.43	-2.567	down	0.00265572	MIMAT0019913_st	MIMAT0019913	hsa-miR-4763-3p	miRNA	Homo sapiens	chr22	46509504	46509527	+	24	AGGCAGGGGCUGGUGCUGGGCGGG	ENST00000360737 // sense // exon // 5 /// OTTHUMT00000316781 // sense // exon // 5	hsa-let-7a-3 // chr22:46508629-46508702 (+) /// hsa-let-7b // chr22:46509566-46509648 (+) /// hsa-mir-4763 // chr22:46509446-46509537 (+)	miRNA-4_0	13-May-14	miRBase	1.8	2.81	1.06	2.62	3.1	3.47	4.09	3.06
20533283	1.13	2.46	-2.514	down	0.000360417	ENSG00000238433_st	ENSG00000238433	ENSG00000238433	snoRNA	Homo sapiens	chr8	59574800	59574903	-	104	ATCCTTTTGTAGTTCATAAGTGTGATGATTGGGTGTTCATGTGCAGCTGTGTGATGTGCCGCCCTTGAACCTTGTTACGAGTTTGGCACATTACCTGTTTAACG	---	---	miRNA-4_0	13-May-14	Ensembl	0.44	1.05	1.16	1.86	2.02	2.91	2.47	2.45
20519626	0.44	1.76	-2.497	down	1.52064e-05	MIMAT0019903_st	MIMAT0019903	hsa-miR-4758-5p	miRNA	Homo sapiens	chr20	60907590	60907612	-	23	GUGAGUGGGAGCCGGUGGGGCUG	ENST00000252999 // sense // intron // 27 /// OTTHUMT00000080014 // sense // intron // 27	---	miRNA-4_0	13-May-14	miRBase	0.45	0.14	0.18	1.01	1.57	1.8	2	1.67
20525712	1.08	2.35	-2.412	down	0.0380068	MIMAT0027651_st	MIMAT0027651	hsa-miR-6875-3p	miRNA	Homo sapiens	chr7	100465702	100465723	+	22	AUUCUUCCUGCCCUGGCUCCAU	ENST00000200457 // sense // intron // 2 /// ENST00000417475 // sense // intron // 2 /// ENST00000437505 // sense // intron // 1 /// ENST00000476870 // sense // intron // 2 /// ENST00000496260 // sense // exon // 2 /// OTTHUMT00000347151 // sense // intron // 2 /// OTTHUMT00000347153 // sense // intron // 2 /// OTTHUMT00000347154 // sense // intron // 2 /// OTTHUMT00000347156 // sense // exon // 2…	---	miRNA-4_0	13-May-14	miRBase	0.19	1.23	0.34	2.56	2.3	3.31	2.76	1.04
20525465	1.75	3.02	-2.412	down	0.00081015	MIMAT0027404_st	MIMAT0027404	hsa-miR-6752-5p	miRNA	Homo sapiens	chr11	67257721	67257742	+	22	GGGGGGUGUGGAGCCAGGGGGC	ENST00000279146 // sense // intron // 4 /// ENST00000525341 // sense // intron // 2 /// ENST00000528641 // sense // intron // 3 /// OTTHUMT00000395515 // sense // intron // 3 /// OTTHUMT00000395516 // sense // intron // 4 /// OTTHUMT00000395519 // sense // intron // 2	---	miRNA-4_0	13-May-14	miRBase	1.97	1.75	0.99	2.3	3.08	2.58	3.65	2.77
20533284	1.06	2.32	-2.395	down	0.000368086	ENSG00000238433_x_st	ENSG00000238433	ENSG00000238433	snoRNA	Homo sapiens	chr8	59574800	59574903	-	104	ATCCTTTTGTAGTTCATAAGTGTGATGATTGGGTGTTCATGTGCAGCTGTGTGATGTGCCGCCCTTGAACCTTGTTACGAGTTTGGCACATTACCTGTTTAACG	---	---	miRNA-4_0	13-May-14	Ensembl	0.45	1.05	1.15	1.59	2.03	2.91	2.42	1.93
20519433	1.02	2.23	-2.313	down	0.00845073	MIMAT0019715_st	MIMAT0019715	hsa-miR-4651	miRNA	Homo sapiens	chr7	75544524	75544543	+	20	CGGGGUGGGUGAGGUCGGGC	ENST00000394893 // sense // intron // 1 /// ENST00000412521 // sense // 3UTR // 1 /// ENST00000414186 // sense // 3UTR // 1 /// ENST00000419840 // sense // intron // 1 /// ENST00000421059 // sense // 3UTR // 1 /// ENST00000439963 // sense // intron // 1 /// ENST00000448410 // sense // intron // 1 /// ENST00000453773 // sense // intron // 1 /// ENST00000461988 // sense // intron // 1 /// ENST00000…	---	miRNA-4_0	13-May-14	miRBase	0.47	0.89	0.55	2.17	2.35	1.44	2.96	2.16
20518636	0.74	1.95	-2.313	down	0.000790263	MIMAT0018360_st	MIMAT0018360	hsa-miR-3944-3p	miRNA	Homo sapiens	chr10	135185083	135185105	-	23	UUCGGGCUGGCCUGCUGCUCCGG	ENST00000368547 // sense // intron // 1 /// OTTHUMT00000051156 // sense // intron // 1	---	miRNA-4_0	13-May-14	miRBase	0.42	0.7	0.28	1.58	1.75	2.39	2.08	1.58
20529136	0.76	1.96	-2.297	down	5.7728e-05	MIMAT0030419_st	MIMAT0030419	hsa-miR-7844-5p	miRNA	Homo sapiens	chr12	94965082	94965103	-	22	AAAACUAGGACUGUGUGGUGUA	ENST00000261226 // sense // 3UTR // 4 /// ENST00000551457 // sense // 3UTR // 4 /// OTTHUMT00000408113 // sense // 3UTR // 4 /// OTTHUMT00000408114 // sense // 3UTR // 4	hsa-mir-5700 // chr12:94955565-94955635 (+) /// hsa-mir-7844 // chr12:94965007-94965128 (-)	miRNA-4_0	13-May-14	miRBase	0.78	0.5	0.52	1.26	2	2.15	2.18	1.51
20525661	2.83	4	-2.25	down	0.00342367	MIMAT0027600_st	MIMAT0027600	hsa-miR-6850-5p	miRNA	Homo sapiens	chr8	146017355	146017376	-	22	GUGCGGAACGCUGGCCGGGGCG	ENST00000262584 // sense // intron // 2 /// ENST00000394920 // sense // intron // 2 /// ENST00000525232 // sense // intron // 2 /// ENST00000526668 // sense // exon // 1 /// ENST00000527914 // sense // intron // 2 /// ENST00000528296 // sense // intron // 1 /// ENST00000528957 // sense // intron // 1 /// ENST00000529163 // sense // intron // 1 /// ENST00000529920 // sense // intron // 1 /// ENST0…	---	miRNA-4_0	13-May-14	miRBase	3.4	3.35	1.67	2.91	3.89	4.02	3.82	4.26
20504588	0.41	1.58	-2.25	down	0.000531096	MIMAT0010357_st	MIMAT0010357	hsa-miR-670-5p	miRNA	Homo sapiens	chr11	43581225	43581244	+	20	GUCCCUGAGUGUAUGUGGUG	ENST00000446181 // sense // intron // 1 /// ENST00000526615 // sense // intron // 2 /// OTTHUMT00000337474 // sense // intron // 1 /// OTTHUMT00000389683 // sense // intron // 2	---	miRNA-4_0	13-May-14	miRBase	0.24	0.62	0.41	0.36	1.28	1.3	2.49	1.25
20500781	3.2	4.36	-2.235	down	0.000467163	MIMAT0004609_st	MIMAT0004609	hsa-miR-149-3p	miRNA	Homo sapiens	chr2	241395473	241395493	+	21	AGGGAGGGACGGGGGCUGUGC	ENST00000264039 // sense // intron // 1 /// ENST00000404327 // antisense // intron // 1 /// ENST00000404891 // antisense // intron // 1 /// ENST00000420138 // sense // intron // 1 /// ENST00000426280 // sense // intron // 1 /// ENST00000469694 // sense // intron // 1 /// OTTHUMT00000257179 // sense // intron // 1 /// OTTHUMT00000325970 // sense // intron // 1 /// OTTHUMT00000325972 // sense // in…	---	miRNA-4_0	13-May-14	miRBase	3.03	3.47	2.58	3.73	4.38	3.88	4.62	4.56
20525444	0.91	2.05	-2.204	down	0.0143914	MIMAT0027383_st	MIMAT0027383	hsa-miR-6741-5p	miRNA	Homo sapiens	chr1	226109816	226109837	-	22	GUGGGUGCUGGUGGGAGCCGUG	ENST00000343818 // sense // intron // 3 /// ENST00000432920 // sense // intron // 3 /// ENST00000446534 // sense // intron // 1 /// ENST00000472798 // sense // intron // 2 /// ENST00000478402 // sense // exon // 2 /// ENST00000489681 // sense // intron // 3 /// OTTHUMT00000091314 // sense // intron // 3 /// OTTHUMT00000091315 // sense // exon // 2 /// OTTHUMT00000091319 // sense // intron // 3 //…	---	miRNA-4_0	13-May-14	miRBase	0.15	1.05	0.64	1.81	1.71	2.08	3.12	1.3
20515562	0.9	2.04	-2.204	down	0.0019149	MIMAT0015021_st	MIMAT0015021	hsa-miR-3148	miRNA	Homo sapiens	chr8	29814834	29814855	-	22	UGGAAAAAACUGGUGUGUGCUU	---	---	miRNA-4_0	13-May-14	miRBase	0.59	0.99	0.46	1.58	1.62	2.8	2.04	1.71
20519589	0.57	1.69	-2.173	down	0.000374727	MIMAT0019868_st	MIMAT0019868	hsa-miR-4739	miRNA	Homo sapiens	chr17	77681025	77681049	-	25	AAGGGAGGAGGAGCGGAGGGGCCCU	---	---	miRNA-4_0	13-May-14	miRBase	0.61	0.45	0.73	0.5	1.3	1.23	2.42	1.81
20506715	0.24	1.36	-2.173	down	0.000157509	MIMAT0005828_st	MIMAT0005828	hsa-miR-1183	miRNA	Homo sapiens	chr7	21510723	21510749	+	27	CACUGUAGGUGAUGGUGAGAGUGGGCA	ENST00000222584 // sense // intron // 3 /// ENST00000432066 // sense // intron // 1 /// ENST00000448246 // sense // intron // 2 /// OTTHUMT00000211617 // sense // intron // 3 /// OTTHUMT00000326588 // sense // intron // 2 /// OTTHUMT00000326783 // sense // intron // 1	---	miRNA-4_0	13-May-14	miRBase	-0.09	0.48	0.52	0.07	0.88	1.19	1.71	1.65
20509237	3.41	4.52	-2.158	down	0.00329042	MIMAT0007892_st	MIMAT0007892	hsa-miR-1915-3p	miRNA	Homo sapiens	chr10	21785505	21785524	-	20	CCCCAGGGCGACGCGGCGGG	ENST00000377113 // sense // intron // 1 /// OTTHUMT00000047130 // sense // intron // 1	---	miRNA-4_0	13-May-14	miRBase	3.99	3.81	2.68	3.17	4.69	3.81	4.97	4.62
20518835	0.12	1.23	-2.158	down	0.000599005	MIMAT0018977_st	MIMAT0018977	hsa-miR-4455	miRNA	Homo sapiens	chr4	185859575	185859591	-	17	AGGGUGUGUGUGUUUUU	---	---	miRNA-4_0	13-May-14	miRBase	0.14	-0.16	0.48	0.01	1.35	1.67	1.44	0.45
20537615	2.16	3.25	-2.129	down	0.00198369	MI0022716_st	MI0022716	hsa-mir-6869	stem-loop	Homo sapiens	chr20	1373544	1373605	-	62	GUGAGUAGUGGCGCGCGGCGGCUCGGAGUACCUCUGCCGCCGCGCGCAUCGGCUCAGCAUGC	ENST00000381715 // sense // 5UTR // 1 /// ENST00000381719 // sense // intron // 1 /// ENST00000381724 // sense // 5UTR // 1 /// ENST00000400137 // sense // intron // 1 /// ENST00000439640 // sense // intron // 1 /// OTTHUMT00000077534 // sense // intron // 1 /// OTTHUMT00000077535 // sense // intron // 1 /// OTTHUMT00000077537 // sense // 5UTR // 1 /// OTTHUMT00000077538 // sense // 5UTR // 1	---	miRNA-4_0	13-May-14	miRBase	2.44	2.06	1.53	2.6	3.38	2.86	3.93	2.82
20525567	3.29	4.38	-2.129	down	0.000401817	MIMAT0027506_st	MIMAT0027506	hsa-miR-6803-5p	miRNA	Homo sapiens	chr19	55756592	55756613	-	22	CUGGGGGUGGGGGGCUGGGCGU	ENST00000412770 // sense // intron // 4 /// ENST00000587283 // sense // intron // 3 /// OTTHUMT00000452663 // sense // intron // 4 /// OTTHUMT00000452664 // sense // intron // 3	hsa-mir-6802 // chr19:55751280-55751344 (-) /// hsa-mir-6803 // chr19:55756554-55756618 (-)	miRNA-4_0	13-May-14	miRBase	3.14	3.49	2.65	3.89	4.57	4.19	4.44	4.31
20506771	1.25	2.33	-2.114	down	0.000154922	MIMAT0022941_st	MIMAT0022941	hsa-miR-1227-5p	miRNA	Homo sapiens	chr19	2234132	2234148	-	17	GUGGGGCCAGGCGGUGG	ENST00000326631 // sense // intron // 4 /// ENST00000585423 // sense // intron // 3 /// ENST00000586497 // sense // intron // 3 /// ENST00000586608 // sense // intron // 2 /// ENST00000587394 // sense // intron // 4 /// ENST00000587962 // sense // intron // 4 /// ENST00000588450 // sense // intron // 2 /// ENST00000588545 // sense // intron // 4 /// ENST00000589097 // sense // intron // 5 /// ENS…	hsa-mir-1227 // chr19:2234061-2234148 (-) /// hsa-mir-6789 // chr19:2235828-2235925 (-)	miRNA-4_0	13-May-14	miRBase	1.32	1.69	0.61	1.37	2.2	2.48	2.45	2.2
20518874	0.77	1.84	-2.099	down	0.000574322	MIMAT0019015_st	MIMAT0019015	hsa-miR-4481	miRNA	Homo sapiens	chr10	12695180	12695196	-	17	GGAGUGGGCUGGUGGUU	ENST00000378845 // antisense // intron // 2 /// ENST00000378847 // antisense // intron // 2 /// ENST00000487696 // antisense // intron // 1 /// OTTHUMT00000046820 // antisense // intron // 2 /// OTTHUMT00000046821 // antisense // intron // 2 /// OTTHUMT00000046822 // antisense // intron // 1	---	miRNA-4_0	13-May-14	miRBase	0.33	0.76	0.89	1.11	1.93	1.16	2.07	2.2
20525511	1.06	2.12	-2.085	down	0.0260482	MIMAT0027450_st	MIMAT0027450	hsa-miR-6775-5p	miRNA	Homo sapiens	chr16	87868237	87868261	-	25	UCGGGGCAUGGGGGAGGGAGGCUGG	ENST00000261622 // sense // intron // 8 /// ENST00000563489 // sense // intron // 1 /// ENST00000565644 // sense // intron // 8 /// OTTHUMT00000269110 // sense // intron // 8 /// OTTHUMT00000431869 // sense // intron // 8 /// OTTHUMT00000431894 // sense // intron // 1	---	miRNA-4_0	13-May-14	miRBase	0.87	0.94	0.1	2.32	2.62	2.58	1.89	1.37
20518629	2.53	3.58	-2.071	down	0.0022952	MIMAT0019229_st	MIMAT0019229	hsa-miR-3940-5p	miRNA	Homo sapiens	chr19	6416481	6416500	-	20	GUGGGUUGGGGCGGGCUCUG	ENST00000398148 // sense // intron // 14 /// ENST00000595223 // sense // intron // 2 /// OTTHUMT00000453305 // sense // intron // 14 /// OTTHUMT00000453308 // sense // intron // 2	---	miRNA-4_0	13-May-14	miRBase	3.26	2.56	1.71	2.59	3.51	3.22	3.83	3.75
20525593	2.35	3.38	-2.042	down	0.00176842	MIMAT0027532_st	MIMAT0027532	hsa-miR-6816-5p	miRNA	Homo sapiens	chr22	20102249	20102269	-	21	UGGGGCGGGGCAGGUCCCUGC	ENST00000252136 // sense // intron // 6 /// ENST00000403707 // sense // intron // 7 /// ENST00000404751 // sense // intron // 6 /// ENST00000439169 // sense // intron // 6 /// ENST00000463710 // sense // intron // 2 /// ENST00000471040 // sense // intron // 2 /// ENST00000488335 // sense // intron // 1 /// ENST00000492988 // sense // intron // 4 /// ENST00000494820 // sense // intron // 4 /// OTT…	---	miRNA-4_0	13-May-14	miRBase	1.83	2.6	1.86	3.09	3.64	3.08	3.41	3.38
20525727	0.57	1.57	-2	down	0.000128938	MIMAT0027666_st	MIMAT0027666	hsa-miR-6883-5p	miRNA	Homo sapiens	chr17	8048363	8048384	-	22	AGGGAGGGUGUGGUAUGGAUGU	ENST00000317276 // sense // intron // 17 /// ENST00000354903 // sense // intron // 17 /// ENST00000578089 // sense // intron // 2 /// ENST00000578950 // sense // exon // 1 /// ENST00000581082 // sense // intron // 16 /// ENST00000581395 // sense // intron // 15 /// ENST00000582719 // sense // intron // 17 /// ENST00000583559 // sense // intron // 1 /// OTTHUMT00000441481 // sense // intron // 17 …	---	miRNA-4_0	13-May-14	miRBase	0.5	0.49	0.33	0.96	1.41	1.83	1.85	1.19
20518845	0.56	1.55	-1.986	down	0.000767175	MIMAT0018987_st	MIMAT0018987	hsa-miR-4463	miRNA	Homo sapiens	chr6	76138162	76138178	+	17	GAGACUGGGGUGGGGCC	ENST00000237172 // antisense // intron // 1 /// ENST00000393004 // antisense // intron // 1 /// OTTHUMT00000041263 // antisense // intron // 1	---	miRNA-4_0	13-May-14	miRBase	0.94	0.89	0.08	0.32	1.31	1.8	1.9	1.2
20518852	1.53	2.5	-1.959	down	0.00661314	MIMAT0018994_st	MIMAT0018994	hsa-miR-4467	miRNA	Homo sapiens	chr7	102111919	102111940	+	22	UGGCGGCGGUAGUUAUGGGCUU	ENST00000292616 // sense // intron // 11 /// ENST00000468175 // sense // intron // 2 /// ENST00000473880 // sense // exon // 7 /// OTTHUMT00000349493 // sense // intron // 11 /// OTTHUMT00000349494 // sense // exon // 7 /// OTTHUMT00000349501 // sense // intron // 2	hsa-mir-4467 // chr7:102111916-102111978 (+) /// hsa-mir-5090 // chr7:102106189-102106273 (+)	miRNA-4_0	13-May-14	miRBase	2.11	1.39	1.08	1.54	2.08	2.08	3.41	2.43
20529782	3.25	4.2	-1.932	down	0.00221958	MIMAT0030999_st	MIMAT0030999	hsa-miR-8072	miRNA	Homo sapiens	chr12	123849361	123849380	-	20	GGCGGCGGGGAGGUAGGCAG	ENST00000602398 // sense // 5UTR // 1 /// ENST00000602750 // sense // 5UTR // 1 /// ENST00000602918 // antisense // exon // 1 /// OTTHUMT00000467683 // sense // 5UTR // 1 /// OTTHUMT00000467684 // sense // 5UTR // 1 /// OTTHUMT00000467685 // antisense // exon // 1	---	miRNA-4_0	13-May-14	miRBase	3.7	2.92	3.19	3.2	4.3	3.58	4.84	4.08
20517736	1.63	2.58	-1.932	down	0.00162934	MIMAT0016907_st	MIMAT0016907	hsa-miR-4281	miRNA	Homo sapiens	chr5	176056450	176056467	-	18	GGGUCCCGGGGAGGGGGG	ENST00000310112 // sense // intron // 3 /// ENST00000393693 // sense // intron // 2 /// ENST00000506696 // sense // intron // 2 /// ENST00000508006 // sense // intron // 1 /// ENST00000510387 // sense // intron // 2 /// OTTHUMT00000253152 // sense // intron // 3 /// OTTHUMT00000372169 // sense // intron // 2 /// OTTHUMT00000372170 // sense // intron // 2 /// OTTHUMT00000372171 // sense // intron …	---	miRNA-4_0	13-May-14	miRBase	2.14	1.72	1.17	1.48	2.94	2.01	2.88	2.51
20526178	0.83	1.77	-1.919	down	0.0212927	MIMAT0028117_st	MIMAT0028117	hsa-miR-7110-5p	miRNA	Homo sapiens	chr3	122880646	122880666	+	21	UGGGGGUGUGGGGAGAGAGAG	ENST00000316218 // sense // intron // 16 /// ENST00000467157 // sense // exon // 5 /// ENST00000469649 // sense // intron // 3 /// ENST00000489923 // sense // intron // 15 /// OTTHUMT00000356192 // sense // intron // 16 /// OTTHUMT00000356193 // sense // intron // 15 /// OTTHUMT00000356194 // sense // exon // 5 /// OTTHUMT00000356383 // sense // intron // 3	---	miRNA-4_0	13-May-14	miRBase	0.84	0.45	0.57	1.45	1.14	1.7	2.94	1.29
20517907	4.05	4.99	-1.919	down	9.23702e-05	MIMAT0018076_st	MIMAT0018076	hsa-miR-3656	miRNA	Homo sapiens	chr11	118889702	118889718	+	17	GGCGGGUGCGGGGGUGG	ENST00000359005 // sense // 3UTR // 1 /// ENST00000434101 // sense // 3UTR // 1 /// ENST00000447216 // sense // exon // 1 /// ENST00000525079 // sense // 3UTR // 1 /// ENST00000525303 // sense // 3UTR // 1 /// ENST00000527680 // sense // exon // 1 /// ENST00000528230 // sense // 3UTR // 1 /// ENST00000531290 // sense // exon // 1 /// ENST00000533012 // sense // 3UTR // 1 /// ENST00000533058 // se…	---	miRNA-4_0	13-May-14	miRBase	3.89	3.92	4.02	4.37	5.25	4.63	5.22	4.86
20500800	0.28	1.21	-1.905	down	0.000359206	MIMAT0000462_st	MIMAT0000462	hsa-miR-206	miRNA	Homo sapiens	chr6	52009199	52009220	+	22	UGGAAUGUAAGGAAGUGUGUGG	---	hsa-mir-206 // chr6:52009147-52009232 (+) /// hsa-mir-133b // chr6:52013721-52013839 (+)				0.26	0.26	0.15	0.45	1	0.92	1.85	1.06
20525491	2.34	3.25	-1.879	down	0.000975376	MIMAT0027430_st	MIMAT0027430	hsa-miR-6765-5p	miRNA	Homo sapiens	chr14	105617177	105617201	-	25	GUGAGGCGGGGCCAGGAGGGUGUGU	ENST00000331782 // sense // intron // 11 /// ENST00000347004 // sense // intron // 10 /// OTTHUMT00000276506 // sense // intron // 11 /// OTTHUMT00000276507 // sense // intron // 10	---	miRNA-4_0	13-May-14	miRBase	2.64	2.42	2.11	2.19	2.82	3.27	3.88	3.04
20515638	3.57	4.47	-1.866	down	0.00143576	MIMAT0015080_st	MIMAT0015080	hsa-miR-3196	miRNA	Homo sapiens	chr20	61870140	61870157	+	18	CGGGGCGGCAGGGGCCUC	ENST00000217169 // sense // intron // 4 /// ENST00000342412 // sense // intron // 4 /// ENST00000395306 // sense // intron // 2 /// OTTHUMT00000080113 // sense // intron // 4 /// OTTHUMT00000080114 // sense // intron // 4 /// OTTHUMT00000080115 // sense // intron // 2	---	miRNA-4_0	13-May-14	miRBase	3.7	3.96	3.06	3.56	4.53	3.96	4.89	4.49
20523020	4.55	5.44	-1.853	down	0.00189158	MIMAT0023713_st	MIMAT0023713	hsa-miR-6088	miRNA	Homo sapiens	chr19	45939912	45939931	+	20	AGAGAUGAAGCGGGGGGGCG	ENST00000423698 // antisense // intron // 1 /// ENST00000592083 // antisense // intron // 2 /// OTTHUMT00000459543 // antisense // intron // 1 /// OTTHUMT00000459554 // antisense // intron // 2	---	miRNA-4_0	13-May-14	miRBase	4.98	4.54	4.4	4.29	5.34	4.82	5.78	5.81
20518881	2.94	3.81	-1.828	down	0.011083	MIMAT0019021_st	MIMAT0019021	hsa-miR-4487	miRNA	Homo sapiens	chr11	47422574	47422592	+	19	AGAGCUGGCUGAAGGGCAG	ENST00000532340 // antisense // intron // 2 /// ENST00000532943 // antisense // intron // 2 /// OTTHUMT00000395647 // antisense // intron // 2 /// OTTHUMT00000395648 // antisense // intron // 2	---	miRNA-4_0	13-May-14	miRBase	3.67	2.76	2.44	2.9	3.15	3.95	3.71	4.43
20525571	1.95	2.81	-1.815	down	0.000618759	MIMAT0027510_st	MIMAT0027510	hsa-miR-6805-5p	miRNA	Homo sapiens	chr19	55899554	55899575	+	22	UAGGGGGCGGCUUGUGGAGUGU	ENST00000344063 // sense // intron // 4 /// ENST00000426763 // sense // exon // 2 /// ENST00000458349 // sense // intron // 3 /// ENST00000558131 // sense // intron // 3 /// ENST00000558815 // sense // intron // 4 /// ENST00000559463 // sense // intron // 3 /// ENST00000560055 // sense // intron // 4 /// ENST00000560583 // sense // exon // 4 /// ENST00000560881 // sense // intron // 3 /// OTTHUMT…	---	miRNA-4_0	13-May-14	miRBase	1.85	1.93	2.07	1.94	2.49	2.96	3.35	2.42
20506787	3.95	4.8	-1.803	down	0.00453397	MIMAT0022946_st	MIMAT0022946	hsa-miR-1237-5p	miRNA	Homo sapiens	chr11	64136123	64136143	+	21	CGGGGGCGGGGCCGAAGCGCG	ENST00000294261 // sense // intron // 10 /// ENST00000334205 // sense // intron // 11 /// ENST00000528057 // sense // intron // 11 /// ENST00000528355 // sense // intron // 11 /// ENST00000530504 // sense // intron // 11 /// OTTHUMT00000106246 // sense // intron // 11 /// OTTHUMT00000385364 // sense // intron // 11 /// OTTHUMT00000385368 // sense // intron // 11 /// OTTHUMT00000385369 // sense //…	---	miRNA-4_0	13-May-14	miRBase	3.54	3.84	3.73	4.68	4.69	4.47	5.3	4.73
20524047	0.56	1.4	-1.79	down	0.014471	MIMAT0024610_st	MIMAT0024610	hsa-miR-6127	miRNA	Homo sapiens	chr1	22959821	22959839	-	19	UGAGGGAGUGGGUGGGAGG	---	---	miRNA-4_0	13-May-14	miRBase	0.45	0.71	-0.35	1.42	1.23	1.4	1.69	1.27
20525468	0.8	1.63	-1.778	down	0.0270636	MIMAT0027407_st	MIMAT0027407	hsa-miR-6753-3p	miRNA	Homo sapiens	chr11	67812399	67812420	+	22	UGGUCUGUCUCUGCCCUGGCAC	ENST00000265686 // sense // intron // 9 /// ENST00000525724 // sense // intron // 2 /// ENST00000528981 // sense // intron // 1 /// ENST00000529364 // sense // intron // 4 /// ENST00000532635 // sense // intron // 4 /// ENST00000533005 // sense // intron // 1 /// OTTHUMT00000394305 // sense // intron // 9 /// OTTHUMT00000394310 // sense // intron // 2 /// OTTHUMT00000394311 // sense // intron // …	---	miRNA-4_0	13-May-14	miRBase	0.25	0.79	0.28	1.87	2.06	1.67	1.71	1.07
20535959	0.53	1.34	-1.753	down	1.66508e-05	MI0008329_st	MI0008329	hsa-mir-1908	stem-loop	Homo sapiens	chr11	61582633	61582712	-	80	CGGGAAUGCCGCGGCGGGGACGGCGAUUGGUCCGUAUGUGUGGUGCCACCGGCCGCCGGCUCCGCCCCGGCCCCCGCCCC	ENST00000350997 // sense // intron // 1 /// ENST00000421879 // sense // intron // 1 /// ENST00000424501 // sense // intron // 1 /// ENST00000433932 // sense // intron // 1 /// ENST00000448607 // sense // intron // 2 /// ENST00000466716 // sense // intron // 1 /// ENST00000473263 // sense // intron // 1 /// ENST00000491310 // sense // intron // 1 /// ENST00000540767 // sense // intron // 1 /// ENS…	---	miRNA-4_0	13-May-14	miRBase	0.42	0.44	0.52	0.74	1.14	1.48	1.45	1.29
20518913	3.68	4.48	-1.741	down	0.0328271	MIMAT0019053_st	MIMAT0019053	hsa-miR-4516	miRNA	Homo sapiens	chr16	2183121	2183137	+	17	GGGAGAAGGGUCGGGGC	ENST00000262304 // antisense // intron // 1 /// ENST00000423118 // antisense // intron // 1 /// OTTHUMT00000341688 // antisense // intron // 1 /// OTTHUMT00000341689 // antisense // intron // 1	hsa-mir-3180-5 // chr16:2185978-2186130 (-) /// hsa-mir-4516 // chr16:2183120-2183205 (+)	miRNA-4_0	13-May-14	miRBase	3.98	4.58	2.79	3.38	4.5	3.94	4.84	4.63
20518887	1.18	1.96	-1.717	down	0.0170954	MIMAT0019027_st	MIMAT0019027	hsa-miR-4492	miRNA	Homo sapiens	chr11	118781474	118781490	+	17	GGGGCUGGGCGCGCGCC	ENST00000334801 // antisense // 5UTR // 1 /// ENST00000526143 // antisense // intron // 1 /// ENST00000530293 // antisense // intron // 1 /// ENST00000532899 // antisense // intron // 1 /// OTTHUMT00000389653 // antisense // 5UTR // 1 /// OTTHUMT00000389654 // antisense // intron // 1 /// OTTHUMT00000389658 // antisense // intron // 1 /// OTTHUMT00000389660 // antisense // intron // 1	---	miRNA-4_0	13-May-14	miRBase	0.78	1.11	0.91	1.93	1.61	1.48	2.18	2.55
20509224	3.79	4.56	-1.705	down	0.0287589	MIMAT0007881_st	MIMAT0007881	hsa-miR-1908-5p	miRNA	Homo sapiens	chr11	61582681	61582701	-	21	CGGCGGGGACGGCGAUUGGUC	ENST00000350997 // sense // intron // 1 /// ENST00000421879 // sense // intron // 1 /// ENST00000424501 // sense // intron // 1 /// ENST00000433932 // sense // intron // 1 /// ENST00000448607 // sense // intron // 2 /// ENST00000466716 // sense // intron // 1 /// ENST00000473263 // sense // intron // 1 /// ENST00000491310 // sense // intron // 1 /// ENST00000540767 // sense // intron // 1 /// ENS…	---	miRNA-4_0	13-May-14	miRBase	4.19	3.73	2.77	4.48	4.77	4.13	4.76	4.59
20523022	5.69	6.46	-1.705	down	0.00040588	MIMAT0023715_st	MIMAT0023715	hsa-miR-6090	miRNA	Homo sapiens	chr11	128392325	128392343	+	19	GGGGAGCGAGGGGCGGGGC	ENST00000392668 // antisense // intron // 3 /// OTTHUMT00000386267 // antisense // intron // 3	---	miRNA-4_0	13-May-14	miRBase	5.69	5.85	5.36	5.86	6.52	6.14	6.81	6.39
20536696	0.99	1.75	-1.693	down	0.00646569	MI0016785_st	MI0016785	hsa-mir-4442	stem-loop	Homo sapiens	chr3	25706364	25706430	-	67	GCGCCCUCCCUCUCUCCCCGGUGUGCAAAUGUGUGUGUGCGGUGUUAUGCCGGACAAGAGGGAGGUG	ENST00000424225 // sense // intron // 1 /// OTTHUMT00000340822 // sense // intron // 1	---	miRNA-4_0	13-May-14	miRBase	0.9	1.05	0.75	1.26	1.3	1.39	2.47	1.83
20525549	1.91	2.66	-1.682	down	0.0317876	MIMAT0027488_st	MIMAT0027488	hsa-miR-6794-5p	miRNA	Homo sapiens	chr19	12963079	12963098	+	20	CAGGGGGACUGGGGGUGAGC	ENST00000251472 // sense // intron // 9 /// ENST00000588379 // sense // intron // 8 /// ENST00000589040 // sense // intron // 1 /// ENST00000589765 // antisense // intron // 1 /// ENST00000591495 // sense // intron // 10 /// OTTHUMT00000451500 // antisense // intron // 1 /// OTTHUMT00000451731 // sense // intron // 10 /// OTTHUMT00000451733 // sense // intron // 9 /// OTTHUMT00000451735 // sense …	---	miRNA-4_0	13-May-14	miRBase	2.29	2.15	1.31	1.89	1.71	2.65	3.12	3.14
20504586	3.67	4.42	-1.682	down	0.00796368	MIMAT0010313_st	MIMAT0010313	hsa-miR-762	miRNA	Homo sapiens	chr16	30905272	30905293	+	22	GGGGCUGGGGCCGGGGCCGAGC	ENST00000215115 // antisense // 5UTR // 1 /// ENST00000380317 // antisense // 5UTR // 1 /// ENST00000564901 // sense // intron // 2 /// ENST00000565573 // sense // intron // 2 /// ENST00000570025 // sense // intron // 1 /// ENST00000572471 // antisense // intron // 1 /// ENST00000572628 // antisense // 5UTR // 1 /// ENST00000574418 // antisense // 5UTR // 1 /// OTTHUMT00000255547 // antisense // …	---	miRNA-4_0	13-May-14	miRBase	3.32	3.67	3.37	4.32	4.29	4.06	4.93	4.38
20523021	5.96	6.71	-1.682	down	0.00278458	MIMAT0023714_st	MIMAT0023714	hsa-miR-6089	miRNA	Homo sapiens	chrX	2527270	2527293	+	24	GGAGGCCGGGGUGGGGCGGGGCGG	---	---	miRNA-4_0	13-May-14	miRBase	5.8	6.19	5.51	6.36	6.63	6.59	7.15	6.48
20525473	2.8	3.55	-1.682	down	0.000245955	MIMAT0027412_st	MIMAT0027412	hsa-miR-6756-5p	miRNA	Homo sapiens	chr11	119183695	119183717	-	23	AGGGUGGGGCUGGAGGUGGGGCU	ENST00000264036 // sense // intron // 5 /// ENST00000392814 // sense // exon // 1 /// ENST00000525586 // sense // exon // 6 /// ENST00000528533 // sense // intron // 5 /// ENST00000530706 // sense // intron // 4 /// OTTHUMT00000388332 // sense // intron // 5 /// OTTHUMT00000388333 // sense // intron // 5 /// OTTHUMT00000388334 // sense // exon // 6 /// OTTHUMT00000388340 // sense // intron // 4	---	miRNA-4_0	13-May-14	miRBase	2.8	2.7	2.65	3.06	3.41	3.3	3.89	3.6
20504432	0.67	1.4	-1.659	down	0.00336372	MIMAT0022711_st	MIMAT0022711	hsa-miR-660-3p	miRNA	Homo sapiens	chrX	49777900	49777920	+	21	ACCUCCUGUGUGCAUGGAUUA	ENST00000376088 // sense // intron // 3 /// ENST00000376091 // sense // intron // 3 /// ENST00000482218 // sense // intron // 3 /// OTTHUMT00000056542 // sense // intron // 3 /// OTTHUMT00000056543 // sense // intron // 3 /// OTTHUMT00000109349 // sense // intron // 3	hsa-mir-188 // chrX:49768109-49768194 (+) /// hsa-mir-362 // chrX:49773572-49773636 (+) /// hsa-mir-500a // chrX:49773039-49773122 (+) /// hsa-mir-501 // chrX:49774330-49774413 (+) /// hsa-mir-502 // chrX:49779206-49779291 (+) /// hsa-mir-660 // chrX:49777849-49777945 (+) /// hsa-mir-500b // chrX:49775280-49775358 (+)	miRNA-4_0	13-May-14	miRBase	0.96	0.73	0.19	0.8	1.89	1.07	1.22	1.42
20518851	4.87	5.6	-1.659	down	0.00248717	MIMAT0018993_st	MIMAT0018993	hsa-miR-4466	miRNA	Homo sapiens	chr6	157100844	157100861	-	18	GGGUGCGGGCCGGCGGGG	ENST00000275248 // antisense // intron // 1 /// ENST00000346085 // antisense // intron // 1 /// ENST00000350026 // antisense // intron // 1 /// ENST00000367148 // antisense // intron // 1 /// ENST00000414678 // antisense // intron // 1 /// OTTHUMT00000042827 // antisense // intron // 1 /// OTTHUMT00000042831 // antisense // intron // 1 /// OTTHUMT00000372723 // antisense // intron // 1	---	miRNA-4_0	13-May-14	miRBase	5.01	4.98	4.45	5.04	5.7	5.1	5.98	5.62
20520208	0.3	1.02	-1.647	down	0.0352079	MIMAT0021033_st	MIMAT0021033	hsa-miR-5006-5p	miRNA	Homo sapiens	chr13	42142491	42142511	-	21	UUGCCAGGGCAGGAGGUGGAA	ENST00000379310 // sense // exon // 45 /// OTTHUMT00000354828 // sense // exon // 45	---	miRNA-4_0	13-May-14	miRBase	0.6	0.41	-0.07	0.25	0.84	0.15	1.16	1.93
20515550	1.36	2.08	-1.647	down	0.0277747	MIMAT0015010_st	MIMAT0015010	hsa-miR-3141	miRNA	Homo sapiens	chr5	153975605	153975623	-	19	GAGGGCGGGUGGAGGAGGA	---	---	miRNA-4_0	13-May-14	miRBase	1.68	1.45	0.85	1.44	1.14	2.11	2.47	2.6
20537854	0.38	1.1	-1.647	down	0.00227319	MI0022965_st	MI0022965	hsa-mir-7114	stem-loop	Homo sapiens	chr9	140344478	140344538	-	61	UCCGCUCUGUGGAGUGGGGUGCCUGUCCCCUGCCACUGGGUGACCCACCCCUCUCCACCAG	ENST00000265663 // sense // intron // 12 /// ENST00000339554 // sense // intron // 10 /// ENST00000371472 // sense // intron // 12 /// ENST00000371473 // sense // intron // 12 /// ENST00000371474 // sense // intron // 11 /// ENST00000371475 // sense // intron // 13 /// ENST00000371482 // sense // intron // 6 /// ENST00000392812 // sense // intron // 12 /// ENST00000437259 // sense // intron // 12…	---	miRNA-4_0	13-May-14	miRBase	0.24	0.2	0.2	0.86	0.69	1.38	1.02	1.32
20525603	2.26	2.98	-1.647	down	0.000696809	MIMAT0027542_st	MIMAT0027542	hsa-miR-6821-5p	miRNA	Homo sapiens	chr22	50356514	50356536	+	23	GUGCGUGGUGGCUCGAGGCGGGG	ENST00000360612 // sense // intron // 5 /// OTTHUMT00000317406 // sense // intron // 5	---	miRNA-4_0	13-May-14	miRBase	2.42	2.49	2.15	1.99	3.04	2.71	3.33	2.83
20526174	2.75	3.46	-1.636	down	0.0123995	MIMAT0028113_st	MIMAT0028113	hsa-miR-7108-5p	miRNA	Homo sapiens	chr19	2434978	2434998	-	21	GUGUGGCCGGCAGGCGGGUGG	ENST00000325327 // sense // intron // 5 /// ENST00000490554 // sense // exon // 1 /// ENST00000527409 // sense // intron // 2 /// ENST00000582871 // sense // intron // 5 /// OTTHUMT00000319205 // sense // intron // 5 /// OTTHUMT00000319207 // sense // exon // 1 /// OTTHUMT00000384489 // sense // intron // 2	---	miRNA-4_0	13-May-14	miRBase	2.65	2.59	2.36	3.39	3.59	3.16	3.98	3.09
20525673	0.38	1.09	-1.636	down	0.00408633	MIMAT0027612_st	MIMAT0027612	hsa-miR-6856-5p	miRNA	Homo sapiens	chr9	133501689	133501712	+	24	AAGAGAGGAGCAGUGGUGCUGUGG	ENST00000319725 // sense // intron // 11 /// ENST00000487406 // sense // intron // 3 /// OTTHUMT00000054666 // sense // intron // 11 /// OTTHUMT00000054671 // sense // intron // 3	---	miRNA-4_0	13-May-14	miRBase	0.2	0.89	0.12	0.3	1.4	0.59	1.17	1.21
20517835	1.07	1.77	-1.625	down	0.0177113	MIMAT0018002_st	MIMAT0018002	hsa-miR-3621	miRNA	Homo sapiens	chr9	140063688	140063707	-	20	CGCGGGUCGGGGUCUGCAGG	ENST00000371542 // sense // intron // 1 /// ENST00000568665 // sense // intron // 2 /// OTTHUMT00000055307 // sense // intron // 1 /// OTTHUMT00000431926 // sense // intron // 2	---	miRNA-4_0	13-May-14	miRBase	1.15	1.68	0.21	1.26	1.71	1.9	1.94	1.54
20525533	4.05	4.75	-1.625	down	0.0042479	MIMAT0027472_st	MIMAT0027472	hsa-miR-6786-5p	miRNA	Homo sapiens	chr17	79660839	79660859	+	21	GCGGUGGGGCCGGAGGGGCGU	ENST00000329138 // sense // intron // 10 /// ENST00000575058 // sense // intron // 1 /// OTTHUMT00000440541 // sense // intron // 10 /// OTTHUMT00000440681 // sense // intron // 1	---	miRNA-4_0	13-May-14	miRBase	4.19	4.19	3.5	4.32	4.51	4.51	5.18	4.82
20504424	0.22	0.91	-1.613	down	0.026288	MIMAT0026627_st	MIMAT0026627	hsa-miR-656-5p	miRNA	Homo sapiens	chr14	101533068	101533088	+	21	AGGUUGCCUGUGAGGUGUUCA	---	hsa-mir-154 // chr14:101526092-101526175 (+) /// hsa-mir-369 // chr14:101531935-101532004 (+) /// hsa-mir-377 // chr14:101528387-101528455 (+) /// hsa-mir-409 // chr14:101531637-101531715 (+) /// hsa-mir-412 // chr14:101531784-101531874 (+) /// hsa-mir-410 // chr14:101532249-101532328 (+) /// hsa-mir-496 // chr14:101526910-101527011 (+) /// hsa-mir-656 // chr14:101533061-101533138 (+) /// hsa-mir…	miRNA-4_0	13-May-14	miRBase	0.29	0.24	0.35	0.01	-0.1	1.11	1.26	1.37
20500115	4.53	5.22	-1.613	down	0.0206602	MIMAT0000063_st	MIMAT0000063	hsa-let-7b-5p	miRNA	Homo sapiens	chr22	46509571	46509592	+	22	UGAGGUAGUAGGUUGUGUGGUU	ENST00000360737 // sense // exon // 5 /// OTTHUMT00000316781 // sense // exon // 5	hsa-let-7a-3 // chr22:46508629-46508702 (+) /// hsa-let-7b // chr22:46509566-46509648 (+) /// hsa-mir-4763 // chr22:46509446-46509537 (+)				4.16	5.1	4.81	4.05	4.59	5.39	5.53	5.37
20537009	0.7	1.39	-1.613	down	0.00269496	MI0017408_st	MI0017408	hsa-mir-4767	stem-loop	Homo sapiens	chrX	7065901	7065978	+	78	ACAUGGGCCCGCGGGCGCUCCUGGCCGCCGCCCGACUUCGGGGCCAGCCGGGGGCAGAGCGCGCGGGAGCCCGAGCGU	ENST00000381077 // antisense // intron // 1 /// ENST00000412827 // antisense // intron // 1 /// ENST00000424830 // antisense // intron // 1 /// ENST00000486446 // antisense // intron // 1 /// ENST00000498474 // antisense // intron // 1 /// ENST00000540122 // antisense // intron // 1 /// OTTHUMT00000055683 // antisense // intron // 1 /// OTTHUMT00000055684 // antisense // intron // 1 /// OTTHUMT00…	---	miRNA-4_0	13-May-14	miRBase	0.3	0.82	0.98	0.71	1.86	1.25	1.33	1.12
20523019	5.62	6.31	-1.613	down	0.000420536	MIMAT0023712_st	MIMAT0023712	hsa-miR-6087	miRNA	Homo sapiens	chrX	108297774	108297791	+	18	UGAGGCGGGGGGGCGAGC	ENST00000419932 // antisense // exon // 1 /// OTTHUMT00000096568 // antisense // exon // 1	---	miRNA-4_0	13-May-14	miRBase	5.44	5.61	5.42	5.99	6.25	6.1	6.42	6.48
20529131	0.86	1.54	-1.602	down	0.00310106	MIMAT0030414_st	MIMAT0030414	hsa-miR-4433b-3p	miRNA	Homo sapiens	chr2	64567903	64567923	-	21	CAGGAGUGGGGGGUGGGACGU	ENST00000424119 // sense // intron // 1 /// OTTHUMT00000327291 // sense // intron // 1	hsa-mir-4433 // chr2:64567893-64567973 (+) /// hsa-mir-4433b // chr2:64567881-64567982 (-)	miRNA-4_0	13-May-14	miRBase	0.78	0.9	0.47	1.29	1.71	1.44	1.19	1.81
20529779	4.42	5.1	-1.602	down	0.00234168	MIMAT0030996_st	MIMAT0030996	hsa-miR-8069	miRNA	Homo sapiens	chr21	15096563	15096585	+	23	GGAUGGUUGGGGGCGGUCGGCGU	---	---	miRNA-4_0	13-May-14	miRBase	4.33	4.59	4.29	4.48	5.06	4.63	5.6	5.13
20535960	-0.14	0.54	-1.602	down	0.000736526	MI0008330_st	MI0008330	hsa-mir-1909	stem-loop	Homo sapiens	chr19	1816158	1816237	-	80	CAUCCAGGACAAUGGUGAGUGCCGGUGCCUGCCCUGGGGCCGUCCCUGCGCAGGGGCCGGGUGCUCACCGCAUCUGCCCC	ENST00000170168 // sense // intron // 15 /// ENST00000586291 // sense // exon // 2 /// ENST00000587404 // sense // intron // 1 /// OTTHUMT00000449200 // sense // intron // 15 /// OTTHUMT00000449201 // sense // intron // 1 /// OTTHUMT00000449202 // sense // exon // 2	---	miRNA-4_0	13-May-14	miRBase	0.14	-0.16	-0.32	-0.22	0.22	0.63	0.87	0.45
20536968	0.12	0.79	-1.591	down	0.00604881	MI0017369_st	MI0017369	hsa-mir-4732	stem-loop	Homo sapiens	chr17	27188673	27188748	-	76	GAGGGAGCUGUAGAGCAGGGAGCAGGAAGCUGUGUGUGUCCAGCCCUGACCUGUCCUGUUCUGCCCCCAGCCCCUC	ENST00000582320 // sense // exon // 1 /// OTTHUMT00000446722 // sense // exon // 1	hsa-mir-144 // chr17:27188551-27188636 (-) /// hsa-mir-451a // chr17:27188387-27188458 (-) /// hsa-mir-451b // chr17:27188389-27188456 (+) /// hsa-mir-4732 // chr17:27188673-27188748 (-)	miRNA-4_0	13-May-14	miRBase	-0.31	0	0.36	0.41	0.36	1.24	0.84	0.71
20504297	0.24	0.91	-1.591	down	0.00479021	MIMAT0004795_st	MIMAT0004795	hsa-miR-574-5p	miRNA	Homo sapiens	chr4	38869677	38869699	+	23	UGAGUGUGUGUGUGUGAGUGUGU	ENST00000358869 // sense // intron // 1 /// ENST00000510213 // sense // intron // 1 /// ENST00000515037 // sense // intron // 1 /// OTTHUMT00000250436 // sense // intron // 1 /// OTTHUMT00000360578 // sense // intron // 1 /// OTTHUMT00000360580 // sense // intron // 1	---				0.08	0.66	-0.14	0.38	0.85	0.81	1.36	0.63
20525557	1.32	1.99	-1.591	down	0.00142042	MIMAT0027496_st	MIMAT0027496	hsa-miR-6798-5p	miRNA	Homo sapiens	chr19	49513168	49513190	+	23	CCAGGGGGAUGGGCGAGCUUGGG	ENST00000221413 // sense // intron // 7 /// ENST00000413176 // sense // intron // 7 /// ENST00000594017 // sense // intron // 7 /// ENST00000594338 // sense // intron // 6 /// ENST00000595090 // sense // intron // 7 /// ENST00000596247 // sense // intron // 7 /// ENST00000601968 // sense // intron // 7 /// OTTHUMT00000466235 // sense // intron // 7 /// OTTHUMT00000466236 // sense // intron // 7 /…	---	miRNA-4_0	13-May-14	miRBase	1.13	1.27	1.72	1.15	2.1	1.61	2.11	2.12
20517919	5.46	6.12	-1.58	down	0.00306269	MIMAT0018087_st	MIMAT0018087	hsa-miR-3665	miRNA	Homo sapiens	chr13	78272210	78272227	-	18	AGCAGGUGCGGGGCGGCG	ENST00000422114 // antisense // intron // 1 /// ENST00000466548 // antisense // 3UTR // 1 /// OTTHUMT00000045346 // antisense // intron // 1 /// OTTHUMT00000355018 // antisense // 3UTR // 1	---	miRNA-4_0	13-May-14	miRBase	5.44	5.65	5.06	5.69	6.3	5.69	6.37	6.1
20537261	1.58	2.22	-1.558	down	0.000381164	MI0020366_s_st	MI0020366	hsa-mir-6089-1	stem-loop	Homo sapiens	chrX	2527232	2527295	+	64	CCCCGGGCCCGGCGUUCCCUCCCCUUCCGUGCGCCAGUGGAGGCCGGGGUGGGGCGGGGCGGGG	---	---	miRNA-4_0	13-May-14	miRBase	1.43	1.68	1.4	1.8	2.25	1.98	2.21	2.45
20537862	1.58	2.22	-1.558	down	0.000381164	MI0023563_s_st	MI0023563	hsa-mir-6089-2	stem-loop	Homo sapiens	chrY	2477232	2477295	+	64	CCCCGGGCCCGGCGUUCCCUCCCCUUCCGUGCGCCAGUGGAGGCCGGGGUGGGGCGGGGCGGGG	---	---	miRNA-4_0	13-May-14	miRBase	1.43	1.68	1.4	1.8	2.25	1.98	2.21	2.45
20533622	0.4	1.03	-1.548	down	0.00040761	ENSG00000238947_x_st	ENSG00000238947	ENSG00000238947	snoRNA	Homo sapiens	chr17	80099539	80099649	+	111	ATCCTTTTGTGGTTCATCCGCCTGATGATTGGGTTTTCATGCAGACGTGTGAGCTGTGCCTCCCTCAAGCCTTGTTACAACATCCGACATCCGCACATTACCTGTCTGATG	---	---	miRNA-4_0	13-May-14	Ensembl	0.46	0.39	0.4	0.35	0.93	1.39	1.06	0.76
20509228	1.3	1.92	-1.537	down	0.0191682	MIMAT0007884_st	MIMAT0007884	hsa-miR-1910-5p	miRNA	Homo sapiens	chr16	85775275	85775295	-	21	CCAGUCCUGUGCCUGCCGCCU	ENST00000284245 // sense // intron // 1 /// ENST00000602675 // sense // intron // 1 /// ENST00000602719 // sense // intron // 1 /// ENST00000602758 // sense // intron // 1 /// ENST00000602766 // sense // intron // 1 /// ENST00000602914 // sense // intron // 1 /// OTTHUMT00000467249 // sense // intron // 1 /// OTTHUMT00000467250 // sense // intron // 1 /// OTTHUMT00000467252 // sense // intron // …	---	miRNA-4_0	13-May-14	miRBase	0.98	0.9	1.38	1.96	2.17	1.68	2.22	1.63
20519679	5.5	6.12	-1.537	down	0.000987428	MIMAT0019956_st	MIMAT0019956	hsa-miR-4787-5p	miRNA	Homo sapiens	chr3	50712524	50712545	+	22	GCGGGGGUGGCGGCGGCAUCCC	---	---	miRNA-4_0	13-May-14	miRBase	5.46	5.57	5.2	5.76	6.04	5.89	6.38	6.16
20504351	0.79	1.4	-1.526	down	0.0272746	MIMAT0003278_st	MIMAT0003278	hsa-miR-610	miRNA	Homo sapiens	chr11	28078377	28078397	+	21	UGAGCUAAAUGUGUGCUGGGA	ENST00000263181 // antisense // intron // 13 /// OTTHUMT00000388328 // antisense // intron // 13	---				0.52	0.55	0.84	1.26	1.47	1.37	2	0.76
20518905	3.54	4.15	-1.526	down	0.0242952	MIMAT0019045_st	MIMAT0019045	hsa-miR-4508	miRNA	Homo sapiens	chr15	23807254	23807270	-	17	GCGGGGCUGGGCGCGCG	---	---	miRNA-4_0	13-May-14	miRBase	3.97	3.61	2.98	3.61	3.89	3.7	4.64	4.37
20524035	4.3	4.9	-1.516	down	0.0155681	MIMAT0024598_st	MIMAT0024598	hsa-miR-6125	miRNA	Homo sapiens	chr12	62654199	62654218	+	20	GCGGAAGGCGGAGCGGCGGA	ENST00000280377 // sense // 3UTR // 1 /// ENST00000312635 // sense // 3UTR // 1 /// ENST00000353364 // sense // 3UTR // 1 /// ENST00000393654 // sense // 3UTR // 1 /// ENST00000537297 // sense // exon // 1 /// ENST00000546718 // sense // exon // 1 /// ENST00000548524 // sense // exon // 1 /// ENST00000549237 // sense // 3UTR // 1 /// ENST00000549523 // sense // 3UTR // 1 /// ENST00000550396 // an…	---	miRNA-4_0	13-May-14	miRBase	4.31	4.46	4.17	4.27	5.15	4.15	5.29	5.01
20525416	4.2	4.8	-1.516	down	0.0046162	MIMAT0027355_st	MIMAT0027355	hsa-miR-6727-5p	miRNA	Homo sapiens	chr1	1247919	1247941	-	23	CUCGGGGCAGGCGGCUGGGAGCG	ENST00000323275 // sense // intron // 12 /// ENST00000411962 // sense // intron // 11 /// ENST00000419704 // sense // intron // 11 /// ENST00000421495 // sense // intron // 10 /// ENST00000435064 // sense // intron // 13 /// ENST00000450926 // sense // intron // 13 /// ENST00000458452 // sense // intron // 15 /// ENST00000461514 // sense // exon // 4 /// ENST00000462432 // sense // intron // 10 /…	---	miRNA-4_0	13-May-14	miRBase	4.3	4.3	3.73	4.47	4.75	4.52	5.13	4.81
20533621	0.36	0.96	-1.516	down	0.0019282	ENSG00000238947_st	ENSG00000238947	ENSG00000238947	snoRNA	Homo sapiens	chr17	80099539	80099649	+	111	ATCCTTTTGTGGTTCATCCGCCTGATGATTGGGTTTTCATGCAGACGTGTGAGCTGTGCCTCCCTCAAGCCTTGTTACAACATCCGACATCCGCACATTACCTGTCTGATG	---	---	miRNA-4_0	13-May-14	Ensembl	0.18	0.39	0.5	0.37	0.66	1.33	1.13	0.74
20534037	0.31	0.9	-1.505	down	0.043989	ENSG00000252765_x_st	ENSG00000252765	ENSG00000252765	snoRNA	Homo sapiens	chr1	101598709	101598895	+	187	ATGGTCTTGGGAAAGGCTCCTGTGTTGTTGAACCTGCTCAGTTGTGGGTGCAGCCTTGTACCAGGCAGCCCAACCCTGACCTAAAGTAAATTCCCAGGAAAAGTCTTTCCTAGGTTGTGAATTTGCAGTAATAGGTGTGTGCATCCTAGCAGCAGTTTGATGATCATGTATGAAACTGCAAACAGGA	---	---	miRNA-4_0	13-May-14	Ensembl	0.2	0.2	0.21	0.63	0.85	0.47	1.81	0.46
20525543	3.19	3.78	-1.505	down	0.0226728	MIMAT0027482_st	MIMAT0027482	hsa-miR-6791-5p	miRNA	Homo sapiens	chr19	6736763	6736784	-	22	CCCCUGGGGCUGGGCAGGCGGA	ENST00000264080 // sense // intron // 1 /// ENST00000430424 // sense // intron // 1 /// ENST00000595108 // sense // intron // 1 /// ENST00000595620 // sense // intron // 1 /// ENST00000595908 // sense // intron // 1 /// ENST00000597043 // sense // exon // 1 /// ENST00000597298 // sense // intron // 1 /// ENST00000597706 // sense // intron // 1 /// ENST00000598052 // sense // intron // 1 /// ENST0…	---	miRNA-4_0	13-May-14	miRBase	2.69	3.45	3.09	3.54	3.51	3.45	4.34	3.81
20537058	-0.2	0.39	-1.505	down	0.00827595	MI0017448_st	MI0017448	hsa-mir-4800	stem-loop	Homo sapiens	chr4	2251804	2251883	-	80	GGAGAAAGGAGUGGACCGAGGAAGGAAGGAAGGCAAGGCUGUCUGUCCAUCCGUCCGUCUGUCCACCUACCUGUCAGUCC	ENST00000337190 // sense // 3UTR // 6 /// ENST00000513372 // sense // exon // 3 /// OTTHUMT00000206519 // sense // 3UTR // 6 /// OTTHUMT00000357529 // sense // exon // 3	---	miRNA-4_0	13-May-14	miRBase	0.03	-0.42	-0.16	-0.27	0.48	-0.16	0.85	0.4
20519048	6.09	6.68	-1.505	down	0.00400543	MIMAT0019337_st	MIMAT0019337	hsa-miR-3960	miRNA	Homo sapiens	chr9	130548158	130548177	+	20	GGCGGCGGCGGAGGCGGGGG	ENST00000373265 // sense // 3UTR // 1 /// ENST00000421939 // sense // 3UTR // 1 /// OTTHUMT00000054239 // sense // 3UTR // 1	hsa-mir-2861 // chr9:130548197-130548286 (+) /// hsa-mir-3960 // chr9:130548112-130548202 (+)	miRNA-4_0	13-May-14	miRBase	6.19	6.02	5.77	6.39	6.88	6.36	6.94	6.53
20519670	0.27	0.85	-1.495	down	0.011145	MIMAT0019947_st	MIMAT0019947	hsa-miR-4783-3p	miRNA	Homo sapiens	chr2	128181122	128181144	-	23	CCCCGGUGUUGGGGCGCGUCUGC	ENST00000234071 // antisense // intron // 6 /// ENST00000402125 // antisense // intron // 1 /// ENST00000409048 // antisense // intron // 4 /// ENST00000422777 // antisense // intron // 5 /// ENST00000442644 // antisense // intron // 6 /// ENST00000453608 // antisense // intron // 5 /// ENST00000464089 // antisense // intron // 1 /// OTTHUMT00000254385 // antisense // intron // 6 /// OTTHUMT00000…	---	miRNA-4_0	13-May-14	miRBase	0.37	0.03	0.2	0.47	0.52	1.14	0.44	1.29
20533540	0.01	0.59	-1.495	down	0.00514401	ENSG00000238818_x_st	ENSG00000238818	ENSG00000238818	snoRNA	Homo sapiens	chr1	16237392	16237492	+	101	ATCCTTTTGTGGTTCATAAGCATGATGATTGGGTTTTCATGCTGTGTGAGGTGTGCCTCCCTCAGACCTTGTTATGACATTAGTATATTACCTGTCTGACA	---	---	miRNA-4_0	13-May-14	Ensembl	-0.41	0.23	0.06	0.17	0.93	0.5	0.66	0.28
20534036	0.34	0.91	-1.485	down	0.0470078	ENSG00000252765_st	ENSG00000252765	ENSG00000252765	snoRNA	Homo sapiens	chr1	101598709	101598895	+	187	ATGGTCTTGGGAAAGGCTCCTGTGTTGTTGAACCTGCTCAGTTGTGGGTGCAGCCTTGTACCAGGCAGCCCAACCCTGACCTAAAGTAAATTCCCAGGAAAAGTCTTTCCTAGGTTGTGAATTTGCAGTAATAGGTGTGTGCATCCTAGCAGCAGTTTGATGATCATGTATGAAACTGCAAACAGGA	---	---	miRNA-4_0	13-May-14	Ensembl	0.26	0.2	0.29	0.63	0.85	0.52	1.81	0.46
20525531	0.73	1.3	-1.485	down	0.0238992	MIMAT0027470_st	MIMAT0027470	hsa-miR-6785-5p	miRNA	Homo sapiens	chr17	73494634	73494655	+	22	UGGGAGGGCGUGGAUGAUGGUG	ENST00000314256 // sense // intron // 29 /// ENST00000375248 // sense // intron // 28 /// ENST00000577194 // sense // exon // 2 /// ENST00000577245 // sense // intron // 3 /// ENST00000577247 // sense // intron // 5 /// ENST00000579208 // sense // intron // 21 /// ENST00000579898 // sense // exon // 6 /// ENST00000581085 // sense // intron // 28 /// ENST00000581453 // sense // intron // 5 /// ENS…	---	miRNA-4_0	13-May-14	miRBase	0.67	0.98	-0.01	1.27	1.32	1.39	1.29	1.2
20536747	0.15	0.72	-1.485	down	0.000579721	MI0016837_x_st	MI0016837	hsa-mir-3689f	stem-loop	Homo sapiens	chr9	137742588	137742653	-	66	AGGUGUGAUAUCGUGCUUCCUGGGACGUGUGAUGCUGUGCUUCCUGGGAGGUGUGAUCCCACACUC	---	hsa-mir-3689a // chr9:137741333-137741410 (-) /// hsa-mir-3689b // chr9:137741971-137742118 (-) /// hsa-mir-3689c // chr9:137741144-137741215 (-) /// hsa-mir-3689d-1 // chr9:137741455-137741528 (-) /// hsa-mir-3689d-2 // chr9:137742123-137742202 (-) /// hsa-mir-3689e // chr9:137742416-137742487 (-) /// hsa-mir-3689f // chr9:137742588-137742653 (-)	miRNA-4_0	13-May-14	miRBase	0.17	0.16	-0.05	0.33	0.57	0.82	0.56	0.92
20525463	0.58	1.15	-1.485	down	0.000537748	MIMAT0027402_st	MIMAT0027402	hsa-miR-6751-5p	miRNA	Homo sapiens	chr11	64897423	64897445	-	23	UUGGGGGUGAGGUUGGUGUCUGG	ENST00000294256 // sense // intron // 13 /// ENST00000307289 // sense // intron // 11 /// ENST00000377190 // sense // intron // 13 /// ENST00000449943 // sense // intron // 11 /// ENST00000526060 // sense // intron // 13 /// ENST00000527765 // sense // intron // 2 /// ENST00000530451 // sense // exon // 1 /// OTTHUMT00000385272 // sense // exon // 1 /// OTTHUMT00000385273 // sense // intron // 13…	---	miRNA-4_0	13-May-14	miRBase	0.74	0.58	0.53	0.49	1.21	1.21	1.32	0.85
20525611	0.06	0.61	-1.464	down	0.0475908	MIMAT0027550_st	MIMAT0027550	hsa-miR-6825-5p	miRNA	Homo sapiens	chr3	127294148	127294169	-	22	UGGGGAGGUGUGGAGUCAGCAU	ENST00000296210 // sense // intron // 7 /// ENST00000355552 // sense // intron // 9 /// ENST00000393400 // sense // intron // 8 /// ENST00000450633 // sense // intron // 8 /// ENST00000465915 // sense // intron // 1 /// ENST00000483868 // sense // intron // 8 /// ENST00000489960 // sense // intron // 10 /// OTTHUMT00000356624 // sense // intron // 9 /// OTTHUMT00000356625 // sense // intron // 8 …	---	miRNA-4_0	13-May-14	miRBase	-0.16	0.45	-0.33	0.29	-0.07	0.53	1.13	0.85
20517903	-0.03	0.52	-1.464	down	0.025735	MIMAT0018072_st	MIMAT0018072	hsa-miR-3652	miRNA	Homo sapiens	chr12	104324203	104324220	+	18	CGGCUGGAGGUGUGAGGA	ENST00000299767 // sense // 3UTR // 1 /// ENST00000540297 // sense // 3UTR // 1 /// ENST00000548462 // sense // exon // 1 /// ENST00000548622 // sense // exon // 1 /// ENST00000549334 // sense // intron // 1 /// OTTHUMT00000407348 // sense // intron // 1 /// OTTHUMT00000407349 // sense // 3UTR // 1 /// OTTHUMT00000407350 // sense // exon // 1 /// OTTHUMT00000407351 // sense // 3UTR // 1 /// OTTHU…	---	miRNA-4_0	13-May-14	miRBase	0.1	-0.16	-0.39	0.34	0.25	1.09	0.58	0.14
20518882	4.24	4.79	-1.464	down	0.0195641	MIMAT0019022_st	MIMAT0019022	hsa-miR-4488	miRNA	Homo sapiens	chr11	61276071	61276088	+	18	AGGGGGCGGGCUCCGGCG	---	---	miRNA-4_0	13-May-14	miRBase	4.2	4.25	3.89	4.61	4.87	4.19	5.13	4.98
20514163	3.73	4.28	-1.464	down	0.0165523	MIMAT0013802_st	MIMAT0013802	hsa-miR-2861	miRNA	Homo sapiens	chr9	130548250	130548268	+	19	GGGGCCUGGCGGUGGGCGG	ENST00000373265 // sense // 3UTR // 1 /// ENST00000421939 // sense // 3UTR // 1 /// ENST00000583311 // sense // exon // 1 /// OTTHUMT00000054239 // sense // 3UTR // 1	hsa-mir-2861 // chr9:130548197-130548286 (+) /// hsa-mir-3960 // chr9:130548112-130548202 (+)	miRNA-4_0	13-May-14	miRBase	4.11	3.84	3.18	3.79	4.18	3.94	4.4	4.61
20518892	4.49	5.03	-1.454	down	0.0271935	MIMAT0019032_st	MIMAT0019032	hsa-miR-4497	miRNA	Homo sapiens	chr12	110271155	110271171	+	17	CUCCGGGACGGCUGGGC	ENST00000261740 // antisense // intron // 1 /// ENST00000346520 // antisense // intron // 1 /// ENST00000392719 // antisense // intron // 1 /// ENST00000538125 // antisense // intron // 1 /// OTTHUMT00000403271 // antisense // intron // 1 /// OTTHUMT00000403272 // antisense // intron // 1	---	miRNA-4_0	13-May-14	miRBase	4.22	4.46	4.69	4.59	5.07	4.34	5.51	5.2
20526882	0.54	1.08	-1.454	down	0.0133841	MIMAT0028230_st	MIMAT0028230	hsa-miR-7160-5p	miRNA	Homo sapiens	chr8	2024669	2024689	+	21	UGCUGAGGUCCGGGCUGUGCC	ENST00000262113 // sense // intron // 11 /// ENST00000523438 // sense // intron // 1 /// OTTHUMT00000251249 // sense // intron // 11 /// OTTHUMT00000374603 // sense // intron // 1	---	miRNA-4_0	13-May-14	miRBase	0.38	0.4	0.47	0.92	1.48	1.33	0.75	0.78
20518802	0.25	0.79	-1.454	down	0.00509914	MIMAT0018945_st	MIMAT0018945	hsa-miR-4430	miRNA	Homo sapiens	chr2	33643586	33643603	+	18	AGGCUGGAGUGAGCGGAG	---	---	miRNA-4_0	13-May-14	miRBase	0	0.58	0.44	-0.02	1	0.92	0.66	0.59
20534620	-0.1	0.44	-1.454	down	0.00323022	MI0000474_st	MI0000474	hsa-mir-134	stem-loop	Homo sapiens	chr14	101521024	101521096	+	73	CAGGGUGUGUGACUGGUUGACCAGAGGGGCAUGCACUGUGUUCACCCUGUGGGCCACCUAGUCACCAACCCUC	ENST00000385258 // sense // exon // 1	hsa-mir-134 // chr14:101521024-101521096 (+) /// hsa-mir-154 // chr14:101526092-101526175 (+) /// hsa-mir-377 // chr14:101528387-101528455 (+) /// hsa-mir-381 // chr14:101512257-101512331 (+) /// hsa-mir-382 // chr14:101520643-101520718 (+) /// hsa-mir-485 // chr14:101521756-101521828 (+) /// hsa-mir-487a // chr14:101518783-101518862 (+) /// hsa-mir-496 // chr14:101526910-101527011 (+) /// hsa-mi…	miRNA-4_0	13-May-14	miRBase	-0.15	-0.16	-0.08	0	0.49	0.32	0.85	0.1
20536553	0	0.54	-1.454	down	0.00107935	MI0016049_st	MI0016049	hsa-mir-3649	stem-loop	Homo sapiens	chr12	1769481	1769546	-	66	GCUUGGAACAGGCACCUGUGUGUGCCCAAGUGUUUCUAGCAAACACAGGGACCUGAGUGUCUAAGC	---	---	miRNA-4_0	13-May-14	miRBase	-0.22	0.06	-0.11	0.29	0.48	0.71	0.52	0.45
20525506	0.37	0.9	-1.444	down	0.0295964	MIMAT0027445_st	MIMAT0027445	hsa-miR-6772-3p	miRNA	Homo sapiens	chr16	57806202	57806224	-	23	UUGCUCCUGACUCUGUGCCCACA	ENST00000379655 // sense // intron // 3 /// ENST00000421376 // sense // intron // 2 /// ENST00000445690 // sense // intron // 3 /// ENST00000465878 // sense // intron // 3 /// ENST00000539578 // sense // intron // 3 /// ENST00000540079 // sense // intron // 1 /// ENST00000541240 // sense // intron // 3 /// ENST00000543930 // sense // intron // 1 /// ENST00000561524 // sense // intron // 3 /// ENS…	---	miRNA-4_0	13-May-14	miRBase	0.45	0.49	-0.04	0.59	1.11	0.41	1.44	0.66
20535920	-0.09	0.44	-1.444	down	0.000138366	MI0006443_st	MI0006443	hsa-mir-1306	stem-loop	Homo sapiens	chr22	20073581	20073665	+	85	GUGAGCAGUCUCCACCACCUCCCCUGCAAACGUCCAGUGGUGCAGAGGUAAUGGACGUUGGCUCUGGUGGUGAUGGACAGUCCGA	ENST00000351989 // sense // 3UTR // 2 /// ENST00000383024 // sense // 3UTR // 2 /// ENST00000407755 // sense // 3UTR // 1 /// ENST00000457069 // sense // 3UTR // 2 /// ENST00000495826 // sense // exon // 1 /// OTTHUMT00000318654 // sense // 3UTR // 2 /// OTTHUMT00000318655 // sense // exon // 1 /// OTTHUMT00000318656 // sense // 3UTR // 1 /// OTTHUMT00000319850 // sense // 3UTR // 2	hsa-mir-1306 // chr22:20073581-20073665 (+) /// hsa-mir-3618 // chr22:20073269-20073356 (+)	miRNA-4_0	13-May-14	miRBase	-0.19	-0.01	-0.18	0.01	0.52	0.41	0.47	0.35
20534610	0.31	0.83	-1.434	down	0.00641404	MI0000466_st	MI0000466	hsa-mir-9-1	stem-loop	Homo sapiens	chr1	156390133	156390221	-	89	CGGGGUUGGUUGUUAUCUUUGGUUAUCUAGCUGUAUGAGUGGUGUGGAGUCUUCAUAAAGCUAGAUAACCGAAAGUAAAAAUAACCCCA	ENST00000310027 // sense // intron // 2 /// ENST00000357975 // sense // intron // 2 /// ENST00000368243 // sense // intron // 2 /// ENST00000385198 // antisense // exon // 1 /// ENST00000400991 // sense // intron // 2 /// ENST00000463309 // sense // intron // 1 /// ENST00000464203 // sense // intron // 1 /// ENST00000465270 // sense // intron // 1 /// ENST00000471156 // sense // intron // 1 /// E…	---	miRNA-4_0	13-May-14	miRBase	0.1	0.17	0.18	0.79	0.59	0.95	0.93	0.85
20528733	5.66	6.17	-1.424	down	0.00476971	MIMAT0030019_st	MIMAT0030019	hsa-miR-7704	miRNA	Homo sapiens	chr2	177053571	177053589	+	19	CGGGGUCGGCGGCGACGUG	ENST00000331462 // sense // 3UTR // 1 /// ENST00000413969 // antisense // exon // 1 /// OTTHUMT00000255693 // sense // 3UTR // 1 /// OTTHUMT00000334221 // antisense // exon // 1	---	miRNA-4_0	13-May-14	miRBase	5.51	5.54	5.53	6.06	6.27	6.04	6.41	5.98
20533678	0.43	0.94	-1.424	down	0.00139843	ENSG00000239034_st	ENSG00000239034	ENSG00000239034	snoRNA	Homo sapiens	chr4	186867237	186867340	+	104	ATCCTTTTGGGGTTGATAGGTGTGATGATTGGGTTTCTATGCATGTGTGTGACATGTGTCTCCCTCAAAGCTTGTTACCACATCCGTACAGCACCCATAGGATG	---	---	miRNA-4_0	13-May-14	Ensembl	0.22	0.49	0.33	0.67	0.9	1.18	0.86	0.84
20509226	0.2	0.71	-1.424	down	0.000953821	MIMAT0007882_st	MIMAT0007882	hsa-miR-1909-5p	miRNA	Homo sapiens	chr19	1816202	1816222	-	21	UGAGUGCCGGUGCCUGCCCUG	ENST00000170168 // sense // intron // 15 /// ENST00000586291 // sense // exon // 2 /// ENST00000587404 // sense // intron // 1 /// OTTHUMT00000449200 // sense // intron // 15 /// OTTHUMT00000449201 // sense // intron // 1 /// OTTHUMT00000449202 // sense // exon // 2	---	miRNA-4_0	13-May-14	miRBase	0.19	0.15	0.17	0.3	0.71	0.97	0.72	0.45
20524250	0.04	0.54	-1.414	down	0.00576163	MIMAT0024782_st	MIMAT0024782	hsa-miR-6165	miRNA	Homo sapiens	chr17	47588187	47588205	+	19	CAGCAGGAGGUGAGGGGAG	ENST00000172229 // sense // intron // 4 /// ENST00000504201 // sense // intron // 4 /// ENST00000514506 // antisense // intron // 2 /// OTTHUMT00000365150 // sense // intron // 4 /// OTTHUMT00000365151 // sense // intron // 4 /// OTTHUMT00000365157 // antisense // intron // 2	---	miRNA-4_0	13-May-14	miRBase	-0.19	0.12	-0.06	0.28	0.2	0.46	0.79	0.71
20536232	-0.21	0.29	-1.414	down	0.000757532	MI0014165_st	MI0014165	hsa-mir-3141	stem-loop	Homo sapiens	chr5	153975572	153975632	-	61	UCACCCGGUGAGGGCGGGUGGAGGAGGAGGGUCCCCACCAUCAGCCUUCACUGGGACGGGA	---	---	miRNA-4_0	13-May-14	miRBase	-0.26	-0.25	-0.33	0.01	0.29	0.27	0.14	0.45
20506872	0.61	1.1	-1.404	down	0.0430552	MIMAT0005929_st	MIMAT0005929	hsa-miR-1275	miRNA	Homo sapiens	chr6	33967795	33967811	-	17	GUGGGGGAGAGGCUGUC	---	---	miRNA-4_0	13-May-14	miRBase	0.59	0.37	0.52	0.97	1.72	0.74	1.24	0.71
20536900	0.38	0.86	-1.395	down	0.0264195	MI0017305_st	MI0017305	hsa-mir-4674	stem-loop	Homo sapiens	chr9	139440625	139440711	-	87	CCCAGGCGCCCGCUCCCGACCCACGCCGCGCCGCCGGGUCCCUCCUCCCCGGAGAGGCUGGGCUCGGGACGCGCGGCUCAGCUCGGG	ENST00000429224 // antisense // exon // 1 /// OTTHUMT00000055084 // antisense // exon // 1	---	miRNA-4_0	13-May-14	miRBase	0.74	0.11	0	0.67	1.22	0.59	0.85	0.78
20533683	0.42	0.9	-1.395	down	0.0219605	ENSG00000239041_st	ENSG00000239041	ENSG00000239041	snoRNA	Homo sapiens	chr2	173556027	173556130	+	104	ATCCTGTTGTAGTTCATAAGCATGATGATTTGGTGTTCACGTGCATGTGTGGGATGTGCCGCCCACAAACCTTGTTAGGACATTGGCACATTACCCATCTGACA	---	---	miRNA-4_0	13-May-14	Ensembl	0.42	0.15	0.23	0.9	0.85	1.07	1.17	0.53
20538485	2.44	2.91	-1.385	down	0.0200486	gi555853_copy3_st	gi555853_copy3	gi:555853	5.8s rRNA	Homo sapiens	---		NA		157	CGACTCTTAGCGGTGGATCACTCGGCTCGTGCGTCGATGAAGAACGCAGCTAGCTGCGAGAATTAATGTGAATTGCAGGACACATTGATCATCGACACTTCGAACGCACTTGCGGCCCCGGGTTCCTCCCGGGGCTACGCCTGTCTGAGCGTCGCTT	---	---	miRNA-4_0	13-May-14	Affymetrix Proprietary Database	2.6	2.42	2.51	2.21	2.86	2.95	2.44	3.39
20535686	-0.02	0.45	-1.385	down	0.0154818	MI0005757_st	MI0005757	hsa-mir-935	stem-loop	Homo sapiens	chr19	54485561	54485651	+	91	GGCGGGGGCGCGGGCGGCAGUGGCGGGAGCGGCCCCUCGGCCAUCCUCCGUCUGCCCAGUUACCGCUUCCGCUACCGCCGCCGCUCCCGCU	ENST00000270458 // sense // 3UTR // 4 /// OTTHUMT00000139361 // sense // 3UTR // 4	---	miRNA-4_0	13-May-14	miRBase	-0.14	0.12	-0.07	0.02	0.24	0.45	0.98	0.14
20525681	0.24	0.71	-1.385	down	0.00122999	MIMAT0027620_st	MIMAT0027620	hsa-miR-6769b-5p	miRNA	Homo sapiens	chr1	206648151	206648173	+	23	UGGUGGGUGGGGAGGAGAAGUGC	ENST00000367120 // sense // intron // 4 /// ENST00000462698 // sense // intron // 1 /// ENST00000463979 // sense // intron // 3 /// ENST00000476449 // sense // intron // 2 /// ENST00000537984 // sense // intron // 3 /// OTTHUMT00000088484 // sense // intron // 4 /// OTTHUMT00000088485 // sense // intron // 1 /// OTTHUMT00000088486 // sense // intron // 3 /// OTTHUMT00000088487 // sense // intron …	---	miRNA-4_0	13-May-14	miRBase	0.19	0.16	0.25	0.34	0.85	0.78	0.77	0.43
20525459	0.68	1.14	-1.376	down	0.0231726	MIMAT0027398_st	MIMAT0027398	hsa-miR-6749-5p	miRNA	Homo sapiens	chr11	64669901	64669922	-	22	UCGGGCCUGGGGUUGGGGGAGC	ENST00000377264 // sense // intron // 27 /// ENST00000418259 // sense // intron // 23 /// ENST00000421419 // sense // intron // 27 /// OTTHUMT00000143224 // sense // intron // 27 /// OTTHUMT00000143227 // sense // intron // 23	hsa-mir-6749 // chr11:64669859-64669927 (-) /// hsa-mir-6750 // chr11:64665835-64665909 (-)	miRNA-4_0	13-May-14	miRBase	0.76	0.77	0.25	0.93	0.81	1.03	1.18	1.53
20533505	-0.08	0.38	-1.376	down	0.0142216	ENSG00000238763_x_st	ENSG00000238763	ENSG00000238763	snoRNA	Homo sapiens	chr11	65920092	65920196	+	105	ATCCTTTTGCAGCTCATGAGTGTGACGATTGGGTGTTCATGCATGTGTGTGAGGTGTGCCACCCTCTGAACCTTGTTACAACATCAGCACATTACGTCTCTGAAC	---	---	miRNA-4_0	13-May-14	Ensembl	-0.22	-0.19	0.14	-0.06	0.52	0.72	-0.08	0.37
20525619	-0.09	0.37	-1.376	down	0.0130872	MIMAT0027558_st	MIMAT0027558	hsa-miR-6829-5p	miRNA	Homo sapiens	chr3	195609242	195609261	-	20	UGGGCUGCUGAGAAGGGGCA	ENST00000316664 // sense // intron // 5 /// ENST00000333602 // sense // intron // 5 /// ENST00000381916 // sense // intron // 5 /// ENST00000392400 // sense // intron // 5 /// ENST00000428187 // sense // intron // 5 /// ENST00000430929 // sense // intron // 3 /// ENST00000438207 // sense // intron // 3 /// ENST00000439230 // sense // intron // 5 /// ENST00000464041 // sense // intron // 5 /// ENS…	---	miRNA-4_0	13-May-14	miRBase	-0.06	-0.06	-0.16	-0.07	0.54	0.24	0.77	-0.06
20525551	-0.03	0.43	-1.376	down	0.00816592	MIMAT0027490_st	MIMAT0027490	hsa-miR-6795-5p	miRNA	Homo sapiens	chr19	15290133	15290156	-	24	UGGGGGGACAGGAUGAGAGGCUGU	ENST00000263388 // sense // intron // 21 /// ENST00000595045 // sense // intron // 1 /// ENST00000601011 // sense // intron // 20 /// OTTHUMT00000465714 // sense // intron // 21 /// OTTHUMT00000465717 // sense // intron // 20 /// OTTHUMT00000465719 // sense // intron // 1	---	miRNA-4_0	13-May-14	miRBase	0.22	-0.05	-0.24	-0.06	0.7	0.33	0.11	0.57
20519592	0.57	1.03	-1.376	down	0.00811777	MIMAT0019871_st	MIMAT0019871	hsa-miR-4741	miRNA	Homo sapiens	chr18	20513370	20513392	+	23	CGGGCUGUCCGGAGGGGUCGGCU	ENST00000327155 // sense // 3UTR // 1 /// ENST00000577588 // sense // intron // 4 /// ENST00000578831 // antisense // intron // 1 /// ENST00000579124 // sense // intron // 2 /// ENST00000581819 // sense // intron // 2 /// ENST00000582354 // sense // intron // 3 /// ENST00000583700 // sense // intron // 4 /// OTTHUMT00000254699 // sense // 3UTR // 1 /// OTTHUMT00000446381 // sense // intron // 4 /…	---	miRNA-4_0	13-May-14	miRBase	0.8	0.69	0.33	0.46	0.87	0.78	1.2	1.26
20533679	0.44	0.9	-1.376	down	0.00435723	ENSG00000239034_x_st	ENSG00000239034	ENSG00000239034	snoRNA	Homo sapiens	chr4	186867237	186867340	+	104	ATCCTTTTGGGGTTGATAGGTGTGATGATTGGGTTTCTATGCATGTGTGTGACATGTGTCTCCCTCAAAGCTTGTTACCACATCCGTACAGCACCCATAGGATG	---	---	miRNA-4_0	13-May-14	Ensembl	0.26	0.55	0.29	0.64	0.94	1.15	0.64	0.88
20525565	0.02	0.48	-1.376	down	0.00240522	MIMAT0027504_st	MIMAT0027504	hsa-miR-6802-5p	miRNA	Homo sapiens	chr19	55751320	55751339	-	20	CUAGGUGGGGGGCUUGAAGC	ENST00000412770 // sense // intron // 12 /// ENST00000587283 // sense // intron // 11 /// OTTHUMT00000452663 // sense // intron // 12 /// OTTHUMT00000452664 // sense // intron // 11	hsa-mir-6802 // chr19:55751280-55751344 (-) /// hsa-mir-6803 // chr19:55756554-55756618 (-) /// hsa-mir-6804 // chr19:55742253-55742320 (-)	miRNA-4_0	13-May-14	miRBase	0.06	0.11	-0.12	0.01	0.52	0.73	0.2	0.47
20501179	0.24	0.69	-1.366	down	0.0402512	MIMAT0004679_st	MIMAT0004679	hsa-miR-296-3p	miRNA	Homo sapiens	chr20	57392681	57392702	-	22	GAGGGUUGGGUGGAGGCUCUCC	ENST00000596276 // sense // exon // 1 /// OTTHUMT00000465468 // sense // exon // 1	hsa-mir-296 // chr20:57392670-57392749 (-) /// hsa-mir-298 // chr20:57393281-57393368 (-)				-0.08	0.2	0.28	0.54	1.21	0.52	0.81	0.23
20525420	5.09	5.54	-1.366	down	0.0350373	MIMAT0027359_st	MIMAT0027359	hsa-miR-6729-5p	miRNA	Homo sapiens	chr1	12089220	12089241	+	22	UGGGCGAGGGCGGCUGAGCGGC	ENST00000235332 // sense // intron // 5 /// ENST00000436478 // sense // intron // 5 /// ENST00000460823 // sense // intron // 1 /// ENST00000466860 // sense // intron // 3 /// ENST00000478749 // sense // intron // 4 /// ENST00000492256 // sense // intron // 1 /// ENST00000498685 // sense // intron // 2 /// OTTHUMT00000006941 // sense // intron // 5 /// OTTHUMT00000006942 // sense // intron // 2 /…	---	miRNA-4_0	13-May-14	miRBase	5.26	5.06	4.6	5.46	5.67	5.15	5.79	5.57
20533719	0.86	1.31	-1.366	down	0.0101765	ENSG00000239091_x_st	ENSG00000239091	ENSG00000239091	snoRNA	Homo sapiens	chr10	103131609	103131709	-	101	ATCCTTTTGTAGTTTGTAAGCATGACGATTGGGTTTTCAGCCTCATGTGTGAGGTGTGCCTCCCTCAAACCTTGTTACATAGGCACATTACCTGTCTGGCA	---	---	miRNA-4_0	13-May-14	Ensembl	0.49	1.16	0.85	0.92	1.57	1.12	1.31	1.24
20506789	0.46	0.91	-1.366	down	0.00375228	MIMAT0022947_st	MIMAT0022947	hsa-miR-1238-5p	miRNA	Homo sapiens	chr19	10662798	10662820	+	23	GUGAGUGGGAGCCCCAGUGUGUG	ENST00000309469 // sense // intron // 8 /// ENST00000540862 // sense // intron // 3 /// ENST00000585437 // sense // intron // 2 /// ENST00000585752 // sense // intron // 4 /// ENST00000586417 // sense // intron // 8 /// ENST00000588667 // sense // intron // 7 /// ENST00000588857 // sense // intron // 8 /// ENST00000588972 // sense // intron // 2 /// ENST00000589753 // sense // intron // 3 /// OTT…	---	miRNA-4_0	13-May-14	miRBase	0.32	0.41	0.4	0.73	0.68	0.89	0.99	1.08
20517915	0.18	0.62	-1.357	down	0.0465887	MIMAT0018084_st	MIMAT0018084	hsa-miR-3663-5p	miRNA	Homo sapiens	chr10	118927245	118927265	-	21	GCUGGUCUGCGUGGUGCUCGG	ENST00000419373 // sense // intron // 1 /// OTTHUMT00000050558 // sense // intron // 1	---	miRNA-4_0	13-May-14	miRBase	0.19	-0.16	-0.02	0.71	0.57	0.88	0.85	0.2
20518842	3.42	3.86	-1.357	down	0.0125477	MIMAT0018984_st	MIMAT0018984	hsa-miR-378h	miRNA	Homo sapiens	chr5	154209026	154209046	+	21	ACUGGACUUGGUGUCAGAUGG	ENST00000326080 // antisense // intron // 5 /// ENST00000423554 // antisense // intron // 5 /// ENST00000517938 // antisense // intron // 4 /// ENST00000518651 // antisense // intron // 4 /// ENST00000519258 // antisense // intron // 1 /// ENST00000519501 // antisense // intron // 5 /// ENST00000520581 // antisense // intron // 3 /// ENST00000520968 // antisense // intron // 5 /// ENST00000521518…	---	miRNA-4_0	13-May-14	miRBase	3.78	3.11	3.58	3.23	3.7	3.86	3.88	4
20525535	1.33	1.76	-1.347	down	0.0469269	MIMAT0027474_st	MIMAT0027474	hsa-miR-6787-5p	miRNA	Homo sapiens	chr17	80194549	80194570	+	22	UGGCGGGGGUAGAGCUGGCUGC	ENST00000392339 // sense // intron // 2 /// ENST00000392341 // sense // intron // 2 /// ENST00000577650 // sense // intron // 3 /// ENST00000578522 // sense // intron // 2 /// ENST00000578574 // sense // exon // 2 /// ENST00000578684 // sense // intron // 2 /// ENST00000578810 // sense // exon // 1 /// ENST00000579572 // sense // intron // 2 /// ENST00000580098 // sense // intron // 2 /// ENST000…	---	miRNA-4_0	13-May-14	miRBase	1.13	1.75	0.85	1.6	2.09	1.64	1.71	1.6
20535649	0.28	0.71	-1.347	down	0.0316979	MI0005542_st	MI0005542	hsa-mir-876	stem-loop	Homo sapiens	chr9	28863624	28863704	-	81	UGAAGUGCUGUGGAUUUCUUUGUGAAUCACCAUAUCUAAGCUAAUGUGGUGGUGGUUUACAAAGUAAUUCAUAGUGCUUCA	---	---	miRNA-4_0	13-May-14	miRBase	0.1	0.7	0.16	0.17	0.47	0.72	1.15	0.5
20525505	-0.11	0.32	-1.347	down	0.0315486	MIMAT0027444_st	MIMAT0027444	hsa-miR-6772-5p	miRNA	Homo sapiens	chr16	57806238	57806259	-	22	UGGGUGUAGGCUGGAGCUGAGG	ENST00000379655 // sense // intron // 3 /// ENST00000421376 // sense // intron // 2 /// ENST00000445690 // sense // intron // 3 /// ENST00000465878 // sense // intron // 3 /// ENST00000539578 // sense // intron // 3 /// ENST00000540079 // sense // intron // 1 /// ENST00000541240 // sense // intron // 3 /// ENST00000543930 // sense // intron // 1 /// ENST00000561524 // sense // intron // 3 /// ENS…	---	miRNA-4_0	13-May-14	miRBase	-0.09	0.11	-0.48	0.03	0.31	0.09	0.77	0.09
20536826	0.38	0.81	-1.347	down	0.0219902	MI0016964_st	MI0016964	hsa-mir-3960	stem-loop	Homo sapiens	chr9	130548112	130548202	+	91	GGCGCCCCGGCUCCCCGCGCCCCCGAUCGGGGCCGCCGCUAGUAGUGGCGGCGGCGGAGGCGGGGGCAGCGGCGGCGGCGGCGGAGGCGCC	ENST00000373265 // sense // 3UTR // 1 /// ENST00000421939 // sense // 3UTR // 1 /// OTTHUMT00000054239 // sense // 3UTR // 1	hsa-mir-2861 // chr9:130548197-130548286 (+) /// hsa-mir-3960 // chr9:130548112-130548202 (+)	miRNA-4_0	13-May-14	miRBase	0.46	0.4	0.52	0.16	1.07	0.71	1.09	0.37
20512262	0.07	0.5	-1.347	down	0.0198494	MIMAT0011777_st	MIMAT0011777	hsa-miR-2277-3p	miRNA	Homo sapiens	chr5	92956416	92956436	-	21	UGACAGCGCCCUGCCUGGCUC	ENST00000395965 // sense // 3UTR // 11 /// ENST00000505869 // sense // 3UTR // 9 /// OTTHUMT00000254100 // sense // 3UTR // 11 /// OTTHUMT00000369882 // sense // 3UTR // 9	---	miRNA-4_0	13-May-14	miRBase	-0.04	0.13	0.22	-0.04	0.87	0.73	0.2	0.2
20533673	0.17	0.6	-1.347	down	0.0133349	ENSG00000239026_st	ENSG00000239026	ENSG00000239026	snoRNA	Homo sapiens	chr5	174877819	174877921	-	103	ATCCTTTTGTGGTTCATAAGCATGATGATTGGGTTTTCATGCTTATGTGTGTGATGTGCTGCCTTAAACCTTGTTACAGTGTCAGCACGTCACTCATCTGATG	---	---	miRNA-4_0	13-May-14	Ensembl	-0.11	0.3	0.21	0.28	0.2	0.78	0.77	0.65
20538487	2.52	2.95	-1.347	down	0.00890411	gi555853_copy5_st	gi555853_copy5	gi:555853	5.8s rRNA	Homo sapiens	---		NA		157	CGACTCTTAGCGGTGGATCACTCGGCTCGTGCGTCGATGAAGAACGCAGCTAGCTGCGAGAATTAATGTGAATTGCAGGACACATTGATCATCGACACTTCGAACGCACTTGCGGCCCCGGGTTCCTCCCGGGGCTACGCCTGTCTGAGCGTCGCTT	---	---	miRNA-4_0	13-May-14	Affymetrix Proprietary Database	2.38	2.81	2.55	2.34	2.86	2.99	2.73	3.21
20534885	0.31	0.74	-1.347	down	0.00656716	MI0000815_st	MI0000815	hsa-mir-339	stem-loop	Homo sapiens	chr7	1062569	1062662	-	94	CGGGGCGGCCGCUCUCCCUGUCCUCCAGGAGCUCACGUGUGCCUGCCUGUGAGCGCCUCGACGACAGAGCCGGCGCCUGCCCCAGUGUCUGCGC	ENST00000357429 // sense // intron // 2 /// ENST00000397098 // sense // intron // 2 /// ENST00000397100 // sense // intron // 2 /// ENST00000412051 // sense // intron // 1 /// ENST00000444428 // sense // intron // 1 /// ENST00000488073 // sense // intron // 2 /// ENST00000491163 // sense // intron // 2 /// OTTHUMT00000322816 // sense // intron // 2 /// OTTHUMT00000322817 // sense // intron // 2 /…	---	miRNA-4_0	13-May-14	miRBase	0.32	0.24	0.13	0.56	0.8	0.6	0.99	0.56
20504357	-0.07	0.36	-1.347	down	0.00607327	MIMAT0003283_st	MIMAT0003283	hsa-miR-615-3p	miRNA	Homo sapiens	chr12	54427794	54427815	+	22	UCCGAGCCUGGGUCUCCCUCUU	ENST00000303406 // sense // intron // 1 /// ENST00000312492 // sense // intron // 1 /// ENST00000512206 // sense // intron // 1 /// ENST00000513209 // sense // intron // 1 /// OTTHUMT00000358947 // sense // intron // 1 /// OTTHUMT00000358948 // sense // intron // 1 /// OTTHUMT00000358949 // sense // intron // 1 /// OTTHUMT00000358964 // sense // intron // 1	---				-0.14	-0.08	-0.08	0.01	0.57	0.05	0.58	0.23
20504323	-0.12	0.31	-1.347	down	0.00373564	MIMAT0003256_st	MIMAT0003256	hsa-miR-589-3p	miRNA	Homo sapiens	chr7	5535465	5535488	-	24	UCAGAACAAAUGCCGGUUCCCAGA	ENST00000382368 // sense // intron // 3 /// ENST00000415009 // sense // intron // 3 /// ENST00000453700 // sense // intron // 3 /// ENST00000458142 // sense // intron // 1 /// OTTHUMT00000324092 // sense // intron // 3 /// OTTHUMT00000324093 // sense // intron // 3 /// OTTHUMT00000324094 // sense // intron // 1	---	miRNA-4_0	13-May-14	miRBase	-0.29	-0.08	0.02	-0.11	0.09	0.56	0.3	0.3
20519467	0.13	0.55	-1.338	down	0.0450691	MIMAT0019749_st	MIMAT0019749	hsa-miR-4669	miRNA	Homo sapiens	chr9	137271295	137271316	+	22	UGUGUCCGGGAAGUGGAGGAGG	ENST00000356384 // sense // intron // 2 /// ENST00000481739 // sense // intron // 1 /// ENST00000484822 // sense // intron // 2 /// OTTHUMT00000054948 // sense // intron // 2 /// OTTHUMT00000054949 // sense // intron // 1 /// OTTHUMT00000054950 // sense // intron // 2	---	miRNA-4_0	13-May-14	miRBase	0.01	0.01	0.37	0.13	0.34	0.09	1.05	0.71
20519555	-0.08	0.34	-1.338	down	0.036502	MIMAT0019836_st	MIMAT0019836	hsa-miR-4722-5p	miRNA	Homo sapiens	chr16	88782723	88782745	-	23	GGCAGGAGGGCUGUGCCAGGUUG	ENST00000301015 // sense // intron // 48 /// ENST00000327397 // sense // intron // 7 /// ENST00000419505 // sense // intron // 7 /// ENST00000472168 // sense // intron // 2 /// ENST00000484567 // sense // intron // 4 /// OTTHUMT00000345699 // sense // intron // 48 /// OTTHUMT00000345701 // sense // intron // 7 /// OTTHUMT00000345702 // sense // intron // 4 /// OTTHUMT00000345711 // sense // intro…	---	miRNA-4_0	13-May-14	miRBase	0.14	0.06	-0.11	-0.39	0.49	0.75	0.2	-0.07
20525503	1.01	1.43	-1.338	down	0.03423	MIMAT0027442_st	MIMAT0027442	hsa-miR-6771-5p	miRNA	Homo sapiens	chr16	50326532	50326553	+	22	CUCGGGAGGGCAUGGGCCAGGC	ENST00000254235 // sense // intron // 3 /// ENST00000394697 // sense // intron // 4 /// ENST00000537579 // sense // intron // 3 /// ENST00000538642 // sense // intron // 5 /// ENST00000563677 // sense // intron // 1 /// ENST00000564044 // sense // intron // 1 /// ENST00000566433 // sense // intron // 4 /// ENST00000567277 // sense // intron // 3 /// OTTHUMT00000256877 // sense // intron // 4 /// …	---	miRNA-4_0	13-May-14	miRBase	1.38	0.68	0.79	1.21	1.41	1.62	1.1	1.57
20509236	0.38	0.8	-1.338	down	0.0249615	MIMAT0007891_st	MIMAT0007891	hsa-miR-1915-5p	miRNA	Homo sapiens	chr10	21785538	21785559	-	22	ACCUUGCCUUGCUGCCCGGGCC	ENST00000377113 // sense // intron // 1 /// OTTHUMT00000047130 // sense // intron // 1	---	miRNA-4_0	13-May-14	miRBase	0.01	0.45	0.62	0.43	0.65	1.16	0.52	0.85
20509230	-0.12	0.3	-1.338	down	0.0225283	MIMAT0007885_st	MIMAT0007885	hsa-miR-1911-5p	miRNA	Homo sapiens	chrX	113997755	113997777	+	23	UGAGUACCGCCAUGUCUGUUGGG	ENST00000276198 // sense // intron // 4 /// ENST00000371950 // sense // intron // 4 /// ENST00000371951 // sense // intron // 5 /// OTTHUMT00000057961 // sense // intron // 5 /// OTTHUMT00000057962 // sense // intron // 4 /// OTTHUMT00000057963 // sense // intron // 4	---	miRNA-4_0	13-May-14	miRBase	0.02	-0.2	-0.35	0.03	0.22	0.72	-0.08	0.34
20525540	-0.08	0.34	-1.338	down	0.0135053	MIMAT0027479_st	MIMAT0027479	hsa-miR-6789-3p	miRNA	Homo sapiens	chr19	2235828	2235848	-	21	CGGCGCCCGUGUCUCCUCCAG	ENST00000326631 // sense // intron // 2 /// ENST00000585423 // sense // intron // 1 /// ENST00000586497 // sense // intron // 1 /// ENST00000586608 // sense // exon // 2 /// ENST00000587394 // sense // intron // 2 /// ENST00000587962 // sense // intron // 2 /// ENST00000588356 // sense // intron // 2 /// ENST00000588450 // sense // exon // 2 /// ENST00000588545 // sense // intron // 2 /// ENST000…	hsa-mir-1227 // chr19:2234061-2234148 (-) /// hsa-mir-6789 // chr19:2235828-2235925 (-)	miRNA-4_0	13-May-14	miRBase	-0.23	0.12	-0.2	0.01	0.2	0.66	0.42	0.06
20525477	-0.1	0.32	-1.338	down	0.00548415	MIMAT0027416_st	MIMAT0027416	hsa-miR-6758-5p	miRNA	Homo sapiens	chr12	57906476	57906498	+	23	UAGAGAGGGGAAGGAUGUGAUGU	ENST00000262027 // sense // intron // 14 /// ENST00000315473 // sense // intron // 13 /// ENST00000537638 // sense // intron // 15 /// ENST00000545888 // sense // intron // 13 /// ENST00000546971 // sense // intron // 3 /// ENST00000548202 // sense // exon // 1 /// ENST00000548944 // sense // intron // 1 /// ENST00000549048 // sense // intron // 2 /// OTTHUMT00000407013 // sense // intron // 15 /…	hsa-mir-616 // chr12:57912946-57913042 (-) /// hsa-mir-6758 // chr12:57906471-57906533 (+)	miRNA-4_0	13-May-14	miRBase	0	-0.24	0.08	-0.24	0.52	0.08	0.36	0.3
20507742	4.72	5.12	-1.32	down	0.0469685	MIMAT0007347_st	MIMAT0007347	hsa-miR-1469	miRNA	Homo sapiens	chr15	96876490	96876511	+	22	CUCGGCGCGGGGCGCGGGCUCC	ENST00000394166 // sense // intron // 1 /// ENST00000394171 // sense // intron // 1 /// ENST00000421109 // sense // intron // 1 /// ENST00000453270 // sense // 3UTR // 1 /// ENST00000559679 // sense // intron // 1 /// OTTHUMT00000313534 // sense // intron // 1 /// OTTHUMT00000415367 // sense // intron // 1 /// OTTHUMT00000415368 // sense // 3UTR // 1 /// OTTHUMT00000415373 // sense // intron // 1	---	miRNA-4_0	13-May-14	miRBase	4.49	4.93	4.32	5.15	5.17	4.86	5.36	5.1
20536601	0.44	0.84	-1.32	down	0.0458618	MI0016410_st	MI0016410	hsa-mir-3907	stem-loop	Homo sapiens	chr7	151130575	151130725	-	151	GGGUUGGAAAGCUGUAGGUGUGGAGGGGCAUGGAUACGGGGGCCAUGAGGGUGGGGUCCAGGCUGGACCAGGCCUGCCCUGAGUCCCCCAGCAGGUGCUCCAGGCUGGCUCACACCCUCUGCCUCUCUCUCUUCCUUCCUGGCCCCAACCC	ENST00000337323 // sense // intron // 3 /// ENST00000462809 // sense // intron // 2 /// ENST00000465549 // antisense // intron // 1 /// ENST00000476631 // sense // intron // 3 /// ENST00000478106 // sense // intron // 1 /// ENST00000491928 // sense // intron // 2 /// OTTHUMT00000348552 // antisense // intron // 1 /// OTTHUMT00000348553 // sense // intron // 3 /// OTTHUMT00000348554 // sense // in…	---	miRNA-4_0	13-May-14	miRBase	0.61	0.29	0.1	0.76	1.21	0.96	0.45	0.76
20504390	0.2	0.6	-1.32	down	0.0183661	MIMAT0003307_st	MIMAT0003307	hsa-miR-637	miRNA	Homo sapiens	chr19	3961427	3961450	-	24	ACUGGGGGCUUUCGGGCUCUGCGU	ENST00000301264 // sense // intron // 5 /// ENST00000545797 // sense // intron // 6 /// ENST00000595279 // sense // exon // 1 /// OTTHUMT00000457817 // sense // intron // 6 /// OTTHUMT00000457878 // sense // exon // 1	---				0.14	0.45	0.03	0.17	0.84	0.29	0.82	0.44
20533319	-0.06	0.34	-1.32	down	0.0130997	ENSG00000238486_st	ENSG00000238486	ENSG00000238486	snoRNA	Homo sapiens	chr19	52172658	52172761	+	104	ATCCTTTTGTAGTTCATAAGTGTGAGGACTGGGTTTTCAGGCTCGTGTATAAGATGTGCCTCCCTCACTCCTTGTTACAACATCGGCATATTACTCATCTGAAT	---	---	miRNA-4_0	13-May-14	Ensembl	-0.16	0.11	-0.22	0.01	0.7	0.14	0.39	0.14
20519603	0.06	0.45	-1.31	down	0.0168998	MIMAT0019881_st	MIMAT0019881	hsa-miR-4746-3p	miRNA	Homo sapiens	chr19	4446018	4446038	+	21	AGCGGUGCUCCUGCGGGCCGA	ENST00000301281 // antisense // intron // 10 /// ENST00000394765 // antisense // intron // 10 /// ENST00000587009 // antisense // intron // 3 /// ENST00000587324 // antisense // intron // 2 /// ENST00000588238 // antisense // exon // 1 /// ENST00000590466 // antisense // intron // 2 /// ENST00000591919 // antisense // intron // 8 /// OTTHUMT00000458446 // antisense // intron // 8 /// OTTHUMT00000…	---	miRNA-4_0	13-May-14	miRBase	0.35	-0.05	-0.18	0.13	0.63	0.3	0.63	0.25
20533019	-0.16	0.23	-1.31	down	0.0153406	ENSG00000207516_st	ENSG00000207516	ENSG00000207516	snoRNA	Homo sapiens	chr15	45829448	45829575	+	128	TTCCACCACTATTGGTCTGCAGCTCTTCTTATGGTAGCAGTTGTTGCATTTCTCTGTGGGAAAGAAAAGAGGATTAAACACCTCTTTCTTAGCAAAACAGAGAGTAGGCATATGTGTGACAGACACAA	---	---	miRNA-4_0	13-May-14	Ensembl	-0.31	-0.09	0	-0.22	0.57	0.17	-0.05	0.22
20503802	-0.12	0.26	-1.301	down	0.0284	MIMAT0026607_st	MIMAT0026607	hsa-miR-494-5p	miRNA	Homo sapiens	chr14	101495985	101496007	+	23	AGGUUGUCCGUGUUGUCUUCUCU	---	hsa-mir-299 // chr14:101490131-101490193 (+) /// hsa-mir-379 // chr14:101488403-101488469 (+) /// hsa-mir-380 // chr14:101491354-101491414 (+) /// hsa-mir-323a // chr14:101492069-101492154 (+) /// hsa-mir-329-1 // chr14:101493122-101493201 (+) /// hsa-mir-329-2 // chr14:101493437-101493520 (+) /// hsa-mir-494 // chr14:101495971-101496051 (+) /// hsa-mir-495 // chr14:101500092-101500173 (+) /// hs…	miRNA-4_0	13-May-14	miRBase	-0.24	-0.23	0.17	-0.16	0.17	-0.08	0.6	0.37
20525515	0.31	0.68	-1.292	down	0.0482787	MIMAT0027454_st	MIMAT0027454	hsa-miR-6777-5p	miRNA	Homo sapiens	chr17	17716832	17716854	-	23	ACGGGGAGUCAGGCAGUGGUGGA	ENST00000261646 // sense // intron // 17 /// ENST00000338854 // sense // intron // 17 /// ENST00000355815 // sense // intron // 18 /// ENST00000395751 // sense // intron // 16 /// ENST00000395756 // sense // intron // 12 /// ENST00000395757 // sense // intron // 15 /// ENST00000478616 // sense // intron // 2 /// ENST00000485080 // sense // intron // 1 /// ENST00000486311 // sense // intron // 2 /…	hsa-mir-33b // chr17:17717150-17717245 (-) /// hsa-mir-6777 // chr17:17716794-17716859 (-)	miRNA-4_0	13-May-14	miRBase	0.41	0.26	0.4	0.18	1.05	0.29	0.98	0.42
20533257	0.12	0.49	-1.292	down	0.00704913	ENSG00000238384_x_st	ENSG00000238384	ENSG00000238384	snoRNA	Homo sapiens	chr7	94905898	94905996	+	99	ATCTTTTGTAGTTCCTAAGTGTGATGATTGGGTGTTCACAGGCATGTGTGAGATGGCCTCCCTCAAACCTTGTTATGACATTGGCATACCCAAAAAAAA	---	---	miRNA-4_0	13-May-14	Ensembl	0	0.27	-0.01	0.2	0.45	0.6	0.27	0.64
20536598	0.15	0.52	-1.292	down	0.00370921	MI0016135_st	MI0016135	hsa-mir-3714	stem-loop	Homo sapiens	chr3	16974688	16974752	+	65	GAAGGCAGCAGUGCUCCCCUGUGACGUGCUCCAUCACCGGGCAGGGAAGACACCGCUGCCACCUC	ENST00000396755 // sense // intron // 1 /// ENST00000418129 // sense // intron // 1 /// ENST00000432376 // sense // 3UTR // 1 /// ENST00000460467 // sense // intron // 1 /// OTTHUMT00000340249 // sense // intron // 1 /// OTTHUMT00000340250 // sense // intron // 1 /// OTTHUMT00000340251 // sense // 3UTR // 1	---	miRNA-4_0	13-May-14	miRBase	0.29	0.23	-0.04	0.12	0.47	0.56	0.63	0.43
20537848	0.98	1.34	-1.283	down	0.0218933	MI0022959_st	MI0022959	hsa-mir-7108	stem-loop	Homo sapiens	chr19	2434912	2434998	-	87	GUGUGGCCGGCAGGCGGGUGGGCGGGGGCGGCCGGUGGGAACCCCGCCCCGCCCCGCGCCCGCACUCACCCGCCCGUCUCCCCACAG	ENST00000325327 // sense // intron // 5 /// ENST00000490554 // sense // exon // 1 /// ENST00000527409 // sense // intron // 2 /// ENST00000582871 // sense // intron // 5 /// OTTHUMT00000319205 // sense // intron // 5 /// OTTHUMT00000319207 // sense // exon // 1 /// OTTHUMT00000384489 // sense // intron // 2	---	miRNA-4_0	13-May-14	miRBase	1.03	1.09	0.87	0.91	1.11	1.12	1.42	1.7
20500440	-0.19	0.17	-1.283	down	0.00777327	MIMAT0000254_st	MIMAT0000254	hsa-miR-10b-5p	miRNA	Homo sapiens	chr2	177015057	177015079	+	23	UACCCUGUAGAACCGAAUUUGUG	ENST00000432796 // sense // intron // 1 /// ENST00000468418 // sense // 3UTR // 1 /// OTTHUMT00000334246 // sense // 3UTR // 1 /// OTTHUMT00000334248 // sense // intron // 1	---				-0.09	-0.33	-0.05	-0.28	0.29	0.32	0.08	0
20509232	-0.09	0.26	-1.275	down	0.0177877	MIMAT0007887_st	MIMAT0007887	hsa-miR-1912	miRNA	Homo sapiens	chrX	113886064	113886085	+	22	UACCCAGAGCAUGCAGUGUGAA	ENST00000276198 // sense // intron // 2 /// ENST00000371950 // sense // intron // 2 /// ENST00000371951 // sense // intron // 2 /// OTTHUMT00000057961 // sense // intron // 2 /// OTTHUMT00000057962 // sense // intron // 2 /// OTTHUMT00000057963 // sense // intron // 2	hsa-mir-1264 // chrX:113887130-113887198 (+) /// hsa-mir-1912 // chrX:113886019-113886098 (+)	miRNA-4_0	13-May-14	miRBase	0.12	-0.28	-0.21	0	0.18	0.04	0.51	0.33
20504358	-0.27	0.08	-1.275	down	0.0116074	MIMAT0003284_st	MIMAT0003284	hsa-miR-616-5p	miRNA	Homo sapiens	chr12	57913006	57913027	-	22	ACUCAAAACCCUUCAGUGACUU	ENST00000346473 // sense // intron // 1 /// ENST00000547303 // sense // intron // 1 /// ENST00000547526 // sense // intron // 1 /// ENST00000551116 // sense // intron // 1 /// ENST00000552740 // sense // intron // 1 /// OTTHUMT00000407134 // sense // intron // 1 /// OTTHUMT00000407135 // sense // intron // 1 /// OTTHUMT00000407137 // sense // intron // 1 /// OTTHUMT00000407138 // sense // intron …	hsa-mir-616 // chr12:57912946-57913042 (-) /// hsa-mir-6758 // chr12:57906471-57906533 (+)	miRNA-4_0	13-May-14	miRBase	-0.28	-0.48	-0.24	-0.07	-0.08	0.2	-0.01	0.2
20532581	-0.02	0.33	-1.275	down	0.0109075	14qII-14_st	14qII-14	14qII-14	CDBox	Homo sapiens	chr14	101438440	101438513	+	74	TGGACCAATGATGACAACTGCCGGCGTATGAGTGTTGGGTGATGAATAATACGTGTCTAGAACTCTGAGGTCCA	---	---	miRNA-4_0	13-May-14	snoRNABase	0.08	-0.01	-0.08	-0.09	0.21	0.22	0.66	0.24
20526861	0.55	0.9	-1.275	down	0.0093163	MIMAT0028211_st	MIMAT0028211	hsa-miR-7150	miRNA	Homo sapiens	chr9	126247863	126247880	-	18	CUGGCAGGGGGAGAGGUA	ENST00000373618 // sense // intron // 12 /// ENST00000373620 // sense // intron // 13 /// ENST00000373624 // sense // intron // 13 /// ENST00000394215 // sense // intron // 12 /// ENST00000394219 // sense // intron // 11 /// ENST00000473039 // sense // intron // 11 /// ENST00000491650 // sense // intron // 3 /// ENST00000497135 // sense // intron // 2 /// ENST00000542603 // sense // intron // 4 /…	---	miRNA-4_0	13-May-14	miRBase	0.47	0.45	0.71	0.56	1.14	0.91	0.83	0.72
20519476	-0.18	0.16	-1.266	down	0.0454132	MIMAT0019758_st	MIMAT0019758	hsa-miR-4676-5p	miRNA	Homo sapiens	chr10	74480796	74480816	+	21	GAGCCAGUGGUGAGACAGUGA	ENST00000357157 // sense // intron // 1 /// ENST00000373053 // sense // intron // 1 /// ENST00000536019 // sense // intron // 1 /// ENST00000603649 // sense // intron // 3 /// ENST00000604152 // sense // intron // 1 /// ENST00000604372 // sense // intron // 2 /// ENST00000604679 // sense // intron // 4 /// ENST00000605597 // sense // intron // 1 /// OTTHUMT00000048593 // sense // intron // 1 /// …	---	miRNA-4_0	13-May-14	miRBase	-0.11	-0.12	-0.29	-0.22	-0.22	0.44	-0.04	0.44
20519425	-0.16	0.18	-1.266	down	0.0274424	MIMAT0019707_st	MIMAT0019707	hsa-miR-4646-5p	miRNA	Homo sapiens	chr6	31668847	31668868	-	22	ACUGGGAAGAGGAGCUGAGGGA	ENST00000375842 // sense // intron // 3 /// ENST00000395952 // sense // intron // 3 /// ENST00000440843 // sense // intron // 1 /// ENST00000461287 // sense // intron // 5 /// ENST00000468037 // sense // intron // 3 /// ENST00000477462 // sense // intron // 1 /// ENST00000482224 // sense // intron // 2 /// ENST00000492084 // sense // intron // 3 /// ENST00000495769 // sense // intron // 2 /// ENS…	---	miRNA-4_0	13-May-14	miRBase	-0.17	-0.17	-0.33	0.04	0.2	-0.09	0.51	0.11
20529795	0.14	0.48	-1.266	down	0.00505406	MIMAT0031012_st	MIMAT0031012	hsa-miR-8085	miRNA	Homo sapiens	chr19	45261924	45261944	+	21	UGGGAGAGAGGACUGUGAGGC	ENST00000164227 // sense // intron // 7 /// ENST00000403534 // sense // exon // 7 /// ENST00000444487 // sense // intron // 6 /// ENST00000473473 // sense // exon // 1 /// ENST00000474300 // sense // intron // 2 /// OTTHUMT00000322976 // sense // intron // 7 /// OTTHUMT00000322978 // sense // exon // 7 /// OTTHUMT00000322980 // sense // intron // 6 /// OTTHUMT00000322981 // sense // intron // 2 /…	---	miRNA-4_0	13-May-14	miRBase	0.13	-0.07	0.22	0.26	0.5	0.44	0.51	0.45
20538019	-0.04	0.29	-1.257	down	0.0383322	MI0025897_st	MI0025897	hsa-mir-8061	stem-loop	Homo sapiens	chr19	55156760	55156834	+	75	GAGAGGAUGCCUUAGAUUAGAGGAUAUUGUUCAGUGGGAUUUGGAGAGGACGCCUUAGAUUAGAGGUAUUGUUCA	ENST00000461839 // sense // intron // 1 /// OTTHUMT00000140851 // sense // intron // 1	---	miRNA-4_0	13-May-14	miRBase	0.02	0.11	-0.12	-0.18	0.2	0.71	0.2	0.05
20534098	0.02	0.35	-1.257	down	0.0275064	ENSG00000253042_s_st	ENSG00000253042	ENSG00000253042	snoRNA	Homo sapiens	chr1	202496438	202496555	-	118	CTGCATTTTACCCTCCCTGATGGGGCTCAGTGTGCAGCAGCTGGAAAAAGTAGATGCCCTGGTTATGTATGCAGCTCAATTGTTCTATGTGTTGCTTTAAGGGACCTTGAAGACTCTT	---	---	miRNA-4_0	13-May-14	Ensembl	-0.11	-0.18	0.14	0.24	0.41	0.07	0.43	0.49
20534510	-0.11	0.22	-1.257	down	0.0217934	MI0000265_st	MI0000265	hsa-mir-7-3	stem-loop	Homo sapiens	chr19	4770682	4770791	+	110	AGAUUAGAGUGGCUGUGGUCUAGUGCUGUGUGGAAGACUAGUGAUUUUGUUGUUCUGAUGUACUACGACAACAAGUCACAGCCGGCCUCAUAGCGCAGACUCCCUUCGAC	ENST00000317292 // sense // intron // 2 /// ENST00000586721 // sense // intron // 4 /// ENST00000588711 // sense // intron // 3 /// ENST00000588758 // sense // intron // 5 /// ENST00000588923 // sense // intron // 3 /// ENST00000589368 // sense // intron // 2 /// ENST00000589639 // sense // intron // 2 /// ENST00000592663 // sense // intron // 2 /// ENST00000592709 // sense // intron // 2 /// OTT…	---	miRNA-4_0	13-May-14	miRBase	-0.37	-0.13	-0.06	0.12	-0.01	0.22	0.36	0.33
20534852	0.01	0.34	-1.257	down	0.00653071	MI0000783_st	MI0000783	hsa-mir-375	stem-loop	Homo sapiens	chr2	219866367	219866430	-	64	CCCCGCGACGAGCCCCUCGCACAAACCGGACCUGAGCGUUUUGUUCGUUCGGCUCGCGUGAGGC	ENST00000362103 // sense // exon // 1	---	miRNA-4_0	13-May-14	miRBase	-0.05	0.11	-0.02	0.01	0.2	0.25	0.44	0.45
20533774	0.11	0.43	-1.248	down	0.028157	ENSG00000239188_x_st	ENSG00000239188	ENSG00000239188	snoRNA	Homo sapiens	chrX	141961746	141961849	-	104	GTAATTTCGTAGTTCATAAGCATGATGATTGGGTGTTCACACACATGCGTGAGATACGCCACCCTCCCACCTTGTTAAGATGTTGGCACATAACCCGTCTTACA	---	---	miRNA-4_0	13-May-14	Ensembl	0.27	0.06	0.15	-0.05	0.69	0.13	0.42	0.47
20535081	-0.08	0.24	-1.248	down	0.0256979	MI0001444_st	MI0001444	hsa-mir-422a	stem-loop	Homo sapiens	chr15	64163129	64163218	-	90	GAGAGAAGCACUGGACUUAGGGUCAGAAGGCCUGAGUCUCUCUGCUGCAGAUGGGCUCUCUGUCCCUGAGCCAAGCUUUGUCCUCCCUGG	---	---	miRNA-4_0	13-May-14	miRBase	-0.21	-0.17	0.07	-0.03	0.22	-0.08	0.43	0.39
20515534	-0.21	0.11	-1.248	down	0.0132984	MIMAT0014997_st	MIMAT0014997	hsa-miR-3132	miRNA	Homo sapiens	chr2	220413839	220413862	-	24	UGGGUAGAGAAGGAGCUCAGAGGA	ENST00000344458 // antisense // intron // 4 /// ENST00000373883 // antisense // intron // 3 /// OTTHUMT00000131062 // antisense // intron // 3 /// OTTHUMT00000131063 // antisense // intron // 4	---	miRNA-4_0	13-May-14	miRBase	-0.27	-0.32	0	-0.25	0.12	0.14	-0.08	0.27
20535333	3.37	3.69	-1.248	down	0.0093929	MI0003600_s_st	MI0003600	hsa-mir-550a-1	stem-loop	Homo sapiens	chr7	30329410	30329506	+	97	UGAUGCUUUGCUGGCUGGUGCAGUGCCUGAGGGAGUAAGAGCCCUGUUGUUGUAAGAUAGUGUCUUACUCCCUCAGGCACAUCUCCAACAAGUCUCU	ENST00000323037 // sense // intron // 1 /// OTTHUMT00000214992 // sense // intron // 1	hsa-mir-550a-1 // chr7:30329410-30329506 (+) /// hsa-mir-550b-1 // chr7:30329410-30329506 (-)	miRNA-4_0	13-May-14	miRBase	3.43	3.17	3.35	3.52	3.75	3.56	3.8	3.67
20535334	3.37	3.69	-1.248	down	0.0093929	MI0003601_s_st	MI0003601	hsa-mir-550a-2	stem-loop	Homo sapiens	chr7	32772593	32772689	+	97	UGAUGCUUUGCUGGCUGGUGCAGUGCCUGAGGGAGUAAGAGCCCUGUUGUUGUCAGAUAGUGUCUUACUCCCUCAGGCACAUCUCCAGCGAGUCUCU	ENST00000404479 // sense // intron // 10 /// ENST00000417811 // antisense // intron // 3 /// OTTHUMT00000328640 // antisense // intron // 3	hsa-mir-550a-2 // chr7:32772593-32772689 (+) /// hsa-mir-550b-2 // chr7:32772593-32772689 (-)	miRNA-4_0	13-May-14	miRBase	3.43	3.17	3.35	3.52	3.75	3.56	3.8	3.67
20535436	3.37	3.69	-1.248	down	0.0093929	MI0003762_s_st	MI0003762	hsa-mir-550a-3	stem-loop	Homo sapiens	chr7	29720350	29720444	-	95	GAUGCUUUGCUGGCUGGUGCAGUGCCUGAGGGAGUAAGAGUCCUGUUGUUGUAAGAUAGUGUCUUACUCCCUCAGGCACAUCUCCAACAAGUCUC	ENST00000414296 // antisense // intron // 5 /// ENST00000426767 // sense // intron // 1 /// ENST00000442865 // sense // intron // 1 /// OTTHUMT00000327676 // antisense // intron // 5 /// OTTHUMT00000327678 // sense // intron // 1 /// OTTHUMT00000327679 // sense // intron // 1	---	miRNA-4_0	13-May-14	miRBase	3.43	3.17	3.35	3.52	3.75	3.56	3.8	3.67
20535923	-0.16	0.15	-1.24	down	0.0490987	MI0006648_x_st	MI0006648	hsa-mir-513b	stem-loop	Homo sapiens	chrX	146280562	146280645	-	84	GUGUACAGUGCCUUUCACAAGGAGGUGUCAUUUAUGUGAACUAAAAUAUAAAUGUCACCUUUUUGAGAGGAGUAAUGUACAGCA	---	hsa-mir-513b // chrX:146280562-146280645 (-) /// hsa-mir-513c // chrX:146271222-146271305 (-)	miRNA-4_0	13-May-14	miRBase	-0.4	0.11	-0.33	-0.03	0.2	-0.12	0.16	0.34
20518785	-0.15	0.16	-1.24	down	0.0419883	MIMAT0018929_st	MIMAT0018929	hsa-miR-4417	miRNA	Homo sapiens	chr1	5624142	5624159	+	18	GGUGGGCUUCCCGGAGGG	---	---	miRNA-4_0	13-May-14	miRBase	-0.05	-0.31	-0.27	0.04	0.27	-0.02	-0.05	0.42
20535355	-0.01	0.3	-1.24	down	0.0229044	MI0003621_st	MI0003621	hsa-mir-608	stem-loop	Homo sapiens	chr10	102734742	102734841	+	100	GGGCCAAGGUGGGCCAGGGGUGGUGUUGGGACAGCUCCGUUUAAAAAGGCAUCUCCAAGAGCUUCCAUCAAAGGCUGCCUCUUGGUGCAGCACAGGUAGA	ENST00000210633 // sense // intron // 3 /// ENST00000370250 // sense // intron // 3 /// ENST00000517724 // sense // intron // 3 /// ENST00000518124 // sense // intron // 4 /// ENST00000519649 // sense // intron // 4 /// ENST00000519756 // sense // intron // 3 /// ENST00000521006 // sense // intron // 4 /// ENST00000523148 // antisense // intron // 3 /// OTTHUMT00000049919 // sense // intron // 3 …	---	miRNA-4_0	13-May-14	miRBase	0.07	0.03	-0.23	0.08	0.44	0.25	0.44	0.06
20500394	0.17	0.48	-1.24	down	0.0163998	MIMAT0022691_st	MIMAT0022691	hsa-miR-197-5p	miRNA	Homo sapiens	chr1	110141523	110141545	+	23	CGGGUAGAGAGGGCAGUGGGAGG	---	---	miRNA-4_0	13-May-14	miRBase	0.16	0.46	-0.01	0.07	0.55	0.45	0.49	0.45
20537569	0.05	0.36	-1.24	down	0.0142952	MI0022670_st	MI0022670	hsa-mir-6825	stem-loop	Homo sapiens	chr3	127294109	127294174	-	66	GGGCAUGGGGAGGUGUGGAGUCAGCAUGGGGCUAGGAGGCCCCGCGCUGACCCGCCUUCUCCGCAG	ENST00000296210 // sense // intron // 7 /// ENST00000355552 // sense // intron // 9 /// ENST00000393400 // sense // intron // 8 /// ENST00000450633 // sense // intron // 8 /// ENST00000465915 // sense // intron // 1 /// ENST00000483868 // sense // intron // 8 /// ENST00000489960 // sense // intron // 10 /// OTTHUMT00000356624 // sense // intron // 9 /// OTTHUMT00000356625 // sense // intron // 8 …	---	miRNA-4_0	13-May-14	miRBase	0.14	-0.19	0.17	0.08	0.24	0.46	0.3	0.46
20536916	0.14	0.44	-1.231	down	0.0491196	MI0017318_st	MI0017318	hsa-mir-4686	stem-loop	Homo sapiens	chr11	2194293	2194368	+	76	GGCUUCCUGUAUCUGCUGGGCUUUCUGGUGUUGGCAGCCCAAGAUGACACCCUGGGCCCAGCAGGAGCCAGAAGCC	---	---	miRNA-4_0	13-May-14	miRBase	-0.08	0.45	-0.08	0.29	0.3	0.55	0.51	0.4
20536815	0.18	0.48	-1.231	down	0.0479474	MI0016902_st	MI0016902	hsa-mir-378i	stem-loop	Homo sapiens	chr22	42319226	42319301	-	76	GGGAGCACUGGACUAGGAGUCAGAAGGUGGAGUUCUGGGUGCUGUUUUCCCACUCUUGGGCCCUGGGCAUGUUCUG	---	---	miRNA-4_0	13-May-14	miRBase	0.14	0.28	0.14	0.18	0.43	0.42	0.2	0.86
20519530	0.24	0.54	-1.231	down	0.0385452	MIMAT0019812_st	MIMAT0019812	hsa-miR-4709-3p	miRNA	Homo sapiens	chr14	74946838	74946860	-	23	UUGAAGAGGAGGUGCUCUGUAGC	ENST00000238633 // sense // 3UTR // 5 /// ENST00000434013 // sense // intron // 4 /// ENST00000541064 // sense // 3UTR // 4 /// ENST00000553490 // sense // exon // 5 /// ENST00000554482 // sense // 3UTR // 4 /// ENST00000555619 // sense // 3UTR // 5 /// ENST00000556009 // sense // 3UTR // 5 /// ENST00000557510 // sense // 3UTR // 4 /// OTTHUMT00000412344 // sense // intron // 4 /// OTTHUMT0000041…	---	miRNA-4_0	13-May-14	miRBase	0.13	0.38	0.21	0.24	0.52	0.26	0.85	0.51
20536252	-0.08	0.22	-1.231	down	0.0348021	MI0014183_x_st	MI0014183	hsa-mir-3155a	stem-loop	Homo sapiens	chr10	6194159	6194240	+	82	UCCGGGCAUCACCUCCCACUGCAGAGCCUGGGGAGCCGGACAGCUCCCUUCCCAGGCUCUGCAGUGGGAACUGAUGCCUGGA	ENST00000379789 // sense // intron // 1 /// ENST00000536985 // sense // intron // 1 /// ENST00000540253 // sense // intron // 1 /// OTTHUMT00000046646 // sense // intron // 1	hsa-mir-3155a // chr10:6194159-6194240 (+) /// hsa-mir-3155b // chr10:6194170-6194225 (-)	miRNA-4_0	13-May-14	miRBase	-0.08	-0.16	-0.01	-0.09	0.45	0.08	-0.08	0.45
20500732	-0.14	0.16	-1.231	down	0.0339477	MIMAT0026477_st	MIMAT0026477	hsa-miR-128-1-5p	miRNA	Homo sapiens	chr2	136422981	136423003	+	23	CGGGGCCGUAGCACUGUCUGAGA	ENST00000264160 // sense // intron // 18 /// ENST00000329971 // sense // intron // 15 /// ENST00000409478 // sense // intron // 15 /// ENST00000409606 // sense // intron // 18 /// ENST00000410054 // sense // intron // 15 /// ENST00000429703 // sense // intron // 7 /// OTTHUMT00000254659 // sense // intron // 18 /// OTTHUMT00000331545 // sense // intron // 15 /// OTTHUMT00000331546 // sense // int…	---	miRNA-4_0	13-May-14	miRBase	-0.3	-0.24	-0.16	0.15	0.08	0.37	0.07	0.1
20534226	-0.05	0.25	-1.231	down	0.0307348	HBII-180A_x_st	HBII-180A	HBII-180A	CDBox	Homo sapiens	chr19	51302696	51302792	-	97	CCGGGGCCTCCATGATGTCCAGCACTGGGCTCCGACTGCCACTGAGGACACGGTGCCCCCCGGGACCTTTGACACCCGGGGGTCTGAGGGGCCCTGG	---	---	miRNA-4_0	13-May-14	snoRNABase	-0.21	0.05	-0.08	0.03	0.03	0.09	0.43	0.45
20520349	0.26	0.56	-1.231	down	0.0229837	MIMAT0020601_st	MIMAT0020601	hsa-miR-1273f	miRNA	Homo sapiens	chr1	53394370	53394388	+	19	GGAGAUGGAGGUUGCAGUG	ENST00000371509 // sense // intron // 1 /// ENST00000371513 // sense // intron // 1 /// ENST00000371514 // sense // intron // 1 /// ENST00000407246 // sense // intron // 1 /// ENST00000478631 // sense // intron // 1 /// ENST00000528311 // sense // intron // 1 /// ENST00000528809 // sense // intron // 1 /// OTTHUMT00000024740 // sense // intron // 1 /// OTTHUMT00000024743 // sense // intron // 1 /…	hsa-mir-5095 // chr1:53400602-53400689 (+) /// hsa-mir-1273f // chr1:53394346-53394444 (+)	miRNA-4_0	13-May-14	miRBase	0.21	0.49	-0.04	0.36	0.52	0.57	0.64	0.53
20504580	0	0.3	-1.231	down	0.0123915	MIMAT0003886_st	MIMAT0003886	hsa-miR-769-5p	miRNA	Homo sapiens	chr19	46522219	46522240	+	22	UGAGACCUCUGGGUUCUGAGCU	ENST00000601763 // sense // intron // 1 /// OTTHUMT00000461694 // sense // intron // 1	---				0.13	-0.13	-0.02	0.01	0.36	0.23	0.16	0.44
20536618	0.04	0.33	-1.223	down	0.0464438	MI0016423_st	MI0016423	hsa-mir-3917	stem-loop	Homo sapiens	chr1	26232853	26232945	-	93	GGCGCUUUUGUGCGCGCCCGGGUCUGUUGGUGCUCAGAGUGUGGUCAGGCGGCUCGGACUGAGCAGGUGGGUGCGGGGCUCGGAGGAGGCGGC	ENST00000357865 // sense // intron // 1 /// ENST00000426559 // sense // intron // 1 /// ENST00000455785 // sense // intron // 1 /// ENST00000465604 // sense // intron // 1 /// OTTHUMT00000019355 // sense // intron // 1 /// OTTHUMT00000019356 // sense // intron // 1 /// OTTHUMT00000019357 // sense // intron // 1 /// OTTHUMT00000385768 // sense // intron // 1	---	miRNA-4_0	13-May-14	miRBase	-0.12	0.19	0.2	-0.1	0.08	0.53	0.25	0.45
20533099	-0.2	0.09	-1.223	down	0.0432417	ENSG00000212502_st	ENSG00000212502	ENSG00000212502	snoRNA	Homo sapiens	chr12	109171920	109172047	-	128	TGGACTTATGCGTGCGTTTGTTTAACTTGTGGGCAAGTACTTATAGACAGGTGCAAACAATAAATCTCCTTTTGCAACTGAGAACTTGTTGTTCAGTATGAGTTTTGATACATATAAGAAAGGCTATT	---	---	miRNA-4_0	13-May-14	Ensembl	-0.32	-0.35	-0.1	-0.02	0.15	-0.06	-0.09	0.37
20535439	-0.22	0.07	-1.223	down	0.032492	MI0003772_st	MI0003772	hsa-mir-151b	stem-loop	Homo sapiens	chr14	100575756	100575851	-	96	ACCUCUGAUGUGUCAGUCUCUCUUCAGGGCUCCCGAGACACAGAAACAGACACCUGCCCUCGAGGAGCUCACAGUCUAGACAAACAAACCCAGGGU	ENST00000392920 // antisense // intron // 3 /// ENST00000402714 // antisense // intron // 3 /// ENST00000544450 // antisense // intron // 3 /// ENST00000553875 // antisense // intron // 4 /// ENST00000554045 // antisense // intron // 3 /// ENST00000555706 // antisense // intron // 4 /// ENST00000557153 // antisense // intron // 3 /// ENST00000557384 // antisense // intron // 2 /// OTTHUMT00000413…	hsa-mir-342 // chr14:100575992-100576090 (+) /// hsa-mir-151b // chr14:100575756-100575851 (-)	miRNA-4_0	13-May-14	miRBase	-0.03	-0.31	-0.33	-0.21	-0.21	0.14	0.11	0.24
20532634	-0.17	0.12	-1.223	down	0.0115836	ACA22_s_st	ACA22	ACA22	HAcaBox	Homo sapiens	chr7	65220513	65220646	+	134	TTGCACAGTGAACACCCAAGTGTGCTTTATAGTTCCCTTGGCTTTGACCCTGTGCTAGAGCATTGCCTGCTCTTCTCCTCTGCATTAAAAGGAATATTTATCCTTTTAAATGTATTCAGAAAGCCAGCACATTA	---	---	miRNA-4_0	13-May-14	snoRNABase	-0.1	-0.27	-0.21	-0.1	0.09	0	0.11	0.3
20533008	-0.17	0.12	-1.223	down	0.0115836	ENSG00000207344_s_st	ENSG00000207344	ENSG00000207344	snoRNA	Homo sapiens	chr7	64526377	64526510	+	134	TTGCACAGTGAACACCCAAGTGTGCTTTATAGTTCCCTTGGCTTTGACCCTGTGCTAGAGCATTGCCTGCTCTTCTCCTCTGCATTGAAAGGAATATTTATCCCTTTAAATGTATTCAGAAAGCCAGCACATTA	---	---	miRNA-4_0	13-May-14	Ensembl	-0.1	-0.27	-0.21	-0.1	0.09	0	0.11	0.3
20501219	-0.16	0.12	-1.214	down	0.0406318	MIMAT0004685_st	MIMAT0004685	hsa-miR-302d-5p	miRNA	Homo sapiens	chr4	113569201	113569222	-	22	ACUUUAACAUGGAGGCACUUGC	ENST00000324052 // antisense // intron // 8 /// ENST00000344442 // antisense // intron // 8 /// ENST00000505215 // sense // intron // 1 /// ENST00000509061 // antisense // intron // 10 /// ENST00000509622 // antisense // intron // 8 /// ENST00000509938 // sense // intron // 1 /// ENST00000510655 // sense // intron // 2 /// ENST00000511529 // antisense // intron // 2 /// ENST00000513553 // antisen…	hsa-mir-302a // chr4:113569339-113569407 (-) /// hsa-mir-302b // chr4:113569641-113569713 (-) /// hsa-mir-302c // chr4:113569519-113569586 (-) /// hsa-mir-302d // chr4:113569160-113569227 (-) /// hsa-mir-367 // chr4:113569030-113569097 (-)				-0.04	-0.09	-0.42	-0.1	0.4	0.04	0.02	0.03
20537472	-0.09	0.19	-1.214	down	0.0391359	MI0022573_st	MI0022573	hsa-mir-6728	stem-loop	Homo sapiens	chr1	8926561	8926649	-	89	CUAGAUUGGGAUGGUAGGACCAGAGGGGCUUACUGCCCUGUGGGGCUCUCUGGACCCAGUGCCAUGCUUCUCUGCUCUGCUCUCCCCAG	ENST00000234590 // sense // intron // 6 /// ENST00000464920 // sense // intron // 3 /// ENST00000497492 // sense // intron // 6 /// OTTHUMT00000004945 // sense // intron // 6 /// OTTHUMT00000004946 // sense // intron // 3 /// OTTHUMT00000004948 // sense // intron // 6	---	miRNA-4_0	13-May-14	miRBase	0.1	0.08	-0.31	-0.23	0.2	0.11	0.34	0.1
20504393	-0.02	0.26	-1.214	down	0.0290876	MIMAT0003310_st	MIMAT0003310	hsa-miR-640	miRNA	Homo sapiens	chr19	19545932	19545952	+	21	AUGAUCCAGGAACCUGCCUCU	ENST00000252577 // sense // intron // 1 /// ENST00000360315 // sense // intron // 1 /// ENST00000404158 // sense // intron // 2 /// ENST00000417582 // sense // intron // 1 /// ENST00000432704 // sense // intron // 1 /// ENST00000448576 // sense // intron // 1 /// ENST00000457895 // sense // intron // 1 /// ENST00000494516 // sense // intron // 1 /// ENST00000537887 // sense // intron // 1 /// OTT…	---				0.07	-0.18	0.01	0	0.23	0.14	0.52	0.13
20525424	-0.14	0.14	-1.214	down	0.0231027	MIMAT0027363_st	MIMAT0027363	hsa-miR-6731-5p	miRNA	Homo sapiens	chr1	25245881	25245902	-	22	UGGGAGAGCAGGGUAUUGUGGA	ENST00000308873 // sense // intron // 2 /// ENST00000338888 // sense // intron // 4 /// ENST00000399916 // sense // intron // 3 /// ENST00000496967 // sense // intron // 2 /// ENST00000540420 // sense // intron // 2 /// OTTHUMT00000009284 // sense // intron // 2 /// OTTHUMT00000009285 // sense // intron // 4 /// OTTHUMT00000009287 // sense // intron // 2	---	miRNA-4_0	13-May-14	miRBase	-0.11	-0.12	-0.31	0	-0.05	0.19	0.26	0.17
20532694	0.2	0.48	-1.214	down	0.0221965	ACA57_st	ACA57	ACA57	scaRna	Homo sapiens	chr12	6690639	6690775	-	137	TTGTCCTGGCCTATTTTTCTGCTCCCCTGTGCTCAGTTCTAACAGGGTAGTCTGGCAGGACACACAGCAATTCCCTCTCAGTTTAGGAGGGCCGTCCTAAGAATAGGGCTGGCTCTTAAAGGCACGAGAGGACAATT	---	---	miRNA-4_0	13-May-14	snoRNABase	0.09	0.21	0.24	0.25	0.66	0.24	0.52	0.5
20537488	-0.3	-0.02	-1.214	down	0.0145171	MI0022590_st	MI0022590	hsa-mir-6745	stem-loop	Homo sapiens	chr11	47201162	47201288	-	127	GGUCCUUGAGGGCAGGAGCUGGGUCUUGGGACUGAUUGCCCCUAGUGGCUAGCCCUGGGUCUAGCAGCCUAUGGCAGUGUCUGGUAAACACUGGUGGAGUCCUGGGUGGAAGAAGGUCUGGUUCUCA	ENST00000298838 // sense // intron // 6 /// ENST00000528201 // sense // intron // 5 /// ENST00000528462 // sense // intron // 6 /// ENST00000530513 // sense // intron // 5 /// ENST00000532457 // sense // intron // 6 /// ENST00000539589 // sense // intron // 6 /// OTTHUMT00000391632 // sense // intron // 6 /// OTTHUMT00000391633 // sense // intron // 6 /// OTTHUMT00000391634 // sense // intron // …	---	miRNA-4_0	13-May-14	miRBase	-0.37	-0.13	-0.3	-0.42	-0.01	-0.04	0.12	-0.13
20517943	-0.12	0.16	-1.214	down	0.013841	MIMAT0018110_st	MIMAT0018110	hsa-miR-3682-3p	miRNA	Homo sapiens	chr2	54076273	54076293	-	21	UGAUGAUACAGGUGGAGGUAG	ENST00000352846 // sense // intron // 1 /// ENST00000406625 // sense // intron // 1 /// ENST00000459916 // sense // intron // 1 /// ENST00000498475 // sense // intron // 1 /// OTTHUMT00000324080 // sense // intron // 1 /// OTTHUMT00000324161 // sense // intron // 1 /// OTTHUMT00000326159 // sense // intron // 1	---	miRNA-4_0	13-May-14	miRBase	-0.12	0.02	-0.15	-0.25	0.3	0.05	0.11	0.19
20532742	-0.24	0.03	-1.206	down	0.0375128	ENSG00000199474_st	ENSG00000199474	ENSG00000199474	snoRNA	Homo sapiens	chr16	12936344	12936467	-	124	AACCCCCTTTTCACTTTGCCAATTGGACTTATGTCTTTATTGATCATTCAAGTGAGCAAAGGAAATACGCTTTAAAAACTCAGGCAAACGGTGTTTGTCTTGTATCCCGTCAGAGGAAACAAAT	---	---	miRNA-4_0	13-May-14	Ensembl	-0.29	-0.06	-0.28	-0.35	-0.18	0.18	-0.08	0.19
20517901	-0.21	0.06	-1.206	down	0.0362471	MIMAT0018070_st	MIMAT0018070	hsa-miR-3650	miRNA	Homo sapiens	chr5	38557642	38557660	-	19	AGGUGUGUCUGUAGAGUCC	ENST00000263409 // sense // intron // 1 /// ENST00000500733 // antisense // exon // 1 /// ENST00000503088 // sense // intron // 1 /// OTTHUMT00000253823 // sense // intron // 1 /// OTTHUMT00000367341 // antisense // exon // 1 /// OTTHUMT00000367349 // sense // intron // 1	---	miRNA-4_0	13-May-14	miRBase	-0.15	-0.16	-0.28	-0.24	0.2	-0.08	0.29	-0.15
20533597	-0.22	0.05	-1.206	down	0.030056	ENSG00000238905_x_st	ENSG00000238905	ENSG00000238905	snoRNA	Homo sapiens	chr3	57455872	57455977	-	106	ATCCTTTTCTGGTTTATGAGCATAATGATTGGATTTTCATGCTCATGTGTGAGAGATATGCCTCCCTCAAACGTTGTTACAATGTCGGCACATTACCCTTCTGACA	---	---	miRNA-4_0	13-May-14	Ensembl	-0.4	-0.16	-0.08	-0.23	-0.01	-0.11	0.21	0.11
20533346	-0.14	0.13	-1.206	down	0.0296392	ENSG00000238530_st	ENSG00000238530	ENSG00000238530	snoRNA	Homo sapiens	chr9	117327530	117327632	-	103	ATCCTTTTGTAGTTCATAAGGATGATGACTGAGTGTTCACACTCGTGTGTGAGATGTGCCACCCTCAGACCTTGAAATCTTCAGTCACTCTTGTTAAGTGAAC	---	---	miRNA-4_0	13-May-14	Ensembl	-0.11	-0.17	-0.28	0.02	0.24	0.15	-0.07	0.19
20500443	-0.12	0.15	-1.206	down	0.0276391	MIMAT0004557_st	MIMAT0004557	hsa-miR-34a-3p	miRNA	Homo sapiens	chr1	9211752	9211773	-	22	CAAUCAGCAAGUAUACUGCCCU	---	---				-0.16	-0.16	-0.17	-0.01	0.12	-0.08	0.2	0.35
20533420	-0.15	0.12	-1.206	down	0.0273088	ENSG00000238629_x_st	ENSG00000238629	ENSG00000238629	snoRNA	Homo sapiens	chr13	111066552	111066653	+	102	GTCCTTTTGTGGGTCATCAGCATGATGCTGGGGCGTTCACACTCGTGTGAGACATGCCTCTCTCAAACCTTGTTAAGATGTCAGCACATGACCCATCTCACA	---	---	miRNA-4_0	13-May-14	Ensembl	-0.23	-0.22	0.06	-0.21	0.24	0.18	0.05	-0.01
20538172	-0.19	0.08	-1.206	down	0.0248698	U38A_st	U38A	U38A	CDBox	Homo sapiens	chr1	45243514	45243584	+	71	TTCTCGTGATGAAAACTCTGTCCAGTTCTGCTACTGAAGGGAGAGAGATGAGAGCCTTTTAGGCTGAGGAA	---	---	miRNA-4_0	13-May-14	snoRNABase	-0.13	-0.14	-0.08	-0.4	0.17	-0.08	0.09	0.16
20533171	-0.03	0.24	-1.206	down	0.0231385	ENSG00000221639_x_st	ENSG00000221639	ENSG00000221639	snoRNA	Homo sapiens	chr4	74129677	74129801	+	125	TCTGAGACTAGAGTCACATCCTGACACGGCTCTTCTCCAATGTGCTGGAGTCCTCAGCATCTGCTGGTCTTGATTCACTGATGGGGGCAACCAGTGTCCCCTTAAGTGTCCGGGCAGAAACATAC	---	---	miRNA-4_0	13-May-14	Ensembl	-0.09	0.11	-0.15	0.01	0.18	0.27	0.1	0.43
20537223	-0.17	0.1	-1.206	down	0.02175	MI0019308_s_st	MI0019308	hsa-mir-5701-1	stem-loop	Homo sapiens	chr15	21145581	21145662	+	82	GAUUGGACUUUAUUGUCACGUUCUGAUUGGUUAGCCUAAGACUUGUUCUGAUCCAAUCAGAACAUGAAAAUAACGUCCAAUC	---	---	miRNA-4_0	13-May-14	miRBase	-0.14	-0.37	-0.07	-0.11	0.24	0.02	-0.01	0.17
20537237	-0.17	0.1	-1.206	down	0.02175	MI0019593_s_st	MI0019593	hsa-mir-5701-2	stem-loop	Homo sapiens	chr15	22156766	22156847	+	82	GAUUGGACUUUAUUGUCACGUUCUGAUUGGUUAGCCUAAGACUUGUUCUGAUCCAAUCAGAACAUGAAAAUAACGUCCAAUC	---	---	miRNA-4_0	13-May-14	miRBase	-0.14	-0.37	-0.07	-0.11	0.24	0.02	-0.01	0.17
20536551	-0.11	0.16	-1.206	down	0.021106	MI0016046_st	MI0016046	hsa-mir-3646	stem-loop	Homo sapiens	chr20	43036760	43036843	+	84	UUCAGUAGGUUGGGUUCAUUUCAUUUUCAUGACAACCCUAUAUGGGAAAAUGUUGUGAAAAUGAAAUGAGCCCAGCCCAUUGAA	ENST00000316099 // sense // intron // 3 /// ENST00000316673 // sense // intron // 3 /// ENST00000372920 // sense // intron // 4 /// ENST00000415691 // sense // intron // 3 /// ENST00000443598 // sense // intron // 3 /// ENST00000457232 // sense // intron // 3 /// OTTHUMT00000079362 // sense // intron // 3 /// OTTHUMT00000079363 // sense // intron // 3 /// OTTHUMT00000079364 // sense // intron // …	---	miRNA-4_0	13-May-14	miRBase	0	-0.13	-0.08	-0.24	0.2	-0.05	0.24	0.27
20537039	0.5	0.77	-1.206	down	0.014007	MI0017430_st	MI0017430	hsa-mir-4785	stem-loop	Homo sapiens	chr2	161264321	161264393	-	73	GUAGGUGGGGACGCGGCGGCGCUGCUCCUCCGCUGCCGCCGGGAGAGUCGGCGACGCCGCCAGCUCCGCGCGC	ENST00000348849 // sense // intron // 1 /// ENST00000392753 // sense // intron // 1 /// ENST00000409075 // sense // intron // 1 /// ENST00000409289 // sense // intron // 1 /// ENST00000409972 // sense // 5UTR // 1 /// ENST00000428519 // sense // intron // 1 /// ENST00000474820 // sense // intron // 2 /// ENST00000477486 // sense // intron // 1 /// ENST00000491781 // sense // intron // 1 /// OTTHU…	---	miRNA-4_0	13-May-14	miRBase	0.45	0.47	0.41	0.65	0.65	0.78	0.84	0.81
20525737	0.32	0.05	1.206	up	0.044631	MIMAT0027676_st	MIMAT0027676	hsa-miR-6888-5p	miRNA	Homo sapiens	chr2	160043351	160043370	+	20	AAGGAGAUGCUCAGGCAGAU	ENST00000263635 // sense // intron // 15 /// ENST00000454300 // sense // intron // 13 /// OTTHUMT00000333135 // sense // intron // 15	---	miRNA-4_0	13-May-14	miRBase	0.12	0.43	0.52	0.19	-0.08	0.14	0.2	-0.08
20525720	0.35	0.08	1.206	up	0.0411661	MIMAT0027659_st	MIMAT0027659	hsa-miR-6879-3p	miRNA	Homo sapiens	chr11	64786022	64786042	+	21	UGUCACCCGCUCCUUGCCCAG	ENST00000246747 // sense // intron // 2 /// ENST00000301886 // sense // intron // 2 /// ENST00000524585 // sense // intron // 2 /// ENST00000529384 // sense // intron // 2 /// ENST00000533729 // sense // intron // 2 /// OTTHUMT00000385963 // sense // intron // 2 /// OTTHUMT00000385964 // sense // intron // 2 /// OTTHUMT00000385965 // sense // intron // 2 /// OTTHUMT00000385967 // sense // intron …	---	miRNA-4_0	13-May-14	miRBase	0.4	0.46	0.52	0.03	-0.01	0.1	0.16	0.08
20519553	0.2	-0.07	1.206	up	0.0374197	MIMAT0019834_st	MIMAT0019834	hsa-miR-4720-3p	miRNA	Homo sapiens	chr16	81418668	81418688	+	21	UGCUUAAGUUGUACCAAGUAU	ENST00000568107 // sense // exon // 1 /// OTTHUMT00000431707 // sense // exon // 1	---	miRNA-4_0	13-May-14	miRBase	0.35	0.02	0.13	0.29	-0.17	0.15	-0.08	-0.17
20518867	0.12	-0.15	1.206	up	0.0349131	MIMAT0019008_st	MIMAT0019008	hsa-miR-3689d	miRNA	Homo sapiens	chr9	137741506	137741527	-	22	GGGAGGUGUGAUCUCACACUCG	---	hsa-mir-3689a // chr9:137741333-137741410 (-) /// hsa-mir-3689b // chr9:137741971-137742118 (-) /// hsa-mir-3689c // chr9:137741144-137741215 (-) /// hsa-mir-3689d-1 // chr9:137741455-137741528 (-) /// hsa-mir-3689d-2 // chr9:137742123-137742202 (-) /// hsa-mir-3689e // chr9:137742416-137742487 (-) /// hsa-mir-3689f // chr9:137742588-137742653 (-)	miRNA-4_0	13-May-14	miRBase	0.09	0.33	-0.15	0.22	-0.12	-0.08	-0.14	-0.27
20506849	0.17	-0.1	1.206	up	0.034692	MIMAT0005907_st	MIMAT0005907	hsa-miR-1256	miRNA	Homo sapiens	chr1	21314870	21314891	-	22	AGGCAUUGACUUCUCACUAGCU	ENST00000264211 // sense // intron // 2 /// ENST00000356916 // sense // intron // 8 /// ENST00000374927 // sense // intron // 3 /// ENST00000374935 // sense // intron // 2 /// ENST00000374937 // sense // intron // 2 /// ENST00000400422 // sense // intron // 5 /// ENST00000411888 // sense // intron // 5 /// ENST00000438975 // sense // intron // 5 /// ENST00000602326 // sense // intron // 5 /// OTT…	---	miRNA-4_0	13-May-14	miRBase	0.11	0.35	0.2	0.02	-0.1	-0.28	0.11	-0.13
20538200	0.24	-0.03	1.206	up	0.0345425	U51_st	U51	U51	CDBox	Homo sapiens	chr2	207026605	207026674	+	70	GTTGCATGATGAATAAAATCAAATCACCATCTTTCGGCTGAGTTCGTGATGGATTTGCTTTTTTCTGATT	---	---	miRNA-4_0	13-May-14	snoRNABase	0.39	0.36	0.19	0.01	0.02	-0.08	-0.16	0.1
20515596	0	-0.27	1.206	up	0.0327381	MIMAT0015046_st	MIMAT0015046	hsa-miR-3171	miRNA	Homo sapiens	chr14	28102452	28102475	-	24	AGAUGUAUGGAAUCUGUAUAUAUC	ENST00000553392 // sense // intron // 2 /// ENST00000554904 // sense // intron // 2 /// ENST00000555797 // sense // intron // 3 /// ENST00000556890 // sense // intron // 2 /// ENST00000557359 // antisense // intron // 2 /// ENST00000557399 // antisense // intron // 3 /// OTTHUMT00000409668 // sense // intron // 2 /// OTTHUMT00000409669 // sense // intron // 2 /// OTTHUMT00000409670 // sense // in…	---	miRNA-4_0	13-May-14	miRBase	-0.16	0.16	-0.1	0.11	-0.29	-0.38	-0.33	-0.07
20534093	0.2	-0.07	1.206	up	0.0321671	ENSG00000253014_x_st	ENSG00000253014	ENSG00000253014	snoRNA	Homo sapiens	chr14	61073785	61073883	+	99	AAGACTATACTTTCAGGGATCATTTCTATAGCTCATTACTTGAAAACAGAAAAAATGTGTAAAATAAGGATAAGAAGAAAGAAAATATTTTTGTACATC	---	---	miRNA-4_0	13-May-14	Ensembl	0.25	0.01	0.38	0.15	-0.21	-0.16	0.07	0.01
20534373	-0.01	-0.28	1.206	up	0.0257088	MI0000085_x_st	MI0000085	hsa-mir-27a	stem-loop	Homo sapiens	chr19	13947254	13947331	-	78	CUGAGGAGCAGGGCUUAGCUGCUUGUGAGCAGGGUCCACACCAAGUCGUGUUCACAGUGGCUAAGUUCCGCCCCCCAG	---	hsa-mir-23a // chr19:13947401-13947473 (-) /// hsa-mir-24-2 // chr19:13947101-13947173 (-) /// hsa-mir-27a // chr19:13947254-13947331 (-)	miRNA-4_0	13-May-14	miRBase	-0.05	0.21	-0.13	-0.05	-0.15	-0.42	-0.36	-0.2
20536559	0.18	-0.09	1.206	up	0.0163876	MI0016055_s_st	MI0016055	hsa-mir-3655	stem-loop	Homo sapiens	chr5	140027429	140027511	+	83	GCUUGUCGCUGCGGUGUUGCUGUUGGAGACUCGAUUGUUGGUGACAGCGAAAGAACGAUAACAAAAUGCCGGAGCGAGAUAGU	ENST00000417647 // sense // 3UTR // 1 /// ENST00000503332 // sense // 3UTR // 1 /// ENST00000507593 // sense // 3UTR // 1 /// ENST00000508301 // sense // 3UTR // 1 /// ENST00000513256 // sense // intron // 1 /// OTTHUMT00000372897 // sense // 3UTR // 1 /// OTTHUMT00000372901 // sense // intron // 1 /// OTTHUMT00000372904 // sense // 3UTR // 1 /// OTTHUMT00000372905 // sense // 3UTR // 1 /// OTTHU…	---	miRNA-4_0	13-May-14	miRBase	0.18	0.05	0.18	0.29	-0.2	-0.11	-0.06	0.01
20526175	0.44	0.16	1.214	up	0.0408802	MIMAT0028114_st	MIMAT0028114	hsa-miR-7108-3p	miRNA	Homo sapiens	chr19	2434912	2434931	-	20	ACCCGCCCGUCUCCCCACAG	ENST00000325327 // sense // intron // 5 /// ENST00000490554 // sense // exon // 1 /// ENST00000527409 // sense // intron // 2 /// ENST00000582871 // sense // intron // 5 /// OTTHUMT00000319205 // sense // intron // 5 /// OTTHUMT00000319207 // sense // exon // 1 /// OTTHUMT00000384489 // sense // intron // 2	---	miRNA-4_0	13-May-14	miRBase	0.61	0.45	0.48	0.24	0.2	0.39	-0.08	0.15
20532776	0.18	-0.1	1.214	up	0.0371488	ENSG00000200072_st	ENSG00000200072	ENSG00000200072	snoRNA	Homo sapiens	chr13	112706392	112706452	+	61	CCTGGGTGATGATAAGCAAATGATGCCTGAATGTGAAGGTCATACTCGGCTTTAGCTGATT	---	---	miRNA-4_0	13-May-14	Ensembl	0.04	0.3	0.21	0.19	-0.25	0.14	-0.33	0.03
20534362	0.16	-0.12	1.214	up	0.0362008	MI0000078_st	MI0000078	hsa-mir-22	stem-loop	Homo sapiens	chr17	1617197	1617281	-	85	GGCUGAGCCGCAGUAGUUCUUCAGUGGCAAGCUUUAUGUCCUGACCCAGCUAAAGCUGCCAGUUGAAGAACUGUUGCCCUCUGCC	ENST00000334146 // sense // exon // 3 /// ENST00000362190 // sense // exon // 1 /// ENST00000570416 // sense // exon // 2 /// ENST00000571091 // sense // exon // 2 /// ENST00000571595 // sense // exon // 2 /// ENST00000573075 // sense // exon // 3 /// ENST00000573127 // sense // exon // 3 /// ENST00000574016 // sense // exon // 3 /// ENST00000574306 // sense // exon // 2 /// ENST00000575626 // se…	---	miRNA-4_0	13-May-14	miRBase	0.18	0.01	0.41	0.05	-0.36	-0.04	-0.01	-0.08
20536289	0.38	0.1	1.214	up	0.032981	MI0014212_st	MI0014212	hsa-mir-3178	stem-loop	Homo sapiens	chr16	2581923	2582006	-	84	GAGGCUGGGCGGGGCGCGGCCGGAUCGGUCGAGAGCGUCCUGGCUGAUGACGGUCUCCCGUGCCCACGCCCCAAACGCAGUCUC	---	---	miRNA-4_0	13-May-14	miRBase	0.19	0.45	0.27	0.6	-0.05	0.2	0.03	0.21
20535323	-0.02	-0.3	1.214	up	0.031715	MI0003590_st	MI0003590	hsa-mir-583	stem-loop	Homo sapiens	chr5	95414842	95414916	+	75	AACUCACACAUUAACCAAAGAGGAAGGUCCCAUUACUGCAGGGAUCUUAGCAGUACUGGGACCUACCUCUUUGGU	ENST00000502645 // sense // intron // 1 /// ENST00000507997 // sense // intron // 1 /// ENST00000511775 // sense // intron // 1 /// OTTHUMT00000370533 // sense // intron // 1 /// OTTHUMT00000370534 // sense // intron // 1 /// OTTHUMT00000370578 // sense // intron // 1	---	miRNA-4_0	13-May-14	miRBase	0.1	0.11	-0.07	-0.24	-0.45	-0.17	-0.32	-0.24
20503859	0.07	-0.21	1.214	up	0.0311115	MIMAT0002861_st	MIMAT0002861	hsa-miR-518e-3p	miRNA	Homo sapiens	chr19	54233145	54233165	+	21	AAAGCGCUUCCCUUCAGAGUG	---	hsa-mir-520d // chr19:54223350-54223436 (+) /// hsa-mir-517b // chr19:54224330-54224396 (+) /// hsa-mir-520g // chr19:54225420-54225509 (+) /// hsa-mir-516b-2 // chr19:54228696-54228780 (+) /// hsa-mir-526a-2 // chr19:54230176-54230240 (+) /// hsa-mir-518e // chr19:54233092-54233179 (+) /// hsa-mir-518a-1 // chr19:54234260-54234344 (+) /// hsa-mir-518d // chr19:54238131-54238217 (+) /// hsa-mir-5…				0.11	0.08	-0.16	0.25	-0.4	-0.11	-0.16	-0.16
20519693	0.05	-0.23	1.214	up	0.0304476	MIMAT0019970_st	MIMAT0019970	hsa-miR-4796-5p	miRNA	Homo sapiens	chr3	114462343	114462364	-	22	UGUCUAUACUCUGUCACUUUAC	ENST00000357258 // sense // intron // 4 /// ENST00000462705 // sense // intron // 5 /// ENST00000463890 // sense // intron // 5 /// ENST00000464560 // sense // intron // 1 /// ENST00000471418 // sense // intron // 1 /// ENST00000479879 // sense // intron // 2 /// ENST00000480832 // sense // intron // 2 /// ENST00000488663 // sense // intron // 4 /// ENST00000491500 // sense // intron // 3 /// ENS…	---	miRNA-4_0	13-May-14	miRBase	-0.11	0.37	-0.06	0.01	-0.23	-0.21	-0.28	-0.2
20533271	0.18	-0.1	1.214	up	0.0258461	ENSG00000238407_x_st	ENSG00000238407	ENSG00000238407	snoRNA	Homo sapiens	chr13	98538063	98538166	+	104	ATCCTCTTGTAGCTCCTAAGTGTGACGATTGGGTTTTCAGGCTCATATGTGAGATGTGCCTCCCTCAGATCTTGTTACGATGTTGGCACATTACCCATCTGATG	---	---	miRNA-4_0	13-May-14	Ensembl	0.15	0.12	0.21	0.22	-0.08	0.14	-0.32	-0.15
20534321	0.36	0.08	1.214	up	0.0237008	HBII-85-26_x_st	HBII-85-26	HBII-85-26	CDBox	Homo sapiens	chr15	25344645	25344742	+	98	TGGATCGATGATGACTATAAAAAAAATGGATCTCATCGGAATCTGAACAAAATGAGTGACCAAATCATTTCTGTGCCACTTCTGTGAGCTGAGGTCCA	---	---	miRNA-4_0	13-May-14	snoRNABase	0.33	0.27	0.38	0.45	0.16	-0.14	0.04	0.26
20533935	0.26	-0.02	1.214	up	0.0213324	ENSG00000252329_st	ENSG00000252329	ENSG00000252329	snoRNA	Homo sapiens	chr11	12926364	12926535	-	172	TTGATCACAGGACCCCTTTACACTCGTAAATAAATTATTGATGTACCAGACAGCCTGACCCTGACCTCAAGTAAATTCCCAGGAGACGCCTTTCCTGGGTTTTGAATTTGCCGTAACAGGTGTGAGCATTCTAGCAGCAGTTTGGTGATCATGTACGATACTGCAAACAGGA	---	---	miRNA-4_0	13-May-14	Ensembl	0.35	0.21	0.1	0.4	0.1	0.06	-0.04	-0.21
20535643	0.13	-0.15	1.214	up	0.0212391	MI0005534_x_st	MI0005534	hsa-mir-891b	stem-loop	Homo sapiens	chrX	145082571	145082649	-	79	CCUUAAUCCUUGCAACUUACCUGAGUCAUUGAUUCAGUAAAACAUUCAAUGGCACAUGUUUGUUGUUAGGGUCAAAAGA	---	hsa-mir-892a // chrX:145078187-145078261 (-) /// hsa-mir-890 // chrX:145075793-145075869 (-) /// hsa-mir-891b // chrX:145082571-145082649 (-) /// hsa-mir-888 // chrX:145076302-145076378 (-) /// hsa-mir-892b // chrX:145078716-145078792 (-) /// hsa-mir-892c // chrX:145074268-145074344 (-)	miRNA-4_0	13-May-14	miRBase	0.14	0.18	-0.08	0.29	-0.09	-0.3	-0.08	-0.13
20533796	0.19	-0.09	1.214	up	0.0117744	ENSG00000251793_st	ENSG00000251793	ENSG00000251793	snoRNA	Homo sapiens	chr6	16148518	16148676	-	159	AAGACTATACTCTCAAGGATCATTTCTATAGTTTGTTACTAAAGAAGTTTCTCTGAATTTGTAGAGCACCGAAATTATTAAAAAAAAAAAATTAAATTCCCGGTAGGAGGAAAGTAGATACTAACTGTGATGTTACCCCTTGCTTATTTCTTTGAAATG	---	---	miRNA-4_0	13-May-14	Ensembl	0.12	0.33	0.11	0.19	-0.01	-0.08	-0.1	-0.16
20525652	0.32	0.04	1.214	up	0.00628173	MIMAT0027591_st	MIMAT0027591	hsa-miR-6845-3p	miRNA	Homo sapiens	chr8	144919928	144919948	-	21	CCUCUCCUCCCUGUGCCCCAG	ENST00000327830 // sense // intron // 9 /// ENST00000423469 // sense // exon // 1 /// ENST00000442628 // sense // intron // 10 /// ENST00000529747 // sense // intron // 6 /// ENST00000531729 // sense // exon // 1 /// ENST00000532940 // sense // intron // 7 /// ENST00000533093 // sense // intron // 9 /// ENST00000533846 // sense // intron // 8 /// OTTHUMT00000382245 // sense // intron // 9 /// OTT…	---	miRNA-4_0	13-May-14	miRBase	0.29	0.39	0.33	0.29	0.03	-0.05	0.07	0.1
20535180	0.15	-0.14	1.223	up	0.0394443	MI0003161_x_st	MI0003161	hsa-mir-517a	stem-loop	Homo sapiens	chr19	54215522	54215608	+	87	UCUCAGGCAGUGACCCUCUAGAUGGAAGCACUGUCUGUUGUAUAAAAGAAAAGAUCGUGCAUCCCUUUAGAGUGUUACUGUUUGAGA	---	hsa-mir-518b // chr19:54205991-54206073 (+) /// hsa-mir-526a-1 // chr19:54209506-54209590 (+) /// hsa-mir-520c // chr19:54210707-54210793 (+) /// hsa-mir-518c // chr19:54211989-54212089 (+) /// hsa-mir-524 // chr19:54214256-54214342 (+) /// hsa-mir-517a // chr19:54215522-54215608 (+) /// hsa-mir-519d // chr19:54216601-54216688 (+) /// hsa-mir-521-2 // chr19:54219848-54219934 (+) /// hsa-mir-520d …	miRNA-4_0	13-May-14	miRBase	0.4	-0.02	0.07	0.16	0	-0.39	-0.13	-0.02
20525532	0.28	-0.01	1.223	up	0.0350046	MIMAT0027471_st	MIMAT0027471	hsa-miR-6785-3p	miRNA	Homo sapiens	chr17	73494689	73494709	+	21	ACAUCGCCCCACCUUCCCCAG	ENST00000314256 // sense // intron // 29 /// ENST00000375248 // sense // intron // 28 /// ENST00000577194 // sense // exon // 2 /// ENST00000577245 // sense // intron // 3 /// ENST00000577247 // sense // intron // 5 /// ENST00000579208 // sense // intron // 21 /// ENST00000579898 // sense // exon // 6 /// ENST00000581085 // sense // intron // 28 /// ENST00000581453 // sense // intron // 5 /// ENS…	---	miRNA-4_0	13-May-14	miRBase	0.17	0.13	0.52	0.31	-0.22	0.21	-0.04	0.01
20535762	0.27	-0.02	1.223	up	0.0272653	MI0006277_s_st	MI0006277	hsa-mir-1184-1	stem-loop	Homo sapiens	chrX	154115635	154115733	-	99	CUUGCAGAACGAGGUGAAGGAGGUGGUUCUGCUCAGCAGUCAACAGUGGCCACAUCUCCACCUGCAGCGACUUGAUGGCUUCCGUGUCCUUUUCGUGGG	ENST00000360256 // sense // intron // 22 /// ENST00000369446 // antisense // 3UTR // 1 /// OTTHUMT00000037637 // antisense // 3UTR // 1 /// OTTHUMT00000058869 // sense // intron // 22	---	miRNA-4_0	13-May-14	miRBase	0.28	0.22	0.23	0.36	0.2	-0.33	0.05	-0.02
20536518	0.27	-0.02	1.223	up	0.0272653	MI0015971_s_st	MI0015971	hsa-mir-1184-2	stem-loop	Homo sapiens	chrX	154612749	154612847	-	99	CUUGCAGAACGAGGUGAAGGAGGUGGUUCUGCUCAGCAGUCAACAGUGGCCACAUCUCCACCUGCAGCGACUUGAUGGCUUCCGUGUCCUUUUCGUGGG	ENST00000369505 // antisense // 3UTR // 1 /// OTTHUMT00000082837 // antisense // 3UTR // 1	---	miRNA-4_0	13-May-14	miRBase	0.28	0.22	0.23	0.36	0.2	-0.33	0.05	-0.02
20536519	0.27	-0.02	1.223	up	0.0272653	MI0015972_s_st	MI0015972	hsa-mir-1184-3	stem-loop	Homo sapiens	chrX	154687178	154687276	+	99	CUUGCAGAACGAGGUGAAGGAGGUGGUUCUGCUCAGCAGUCAACAGUGGCCACAUCUCCACCUGCAGCGACUUGAUGGCUUCCGUGUCCUUUUCGUGGG	ENST00000369445 // antisense // exon // 1 /// OTTHUMT00000082833 // antisense // exon // 1	---	miRNA-4_0	13-May-14	miRBase	0.28	0.22	0.23	0.36	0.2	-0.33	0.05	-0.02
20535148	0.09	-0.2	1.223	up	0.0257511	MI0003134_st	MI0003134	hsa-mir-494	stem-loop	Homo sapiens	chr14	101495971	101496051	+	81	GAUACUCGAAGGAGAGGUUGUCCGUGUUGUCUUCUCUUUAUUUAUGAUGAAACAUACACGGGAAACCUCUUUUUUAGUAUC	---	hsa-mir-299 // chr14:101490131-101490193 (+) /// hsa-mir-379 // chr14:101488403-101488469 (+) /// hsa-mir-380 // chr14:101491354-101491414 (+) /// hsa-mir-323a // chr14:101492069-101492154 (+) /// hsa-mir-329-1 // chr14:101493122-101493201 (+) /// hsa-mir-329-2 // chr14:101493437-101493520 (+) /// hsa-mir-494 // chr14:101495971-101496051 (+) /// hsa-mir-495 // chr14:101500092-101500173 (+) /// hs…	miRNA-4_0	13-May-14	miRBase	-0.06	0.04	0.28	0.09	-0.32	-0.14	-0.01	-0.32
20506885	0.21	-0.08	1.223	up	0.0224407	MIMAT0026743_st	MIMAT0026743	hsa-miR-1288-5p	miRNA	Homo sapiens	chr17	16185342	16185364	+	23	GCAGAUCAGGACUGUAACUCACC	ENST00000225609 // sense // intron // 2 /// ENST00000395844 // sense // intron // 2 /// ENST00000470116 // sense // intron // 3 /// ENST00000477745 // sense // intron // 2 /// ENST00000498772 // sense // intron // 2 /// ENST00000581006 // sense // intron // 2 /// ENST00000584797 // sense // intron // 2 /// ENST00000585034 // sense // intron // 1 /// OTTHUMT00000131881 // sense // intron // 2 /// …	---	miRNA-4_0	13-May-14	miRBase	0.01	0.26	0.12	0.44	-0.07	-0.16	-0.1	0.01
20532849	0.07	-0.22	1.223	up	0.0217575	ENSG00000201346_st	ENSG00000201346	ENSG00000201346	snoRNA	Homo sapiens	chr20	3364876	3365086	+	211	AAGACTATACTTTCAGGGATCATTTCTGTAGTTCATTATTAGAGAGGTCTCTCTGAATGAGTAGAGCACTAGAAACCACAGAAGGAGGCACAGTGGTCTCTCCTGAGCATAAAGCTGGTTTTTGATGTTGCTTTGCTGCAACTGCCATTCGTCACTGATGACTGTTTTCTTCCTCTGGGAGAGTAAGAGGGAGAGGACACTATCTGAGTGT	---	---	miRNA-4_0	13-May-14	Ensembl	0.09	0.09	0.08	0.01	-0.29	-0.44	-0.08	-0.05
20526864	0.26	-0.03	1.223	up	0.0139926	MIMAT0028214_st	MIMAT0028214	hsa-miR-7152-5p	miRNA	Homo sapiens	chr10	73550504	73550525	+	22	UUUCCUGUCCUCCAACCAGACC	ENST00000224721 // sense // intron // 45 /// OTTHUMT00000051227 // sense // intron // 45	---	miRNA-4_0	13-May-14	miRBase	0.14	0.28	0.44	0.18	-0.01	-0.09	-0.09	0.08
20538232	0.15	-0.14	1.223	up	0.0132418	U70F_x_st	U70F	U70F	HAcaBox	Homo sapiens	chr2	165544153	165544287	-	135	CTGCAGTCAATTAAGTGTACTGAGTTCCTTTCCTTATGGGGGCCCAGTGTGCAATGGCTGCAAACAGCAGCTTCCTTGGTGGTGTATGCAGCCTGTTTCCTCTATAGGTTGCTCTAAGGGACCTTGATAATAGGC	---	---	miRNA-4_0	13-May-14	snoRNABase	0.18	0.22	0.15	0.06	-0.12	-0.13	-0.31	0.02
20532647	0.13	-0.16	1.223	up	0.0108101	ACA3-2_st	ACA3-2	ACA3-2	HAcaBox	Homo sapiens	chr11	8706986	8707116	+	131	GCCGAGACTAGAGTCACATCCTGACACAACTCTTGTCCTGGTGTGCTAGAGTACTCGAAGAGAATCTACTGGTCTTGATTCACTGGTGGGGGCAGTCGGTGCCCCCGTTAGTGCCCAGATCAGAAACATAC	---	---	miRNA-4_0	13-May-14	snoRNABase	0.13	0.02	0.11	0.25	-0.21	-0.03	-0.17	-0.22
20501281	0.08	-0.21	1.223	up	0.00981494	MIMAT0004695_st	MIMAT0004695	hsa-miR-337-5p	miRNA	Homo sapiens	chr14	101340852	101340872	+	21	GAACGGCUUCAUACAGGAGUU	---	hsa-mir-127 // chr14:101349316-101349412 (+) /// hsa-mir-337 // chr14:101340830-101340922 (+) /// hsa-mir-431 // chr14:101347344-101347457 (+) /// hsa-mir-433 // chr14:101348223-101348315 (+) /// hsa-mir-493 // chr14:101335397-101335485 (+) /// hsa-mir-432 // chr14:101350820-101350913 (+) /// hsa-mir-665 // chr14:101341370-101341441 (+)				-0.03	0.14	0.2	0.01	-0.22	-0.2	-0.31	-0.12
20536767	0.02	-0.27	1.223	up	0.00917427	MI0016855_st	MI0016855	hsa-mir-4493	stem-loop	Homo sapiens	chr11	123252148	123252220	-	73	CCAGAGAUGGGAAGGCCUUCCGGUGAUUAUCACAGCCAUGCCUUUACCUCCAGAAGGCCUUUCCAUCUCUGUC	---	---	miRNA-4_0	13-May-14	miRBase	0	0.13	-0.06	0.01	-0.38	-0.18	-0.22	-0.29
20535300	0.09	-0.2	1.223	up	0.00890489	MI0003565_st	MI0003565	hsa-mir-559	stem-loop	Homo sapiens	chr2	47604814	47604909	+	96	GCUCCAGUAACAUCUUAAAGUAAAUAUGCACCAAAAUUACUUUUGGUAAAUACAGUUUUGGUGCAUAUUUACUUUAGGAUGUUACUGGAGCUCCCA	ENST00000263735 // sense // intron // 5 /// ENST00000405271 // sense // intron // 6 /// ENST00000456133 // sense // intron // 6 /// ENST00000490733 // sense // intron // 3 /// OTTHUMT00000250792 // sense // intron // 5 /// OTTHUMT00000323354 // sense // intron // 6 /// OTTHUMT00000323638 // sense // intron // 6 /// OTTHUMT00000323640 // sense // intron // 3	---	miRNA-4_0	13-May-14	miRBase	0.11	0.13	0.1	0.01	-0.14	-0.08	-0.31	-0.29
20534214	0.2	-0.09	1.223	up	0.00763834	HBI-61_st	HBI-61	HBI-61	HAcaBox	Homo sapiens	chr3	186504464	186504641	+	178	ACCTTCTTGTATAAGCACTGTGCTAAAATTGCAGACACTAGGACCATGTCTTGGTTTTTGCAATAATGCTAGCAGAGTACACACAAGAAGAAAAGTAACAGCACTAGATTGTAAAGACTGGGGTGGACCTCTTTCTTAATGTCCAATGTCCTTTGTCTTAAGATTTGGTGCAATATCT	---	---	miRNA-4_0	13-May-14	snoRNABase	0.1	0.29	0.16	0.25	-0.01	-0.09	-0.1	-0.16
20500720	0.4	0.1	1.231	up	0.0390795	MIMAT0004587_st	MIMAT0004587	hsa-miR-23b-5p	miRNA	Homo sapiens	chr9	97847509	97847530	+	22	UGGGUUCCUGGCAUGCUGAUUU	ENST00000297979 // sense // intron // 14 /// ENST00000375315 // sense // intron // 15 /// ENST00000428313 // sense // intron // 15 /// ENST00000463372 // sense // intron // 5 /// ENST00000468164 // sense // intron // 4 /// ENST00000471978 // sense // intron // 5 /// ENST00000478473 // sense // intron // 6 /// OTTHUMT00000053196 // sense // intron // 5 /// OTTHUMT00000053197 // sense // intron // …	hsa-mir-24-1 // chr9:97848303-97848370 (+) /// hsa-mir-23b // chr9:97847490-97847586 (+) /// hsa-mir-27b // chr9:97847727-97847823 (+) /// hsa-mir-3074 // chr9:97848296-97848376 (-)	miRNA-4_0	13-May-14	miRBase	0.39	0.34	0.34	0.53	-0.18	0.16	0.42	0.01
20533567	0.1	-0.2	1.231	up	0.0313897	ENSG00000238858_x_st	ENSG00000238858	ENSG00000238858	snoRNA	Homo sapiens	chr17	33381407	33381513	-	107	ATTATTTTGTTGTTCATAAGTGTAATGATTGGATTTTCATGCACATGTATGAGATGTGCCTCCATCAAGCCTTGTTACTACAAAGTCAGTGCATTACCCATCTGATG	---	---	miRNA-4_0	13-May-14	Ensembl	0.14	0.23	0.21	-0.19	-0.27	-0.07	-0.08	-0.39
20522028	0.16	-0.14	1.231	up	0.0306841	MIMAT0022486_st	MIMAT0022486	hsa-miR-5693	miRNA	Homo sapiens	chr13	51922712	51922733	-	22	GCAGUGGCUCUGAAAUGAACUC	ENST00000400389 // antisense // intron // 4 /// ENST00000521255 // antisense // intron // 4 /// ENST00000524365 // antisense // intron // 7 /// OTTHUMT00000045021 // antisense // intron // 4 /// OTTHUMT00000381482 // antisense // intron // 7	---	miRNA-4_0	13-May-14	miRBase	0.39	0.1	0.16	0	-0.37	-0.08	0.07	-0.17
20500774	0.02	-0.28	1.231	up	0.0221493	MIMAT0026481_st	MIMAT0026481	hsa-miR-134-3p	miRNA	Homo sapiens	chr14	101521069	101521091	+	23	CCUGUGGGCCACCUAGUCACCAA	ENST00000385258 // sense // exon // 1	hsa-mir-134 // chr14:101521024-101521096 (+) /// hsa-mir-154 // chr14:101526092-101526175 (+) /// hsa-mir-377 // chr14:101528387-101528455 (+) /// hsa-mir-381 // chr14:101512257-101512331 (+) /// hsa-mir-382 // chr14:101520643-101520718 (+) /// hsa-mir-485 // chr14:101521756-101521828 (+) /// hsa-mir-487a // chr14:101518783-101518862 (+) /// hsa-mir-496 // chr14:101526910-101527011 (+) /// hsa-mi…	miRNA-4_0	13-May-14	miRBase	-0.16	0.07	0.16	0.01	-0.32	-0.5	-0.18	-0.12
20517702	0.28	-0.02	1.231	up	0.0203411	MIMAT0016874_st	MIMAT0016874	hsa-miR-4321	miRNA	Homo sapiens	chr19	2250687	2250707	+	21	UUAGCGGUGGACCGCCCUGCG	ENST00000221496 // sense // 3UTR // 3 /// ENST00000589313 // sense // exon // 2 /// ENST00000592877 // sense // 3UTR // 2 /// OTTHUMT00000451276 // sense // 3UTR // 3 /// OTTHUMT00000451277 // sense // 3UTR // 2 /// OTTHUMT00000451278 // sense // exon // 2	---	miRNA-4_0	13-May-14	miRBase	0.26	0.01	0.43	0.4	0.02	-0.13	0	0.02
20532962	0.08	-0.22	1.231	up	0.0181954	ENSG00000206898_st	ENSG00000206898	ENSG00000206898	snoRNA	Homo sapiens	chr2	10436173	10436306	-	134	GGCCTCCTGGTACTTACCCACAGGCTGCGTTCTTACACTGGCTGTACAGAAAGAGGAGCTAGAGTAAACCTACCTAATATACACCTCAGCCCAGGCCCTGTGCCTGGTCTGTATTGTGAATGGGGGGGACATAG	---	---	miRNA-4_0	13-May-14	Ensembl	0.08	0.24	-0.03	0.01	-0.37	-0.05	-0.28	-0.16
20518440	0.23	-0.07	1.231	up	0.0169411	MIMAT0018191_st	MIMAT0018191	hsa-miR-3917	miRNA	Homo sapiens	chr1	26232875	26232894	-	20	GCUCGGACUGAGCAGGUGGG	ENST00000357865 // sense // intron // 1 /// ENST00000426559 // sense // intron // 1 /// ENST00000455785 // sense // intron // 1 /// ENST00000465604 // sense // intron // 1 /// OTTHUMT00000019355 // sense // intron // 1 /// OTTHUMT00000019356 // sense // intron // 1 /// OTTHUMT00000019357 // sense // intron // 1 /// OTTHUMT00000385768 // sense // intron // 1	---	miRNA-4_0	13-May-14	miRBase	0.37	0.15	0.12	0.29	-0.09	-0.29	0.08	0.01
20533504	0.15	-0.15	1.231	up	0.0137227	ENSG00000238761_x_st	ENSG00000238761	ENSG00000238761	snoRNA	Homo sapiens	chr1	112913626	112913729	+	104	ATCCTTTCACAGTTCATAAGAGTGATGACTGGGTTTTCACTTTCATGTGTAAGATGTGCCTCCCTGAAACCTTGTTACAACATTGGCACATTACCCATCTGATG	---	---	miRNA-4_0	13-May-14	Ensembl	0.24	0.11	0.24	0.01	-0.04	-0.21	-0.04	-0.31
20537995	0.3	0	1.231	up	0.0131906	MI0025522_st	MI0025522	hsa-mir-7852	stem-loop	Homo sapiens	chr1	108439845	108439926	+	82	UAAAUGCCUUUGACUACUACAUACAUAUGCCUACUACUACUUUCAUAUGUAGGCAUAUGUAUGUAGUAGUCAAAGGCAUUUA	ENST00000370056 // antisense // intron // 1 /// ENST00000371846 // antisense // intron // 1 /// ENST00000469325 // antisense // intron // 1 /// ENST00000490388 // antisense // intron // 1 /// ENST00000527011 // antisense // intron // 1 /// ENST00000530671 // antisense // intron // 1 /// OTTHUMT00000030242 // antisense // intron // 1 /// OTTHUMT00000030244 // antisense // intron // 1 /// OTTHUMT00…	---	miRNA-4_0	13-May-14	miRBase	0.4	0.1	0.43	0.29	0.07	-0.07	-0.08	0.09
20534372	-0.03	-0.33	1.231	up	0.00753125	MI0000085_st	MI0000085	hsa-mir-27a	stem-loop	Homo sapiens	chr19	13947254	13947331	-	78	CUGAGGAGCAGGGCUUAGCUGCUUGUGAGCAGGGUCCACACCAAGUCGUGUUCACAGUGGCUAAGUUCCGCCCCCCAG	---	hsa-mir-23a // chr19:13947401-13947473 (-) /// hsa-mir-24-2 // chr19:13947101-13947173 (-) /// hsa-mir-27a // chr19:13947254-13947331 (-)	miRNA-4_0	13-May-14	miRBase	-0.07	0.13	-0.14	-0.03	-0.31	-0.4	-0.34	-0.27
20519635	0.31	0	1.24	up	0.0401506	MIMAT0019912_st	MIMAT0019912	hsa-miR-4763-5p	miRNA	Homo sapiens	chr22	46509464	46509484	+	21	CGCCUGCCCAGCCCUCCUGCU	ENST00000360737 // sense // exon // 5 /// OTTHUMT00000316781 // sense // exon // 5	hsa-let-7a-3 // chr22:46508629-46508702 (+) /// hsa-let-7b // chr22:46509566-46509648 (+) /// hsa-mir-4763 // chr22:46509446-46509537 (+)	miRNA-4_0	13-May-14	miRBase	0.55	0.43	0.36	-0.11	0.04	0.02	-0.08	0
20504367	0.07	-0.24	1.24	up	0.0371286	MIMAT0003290_st	MIMAT0003290	hsa-miR-621	miRNA	Homo sapiens	chr13	41384962	41384982	+	21	GGCUAGCAACAGCGCUUACCU	---	---				-0.16	0.41	-0.06	0.1	-0.23	-0.05	-0.31	-0.37
20535184	0.23	-0.08	1.24	up	0.0259899	MI0003165_x_st	MI0003165	hsa-mir-517b	stem-loop	Homo sapiens	chr19	54224330	54224396	+	67	GUGACCCUCUAGAUGGAAGCACUGUCUGUUGUCUAAGAAAAGAUCGUGCAUCCCUUUAGAGUGUUAC	---	hsa-mir-517a // chr19:54215522-54215608 (+) /// hsa-mir-519d // chr19:54216601-54216688 (+) /// hsa-mir-521-2 // chr19:54219848-54219934 (+) /// hsa-mir-520d // chr19:54223350-54223436 (+) /// hsa-mir-517b // chr19:54224330-54224396 (+) /// hsa-mir-520g // chr19:54225420-54225509 (+) /// hsa-mir-516b-2 // chr19:54228696-54228780 (+) /// hsa-mir-526a-2 // chr19:54230176-54230240 (+) /// hsa-mir-51…	miRNA-4_0	13-May-14	miRBase	0.34	0.12	0.46	0.01	-0.25	-0.08	-0.13	0.12
20532662	2.63	2.32	1.24	up	0.024181	ACA36_x_st	ACA36	ACA36	HAcaBox	Homo sapiens	chrX	153996803	153996934	+	132	TTCCAAAGTGTTGAGTTCAGTCCAGGGCAGCTTCCCTGTTCTGTTAATTAAACTTTGGGACATTAAAATGGGCTAAGGGAGATGATTGGGTAGAAAGTATTATTCTATTCATTTGCCTCCCAGCCTACAAAA	---	---	miRNA-4_0	13-May-14	snoRNABase	2.64	2.5	2.87	2.5	2.36	2.5	2.12	2.3
20534196	2.63	2.32	1.24	up	0.024181	ENSG00000268261_x_st	ENSG00000268261	ENSG00000268261	snoRNA	Homo sapiens	chrHG1497_PATCH	153976138	153976269	+	132	TTCCAAAGTGTTGAGTTCAGTCCAGGGCAGCTTCCCTGTTCTGTTAATTAAACTTTGGGACATTAAAATGGGCTAAGGGAGATGATTGGGTAGAAAGTATTATTCTATTCATTTGCCTCCCAGCCTACAAAA	---	---	miRNA-4_0	13-May-14	Ensembl	2.64	2.5	2.87	2.5	2.36	2.5	2.12	2.3
20500469	0.36	0.05	1.24	up	0.0198591	MIMAT0000269_st	MIMAT0000269	hsa-miR-212-3p	miRNA	Homo sapiens	chr17	1953584	1953604	-	21	UAACAGUCUCCAGUCACGGCC	---	hsa-mir-212 // chr17:1953565-1953674 (-) /// hsa-mir-132 // chr17:1953202-1953302 (-)				0.46	0.45	0.22	0.29	0.17	0.22	-0.03	-0.15
20533258	0.22	-0.09	1.24	up	0.0195485	ENSG00000238387_x_st	ENSG00000238387	ENSG00000238387	snoRNA	Homo sapiens	chr11	9599575	9599678	+	104	ACACTTTTGTAGTTTATAAGTGTGATGATTGGGTTTTCATACTCAAGTGTGAAATGTGCCTCCCTCAAACCTTGTTACGACATCAGCACATTACCAGTCTGAAA	---	---	miRNA-4_0	13-May-14	Ensembl	0.09	0.52	0.17	0.09	-0.15	-0.08	-0.02	-0.1
20521818	0.23	-0.08	1.24	up	0.0164844	MIMAT0022279_st	MIMAT0022279	hsa-miR-5582-5p	miRNA	Homo sapiens	chr11	46774721	46774742	-	22	UAGGCACACUUAAAGUUAUAGC	ENST00000312055 // sense // intron // 36 /// ENST00000354558 // sense // intron // 35 /// ENST00000415402 // sense // intron // 37 /// ENST00000529230 // sense // intron // 37 /// ENST00000533413 // sense // intron // 12 /// OTTHUMT00000390679 // sense // intron // 37 /// OTTHUMT00000390680 // sense // intron // 35 /// OTTHUMT00000390681 // sense // intron // 12	---	miRNA-4_0	13-May-14	miRBase	0.31	0	0.33	0.29	0.07	-0.17	-0.22	0
20501276	0.24	-0.07	1.24	up	0.0143919	MIMAT0000751_st	MIMAT0000751	hsa-miR-330-3p	miRNA	Homo sapiens	chr19	46142267	46142289	-	23	GCAAAGCACACGGCCUGCAGAGA	ENST00000245925 // sense // intron // 1 /// ENST00000399594 // sense // intron // 4 /// ENST00000536630 // sense // intron // 4 /// ENST00000586195 // sense // intron // 1 /// ENST00000586770 // sense // 5UTR // 1 /// ENST00000587152 // sense // intron // 4 /// ENST00000588000 // sense // intron // 1 /// ENST00000588308 // sense // intron // 1 /// ENST00000588610 // sense // intron // 1 /// ENST0…	---				0.48	0.17	0.29	0.04	-0.03	-0.02	-0.05	-0.19
20503893	0.28	-0.03	1.24	up	0.0101298	MIMAT0004778_st	MIMAT0004778	hsa-miR-508-5p	miRNA	Homo sapiens	chrX	146318498	146318520	-	23	UACUCCAGAGGGCGUCACUCAUG	---	hsa-mir-506 // chrX:146312238-146312361 (-) /// hsa-mir-507 // chrX:146312502-146312595 (-) /// hsa-mir-508 // chrX:146318431-146318545 (-)				0.24	0.45	0.13	0.28	-0.01	-0.08	-0.09	0.07
20535667	0.69	0.38	1.24	up	0.00869272	MI0005560_st	MI0005560	hsa-mir-885	stem-loop	Homo sapiens	chr3	10436173	10436246	-	74	CCGCACUCUCUCCAUUACACUACCCUGCCUCUUCUCCAUGAGAGGCAGCGGGGUGUAGUGGAUAGAGCACGGGU	ENST00000343816 // sense // intron // 5 /// ENST00000352432 // sense // intron // 4 /// ENST00000360273 // sense // intron // 5 /// ENST00000383800 // sense // intron // 5 /// ENST00000397077 // sense // intron // 7 /// ENST00000452124 // sense // intron // 3 /// ENST00000460129 // sense // intron // 5 /// ENST00000480680 // sense // intron // 5 /// OTTHUMT00000250576 // sense // intron // 4 /// …	---	miRNA-4_0	13-May-14	miRBase	0.75	0.68	0.81	0.52	0.39	0.4	0.24	0.47
20537025	0.14	-0.18	1.248	up	0.0396173	MI0017419_st	MI0017419	hsa-mir-4776-1	stem-loop	Homo sapiens	chr2	213790981	213791060	+	80	CUAUAUGCAGUGGACCAGGAUGGCAAGGGCUCUCCUGAAAGGACAGUAGAGCCCUUGCCAUCCUGGUCCACUGCAUAUAG	ENST00000415387 // antisense // intron // 1 /// OTTHUMT00000337265 // antisense // intron // 1	hsa-mir-4776-1 // chr2:213790981-213791060 (+) /// hsa-mir-4776-2 // chr2:213790981-213791060 (-)	miRNA-4_0	13-May-14	miRBase	0.54	0.11	0.09	-0.18	-0.23	-0.16	-0.16	-0.16
20518433	0.11	-0.21	1.248	up	0.0379181	MIMAT0027036_st	MIMAT0027036	hsa-miR-3912-5p	miRNA	Homo sapiens	chr5	170813716	170813736	-	21	AUGUCCAUAUUAUGGGUUAGU	---	---	miRNA-4_0	13-May-14	miRBase	0.38	0.13	-0.08	0.01	-0.14	-0.08	-0.08	-0.55
20537026	0.16	-0.16	1.248	up	0.0326719	MI0017419_x_st	MI0017419	hsa-mir-4776-1	stem-loop	Homo sapiens	chr2	213790981	213791060	+	80	CUAUAUGCAGUGGACCAGGAUGGCAAGGGCUCUCCUGAAAGGACAGUAGAGCCCUUGCCAUCCUGGUCCACUGCAUAUAG	ENST00000415387 // antisense // intron // 1 /// OTTHUMT00000337265 // antisense // intron // 1	hsa-mir-4776-1 // chr2:213790981-213791060 (+) /// hsa-mir-4776-2 // chr2:213790981-213791060 (-)	miRNA-4_0	13-May-14	miRBase	0.54	0.11	0.15	-0.15	-0.2	-0.14	-0.14	-0.16
20537878	0.64	0.32	1.248	up	0.0305458	MI0023622_st	MI0023622	hsa-mir-486-2	stem-loop	Homo sapiens	chr8	41517962	41518025	+	64	UCCUGUACUGAGCUGCCCCGAGCUGGGCAGCAUGAAGGGCCUCGGGGCAGCUCAGUACAGGAUG	ENST00000265709 // antisense // intron // 42 /// ENST00000289734 // antisense // intron // 42 /// ENST00000314214 // antisense // intron // 4 /// ENST00000347528 // antisense // intron // 41 /// ENST00000348036 // antisense // intron // 2 /// ENST00000352337 // antisense // intron // 41 /// ENST00000379758 // antisense // intron // 40 /// ENST00000396942 // antisense // intron // 42 /// ENST00000…	hsa-mir-486 // chr8:41517959-41518026 (-) /// hsa-mir-486-2 // chr8:41517962-41518025 (+)	miRNA-4_0	13-May-14	miRBase	0.79	0.59	0.68	0.49	0.46	0.58	0.17	0.08
20515601	0.27	-0.05	1.248	up	0.0242583	MIMAT0015050_st	MIMAT0015050	hsa-miR-323b-3p	miRNA	Homo sapiens	chr14	101522606	101522627	+	22	CCCAAUACACGGUCGACCUCUU	---	hsa-mir-134 // chr14:101521024-101521096 (+) /// hsa-mir-154 // chr14:101526092-101526175 (+) /// hsa-mir-369 // chr14:101531935-101532004 (+) /// hsa-mir-377 // chr14:101528387-101528455 (+) /// hsa-mir-382 // chr14:101520643-101520718 (+) /// hsa-mir-409 // chr14:101531637-101531715 (+) /// hsa-mir-412 // chr14:101531784-101531874 (+) /// hsa-mir-410 // chr14:101532249-101532328 (+) /// hsa-mir…	miRNA-4_0	13-May-14	miRBase	0.52	0.09	0.18	0.29	-0.01	-0.02	-0.3	0.12
20538035	0.56	0.24	1.248	up	0.0237615	MI0025911_x_st	MI0025911	hsa-mir-8075	stem-loop	Homo sapiens	chr13	113917234	113917313	+	80	CCUUGCUGAUGGCAGAUGUCGGAUCUGCCUCGCUUAUACGUGCCCUUGCUGAUGGCAGAUGUCGGGUCUGCCUCGCUUAU	ENST00000326335 // sense // intron // 19 /// ENST00000375440 // sense // intron // 19 /// ENST00000375441 // sense // intron // 19 /// ENST00000451881 // sense // intron // 19 /// ENST00000472083 // sense // intron // 4 /// OTTHUMT00000045887 // sense // intron // 19 /// OTTHUMT00000045888 // sense // intron // 19 /// OTTHUMT00000045895 // sense // intron // 4	---	miRNA-4_0	13-May-14	miRBase	0.43	0.41	0.78	0.61	0.5	0.12	0.2	0.14
20536263	0.24	-0.08	1.248	up	0.0179948	MI0014189_st	MI0014189	hsa-mir-3160-1	stem-loop	Homo sapiens	chr11	46473355	46473439	-	85	GGACCUGCCCUGGGCUUUCUAGUCUCAGCUCUCCUCCAGCUCAGCUGGUCAGGAGAGCUGAGACUAGAAAGCCCAGGGCAGGUUC	ENST00000298834 // sense // intron // 10 /// ENST00000314845 // sense // intron // 12 /// ENST00000426438 // sense // intron // 10 /// ENST00000458649 // sense // intron // 11 /// ENST00000528950 // sense // intron // 10 /// ENST00000529553 // sense // intron // 1 /// ENST00000533727 // sense // intron // 11 /// ENST00000534300 // sense // intron // 10 /// OTTHUMT00000390099 // sense // intron //…	hsa-mir-3160-1 // chr11:46473355-46473439 (-) /// hsa-mir-3160-2 // chr11:46473357-46473437 (+)	miRNA-4_0	13-May-14	miRBase	0.14	0.45	0.03	0.36	-0.13	-0.22	-0.08	0.1
20538231	0.12	-0.2	1.248	up	0.0151345	U70F_st	U70F	U70F	HAcaBox	Homo sapiens	chr2	165544153	165544287	-	135	CTGCAGTCAATTAAGTGTACTGAGTTCCTTTCCTTATGGGGGCCCAGTGTGCAATGGCTGCAAACAGCAGCTTCCTTGGTGGTGTATGCAGCCTGTTTCCTCTATAGGTTGCTCTAAGGGACCTTGATAATAGGC	---	---	miRNA-4_0	13-May-14	snoRNABase	0.18	0.34	-0.04	0	-0.29	-0.32	-0.06	-0.14
20532952	0.22	-0.11	1.257	up	0.0468009	ENSG00000206780_x_st	ENSG00000206780	ENSG00000206780	snoRNA	Homo sapiens	chr4	17322369	17322505	-	137	GGCTTCTCATTGAGCTCCTTTCTGTCCATTGATGGCAGTTGATGGATTTGCATGAGAAGAAGAGAGAATTCACAGAACTAGCGTTATTTTACTTTCTGTCTTTACAGAGGTATATTTGGCTGTTTTGTGAGACATTC	---	---	miRNA-4_0	13-May-14	Ensembl	0.35	-0.05	0.11	0.45	0.1	0.08	-0.37	-0.24
20535138	0.11	-0.22	1.257	up	0.0234494	MI0003123_st	MI0003123	hsa-mir-488	stem-loop	Homo sapiens	chr1	176998499	176998581	-	83	GAGAAUCAUCUCUCCCAGAUAAUGGCACUCUCAAACAAGUUUCCAAAUUGUUUGAAAGGCUAUUUCUUGGUCAGAUGACUCUC	ENST00000281881 // sense // intron // 5 /// ENST00000361833 // sense // intron // 5 /// ENST00000367654 // sense // intron // 5 /// ENST00000367657 // sense // intron // 5 /// ENST00000424564 // sense // intron // 5 /// ENST00000473640 // sense // intron // 3 /// OTTHUMT00000084822 // sense // intron // 5 /// OTTHUMT00000084823 // sense // intron // 5 /// OTTHUMT00000084824 // sense // intron // …	---	miRNA-4_0	13-May-14	miRBase	0.42	-0.07	0.01	0.08	-0.43	-0.17	-0.17	-0.1
20515547	0.2	-0.13	1.257	up	0.0161376	MIMAT0015008_st	MIMAT0015008	hsa-miR-3140-3p	miRNA	Homo sapiens	chr4	153410488	153410509	-	22	AGCUUUUGGGAAUUCAGGUAGU	ENST00000281708 // sense // intron // 1 /// ENST00000603548 // sense // intron // 1 /// ENST00000604872 // sense // intron // 2 /// OTTHUMT00000469956 // sense // intron // 1 /// OTTHUMT00000469960 // sense // intron // 1 /// OTTHUMT00000469967 // sense // intron // 2	---	miRNA-4_0	13-May-14	miRBase	0.16	0.42	0.19	0.01	0.01	-0.33	-0.07	-0.13
20506863	0.26	-0.07	1.257	up	0.0129484	MIMAT0026742_st	MIMAT0026742	hsa-miR-1266-3p	miRNA	Homo sapiens	chr15	52569328	52569349	-	22	CCCUGUUCUAUGCCCUGAGGGA	ENST00000261839 // sense // intron // 4 /// ENST00000443683 // sense // intron // 5 /// ENST00000541028 // sense // intron // 3 /// ENST00000558479 // sense // intron // 4 /// ENST00000558902 // sense // intron // 5 /// ENST00000559459 // sense // intron // 4 /// ENST00000560809 // sense // intron // 4 /// OTTHUMT00000419562 // sense // intron // 4 /// OTTHUMT00000419563 // sense // intron // 4 /…	---	miRNA-4_0	13-May-14	miRBase	0.45	0.38	0.22	-0.01	-0.01	-0.08	-0.08	-0.1
20536913	0.53	0.2	1.257	up	0.012648	MI0017315_st	MI0017315	hsa-mir-4683	stem-loop	Homo sapiens	chr10	35930100	35930180	-	81	GACACGCAAGACGAGGCGGGCCUGGAGGUGCACCAGUUCUGGCCGCUGGUGGAGAUCCAGUGCUCGCCCGAUCUCAAGUUC	ENST00000374694 // sense // exon // 1 /// OTTHUMT00000047575 // sense // exon // 1	---	miRNA-4_0	13-May-14	miRBase	0.56	0.59	0.42	0.55	0.29	0.22	-0.07	0.37
20504560	0.32	-0.01	1.257	up	0.00926337	MIMAT0005459_st	MIMAT0005459	hsa-miR-1224-3p	miRNA	Homo sapiens	chr3	183959257	183959277	+	21	CCCCACCUCCUCUCUCCUCAG	ENST00000273794 // sense // intron // 16 /// ENST00000426955 // sense // intron // 18 /// ENST00000444495 // sense // intron // 15 /// ENST00000461141 // sense // intron // 13 /// OTTHUMT00000346004 // sense // intron // 18 /// OTTHUMT00000346005 // sense // intron // 13 /// OTTHUMT00000346009 // sense // intron // 16 /// OTTHUMT00000346333 // sense // intron // 15	---	miRNA-4_0	13-May-14	miRBase	0.43	0.33	0.2	0.3	0.12	0.12	-0.14	-0.14
20535457	0.16	-0.18	1.266	up	0.049669	MI0003892_st	MI0003892	hsa-mir-762	stem-loop	Homo sapiens	chr16	30905224	30905306	+	83	GGCCCGGCUCCGGGUCUCGGCCCGUACAGUCCGGCCGGCCAUGCUGGCGGGGCUGGGGCCGGGGCCGAGCCCGCGGCGGGGCC	ENST00000215115 // antisense // 5UTR // 1 /// ENST00000380317 // antisense // 5UTR // 1 /// ENST00000564901 // sense // intron // 2 /// ENST00000565573 // sense // intron // 2 /// ENST00000570025 // sense // intron // 1 /// ENST00000572471 // antisense // intron // 1 /// ENST00000572628 // antisense // 5UTR // 1 /// ENST00000574418 // antisense // 5UTR // 1 /// OTTHUMT00000255547 // antisense // …	---	miRNA-4_0	13-May-14	miRBase	0.12	0.52	-0.01	-0.01	-0.32	0.19	-0.25	-0.35
20503104	0.35	0.01	1.266	up	0.0405936	MIMAT0002176_st	MIMAT0002176	hsa-miR-485-3p	miRNA	Homo sapiens	chr14	101521801	101521822	+	22	GUCAUACACGGCUCUCCUCUCU	ENST00000385292 // sense // exon // 1	hsa-mir-134 // chr14:101521024-101521096 (+) /// hsa-mir-154 // chr14:101526092-101526175 (+) /// hsa-mir-377 // chr14:101528387-101528455 (+) /// hsa-mir-381 // chr14:101512257-101512331 (+) /// hsa-mir-382 // chr14:101520643-101520718 (+) /// hsa-mir-409 // chr14:101531637-101531715 (+) /// hsa-mir-485 // chr14:101521756-101521828 (+) /// hsa-mir-487a // chr14:101518783-101518862 (+) /// hsa-mi…				0.73	0.44	-0.05	0.29	0.03	-0.05	-0.05	0.12
20532799	0.19	-0.15	1.266	up	0.0181102	ENSG00000200442_st	ENSG00000200442	ENSG00000200442	snoRNA	Homo sapiens	chr6	166513341	166513412	+	72	GGTCAATGATGTCGTGGCATGTATCAGCTGAATCCAAAGTTGATGTGAGTTCCAAAATTATACTGAGACTTT	---	---	miRNA-4_0	13-May-14	Ensembl	-0.04	0.11	0.2	0.49	-0.25	0.02	-0.21	-0.16
20518885	0.18	-0.16	1.266	up	0.0123255	MIMAT0019025_st	MIMAT0019025	hsa-miR-4490	miRNA	Homo sapiens	chr11	90288953	90288974	-	22	UCUGGUAAGAGAUUUGGGCAUA	ENST00000561596 // antisense // intron // 2 /// ENST00000562245 // antisense // intron // 2 /// ENST00000562678 // antisense // intron // 2 /// ENST00000563681 // antisense // intron // 2 /// OTTHUMT00000421420 // antisense // intron // 2 /// OTTHUMT00000421430 // antisense // intron // 2 /// OTTHUMT00000421431 // antisense // intron // 2 /// OTTHUMT00000421432 // antisense // intron // 2	---	miRNA-4_0	13-May-14	miRBase	0.2	0.36	-0.06	0.2	-0.34	-0.06	-0.14	-0.1
20537229	0.11	-0.23	1.266	up	0.00924737	MI0019314_st	MI0019314	hsa-mir-5706	stem-loop	Homo sapiens	chr5	118490332	118490411	+	80	AGCUAGGUCUUCUGGAUAACAUGCUGAAGCUUCUACGUCAUUCAGCACUUGCUUCAGCAUGUUUUCCAGAGGAUCUAGCU	ENST00000311085 // sense // intron // 19 /// ENST00000539542 // sense // intron // 19 /// OTTHUMT00000250862 // sense // intron // 19	---	miRNA-4_0	13-May-14	miRBase	0.14	0.15	-0.08	0.23	-0.01	-0.29	-0.29	-0.34
20515647	0.28	-0.06	1.266	up	0.00589663	MIMAT0015087_st	MIMAT0015087	hsa-miR-514b-5p	miRNA	Homo sapiens	chrX	146331715	146331736	-	22	UUCUCAAGAGGGAGGCAAUCAU	---	hsa-mir-509-2 // chrX:146340278-146340368 (-) /// hsa-mir-509-3 // chrX:146341170-146341244 (-) /// hsa-mir-514b // chrX:146331669-146331748 (-)	miRNA-4_0	13-May-14	miRBase	0.43	0.11	0.2	0.36	-0.02	0	-0.08	-0.16
20533734	0.47	0.13	1.266	up	0.00385097	ENSG00000239125_st	ENSG00000239125	ENSG00000239125	snoRNA	Homo sapiens	chr10	112336118	112336219	+	102	GTCCTTTTGTAATGCATAAGCACGATGATTGGGTTTTCGTGTTCATGTGAGTCATGCCTCCCTCAAACCTTGTTAGGACATTGGCACATTACCAATGTGATG	---	---	miRNA-4_0	13-May-14	Ensembl	0.55	0.45	0.46	0.42	0.22	-0.05	0.19	0.15
20533936	0.36	0.01	1.275	up	0.0118352	ENSG00000252329_x_st	ENSG00000252329	ENSG00000252329	snoRNA	Homo sapiens	chr11	12926364	12926535	-	172	TTGATCACAGGACCCCTTTACACTCGTAAATAAATTATTGATGTACCAGACAGCCTGACCCTGACCTCAAGTAAATTCCCAGGAGACGCCTTTCCTGGGTTTTGAATTTGCCGTAACAGGTGTGAGCATTCTAGCAGCAGTTTGGTGATCATGTACGATACTGCAAACAGGA	---	---	miRNA-4_0	13-May-14	Ensembl	0.66	0.34	0.12	0.34	0.05	0.01	0.08	-0.1
20525576	0.11	-0.24	1.275	up	0.00427706	MIMAT0027515_st	MIMAT0027515	hsa-miR-6807-3p	miRNA	Homo sapiens	chr19	59061721	59061743	+	23	CACUGCAUUCCUGCUUGGCCCAG	ENST00000253024 // sense // intron // 16 /// ENST00000341753 // sense // intron // 14 /// ENST00000595974 // sense // intron // 3 /// ENST00000597136 // sense // intron // 9 /// ENST00000598355 // sense // intron // 3 /// OTTHUMT00000467074 // sense // intron // 16 /// OTTHUMT00000467075 // sense // intron // 14 /// OTTHUMT00000467082 // sense // intron // 9 /// OTTHUMT00000467084 // sense // int…	---	miRNA-4_0	13-May-14	miRBase	0.15	0.11	0.27	-0.08	-0.25	-0.17	-0.27	-0.26
20538034	0.57	0.21	1.283	up	0.0432012	MI0025911_st	MI0025911	hsa-mir-8075	stem-loop	Homo sapiens	chr13	113917234	113917313	+	80	CCUUGCUGAUGGCAGAUGUCGGAUCUGCCUCGCUUAUACGUGCCCUUGCUGAUGGCAGAUGUCGGGUCUGCCUCGCUUAU	ENST00000326335 // sense // intron // 19 /// ENST00000375440 // sense // intron // 19 /// ENST00000375441 // sense // intron // 19 /// ENST00000451881 // sense // intron // 19 /// ENST00000472083 // sense // intron // 4 /// OTTHUMT00000045887 // sense // intron // 19 /// OTTHUMT00000045888 // sense // intron // 19 /// OTTHUMT00000045895 // sense // intron // 4	---	miRNA-4_0	13-May-14	miRBase	0.26	0.66	0.8	0.56	0.62	-0.08	0.16	0.13
20529794	0.33	-0.03	1.283	up	0.0308997	MIMAT0031011_st	MIMAT0031011	hsa-miR-8084	miRNA	Homo sapiens	chr8	94041989	94042011	+	23	GAAUACUAAGUAAAAAAUCAGUA	---	---	miRNA-4_0	13-May-14	miRBase	0.11	0.14	0.52	0.54	-0.01	0.14	-0.36	0.11
20535175	0.08	-0.28	1.283	up	0.0220534	MI0003157_x_st	MI0003157	hsa-mir-526a-1	stem-loop	Homo sapiens	chr19	54209506	54209590	+	85	CUCAGGCUGUGACCCUCUAGAGGGAAGCACUUUCUGUUGCUUGAAAGAAGAGAAAGCGCUUCCUUUUAGAGGAUUACUCUUUGAG	---	hsa-mir-525 // chr19:54200787-54200871 (+) /// hsa-mir-523 // chr19:54201639-54201725 (+) /// hsa-mir-518f // chr19:54203269-54203355 (+) /// hsa-mir-520b // chr19:54204481-54204541 (+) /// hsa-mir-518b // chr19:54205991-54206073 (+) /// hsa-mir-526a-1 // chr19:54209506-54209590 (+) /// hsa-mir-520c // chr19:54210707-54210793 (+) /// hsa-mir-518c // chr19:54211989-54212089 (+) /// hsa-mir-524 // …	miRNA-4_0	13-May-14	miRBase	-0.16	0.31	0.17	-0.01	-0.5	0	-0.38	-0.25
20536541	0.23	-0.13	1.283	up	0.0206838	MI0016006_st	MI0016006	hsa-mir-3616	stem-loop	Homo sapiens	chr20	45795609	45795700	+	92	UGUCACUCCGCCAGCAUCAUGAAGUGCACUCAUGAUAUGUUUGCCCCAUCAGCGUGUCACGAGGGCAUUUCAUGAUGCAGGCGGGGUUGGCA	ENST00000317304 // sense // intron // 8 /// ENST00000327619 // sense // intron // 10 /// ENST00000357410 // sense // intron // 10 /// ENST00000497062 // sense // intron // 10 /// OTTHUMT00000080324 // sense // intron // 10 /// OTTHUMT00000080326 // sense // intron // 10 /// OTTHUMT00000354589 // sense // intron // 10 /// OTTHUMT00000354590 // sense // intron // 8	---	miRNA-4_0	13-May-14	miRBase	0.39	0.43	-0.07	0.17	-0.23	-0.07	-0.31	0.09
20537575	0.24	-0.13	1.292	up	0.0314887	MI0022676_st	MI0022676	hsa-mir-6831	stem-loop	Homo sapiens	chr5	139943256	139943336	-	81	GUAGGUAGAGUGUGAGGAGGAGGUCUGAGCCCAUGUGUGGACCUAGGUCUGCUGUUAAACUGACUAACUCCCACUCUACAG	ENST00000354402 // sense // intron // 2 /// ENST00000356738 // sense // intron // 2 /// ENST00000357560 // sense // intron // 2 /// ENST00000358580 // sense // intron // 2 /// ENST00000412920 // sense // intron // 2 /// ENST00000467078 // sense // intron // 2 /// ENST00000503850 // sense // intron // 2 /// ENST00000505617 // sense // intron // 2 /// ENST00000506165 // sense // exon // 2 /// ENST0…	---	miRNA-4_0	13-May-14	miRBase	0.54	-0.04	0.46	0.01	-0.24	-0.15	-0.29	0.14
20525697	0.22	-0.16	1.301	up	0.0202339	MIMAT0027636_st	MIMAT0027636	hsa-miR-6868-5p	miRNA	Homo sapiens	chr17	74094131	74094152	-	22	ACUGGCAGAACACUGAAGCAGC	ENST00000332065 // sense // intron // 4 /// ENST00000335146 // sense // intron // 4 /// ENST00000357231 // sense // intron // 2 /// ENST00000405068 // sense // intron // 4 /// ENST00000405575 // sense // intron // 4 /// ENST00000411744 // sense // intron // 4 /// ENST00000420116 // sense // intron // 2 /// ENST00000442951 // sense // intron // 3 /// ENST00000467929 // sense // intron // 3 /// ENS…	---	miRNA-4_0	13-May-14	miRBase	0.16	0.1	-0.02	0.64	-0.02	-0.14	-0.2	-0.26
20525721	4.74	4.36	1.301	up	0.0186247	MIMAT0027660_st	MIMAT0027660	hsa-miR-6880-5p	miRNA	Homo sapiens	chr12	124821762	124821783	-	22	UGGUGGAGGAAGAGGGCAGCUC	ENST00000356219 // sense // intron // 38 /// ENST00000397355 // sense // intron // 37 /// ENST00000404121 // sense // intron // 37 /// ENST00000404621 // sense // intron // 37 /// ENST00000405201 // sense // intron // 37 /// ENST00000429285 // sense // intron // 37 /// ENST00000440187 // sense // intron // 3 /// OTTHUMT00000318169 // sense // intron // 37 /// OTTHUMT00000318170 // sense // intron…	---	miRNA-4_0	13-May-14	miRBase	4.97	4.75	4.73	4.49	4.39	4.66	4.13	4.26
20536945	0.39	0.01	1.301	up	0.00585729	MI0017347_st	MI0017347	hsa-mir-4713	stem-loop	Homo sapiens	chr15	51534387	51534461	+	75	GUCCCCAUUUUUCUCCCACUACCAGGCUCCCAUAAGGGUCGAAUGGGAUCCAGACAGUGGGAGAAAAAUGGGGAC	ENST00000260433 // antisense // intron // 2 /// ENST00000396402 // antisense // intron // 2 /// ENST00000396404 // antisense // intron // 3 /// ENST00000405011 // antisense // intron // 3 /// ENST00000405913 // antisense // intron // 1 /// ENST00000439712 // antisense // intron // 3 /// ENST00000453807 // antisense // intron // 3 /// ENST00000557858 // antisense // intron // 2 /// ENST00000557934…	---	miRNA-4_0	13-May-14	miRBase	0.49	0.39	0.46	0.23	-0.06	0.12	0.19	-0.21
20535326	0.42	0.03	1.31	up	0.0302294	MI0003593_x_st	MI0003593	hsa-mir-548a-1	stem-loop	Homo sapiens	chr6	18572015	18572111	+	97	UGCAGGGAGGUAUUAAGUUGGUGCAAAAGUAAUUGUGAUUUUUGCCAUUAAAAGUAACGACAAAACUGGCAAUUACUUUUGCACCAAACCUGGUAUU	---	---	miRNA-4_0	13-May-14	miRBase	0.35	0.36	0.1	0.85	0.13	0.17	-0.24	0.05
20525689	0.12	-0.27	1.31	up	0.0131011	MIMAT0027628_st	MIMAT0027628	hsa-miR-6864-5p	miRNA	Homo sapiens	chr17	4873038	4873061	-	24	UUGAAGGGACAAGUCAGAUAUGCC	ENST00000348066 // sense // intron // 18 /// ENST00000358183 // sense // intron // 18 /// ENST00000361571 // sense // intron // 17 /// ENST00000381311 // sense // intron // 17 /// ENST00000414043 // sense // intron // 18 /// ENST00000572543 // sense // intron // 18 /// ENST00000574951 // sense // intron // 17 /// ENST00000576872 // sense // intron // 4 /// OTTHUMT00000216876 // sense // intron //…	hsa-mir-6864 // chr17:4872997-4873066 (-) /// hsa-mir-6865 // chr17:4873381-4873445 (-)	miRNA-4_0	13-May-14	miRBase	-0.09	0.49	-0.03	0.1	-0.29	-0.3	-0.12	-0.36
20536710	0.65	0.26	1.31	up	0.0106803	MI0016799_st	MI0016799	hsa-mir-4453	stem-loop	Homo sapiens	chr4	153457580	153457668	+	89	UGGAGAGCUUGGUCUGUAGCGGUUUCCUUCGGGGCAGGUGGGGACUGCUCCUUUGGGAGGAAGGAGGAGGCCCAGGCCGCGUCUUCAGG	ENST00000594836 // sense // exon // 1 /// ENST00000604157 // sense // exon // 1 /// OTTHUMT00000365030 // sense // exon // 1	---	miRNA-4_0	13-May-14	miRBase	0.42	0.87	0.78	0.52	0.2	0.26	0.48	0.1
20519692	0.18	-0.21	1.31	up	0.00621248	MIMAT0019969_st	MIMAT0019969	hsa-miR-4795-3p	miRNA	Homo sapiens	chr3	87275349	87275370	-	22	AUAUUAUUAGCCACUUCUGGAU	---	---	miRNA-4_0	13-May-14	miRBase	0.14	0.11	0.06	0.41	0.01	-0.23	-0.23	-0.4
20534092	0.23	-0.16	1.31	up	0.00596412	ENSG00000253014_st	ENSG00000253014	ENSG00000253014	snoRNA	Homo sapiens	chr14	61073785	61073883	+	99	AAGACTATACTTTCAGGGATCATTTCTATAGCTCATTACTTGAAAACAGAAAAAATGTGTAAAATAAGGATAAGAAGAAAGAAAATATTTTTGTACATC	---	---	miRNA-4_0	13-May-14	Ensembl	0.32	-0.02	0.47	0.15	-0.14	-0.12	-0.11	-0.27
20517721	0.36	-0.03	1.31	up	0.00377764	MIMAT0016893_st	MIMAT0016893	hsa-miR-4267	miRNA	Homo sapiens	chr2	110827594	110827609	-	16	UCCAGCUCGGUGGCAC	---	---	miRNA-4_0	13-May-14	miRBase	0.51	0.4	0.2	0.32	-0.12	0.16	-0.02	-0.14
20538308	0.76	0.35	1.329	up	0.0107081	ENSG00000238498_x_st	ENSG00000238498	ENSG00000238498	snoRNA	Homo sapiens	chr22	42472062	42472165	-	104	ATCCTTTTGTAGTTCATGAGCGTGATGATTGGGTGTTCACATGCATGTGTGAGCTGTGCCACCCTCGAACCTTGTTACCATGTAGGCACATTACCGATCTGACA	---	---	miRNA-4_0	13-May-14	Ensembl	0.53	0.89	0.58	1.06	0.52	0.45	0.2	0.22
20536226	0.18	-0.23	1.329	up	0.00661782	MI0014160_st	MI0014160	hsa-mir-3137	stem-loop	Homo sapiens	chr3	194855235	194855309	-	75	UACAGGUCUGUAGCCUGGGAGCAAUGGGGUGUAUGGUAUAGGGGUAGCCUCGUGCUCCUGGGCUACAAACCUGUA	ENST00000310380 // sense // intron // 3 /// ENST00000355729 // sense // intron // 2 /// ENST00000418940 // sense // intron // 4 /// ENST00000429994 // sense // intron // 3 /// ENST00000437101 // sense // intron // 4 /// ENST00000473200 // sense // intron // 1 /// ENST00000491138 // sense // intron // 2 /// OTTHUMT00000342290 // sense // intron // 3 /// OTTHUMT00000342292 // sense // intron // 3 /…	---	miRNA-4_0	13-May-14	miRBase	0.25	0.2	0.27	0.01	-0.12	0.02	-0.32	-0.5
20517751	0.33	-0.09	1.338	up	0.015837	MIMAT0016922_st	MIMAT0016922	hsa-miR-4291	miRNA	Homo sapiens	chr9	96581649	96581664	+	16	UUCAGCAGGAACAGCU	---	---	miRNA-4_0	13-May-14	miRBase	0.3	0.03	0.76	0.23	0.11	-0.13	-0.14	-0.2
20538466	13.54	13.12	1.338	up	0.00684403	spike_in-control-29_st	spike_in-control-29	spike_in-control-29	Spike-in controls	Homo sapiens	---		NA		21	NNNNNNNNNNNNNNNNNNNNN	---	---	miRNA-4_0	13-May-14	Affymetrix Proprietary Database	13.52	13.68	13.42	13.52	13.4	13.22	13.01	12.87
20536030	0.72	0.3	1.338	up	0.00614017	MI0010637_st	MI0010637	hsa-mir-548q	stem-loop	Homo sapiens	chr10	12767253	12767352	-	100	AUAUUAGGCUGGUGCAAAAGUAAUGGCGGUUUUUGCCAUUACUUUUCAUUUUUACCAUUAAAAGUAAUGGCAAAAAGCAUGAUUACUUUUUCACCAACCU	ENST00000378845 // antisense // intron // 3 /// ENST00000378847 // antisense // intron // 3 /// OTTHUMT00000046820 // antisense // intron // 3 /// OTTHUMT00000046821 // antisense // intron // 3	---	miRNA-4_0	13-May-14	miRBase	0.66	0.58	0.84	0.82	0.4	0.58	0.08	0.14
20500464	0.58	0.15	1.347	up	0.0116098	MIMAT0026475_st	MIMAT0026475	hsa-miR-210-5p	miRNA	Homo sapiens	chr11	568150	568171	-	22	AGCCCCUGCCCACCGCACACUG	ENST00000500447 // sense // intron // 1 /// ENST00000528245 // sense // intron // 1 /// ENST00000533920 // sense // intron // 1 /// ENST00000534540 // sense // intron // 1 /// OTTHUMT00000383231 // sense // intron // 1 /// OTTHUMT00000383232 // sense // intron // 1 /// OTTHUMT00000383233 // sense // intron // 1 /// OTTHUMT00000383234 // sense // intron // 1	---	miRNA-4_0	13-May-14	miRBase	0.86	0.44	0.51	0.5	0.02	0.14	0.51	-0.08
20534811	0.41	-0.02	1.347	up	0.00166175	MI0000734_st	MI0000734	hsa-mir-106b	stem-loop	Homo sapiens	chr7	99691616	99691697	-	82	CCUGCCGGGGCUAAAGUGCUGACAGUGCAGAUAGUGGUCCUCUCCGUGCUACCGCACUGUGGGUACUUGCUGCUCCAGCAGG	ENST00000303887 // sense // intron // 13 /// ENST00000343023 // sense // intron // 8 /// ENST00000354230 // sense // intron // 12 /// ENST00000485286 // sense // intron // 12 /// ENST00000489841 // sense // intron // 12 /// ENST00000491245 // sense // intron // 4 /// ENST00000493352 // sense // intron // 2 /// OTTHUMT00000336534 // sense // intron // 13 /// OTTHUMT00000336598 // sense // intron /…	hsa-mir-25 // chr7:99691183-99691266 (-) /// hsa-mir-93 // chr7:99691391-99691470 (-) /// hsa-mir-106b // chr7:99691616-99691697 (-)	miRNA-4_0	13-May-14	miRBase	0.32	0.53	0.46	0.32	-0.01	-0.12	-0.12	0.18
20518813	0.21	-0.22	1.347	up	0.00137863	MIMAT0018956_st	MIMAT0018956	hsa-miR-4438	miRNA	Homo sapiens	chr2	214622846	214622866	+	21	CACAGGCUUAGAAAAGACAGU	ENST00000331683 // sense // intron // 10 /// ENST00000374309 // sense // intron // 8 /// ENST00000406979 // sense // intron // 12 /// ENST00000451561 // sense // intron // 1 /// ENST00000452556 // sense // intron // 8 /// OTTHUMT00000256601 // sense // intron // 10 /// OTTHUMT00000337122 // sense // intron // 12 /// OTTHUMT00000337124 // sense // intron // 8 /// OTTHUMT00000337126 // sense // int…	---	miRNA-4_0	13-May-14	miRBase	0.12	0.18	0.18	0.35	-0.03	-0.3	-0.23	-0.3
20534830	0.98	0.54	1.357	up	0.0488983	MI0000760_st	MI0000760	hsa-mir-361	stem-loop	Homo sapiens	chrX	85158641	85158712	-	72	GGAGCUUAUCAGAAUCUCCAGGGGUACUUUAUAAUUUCAAAAAGUCCCCCAGGUGUGAUUCUGAUUUGCUUC	ENST00000357749 // sense // intron // 9 /// ENST00000467744 // sense // intron // 2 /// ENST00000537751 // sense // intron // 6 /// OTTHUMT00000057396 // sense // intron // 9 /// OTTHUMT00000057399 // sense // intron // 2	---	miRNA-4_0	13-May-14	miRBase	1.45	1.28	0.77	0.4	0.57	0.48	0.54	0.59
20500758	0.28	-0.16	1.357	up	0.0382625	MIMAT0000438_st	MIMAT0000438	hsa-miR-152-3p	miRNA	Homo sapiens	chr17	46114540	46114560	-	21	UCAGUGCAUGACAGAACUUGG	ENST00000006101 // sense // intron // 2 /// ENST00000580174 // sense // intron // 1 /// ENST00000582553 // sense // intron // 1 /// ENST00000584666 // sense // intron // 1 /// OTTHUMT00000442953 // sense // intron // 1 /// OTTHUMT00000442955 // sense // intron // 1 /// OTTHUMT00000442957 // sense // intron // 1	---				-0.08	0.89	0.24	0.05	-0.21	-0.02	-0.08	-0.32
20532725	0.17	-0.27	1.357	up	0.0046671	ENSG00000199231_s_st	ENSG00000199231	ENSG00000199231	snoRNA	Homo sapiens	chr7	62636318	62636397	-	80	GATCGATGATGAAAATAAGCAAGTTTGAGCATCAGAAGACCTTCCAGTCTACTTGATGCATGAGCTCTACAGTTTTAAGA	---	---	miRNA-4_0	13-May-14	Ensembl	0.14	0.06	0.47	0.01	-0.14	-0.13	-0.43	-0.38
20532761	0.17	-0.27	1.357	up	0.0046671	ENSG00000199894_s_st	ENSG00000199894	ENSG00000199894	snoRNA	Homo sapiens	chr4	111354265	111354344	-	80	GATCAAGGATGAAAATACCCAAATTTGAGTATCAGAAGACCTTCCAGTCTACTTGATGCATGAGCTCTACAGTTTTAAGA	---	---	miRNA-4_0	13-May-14	Ensembl	0.14	0.06	0.47	0.01	-0.14	-0.13	-0.43	-0.38
20537251	0.4	-0.05	1.366	up	0.00856416	MI0020355_st	MI0020355	hsa-mir-6078	stem-loop	Homo sapiens	chr10	4033352	4033451	+	100	GCAGAGGAGAAAGAGCCACCGCCUGAGCUAGCUGUGGACAGAGGCAAAACUCUAACUUCAGCUGGUUUUGAGUGAGAAGUGGGUCUCUGUUAAAAUGCUA	---	---	miRNA-4_0	13-May-14	miRBase	0.18	0.45	0.75	0.23	0.17	-0.29	-0.11	0.01
20528734	0.32	-0.13	1.366	up	0.00125872	MIMAT0030020_st	MIMAT0030020	hsa-miR-7705	miRNA	Homo sapiens	chr8	101715230	101715252	-	23	AAUAGCUCAGAAUGUCAGUUCUG	ENST00000318607 // sense // 3UTR // 15 /// ENST00000518293 // sense // intron // 2 /// ENST00000520868 // sense // 3UTR // 6 /// OTTHUMT00000380214 // sense // intron // 2 /// OTTHUMT00000380216 // sense // 3UTR // 6 /// OTTHUMT00000380217 // sense // 3UTR // 15	---	miRNA-4_0	13-May-14	miRBase	0.27	0.25	0.31	0.43	-0.09	0.08	-0.26	-0.25
20525722	0.49	0.03	1.376	up	0.0235766	MIMAT0027661_st	MIMAT0027661	hsa-miR-6880-3p	miRNA	Homo sapiens	chr12	124821727	124821747	-	21	CCGCCUUCUCUCCUCCCCCAG	ENST00000356219 // sense // intron // 38 /// ENST00000397355 // sense // intron // 37 /// ENST00000404121 // sense // intron // 37 /// ENST00000404621 // sense // intron // 37 /// ENST00000405201 // sense // intron // 37 /// ENST00000429285 // sense // intron // 37 /// ENST00000440187 // sense // intron // 3 /// OTTHUMT00000318169 // sense // intron // 37 /// OTTHUMT00000318170 // sense // intron…	---	miRNA-4_0	13-May-14	miRBase	0.4	0.08	1.03	0.44	-0.01	0.11	0.17	-0.14
20533341	1.96	1.48	1.395	up	0.0180958	ENSG00000238525_st	ENSG00000238525	ENSG00000238525	snoRNA	Homo sapiens	chr3	101220999	101221101	+	103	ATCCTACTGTAGCTCATGAGCATGATGACTGGGTGTTCACACGCATCTGTGAGATATGCCACCTTGAACCTTGTTACCAGGTCAGCGTATTACCCATCTGACA	---	---	miRNA-4_0	13-May-14	Ensembl	2.22	1.57	1.9	2.16	1.71	1.77	1.2	1.22
20515640	0.64	0.16	1.395	up	0.000984261	MIMAT0015081_st	MIMAT0015081	hsa-miR-548x-3p	miRNA	Homo sapiens	chr13	66540484	66540503	-	20	UAAAAACUGCAAUUACUUUC	ENST00000355189 // sense // intron // 3 /// ENST00000414582 // sense // intron // 2 /// ENST00000437492 // sense // intron // 2 /// OTTHUMT00000158276 // sense // intron // 2 /// OTTHUMT00000158277 // sense // intron // 3 /// OTTHUMT00000158278 // sense // intron // 2	---	miRNA-4_0	13-May-14	miRBase	0.61	0.69	0.79	0.45	0.27	0.08	0.27	0.04
20532800	0.35	-0.14	1.404	up	0.00407724	ENSG00000200442_x_st	ENSG00000200442	ENSG00000200442	snoRNA	Homo sapiens	chr6	166513341	166513412	+	72	GGTCAATGATGTCGTGGCATGTATCAGCTGAATCCAAAGTTGATGTGAGTTCCAAAATTATACTGAGACTTT	---	---	miRNA-4_0	13-May-14	Ensembl	0.03	0.31	0.48	0.57	-0.21	0.1	-0.33	-0.13
20518869	0.78	0.28	1.414	up	0.00950381	MIMAT0019010_st	MIMAT0019010	hsa-miR-3689f	miRNA	Homo sapiens	chr9	137742629	137742650	-	22	UGUGAUAUCGUGCUUCCUGGGA	---	hsa-mir-3689a // chr9:137741333-137741410 (-) /// hsa-mir-3689b // chr9:137741971-137742118 (-) /// hsa-mir-3689c // chr9:137741144-137741215 (-) /// hsa-mir-3689d-1 // chr9:137741455-137741528 (-) /// hsa-mir-3689d-2 // chr9:137742123-137742202 (-) /// hsa-mir-3689e // chr9:137742416-137742487 (-) /// hsa-mir-3689f // chr9:137742588-137742653 (-)	miRNA-4_0	13-May-14	miRBase	1.14	0.73	0.46	0.81	-0.01	0.59	0.15	0.38
20500178	0.15	-0.36	1.424	up	0.00354923	MIMAT0004510_st	MIMAT0004510	hsa-miR-96-3p	miRNA	Homo sapiens	chr7	129414537	129414558	-	22	AAUCAUGUGCAGUGCCAAUAUG	---	hsa-mir-96 // chr7:129414532-129414609 (-) /// hsa-mir-182 // chr7:129410223-129410332 (-) /// hsa-mir-183 // chr7:129414745-129414854 (-)	miRNA-4_0	13-May-14	miRBase	0.18	0.2	-0.04	0.27	-0.01	-0.29	-0.67	-0.48
20500132	0.62	0.11	1.424	up	0.00210503	MIMAT0000072_st	MIMAT0000072	hsa-miR-18a-5p	miRNA	Homo sapiens	chr13	92003010	92003032	+	23	UAAGGUGCAUCUAGUGCAGAUAG	ENST00000362310 // sense // exon // 1 /// ENST00000400282 // sense // intron // 3 /// ENST00000581816 // sense // exon // 3 /// ENST00000582141 // sense // exon // 2 /// OTTHUMT00000045448 // sense // intron // 3 /// OTTHUMT00000442497 // sense // exon // 2 /// OTTHUMT00000442498 // sense // exon // 3	hsa-mir-17 // chr13:92002859-92002942 (+) /// hsa-mir-18a // chr13:92003005-92003075 (+) /// hsa-mir-19a // chr13:92003145-92003226 (+) /// hsa-mir-19b-1 // chr13:92003446-92003532 (+) /// hsa-mir-20a // chr13:92003319-92003389 (+) /// hsa-mir-92a-1 // chr13:92003568-92003645 (+)				0.82	0.56	0.85	0.27	0.01	0.16	0.13	0.13
20525554	0.56	0.03	1.444	up	0.0461307	MIMAT0027493_st	MIMAT0027493	hsa-miR-6796-3p	miRNA	Homo sapiens	chr19	40875794	40875814	+	21	GAAGCUCUCCCCUCCCCGCAG	ENST00000356508 // sense // intron // 6 /// ENST00000359274 // sense // intron // 5 /// ENST00000409281 // sense // intron // 6 /// ENST00000409419 // sense // intron // 5 /// ENST00000409587 // sense // intron // 6 /// ENST00000409735 // sense // intron // 6 /// ENST00000492243 // sense // intron // 2 /// ENST00000594908 // sense // intron // 6 /// ENST00000599353 // sense // intron // 1 /// OTT…	---	miRNA-4_0	13-May-14	miRBase	0.14	0.16	1.32	0.61	-0.01	-0.29	0.23	0.19
20536867	1.13	0.6	1.444	up	0.0173434	MI0017274_st	MI0017274	hsa-mir-4647	stem-loop	Homo sapiens	chr6	44221943	44222022	-	80	CCAGGAGGGUGAAGAUGGUGCUGUGCUGAGGAAAGGGGAUGCAGAGCCCUGCCCAGCACCACCACCUCCUAUGCUCCUGG	ENST00000393810 // sense // 3UTR // 3 /// ENST00000393812 // sense // 3UTR // 4 /// ENST00000495706 // sense // exon // 3 /// OTTHUMT00000040723 // sense // exon // 3 /// OTTHUMT00000040724 // sense // 3UTR // 4 /// OTTHUMT00000040725 // sense // 3UTR // 3	---	miRNA-4_0	13-May-14	miRBase	1.08	1.34	0.55	1.55	0.6	0.52	0.84	0.46
20504218	0.42	-0.12	1.454	up	0.0113729	MIMAT0003180_st	MIMAT0003180	hsa-miR-487b-3p	miRNA	Homo sapiens	chr14	101512842	101512863	+	22	AAUCGUACAGGGUCAUCCACUU	ENST00000553692 // sense // intron // 1 /// OTTHUMT00000414538 // sense // intron // 1	hsa-mir-134 // chr14:101521024-101521096 (+) /// hsa-mir-376c // chr14:101506027-101506092 (+) /// hsa-mir-376a-1 // chr14:101507119-101507186 (+) /// hsa-mir-381 // chr14:101512257-101512331 (+) /// hsa-mir-382 // chr14:101520643-101520718 (+) /// hsa-mir-376b // chr14:101506773-101506872 (+) /// hsa-mir-485 // chr14:101521756-101521828 (+) /// hsa-mir-487a // chr14:101518783-101518862 (+) /// h…				0.57	0.11	0.85	0.15	-0.25	0.25	-0.21	-0.26
20500151	0.92	0.37	1.464	up	0.00202574	MIMAT0000081_st	MIMAT0000081	hsa-miR-25-3p	miRNA	Homo sapiens	chr7	99691194	99691215	-	22	CAUUGCACUUGUCUCGGUCUGA	ENST00000303887 // sense // intron // 13 /// ENST00000343023 // sense // intron // 8 /// ENST00000354230 // sense // intron // 12 /// ENST00000485286 // sense // intron // 12 /// ENST00000489841 // sense // intron // 12 /// ENST00000491245 // sense // intron // 4 /// ENST00000493352 // sense // intron // 2 /// OTTHUMT00000336534 // sense // intron // 13 /// OTTHUMT00000336598 // sense // intron /…	hsa-mir-25 // chr7:99691183-99691266 (-) /// hsa-mir-93 // chr7:99691391-99691470 (-) /// hsa-mir-106b // chr7:99691616-99691697 (-)				0.89	0.98	0.69	1.11	0.1	0.66	0.27	0.46
20503105	4.76	4.18	1.495	up	0.0218735	MIMAT0002177_st	MIMAT0002177	hsa-miR-486-5p	miRNA	Homo sapiens	chr8	41518002	41518023	-	22	UCCUGUACUGAGCUGCCCCGAG	ENST00000265709 // sense // intron // 42 /// ENST00000289734 // sense // intron // 42 /// ENST00000314214 // sense // intron // 4 /// ENST00000347528 // sense // intron // 41 /// ENST00000348036 // sense // intron // 2 /// ENST00000352337 // sense // intron // 41 /// ENST00000379758 // sense // intron // 40 /// ENST00000396942 // sense // intron // 42 /// ENST00000396945 // sense // intron // 39 …	hsa-mir-486 // chr8:41517959-41518026 (-) /// hsa-mir-486-2 // chr8:41517962-41518025 (+)				4.74	5.09	4.46	4.75	4.05	4.44	3.55	4.67
20503102	0.9	0.22	1.602	up	0.0309324	MIMAT0002174_st	MIMAT0002174	hsa-miR-484	miRNA	Homo sapiens	chr16	15737158	15737179	+	22	UCAGGCUCAGUCCCCUCCCGAU	ENST00000396353 // sense // 3UTR // 1 /// ENST00000396355 // sense // 3UTR // 1 /// OTTHUMT00000252133 // sense // 3UTR // 1	---				0.78	1.9	0.63	0.27	0.32	0.26	0.19	0.12
20500735	0.6	-0.13	1.659	up	0.0229081	MIMAT0000425_st	MIMAT0000425	hsa-miR-130a-3p	miRNA	Homo sapiens	chr11	57408725	57408746	+	22	CAGUGCAAUGUUAAAAGGGCAU	ENST00000528466 // sense // intron // 1 /// ENST00000530595 // sense // intron // 1 /// OTTHUMT00000393362 // sense // intron // 1 /// OTTHUMT00000393363 // sense // intron // 1	---				0.43	1.66	0.23	0.1	-0.08	-0.04	-0.28	-0.11
20504314	1.51	0.78	1.659	up	0.00462298	MIMAT0026618_st	MIMAT0026618	hsa-miR-585-5p	miRNA	Homo sapiens	chr5	168690653	168690674	-	22	CUAGCACACAGAUACGCCCAGA	ENST00000332966 // sense // intron // 1 /// ENST00000404867 // sense // intron // 1 /// ENST00000518140 // sense // intron // 1 /// ENST00000519560 // sense // intron // 1 /// ENST00000521130 // sense // intron // 1 /// OTTHUMT00000252792 // sense // intron // 1 /// OTTHUMT00000371504 // sense // intron // 1 /// OTTHUMT00000371505 // sense // intron // 1 /// OTTHUMT00000376173 // sense // intron …	---	miRNA-4_0	13-May-14	miRBase	0.89	1.44	1.84	1.88	0.65	1.05	0.91	0.5
20500848	5.05	4.29	1.693	up	0.032683	MIMAT0000510_st	MIMAT0000510	hsa-miR-320a	miRNA	Homo sapiens	chr8	22102488	22102509	-	22	AAAAGCUGGGUUGAGAGGGCGA	---	---				5.14	5.98	4.84	4.23	4.39	4.7	3.82	4.26
20500185	4.52	3.75	1.705	up	0.00367758	MIMAT0004513_st	MIMAT0004513	hsa-miR-101-5p	miRNA	Homo sapiens	chr1	65524160	65524181	-	22	CAGUUAUCACAGUGCUGAUGCU	---	hsa-mir-101-1 // chr1:65524117-65524191 (-) /// hsa-mir-3671 // chr1:65523438-65523525 (-)				4.72	4.48	4.46	4.41	3.83	3.01	4.03	4.13
20500724	0.65	-0.18	1.778	up	0.00305783	MIMAT0000420_st	MIMAT0000420	hsa-miR-30b-5p	miRNA	Homo sapiens	chr8	135812813	135812834	-	22	UGUAAACAUCCUACACUCAGCU	---	hsa-mir-30d // chr8:135817119-135817188 (-) /// hsa-mir-30b // chr8:135812763-135812850 (-)				0.71	1.35	0.52	0.01	-0.22	-0.19	-0.14	-0.16
20500121	1.3	0.45	1.803	up	0.0226317	MIMAT0000066_st	MIMAT0000066	hsa-let-7e-5p	miRNA	Homo sapiens	chr19	52196046	52196067	+	22	UGAGGUAGGAGGUUGUAUAGUU	ENST00000602324 // antisense // exon // 1 /// OTTHUMT00000467329 // antisense // exon // 1	hsa-let-7e // chr19:52196039-52196117 (+) /// hsa-mir-125a // chr19:52196507-52196592 (+) /// hsa-mir-99b // chr19:52195865-52195934 (+)				2.06	1.74	1.12	0.28	0.47	0.14	0.32	0.88
20502237	1.29	0.4	1.853	up	0.0130594	MIMAT0001413_st	MIMAT0001413	hsa-miR-20b-5p	miRNA	Homo sapiens	chrX	133303880	133303902	-	23	CAAAGUGCUCAUAGUGCAGGUAG	---	hsa-mir-19b-2 // chrX:133303701-133303796 (-) /// hsa-mir-92a-2 // chrX:133303568-133303642 (-) /// hsa-mir-106a // chrX:133304228-133304308 (-) /// hsa-mir-363 // chrX:133303408-133303482 (-) /// hsa-mir-18b // chrX:133304071-133304141 (-) /// hsa-mir-20b // chrX:133303839-133303907 (-)				1.83	1.81	1.36	0.16	0.35	0.45	0.34	0.48
20500424	1.03	0.14	1.853	up	0.0127438	MIMAT0000245_st	MIMAT0000245	hsa-miR-30d-5p	miRNA	Homo sapiens	chr8	135817162	135817183	-	22	UGUAAACAUCCCCGACUGGAAG	---	hsa-mir-30d // chr8:135817119-135817188 (-) /// hsa-mir-30b // chr8:135812763-135812850 (-)				0.49	1.91	1.39	0.32	0.23	-0.15	0.13	0.36
20500755	1.07	0.14	1.905	up	0.00098189	MIMAT0000437_st	MIMAT0000437	hsa-miR-145-5p	miRNA	Homo sapiens	chr5	148810224	148810246	+	23	GUCCAGUUUUCCCAGGAAUCCCU	ENST00000602315 // sense // exon // 1 /// OTTHUMT00000468029 // sense // exon // 1	hsa-mir-143 // chr5:148808481-148808586 (+) /// hsa-mir-145 // chr5:148810209-148810296 (+)				1.47	1.39	0.8	0.63	0.51	0.18	-0.29	0.14
20500171	6.77	5.79	1.972	up	0.0194971	MIMAT0000092_st	MIMAT0000092	hsa-miR-92a-3p	miRNA	Homo sapiens	chr13	92003615	92003636	+	22	UAUUGCACUUGUCCCGGCCUGU	ENST00000385233 // sense // exon // 1 /// ENST00000400282 // sense // intron // 3 /// ENST00000581816 // sense // exon // 3 /// ENST00000582141 // sense // exon // 2 /// OTTHUMT00000045448 // sense // intron // 3 /// OTTHUMT00000442497 // sense // exon // 2 /// OTTHUMT00000442498 // sense // exon // 3	hsa-mir-19b-2 // chrX:133303701-133303796 (-) /// hsa-mir-92a-2 // chrX:133303568-133303642 (-) /// hsa-mir-106a // chrX:133304228-133304308 (-) /// hsa-mir-363 // chrX:133303408-133303482 (-) /// hsa-mir-18b // chrX:133304071-133304141 (-) /// hsa-mir-20b // chrX:133303839-133303907 (-)				6.72	7.82	6.65	5.87	6.15	6.26	5.18	5.57
20500137	1.17	0.16	2.014	up	0.0101645	MIMAT0000074_st	MIMAT0000074	hsa-miR-19b-3p	miRNA	Homo sapiens	chr13	92003499	92003521	+	23	UGUGCAAAUCCAUGCAAAACUGA	ENST00000400282 // sense // intron // 3 /// ENST00000581816 // sense // exon // 3 /// ENST00000582141 // sense // exon // 2 /// OTTHUMT00000045448 // sense // intron // 3 /// OTTHUMT00000442497 // sense // exon // 2 /// OTTHUMT00000442498 // sense // exon // 3 /// ENST00000385077 // sense // exon // 1	hsa-mir-19b-2 // chrX:133303701-133303796 (-) /// hsa-mir-92a-2 // chrX:133303568-133303642 (-) /// hsa-mir-106a // chrX:133304228-133304308 (-) /// hsa-mir-363 // chrX:133303408-133303482 (-) /// hsa-mir-18b // chrX:133304071-133304141 (-) /// hsa-mir-20b // chrX:133303839-133303907 (-)				0.78	1.94	1.64	0.3	0.53	0.46	-0.05	-0.28
20500395	1.74	0.72	2.028	up	0.015184	MIMAT0000227_st	MIMAT0000227	hsa-miR-197-3p	miRNA	Homo sapiens	chr1	110141562	110141583	+	22	UUCACCACCUUCUCCACCCAGC	---	---				1.34	3.07	1.12	1.42	0.94	0.91	0.32	0.71
20501157	2.77	1.67	2.144	up	0.00170911	MIMAT0000680_st	MIMAT0000680	hsa-miR-106b-5p	miRNA	Homo sapiens	chr7	99691666	99691686	-	21	UAAAGUGCUGACAGUGCAGAU	ENST00000303887 // sense // intron // 13 /// ENST00000343023 // sense // intron // 8 /// ENST00000354230 // sense // intron // 12 /// ENST00000485286 // sense // intron // 12 /// ENST00000489841 // sense // intron // 12 /// ENST00000491245 // sense // intron // 4 /// ENST00000493352 // sense // intron // 2 /// OTTHUMT00000336534 // sense // intron // 13 /// OTTHUMT00000336598 // sense // intron /…	hsa-mir-25 // chr7:99691183-99691266 (-) /// hsa-mir-93 // chr7:99691391-99691470 (-) /// hsa-mir-106b // chr7:99691616-99691697 (-)				2.47	3.66	2.8	2.13	1.76	1.92	1.4	1.6
20500173	4.6	3.44	2.235	up	0.00513643	MIMAT0000093_st	MIMAT0000093	hsa-miR-93-5p	miRNA	Homo sapiens	chr7	99691438	99691460	-	23	CAAAGUGCUGUUCGUGCAGGUAG	ENST00000303887 // sense // intron // 13 /// ENST00000343023 // sense // intron // 8 /// ENST00000354230 // sense // intron // 12 /// ENST00000485286 // sense // intron // 12 /// ENST00000489841 // sense // intron // 12 /// ENST00000491245 // sense // intron // 4 /// ENST00000493352 // sense // intron // 2 /// OTTHUMT00000336534 // sense // intron // 13 /// OTTHUMT00000336598 // sense // intron /…	hsa-mir-25 // chr7:99691183-99691266 (-) /// hsa-mir-93 // chr7:99691391-99691470 (-) /// hsa-mir-106b // chr7:99691616-99691697 (-)				4.84	5.06	4.64	3.88	3.75	3.86	2.35	3.79
20500157	1.9	0.73	2.25	up	0.0339509	MIMAT0000084_st	MIMAT0000084	hsa-miR-27a-3p	miRNA	Homo sapiens	chr19	13947261	13947281	-	21	UUCACAGUGGCUAAGUUCCGC	---	hsa-mir-23a // chr19:13947401-13947473 (-) /// hsa-mir-24-2 // chr19:13947101-13947173 (-) /// hsa-mir-27a // chr19:13947254-13947331 (-)				1.25	3.23	2.45	0.65	1.49	0.82	0.2	0.41
20500488	1.69	0.49	2.297	up	0.0129616	MIMAT0000280_st	MIMAT0000280	hsa-miR-223-3p	miRNA	Homo sapiens	chrX	65238779	65238800	+	22	UGUCAGUUUGUCAAAUACCCCA	---	---				1.72	3.05	1.35	0.64	0.16	0.8	0.16	0.85
20504408	1.58	0.34	2.362	up	0.0142971	MIMAT0003322_st	MIMAT0003322	hsa-miR-652-3p	miRNA	Homo sapiens	chrX	109298617	109298637	+	21	AAUGGCGCCACUAGGGUUGUG	ENST00000288381 // sense // intron // 2 /// ENST00000372068 // sense // intron // 2 /// ENST00000372072 // sense // intron // 1 /// ENST00000372073 // sense // intron // 2 /// ENST00000471255 // sense // intron // 2 /// OTTHUMT00000057896 // sense // intron // 2 /// OTTHUMT00000057898 // sense // intron // 2 /// OTTHUMT00000057899 // sense // intron // 2	---				2.19	2.48	1.27	0.38	1.14	0.55	-0.15	-0.16
20519591	3.38	2.14	2.362	up	0.000685635	MIMAT0019870_st	MIMAT0019870	hsa-miR-4740-3p	miRNA	Homo sapiens	chr17	79374516	79374537	-	22	GCCCGAGAGGAUCCGUCCCUGC	ENST00000307745 // antisense // intron // 1 /// ENST00000572324 // antisense // intron // 1 /// OTTHUMT00000439903 // antisense // intron // 1	---	miRNA-4_0	13-May-14	miRBase	3.85	3.5	3.21	2.94	2.9	1.67	1.75	2.25
20500422	1.9	0.64	2.395	up	0.0125812	MIMAT0000244_st	MIMAT0000244	hsa-miR-30c-5p	miRNA	Homo sapiens	chr1	41222972	41222994	+	23	UGUAAACAUCCUACACUCUCAGC	ENST00000413945 // sense // intron // 3 /// ENST00000436803 // sense // intron // 3 /// ENST00000602823 // sense // intron // 2 /// OTTHUMT00000041155 // sense // intron // 3 /// OTTHUMT00000041167 // sense // intron // 3 /// OTTHUMT00000467928 // sense // intron // 2 /// ENST00000308733 // sense // intron // 4 /// ENST00000372651 // sense // intron // 5 /// ENST00000372652 // sense // intron // …	hsa-mir-30c-1 // chr1:41222956-41223044 (+) /// hsa-mir-30e // chr1:41220027-41220118 (+)				2.13	3.18	1.41	0.86	1.41	0.21	0.5	0.42
20500718	2.93	1.67	2.395	up	0.0103184	MIMAT0000417_st	MIMAT0000417	hsa-miR-15b-5p	miRNA	Homo sapiens	chr3	160122395	160122416	+	22	UAGCAGCACAUCAUGGUUUACA	ENST00000344722 // sense // intron // 4 /// ENST00000357388 // sense // intron // 5 /// ENST00000360111 // sense // intron // 5 /// ENST00000462787 // sense // intron // 4 /// ENST00000467468 // sense // intron // 4 /// ENST00000468653 // sense // intron // 5 /// ENST00000469762 // sense // intron // 5 /// ENST00000469858 // sense // intron // 3 /// ENST00000470240 // sense // intron // 2 /// ENS…	hsa-mir-16-2 // chr3:160122533-160122613 (+) /// hsa-mir-15b // chr3:160122376-160122473 (+)				2.35	4.11	3.26	2.01	1.75	2.07	1.99	0.88
20500721	4.9	3.63	2.412	up	0.0494654	MIMAT0000418_st	MIMAT0000418	hsa-miR-23b-3p	miRNA	Homo sapiens	chr9	97847547	97847567	+	21	AUCACAUUGCCAGGGAUUACC	ENST00000297979 // sense // intron // 14 /// ENST00000375315 // sense // intron // 15 /// ENST00000428313 // sense // intron // 15 /// ENST00000463372 // sense // intron // 5 /// ENST00000468164 // sense // intron // 4 /// ENST00000471978 // sense // intron // 5 /// ENST00000478473 // sense // intron // 6 /// OTTHUMT00000053196 // sense // intron // 5 /// OTTHUMT00000053197 // sense // intron // …	hsa-mir-24-1 // chr9:97848303-97848370 (+) /// hsa-mir-23b // chr9:97847490-97847586 (+) /// hsa-mir-27b // chr9:97847727-97847823 (+) /// hsa-mir-3074 // chr9:97848296-97848376 (-)				4.54	6.15	5.09	3.81	4.36	4.88	2.99	2.28
20500128	5.88	4.57	2.479	up	0.0139897	MIMAT0000069_st	MIMAT0000069	hsa-miR-16-5p	miRNA	Homo sapiens	chr13	50623163	50623184	-	22	UAGCAGCACGUAAAUAUUGGCG	ENST00000235290 // sense // intron // 4 /// ENST00000425586 // sense // intron // 4 /// ENST00000433070 // sense // intron // 3 /// ENST00000443587 // sense // intron // 5 /// ENST00000458725 // sense // intron // 4 /// OTTHUMT00000044954 // sense // intron // 3 /// OTTHUMT00000044957 // sense // intron // 4 /// OTTHUMT00000044958 // sense // intron // 5 /// OTTHUMT00000044961 // sense // intron …	hsa-mir-16-2 // chr3:160122533-160122613 (+) /// hsa-mir-15b // chr3:160122376-160122473 (+)				5.41	7.08	6.06	4.98	5.12	5.37	3.81	3.99
20501197	2.27	0.96	2.479	up	0.00296135	MIMAT0000703_st	MIMAT0000703	hsa-miR-361-5p	miRNA	Homo sapiens	chrX	85158686	85158707	-	22	UUAUCAGAAUCUCCAGGGGUAC	ENST00000357749 // sense // intron // 9 /// ENST00000467744 // sense // intron // 2 /// ENST00000537751 // sense // intron // 6 /// OTTHUMT00000057396 // sense // intron // 9 /// OTTHUMT00000057399 // sense // intron // 2	---				1.99	3.25	2.38	1.48	1.62	1.06	0.84	0.33
20501280	3.15	1.83	2.497	up	0.0470599	MIMAT0000753_st	MIMAT0000753	hsa-miR-342-3p	miRNA	Homo sapiens	chr14	100576052	100576074	+	23	UCUCACACAGAAAUCGCACCCGU	ENST00000392920 // sense // intron // 3 /// ENST00000402714 // sense // intron // 3 /// ENST00000544450 // sense // intron // 3 /// ENST00000553875 // sense // intron // 4 /// ENST00000554045 // sense // intron // 3 /// ENST00000555706 // sense // intron // 4 /// ENST00000557153 // sense // intron // 3 /// ENST00000557384 // sense // intron // 2 /// OTTHUMT00000413958 // sense // intron // 3 /// …	hsa-mir-342 // chr14:100575992-100576090 (+) /// hsa-mir-151b // chr14:100575756-100575851 (-)				4.41	3.62	3.32	1.26	2.92	1.97	1.59	0.85
20506716	3.67	2.34	2.514	up	7.42043e-05	MIMAT0005829_st	MIMAT0005829	hsa-miR-1184	miRNA	Homo sapiens	chrX	154115651	154115673	-	23	CCUGCAGCGACUUGAUGGCUUCC	ENST00000360256 // sense // intron // 22 /// ENST00000369446 // antisense // 3UTR // 1 /// OTTHUMT00000037637 // antisense // 3UTR // 1 /// OTTHUMT00000058869 // sense // intron // 22 /// ENST00000369505 // antisense // 3UTR // 1 /// OTTHUMT00000082837 // antisense // 3UTR // 1 /// ENST00000369445 // antisense // exon // 1 /// OTTHUMT00000082833 // antisense // exon // 1	---	miRNA-4_0	13-May-14	miRBase	3.12	3.79	3.98	3.78	2.86	2.14	2.43	1.93
20500486	1.86	0.5	2.567	up	0.0330567	MIMAT0000279_st	MIMAT0000279	hsa-miR-222-3p	miRNA	Homo sapiens	chrX	45606442	45606462	-	21	AGCUACAUCUGGCUACUGGGU	ENST00000602461 // sense // intron // 1 /// OTTHUMT00000467990 // sense // intron // 1	hsa-mir-221 // chrX:45605585-45605694 (-) /// hsa-mir-222 // chrX:45606421-45606530 (-)				2.65	3.54	0.65	0.62	0.44	0.37	1.03	0.16
20500139	4.2	2.84	2.567	up	0.00453412	MIMAT0000075_st	MIMAT0000075	hsa-miR-20a-5p	miRNA	Homo sapiens	chr13	92003326	92003348	+	23	UAAAGUGCUUAUAGUGCAGGUAG	ENST00000400282 // sense // intron // 3 /// ENST00000581816 // sense // exon // 3 /// ENST00000582141 // sense // exon // 2 /// OTTHUMT00000045448 // sense // intron // 3 /// OTTHUMT00000442497 // sense // exon // 2 /// OTTHUMT00000442498 // sense // exon // 3	hsa-mir-17 // chr13:92002859-92002942 (+) /// hsa-mir-18a // chr13:92003005-92003075 (+) /// hsa-mir-19a // chr13:92003145-92003226 (+) /// hsa-mir-19b-1 // chr13:92003446-92003532 (+) /// hsa-mir-20a // chr13:92003319-92003389 (+) /// hsa-mir-92a-1 // chr13:92003568-92003645 (+)				4.06	5.08	4.29	3.37	3.04	3.75	1.99	2.56
20500130	4.59	3.2	2.621	up	0.0222252	MIMAT0000070_st	MIMAT0000070	hsa-miR-17-5p	miRNA	Homo sapiens	chr13	92002872	92002894	+	23	CAAAGUGCUUACAGUGCAGGUAG	ENST00000400282 // sense // intron // 3 /// ENST00000581816 // sense // exon // 3 /// ENST00000582141 // sense // exon // 2 /// OTTHUMT00000045448 // sense // intron // 3 /// OTTHUMT00000442497 // sense // exon // 2 /// OTTHUMT00000442498 // sense // exon // 3	hsa-mir-17 // chr13:92002859-92002942 (+) /// hsa-mir-18a // chr13:92003005-92003075 (+) /// hsa-mir-19a // chr13:92003145-92003226 (+) /// hsa-mir-19b-1 // chr13:92003446-92003532 (+) /// hsa-mir-20a // chr13:92003319-92003389 (+) /// hsa-mir-92a-1 // chr13:92003568-92003645 (+)				4.69	5.67	4.3	3.72	4.12	4.1	1.71	2.87
20500715	3.39	1.98	2.657	up	0.00339346	MIMAT0000415_st	MIMAT0000415	hsa-let-7i-5p	miRNA	Homo sapiens	chr12	62997471	62997492	+	22	UGAGGUAGUAGUUUGUGCUGUU	ENST00000362309 // sense // exon // 1 /// ENST00000550290 // sense // intron // 1 /// OTTHUMT00000406740 // antisense // 5UTR // 1 /// OTTHUMT00000406759 // sense // intron // 1	---				3.72	4.12	3.51	2.2	2	2.47	1.16	2.28
20500765	2.7	1.26	2.713	up	0.0394523	MIMAT0000443_st	MIMAT0000443	hsa-miR-125a-5p	miRNA	Homo sapiens	chr19	52196521	52196544	+	24	UCCCUGAGACCCUUUAACCUGUGA	ENST00000602324 // antisense // exon // 1 /// OTTHUMT00000467329 // antisense // exon // 1	hsa-let-7e // chr19:52196039-52196117 (+) /// hsa-mir-125a // chr19:52196507-52196592 (+) /// hsa-mir-99b // chr19:52195865-52195934 (+)				3.2	4.63	2.3	0.69	1.35	0.84	1.57	1.26
20518834	2.12	0.62	2.828	up	0.000279059	MIMAT0018976_st	MIMAT0018976	hsa-miR-4454	miRNA	Homo sapiens	chr4	164014759	164014778	-	20	GGAUCCGAGUCACGGCACCA	---	---	miRNA-4_0	13-May-14	miRBase	2.98	2.46	1.78	1.28	0.52	0.78	0.51	0.65
20500152	6.77	5.26	2.848	up	0.00459514	MIMAT0000082_st	MIMAT0000082	hsa-miR-26a-5p	miRNA	Homo sapiens	chr12	58218441	58218462	-	22	UUCAAGUAAUCCAGGAUAGGCU	ENST00000273179 // sense // intron // 5 /// ENST00000310189 // sense // intron // 4 /// ENST00000443503 // sense // intron // 4 /// ENST00000447745 // sense // intron // 2 /// ENST00000486978 // sense // intron // 5 /// OTTHUMT00000342392 // sense // intron // 5 /// OTTHUMT00000342393 // sense // intron // 5 /// OTTHUMT00000342394 // sense // intron // 4 /// OTTHUMT00000342397 // sense // intron …	---				6.51	7.86	6.83	5.87	5.83	6.03	4.68	4.49
20521785	2.13	0.62	2.848	up	0.00315399	MIMAT0022259_st	MIMAT0022259	hsa-miR-5100	miRNA	Homo sapiens	chr10	43493078	43493099	+	22	UUCAGAUCCCAGCGGUGCCUCU	---	---	miRNA-4_0	13-May-14	miRBase	1.5	3	2.96	1.08	1.21	0.62	0.2	0.44
20500148	4.95	3.32	3.095	up	0.00642077	MIMAT0000080_st	MIMAT0000080	hsa-miR-24-3p	miRNA	Homo sapiens	chr19	13947103	13947124	-	22	UGGCUCAGUUCAGCAGGAACAG	ENST00000297979 // sense // intron // 14 /// ENST00000375315 // sense // intron // 15 /// ENST00000384885 // antisense // exon // 1 /// ENST00000428313 // sense // intron // 15 /// ENST00000463372 // sense // intron // 5 /// ENST00000468164 // sense // intron // 4 /// ENST00000471978 // sense // intron // 5 /// ENST00000478473 // sense // exon // 7 /// OTTHUMT00000053196 // sense // intron // 5 /…	hsa-mir-23a // chr19:13947401-13947473 (-) /// hsa-mir-24-2 // chr19:13947101-13947173 (-) /// hsa-mir-27a // chr19:13947254-13947331 (-)				4.93	5.96	5.24	3.68	3.78	4.36	2.66	2.49
20500484	2.51	0.86	3.138	up	0.0183973	MIMAT0000278_st	MIMAT0000278	hsa-miR-221-3p	miRNA	Homo sapiens	chrX	45605608	45605630	-	23	AGCUACAUUGUCUGCUGGGUUUC	ENST00000602461 // sense // intron // 1 /// OTTHUMT00000467990 // sense // intron // 1	hsa-mir-221 // chrX:45605585-45605694 (-) /// hsa-mir-222 // chrX:45606421-45606530 (-)				2.94	4.02	2.8	0.29	0.99	1.21	0.81	0.45
20505787	3.07	1.39	3.204	up	0.00151324	MIMAT0004945_st	MIMAT0004945	hsa-miR-744-5p	miRNA	Homo sapiens	chr17	11985226	11985247	+	22	UGCGGGGCUAGGGCUAACAGCA	ENST00000353533 // sense // intron // 3 /// ENST00000415385 // sense // intron // 4 /// ENST00000538465 // sense // intron // 1 /// ENST00000579089 // sense // intron // 1 /// ENST00000581941 // sense // intron // 2 /// ENST00000582183 // sense // intron // 1 /// ENST00000582897 // sense // intron // 3 /// ENST00000602305 // sense // intron // 1 /// ENST00000602375 // sense // intron // 2 /// ENS…	---				3.46	4.03	2.68	2.1	1.79	1.94	1.34	0.48
20500787	3.15	1.45	3.249	up	0.00335724	MIMAT0000455_st	MIMAT0000455	hsa-miR-185-5p	miRNA	Homo sapiens	chr22	20020676	20020697	+	22	UGGAGAGAAAGGCAGUUCCUGA	ENST00000327374 // sense // intron // 1 /// ENST00000398042 // sense // intron // 1 /// ENST00000399807 // sense // intron // 1 /// ENST00000401833 // sense // intron // 1 /// ENST00000401886 // sense // intron // 1 /// ENST00000411907 // sense // intron // 1 /// ENST00000430807 // sense // intron // 1 /// ENST00000432198 // sense // intron // 2 /// ENST00000432883 // sense // intron // 1 /// ENS…	---				3.44	4.46	2.84	1.87	1.99	1.91	0.98	0.9
20500400	1.88	0.15	3.317	up	0.00158259	MIMAT0000232_st	MIMAT0000232	hsa-miR-199a-3p	miRNA	Homo sapiens	chr1	172113694	172113715	-	22	ACAGUAGUCUGCACAUUGGUUA	ENST00000314646 // antisense // intron // 15 /// ENST00000355667 // antisense // intron // 15 /// ENST00000359692 // antisense // intron // 14 /// ENST00000389253 // antisense // intron // 15 /// ENST00000408974 // antisense // intron // 14 /// ENST00000585892 // antisense // intron // 15 /// ENST00000590787 // antisense // intron // 1 /// ENST00000590806 // antisense // intron // 1 /// OTTHUMT00…	hsa-mir-199a-2 // chr1:172113675-172113784 (-) /// hsa-mir-214 // chr1:172107938-172108047 (-) /// hsa-mir-3120 // chr1:172107948-172108028 (+)				1.93	2.97	2.23	0.38	0.41	0.24	0.04	-0.08
20500458	1.88	0.15	3.317	up	0.00158259	MIMAT0004563_st	MIMAT0004563	hsa-miR-199b-3p	miRNA	Homo sapiens	chr9	131007024	131007045	-	22	ACAGUAGUCUGCACAUUGGUUA	ENST00000341179 // antisense // intron // 15 /// ENST00000372923 // antisense // intron // 15 /// ENST00000393594 // antisense // intron // 15 /// ENST00000441149 // antisense // intron // 14 /// ENST00000475805 // antisense // intron // 15 /// ENST00000479174 // antisense // intron // 2 /// ENST00000486160 // antisense // intron // 15 /// ENST00000493925 // antisense // intron // 2 /// OTTHUMT00…	hsa-mir-199b // chr9:131007000-131007109 (-) /// hsa-mir-3154 // chr9:131007226-131007309 (-)	miRNA-4_0	13-May-14	miRBase	1.93	2.97	2.23	0.38	0.41	0.24	0.04	-0.08
20502129	3.08	1.17	3.758	up	0.00819909	MIMAT0003393_st	MIMAT0003393	hsa-miR-425-5p	miRNA	Homo sapiens	chr3	49057632	49057654	-	23	AAUGACACGAUCACUCCCGUUGA	ENST00000313778 // sense // intron // 1 /// ENST00000440857 // sense // intron // 1 /// ENST00000492585 // sense // intron // 1 /// ENST00000496568 // sense // intron // 1 /// OTTHUMT00000345586 // sense // intron // 1 /// OTTHUMT00000345587 // sense // intron // 1 /// OTTHUMT00000345595 // sense // intron // 1 /// OTTHUMT00000345596 // sense // intron // 1	hsa-mir-191 // chr3:49058051-49058142 (-) /// hsa-mir-425 // chr3:49057581-49057667 (-)	miRNA-4_0	13-May-14	miRBase	3.5	4.48	3.3	1.04	1.91	1.48	0.32	0.96
20500761	6.17	4.15	4.056	up	0.0024239	MIMAT0000440_st	MIMAT0000440	hsa-miR-191-5p	miRNA	Homo sapiens	chr3	49058105	49058127	-	23	CAACGGAAUCCCAAAAGCAGCUG	ENST00000313778 // sense // intron // 1 /// ENST00000326912 // antisense // intron // 1 /// ENST00000440857 // sense // intron // 1 /// ENST00000492585 // sense // intron // 1 /// ENST00000496568 // sense // intron // 1 /// OTTHUMT00000345586 // sense // intron // 1 /// OTTHUMT00000345587 // sense // intron // 1 /// OTTHUMT00000345595 // sense // intron // 1 /// OTTHUMT00000345596 // sense // int…	hsa-mir-191 // chr3:49058051-49058142 (-) /// hsa-mir-425 // chr3:49057581-49057667 (-)				6.39	7.09	6.01	5.18	5.12	5.11	2.88	3.48
20500196	5.46	3.23	4.691	up	0.00541646	MIMAT0000104_st	MIMAT0000104	hsa-miR-107	miRNA	Homo sapiens	chr10	91352513	91352535	-	23	AGCAGCAUUGUACAGGGCUAUCA	ENST00000307534 // sense // intron // 5 /// ENST00000322191 // sense // intron // 4 /// ENST00000342512 // sense // intron // 5 /// ENST00000362127 // sense // exon // 1 /// ENST00000371774 // sense // intron // 6 /// OTTHUMT00000049317 // sense // intron // 5 /// OTTHUMT00000049318 // sense // intron // 4	---				5.55	6.69	5.33	4.28	4.69	4.24	2.19	1.79
20500191	5.97	3.66	4.959	up	0.00443599	MIMAT0000101_st	MIMAT0000101	hsa-miR-103a-3p	miRNA	Homo sapiens	chr20	3898188	3898210	+	23	AGCAGCAUUGUACAGGGCUAUGA	ENST00000316562 // sense // intron // 5 /// ENST00000336066 // sense // intron // 5 /// ENST00000495692 // sense // intron // 5 /// ENST00000497424 // sense // intron // 5 /// OTTHUMT00000077787 // sense // intron // 5 /// OTTHUMT00000077788 // sense // intron // 5 /// OTTHUMT00000077789 // sense // intron // 5 /// OTTHUMT00000077793 // sense // intron // 5 /// ENST00000239231 // sense // intron …	hsa-mir-103a-1 // chr5:167987901-167987978 (-) /// hsa-mir-103b-1 // chr5:167987909-167987970 (+)				5.86	7.18	5.85	4.99	5.07	4.85	2.26	2.47
20501286	4.75	2.38	5.169	up	0.000379677	MIMAT0004697_st	MIMAT0004697	hsa-miR-151a-5p	miRNA	Homo sapiens	chr8	141742722	141742742	-	21	UCGAGGAGCUCACAGUCUAGU	ENST00000340930 // sense // intron // 22 /// ENST00000395218 // sense // intron // 22 /// ENST00000517887 // sense // intron // 21 /// ENST00000518509 // sense // intron // 4 /// ENST00000519419 // sense // intron // 22 /// ENST00000519465 // sense // intron // 8 /// ENST00000519654 // sense // intron // 20 /// ENST00000519993 // sense // intron // 22 /// ENST00000521029 // sense // intron // 3 /…	---				4.54	5.75	4.79	3.91	2.81	3.49	1.13	2.09
20519463	3.56	1.05	5.696	up	0.00978586	MIMAT0019745_st	MIMAT0019745	hsa-miR-4668-5p	miRNA	Homo sapiens	chr9	114694380	114694402	+	23	AGGGAAAAAAAAAAGGAUUUGUC	ENST00000374279 // sense // intron // 7 /// OTTHUMT00000053661 // sense // intron // 7	---	miRNA-4_0	13-May-14	miRBase	3.69	4.35	0.9	5.31	2.27	1.39	-0.33	0.89
20517821	4.05	0.96	8.515	up	0.00514538	MIMAT0017991_st	MIMAT0017991	hsa-miR-3613-3p	miRNA	Homo sapiens	chr13	50570562	50570585	-	24	ACAAAAAAAAAAGCCCAACCCUUC	ENST00000442421 // antisense // intron // 1 /// OTTHUMT00000044949 // antisense // intron // 1	---	miRNA-4_0	13-May-14	miRBase	4.7	4.5	0.91	6.11	2.33	0.78	0.03	0.69
