# Supplementary material for: Potential blood biomarkers for chronic traumatic encephalopathy: The multi-omics landscape of an observational cohort
Source: Front Aging Neurosci. 2022 Nov 7;14:1052765. doi: 10.3389/fnagi.2022.1052765 (PMC9676976; doi:10.3389/fnagi.2022.1052765)
Supplement: Supplementary file 8 [file Data_Sheet_8.XLSX]

## Sheet: DEmiRNAs
probe_set	PM2.5_average	Con_average	FC	Regulation	P.Value	Probe.Set.Name	Accession	Transcript.ID.Array.Design.	biotype	Species.Scientific.Name	Chromosome	Start	Stop	Strand	Sequence.Length	Sequence	Genome.Context	Clustered.miRNAs.within.10kb	GeneChip.Array	Annotation.Date	Sequence.Source	miA1_expression	miA2_expression	miA3_expression	miA4_expression	miC1_expression	miC2_expression	miC3_expression	miC4_expression
20518625	3.64	1.38	4.79	up	0.00407023	MIMAT0018352_st	MIMAT0018352	hsa-miR-3937	miRNA	Homo sapiens	chrX	39520530	39520552	+	23	ACAGGCGGCUGUAGCAAUGGGGG	---	---	miRNA-4_0	13-May-14	miRBase	3.61	3.12	5.15	2.67	0.9	1.21	2.76	0.66
20525461	3.03	1.73	2.462	up	0.0269032	MIMAT0027400_st	MIMAT0027400	hsa-miR-6750-5p	miRNA	Homo sapiens	chr11	64665881	64665904	-	24	CAGGGAACAGCUGGGUGAGCUGCU	ENST00000377264 // sense // intron // 32 /// ENST00000418259 // sense // intron // 28 /// ENST00000421419 // sense // intron // 32 /// OTTHUMT00000143224 // sense // intron // 32 /// OTTHUMT00000143227 // sense // intron // 28	hsa-mir-192 // chr11:64658609-64658718 (-) /// hsa-mir-194-2 // chr11:64658827-64658911 (-) /// hsa-mir-6749 // chr11:64669859-64669927 (-) /// hsa-mir-6750 // chr11:64665835-64665909 (-)	miRNA-4_0	13-May-14	miRBase	4.05	3.46	2.68	1.94	0.63	2.09	1.89	2.33
20517820	3.54	2.29	2.378	up	0.0491997	MIMAT0017990_st	MIMAT0017990	hsa-miR-3613-5p	miRNA	Homo sapiens	chr13	50570601	50570622	-	22	UGUUGUACUUUUUUUUUUGUUC	ENST00000442421 // antisense // intron // 1 /// OTTHUMT00000044949 // antisense // intron // 1	---	miRNA-4_0	13-May-14	miRBase	4.98	3.75	2.22	3.19	2.14	1.81	1.94	3.27
20518892	7.79	6.68	2.158	up	0.00123441	MIMAT0019032_st	MIMAT0019032	hsa-miR-4497	miRNA	Homo sapiens	chr12	110271155	110271171	+	17	CUCCGGGACGGCUGGGC	ENST00000261740 // antisense // intron // 1 /// ENST00000346520 // antisense // intron // 1 /// ENST00000392719 // antisense // intron // 1 /// ENST00000538125 // antisense // intron // 1 /// OTTHUMT00000403271 // antisense // intron // 1 /// OTTHUMT00000403272 // antisense // intron // 1	---	miRNA-4_0	13-May-14	miRBase	7.16	8.2	7.68	8.11	6.31	6.88	6.95	6.6
20515607	7.78	6.71	2.099	up	0.0307662	MIMAT0015055_st	MIMAT0015055	hsa-miR-3178	miRNA	Homo sapiens	chr16	2581980	2581996	-	17	GGGGCGCGGCCGGAUCG	---	---	miRNA-4_0	13-May-14	miRBase	7.25	8.42	7.29	8.15	5.51	7.19	7.23	6.91
20512261	2.75	1.69	2.085	up	0.0275581	MIMAT0017352_st	MIMAT0017352	hsa-miR-2277-5p	miRNA	Homo sapiens	chr5	92956454	92956477	-	24	AGCGCGGGCUGAGCGCUGCCAGUC	ENST00000395965 // sense // 3UTR // 11 /// ENST00000505869 // sense // 3UTR // 9 /// OTTHUMT00000254100 // sense // 3UTR // 11 /// OTTHUMT00000369882 // sense // 3UTR // 9	---	miRNA-4_0	13-May-14	miRBase	3.71	1.69	3.32	2.28	2	1.37	1.55	1.85
20525561	5.77	4.84	1.905	up	0.0253029	MIMAT0027500_st	MIMAT0027500	hsa-miR-6800-5p	miRNA	Homo sapiens	chr19	50335279	50335299	+	21	GUAGGUGACAGUCAGGGGCGG	ENST00000312865 // sense // 3UTR // 11 /// ENST00000538643 // sense // 3UTR // 6 /// ENST00000595185 // sense // intron // 6 /// ENST00000599722 // sense // exon // 3 /// OTTHUMT00000465316 // sense // 3UTR // 11 /// OTTHUMT00000465331 // sense // intron // 6 /// OTTHUMT00000465332 // sense // 3UTR // 6 /// OTTHUMT00000465334 // sense // exon // 3	---	miRNA-4_0	13-May-14	miRBase	6.37	5.36	5.6	5.76	4.96	5.52	5.05	3.83
20533259	5.47	4.6	1.828	up	0.0154082	ENSG00000238388_st	ENSG00000238388	ENSG00000238388	snoRNA	Homo sapiens	chr11	100805005	100805109	+	105	ATCCTTTTGTAGTTCATGGGCATGATGTTTGGGTGTTCACGCATGTGTGTGAGACATGCCACCCTCTGAACCTTGTTACAATCTCAGCATATTACCCGTCTAACC	---	---	miRNA-4_0	13-May-14	Ensembl	5.43	5.56	5.34	5.57	5.55	4.48	4.47	3.89
20520198	5.64	4.78	1.815	up	0.00157376	MIMAT0021021_st	MIMAT0021021	hsa-miR-5001-5p	miRNA	Homo sapiens	chr2	233415240	233415263	-	24	AGGGCUGGACUCAGCGGCGGAGCU	ENST00000258416 // antisense // 3UTR // 1 /// ENST00000408957 // sense // 5UTR // 1 /// OTTHUMT00000257033 // antisense // 3UTR // 1 /// OTTHUMT00000257037 // sense // 5UTR // 1	---	miRNA-4_0	13-May-14	miRBase	5.74	5.5	6.08	5.25	4.53	5.03	4.99	4.57
20519600	5.52	4.74	1.717	up	0.0145343	MIMAT0019878_st	MIMAT0019878	hsa-miR-4745-5p	miRNA	Homo sapiens	chr19	804941	804963	+	23	UGAGUGGGGCUCCCGGGACGGCG	ENST00000349038 // sense // intron // 7 /// ENST00000350092 // sense // intron // 2 /// ENST00000356948 // sense // intron // 7 /// ENST00000394601 // sense // intron // 7 /// ENST00000585956 // sense // intron // 2 /// ENST00000586944 // sense // intron // 7 /// ENST00000587136 // sense // exon // 1 /// ENST00000587191 // sense // intron // 2 /// ENST00000592113 // sense // intron // 3 /// ENST0…	hsa-mir-3187 // chr19:813584-813653 (+) /// hsa-mir-4745 // chr19:804940-805001 (+)	miRNA-4_0	13-May-14	miRBase	5.35	5.44	5.76	5.54	4.45	5.56	4.73	4.2
20533260	5.3	4.55	1.682	up	0.0257908	ENSG00000238388_x_st	ENSG00000238388	ENSG00000238388	snoRNA	Homo sapiens	chr11	100805005	100805109	+	105	ATCCTTTTGTAGTTCATGGGCATGATGTTTGGGTGTTCACGCATGTGTGTGAGACATGCCACCCTCTGAACCTTGTTACAATCTCAGCATATTACCCGTCTAACC	---	---	miRNA-4_0	13-May-14	Ensembl	5.38	5.39	4.98	5.45	5.4	4.44	4.49	3.87
20524035	7.95	7.26	1.613	up	0.0145605	MIMAT0024598_st	MIMAT0024598	hsa-miR-6125	miRNA	Homo sapiens	chr12	62654199	62654218	+	20	GCGGAAGGCGGAGCGGCGGA	ENST00000280377 // sense // 3UTR // 1 /// ENST00000312635 // sense // 3UTR // 1 /// ENST00000353364 // sense // 3UTR // 1 /// ENST00000393654 // sense // 3UTR // 1 /// ENST00000537297 // sense // exon // 1 /// ENST00000546718 // sense // exon // 1 /// ENST00000548524 // sense // exon // 1 /// ENST00000549237 // sense // 3UTR // 1 /// ENST00000549523 // sense // 3UTR // 1 /// ENST00000550396 // an…	---	miRNA-4_0	13-May-14	miRBase	8.46	7.85	7.85	7.63	6.97	7.62	7.58	6.87
20519591	3.21	2.53	1.602	up	0.0119969	MIMAT0019870_st	MIMAT0019870	hsa-miR-4740-3p	miRNA	Homo sapiens	chr17	79374516	79374537	-	22	GCCCGAGAGGAUCCGUCCCUGC	ENST00000307745 // antisense // intron // 1 /// ENST00000572324 // antisense // intron // 1 /// OTTHUMT00000439903 // antisense // intron // 1	---	miRNA-4_0	13-May-14	miRBase	3.23	3.08	3.69	2.85	2.98	2.28	2.2	2.66
20525396	6.96	6.28	1.602	up	0.00903481	MIMAT0025856_st	MIMAT0025856	hsa-miR-6724-5p	miRNA	Homo sapiens	---		NA		23	CUGGGCCCGCGGCGGGCGUGGGG	---	---	miRNA-4_0	13-May-14	miRBase	6.82	7.19	6.7	7.13	6.16	6.45	6.73	5.76
20509237	7.68	7.08	1.516	up	0.0107739	MIMAT0007892_st	MIMAT0007892	hsa-miR-1915-3p	miRNA	Homo sapiens	chr10	21785505	21785524	-	20	CCCCAGGGCGACGCGGCGGG	ENST00000377113 // sense // intron // 1 /// OTTHUMT00000047130 // sense // intron // 1	---	miRNA-4_0	13-May-14	miRBase	7.79	7.81	7.49	7.63	6.88	7.45	7.38	6.63
20534637	5.64	5.1	1.454	up	0.027387	MI0000542_x_st	MI0000542	hsa-mir-320a	stem-loop	Homo sapiens	chr8	22102475	22102556	-	82	GCUUCGCUCCCCUCCGCCUUCUCUUCCCGGUUCUUCCCGGAGUCGGGAAAAGCUGGGUUGAGAGGGCGAAAAAGGAUGAGGU	---	---	miRNA-4_0	13-May-14	miRBase	5.71	5.74	6.05	5.07	5.11	4.78	5.38	5.12
20532966	0.43	-0.11	1.454	up	0.021478	ENSG00000206903_x_st	ENSG00000206903	ENSG00000206903	snoRNA	Homo sapiens	chr15	65577799	65577929	-	131	CTCCATGTATCTTTGGGACCTGTCAAGTGTGGCAGTCTCCCTTCCTTGCCATGGAAGAGCATATTCTTGTTTACCAGCAAAGCTGTCACCATTTAATTGGTATCAGATTCTGACTTGCACAAGTAACATTC	---	---	miRNA-4_0	13-May-14	Ensembl	0.28	0.37	0.03	1.05	-0.04	-0.14	-0.26	-0.01
20533836	0.63	0.13	1.414	up	0.048682	ENSG00000251940_s_st	ENSG00000251940	ENSG00000251940	snoRNA	Homo sapiens	chr22	19237396	19237489	+	94	GCCAGGTACCATGCAAAAGCAATCTTCCCTTTAGAATGACTGATGGTATGCTAAGGTTTTTCGTGGCATATTATTATTAAAGGTGAATACAAAT	---	---	miRNA-4_0	13-May-14	Ensembl	1.18	0.33	0.33	0.68	0.59	0.06	0	-0.14
20534201	0.63	0.13	1.414	up	0.048682	ENSG00000268890_s_st	ENSG00000268890	ENSG00000268890	snoRNA	Homo sapiens	chrHG329_PATCH	19237386	19237479	+	94	GCCAGGTACCATGCAAAAGCAATCTTCCCTTTAGAATGACTGATGGTATGCTAAGGTTTTTCGTGGCATATTATTATTAAAGGTGAATACAAAT	---	---	miRNA-4_0	13-May-14	Ensembl	1.18	0.33	0.33	0.68	0.59	0.06	0	-0.14
20535667	1.17	0.67	1.414	up	0.0138852	MI0005560_st	MI0005560	hsa-mir-885	stem-loop	Homo sapiens	chr3	10436173	10436246	-	74	CCGCACUCUCUCCAUUACACUACCCUGCCUCUUCUCCAUGAGAGGCAGCGGGGUGUAGUGGAUAGAGCACGGGU	ENST00000343816 // sense // intron // 5 /// ENST00000352432 // sense // intron // 4 /// ENST00000360273 // sense // intron // 5 /// ENST00000383800 // sense // intron // 5 /// ENST00000397077 // sense // intron // 7 /// ENST00000452124 // sense // intron // 3 /// ENST00000460129 // sense // intron // 5 /// ENST00000480680 // sense // intron // 5 /// OTTHUMT00000250576 // sense // intron // 4 /// …	---	miRNA-4_0	13-May-14	miRBase	0.97	1	1.42	1.29	0.82	0.99	0.53	0.33
20500135	0.38	-0.12	1.414	up	0.000707136	MIMAT0000073_st	MIMAT0000073	hsa-miR-19a-3p	miRNA	Homo sapiens	chr13	92003193	92003215	+	23	UGUGCAAAUCUAUGCAAAACUGA	ENST00000400282 // sense // intron // 3 /// ENST00000581816 // sense // exon // 3 /// ENST00000582141 // sense // exon // 2 /// OTTHUMT00000045448 // sense // intron // 3 /// OTTHUMT00000442497 // sense // exon // 2 /// OTTHUMT00000442498 // sense // exon // 3	hsa-mir-17 // chr13:92002859-92002942 (+) /// hsa-mir-18a // chr13:92003005-92003075 (+) /// hsa-mir-19a // chr13:92003145-92003226 (+) /// hsa-mir-19b-1 // chr13:92003446-92003532 (+) /// hsa-mir-20a // chr13:92003319-92003389 (+) /// hsa-mir-92a-1 // chr13:92003568-92003645 (+)				0.36	0.47	0.24	0.47	-0.34	-0.05	-0.05	-0.05
20532965	0.38	-0.1	1.395	up	0.00445897	ENSG00000206903_st	ENSG00000206903	ENSG00000206903	snoRNA	Homo sapiens	chr15	65577799	65577929	-	131	CTCCATGTATCTTTGGGACCTGTCAAGTGTGGCAGTCTCCCTTCCTTGCCATGGAAGAGCATATTCTTGTTTACCAGCAAAGCTGTCACCATTTAATTGGTATCAGATTCTGACTTGCACAAGTAACATTC	---	---	miRNA-4_0	13-May-14	Ensembl	0.31	0.54	0.06	0.59	-0.1	-0.11	-0.22	0.02
20532829	0.2	-0.27	1.385	up	0.00674162	ENSG00000201009_s_st	ENSG00000201009	ENSG00000201009	snoRNA	Homo sapiens	chr7	132437783	132437886	+	104	TGCTGGAGTGATGAAAAAGTATCTTCAGGTGTGGCTGTGGCCACCTTGGCCACCTGTGTGTCACTTGCCAATGCAAGGACTTGTCATAGTTACACTGACTGTTA	---	---	miRNA-4_0	13-May-14	Ensembl	0.55	0.02	0.16	0.08	-0.09	-0.39	-0.4	-0.19
20538187	0.2	-0.27	1.385	up	0.00674162	U46_s_st	U46	U46	CDBox	Homo sapiens	chr1	45242164	45242261	+	98	GTAGGGTGATGAAAAAGAATCCTTAGGCGTGGTTGTGGCCGTCTTGGTCACCTGTGTGCCACTTGCCAATGCAAGGACTTGTCATAGTTACACTGACT	---	---	miRNA-4_0	13-May-14	snoRNABase	0.55	0.02	0.16	0.08	-0.09	-0.39	-0.4	-0.19
20532802	0.23	-0.22	1.366	up	0.0428503	ENSG00000200496_x_st	ENSG00000200496	ENSG00000200496	snoRNA	Homo sapiens	chr11	123172098	123172231	+	134	CTGTCAGGTGGGATAACCCTTCCCTGTTCCTCCGTTTGGAGGGCAGATAGAACATGATGACTGGAGATGCATGAAATGTGACTAATGTCTCTGTGTAATCAGGACTTGCAACACCCTGATTGCTCCTATCTGAT	---	---	miRNA-4_0	13-May-14	Ensembl	0.88	0.08	0.08	-0.11	-0.27	-0.22	-0.27	-0.14
20525603	5.58	5.13	1.366	up	0.0059823	MIMAT0027542_st	MIMAT0027542	hsa-miR-6821-5p	miRNA	Homo sapiens	chr22	50356514	50356536	+	23	GUGCGUGGUGGCUCGAGGCGGGG	ENST00000360612 // sense // intron // 5 /// OTTHUMT00000317406 // sense // intron // 5	---	miRNA-4_0	13-May-14	miRBase	5.84	5.53	5.29	5.65	5	5.19	5.26	5.06
20535401	0.32	-0.13	1.366	up	0.00585706	MI0003666_st	MI0003666	hsa-mir-651	stem-loop	Homo sapiens	chrX	8095006	8095102	+	97	AAUCUAUCACUGCUUUUUAGGAUAAGCUUGACUUUUGUUCAAAUAAAAAUGCAAAAGGAAAGUGUAUCCUAAAAGGCAAUGACAGUUUAAUGUGUUU	---	---	miRNA-4_0	13-May-14	miRBase	0.01	0.3	0.34	0.62	-0.07	-0.13	-0.18	-0.13
20532662	2.45	2.01	1.357	up	0.0115338	ACA36_x_st	ACA36	ACA36	HAcaBox	Homo sapiens	chrX	153996803	153996934	+	132	TTCCAAAGTGTTGAGTTCAGTCCAGGGCAGCTTCCCTGTTCTGTTAATTAAACTTTGGGACATTAAAATGGGCTAAGGGAGATGATTGGGTAGAAAGTATTATTCTATTCATTTGCCTCCCAGCCTACAAAA	---	---	miRNA-4_0	13-May-14	snoRNABase	2.32	2.15	2.78	2.54	2.1	1.89	1.96	2.1
20534196	2.45	2.01	1.357	up	0.0115338	ENSG00000268261_x_st	ENSG00000268261	ENSG00000268261	snoRNA	Homo sapiens	chrHG1497_PATCH	153976138	153976269	+	132	TTCCAAAGTGTTGAGTTCAGTCCAGGGCAGCTTCCCTGTTCTGTTAATTAAACTTTGGGACATTAAAATGGGCTAAGGGAGATGATTGGGTAGAAAGTATTATTCTATTCATTTGCCTCCCAGCCTACAAAA	---	---	miRNA-4_0	13-May-14	Ensembl	2.32	2.15	2.78	2.54	2.1	1.89	1.96	2.1
20518792	0.29	-0.14	1.347	up	0.0240293	MIMAT0019232_st	MIMAT0019232	hsa-miR-4423-5p	miRNA	Homo sapiens	chr1	85599489	85599510	+	22	AGUUGCCUUUUUGUUCCCAUGC	---	---	miRNA-4_0	13-May-14	miRBase	0.06	0.37	0.34	0.37	0.27	-0.48	-0.18	-0.16
20532709	0.65	0.22	1.347	up	0.0204316	ACA64_x_st	ACA64	ACA64	HAcaBox	Homo sapiens	chr16	2015185	2015311	+	127	GTTGGTTGAAAATCGCCCCCGGCTTTGGCCGTGGCCGCGGGTGAGATTCGGCGCCCAGAGCCCCCGGGGGCCTCAGCTCACCGCGCGCTGCCCCATGTGCGGCGGTGAAACCCAGGCCCCGACAGGC	---	---	miRNA-4_0	13-May-14	snoRNABase	0.46	0.58	0.49	1.07	0.31	0.39	0.2	-0.02
20536757	0.33	-0.1	1.347	up	0.00552789	MI0016846_st	MI0016846	hsa-mir-4485	stem-loop	Homo sapiens	chr11	10529817	10529873	-	57	AGAGGCACCGCCUGCCCAGUGACAUGCGUUUAACGGCCGCGGUACCCUAACUGUGCA	ENST00000536684 // sense // 5UTR // 1 /// OTTHUMT00000469398 // sense // 5UTR // 1	---	miRNA-4_0	13-May-14	miRBase	0.01	0.47	0.46	0.38	0.02	-0.15	-0.17	-0.08
20515640	0.54	0.12	1.338	up	0.0443327	MIMAT0015081_st	MIMAT0015081	hsa-miR-548x-3p	miRNA	Homo sapiens	chr13	66540484	66540503	-	20	UAAAAACUGCAAUUACUUUC	ENST00000355189 // sense // intron // 3 /// ENST00000414582 // sense // intron // 2 /// ENST00000437492 // sense // intron // 2 /// OTTHUMT00000158276 // sense // intron // 2 /// OTTHUMT00000158277 // sense // intron // 3 /// OTTHUMT00000158278 // sense // intron // 2	---	miRNA-4_0	13-May-14	miRBase	0.47	0.37	0.63	0.71	0.63	0.16	-0.04	-0.29
20514163	7.33	6.91	1.338	up	0.00844454	MIMAT0013802_st	MIMAT0013802	hsa-miR-2861	miRNA	Homo sapiens	chr9	130548250	130548268	+	19	GGGGCCUGGCGGUGGGCGG	ENST00000373265 // sense // 3UTR // 1 /// ENST00000421939 // sense // 3UTR // 1 /// ENST00000583311 // sense // exon // 1 /// OTTHUMT00000054239 // sense // 3UTR // 1	hsa-mir-2861 // chr9:130548197-130548286 (+) /// hsa-mir-3960 // chr9:130548112-130548202 (+)	miRNA-4_0	13-May-14	miRBase	7.26	7.33	7.29	7.44	6.8	6.99	7.21	6.65
20538272	0.2	-0.21	1.329	up	0.00573304	U92_st	U92	U92	scaRna	Homo sapiens	chr9	19063654	19063784	-	131	TGGGAGGCTGATACACAAATTGGGCTGAAATACTGCTCTACTTGTCACCATGCCTCCCTAGAATAAACTGCCTTTTGATGACCGGGACGAATTGAGTGAAATCGTAACGGACAGATACGGGGCAGACAGAT	---	---	miRNA-4_0	13-May-14	snoRNABase	0.27	0.19	0.25	0.07	0.06	-0.41	-0.2	-0.29
20525692	0.34	-0.05	1.31	up	0.0159233	MIMAT0027631_st	MIMAT0027631	hsa-miR-6865-3p	miRNA	Homo sapiens	chr17	4873386	4873406	-	21	ACACCCUCUUUCCCUACCGCC	ENST00000348066 // sense // intron // 17 /// ENST00000358183 // sense // intron // 17 /// ENST00000361571 // sense // intron // 16 /// ENST00000381311 // sense // intron // 16 /// ENST00000414043 // sense // intron // 17 /// ENST00000572543 // sense // intron // 17 /// ENST00000574951 // sense // intron // 16 /// ENST00000576872 // sense // intron // 3 /// OTTHUMT00000216876 // sense // intron //…	hsa-mir-6864 // chr17:4872997-4873066 (-) /// hsa-mir-6865 // chr17:4873381-4873445 (-)	miRNA-4_0	13-May-14	miRBase	0.63	0.07	0.16	0.48	0.03	-0.12	-0.05	-0.06
20537072	0.14	-0.23	1.292	up	0.0412054	MI0017875_st	MI0017875	hsa-mir-548ap	stem-loop	Homo sapiens	chr15	86368866	86368961	+	96	ACCAAUUCCUAGGUUGGUGCAAAAGUAAUUGCGGUCUUUGUCAUUAAAACCAAUAACAAAAACCACAAUUACUUUUUACUGACCUAAAGAUUAAUU	---	---	miRNA-4_0	13-May-14	miRBase	0.08	-0.05	-0.08	0.61	-0.33	-0.19	-0.3	-0.09
20535644	0.34	-0.03	1.292	up	0.0113693	MI0005537_st	MI0005537	hsa-mir-888	stem-loop	Homo sapiens	chrX	145076302	145076378	-	77	GGCAGUGCUCUACUCAAAAAGCUGUCAGUCACUUAGAUUACAUGUGACUGACACCUCUUUGGGUGAAGGAAGGCUCA	---	hsa-mir-892a // chrX:145078187-145078261 (-) /// hsa-mir-890 // chrX:145075793-145075869 (-) /// hsa-mir-891b // chrX:145082571-145082649 (-) /// hsa-mir-888 // chrX:145076302-145076378 (-) /// hsa-mir-892b // chrX:145078716-145078792 (-) /// hsa-mir-892c // chrX:145074268-145074344 (-)	miRNA-4_0	13-May-14	miRBase	0.34	0.37	0.56	0.08	0.03	0.09	-0.06	-0.19
20518851	8.34	7.97	1.292	up	0.011134	MIMAT0018993_st	MIMAT0018993	hsa-miR-4466	miRNA	Homo sapiens	chr6	157100844	157100861	-	18	GGGUGCGGGCCGGCGGGG	ENST00000275248 // antisense // intron // 1 /// ENST00000346085 // antisense // intron // 1 /// ENST00000350026 // antisense // intron // 1 /// ENST00000367148 // antisense // intron // 1 /// ENST00000414678 // antisense // intron // 1 /// OTTHUMT00000042827 // antisense // intron // 1 /// OTTHUMT00000042831 // antisense // intron // 1 /// OTTHUMT00000372723 // antisense // intron // 1	---	miRNA-4_0	13-May-14	miRBase	8.53	8.17	8.18	8.48	7.93	8.04	8.1	7.82
20504394	0.26	-0.11	1.292	up	0.00428716	MIMAT0003311_st	MIMAT0003311	hsa-miR-641	miRNA	Homo sapiens	chr19	40788510	40788533	-	24	AAAGACAUAGGAUAGAGUCACCUC	ENST00000358335 // sense // intron // 1 /// ENST00000391844 // sense // intron // 1 /// ENST00000392038 // sense // intron // 1 /// ENST00000423127 // sense // intron // 2 /// ENST00000452077 // sense // intron // 1 /// ENST00000456441 // sense // intron // 1 /// ENST00000578123 // sense // intron // 1 /// ENST00000579047 // sense // intron // 1 /// ENST00000581582 // sense // intron // 1 /// ENS…	---				0.29	0.29	0.37	0.08	0.06	-0.14	-0.2	-0.17
20538314	0.29	-0.07	1.283	up	0.0320277	MI0014153_st	MI0014153	hsa-mir-3133	stem-loop	Homo sapiens	chr2	242417320	242417397	+	78	CAGAAAUUGUAAAGAACUCUUAAAACCCAAUAGUAAAAAGACAACCUGUUGAGUUUUAAGAGUUCUUUAUAUAUUCUG	ENST00000264042 // sense // intron // 19 /// ENST00000491425 // sense // intron // 2 /// OTTHUMT00000323153 // sense // intron // 19 /// OTTHUMT00000323171 // sense // intron // 2	---	miRNA-4_0	13-May-14	miRBase	0.04	0.53	0.06	0.52	-0.04	-0.23	-0.06	0.06
20526174	6.5	6.14	1.283	up	0.0200799	MIMAT0028113_st	MIMAT0028113	hsa-miR-7108-5p	miRNA	Homo sapiens	chr19	2434978	2434998	-	21	GUGUGGCCGGCAGGCGGGUGG	ENST00000325327 // sense // intron // 5 /// ENST00000490554 // sense // exon // 1 /// ENST00000527409 // sense // intron // 2 /// ENST00000582871 // sense // intron // 5 /// OTTHUMT00000319205 // sense // intron // 5 /// OTTHUMT00000319207 // sense // exon // 1 /// OTTHUMT00000384489 // sense // intron // 2	---	miRNA-4_0	13-May-14	miRBase	6.37	6.35	6.58	6.68	5.99	6.25	6.37	5.94
20533180	0.14	-0.22	1.283	up	0.0102457	ENSG00000222345_st	ENSG00000222345	ENSG00000222345	snoRNA	Homo sapiens	chr3	52725394	52725469	+	76	AAGAAATGAAGAAACTAAAATTGGTCTTAGTATTGAAGTGAAGACACTGAGATCCAACTCTGATCTTGCCCTAAAC	---	---	miRNA-4_0	13-May-14	Ensembl	0.09	0.12	0.29	0.08	-0.19	-0.47	0.01	-0.23
20506782	0.38	0.04	1.266	up	0.00745195	MIMAT0005588_st	MIMAT0005588	hsa-miR-1233-3p	miRNA	Homo sapiens	chr15	34674270	34674289	-	20	UGAGCCCUGUCCUCCCGCAG	ENST00000359187 // sense // intron // 13 /// ENST00000360553 // sense // intron // 21 /// ENST00000432566 // sense // intron // 12 /// ENST00000473125 // sense // intron // 20 /// ENST00000543376 // sense // intron // 20 /// OTTHUMT00000251698 // sense // intron // 20 /// OTTHUMT00000251830 // sense // intron // 13 /// ENST00000267731 // sense // intron // 22 /// ENST00000342314 // sense // intro…	---	miRNA-4_0	13-May-14	miRBase	0.44	0.18	0.34	0.58	0.02	-0.05	0.12	0.06
20519629	0.12	-0.22	1.266	up	0.00578159	MIMAT0019906_st	MIMAT0019906	hsa-miR-4760-5p	miRNA	Homo sapiens	chr21	41584328	41584349	-	22	UUUAGAUUGAACAUGAAGUUAG	ENST00000400454 // sense // intron // 11 /// ENST00000404019 // sense // intron // 7 /// OTTHUMT00000195029 // sense // intron // 11 /// OTTHUMT00000195030 // sense // intron // 7	---	miRNA-4_0	13-May-14	miRBase	0.12	-0.04	0.31	0.08	-0.2	-0.31	-0.2	-0.17
20537978	0.24	-0.1	1.266	up	0.00534974	MI0025239_st	MI0025239	hsa-mir-7703	stem-loop	Homo sapiens	chr14	24612698	24612774	-	77	UUAGGGGAGGUGGAUGAGUGGGGGCAGGCAGGGGAUUGGCUAAGAACCUGACUCUUGCACUCUGGCCUUCUCCCAGG	ENST00000559042 // sense // exon // 1 /// OTTHUMT00000415543 // sense // exon // 1	---	miRNA-4_0	13-May-14	miRBase	0.08	0.29	0.26	0.33	-0.03	-0.21	0.01	-0.15
20519659	0.24	-0.09	1.257	up	0.0422137	MIMAT0019936_st	MIMAT0019936	hsa-miR-4778-5p	miRNA	Homo sapiens	chr2	66585429	66585450	-	22	AAUUCUGUAAAGGAAGAAGAGG	---	---	miRNA-4_0	13-May-14	miRBase	0.57	0	0.06	0.34	0.06	-0.22	0	-0.19
20535098	0.19	-0.14	1.257	up	0.041708	MI0001648_st	MI0001648	hsa-mir-449a	stem-loop	Homo sapiens	chr5	54466360	54466450	-	91	CUGUGUGUGAUGAGCUGGCAGUGUAUUGUUAGCUGGUUGAAUAUGUGAAUGGCAUCGGCUAACAUGCAACUGCUGUCUUAUUGCAUAUACA	ENST00000296733 // sense // intron // 2 /// ENST00000322374 // sense // intron // 2 /// ENST00000331730 // sense // intron // 1 /// ENST00000334206 // sense // intron // 2 /// ENST00000381375 // sense // intron // 2 /// ENST00000507931 // sense // intron // 1 /// ENST00000513180 // sense // intron // 2 /// OTTHUMT00000253908 // sense // intron // 2 /// OTTHUMT00000369713 // sense // intron // 2 /…	hsa-mir-449a // chr5:54466360-54466450 (-) /// hsa-mir-449b // chr5:54466474-54466570 (-) /// hsa-mir-449c // chr5:54468090-54468181 (-)	miRNA-4_0	13-May-14	miRBase	0.49	-0.22	0.27	0.23	-0.1	-0.13	-0.15	-0.18
20506771	5.27	4.94	1.257	up	0.028462	MIMAT0022941_st	MIMAT0022941	hsa-miR-1227-5p	miRNA	Homo sapiens	chr19	2234132	2234148	-	17	GUGGGGCCAGGCGGUGG	ENST00000326631 // sense // intron // 4 /// ENST00000585423 // sense // intron // 3 /// ENST00000586497 // sense // intron // 3 /// ENST00000586608 // sense // intron // 2 /// ENST00000587394 // sense // intron // 4 /// ENST00000587962 // sense // intron // 4 /// ENST00000588450 // sense // intron // 2 /// ENST00000588545 // sense // intron // 4 /// ENST00000589097 // sense // intron // 5 /// ENS…	hsa-mir-1227 // chr19:2234061-2234148 (-) /// hsa-mir-6789 // chr19:2235828-2235925 (-)	miRNA-4_0	13-May-14	miRBase	5.16	5.23	5.34	5.34	5	5.14	5.03	4.58
20515614	0.04	-0.29	1.257	up	0.0248622	MIMAT0015063_st	MIMAT0015063	hsa-miR-3183	miRNA	Homo sapiens	chr17	925769	925790	-	22	GCCUCUCUCGGAGUCGCUCGGA	ENST00000291107 // sense // intron // 15 /// ENST00000302538 // sense // intron // 16 /// ENST00000536794 // sense // intron // 11 /// ENST00000543210 // sense // intron // 1 /// ENST00000544583 // sense // intron // 16 /// ENST00000571022 // sense // intron // 1 /// ENST00000572152 // sense // intron // 2 /// ENST00000572441 // sense // intron // 1 /// ENST00000574257 // sense // intron // 1 ///…	---	miRNA-4_0	13-May-14	miRBase	0.02	-0.25	0.05	0.36	-0.29	-0.3	-0.21	-0.37
20506874	0.22	-0.11	1.257	up	0.0173243	MIMAT0005931_st	MIMAT0005931	hsa-miR-302e	miRNA	Homo sapiens	chr11	7256002	7256018	+	17	UAAGUGCUUCCAUGCUU	---	---	miRNA-4_0	13-May-14	miRBase	-0.01	0.31	0.41	0.15	-0.21	-0.16	-0.14	0.06
20536934	0.06	-0.26	1.248	up	0.0435662	MI0017336_st	MI0017336	hsa-mir-4703	stem-loop	Homo sapiens	chr13	52126725	52126803	+	79	UUAUGCAUAUUAGCAAUACAGUACAAAUAUAGUGUGUUUGAUUUGCACUGUAGUUGUAUUGUAUUGCCACUCUGUAUAA	---	---	miRNA-4_0	13-May-14	miRBase	0.44	0.02	-0.02	-0.21	-0.21	-0.31	-0.2	-0.3
20500753	0.25	-0.07	1.248	up	0.0186815	MIMAT0004600_st	MIMAT0004600	hsa-miR-144-5p	miRNA	Homo sapiens	chr17	27188601	27188622	-	22	GGAUAUCAUCAUAUACUGUAAG	ENST00000582320 // sense // exon // 1 /// OTTHUMT00000446722 // sense // exon // 1	hsa-mir-144 // chr17:27188551-27188636 (-) /// hsa-mir-451a // chr17:27188387-27188458 (-) /// hsa-mir-451b // chr17:27188389-27188456 (+) /// hsa-mir-4732 // chr17:27188673-27188748 (-)	miRNA-4_0	13-May-14	miRBase	0.29	0.22	0.44	0.06	0.12	-0.05	-0.1	-0.25
20504288	0	-0.32	1.248	up	0.0109057	MIMAT0003232_st	MIMAT0003232	hsa-miR-568	miRNA	Homo sapiens	chr3	114035382	114035401	-	20	AUGUAUAAAUGUAUACACAC	---	---				0.16	0.08	-0.2	-0.02	-0.27	-0.47	-0.27	-0.27
20533726	-0.06	-0.37	1.24	up	0.0490299	ENSG00000239098_x_st	ENSG00000239098	ENSG00000239098	snoRNA	Homo sapiens	chr7	24301228	24301333	-	106	ATCCTTTTGTAGTTTGTAAGTGTGATGATTGGGTTTTTTCACGCTCATGTGTGAGATATGCCTTCCTTAAAGTTTGTTACATCATCAGCACATTACCCATCTGACA	---	---	miRNA-4_0	13-May-14	Ensembl	0.07	-0.38	-0.19	0.24	-0.27	-0.46	-0.4	-0.36
20536930	0.15	-0.16	1.24	up	0.0424975	MI0017332_st	MI0017332	hsa-mir-4699	stem-loop	Homo sapiens	chr12	81552167	81552240	+	74	AGCAAUUGGAGAAGAUUGCAGAGUAAGUUCCUGAUUAAGAAAUGGAAUUUACUCUGCAAUCUUCUCCAAUUGCU	ENST00000261206 // sense // intron // 7 /// ENST00000548058 // sense // intron // 7 /// ENST00000548324 // sense // intron // 2 /// OTTHUMT00000407794 // sense // intron // 7 /// OTTHUMT00000407795 // sense // intron // 7 /// OTTHUMT00000407797 // sense // intron // 2	---	miRNA-4_0	13-May-14	miRBase	0.37	-0.01	-0.01	0.24	0.05	-0.22	-0.07	-0.39
20518459	0.09	-0.22	1.24	up	0.0342665	MIMAT0018205_st	MIMAT0018205	hsa-miR-3928-3p	miRNA	Homo sapiens	chr22	31556048	31556069	-	22	GGAGGAACCUUGGAGCUUCGGC	---	---	miRNA-4_0	13-May-14	miRBase	0.01	0.01	0.25	0.08	0.06	-0.38	-0.4	-0.14
20535842	0.11	-0.2	1.24	up	0.0295286	MI0006366_st	MI0006366	hsa-mir-1302-5	stem-loop	Homo sapiens	chr20	49231173	49231322	-	150	UGCCCGGCCUCCCAUUAAAUUGGUUUUUCAGACAAAUCACAAAUUUGUUUAGGUAUAAGUAUAUCCCAUGUAAUCUUUGGGACAUACUUAUGCUAAAAUAAUUGUUCCUUGUUGAUUGGAAAUUUUAAUUUUAAUUAGGUGUCCUGUAUU	ENST00000045083 // sense // intron // 4 /// ENST00000327979 // sense // intron // 4 /// ENST00000462493 // sense // intron // 4 /// ENST00000535356 // sense // intron // 4 /// OTTHUMT00000079687 // sense // intron // 4 /// OTTHUMT00000257962 // sense // intron // 4	---	miRNA-4_0	13-May-14	miRBase	0.34	0.05	0.17	-0.12	-0.4	-0.04	-0.2	-0.17
20532578	0.25	-0.05	1.231	up	0.0351875	14qII-12_st	14qII-12	14qII-12	CDBox	Homo sapiens	chr14	101435285	101435358	+	74	TGGACCAATGATGACAAATACCGGCGTATGAGTCTTGGATGATGAATAATACGTGTCTGGAACTCTGAGGTCCA	---	---	miRNA-4_0	13-May-14	snoRNABase	0.34	0.05	0.39	0.22	0.1	-0.31	0.11	-0.12
20504358	0.04	-0.26	1.231	up	0.0244434	MIMAT0003284_st	MIMAT0003284	hsa-miR-616-5p	miRNA	Homo sapiens	chr12	57913006	57913027	-	22	ACUCAAAACCCUUCAGUGACUU	ENST00000346473 // sense // intron // 1 /// ENST00000547303 // sense // intron // 1 /// ENST00000547526 // sense // intron // 1 /// ENST00000551116 // sense // intron // 1 /// ENST00000552740 // sense // intron // 1 /// OTTHUMT00000407134 // sense // intron // 1 /// OTTHUMT00000407135 // sense // intron // 1 /// OTTHUMT00000407137 // sense // intron // 1 /// OTTHUMT00000407138 // sense // intron …	hsa-mir-616 // chr12:57912946-57913042 (-) /// hsa-mir-6758 // chr12:57906471-57906533 (+)	miRNA-4_0	13-May-14	miRBase	0.27	-0.18	-0.02	0.08	-0.14	-0.28	-0.39	-0.24
20535109	0.2	-0.1	1.231	up	0.015334	MI0001723_st	MI0001723	hsa-mir-433	stem-loop	Homo sapiens	chr14	101348223	101348315	+	93	CCGGGGAGAAGUACGGUGAGCCUGUCAUUAUUCAGAGAGGCUAGAUCCUCUGUGUUGAGAAGGAUCAUGAUGGGCUCCUCGGUGUUCUCCAGG	ENST00000384837 // sense // exon // 1 /// ENST00000534062 // antisense // exon // 1 /// OTTHUMT00000395127 // antisense // exon // 1	hsa-mir-127 // chr14:101349316-101349412 (+) /// hsa-mir-136 // chr14:101351039-101351120 (+) /// hsa-mir-337 // chr14:101340830-101340922 (+) /// hsa-mir-431 // chr14:101347344-101347457 (+) /// hsa-mir-433 // chr14:101348223-101348315 (+) /// hsa-mir-432 // chr14:101350820-101350913 (+) /// hsa-mir-665 // chr14:101341370-101341441 (+)	miRNA-4_0	13-May-14	miRBase	0.36	0.08	0.26	0.08	-0.05	-0.22	0.03	-0.18
20538268	0.27	-0.03	1.231	up	0.0136483	U8_st	U8	U8	CDBox	Homo sapiens	chr17	8076771	8076906	-	136	ATCGTCAGGTGGGATAATCCTTACCTGTTCCTCCTCCGGAGGGCAGATTAGAACATGATGATTGGAGATGCATGAAACGTGATTAACGTCTCTGCGTAATCAGGACTTGCAACACCCTGATTGCTCCTGTCTGATT	---	---	miRNA-4_0	13-May-14	snoRNABase	0.34	0.07	0.33	0.35	0.06	-0.07	-0.16	0.06
20536447	0.06	-0.24	1.231	up	0.00767089	MI0015836_st	MI0015836	hsa-mir-4306	stem-loop	Homo sapiens	chr13	100295313	100295403	+	91	AAGCUGCUUAGUGUCCUUAGAGUCUCCAGAGGCAUCCCUAACCCAGAAUCUUUUGACUGUCCUCUGGAGAGAAAGGCAGUAGGUCUGUACC	ENST00000339105 // sense // intron // 1 /// ENST00000376354 // sense // intron // 1 /// ENST00000376355 // sense // intron // 1 /// ENST00000376360 // sense // intron // 1 /// ENST00000444838 // sense // intron // 1 /// OTTHUMT00000045611 // sense // intron // 1 /// OTTHUMT00000045612 // sense // intron // 1 /// OTTHUMT00000045613 // sense // intron // 1	---	miRNA-4_0	13-May-14	miRBase	0.06	-0.04	0.16	0.08	-0.4	-0.12	-0.2	-0.25
20537509	0.18	-0.12	1.231	up	0.00735239	MI0022611_st	MI0022611	hsa-mir-6766	stem-loop	Homo sapiens	chr15	89869970	89870041	-	72	AUGAGCGGGUGGGAGCAGAUCUUAUUGAGAGUUCCUUCUCCUGCUCCUGAUUGUCUUCCCCCACCCUCACAG	ENST00000268124 // sense // intron // 8 /// ENST00000442287 // sense // intron // 8 /// OTTHUMT00000312854 // sense // intron // 8 /// OTTHUMT00000395114 // sense // intron // 8	---	miRNA-4_0	13-May-14	miRBase	0.15	0.28	0.15	0.14	0.02	-0.13	-0.11	-0.26
20525556	0.36	0.07	1.223	up	0.0479102	MIMAT0027495_st	MIMAT0027495	hsa-miR-6797-3p	miRNA	Homo sapiens	chr19	42373745	42373766	+	22	UGCAUGACCCUUCCCUCCCCAC	ENST00000221975 // sense // intron // 4 /// ENST00000593863 // sense // intron // 4 /// ENST00000598742 // sense // intron // 4 /// OTTHUMT00000463049 // sense // intron // 4 /// OTTHUMT00000463053 // sense // intron // 4 /// OTTHUMT00000463054 // sense // intron // 4	---	miRNA-4_0	13-May-14	miRBase	0.21	0.74	0.21	0.28	0.12	0.08	0.09	-0.01
20534087	0.15	-0.14	1.223	up	0.0450563	ENSG00000252993_st	ENSG00000252993	ENSG00000252993	snoRNA	Homo sapiens	chr10	93835999	93836122	+	124	TGGTTTAAAGCCAACTCTGGGCTCCCATCAGAAGGAAGGAGATGAATGCTATGACCAAAGACTGAAGTTCTCTATAGAGTCCACAGCACTCAATAGTACTGTATTTTCCTGAGGAGATATAAGA	---	---	miRNA-4_0	13-May-14	Ensembl	0.25	0.23	0.05	0.08	0.2	-0.33	-0.25	-0.17
20536692	0.27	-0.02	1.223	up	0.0348911	MI0016782_st	MI0016782	hsa-mir-4439	stem-loop	Homo sapiens	chr2	225875178	225875257	-	80	CCAGUGACUGAUACCUUGGAGGCAUUUUAUCUAAGAUACACACAAAGCAAAUGCCUCUAAGGUAUCAGUUUACCAGGCCA	ENST00000258390 // sense // intron // 1 /// ENST00000435582 // sense // intron // 1 /// ENST00000458608 // sense // intron // 1 /// ENST00000492369 // sense // intron // 1 /// OTTHUMT00000331159 // sense // intron // 1 /// OTTHUMT00000331237 // sense // intron // 1 /// OTTHUMT00000331238 // sense // intron // 1 /// OTTHUMT00000331246 // sense // intron // 1	---	miRNA-4_0	13-May-14	miRBase	0.37	0.16	0.51	0.04	-0.11	-0.06	0.05	0.06
20537276	0.15	-0.14	1.223	up	0.0235925	MI0021279_st	MI0021279	hsa-mir-6134	stem-loop	Homo sapiens	chrX	28513672	28513780	-	109	UGGGCCUUGAUGUCAGUAGGGCUCAGUAGGGAACUGACCCUCUAUUUCCACCUGCAUAAAUGAAGCUGAAUGAGGUGGUAGGAUGUAGAGCUGGUUGACACUCUGCUUU	---	---	miRNA-4_0	13-May-14	miRBase	0.34	0.02	0.05	0.17	0.05	-0.19	-0.26	-0.17
20520328	0.17	-0.12	1.223	up	0.0187898	MIMAT0022984_st	MIMAT0022984	hsa-miR-5089-3p	miRNA	Homo sapiens	chr17	45050435	45050457	+	23	AUGCUACUCGGAAAUCCCACUGA	ENST00000439730 // sense // intron // 7 /// ENST00000571841 // sense // intron // 7 /// OTTHUMT00000440447 // sense // intron // 7	---	miRNA-4_0	13-May-14	miRBase	0.28	0.08	0.24	0.08	0.06	-0.06	-0.2	-0.27
20534828	0.12	-0.16	1.214	up	0.0491267	MI0000749_st	MI0000749	hsa-mir-30e	stem-loop	Homo sapiens	chr1	41220027	41220118	+	92	GGGCAGUCUUUGCUACUGUAAACAUCCUUGACUGGAAGCUGUAAGGUGUUCAGAGGAGCUUUCAGUCGGAUGUUUACAGCGGCAGGCUGCCA	ENST00000308733 // sense // intron // 4 /// ENST00000372651 // sense // intron // 5 /// ENST00000372652 // sense // intron // 5 /// ENST00000372653 // sense // intron // 10 /// ENST00000372654 // sense // intron // 6 /// ENST00000372669 // sense // intron // 5 /// ENST00000414185 // sense // intron // 1 /// ENST00000416859 // sense // intron // 3 /// ENST00000424419 // sense // intron // 2 /// EN…	hsa-mir-30c-1 // chr1:41222956-41223044 (+) /// hsa-mir-30e // chr1:41220027-41220118 (+)	miRNA-4_0	13-May-14	miRBase	0.03	0.08	0.48	-0.11	-0.14	-0.23	-0.12	-0.17
20536310	0.41	0.13	1.214	up	0.0444771	MI0014236_st	MI0014236	hsa-mir-3191	stem-loop	Homo sapiens	chr19	47730201	47730276	-	76	GGGGUCACCUCUCUGGCCGUCUACCUUCCACACUGACAAGGGCCGUGGGGACGUAGCUGGCCAGACAGGUGACCCC	ENST00000300880 // sense // intron // 1 /// ENST00000341983 // sense // intron // 1 /// ENST00000439096 // sense // intron // 2 /// ENST00000449228 // sense // intron // 2 /// ENST00000577414 // antisense // exon // 1 /// ENST00000598636 // sense // exon // 1 /// OTTHUMT00000466871 // sense // intron // 2 /// OTTHUMT00000466872 // sense // intron // 1 /// OTTHUMT00000466873 // sense // intron // …	hsa-mir-3190 // chr19:47730199-47730278 (+) /// hsa-mir-3191 // chr19:47730201-47730276 (-)	miRNA-4_0	13-May-14	miRBase	0.3	0.37	0.27	0.71	0.33	0.02	0.07	0.1
20521807	0.22	-0.06	1.214	up	0.0359823	MIMAT0022268_st	MIMAT0022268	hsa-miR-548as-3p	miRNA	Homo sapiens	chr13	93142452	93142473	+	22	UAAAACCCACAAUUAUGUUUGU	ENST00000377067 // sense // intron // 7 /// ENST00000416664 // sense // intron // 1 /// OTTHUMT00000045451 // sense // intron // 1 /// OTTHUMT00000045454 // sense // intron // 7	---	miRNA-4_0	13-May-14	miRBase	0.23	0.25	0.34	0.08	0.06	-0.27	-0.2	0.16
20535897	0.14	-0.14	1.214	up	0.0341975	MI0006417_st	MI0006417	hsa-mir-302e	stem-loop	Homo sapiens	chr11	7255997	7256068	+	72	UUGGGUAAGUGCUUCCAUGCUUCAGUUUCCUUACUGGUAAGAUGGAUGUAGUAAUAGCACCUACCUUAUAGA	---	---	miRNA-4_0	13-May-14	miRBase	0.28	0.27	-0.02	0.04	0.08	-0.25	-0.22	-0.15
20504433	0.11	-0.17	1.214	up	0.033468	MIMAT0003339_st	MIMAT0003339	hsa-miR-421	miRNA	Homo sapiens	chrX	73438227	73438249	-	23	AUCAACAGACAUUAAUUGGGCGC	ENST00000602420 // sense // intron // 4 /// ENST00000602812 // sense // intron // 5 /// ENST00000603037 // sense // intron // 1 /// ENST00000603672 // sense // intron // 5 /// OTTHUMT00000467491 // sense // intron // 5 /// OTTHUMT00000467492 // sense // intron // 4 /// OTTHUMT00000468297 // sense // intron // 5 /// OTTHUMT00000468301 // sense // intron // 1	hsa-mir-421 // chrX:73438212-73438296 (-) /// hsa-mir-374b // chrX:73438382-73438453 (-) /// hsa-mir-374c // chrX:73438384-73438453 (+)				0.33	0.16	-0.05	-0.02	-0.28	-0.2	-0.17	-0.02
20537056	0.01	-0.27	1.214	up	0.0290501	MI0017447_st	MI0017447	hsa-mir-3688-2	stem-loop	Homo sapiens	chr4	160049957	160050043	+	87	UCACUUUAAAGAGUGGCAAAGUCUUUCCAUAUGUGUAACAGACAUACAUACAUACAUAUGGAAAGACUUUGCCACUCUUGAAAGUGA	ENST00000505478 // sense // intron // 1 /// ENST00000583455 // antisense // exon // 1 /// OTTHUMT00000365004 // sense // intron // 1	hsa-mir-3688-1 // chr4:160049954-160050046 (-) /// hsa-mir-3688-2 // chr4:160049957-160050043 (+)	miRNA-4_0	13-May-14	miRBase	-0.11	0.14	-0.11	0.11	-0.32	-0.05	-0.4	-0.32
20517918	0.26	-0.02	1.214	up	0.0254652	MIMAT0019220_st	MIMAT0019220	hsa-miR-3664-3p	miRNA	Homo sapiens	chr11	70718394	70718415	-	22	UCUCAGGAGUAAAGACAGAGUU	ENST00000294018 // sense // intron // 1 /// ENST00000338508 // sense // intron // 17 /// ENST00000425049 // sense // intron // 1 /// ENST00000460048 // sense // intron // 2 /// OTTHUMT00000259333 // sense // intron // 1 /// OTTHUMT00000327649 // sense // intron // 2 /// OTTHUMT00000327653 // sense // intron // 1	---	miRNA-4_0	13-May-14	miRBase	0.18	0.08	0.47	0.32	0.06	-0.05	0.06	-0.15
20533506	0.23	-0.05	1.214	up	0.0237627	ENSG00000238764_x_st	ENSG00000238764	ENSG00000238764	snoRNA	Homo sapiens	chrX	17376053	17376156	+	104	AGTTTTCTGTGGTTCATAAGCATGATGATTGGGTTTTCATGCTTATGTGTGAGATGTGCCTCCCTCAAACCTTGTTACGACATTGGCACATTACCCATCTGATG	---	---	miRNA-4_0	13-May-14	Ensembl	0.41	0.1	0.07	0.35	0.07	-0.07	-0.07	-0.13
20504287	0.04	-0.24	1.214	up	0.0160654	MIMAT0003231_st	MIMAT0003231	hsa-miR-567	miRNA	Homo sapiens	chr3	111831663	111831685	+	23	AGUAUGUUCUUCCAGGACAGAAC	ENST00000264848 // sense // intron // 4 /// ENST00000430855 // sense // intron // 3 /// ENST00000431717 // sense // intron // 3 /// ENST00000467942 // sense // intron // 2 /// ENST00000480282 // sense // intron // 3 /// ENST00000484828 // sense // intron // 3 /// ENST00000494096 // sense // intron // 2 /// OTTHUMT00000353961 // sense // intron // 4 /// OTTHUMT00000353962 // sense // intron // 3 /…	---				0.12	0.04	0.06	-0.07	-0.25	-0.09	-0.2	-0.41
20533914	0.39	0.12	1.206	up	0.0465185	ENSG00000252241_x_st	ENSG00000252241	ENSG00000252241	snoRNA	Homo sapiens	chr1	193700988	193701074	-	87	CACTAGCGTGAAGCTGGCTCTTGGTGCTCCTTCACTGAAAATGCCATTTGCCATTGATGATCGCTCTTCCCTTCCTCTGGGAGGATG	---	---	miRNA-4_0	13-May-14	Ensembl	0.32	0.33	0.54	0.37	0.24	-0.02	-0.08	0.35
20536330	0.06	-0.21	1.206	up	0.0453975	MI0014252_st	MI0014252	hsa-mir-3202-1	stem-loop	Homo sapiens	chrX	153246548	153246628	+	81	UAUUAAUAUGGAAGGGAGAAGAGCUUUAAUGAUUGGAGUCAUUUUCAGAGCAUUAAAGCUCUUCUCCCUUCCAUAUUAAUG	ENST00000369982 // sense // intron // 1 /// ENST00000425274 // sense // intron // 1 /// ENST00000431598 // sense // intron // 1 /// OTTHUMT00000061093 // sense // intron // 1 /// OTTHUMT00000156177 // sense // intron // 1 /// OTTHUMT00000268441 // sense // intron // 1	hsa-mir-3202-1 // chrX:153246548-153246628 (+) /// hsa-mir-3202-2 // chrX:153246549-153246627 (-)	miRNA-4_0	13-May-14	miRBase	0.03	-0.15	0.03	0.35	-0.18	-0.08	-0.22	-0.37
20533480	0.21	-0.06	1.206	up	0.0311557	ENSG00000238729_x_st	ENSG00000238729	ENSG00000238729	snoRNA	Homo sapiens	chrX	47138526	47138629	+	104	ACCCTTTTGTGGTTCATAAGTATGGTGGTTCGGTTTTCATGCTTATGTGTGAGACATGCCTCTCTCCAACCTTGTTACAGCACAGGCACATTACCCATCTGACA	---	---	miRNA-4_0	13-May-14	Ensembl	0.06	0.07	0.37	0.35	-0.01	-0.2	0.06	-0.1
20535669	0.1	-0.17	1.206	up	0.0294015	MI0005562_st	MI0005562	hsa-mir-887	stem-loop	Homo sapiens	chr5	15935291	15935369	+	79	GUGCAGAUCCUUGGGAGCCCUGUUAGACUCUGGAUUUUACACUUGGAGUGAACGGGCGCCAUCCCGAGGCUUUGCACAG	ENST00000329673 // sense // intron // 2 /// ENST00000504595 // sense // intron // 3 /// ENST00000510662 // sense // intron // 3 /// OTTHUMT00000366117 // sense // intron // 3 /// OTTHUMT00000366118 // sense // intron // 3	---	miRNA-4_0	13-May-14	miRBase	0.2	0.01	-0.05	0.23	-0.05	-0.07	-0.25	-0.3
20500454	0.24	-0.03	1.206	up	0.0250385	MIMAT0004561_st	MIMAT0004561	hsa-miR-187-5p	miRNA	Homo sapiens	chr18	33484834	33484855	-	22	GGCUACAACACAGGACCCGGGC	---	---				0.25	0.37	0	0.35	-0.12	-0.05	0.04	0.01
20533659	0.62	0.35	1.206	up	0.0164056	ENSG00000239005_x_st	ENSG00000239005	ENSG00000239005	snoRNA	Homo sapiens	chr4	140357522	140357648	-	127	ATTGGTTGAAAATCACCCCCCGGCTTTGGCCATGGCAGCGGGTGAGATTCGGCGCCCAGAGCCTCCAGGGGCCTCAGCTCACCGCACGCTGACACATGTGCGGCGGTGAAACCCAGCCCCAACAGGC	---	---	miRNA-4_0	13-May-14	Ensembl	0.56	0.66	0.63	0.63	0.55	0.3	0.34	0.2
20533818	0.05	0.32	-1.206	down	0.0466819	ENSG00000251861_st	ENSG00000251861	ENSG00000251861	snoRNA	Homo sapiens	chr1	204697119	204697234	+	116	CGCCTTTCTCCCATGGGCTGTGTGGGGTCCCTGTTCTTCGCAGCTAAGGCTGGAGGCCAAGATCAGCCTTTGAGGACTGTCATCAGAATTGCCTTGCTTTCCTGCCTCAGATGTGA	---	---	miRNA-4_0	13-May-14	Ensembl	0.23	0.23	-0.05	-0.22	0.21	0.31	0.36	0.4
20533452	-0.18	0.09	-1.206	down	0.0415217	ENSG00000238687_st	ENSG00000238687	ENSG00000238687	snoRNA	Homo sapiens	chr8	104677523	104677622	+	100	ATTCTTTCATAGTTCATAAGTGTGATTGGGTGTTTAACGCTCATTTGAGATGTTCCTCCCTCAAACCTTGGTATTATGTTTGCACATTACACATCTGATG	---	---	miRNA-4_0	13-May-14	Ensembl	-0.14	-0.28	-0.26	-0.02	0.24	0.25	-0.08	-0.05
20532748	-0.16	0.11	-1.206	down	0.0187316	ENSG00000199666_x_st	ENSG00000199666	ENSG00000199666	snoRNA	Homo sapiens	chr1	91123307	91123520	+	214	AAGACTATATTTTCAGGGATCATTTCTACAGTGCACTACTAGAGAAGTTTCTGTGAACTTGTAGAGCACCGGAAACCATGAGCAGGAAGTGCAGCGTTCTCTCCTGAGCATGAAGCCGGCTCTTGGTGTGGCTTCGCTGCAACTGCCATTGGCCATTGATGATCGTTCTTCTCTTCTCTGGGAGAGTAAGAGAGAGAGGACACAGTCTGAGTGG	---	---	miRNA-4_0	13-May-14	Ensembl	-0.32	-0.1	-0.08	-0.14	0.16	0.2	0.14	-0.06
20536227	-0.07	0.2	-1.206	down	0.0184622	MI0014161_st	MI0014161	hsa-mir-3138	stem-loop	Homo sapiens	chr4	10080235	10080316	-	82	CCCUCCUCGGCACUUCCCCCACCUCACUGCCCGGGUGCCCACAAGACUGUGGACAGUGAGGUAGAGGGAGUGCCGAGGAGGG	ENST00000382451 // sense // intron // 9 /// ENST00000382452 // sense // intron // 12 /// ENST00000499869 // sense // intron // 12 /// ENST00000502702 // sense // intron // 9 /// ENST00000502962 // sense // intron // 8 /// ENST00000515743 // sense // intron // 8 /// OTTHUMT00000359877 // sense // intron // 12 /// OTTHUMT00000359878 // sense // intron // 9 /// OTTHUMT00000359881 // sense // intron …	---	miRNA-4_0	13-May-14	miRBase	0.01	-0.11	-0.2	0.01	0.12	0.18	0.4	0.12
20533287	-0.13	0.14	-1.206	down	0.0168147	ENSG00000238437_st	ENSG00000238437	ENSG00000238437	snoRNA	Homo sapiens	chr11	93530379	93530479	+	101	ATCCTTTTGTGGTTCAAAAGCATGATTGGGCTTTCATGCTTATGCATGAGTTGTGACTCCCTCAAACCTTATTAGGATGTCGGCGCATTACCCATCTGACA	---	---	miRNA-4_0	13-May-14	Ensembl	-0.14	-0.01	-0.14	-0.23	0.26	0.09	-0.01	0.23
20535350	-0.03	0.24	-1.206	down	0.0163047	MI0003616_x_st	MI0003616	hsa-mir-603	stem-loop	Homo sapiens	chr10	24564614	24564710	+	97	GAUUGAUGCUGUUGGUUUGGUGCAAAAGUAAUUGCAGUGCUUCCCAUUUAAAAGUAAUGGCACACACUGCAAUUACUUUUGCUCCAACUUAAUACUU	ENST00000376452 // sense // intron // 2 /// ENST00000376454 // sense // intron // 2 /// ENST00000376456 // sense // intron // 2 /// ENST00000376462 // sense // intron // 3 /// ENST00000430453 // sense // intron // 1 /// ENST00000438429 // sense // intron // 1 /// ENST00000458595 // sense // intron // 2 /// OTTHUMT00000047221 // sense // intron // 3 /// OTTHUMT00000047223 // sense // intron // 2 /…	---	miRNA-4_0	13-May-14	miRBase	-0.19	-0.01	-0.04	0.11	0.31	0.12	0.34	0.21
20521824	-0.24	0.03	-1.206	down	0.0117369	MIMAT0022285_st	MIMAT0022285	hsa-miR-5585-5p	miRNA	Homo sapiens	chr1	32552550	32552571	+	22	UGAAGUACCAGCUACUCGAGAG	ENST00000336294 // sense // intron // 5 /// ENST00000373634 // sense // intron // 3 /// ENST00000427288 // sense // intron // 6 /// ENST00000438825 // sense // intron // 4 /// ENST00000441402 // sense // intron // 3 /// ENST00000456834 // sense // intron // 4 /// ENST00000466321 // sense // intron // 5 /// ENST00000468135 // sense // intron // 6 /// ENST00000472503 // sense // intron // 5 /// ENS…	---	miRNA-4_0	13-May-14	miRBase	-0.12	-0.28	-0.25	-0.32	0.01	-0.01	0.18	-0.05
20533999	-0.02	0.26	-1.214	down	0.0497967	ENSG00000252602_st	ENSG00000252602	ENSG00000252602	snoRNA	Homo sapiens	chr15	30935128	30935255	+	128	AAATTAAGGCTTTGAATCTAATTGCTGCTATTGGAGGGCAGTAGAATGTGGTAGTTGGAGTTGCATGATACTTGATTCATATGTCTGTGTAATGATGGTGTGCAGTACCCTGATTGCTCCTTTTACAT	---	---	miRNA-4_0	13-May-14	Ensembl	-0.2	0.22	-0.16	0.08	0.12	0.18	0.46	0.29
20533528	-0.17	0.11	-1.214	down	0.0402938	ENSG00000238801_x_st	ENSG00000238801	ENSG00000238801	snoRNA	Homo sapiens	chr6	4643996	4644088	+	93	ATCCTTTTGTAGTTCATAAGCTGATGGTTGGGTTTTCACGCTCATGTGTGAGATGTGTTCCTTCATATCTGTCAACACACTACCGGGCTGTTG	---	---	miRNA-4_0	13-May-14	Ensembl	-0.15	-0.29	-0.03	-0.22	0	0.32	-0.12	0.22
20533789	-0.38	-0.1	-1.214	down	0.0330799	ENSG00000251744_st	ENSG00000251744	ENSG00000251744	snoRNA	Homo sapiens	chr8	140120673	140120777	+	105	AGGTCATTTTGTAGGGCTTGTGGGCTGTGAAACCAAGAGCTCTTAACGCTATGACCAAATATTGAAGTCTTCCACAGGATGTGATGGCCACTAGGAAACAAGACT	---	---	miRNA-4_0	13-May-14	Ensembl	-0.61	-0.39	-0.38	-0.13	-0.19	-0.04	-0.11	-0.08
20537513	0.18	0.46	-1.214	down	0.0234195	MI0022615_s_st	MI0022615	hsa-mir-6770-1	stem-loop	Homo sapiens	chr16	15024677	15024736	+	60	UAUCCUGAGAAGGCACAGCUUGCACGUGACCUCCUGGGCCUGGCGGCUGUGUCUUCACAG	ENST00000472413 // sense // intron // 13 /// ENST00000534164 // sense // intron // 23 /// ENST00000541836 // sense // intron // 5 /// OTTHUMT00000207327 // sense // intron // 13 /// OTTHUMT00000389063 // sense // intron // 23 /// OTTHUMT00000398095 // sense // intron // 5	hsa-mir-6511a-1 // chr16:15019794-15019860 (+) /// hsa-mir-6770-1 // chr16:15024677-15024736 (+)	miRNA-4_0	13-May-14	miRBase	0.41	0.2	0.06	0.03	0.56	0.41	0.4	0.45
20538094	0.18	0.46	-1.214	down	0.0234195	MI0026418_s_st	MI0026418	hsa-mir-6770-2	stem-loop	Homo sapiens	chr16	16423162	16423221	+	60	UAUCCUGAGAAGGCACAGCUUGCACGUGACCUCCUGGGCCUGGCGGCUGUGUCUUCACAG	ENST00000458669 // sense // intron // 24 /// ENST00000537112 // sense // intron // 13 /// OTTHUMT00000257767 // sense // intron // 24 /// OTTHUMT00000399242 // sense // intron // 13	hsa-mir-6511a-2 // chr16:16418445-16418511 (+) /// hsa-mir-6770-2 // chr16:16423162-16423221 (+)	miRNA-4_0	13-May-14	miRBase	0.41	0.2	0.06	0.03	0.56	0.41	0.4	0.45
20538095	0.18	0.46	-1.214	down	0.0234195	MI0026419_s_st	MI0026419	hsa-mir-6770-3	stem-loop	Homo sapiens	chr16	18473208	18473267	-	60	UAUCCUGAGAAGGCACAGCUUGCACGUGACCUCCUGGGCCUGGCGGCUGUGUCUUCACAG	ENST00000532415 // sense // intron // 24 /// ENST00000540339 // sense // intron // 1 /// OTTHUMT00000388923 // sense // intron // 24	---	miRNA-4_0	13-May-14	miRBase	0.41	0.2	0.06	0.03	0.56	0.41	0.4	0.45
20533575	0.1	0.38	-1.214	down	0.0233413	ENSG00000238869_x_st	ENSG00000238869	ENSG00000238869	snoRNA	Homo sapiens	chr13	103374152	103374255	+	104	ATCCTTTTGTGGTTCATACATGTGGTGATTGGGTTTTCACACTCACATGTGAGATGTGCCTCCCTCCAACCTTGTTATGATGTCAGCACATTACCCATCTGACA	---	---	miRNA-4_0	13-May-14	Ensembl	0.19	-0.07	0.19	0.08	0.19	0.52	0.48	0.34
20537034	-0.2	0.08	-1.214	down	0.0213445	MI0017425_s_st	MI0017425	hsa-mir-4436b-1	stem-loop	Homo sapiens	chr2	110844010	110844100	-	91	GUGUCCUCACUUGUCCACUUCUGCCUGCCCUGCCCAAAUGGUGGAGCAGAUUCGAGGGGCAGGGCAGGAAGAAGUGGACAAGUGAGGCCAU	ENST00000272462 // sense // intron // 3 /// ENST00000424988 // sense // intron // 4 /// ENST00000427178 // sense // intron // 1 /// OTTHUMT00000253921 // sense // intron // 3 /// OTTHUMT00000338105 // sense // intron // 1 /// OTTHUMT00000338106 // sense // intron // 4	---	miRNA-4_0	13-May-14	miRBase	-0.18	-0.2	0	-0.44	0.06	0.02	0.12	0.12
20537140	-0.2	0.08	-1.214	down	0.0213445	MI0019110_s_st	MI0019110	hsa-mir-4436b-2	stem-loop	Homo sapiens	chr2	111042430	111042520	+	91	GUGUCCUCACUUGUCCACUUCUGCCUGCCCUGCCCAAAUGGUGGAGCAGAUUCGAGGGGCAGGGCAGGAAGAAGUGGACAAGUGAGGCCAU	ENST00000568189 // sense // intron // 3 /// OTTHUMT00000431537 // sense // intron // 3	---	miRNA-4_0	13-May-14	miRBase	-0.18	-0.2	0	-0.44	0.06	0.02	0.12	0.12
20533280	-0.14	0.14	-1.214	down	0.0203194	ENSG00000238428_st	ENSG00000238428	ENSG00000238428	snoRNA	Homo sapiens	chr2	219049702	219049805	-	104	ATACTTTTGTAGCTCATAAGCATGATGATTCAGTGTCCAAGTGCATGCATGAGATGTGCCTCCCTCAAACCTTGTCACAACATCAGCACGTTGCTCATCTGACA	---	---	miRNA-4_0	13-May-14	Ensembl	-0.2	-0.24	0.02	-0.14	0.31	0.17	0.02	0.05
20503860	-0.31	-0.03	-1.214	down	0.0202131	MIMAT0005457_st	MIMAT0005457	hsa-miR-518a-5p	miRNA	Homo sapiens	chr19	54234273	54234292	+	20	CUGCAAAGGGAAGCCCUUUC	---	hsa-mir-518e // chr19:54233092-54233179 (+) /// hsa-mir-518a-1 // chr19:54234260-54234344 (+) /// hsa-mir-518d // chr19:54238131-54238217 (+) /// hsa-mir-516b-1 // chr19:54240099-54240188 (+) /// hsa-mir-518a-2 // chr19:54242587-54242673 (+) /// hsa-mir-517c // chr19:54244567-54244661 (+) /// hsa-mir-520h // chr19:54245766-54245853 (+) /// hsa-mir-521-1 // chr19:54251890-54251976 (+)				-0.27	-0.45	-0.37	-0.14	0.06	-0.07	0.06	-0.17
20503870	-0.31	-0.03	-1.214	down	0.0202131	MIMAT0002862_st	MIMAT0002862	hsa-miR-527	miRNA	Homo sapiens	chr19	54257285	54257304	+	20	CUGCAAAGGGAAGCCCUUUC	---	hsa-mir-521-1 // chr19:54251890-54251976 (+) /// hsa-mir-522 // chr19:54254465-54254551 (+) /// hsa-mir-519a-1 // chr19:54255651-54255735 (+) /// hsa-mir-527 // chr19:54257272-54257356 (+) /// hsa-mir-516a-1 // chr19:54259995-54260084 (+) /// hsa-mir-516a-2 // chr19:54264387-54264476 (+) /// hsa-mir-519a-2 // chr19:54265598-54265684 (+) /// hsa-mir-1283-2 // chr19:54261486-54261572 (+)	miRNA-4_0	13-May-14	miRBase	-0.27	-0.45	-0.37	-0.14	0.06	-0.07	0.06	-0.17
20532614	-0.18	0.1	-1.214	down	0.0198855	14qII-8_st	14qII-8	14qII-8	CDBox	Homo sapiens	chr14	101431118	101431188	+	71	TGATGATATGATGGCCACTGGTGGCTTATGAGTCTTATACAGTGAATACATGTTTGAAACTCTGAGGTCTG	---	---	miRNA-4_0	13-May-14	snoRNABase	-0.19	-0.19	-0.19	-0.17	0.27	-0.13	0.04	0.23
20533268	0.29	0.57	-1.214	down	0.013116	ENSG00000238401_st	ENSG00000238401	ENSG00000238401	snoRNA	Homo sapiens	chr1	207212039	207212145	-	107	ATCCTTTTGTAGTTCATAAGTGTGATGATTGGGGTTTTGCACTTATGTGTGGGATGTGATGACTCTCTCAAACCTTGTTATGACATCAGCACATTACCTGTCTGATG	---	---	miRNA-4_0	13-May-14	Ensembl	0.35	0.43	0.11	0.26	0.56	0.49	0.6	0.63
20538159	-0.1	0.18	-1.214	down	0.0118983	U30_st	U30	U30	CDBox	Homo sapiens	chr11	62621135	62621204	-	70	GTTTGTGATGACTTACATGGAATCTCGTTCGGCTGATGACTTGCTGTTGAGACTCTGAAATCTGATTTTC	---	---	miRNA-4_0	13-May-14	snoRNABase	-0.05	-0.09	-0.22	-0.05	0.34	0.16	0.07	0.14
20534292	-0.3	-0.01	-1.223	down	0.0488264	HBII-52-4_x_st	HBII-52-4	HBII-52-4	CDBox	Homo sapiens	chr15	25421979	25422060	+	82	GGGTCGATGATGAGAACTTTATATTGTTCTGAAGAGAGGTGATGACTTAAAAATCATGCTCAATAGGATTACGCTGAGGCCC	---	---	miRNA-4_0	13-May-14	snoRNABase	-0.25	-0.16	-0.47	-0.34	0.02	-0.16	0.31	-0.21
20533620	-0.02	0.27	-1.223	down	0.0475672	ENSG00000238946_st	ENSG00000238946	ENSG00000238946	snoRNA	Homo sapiens	chr17	1519486	1519589	-	104	ATCCCTTTGTAGTTCATAAGCATGATAATTGGGGTTTCCCTCGCATGTGTGAGACATGCTTCCCTCAAACCTTGTTACGAAGCTGGCACAGTATCCATCTGATG	---	---	miRNA-4_0	13-May-14	Ensembl	0.06	-0.13	-0.11	0.09	0.32	0.21	0.58	-0.01
20535303	0.08	0.37	-1.223	down	0.0430214	MI0003569_st	MI0003569	hsa-mir-563	stem-loop	Homo sapiens	chr3	15915278	15915356	+	79	AGCAAAGAAGUGUGUUGCCCUCUAGGAAAUGUGUGUUGCUCUGAUGUAAUUAGGUUGACAUACGUUUCCCUGGUAGCCA	---	---	miRNA-4_0	13-May-14	miRBase	0.06	0.08	-0.18	0.37	0.32	0.3	0.51	0.34
20537496	-0.11	0.18	-1.223	down	0.0402971	MI0022598_st	MI0022598	hsa-mir-6753	stem-loop	Homo sapiens	chr11	67812261	67812424	+	164	CACCAGGGCAGAGCAGGGCUGAUCAUCUCACGUCAGAGAGAGGGGAAGGGGCUGCCCAGUGAGCCCCCACAGGGCUCUACAUCUCCAGCUGGGCCUGGCUGGAGAUCCCAGGGUCCCUGAAGGCCCCCGCCACCGUUCUGGUCUGUCUCUGCCCUGGCACCCAG	ENST00000265686 // sense // intron // 9 /// ENST00000525724 // sense // intron // 2 /// ENST00000528981 // sense // intron // 1 /// ENST00000529364 // sense // intron // 4 /// ENST00000532635 // sense // intron // 4 /// ENST00000533005 // sense // intron // 1 /// OTTHUMT00000394305 // sense // intron // 9 /// OTTHUMT00000394310 // sense // intron // 2 /// OTTHUMT00000394311 // sense // intron // …	---	miRNA-4_0	13-May-14	miRBase	0.02	-0.03	-0.24	-0.18	0.06	-0.05	0.35	0.34
20519560	-0.16	0.13	-1.223	down	0.0365937	MIMAT0019839_st	MIMAT0019839	hsa-miR-4723-3p	miRNA	Homo sapiens	chr17	26687735	26687756	+	22	CCCUCUCUGGCUCCUCCCCAAA	ENST00000292114 // sense // intron // 4 /// ENST00000395404 // sense // intron // 3 /// ENST00000483505 // sense // exon // 4 /// ENST00000509083 // sense // intron // 4 /// ENST00000555264 // sense // intron // 5 /// ENST00000577317 // sense // intron // 2 /// ENST00000580868 // sense // intron // 3 /// ENST00000585027 // sense // intron // 1 /// ENST00000591482 // sense // intron // 4 /// OTTHU…	---	miRNA-4_0	13-May-14	miRBase	-0.02	-0.14	-0.14	-0.33	-0.03	0.01	0.14	0.41
20505741	-0.2	0.09	-1.223	down	0.0342457	MIMAT0004903_st	MIMAT0004903	hsa-miR-300	miRNA	Homo sapiens	chr14	101507751	101507772	+	22	UAUACAAGGGCAGACUCUCUCU	---	hsa-mir-376c // chr14:101506027-101506092 (+) /// hsa-mir-376a-1 // chr14:101507119-101507186 (+) /// hsa-mir-381 // chr14:101512257-101512331 (+) /// hsa-mir-376b // chr14:101506773-101506872 (+) /// hsa-mir-495 // chr14:101500092-101500173 (+) /// hsa-mir-539 // chr14:101513658-101513735 (+) /// hsa-mir-544a // chr14:101514995-101515085 (+) /// hsa-mir-376a-2 // chr14:101506406-101506485 (+) //…				-0.29	-0.35	-0.11	-0.06	0.33	0.01	0.13	-0.11
20518827	-0.15	0.14	-1.223	down	0.0337732	MIMAT0018969_st	MIMAT0018969	hsa-miR-548ag	miRNA	Homo sapiens	chr20	59139623	59139643	+	21	AAAGGUAAUUGUGGUUUCUGC	---	---	miRNA-4_0	13-May-14	miRBase	-0.09	-0.29	0.06	-0.27	0	0.05	0.16	0.34
20517721	0.15	0.44	-1.223	down	0.0327459	MIMAT0016893_st	MIMAT0016893	hsa-miR-4267	miRNA	Homo sapiens	chr2	110827594	110827609	-	16	UCCAGCUCGGUGGCAC	---	---	miRNA-4_0	13-May-14	miRBase	0.13	0.27	0.27	-0.07	0.24	0.5	0.64	0.4
20532615	-0.16	0.13	-1.223	down	0.0326134	14qII-8_x_st	14qII-8	14qII-8	CDBox	Homo sapiens	chr14	101431118	101431188	+	71	TGATGATATGATGGCCACTGGTGGCTTATGAGTCTTATACAGTGAATACATGTTTGAAACTCTGAGGTCTG	---	---	miRNA-4_0	13-May-14	snoRNABase	-0.2	-0.15	-0.11	-0.17	0.42	-0.11	0.05	0.17
20536938	0.73	1.02	-1.223	down	0.0295376	MI0017340_st	MI0017340	hsa-mir-4707	stem-loop	Homo sapiens	chr14	23426159	23426238	-	80	GGUUCCGGAGCCCCGGCGCGGGCGGGUUCUGGGGUGUAGACGCUGCUGGCCAGCCCGCCCCAGCCGAGGUUCUCGGCACC	ENST00000206474 // sense // 5UTR // 1 /// ENST00000342454 // sense // 5UTR // 1 /// ENST00000347758 // sense // 5UTR // 1 /// ENST00000397409 // sense // 5UTR // 1 /// ENST00000490506 // sense // 5UTR // 1 /// ENST00000541587 // sense // 5UTR // 1 /// ENST00000553794 // sense // exon // 1 /// ENST00000554349 // sense // exon // 1 /// ENST00000554406 // sense // 5UTR // 1 /// ENST00000554516 // se…	---	miRNA-4_0	13-May-14	miRBase	0.92	0.73	0.52	0.75	0.92	0.88	1.17	1.1
20519446	-0.03	0.26	-1.223	down	0.0246202	MIMAT0019728_st	MIMAT0019728	hsa-miR-4660	miRNA	Homo sapiens	chr8	8905963	8905985	+	23	UGCAGCUCUGGUGGAAAAUGGAG	ENST00000518663 // sense // intron // 3 /// ENST00000520332 // sense // intron // 4 /// ENST00000522612 // sense // intron // 1 /// OTTHUMT00000374780 // sense // intron // 4 /// OTTHUMT00000374781 // sense // intron // 3 /// OTTHUMT00000374782 // sense // intron // 1	---	miRNA-4_0	13-May-14	miRBase	0.22	-0.18	-0.2	0.03	0.23	0.18	0.36	0.29
20534168	-0.21	0.08	-1.223	down	0.0121855	ENSG00000265706_st	ENSG00000265706	ENSG00000265706	snoRNA	Homo sapiens	chr2	29150849	29150926	+	78	TTGCTGTGATGACTATCATTGGGTTTCGCATGTTGCTGAGTTCCAGTGATGCCTCTTTTCTCTTGGCTGTCTGAGCAA	---	---	miRNA-4_0	13-May-14	Ensembl	-0.32	-0.14	-0.16	-0.23	0.15	-0.12	0.13	0.16
20525678	0.09	0.38	-1.223	down	0.00565493	MIMAT0027617_st	MIMAT0027617	hsa-miR-6858-3p	miRNA	Homo sapiens	chrX	153678709	153678730	+	22	CAGCCAGCCCCUGCUCACCCCU	ENST00000393600 // sense // intron // 12 /// ENST00000464419 // sense // intron // 11 /// OTTHUMT00000081643 // sense // intron // 12 /// OTTHUMT00000081647 // sense // intron // 11	---	miRNA-4_0	13-May-14	miRBase	0.08	0.07	0.15	0.07	0.43	0.25	0.43	0.39
20537493	0.3	0.6	-1.231	down	0.0480323	MI0022595_st	MI0022595	hsa-mir-6750	stem-loop	Homo sapiens	chr11	64665835	64665909	-	75	GCUGUCAGGGAACAGCUGGGUGAGCUGCUGCCCCAGAGGCCCAGCAGGUGUCCAGAACUCACCCUCUGCUCCCAG	ENST00000377264 // sense // intron // 32 /// ENST00000418259 // sense // intron // 28 /// ENST00000421419 // sense // intron // 32 /// OTTHUMT00000143224 // sense // intron // 32 /// OTTHUMT00000143227 // sense // intron // 28	hsa-mir-192 // chr11:64658609-64658718 (-) /// hsa-mir-194-2 // chr11:64658827-64658911 (-) /// hsa-mir-6749 // chr11:64669859-64669927 (-) /// hsa-mir-6750 // chr11:64665835-64665909 (-)	miRNA-4_0	13-May-14	miRBase	0.25	0.34	0.4	0.19	0.6	0.89	0.66	0.25
20534019	-0.11	0.19	-1.231	down	0.0398392	ENSG00000252691_st	ENSG00000252691	ENSG00000252691	snoRNA	Homo sapiens	chr1	26332707	26332790	+	84	TGGCCAGTGATGAAGTCACCATTAGTGCAGTCTGAGTTCTGGGAACCAGGTGATGGAGTGTGTTCCAAGAATGGACTGAGGGCC	---	---	miRNA-4_0	13-May-14	Ensembl	-0.24	-0.01	-0.12	-0.06	0.06	0.15	0.53	0.02
20501206	-0.21	0.09	-1.231	down	0.0355377	MIMAT0000707_st	MIMAT0000707	hsa-miR-363-3p	miRNA	Homo sapiens	chrX	133303412	133303433	-	22	AAUUGCACGGUAUCCAUCUGUA	---	hsa-mir-19b-2 // chrX:133303701-133303796 (-) /// hsa-mir-92a-2 // chrX:133303568-133303642 (-) /// hsa-mir-106a // chrX:133304228-133304308 (-) /// hsa-mir-363 // chrX:133303408-133303482 (-) /// hsa-mir-18b // chrX:133304071-133304141 (-) /// hsa-mir-20b // chrX:133303839-133303907 (-)				-0.34	-0.09	-0.26	-0.14	0.17	0.06	-0.19	0.31
20534269	-0.24	0.06	-1.231	down	0.0346903	HBII-52-25_x_st	HBII-52-25	HBII-52-25	CDBox	Homo sapiens	chr15	25460688	25460769	+	82	AGGTCGATTATGAGAACCTTATATTGTCCTGAAGAGAGGTGATGACTTAAAAATCATGCCCAATAGGATTACGCTGAGGCCC	---	---	miRNA-4_0	13-May-14	snoRNABase	-0.18	-0.38	-0.16	-0.26	0.25	0.18	0.06	-0.26
20533527	-0.2	0.1	-1.231	down	0.0340287	ENSG00000238801_st	ENSG00000238801	ENSG00000238801	snoRNA	Homo sapiens	chr6	4643996	4644088	+	93	ATCCTTTTGTAGTTCATAAGCTGATGGTTGGGTTTTCACGCTCATGTGTGAGATGTGTTCCTTCATATCTGTCAACACACTACCGGGCTGTTG	---	---	miRNA-4_0	13-May-14	Ensembl	-0.19	-0.2	-0.14	-0.27	-0.04	0.32	-0.16	0.29
20535400	-0.02	0.28	-1.231	down	0.0337933	MI0003665_st	MI0003665	hsa-mir-650	stem-loop	Homo sapiens	chr22	23165270	23165365	+	96	CAGUGCUGGGGUCUCAGGAGGCAGCGCUCUCAGGACGUCACCACCAUGGCCUGGGCUCUGCUCCUCCUCACCCUCCUCACUCAGGGCACAGGUGAU	ENST00000390317 // sense // 3UTR // 1 /// OTTHUMT00000321845 // sense // 3UTR // 1	---	miRNA-4_0	13-May-14	miRBase	0.11	-0.16	0.01	-0.05	0.02	0.33	0.23	0.55
20534002	0.04	0.34	-1.231	down	0.0331783	ENSG00000252617_x_st	ENSG00000252617	ENSG00000252617	snoRNA	Homo sapiens	chr9	46042781	46042875	-	95	CTACAATCAATTAAGCCACATGGGGCCTGGTGTGCAAGGGCTGCAAACAGCAGCATCCTAGGTAGTGTGCAGCAGCCTGTTCCTTGCGTACAACA	---	---	miRNA-4_0	13-May-14	Ensembl	0.24	-0.03	-0.02	-0.04	0.27	0.09	0.46	0.53
20515579	-0.18	0.12	-1.231	down	0.0328463	MIMAT0019211_st	MIMAT0019211	hsa-miR-3158-5p	miRNA	Homo sapiens	chr10	103361186	103361206	+	21	CCUGCAGAGAGGAAGCCCUUC	ENST00000370147 // sense // intron // 4 /// ENST00000370148 // sense // intron // 4 /// ENST00000370151 // sense // intron // 4 /// ENST00000434727 // sense // intron // 3 /// ENST00000475443 // sense // intron // 2 /// OTTHUMT00000049958 // sense // intron // 4 /// OTTHUMT00000049959 // sense // intron // 4 /// OTTHUMT00000049961 // sense // intron // 3 /// OTTHUMT00000049962 // sense // intron …	hsa-mir-3158-1 // chr10:103361174-103361254 (+) /// hsa-mir-3158-2 // chr10:103361174-103361254 (-)	miRNA-4_0	13-May-14	miRBase	0.01	-0.25	-0.18	-0.32	0.02	-0.09	0.18	0.36
20537089	-0.25	0.05	-1.231	down	0.0254065	MI0018003_st	MI0018003	hsa-mir-1273g	stem-loop	Homo sapiens	chr1	53405986	53406085	+	100	GAGGUGGGAGGAUUGCUUGAGUCAGGGUGGUUGAGGCUGCAGUAAGUUGUGAUCAUACCACUGCACUCCAGCCUGAGUGACAGAGCAAGACCUUGUCUCA	ENST00000371509 // sense // intron // 1 /// ENST00000371513 // sense // intron // 1 /// ENST00000371514 // sense // intron // 1 /// ENST00000407246 // sense // intron // 1 /// ENST00000478631 // sense // intron // 1 /// ENST00000528311 // sense // intron // 1 /// ENST00000528809 // sense // intron // 1 /// OTTHUMT00000024740 // sense // intron // 1 /// OTTHUMT00000024743 // sense // intron // 1 /…	hsa-mir-5095 // chr1:53400602-53400689 (+) /// hsa-mir-1273g // chr1:53405986-53406085 (+)	miRNA-4_0	13-May-14	miRBase	-0.27	-0.27	-0.17	-0.29	0.34	-0.02	0.06	-0.17
20537064	-0.32	-0.02	-1.231	down	0.0218884	MI0017866_st	MI0017866	hsa-mir-5000	stem-loop	Homo sapiens	chr2	75317939	75318041	+	103	CUGAAGAGUAGAGUGUGUGGUCCCAGUUCAGAAGUGUUCCUGAGUAACUUGUGCUUAUAACUCAGGACACUUCUGAACUUGGACCAUACAGGUCUCCCUGCUU	ENST00000305249 // antisense // intron // 2 /// ENST00000409848 // antisense // intron // 2 /// OTTHUMT00000252239 // antisense // intron // 2 /// OTTHUMT00000328659 // antisense // intron // 2	---	miRNA-4_0	13-May-14	miRBase	-0.37	-0.12	-0.36	-0.44	0.09	0.14	-0.2	-0.1
20517832	-0.16	0.14	-1.231	down	0.0133995	MIMAT0018000_st	MIMAT0018000	hsa-miR-23c	miRNA	Homo sapiens	chrX	20035219	20035240	-	22	AUCACAUUGCCAGUGAUUACCC	ENST00000379643 // sense // intron // 10 /// ENST00000379651 // sense // intron // 9 /// ENST00000443379 // sense // intron // 8 /// ENST00000452324 // sense // intron // 9 /// ENST00000485173 // sense // intron // 5 /// ENST00000543767 // sense // intron // 7 /// OTTHUMT00000056001 // sense // intron // 9 /// OTTHUMT00000056002 // sense // intron // 5 /// OTTHUMT00000056003 // sense // intron //…	---	miRNA-4_0	13-May-14	miRBase	-0.2	-0.2	-0.17	-0.09	0.34	0.16	-0.08	0.15
20500439	-0.25	0.05	-1.231	down	0.00926807	MIMAT0004555_st	MIMAT0004555	hsa-miR-10a-3p	miRNA	Homo sapiens	chr17	46657226	46657247	-	22	CAAAUUCGUAUCUAGGGGAAUA	ENST00000332503 // sense // 5UTR // 1 /// ENST00000460160 // sense // intron // 1 /// ENST00000465846 // antisense // intron // 2 /// ENST00000472863 // sense // intron // 1 /// ENST00000476342 // sense // intron // 1 /// ENST00000489475 // sense // intron // 1 /// ENST00000498678 // sense // intron // 1 /// ENST00000548801 // sense // exon // 1 /// ENST00000552000 // sense // intron // 1 /// OTT…	---				-0.26	-0.23	-0.19	-0.33	0.16	-0.02	0.16	-0.11
20518889	0.04	0.34	-1.231	down	0.00865598	MIMAT0019029_st	MIMAT0019029	hsa-miR-4494	miRNA	Homo sapiens	chr12	47757980	47758001	-	22	CCAGACUGUGGCUGACCAGAGG	ENST00000550019 // antisense // intron // 1 /// OTTHUMT00000405335 // antisense // intron // 1	---	miRNA-4_0	13-May-14	miRBase	0.06	0.17	0.06	-0.14	0.34	0.41	0.34	0.26
20529766	-0.1	0.2	-1.231	down	0.00827967	MIMAT0030983_st	MIMAT0030983	hsa-miR-8056	miRNA	Homo sapiens	chr5	172774510	172774529	+	20	CGUGGAUUGUCUGGAUGCAU	---	---	miRNA-4_0	13-May-14	miRBase	-0.2	-0.14	0.06	-0.11	0.32	0.21	0.14	0.14
20538205	-0.09	0.22	-1.24	down	0.0455328	U56_st	U56	U56	CDBox	Homo sapiens	chr20	2637270	2637340	+	71	CCACAATGATGGCAATATTTTTCGTCAACAGCAGTTCACCTAGTGAGTGTTGAGACTCTGGGTCTGAGTGA	---	---	miRNA-4_0	13-May-14	snoRNABase	-0.26	0.16	-0.24	-0.01	0.09	0.49	0.09	0.2
20533636	-0.14	0.17	-1.24	down	0.0361113	ENSG00000238974_x_st	ENSG00000238974	ENSG00000238974	snoRNA	Homo sapiens	chr6	108564659	108564762	+	104	ATCCTTCTGTAGTTTGTAAGCATGATGATTGGGTTTTCATGCTCATGTGTGTGACATGCCTCCTTCAAACCTTGTTATGACTTCAGCACATTACCCATCTGATG	---	---	miRNA-4_0	13-May-14	Ensembl	0.05	-0.37	0.06	-0.31	0.06	0.15	0.34	0.12
20509229	-0.08	0.23	-1.24	down	0.0347299	MIMAT0026917_st	MIMAT0026917	hsa-miR-1910-3p	miRNA	Homo sapiens	chr16	85775237	85775256	-	20	GAGGCAGAAGCAGGAUGACA	ENST00000284245 // sense // intron // 1 /// ENST00000602675 // sense // intron // 1 /// ENST00000602719 // sense // intron // 1 /// ENST00000602758 // sense // intron // 1 /// ENST00000602766 // sense // intron // 1 /// ENST00000602914 // sense // intron // 1 /// OTTHUMT00000467249 // sense // intron // 1 /// OTTHUMT00000467250 // sense // intron // 1 /// OTTHUMT00000467252 // sense // intron // …	---	miRNA-4_0	13-May-14	miRBase	0.03	0	-0.24	-0.1	0.01	0.35	0.08	0.47
20515549	-0.11	0.2	-1.24	down	0.0286319	MIMAT0022730_st	MIMAT0022730	hsa-miR-548t-3p	miRNA	Homo sapiens	chr4	174189356	174189380	+	25	AAAAACCACAAUUACUUUUGCACCA	ENST00000265000 // sense // intron // 2 /// ENST00000512285 // sense // intron // 2 /// OTTHUMT00000362456 // sense // intron // 2 /// OTTHUMT00000362459 // sense // intron // 2	---	miRNA-4_0	13-May-14	miRBase	-0.36	-0.2	0.03	0.08	0.06	0.14	0.25	0.34
20518725	-0.11	0.2	-1.24	down	0.0286319	MIMAT0018447_st	MIMAT0018447	hsa-miR-548aa	miRNA	Homo sapiens	chr17	65467659	65467683	+	25	AAAAACCACAAUUACUUUUGCACCA	ENST00000287394 // antisense // intron // 15 /// ENST00000517666 // antisense // intron // 14 /// ENST00000519124 // antisense // intron // 15 /// ENST00000521496 // antisense // intron // 15 /// ENST00000521903 // antisense // intron // 16 /// OTTHUMT00000381765 // antisense // intron // 14 /// OTTHUMT00000381766 // antisense // intron // 15 /// OTTHUMT00000381767 // antisense // intron // 16 //…	hsa-mir-548d-2 // chr17:65467605-65467701 (-) /// hsa-mir-548aa-2 // chr17:65467605-65467701 (+)	miRNA-4_0	13-May-14	miRBase	-0.36	-0.2	0.03	0.08	0.06	0.14	0.25	0.34
20536222	-0.06	0.25	-1.24	down	0.0274903	MI0014156_x_st	MI0014156	hsa-mir-3135a	stem-loop	Homo sapiens	chr3	20179057	20179133	+	77	UCACUUUGGUGCCUAGGCUGAGACUGCAGUGGUGCAAUCUCAGUUCACUGCAGCCUUGACCUCCUGGGCUCAGGUGA	ENST00000263754 // sense // intron // 12 /// ENST00000468111 // sense // intron // 2 /// OTTHUMT00000252880 // sense // intron // 12 /// OTTHUMT00000340007 // sense // intron // 2	---	miRNA-4_0	13-May-14	miRBase	0.03	0.1	-0.24	-0.14	0.19	0.04	0.46	0.3
20532747	-0.22	0.09	-1.24	down	0.0178352	ENSG00000199666_st	ENSG00000199666	ENSG00000199666	snoRNA	Homo sapiens	chr1	91123307	91123520	+	214	AAGACTATATTTTCAGGGATCATTTCTACAGTGCACTACTAGAGAAGTTTCTGTGAACTTGTAGAGCACCGGAAACCATGAGCAGGAAGTGCAGCGTTCTCTCCTGAGCATGAAGCCGGCTCTTGGTGTGGCTTCGCTGCAACTGCCATTGGCCATTGATGATCGTTCTTCTCTTCTCTGGGAGAGTAAGAGAGAGAGGACACAGTCTGAGTGG	---	---	miRNA-4_0	13-May-14	Ensembl	-0.43	-0.2	-0.17	-0.07	-0.08	0.23	0.08	0.13
20535349	-0.15	0.16	-1.24	down	0.0167027	MI0003616_st	MI0003616	hsa-mir-603	stem-loop	Homo sapiens	chr10	24564614	24564710	+	97	GAUUGAUGCUGUUGGUUUGGUGCAAAAGUAAUUGCAGUGCUUCCCAUUUAAAAGUAAUGGCACACACUGCAAUUACUUUUGCUCCAACUUAAUACUU	ENST00000376452 // sense // intron // 2 /// ENST00000376454 // sense // intron // 2 /// ENST00000376456 // sense // intron // 2 /// ENST00000376462 // sense // intron // 3 /// ENST00000430453 // sense // intron // 1 /// ENST00000438429 // sense // intron // 1 /// ENST00000458595 // sense // intron // 2 /// OTTHUMT00000047221 // sense // intron // 3 /// OTTHUMT00000047223 // sense // intron // 2 /…	---	miRNA-4_0	13-May-14	miRBase	-0.12	-0.21	-0.12	-0.14	0.17	-0.01	0.06	0.43
20537562	-0.36	-0.05	-1.24	down	0.00692124	MI0022663_st	MI0022663	hsa-mir-6818	stem-loop	Homo sapiens	chr22	30403038	30403102	+	65	CUAUUUUGUGUGAGUACAGAGAGCAUCUGAAUGGGUACAGUUGUUGUCUCUUGUUCCUCACACAG	ENST00000323630 // sense // intron // 8 /// ENST00000333027 // sense // intron // 9 /// ENST00000351488 // sense // intron // 9 /// ENST00000401950 // sense // intron // 9 /// ENST00000406629 // sense // intron // 7 /// ENST00000487907 // sense // intron // 1 /// OTTHUMT00000322066 // sense // intron // 9 /// OTTHUMT00000322067 // sense // intron // 9 /// OTTHUMT00000322068 // sense // intron // …	---	miRNA-4_0	13-May-14	miRBase	-0.33	-0.33	-0.32	-0.44	-0.22	0.01	-0.05	0.06
20535845	-0.18	0.14	-1.248	down	0.0486087	MI0006369_st	MI0006369	hsa-mir-1302-8	stem-loop	Homo sapiens	chr9	100125836	100125963	-	128	CCCAUUUAAACUUGAAUUUCAUAUAAACACCGUAAUUUUCAGCAUUAGUGUAUCACAUGCAGUAUUUGGGACAUACUUAUGCUAAAAAAUUAGGUGGUGUUGAUCUGAAAUUCCAGUGUAGAUGGGCA	ENST00000357054 // antisense // intron // 40 /// ENST00000375202 // antisense // intron // 42 /// ENST00000375206 // antisense // intron // 40 /// ENST00000395220 // antisense // intron // 39 /// ENST00000527182 // antisense // intron // 1 /// ENST00000529487 // antisense // intron // 28 /// ENST00000529787 // antisense // intron // 32 /// ENST00000532526 // antisense // intron // 35 /// ENST0000…	---	miRNA-4_0	13-May-14	miRBase	-0.3	0.21	-0.25	-0.37	0.08	0.04	0.09	0.37
20538038	0.38	0.7	-1.248	down	0.0402883	MI0025914_st	MI0025914	hsa-mir-8078	stem-loop	Homo sapiens	chr18	112256	112339	-	84	UCCGCCCCGCCCCCUCCACCGGGCUGACCGGCCUGGGAUUCCUGCCUUCUAGGUCUAGGCCCGGUGAGAGACUCCACACAGCGG	---	---	miRNA-4_0	13-May-14	miRBase	0.63	0.11	0.41	0.39	0.76	0.44	0.79	0.81
20537537	-0.05	0.27	-1.248	down	0.0363087	MI0022639_st	MI0022639	hsa-mir-6794	stem-loop	Homo sapiens	chr19	12963074	12963141	+	68	GGGCGCAGGGGGACUGGGGGUGAGCAGGCCCAGAACCCAGCUCGUGCUCACUCUCAGUCCCUCCCUAG	ENST00000251472 // sense // intron // 9 /// ENST00000588379 // sense // intron // 8 /// ENST00000589040 // sense // intron // 1 /// ENST00000589765 // antisense // intron // 1 /// ENST00000591495 // sense // intron // 10 /// OTTHUMT00000451500 // antisense // intron // 1 /// OTTHUMT00000451731 // sense // intron // 10 /// OTTHUMT00000451733 // sense // intron // 9 /// OTTHUMT00000451735 // sense …	---	miRNA-4_0	13-May-14	miRBase	-0.14	0.03	0	-0.1	0.63	0.23	0	0.22
20536632	-0.05	0.27	-1.248	down	0.0348378	MI0016434_st	MI0016434	hsa-mir-3926-1	stem-loop	Homo sapiens	chr8	12584741	12584813	-	73	AAAAUGGAGCUGGCCAAAAAGCAGGCAGAGACUUUAAAAGCGUCUCUGCCUGCUUUUUGGCCAGCUCCGUUUU	ENST00000398246 // sense // intron // 10 /// ENST00000524526 // sense // intron // 6 /// ENST00000525024 // sense // intron // 2 /// ENST00000526680 // sense // intron // 10 /// ENST00000533751 // sense // intron // 10 /// OTTHUMT00000251693 // sense // intron // 10 /// OTTHUMT00000384364 // sense // intron // 6 /// OTTHUMT00000384365 // sense // intron // 10 /// OTTHUMT00000384367 // sense // in…	hsa-mir-3926-1 // chr8:12584741-12584813 (-) /// hsa-mir-3926-2 // chr8:12584746-12584808 (+) /// hsa-mir-5692a-2 // chr8:12576641-12576699 (+)	miRNA-4_0	13-May-14	miRBase	-0.26	0.15	-0.14	0.05	0.5	0.08	0.15	0.34
20519609	3.64	3.96	-1.248	down	0.0307344	MIMAT0019887_st	MIMAT0019887	hsa-miR-4750-5p	miRNA	Homo sapiens	chr19	50391434	50391455	+	22	CUCGGGCGGAGGUGGUUGAGUG	ENST00000221543 // sense // intron // 15 /// ENST00000535102 // sense // intron // 14 /// ENST00000594984 // sense // exon // 10 /// ENST00000596243 // sense // intron // 13 /// ENST00000600354 // sense // intron // 2 /// OTTHUMT00000466404 // sense // intron // 15 /// OTTHUMT00000466405 // sense // intron // 14 /// OTTHUMT00000466410 // sense // intron // 13 /// OTTHUMT00000466411 // sense // ex…	---	miRNA-4_0	13-May-14	miRBase	3.66	3.63	3.58	3.7	3.76	4.03	4.29	3.77
20533491	0	0.32	-1.248	down	0.0292318	ENSG00000238746_st	ENSG00000238746	ENSG00000238746	snoRNA	Homo sapiens	chr9	97934777	97934880	-	104	ATCCTTTTGTAGTTCATGAGCGTGATGATTGGGTGTTTCACGCATGTGTGTGCAATGTGCCACCCTTGAACCTTGTATGACATCGGCACGTTACCCATCTGACC	---	---	miRNA-4_0	13-May-14	Ensembl	0.04	0.1	-0.23	0.1	0.56	0.08	0.35	0.3
20537571	1.77	2.09	-1.248	down	0.0210918	MI0022672_st	MI0022672	hsa-mir-6827	stem-loop	Homo sapiens	chr3	134086646	134086704	-	59	UCUGGUGGGAGCCAUGAGGGUCUGUGCUGUCUCUGAGCACCGUCUCUUCUGUUCCCCAG	ENST00000249883 // sense // intron // 2 /// ENST00000422605 // sense // intron // 2 /// ENST00000511759 // sense // intron // 2 /// ENST00000512955 // sense // intron // 2 /// ENST00000513145 // sense // intron // 2 /// ENST00000514516 // sense // intron // 2 /// OTTHUMT00000357273 // sense // intron // 2 /// OTTHUMT00000357274 // sense // intron // 2 /// OTTHUMT00000357368 // sense // intron // …	---	miRNA-4_0	13-May-14	miRBase	1.65	1.69	1.88	1.85	1.81	2.28	2.11	2.17
20518787	-0.22	0.1	-1.248	down	0.0128098	MIMAT0018931_st	MIMAT0018931	hsa-miR-4419a	miRNA	Homo sapiens	chr1	23384373	23384389	-	17	UGAGGGAGGAGACUGCA	ENST00000356634 // antisense // intron // 7 /// ENST00000400181 // antisense // intron // 8 /// ENST00000427154 // sense // intron // 1 /// ENST00000542151 // antisense // intron // 8 /// OTTHUMT00000008880 // antisense // intron // 7 /// OTTHUMT00000008881 // antisense // intron // 8 /// OTTHUMT00000008884 // sense // intron // 1	---	miRNA-4_0	13-May-14	miRBase	-0.19	-0.19	-0.18	-0.34	0.36	-0.07	0.07	0.05
20513596	0.07	0.4	-1.257	down	0.0415592	MIMAT0012734_st	MIMAT0012734	hsa-miR-711	miRNA	Homo sapiens	chr3	48616347	48616368	-	22	GGGACCCAGGGAGAGACGUAAG	ENST00000328333 // sense // intron // 62 /// ENST00000454817 // sense // intron // 62 /// ENST00000487017 // sense // intron // 28 /// OTTHUMT00000257519 // sense // intron // 62 /// OTTHUMT00000313513 // sense // intron // 28	---	miRNA-4_0	13-May-14	miRBase	0.14	0.15	-0.21	0.2	0.7	0.39	0.31	0.18
20536249	-0.13	0.2	-1.257	down	0.038483	MI0014181_st	MI0014181	hsa-mir-3074	stem-loop	Homo sapiens	chr9	97848296	97848376	-	81	GCUCGACUCCUGUUCCUGCUGAACUGAGCCAGUGUGUAAAAUGAGAACUGAUAUCAGCUCAGUAGGCACCGGAGGGCGGGU	ENST00000297979 // antisense // intron // 14 /// ENST00000375315 // antisense // intron // 15 /// ENST00000428313 // antisense // intron // 15 /// ENST00000463372 // antisense // intron // 5 /// ENST00000468164 // antisense // intron // 4 /// ENST00000471978 // antisense // intron // 5 /// ENST00000478473 // antisense // exon // 7 /// OTTHUMT00000053196 // antisense // intron // 5 /// OTTHUMT0000…	hsa-mir-24-1 // chr9:97848303-97848370 (+) /// hsa-mir-23b // chr9:97847490-97847586 (+) /// hsa-mir-27b // chr9:97847727-97847823 (+) /// hsa-mir-3074 // chr9:97848296-97848376 (-)	miRNA-4_0	13-May-14	miRBase	-0.42	-0.2	0.18	-0.09	0.08	0.35	0.34	0.05
20525032	0.02	0.35	-1.257	down	0.0342223	MIMAT0025487_st	MIMAT0025487	hsa-miR-6515-3p	miRNA	Homo sapiens	chr19	13051335	13051354	+	20	UCUCUUCAUCUACCCCCCAG	ENST00000316448 // sense // intron // 5 /// ENST00000586760 // sense // intron // 1 /// ENST00000588454 // sense // intron // 4 /// OTTHUMT00000451952 // sense // intron // 5 /// OTTHUMT00000451954 // sense // intron // 4 /// OTTHUMT00000451955 // sense // intron // 1	---	miRNA-4_0	13-May-14	miRBase	0.09	-0.33	0.09	0.25	0.41	0.45	0.31	0.22
20533679	0.06	0.39	-1.257	down	0.0310149	ENSG00000239034_x_st	ENSG00000239034	ENSG00000239034	snoRNA	Homo sapiens	chr4	186867237	186867340	+	104	ATCCTTTTGGGGTTGATAGGTGTGATGATTGGGTTTCTATGCATGTGTGTGACATGTGTCTCCCTCAAAGCTTGTTACCACATCCGTACAGCACCCATAGGATG	---	---	miRNA-4_0	13-May-14	Ensembl	0.18	-0.01	-0.05	0.11	0.14	0.27	0.43	0.72
20537073	0	0.33	-1.257	down	0.0049201	MI0017876_st	MI0017876	hsa-mir-5008	stem-loop	Homo sapiens	chr1	228129291	228129384	-	94	GGGCUGACCCCUAGGGUCAGGUGAGGCCCUUGGGGCACAGUGGUGCCAUCUCCCCUGUGCUCCCAGGGCCUCGCCUGUCCCUUGAGGUCGGCCC	ENST00000272164 // sense // intron // 1 /// ENST00000497852 // sense // intron // 1 /// OTTHUMT00000091646 // sense // intron // 1 /// OTTHUMT00000091647 // sense // intron // 1	---	miRNA-4_0	13-May-14	miRBase	-0.05	0.08	0.06	-0.07	0.24	0.31	0.28	0.5
20533439	0.03	0.36	-1.257	down	0.0044062	ENSG00000238670_st	ENSG00000238670	ENSG00000238670	snoRNA	Homo sapiens	chr3	121310141	121310241	+	101	ATCCTTTTGTAGTTCATGAATGTGATGATTGGGCATTCACGTGGATGTGTGAGTGCTACCCTCGAAGCTTGTTTCAACATTGGCACATTATGCATCTGACT	---	---	miRNA-4_0	13-May-14	Ensembl	0.17	0.05	0.02	-0.11	0.43	0.34	0.31	0.34
20536084	0.14	0.48	-1.266	down	0.0482626	MI0013083_st	MI0013083	hsa-mir-2909	stem-loop	Homo sapiens	chr17	35391042	35391110	+	69	GGUGUUAGGGCCAACAUCUCUUGGUCUUUCCCCUGUGGUCCCAAGAUGGCUGUUGCAACUUAACGCCAU	ENST00000225402 // sense // intron // 11 /// ENST00000588486 // sense // intron // 2 /// ENST00000592219 // sense // intron // 1 /// ENST00000593084 // sense // intron // 3 /// OTTHUMT00000451543 // sense // intron // 11 /// OTTHUMT00000451546 // sense // intron // 3 /// OTTHUMT00000451547 // sense // intron // 2 /// OTTHUMT00000451548 // sense // intron // 1	---	miRNA-4_0	13-May-14	miRBase	-0.06	0.13	0.1	0.37	0.25	0.25	0.61	0.82
20536223	0.08	0.42	-1.266	down	0.0472291	MI0014157_st	MI0014157	hsa-mir-466	stem-loop	Homo sapiens	chr3	31203196	31203279	-	84	GUGUGUGUAUAUGUGUGUUGCAUGUGUGUAUAUGUGUGUAUAUAUGUACACAUACACAUACACGCAACACACAUAUAUACAUGC	---	---	miRNA-4_0	13-May-14	miRBase	0	0.22	0.08	0.02	0.14	0.52	0.21	0.79
20519528	0.05	0.39	-1.266	down	0.0462582	MIMAT0019810_st	MIMAT0019810	hsa-miR-4708-3p	miRNA	Homo sapiens	chr14	65801841	65801862	-	22	AGCAAGGCGGCAUCUCUCUGAU	---	---	miRNA-4_0	13-May-14	miRBase	-0.14	0.08	0.36	-0.08	0.63	0.44	0.09	0.41
20532737	-0.25	0.09	-1.266	down	0.0407794	ENSG00000199411_s_st	ENSG00000199411	ENSG00000199411	snoRNA	Homo sapiens	chr9	139988797	139988882	+	86	TCTTAGTGACATAATTCTAATAGTTTGTTCCGACCTTCCACTGTGGACTCAATAGCAGGGAGATGAAGAGGACAGTGATTGCATGA	---	---	miRNA-4_0	13-May-14	Ensembl	-0.12	-0.32	-0.2	-0.37	-0.15	0.02	-0.02	0.5
20532600	0.22	0.56	-1.266	down	0.0336618	14qII-27_st	14qII-27	14qII-27	CDBox	Homo sapiens	chr14	101454498	101454566	+	69	TGGTTCAGTGTTGACTACTGGTGTCGTGTGAGTCATACAATGAATACATGTCTGGAACTCTGAGGCCCA	---	---	miRNA-4_0	13-May-14	snoRNABase	0.16	0.37	0.25	0.09	0.35	0.4	0.55	0.92
20533819	0.01	0.35	-1.266	down	0.0256671	ENSG00000251861_x_st	ENSG00000251861	ENSG00000251861	snoRNA	Homo sapiens	chr1	204697119	204697234	+	116	CGCCTTTCTCCCATGGGCTGTGTGGGGTCCCTGTTCTTCGCAGCTAAGGCTGGAGGCCAAGATCAGCCTTTGAGGACTGTCATCAGAATTGCCTTGCTTTCCTGCCTCAGATGTGA	---	---	miRNA-4_0	13-May-14	Ensembl	0.15	0.27	-0.08	-0.3	0.25	0.35	0.37	0.43
20506821	-0.16	0.18	-1.266	down	0.0250756	MIMAT0005883_st	MIMAT0005883	hsa-miR-1293	miRNA	Homo sapiens	chr12	50627965	50627986	-	22	UGGGUGGUCUGGAGAUUUGUGC	ENST00000341247 // sense // intron // 2 /// ENST00000394943 // sense // intron // 2 /// ENST00000550592 // sense // intron // 2 /// ENST00000551691 // sense // intron // 3 /// ENST00000552720 // sense // intron // 2 /// OTTHUMT00000406234 // sense // intron // 2 /// OTTHUMT00000406235 // sense // intron // 2 /// OTTHUMT00000406413 // sense // intron // 2 /// OTTHUMT00000407000 // sense // intron …	---	miRNA-4_0	13-May-14	miRBase	-0.18	-0.18	0.06	-0.36	0.03	0.14	0.47	0.07
20536555	0.24	0.58	-1.266	down	0.0247271	MI0016051_s_st	MI0016051	hsa-mir-3651	stem-loop	Homo sapiens	chr9	95054740	95054829	-	90	GAUUCGAUGGGCCAUAGCAAUCCUGUGAUUUAUGCAUGGAGGCUGCUUCUCCUCAGCAGCUGCCAUAGCCCGGUCGCUGGUACAUGAUUC	ENST00000375629 // sense // intron // 1 /// ENST00000375643 // sense // intron // 1 /// ENST00000395554 // sense // intron // 1 /// ENST00000430417 // sense // intron // 1 /// ENST00000443024 // sense // intron // 1 /// ENST00000447699 // sense // intron // 1 /// ENST00000459229 // sense // exon // 1 /// ENST00000490438 // sense // intron // 1 /// OTTHUMT00000053059 // sense // intron // 1 /// OT…	---	miRNA-4_0	13-May-14	miRBase	0.27	0.07	0.27	0.37	0.9	0.39	0.5	0.53
20538106	0.24	0.58	-1.266	down	0.0247271	SNORA84_s_st	SNORA84	SNORA84	HAcaBox	Homo sapiens	chr9	95054743	95054875	-	133	GCCCTGTGGTTGCTGGATGCTGTTGTGCATGGACAGCTCTCCAGTGGATTCGATGGGCCATAGCAATCCTGTGATTTATGCATGGAGGCTGCTTCTCCTCAGCAGCTGCCATAGCCCGGTCGCTGGTACATGA	---	---	miRNA-4_0	13-May-14	snoRNABase	0.27	0.07	0.27	0.37	0.9	0.39	0.5	0.53
20536815	0.47	0.81	-1.266	down	0.0245732	MI0016902_st	MI0016902	hsa-mir-378i	stem-loop	Homo sapiens	chr22	42319226	42319301	-	76	GGGAGCACUGGACUAGGAGUCAGAAGGUGGAGUUCUGGGUGCUGUUUUCCCACUCUUGGGCCCUGGGCAUGUUCUG	---	---	miRNA-4_0	13-May-14	miRBase	0.41	0.41	0.37	0.69	0.74	0.67	0.7	1.12
20519632	-0.24	0.1	-1.266	down	0.0147941	MIMAT0019909_st	MIMAT0019909	hsa-miR-4761-3p	miRNA	Homo sapiens	chr22	19951337	19951357	+	21	GAGGGCAUGCGCACUUUGUCC	ENST00000207636 // sense // 3UTR // 4 /// ENST00000361682 // sense // 3UTR // 4 /// ENST00000403184 // sense // 3UTR // 4 /// ENST00000403710 // sense // 3UTR // 4 /// ENST00000406520 // sense // 3UTR // 4 /// ENST00000407537 // sense // 3UTR // 5 /// ENST00000412786 // sense // 3UTR // 4 /// ENST00000428707 // sense // 3UTR // 1 /// ENST00000449653 // sense // 3UTR // 2 /// ENST00000493893 // se…	---	miRNA-4_0	13-May-14	miRBase	-0.25	-0.07	-0.25	-0.39	0.29	0.2	0.04	-0.12
20536916	0	0.34	-1.266	down	0.0138934	MI0017318_st	MI0017318	hsa-mir-4686	stem-loop	Homo sapiens	chr11	2194293	2194368	+	76	GGCUUCCUGUAUCUGCUGGGCUUUCUGGUGUUGGCAGCCCAAGAUGACACCCUGGGCCCAGCAGGAGCCAGAAGCC	---	---	miRNA-4_0	13-May-14	miRBase	0.21	-0.04	-0.11	-0.06	0.22	0.51	0.18	0.47
20506713	0.16	0.5	-1.266	down	0.00591557	MIMAT0005826_st	MIMAT0005826	hsa-miR-1181	miRNA	Homo sapiens	chr19	10514181	10514201	-	21	CCGUCGCCGCCACCCGAGCCG	ENST00000222005 // sense // 5UTR // 1 /// ENST00000588869 // sense // 5UTR // 1 /// ENST00000589629 // sense // 5UTR // 1 /// ENST00000591248 // sense // exon // 1 /// ENST00000593124 // sense // 5UTR // 3 /// OTTHUMT00000451987 // sense // 5UTR // 1 /// OTTHUMT00000451988 // sense // exon // 1 /// OTTHUMT00000451992 // sense // 5UTR // 1 /// OTTHUMT00000451993 // sense // 5UTR // 3 /// OTTHUMT00…	---	miRNA-4_0	13-May-14	miRBase	0.3	0.1	-0.02	0.25	0.45	0.55	0.43	0.55
20504414	-0.17	0.18	-1.275	down	0.0490864	MIMAT0003327_st	MIMAT0003327	hsa-miR-449b-5p	miRNA	Homo sapiens	chr5	54466534	54466555	-	22	AGGCAGUGUAUUGUUAGCUGGC	ENST00000296733 // sense // intron // 2 /// ENST00000322374 // sense // intron // 2 /// ENST00000331730 // sense // intron // 1 /// ENST00000334206 // sense // intron // 2 /// ENST00000381375 // sense // intron // 2 /// ENST00000507931 // sense // intron // 1 /// ENST00000513180 // sense // intron // 2 /// OTTHUMT00000253908 // sense // intron // 2 /// OTTHUMT00000369713 // sense // intron // 2 /…	hsa-mir-449a // chr5:54466360-54466450 (-) /// hsa-mir-449b // chr5:54466474-54466570 (-) /// hsa-mir-449c // chr5:54468090-54468181 (-)				-0.19	-0.21	0.06	-0.33	0.1	-0.05	0.06	0.6
20515616	-0.13	0.22	-1.275	down	0.0462991	MIMAT0022731_st	MIMAT0022731	hsa-miR-3184-3p	miRNA	Homo sapiens	chr17	28444113	28444135	-	23	AAAGUCUCGCUCUCUGCCCCUCA	ENST00000247026 // antisense // intron // 1 /// ENST00000362201 // antisense // exon // 1 /// ENST00000394826 // antisense // intron // 1 /// ENST00000467446 // antisense // exon // 1 /// ENST00000475652 // antisense // intron // 1 /// ENST00000479218 // antisense // intron // 1 /// ENST00000540900 // antisense // intron // 2 /// ENST00000577289 // antisense // intron // 1 /// ENST00000582938 // …	hsa-mir-423 // chr17:28444097-28444190 (+) /// hsa-mir-3184 // chr17:28444104-28444178 (-)	miRNA-4_0	13-May-14	miRBase	-0.13	-0.34	0.16	-0.22	0.06	0.16	0.06	0.6
20522045	0.24	0.59	-1.275	down	0.0453367	MIMAT0022502_st	MIMAT0022502	hsa-miR-5708	miRNA	Homo sapiens	chr8	81153633	81153652	+	20	AUGAGCGACUGUGCCUGACC	---	---	miRNA-4_0	13-May-14	miRBase	0.33	0.17	-0.14	0.62	0.66	0.5	0.56	0.65
20500463	-0.21	0.14	-1.275	down	0.0431994	MIMAT0009197_st	MIMAT0009197	hsa-miR-205-3p	miRNA	Homo sapiens	chr1	209605548	209605568	+	21	GAUUUCAGUGGAGUGAAGUUC	ENST00000366437 // sense // exon // 4 /// ENST00000429156 // sense // exon // 5 /// ENST00000431096 // sense // exon // 4 /// ENST00000433108 // sense // exon // 2 /// ENST00000440276 // sense // exon // 4 /// ENST00000451937 // sense // exon // 4 /// ENST00000458250 // sense // intron // 3 /// ENST00000603283 // sense // exon // 3 /// OTTHUMT00000088231 // sense // exon // 2 /// OTTHUMT000000882…	---	miRNA-4_0	13-May-14	miRBase	-0.29	-0.26	0.06	-0.35	0.48	-0.07	0.19	-0.06
20533414	-0.31	0.04	-1.275	down	0.0391179	ENSG00000238624_x_st	ENSG00000238624	ENSG00000238624	snoRNA	Homo sapiens	chr8	27612549	27612639	-	91	ATCCTTCTGTAGTTTATGAGTGTGATGATTGGCTGTTCATGTGCATGTATGAGATGTGCCACCCTTGAACCTTGTCATGTCTGATGTGAAA	---	---	miRNA-4_0	13-May-14	Ensembl	-0.62	-0.18	-0.35	-0.09	-0.11	0.06	0.31	-0.12
20503877	-0.08	0.27	-1.275	down	0.0368277	MIMAT0002872_st	MIMAT0002872	hsa-miR-501-5p	miRNA	Homo sapiens	chrX	49774343	49774364	+	22	AAUCCUUUGUCCCUGGGUGAGA	ENST00000376088 // sense // intron // 3 /// ENST00000376091 // sense // intron // 3 /// ENST00000482218 // sense // intron // 3 /// OTTHUMT00000056542 // sense // intron // 3 /// OTTHUMT00000056543 // sense // intron // 3 /// OTTHUMT00000109349 // sense // intron // 3	hsa-mir-188 // chrX:49768109-49768194 (+) /// hsa-mir-362 // chrX:49773572-49773636 (+) /// hsa-mir-500a // chrX:49773039-49773122 (+) /// hsa-mir-501 // chrX:49774330-49774413 (+) /// hsa-mir-502 // chrX:49779206-49779291 (+) /// hsa-mir-532 // chrX:49767754-49767844 (+) /// hsa-mir-660 // chrX:49777849-49777945 (+) /// hsa-mir-500b // chrX:49775280-49775358 (+)				0.09	-0.11	0.06	-0.37	0.06	0.13	0.56	0.32
20537505	0.68	1.03	-1.275	down	0.0193193	MI0022607_st	MI0022607	hsa-mir-6762	stem-loop	Homo sapiens	chr12	113729328	113729413	+	86	AGAGCCGGGGCCAUGGAGCAGCCUGUGUAGACGGGGACCUGCCCUGCAUGGGCACCCCCUCACUGGCUGCUUCCCUUGGUCUCCAG	ENST00000335509 // sense // intron // 23 /// ENST00000392569 // sense // intron // 22 /// ENST00000541517 // sense // intron // 23 /// ENST00000546907 // sense // intron // 2 /// ENST00000547955 // sense // intron // 8 /// ENST00000550785 // sense // intron // 24 /// ENST00000551127 // sense // intron // 12 /// ENST00000552077 // sense // intron // 22 /// OTTHUMT00000405156 // sense // intron // …	---	miRNA-4_0	13-May-14	miRBase	0.53	0.61	0.73	0.85	0.77	1.13	1.26	0.97
20538039	0.25	0.6	-1.275	down	0.0186117	MI0025915_st	MI0025915	hsa-mir-8079	stem-loop	Homo sapiens	chr13	44770265	44770336	-	72	UGCCUGGGUUCAGUGAUCGUCUCUGCUGGCUGUAGGGCAGCAGUCAGAGGGGACAUCACAGGCCUCCAGAGG	ENST00000437867 // antisense // intron // 2 /// OTTHUMT00000044732 // antisense // intron // 2	---	miRNA-4_0	13-May-14	miRBase	0.1	0.29	0.05	0.55	0.75	0.5	0.63	0.53
20536824	-0.23	0.12	-1.275	down	0.01624	MI0016911_st	MI0016911	hsa-mir-4540	stem-loop	Homo sapiens	chr9	36864251	36864305	-	55	AAGCUGCAUGGACCAGGACUUGGCACCUUUGGCCUUAGUCCUGCCUGUAGGUUUA	ENST00000358127 // sense // intron // 8 /// ENST00000377840 // sense // intron // 7 /// ENST00000377847 // sense // intron // 7 /// ENST00000377852 // sense // intron // 7 /// ENST00000377853 // sense // intron // 8 /// ENST00000414447 // sense // intron // 7 /// ENST00000446742 // sense // intron // 6 /// ENST00000520154 // sense // intron // 6 /// ENST00000520281 // sense // intron // 7 /// ENS…	---	miRNA-4_0	13-May-14	miRBase	0.01	-0.39	-0.11	-0.44	0.29	0.04	0.11	0.06
20533454	-0.1	0.25	-1.275	down	0.00923826	ENSG00000238690_st	ENSG00000238690	ENSG00000238690	snoRNA	Homo sapiens	chr2	57243196	57243299	-	104	ATATTTTTGTGATTCATAAGTATAATGATGGAGTTTTCAAATTCACGTGTGTGATGTGCCCCCCTCAAACCTCTTTATGATGTCAGCATATTGCTCATCTGACA	---	---	miRNA-4_0	13-May-14	Ensembl	0	-0.02	-0.32	-0.08	0.35	0.05	0.33	0.26
20534371	1.75	2.11	-1.283	down	0.0450296	MI0000084_st	MI0000084	hsa-mir-26b	stem-loop	Homo sapiens	chr2	219267369	219267445	+	77	CCGGGACCCAGUUCAAGUAAUUCAGGAUAGGUUGUGUGCUGUCCAGCCUGUUCUCCAUUACUUGGCUCGGGGACCGG	ENST00000273062 // sense // intron // 4 /// ENST00000428361 // sense // intron // 4 /// ENST00000443891 // sense // intron // 4 /// ENST00000452977 // sense // intron // 4 /// ENST00000464255 // sense // intron // 4 /// ENST00000473420 // sense // intron // 4 /// ENST00000482272 // sense // intron // 3 /// ENST00000488627 // sense // intron // 4 /// ENST00000491064 // sense // intron // 4 /// ENS…	---	miRNA-4_0	13-May-14	miRBase	1.75	2.02	1.68	1.57	1.74	2.33	2.29	2.07
20536306	0.08	0.44	-1.283	down	0.0429804	MI0014232_st	MI0014232	hsa-mir-3188	stem-loop	Homo sapiens	chr19	18392887	18392971	+	85	GGCGCCUCCUGCUCUGCUGUGCCGCCAGGGCCUCCCCUAGCGCGCCUUCUGGAGAGGCUUUGUGCGGAUACGGGGCUGGAGGCCU	ENST00000596186 // sense // exon // 1 /// OTTHUMT00000466320 // sense // exon // 1	---	miRNA-4_0	13-May-14	miRBase	-0.09	0.15	0.34	-0.06	0.06	0.47	0.62	0.62
20537065	0.19	0.55	-1.283	down	0.0385452	MI0017867_st	MI0017867	hsa-mir-5001	stem-loop	Homo sapiens	chr2	233415184	233415283	-	100	AGCUCAGGGCGGCUGCGCAGAGGGCUGGACUCAGCGGCGGAGCUGGCUGCUGGCCUCAGUUCUGCCUCUGUCCAGGUCCUUGUGACCCGCCCGCUCUCCU	ENST00000258416 // antisense // 3UTR // 1 /// ENST00000408957 // sense // 5UTR // 1 /// OTTHUMT00000257033 // antisense // 3UTR // 1 /// OTTHUMT00000257037 // sense // 5UTR // 1	---	miRNA-4_0	13-May-14	miRBase	0.06	0.46	0.27	-0.04	0.83	0.24	0.63	0.52
20536994	-0.05	0.31	-1.283	down	0.0379747	MI0017394_st	MI0017394	hsa-mir-4754	stem-loop	Homo sapiens	chr19	58898137	58898225	-	89	ACGCGCCUGAUGCGGACCUGGGUUAGCGGAGUGAGGCCCAGUGGUCACCGCCGCCCUCCGCAGGUCCAGGUUGCCGUGCGCAUGUGCCU	ENST00000596314 // antisense // intron // 1 /// ENST00000601521 // antisense // intron // 1 /// OTTHUMT00000467010 // antisense // intron // 1 /// OTTHUMT00000467011 // antisense // intron // 1	---	miRNA-4_0	13-May-14	miRBase	-0.36	0.03	0.2	-0.09	0.12	0.16	0.62	0.34
20537555	-0.16	0.2	-1.283	down	0.0343791	MI0022656_st	MI0022656	hsa-mir-6811	stem-loop	Homo sapiens	chr2	238419574	238419631	+	58	UAUGCAGGCCUGUGUACAGCACUCAGGCAGUGCCAUGAGCCUGUGCUUGUCCCUGCAG	ENST00000264605 // sense // intron // 3 /// ENST00000338530 // sense // intron // 3 /// ENST00000409373 // sense // intron // 3 /// ENST00000410032 // sense // intron // 4 /// ENST00000422695 // sense // intron // 5 /// ENST00000445024 // sense // intron // 3 /// ENST00000468178 // sense // intron // 3 /// ENST00000469619 // sense // intron // 3 /// ENST00000477501 // sense // intron // 2 /// ENS…	---	miRNA-4_0	13-May-14	miRBase	0.24	-0.25	-0.29	-0.32	0.24	0.34	-0.02	0.24
20525450	0.01	0.37	-1.283	down	0.029452	MIMAT0027389_st	MIMAT0027389	hsa-miR-6744-5p	miRNA	Homo sapiens	chr11	1277840	1277858	+	19	UGGAUGACAGUGGAGGCCU	ENST00000447027 // sense // intron // 38 /// ENST00000529681 // sense // intron // 38 /// OTTHUMT00000390041 // sense // intron // 38	---	miRNA-4_0	13-May-14	miRBase	0.02	-0.04	0.21	-0.14	0.21	0.11	0.67	0.5
20532682	0.01	0.37	-1.283	down	0.0286184	ACA47_x_st	ACA47	ACA47	scaRna	Homo sapiens	chr17	75085389	75085575	+	187	ACGGTCTGGGGAAAGGCTCCTGTGTTGTTGAGCCTGCCAAGTTGTGGGTGCAGCATGGTACCAGGCAGCCCAACCCTGACCTAAAGTAAATTCCCGGAAGAAGTCTTTCCTGGGTTTTGAATTTGCAGTAACAGGTGTGAGCATTCTAGCAGCAGTTTGATGATCATGTATGATACTGCAAACAGGA	---	---	miRNA-4_0	13-May-14	snoRNABase	0.11	-0.15	-0.09	0.15	0.57	0.02	0.32	0.57
20500760	-0.12	0.24	-1.283	down	0.0264411	MIMAT0026480_st	MIMAT0026480	hsa-miR-153-5p	miRNA	Homo sapiens	chr7	157367079	157367100	-	22	UCAUUUUUGUGAUGUUGCAGCU	ENST00000389413 // sense // intron // 18 /// ENST00000389416 // sense // intron // 18 /// ENST00000389418 // sense // intron // 19 /// ENST00000404321 // sense // intron // 19 /// ENST00000409483 // sense // intron // 18 /// OTTHUMT00000327120 // sense // intron // 18 /// OTTHUMT00000327121 // sense // intron // 18 /// OTTHUMT00000353213 // sense // intron // 18 /// OTTHUMT00000353214 // sense //…	---	miRNA-4_0	13-May-14	miRBase	-0.16	0.06	-0.2	-0.19	-0.01	0.2	0.16	0.61
20504385	-0.14	0.22	-1.283	down	0.0205147	MIMAT0003302_st	MIMAT0003302	hsa-miR-632	miRNA	Homo sapiens	chr17	30677188	30677206	+	19	GUGUCUGCUUCCUGUGGGA	ENST00000321233 // sense // 3UTR // 1 /// ENST00000341711 // sense // 3UTR // 1 /// ENST00000342555 // sense // 3UTR // 1 /// ENST00000394670 // sense // 3UTR // 1 /// ENST00000394673 // sense // 3UTR // 1 /// ENST00000394679 // sense // 3UTR // 1 /// ENST00000577324 // sense // exon // 1 /// ENST00000577908 // sense // 3UTR // 1 /// ENST00000578389 // sense // intron // 1 /// ENST00000579634 // …	---				-0.16	-0.09	-0.16	-0.14	0.06	-0.05	0.51	0.34
20535820	0.04	0.4	-1.283	down	0.0193013	MI0006346_st	MI0006346	hsa-mir-1285-1	stem-loop	Homo sapiens	chr7	91833329	91833412	-	84	UGUAGAGAUAGGAUCUCACUUUGUUGCCCAGGCUGGUCUCAAACUCCUGGUCUGGGCAACAAAGUGAGACCUUAUCUCUACAAG	ENST00000340022 // sense // intron // 17 /// ENST00000394503 // sense // intron // 15 /// ENST00000394505 // sense // intron // 17 /// ENST00000394507 // sense // intron // 18 /// ENST00000412043 // sense // intron // 17 /// ENST00000414227 // sense // intron // 1 /// ENST00000475770 // sense // intron // 10 /// ENST00000486261 // sense // intron // 11 /// OTTHUMT00000253910 // sense // intron //…	---	miRNA-4_0	13-May-14	miRBase	-0.17	0.11	0.08	0.16	0.5	0.15	0.32	0.63
20501294	-0.02	0.34	-1.283	down	0.0108649	MIMAT0000761_st	MIMAT0000761	hsa-miR-324-5p	miRNA	Homo sapiens	chr17	7126661	7126683	-	23	CGCAUCCCCUAGGGCAUUGGUGU	ENST00000322910 // antisense // intron // 10 /// ENST00000350303 // antisense // intron // 10 /// ENST00000356839 // antisense // intron // 11 /// ENST00000542255 // antisense // intron // 1 /// ENST00000543245 // antisense // intron // 12 /// ENST00000578579 // antisense // intron // 1 /// ENST00000578824 // antisense // intron // 1 /// ENST00000579425 // antisense // intron // 1 /// ENST0000057…	---				-0.13	0.11	-0.22	0.14	0.48	0.16	0.34	0.37
20500713	-0.32	0.04	-1.283	down	0.00611696	MIMAT0000414_st	MIMAT0000414	hsa-let-7g-5p	miRNA	Homo sapiens	chr3	52302352	52302373	-	22	UGAGGUAGUAGUUUGUACAGUU	ENST00000296490 // sense // intron // 2 /// ENST00000362280 // sense // exon // 1 /// ENST00000463624 // sense // intron // 3 /// ENST00000469000 // sense // intron // 2 /// OTTHUMT00000317919 // sense // intron // 2 /// OTTHUMT00000350829 // sense // intron // 3 /// OTTHUMT00000350830 // sense // intron // 2	---				-0.42	-0.13	-0.36	-0.35	0.18	-0.06	-0.07	0.11
20537238	0.12	0.48	-1.283	down	0.00441076	MI0019797_st	MI0019797	hsa-mir-5787	stem-loop	Homo sapiens	chr3	50264868	50264922	+	55	GGGGGCUGGGGCGCGGGGAGGUGCUAGGUCGGCCUCGGCUCCCGCGCCGCACCCC	ENST00000422163 // sense // intron // 1 /// ENST00000446079 // sense // intron // 1 /// OTTHUMT00000346690 // sense // intron // 1 /// OTTHUMT00000346691 // sense // intron // 1	---	miRNA-4_0	13-May-14	miRBase	0.13	0.08	0.01	0.24	0.44	0.39	0.4	0.67
20536590	0.35	0.72	-1.292	down	0.0498294	MI0016088_st	MI0016088	hsa-mir-3687	stem-loop	Homo sapiens	chr21	9826203	9826263	+	61	CGCGCGUGCGCCCGAGCGCGGCCCGGUGGUCCCUCCCGGACAGGCGUUCGUGCGACGUGUG	---	hsa-mir-3648 // chr21:9825832-9826011 (+) /// hsa-mir-3687 // chr21:9826203-9826263 (+)	miRNA-4_0	13-May-14	miRBase	0.35	0.72	0.08	0.26	0.52	0.71	1.05	0.59
20537573	0.13	0.5	-1.292	down	0.0389847	MI0022674_st	MI0022674	hsa-mir-6829	stem-loop	Homo sapiens	chr3	195609200	195609266	-	67	CAGCGUGGGCUGCUGAGAAGGGGCAGGGUCCUCCAGCUCAUUCCUCCUGCCUCCUCCGUGGCCUCAG	ENST00000316664 // sense // intron // 5 /// ENST00000333602 // sense // intron // 5 /// ENST00000381916 // sense // intron // 5 /// ENST00000392400 // sense // intron // 5 /// ENST00000428187 // sense // intron // 5 /// ENST00000430929 // sense // intron // 3 /// ENST00000438207 // sense // intron // 3 /// ENST00000439230 // sense // intron // 5 /// ENST00000464041 // sense // intron // 5 /// ENS…	---	miRNA-4_0	13-May-14	miRBase	0.35	0.1	0.15	-0.08	0.72	0.16	0.73	0.37
20537435	0.2	0.57	-1.292	down	0.0348247	MI0022216_st	MI0022216	hsa-mir-6504	stem-loop	Homo sapiens	chr16	81644953	81645013	+	61	GCAGUCUGGCUGUGCUGUAAUGCAGUCUGCACCCUGCUGCAUUACAGCACAGCCAUUCUCU	ENST00000537098 // sense // intron // 2 /// ENST00000539778 // sense // intron // 2 /// ENST00000565029 // sense // intron // 1 /// ENST00000566513 // sense // intron // 1 /// OTTHUMT00000432399 // sense // intron // 2 /// OTTHUMT00000432400 // sense // intron // 2 /// OTTHUMT00000432401 // sense // intron // 1 /// OTTHUMT00000432402 // sense // intron // 1	---	miRNA-4_0	13-May-14	miRBase	0.4	0.08	0.34	-0.03	0.6	0.37	0.39	0.91
20533203	-0.15	0.22	-1.292	down	0.0342331	ENSG00000238311_st	ENSG00000238311	ENSG00000238311	snoRNA	Homo sapiens	chr15	65989171	65989274	-	104	ATCCTTTTGTAGTTTATGAGCATGATGATTGGGTATTCATCCATGTTTGTGAGATGTGCCACCCTTGAACCTTGTTACGACATCAGCACATTACCCATCTGACC	---	---	miRNA-4_0	13-May-14	Ensembl	0.03	-0.38	-0.28	0.04	0.3	0.02	0.04	0.52
20504352	-0.2	0.17	-1.292	down	0.0247478	MIMAT0003279_st	MIMAT0003279	hsa-miR-611	miRNA	Homo sapiens	chr11	61559972	61559994	-	23	GCGAGGACCCCUCGGGGUCUGAC	ENST00000257262 // sense // intron // 1 /// ENST00000535297 // sense // intron // 1 /// ENST00000537328 // sense // intron // 1 /// ENST00000540434 // sense // intron // 1 /// ENST00000541893 // sense // intron // 1 /// ENST00000543510 // sense // 5UTR // 1 /// ENST00000545210 // sense // intron // 1 /// OTTHUMT00000398576 // sense // 5UTR // 1 /// OTTHUMT00000398577 // sense // intron // 1 /// O…	---				-0.43	0.11	-0.2	-0.29	0.08	-0.05	0.35	0.31
20515613	-0.08	0.29	-1.292	down	0.0135126	MIMAT0015062_st	MIMAT0015062	hsa-miR-3182	miRNA	Homo sapiens	chr16	83541954	83541970	+	17	GCUUCUGUAGUGUAGUC	ENST00000268613 // sense // intron // 8 /// ENST00000428848 // sense // intron // 6 /// ENST00000539548 // sense // intron // 6 /// ENST00000566620 // sense // intron // 7 /// OTTHUMT00000432917 // sense // intron // 7 /// OTTHUMT00000432918 // sense // intron // 8 /// OTTHUMT00000432925 // sense // intron // 6 /// OTTHUMT00000432926 // sense // intron // 6	---	miRNA-4_0	13-May-14	miRBase	-0.01	-0.25	0.16	-0.21	0.09	0.32	0.44	0.3
20534497	-0.03	0.34	-1.292	down	0.0124765	MI0000252_x_st	MI0000252	hsa-mir-129-1	stem-loop	Homo sapiens	chr7	127847925	127847996	+	72	GGAUCUUUUUGCGGUCUGGGCUUGCUGUUCCUCUCAACAGUAGUCAGGAAGCCCUUACCCCAAAAAGUAUCU	ENST00000384972 // sense // exon // 1	---	miRNA-4_0	13-May-14	miRBase	0.03	0.15	-0.23	-0.06	0.37	0.09	0.51	0.41
20504564	0.02	0.39	-1.292	down	0.00467502	MIMAT0005794_st	MIMAT0005794	hsa-miR-1296-5p	miRNA	Homo sapiens	chr10	65132772	65132793	-	22	UUAGGGCCCUGGCUCCAUCUCC	ENST00000399251 // sense // intron // 2 /// ENST00000399262 // sense // intron // 2 /// OTTHUMT00000048249 // sense // intron // 2	---	miRNA-4_0	13-May-14	miRBase	-0.05	0.08	-0.1	0.17	0.34	0.25	0.45	0.53
20534825	0.24	0.62	-1.301	down	0.0399432	MI0000746_st	MI0000746	hsa-mir-99b	stem-loop	Homo sapiens	chr19	52195865	52195934	+	70	GGCACCCACCCGUAGAACCGACCUUGCGGGGCCUUCGCCGCACACAAGCUCGUGUCUGUGGGUCCGUGUC	ENST00000602324 // antisense // intron // 1 /// OTTHUMT00000467329 // antisense // intron // 1	hsa-let-7e // chr19:52196039-52196117 (+) /// hsa-mir-125a // chr19:52196507-52196592 (+) /// hsa-mir-99b // chr19:52195865-52195934 (+)	miRNA-4_0	13-May-14	miRBase	0.04	0.58	0.24	0.1	0.25	0.71	0.69	0.84
20538297	-0.02	0.36	-1.301	down	0.0387086	mgU6-77_st	mgU6-77	mgU6-77	CDBox	Homo sapiens	chr17	7480129	7480276	+	148	GCTCTGTGATGGAGCCCATGCGTGTCATCTGAGCCTCTGGCTTCCCTGCCAGTGCAGCCCTGGCAGTGTCCTACTTCCCAGGGCTGTTGTCTGCCTGGCGGGAAGGTCCTGGGCAAAGGATCAGTCTTTGTACTCTGAGAGCAGACTA	---	---	miRNA-4_0	13-May-14	snoRNABase	0.25	-0.13	-0.12	-0.09	0.54	0.64	0.24	0
20536553	0.05	0.43	-1.301	down	0.0265979	MI0016049_st	MI0016049	hsa-mir-3649	stem-loop	Homo sapiens	chr12	1769481	1769546	-	66	GCUUGGAACAGGCACCUGUGUGUGCCCAAGUGUUUCUAGCAAACACAGGGACCUGAGUGUCUAAGC	---	---	miRNA-4_0	13-May-14	miRBase	-0.1	0.19	-0.07	0.17	0.34	0.43	0.79	0.15
20533043	-0.23	0.15	-1.301	down	0.0260926	ENSG00000212214_x_st	ENSG00000212214	ENSG00000212214	snoRNA	Homo sapiens	chrX	3450158	3450292	-	135	TTTCCCTGACCTGGGTAGAGTGGCATCCAGTTGGTGGTGCCCATCTCATATCAGCCAGGGACAAAGCAACCCCTTGTTCCTCCCAGCTTGGCTTTTCATCTGTGCCTATGCCTGGTTCATGCCTTGGACACATTT	---	---	miRNA-4_0	13-May-14	Ensembl	-0.18	0.08	-0.52	-0.29	0.14	-0.03	0.39	0.1
20533860	-0.06	0.32	-1.301	down	0.0219354	ENSG00000252048_st	ENSG00000252048	ENSG00000252048	snoRNA	Homo sapiens	chr4	184097914	184098084	-	171	TTAGCTTCTGCAAGTATTTGTTTTGCAGTATTGAAAAACTCCTCCATGAGGAGGGCACAGCGTTCTGCCTGGAGTGTGAGGCCGGTGTTGCTTGGCTGCAGCTGCCATTTGCCACTGATGATCATTCTTCTCTTCCCCTGTGAGAGTAAGGAGAGGATGCAGTCTGAGTGG	---	---	miRNA-4_0	13-May-14	Ensembl	-0.19	-0.14	-0.17	0.27	0.26	0.17	0.25	0.58
20534575	-0.07	0.31	-1.301	down	0.0146453	MI0000443_s_st	MI0000443	hsa-mir-124-1	stem-loop	Homo sapiens	chr8	9760898	9760982	-	85	AGGCCUCUCUCUCCGUGUUCACAGCGGACCUUGAUUUAAAUGUCCAUACAAUUAAGGCACGCGGUGAAUGCCAAGAAUGGGGCUG	ENST00000517675 // sense // exon // 1 /// ENST00000521242 // sense // exon // 4 /// ENST00000521863 // sense // exon // 3 /// OTTHUMT00000375047 // sense // exon // 1 /// OTTHUMT00000376963 // sense // exon // 3 /// OTTHUMT00000376964 // sense // exon // 4	---	miRNA-4_0	13-May-14	miRBase	0.06	0.06	-0.25	-0.15	0.28	0.21	0.14	0.61
20534578	-0.07	0.31	-1.301	down	0.0146453	MI0000444_s_st	MI0000444	hsa-mir-124-2	stem-loop	Homo sapiens	chr8	65291706	65291814	+	109	AUCAAGAUUAGAGGCUCUGCUCUCCGUGUUCACAGCGGACCUUGAUUUAAUGUCAUACAAUUAAGGCACGCGGUGAAUGCCAAGAGCGGAGCCUACGGCUGCACUUGAA	ENST00000519741 // sense // intron // 1 /// ENST00000521441 // sense // intron // 2 /// OTTHUMT00000378434 // sense // intron // 2 /// OTTHUMT00000378437 // sense // intron // 1	---	miRNA-4_0	13-May-14	miRBase	0.06	0.06	-0.25	-0.15	0.28	0.21	0.14	0.61
20534580	-0.07	0.31	-1.301	down	0.0146453	MI0000445_s_st	MI0000445	hsa-mir-124-3	stem-loop	Homo sapiens	chr20	61809852	61809938	+	87	UGAGGGCCCCUCUGCGUGUUCACAGCGGACCUUGAUUUAAUGUCUAUACAAUUAAGGCACGCGGUGAAUGCCAAGAGAGGCGCCUCC	ENST00000423020 // antisense // intron // 1 /// OTTHUMT00000276288 // antisense // intron // 1	---	miRNA-4_0	13-May-14	miRBase	0.06	0.06	-0.25	-0.15	0.28	0.21	0.14	0.61
20536434	0.06	0.44	-1.301	down	0.0133935	MI0015823_st	MI0015823	hsa-mir-4296	stem-loop	Homo sapiens	chr10	126721352	126721439	-	88	UUGGGCUUUGAUGUGGGCUCAGGCUCAGAGGGCUGAAGUGGUUGUGGGGAGGGGCUUCUGGGGACUGUGUCCAUGUCUCUGUCGUUUU	ENST00000337195 // sense // intron // 3 /// ENST00000411419 // sense // intron // 3 /// ENST00000460976 // sense // intron // 2 /// ENST00000494626 // sense // intron // 3 /// ENST00000531469 // sense // intron // 3 /// OTTHUMT00000050900 // sense // intron // 3 /// OTTHUMT00000050901 // sense // intron // 3 /// OTTHUMT00000050902 // sense // intron // 3 /// OTTHUMT00000050903 // sense // intron …	---	miRNA-4_0	13-May-14	miRBase	-0.09	0.26	0.06	0.03	0.52	0.14	0.52	0.59
20537639	0.18	0.56	-1.301	down	0.0096599	MI0022740_st	MI0022740	hsa-mir-6893	stem-loop	Homo sapiens	chr8	145660934	145661002	-	69	CCGGGCAGGCAGGUGUAGGGUGGAGCCCACUGUGGCUCCUGACUCAGCCCUGCUGCCUUCACCUGCCAG	ENST00000409379 // sense // intron // 17 /// ENST00000497613 // sense // intron // 9 /// ENST00000544423 // antisense // intron // 1 /// OTTHUMT00000329668 // sense // intron // 17 /// OTTHUMT00000329951 // sense // intron // 9	---	miRNA-4_0	13-May-14	miRBase	0.16	0.24	0.09	0.22	0.8	0.31	0.66	0.45
20532705	0.02	0.4	-1.301	down	0.00615705	ACA61_st	ACA61	ACA61	HAcaBox	Homo sapiens	chr1	28906276	28906405	-	130	ATCCTCCTGATCCCTTTCCCATCGGATCTGAACACTGGTCTTGGTGGTCGTAAAAGGAGGAAAAGTAATAGTGAAGCTGGCCTAAATGTTGTAATCTGGTATATGGCATGTGGGCTAGTTTCAGACAGGT	---	---	miRNA-4_0	13-May-14	snoRNABase	0.14	0.09	-0.2	0.03	0.46	0.39	0.21	0.54
20532683	0.38	0.77	-1.31	down	0.0414467	ACA48_st	ACA48	ACA48	HAcaBox	Homo sapiens	chr17	7478031	7478165	+	135	TGTCCCTGACCTGGGTAGAGTGGCATCTGGTTGGTGATGCCCATCTCATATCAGCCAGGGACAAAGCAACTCCTTGTTCATCCCAGCTTGGCTTTTGATCCGTGCCCATGCCTGGTTCATGCCTTGGACACATAG	---	---	miRNA-4_0	13-May-14	snoRNABase	0.27	0.4	0.37	0.5	1.05	1.06	0.35	0.62
20533678	0.48	0.87	-1.31	down	0.0350235	ENSG00000239034_st	ENSG00000239034	ENSG00000239034	snoRNA	Homo sapiens	chr4	186867237	186867340	+	104	ATCCTTTTGGGGTTGATAGGTGTGATGATTGGGTTTCTATGCATGTGTGTGACATGTGTCTCCCTCAAAGCTTGTTACCACATCCGTACAGCACCCATAGGATG	---	---	miRNA-4_0	13-May-14	Ensembl	0.63	0.43	0.31	0.54	0.56	0.65	1.02	1.24
20520329	0.16	0.55	-1.31	down	0.0281303	MIMAT0021082_st	MIMAT0021082	hsa-miR-5090	miRNA	Homo sapiens	chr7	102106199	102106221	+	23	CCGGGGCAGAUUGGUGUAGGGUG	ENST00000292616 // sense // 3UTR // 2 /// ENST00000463739 // sense // exon // 2 /// ENST00000464107 // sense // exon // 3 /// ENST00000473880 // sense // exon // 2 /// ENST00000476270 // sense // exon // 2 /// ENST00000485808 // sense // 3UTR // 2 /// OTTHUMT00000349493 // sense // 3UTR // 2 /// OTTHUMT00000349494 // sense // exon // 2 /// OTTHUMT00000349495 // sense // exon // 3 /// OTTHUMT00000…	hsa-mir-4467 // chr7:102111916-102111978 (+) /// hsa-mir-5090 // chr7:102106189-102106273 (+)	miRNA-4_0	13-May-14	miRBase	0.04	0.37	0.33	-0.09	0.34	0.46	0.52	0.88
20532978	0.27	0.66	-1.31	down	0.0273719	ENSG00000207002_st	ENSG00000207002	ENSG00000207002	snoRNA	Homo sapiens	chr3	123532924	123533054	+	131	TGCAGCTGTGTCAAATTTGGTGCCTGCCCTGCCTGTGTAGGCACTGACCCAGAAGGCTGCCACAGAAACACTGACTCATGGGCCCTGTTCCTGTGTCTCGGGCTCAGGGATAAATTTGGTTACAGATACCA	---	---	miRNA-4_0	13-May-14	Ensembl	0.2	0.1	0.17	0.62	0.93	0.44	0.73	0.54
20517683	0.15	0.54	-1.31	down	0.00415451	MIMAT0016855_st	MIMAT0016855	hsa-miR-4302	miRNA	Homo sapiens	chr12	26026985	26027002	-	18	CCAGUGUGGCUCAGCGAG	---	---	miRNA-4_0	13-May-14	miRBase	0.06	0.07	0.32	0.14	0.34	0.68	0.55	0.58
20518934	0.44	0.83	-1.31	down	0.00278867	MIMAT0019072_st	MIMAT0019072	hsa-miR-4533	miRNA	Homo sapiens	chr20	59053177	59053198	+	22	UGGAAGGAGGUUGCCGGACGCU	ENST00000437035 // sense // intron // 4 /// OTTHUMT00000079949 // sense // intron // 4	---	miRNA-4_0	13-May-14	miRBase	0.53	0.21	0.48	0.54	0.81	0.8	0.8	0.91
20518910	0.22	0.62	-1.32	down	0.0491681	MIMAT0019050_st	MIMAT0019050	hsa-miR-4513	miRNA	Homo sapiens	chr15	75081064	75081085	-	22	AGACUGACGGCUGGAGGCCCAU	ENST00000220003 // antisense // intron // 1 /// ENST00000439220 // antisense // intron // 2 /// ENST00000563894 // antisense // intron // 1 /// ENST00000567123 // antisense // intron // 1 /// ENST00000567571 // antisense // intron // 1 /// ENST00000569462 // antisense // intron // 1 /// OTTHUMT00000286398 // antisense // intron // 1 /// OTTHUMT00000421491 // antisense // intron // 2 /// OTTHUMT00…	---	miRNA-4_0	13-May-14	miRBase	0.37	0.59	-0.02	-0.08	0.48	0.89	0.77	0.35
20533387	0.44	0.84	-1.32	down	0.0479246	ENSG00000238577_st	ENSG00000238577	ENSG00000238577	snoRNA	Homo sapiens	chr10	116416269	116416353	+	85	ATCCTTTTGATGTGTTCACACACGCGTGTGTGAGGTGAGCCACCCTCGAACCTTGTTATGACATTGGCACATTACCCATCTGACA	---	---	miRNA-4_0	13-May-14	Ensembl	0.13	0.74	0.09	0.78	0.71	0.92	0.99	0.74
20536318	-0.07	0.33	-1.32	down	0.0334456	MI0014246_s_st	MI0014246	hsa-mir-3198-1	stem-loop	Homo sapiens	chr22	18246946	18247025	-	80	GACUGUGCUCUCACUGUUCACCCAGCACUAGCAGUACCAGACGGUUCUGUGGAGUCCUGGGGAAUGGAGAGAGCACAGUC	ENST00000317361 // sense // intron // 1 /// ENST00000342111 // sense // intron // 1 /// ENST00000399765 // sense // intron // 1 /// ENST00000399767 // sense // intron // 1 /// ENST00000399774 // sense // intron // 1 /// ENST00000473439 // sense // intron // 1 /// ENST00000550946 // sense // intron // 1 /// ENST00000551952 // sense // intron // 1 /// ENST00000552886 // sense // intron // 1 /// OTT…	---	miRNA-4_0	13-May-14	miRBase	-0.38	0.05	-0.12	0.16	0.69	0.16	0.09	0.39
20536933	-0.07	0.33	-1.32	down	0.0334456	MI0017335_s_st	MI0017335	hsa-mir-3198-2	stem-loop	Homo sapiens	chr12	54625181	54625260	-	80	GACUCUGCUCUCACUGUUCACCCAGCACUAGCAGUACCAGAUGGUUCUGUGGAGUCCUGGGGAAUGGAGAGAGCACAGUC	ENST00000209875 // sense // 3UTR // 5 /// OTTHUMT00000405467 // sense // 3UTR // 5	---	miRNA-4_0	13-May-14	miRBase	-0.38	0.05	-0.12	0.16	0.69	0.16	0.09	0.39
20525457	0.24	0.64	-1.32	down	0.0269246	MIMAT0027396_st	MIMAT0027396	hsa-miR-6748-5p	miRNA	Homo sapiens	chr11	62557292	62557313	+	22	UGUGGGUGGGAAGGACUGGAUU	ENST00000333449 // sense // intron // 4 /// ENST00000525631 // antisense // intron // 1 /// ENST00000526546 // sense // exon // 3 /// ENST00000527073 // antisense // intron // 1 /// ENST00000528367 // antisense // intron // 1 /// ENST00000532345 // sense // intron // 1 /// ENST00000532586 // sense // exon // 4 /// ENST00000533861 // sense // intron // 3 /// OTTHUMT00000395360 // sense // exon // …	hsa-mir-6514 // chr11:62560174-62560243 (-) /// hsa-mir-6748 // chr11:62557287-62557357 (+)	miRNA-4_0	13-May-14	miRBase	0.34	0.08	0.42	0.13	0.4	0.54	1.04	0.56
20525646	-0.2	0.2	-1.32	down	0.0124493	MIMAT0027585_st	MIMAT0027585	hsa-miR-6841-3p	miRNA	Homo sapiens	chr8	24811310	24811330	-	21	ACCUUGCAUCUGCAUCCCCAG	ENST00000221169 // sense // intron // 2 /// OTTHUMT00000258943 // sense // intron // 2	---	miRNA-4_0	13-May-14	miRBase	-0.28	-0.15	-0.28	-0.09	0.17	-0.08	0.18	0.52
20533822	-0.1	0.3	-1.32	down	0.00883731	ENSG00000251866_x_st	ENSG00000251866	ENSG00000251866	snoRNA	Homo sapiens	chr1	15868660	15868799	+	140	TGGCTCGGTTTCCTGGGGGGTGGGCTCAGTCTACACCACCTCCCCTCAGCCAAGCCTACAGTAGAGGGCCCAGGCATCCTCCCGTATGGGAGAGGCGTTTGAGTAAGGAGCCTCACCTGGGGTGTCCTAGCCTCACATTT	---	---	miRNA-4_0	13-May-14	Ensembl	0.05	-0.2	-0.34	0.1	0.28	0.15	0.41	0.34
20536490	-0.06	0.34	-1.32	down	0.00818158	MI0015879_st	MI0015879	hsa-mir-4271	stem-loop	Homo sapiens	chr3	49311553	49311619	+	67	AAAUCUCUCUCCAUAUCUUUCCUGCAGCCCCCAGGUGGGGGGGAAGAAAAGGUGGGGAAUUAGAUUC	ENST00000343010 // antisense // exon // 2 /// ENST00000424960 // antisense // exon // 2 /// ENST00000436325 // antisense // exon // 3 /// ENST00000479673 // antisense // exon // 1 /// OTTHUMT00000345990 // antisense // exon // 2 /// OTTHUMT00000345991 // antisense // exon // 1 /// OTTHUMT00000346082 // antisense // exon // 2 /// OTTHUMT00000346083 // antisense // exon // 3	---	miRNA-4_0	13-May-14	miRBase	-0.22	-0.13	0.25	-0.16	0.27	0.25	0.51	0.34
20537041	0	0.4	-1.32	down	0.00522473	MI0017432_st	MI0017432	hsa-mir-2467	stem-loop	Homo sapiens	chr2	240273419	240273499	-	81	GGACAGGCACCUGAGGCUCUGUUAGCCUUGGCUCUGGGUCCUGCUCCUUAGAGCAGAGGCAGAGAGGCUCAGGGUCUGUCU	ENST00000345617 // sense // intron // 2 /// ENST00000493582 // sense // intron // 2 /// ENST00000544989 // sense // intron // 2 /// OTTHUMT00000257174 // sense // intron // 2 /// OTTHUMT00000326179 // sense // intron // 2 /// OTTHUMT00000400929 // sense // intron // 2	---	miRNA-4_0	13-May-14	miRBase	-0.04	-0.04	-0.01	0.08	0.34	0.16	0.64	0.45
20517898	-0.1	0.3	-1.32	down	0.00340059	MIMAT0018065_st	MIMAT0018065	hsa-miR-3646	miRNA	Homo sapiens	chr20	43036817	43036838	+	22	AAAAUGAAAUGAGCCCAGCCCA	ENST00000316099 // sense // intron // 3 /// ENST00000316673 // sense // intron // 3 /// ENST00000372920 // sense // intron // 4 /// ENST00000415691 // sense // intron // 3 /// ENST00000443598 // sense // intron // 3 /// ENST00000457232 // sense // intron // 3 /// OTTHUMT00000079362 // sense // intron // 3 /// OTTHUMT00000079363 // sense // intron // 3 /// OTTHUMT00000079364 // sense // intron // …	---	miRNA-4_0	13-May-14	miRBase	0.06	-0.13	-0.2	-0.14	0.34	0.09	0.43	0.33
20504357	1.04	1.44	-1.32	down	0.0029472	MIMAT0003283_st	MIMAT0003283	hsa-miR-615-3p	miRNA	Homo sapiens	chr12	54427794	54427815	+	22	UCCGAGCCUGGGUCUCCCUCUU	ENST00000303406 // sense // intron // 1 /// ENST00000312492 // sense // intron // 1 /// ENST00000512206 // sense // intron // 1 /// ENST00000513209 // sense // intron // 1 /// OTTHUMT00000358947 // sense // intron // 1 /// OTTHUMT00000358948 // sense // intron // 1 /// OTTHUMT00000358949 // sense // intron // 1 /// OTTHUMT00000358964 // sense // intron // 1	---				1	1.17	0.81	1.17	1.45	1.47	1.45	1.38
20535409	0.12	0.53	-1.329	down	0.010027	MI0003673_x_st	MI0003673	hsa-mir-449b	stem-loop	Homo sapiens	chr5	54466474	54466570	-	97	UGACCUGAAUCAGGUAGGCAGUGUAUUGUUAGCUGGCUGCUUGGGUCAAGUCAGCAGCCACAACUACCCUGCCACUUGCUUCUGGAUAAAUUCUUCU	ENST00000296733 // sense // intron // 2 /// ENST00000322374 // sense // intron // 2 /// ENST00000331730 // sense // intron // 1 /// ENST00000334206 // sense // intron // 2 /// ENST00000381375 // sense // intron // 2 /// ENST00000507931 // sense // intron // 1 /// ENST00000513180 // sense // intron // 2 /// OTTHUMT00000253908 // sense // intron // 2 /// OTTHUMT00000369713 // sense // intron // 2 /…	hsa-mir-449a // chr5:54466360-54466450 (-) /// hsa-mir-449b // chr5:54466474-54466570 (-) /// hsa-mir-449c // chr5:54468090-54468181 (-)	miRNA-4_0	13-May-14	miRBase	-0.2	0.37	0.15	0.14	0.6	0.6	0.57	0.35
20533251	0.22	0.63	-1.329	down	0.00239521	ENSG00000238371_st	ENSG00000238371	ENSG00000238371	snoRNA	Homo sapiens	chr2	16043792	16043895	+	104	ACCCTTTTGTAGTTCATAAGCATGATGATTGAGTTTTCAGGTGCATGGGTGAGATGTGCCTCCCTCAAATCTTGTTCAGACATTGGCACATTACCTCTCTGATG	---	---	miRNA-4_0	13-May-14	Ensembl	0.14	0.37	0.22	0.14	0.82	0.5	0.57	0.63
20535408	0.16	0.58	-1.338	down	0.0365063	MI0003673_st	MI0003673	hsa-mir-449b	stem-loop	Homo sapiens	chr5	54466474	54466570	-	97	UGACCUGAAUCAGGUAGGCAGUGUAUUGUUAGCUGGCUGCUUGGGUCAAGUCAGCAGCCACAACUACCCUGCCACUUGCUUCUGGAUAAAUUCUUCU	ENST00000296733 // sense // intron // 2 /// ENST00000322374 // sense // intron // 2 /// ENST00000331730 // sense // intron // 1 /// ENST00000334206 // sense // intron // 2 /// ENST00000381375 // sense // intron // 2 /// ENST00000507931 // sense // intron // 1 /// ENST00000513180 // sense // intron // 2 /// OTTHUMT00000253908 // sense // intron // 2 /// OTTHUMT00000369713 // sense // intron // 2 /…	hsa-mir-449a // chr5:54466360-54466450 (-) /// hsa-mir-449b // chr5:54466474-54466570 (-) /// hsa-mir-449c // chr5:54468090-54468181 (-)	miRNA-4_0	13-May-14	miRBase	-0.26	0.54	0.27	0.08	0.77	0.68	0.51	0.35
20533684	0.27	0.69	-1.338	down	0.0294744	ENSG00000239041_x_st	ENSG00000239041	ENSG00000239041	snoRNA	Homo sapiens	chr2	173556027	173556130	+	104	ATCCTGTTGTAGTTCATAAGCATGATGATTTGGTGTTCACGTGCATGTGTGGGATGTGCCGCCCACAAACCTTGTTAGGACATTGGCACATTACCCATCTGACA	---	---	miRNA-4_0	13-May-14	Ensembl	0.14	0.47	0.09	0.39	0.4	0.46	1.02	0.88
20533840	0.08	0.5	-1.338	down	0.0106178	ENSG00000251959_s_st	ENSG00000251959	ENSG00000251959	snoRNA	Homo sapiens	chr10	17721187	17721296	+	110	ACAAGGGTTCTAATTTCACTACATCCCCTCCAATATTTGGTATCTTTCCTTTCTTAAAAAAATAGCCAGCCTAGTGAGTGTGAAGTGGCATCTCAATGTGGTTTTGATTT	---	---	miRNA-4_0	13-May-14	Ensembl	0.02	0.26	0.03	0.02	0.34	0.62	0.79	0.26
20534124	0.08	0.5	-1.338	down	0.0106178	ENSG00000262522_s_st	ENSG00000262522	ENSG00000262522	snoRNA	Homo sapiens	chrHG544_PATCH	17721187	17721296	+	110	ACAAGGGTTCTAATTTCACTACATCCCCTCCAATATTTGGTATCTTTCCTTTCTTAAAAAAATAGCCAGCCTAGTGAGTGTGAAGTGGCATCTCAATGTGGTTTTGATTT	---	---	miRNA-4_0	13-May-14	Ensembl	0.02	0.26	0.03	0.02	0.34	0.62	0.79	0.26
20535397	0.08	0.5	-1.338	down	0.00988944	MI0003662_st	MI0003662	hsa-mir-647	stem-loop	Homo sapiens	chr20	62573984	62574079	-	96	AGGAAGUGUUGGCCUGUGGCUGCACUCACUUCCUUCAGCCCCAGGAAGCCUUGGUCGGGGGCAGGAGGGAGGGUCAGGCAGGGCUGGGGGCCUGAC	ENST00000354216 // sense // intron // 8 /// ENST00000358711 // sense // intron // 7 /// ENST00000369892 // sense // intron // 7 /// ENST00000369908 // sense // intron // 8 /// OTTHUMT00000080236 // sense // intron // 8	hsa-mir-647 // chr20:62573984-62574079 (-) /// hsa-mir-1914 // chr20:62572818-62572897 (-)	miRNA-4_0	13-May-14	miRBase	-0.16	0.27	0.13	0.08	0.24	0.71	0.48	0.56
20533505	-0.05	0.38	-1.347	down	0.0307677	ENSG00000238763_x_st	ENSG00000238763	ENSG00000238763	snoRNA	Homo sapiens	chr11	65920092	65920196	+	105	ATCCTTTTGCAGCTCATGAGTGTGACGATTGGGTGTTCATGCATGTGTGTGAGGTGTGCCACCCTCTGAACCTTGTTACAACATCAGCACATTACGTCTCTGAAC	---	---	miRNA-4_0	13-May-14	Ensembl	-0.09	0.19	-0.26	-0.03	-0.1	0.5	0.64	0.5
20525584	-0.01	0.42	-1.347	down	0.0087559	MIMAT0027523_st	MIMAT0027523	hsa-miR-6811-3p	miRNA	Homo sapiens	chr2	238419611	238419631	+	21	AGCCUGUGCUUGUCCCUGCAG	ENST00000264605 // sense // intron // 3 /// ENST00000338530 // sense // intron // 3 /// ENST00000409373 // sense // intron // 3 /// ENST00000410032 // sense // intron // 4 /// ENST00000422695 // sense // intron // 5 /// ENST00000445024 // sense // intron // 3 /// ENST00000468178 // sense // intron // 3 /// ENST00000469619 // sense // intron // 3 /// ENST00000477501 // sense // intron // 2 /// ENS…	---	miRNA-4_0	13-May-14	miRBase	-0.2	0.15	0.13	-0.1	0.6	0.14	0.42	0.53
20500120	0.28	0.72	-1.357	down	0.0392838	MIMAT0004484_st	MIMAT0004484	hsa-let-7d-3p	miRNA	Homo sapiens	chr9	96941177	96941198	+	22	CUAUACGACCUGCUGCCUUUCU	ENST00000416309 // antisense // intron // 3 /// ENST00000602602 // antisense // intron // 2 /// ENST00000602703 // sense // intron // 1 /// OTTHUMT00000053172 // antisense // intron // 3 /// OTTHUMT00000467607 // antisense // intron // 2 /// OTTHUMT00000467752 // sense // intron // 1	hsa-let-7a-1 // chr9:96938239-96938318 (+) /// hsa-let-7d // chr9:96941116-96941202 (+) /// hsa-let-7f-1 // chr9:96938629-96938715 (+)				0.11	0.15	0.6	0.26	1.15	0.5	0.37	0.88
20536456	0.15	0.59	-1.357	down	0.0293882	MI0015845_st	MI0015845	hsa-mir-4316	stem-loop	Homo sapiens	chr17	75393066	75393136	-	71	AGUGGCCCAGGGUGAGGCUAGCUGGUGUGGUCACCCACUCUCCAGCCCAGCCCCAAUCCCACCACAACCAC	ENST00000329047 // antisense // intron // 1 /// ENST00000423034 // antisense // intron // 1 /// ENST00000427177 // antisense // intron // 2 /// ENST00000427674 // antisense // intron // 1 /// ENST00000431235 // antisense // intron // 2 /// ENST00000449803 // antisense // intron // 2 /// ENST00000587237 // antisense // intron // 3 /// ENST00000587514 // antisense // intron // 1 /// ENST00000588575…	---	miRNA-4_0	13-May-14	miRBase	-0.18	0.34	0.34	0.11	0.34	0.35	0.77	0.89
20533687	-0.15	0.29	-1.357	down	0.0255035	ENSG00000239046_st	ENSG00000239046	ENSG00000239046	snoRNA	Homo sapiens	chr1	202200792	202200892	+	101	ATTCTTTGTAGTTCATACACATGATGATCGGTGTTCACACTCATACGTGTGATGTGCCACCCTTGGACCTTGTTACGACATCAGCACATTACCCCTCTACA	---	---	miRNA-4_0	13-May-14	Ensembl	-0.17	0.16	-0.38	-0.2	0.01	0.27	0.19	0.68
20532979	0.23	0.67	-1.357	down	0.0228787	ENSG00000207002_x_st	ENSG00000207002	ENSG00000207002	snoRNA	Homo sapiens	chr3	123532924	123533054	+	131	TGCAGCTGTGTCAAATTTGGTGCCTGCCCTGCCTGTGTAGGCACTGACCCAGAAGGCTGCCACAGAAACACTGACTCATGGGCCCTGTTCCTGTGTCTCGGGCTCAGGGATAAATTTGGTTACAGATACCA	---	---	miRNA-4_0	13-May-14	Ensembl	0.07	0.11	0.11	0.64	0.94	0.43	0.74	0.56
20533472	-0.16	0.28	-1.357	down	0.00776421	ENSG00000238714_st	ENSG00000238714	ENSG00000238714	snoRNA	Homo sapiens	chr8	42083151	42083252	-	102	ATCCTTTCGTAGCTCATAAGCAGATAGTTGAGTTTTCACGCTCATGGATGGATGTGCCTCCCTCTAACATTATCAAGATGTCGGCACACTACCTGTGTGATG	---	---	miRNA-4_0	13-May-14	Ensembl	-0.38	-0.02	-0.1	-0.13	0.59	0.09	0.3	0.16
20534625	-0.02	0.42	-1.357	down	0.00579494	MI0000479_st	MI0000479	hsa-mir-150	stem-loop	Homo sapiens	chr19	50004042	50004125	-	84	CUCCCCAUGGCCCUGUCUCCCAACCCUUGUACCAGUGCUGGGCUCAGACCCUGGUACAGGCCUGGGGGACAGGGACCUGGGGAC	ENST00000602157 // antisense // 3UTR // 1	---	miRNA-4_0	13-May-14	miRBase	-0.2	0.13	-0.1	0.07	0.17	0.39	0.66	0.46
20519671	0.71	1.16	-1.366	down	0.0308183	MIMAT0019948_st	MIMAT0019948	hsa-miR-4784	miRNA	Homo sapiens	chr2	132248781	132248800	-	20	UGAGGAGAUGCUGGGACUGA	ENST00000309451 // sense // intron // 2 /// ENST00000410036 // sense // intron // 2 /// ENST00000427024 // sense // intron // 2 /// ENST00000445782 // sense // intron // 2 /// ENST00000488586 // sense // intron // 1 /// ENST00000491265 // sense // exon // 2 /// OTTHUMT00000331811 // sense // intron // 2 /// OTTHUMT00000331812 // sense // intron // 2 /// OTTHUMT00000331813 // sense // intron // 2 …	---	miRNA-4_0	13-May-14	miRBase	0.2	0.98	0.63	1.04	1.19	1.19	1.19	1.06
20536777	-0.15	0.3	-1.366	down	0.0298564	MI0016865_st	MI0016865	hsa-mir-4502	stem-loop	Homo sapiens	chr13	115039303	115039383	+	81	AGCCUUUAGCAAGUUGUAAUCUUUUUGCUGAUGGAGGGUCUUGCCUCCAUGGGGAUGGCUGAUGAUGAUGGUGCUGAAGGC	---	---	miRNA-4_0	13-May-14	miRBase	-0.57	-0.08	-0.04	0.08	0.06	0.16	0.3	0.7
20515599	0.05	0.5	-1.366	down	0.0297195	MIMAT0015049_st	MIMAT0015049	hsa-miR-1193	miRNA	Homo sapiens	chr14	101496398	101496420	+	23	GGGAUGGUAGACCGGUGACGUGC	---	hsa-mir-299 // chr14:101490131-101490193 (+) /// hsa-mir-376c // chr14:101506027-101506092 (+) /// hsa-mir-379 // chr14:101488403-101488469 (+) /// hsa-mir-380 // chr14:101491354-101491414 (+) /// hsa-mir-323a // chr14:101492069-101492154 (+) /// hsa-mir-329-1 // chr14:101493122-101493201 (+) /// hsa-mir-329-2 // chr14:101493437-101493520 (+) /// hsa-mir-494 // chr14:101495971-101496051 (+) /// h…	miRNA-4_0	13-May-14	miRBase	-0.34	0.13	0.12	0.29	0.68	0.75	0.43	0.13
20537532	1.01	1.46	-1.366	down	0.00573145	MI0022634_st	MI0022634	hsa-mir-6789	stem-loop	Homo sapiens	chr19	2235828	2235925	-	98	CGAGGUAGGGGCGUCCCGGGCGCGCGGGCGGGUCCCAGGCUGGGCCCCUCGGAGGCCGGGUGCUCACUGCCCCGUCCCGGCGCCCGUGUCUCCUCCAG	ENST00000326631 // sense // intron // 2 /// ENST00000585423 // sense // intron // 1 /// ENST00000586497 // sense // intron // 1 /// ENST00000586608 // sense // exon // 2 /// ENST00000587394 // sense // intron // 2 /// ENST00000587962 // sense // intron // 2 /// ENST00000588356 // sense // intron // 2 /// ENST00000588450 // sense // exon // 2 /// ENST00000588545 // sense // intron // 2 /// ENST000…	hsa-mir-1227 // chr19:2234061-2234148 (-) /// hsa-mir-6789 // chr19:2235828-2235925 (-)	miRNA-4_0	13-May-14	miRBase	0.91	1.25	0.91	0.97	1.4	1.27	1.44	1.75
20537990	0.24	0.69	-1.366	down	0.00140704	MI0025517_st	MI0025517	hsa-mir-7847	stem-loop	Homo sapiens	chr11	1901275	1901377	+	103	GUGUCGGCUGUGGCGUGACUGUCCCUCUGUGUCCCCCACUAGGCCCACUGCUCAGUGGAGCGUGGAGGACGAGGAGGAGGCCGUCCACGAGCAAUGCCAGCAU	ENST00000311604 // sense // 3UTR // 2 /// ENST00000381775 // sense // 3UTR // 3 /// ENST00000405957 // sense // 3UTR // 2 /// ENST00000406638 // sense // 3UTR // 2 /// ENST00000417766 // sense // 3UTR // 2 /// ENST00000418975 // sense // 3UTR // 2 /// ENST00000421485 // sense // 3UTR // 2 /// ENST00000429923 // sense // 3UTR // 2 /// ENST00000432093 // sense // 3UTR // 2 /// ENST00000446808 // se…	---	miRNA-4_0	13-May-14	miRBase	0.25	0.31	0.21	0.21	0.63	0.65	0.93	0.55
20533116	0.36	0.82	-1.376	down	0.0182722	ENSG00000212567_st	ENSG00000212567	ENSG00000212567	snoRNA	Homo sapiens	chr5	40790179	40790306	-	128	CCTCCTTTTCTTGTCAGGGACTGAGTGTGTGGTCCTGCTCCTGTTATGTATGGAGGCAAAGGGAAAGGGCTCCGGCCCCCTCAAAATCATGTCTTTGGTGCCAGCCGGTTCTGTTCTCAGTCACCTGG	---	---	miRNA-4_0	13-May-14	Ensembl	0.37	0.34	0.03	0.68	0.93	0.75	0.52	1.06
20520199	-0.09	0.37	-1.376	down	0.0112526	MIMAT0021022_st	MIMAT0021022	hsa-miR-5001-3p	miRNA	Homo sapiens	chr2	233415203	233415224	-	22	UUCUGCCUCUGUCCAGGUCCUU	ENST00000258416 // antisense // 3UTR // 1 /// ENST00000408957 // sense // 5UTR // 1 /// OTTHUMT00000257033 // antisense // 3UTR // 1 /// OTTHUMT00000257037 // sense // 5UTR // 1	---	miRNA-4_0	13-May-14	miRBase	-0.42	0.29	-0.16	-0.07	0.52	0.31	0.26	0.4
20533574	0.02	0.48	-1.376	down	0.000535337	ENSG00000238869_st	ENSG00000238869	ENSG00000238869	snoRNA	Homo sapiens	chr13	103374152	103374255	+	104	ATCCTTTTGTGGTTCATACATGTGGTGATTGGGTTTTCACACTCACATGTGAGATGTGCCTCCCTCCAACCTTGTTATGATGTCAGCACATTACCCATCTGACA	---	---	miRNA-4_0	13-May-14	Ensembl	-0.09	0.08	0.03	0.08	0.5	0.52	0.33	0.57
20537623	0.18	0.65	-1.385	down	0.0397337	MI0022724_st	MI0022724	hsa-mir-6877	stem-loop	Homo sapiens	chr9	135927383	135927446	+	64	AGUUCAGGGCCGAAGGGUGGAAGCUGCUGGUGCUCAUCUCAGCCUCUGCCCUUGGCCUCCCCAG	ENST00000342018 // sense // intron // 4 /// ENST00000372095 // sense // intron // 3 /// ENST00000372097 // sense // intron // 4 /// ENST00000372099 // sense // intron // 5 /// ENST00000372108 // sense // intron // 4 /// ENST00000439697 // sense // intron // 3 /// ENST00000440319 // sense // intron // 4 /// OTTHUMT00000054826 // sense // intron // 4 /// OTTHUMT00000054827 // sense // intron // 4 /…	---	miRNA-4_0	13-May-14	miRBase	-0.28	0.43	0.21	0.35	0.87	0.19	0.85	0.68
20532601	0.15	0.62	-1.385	down	0.0197923	14qII-27_x_st	14qII-27	14qII-27	CDBox	Homo sapiens	chr14	101454498	101454566	+	69	TGGTTCAGTGTTGACTACTGGTGTCGTGTGAGTCATACAATGAATACATGTCTGGAACTCTGAGGCCCA	---	---	miRNA-4_0	13-May-14	snoRNABase	0.19	0.16	0.2	0.05	0.28	0.34	1.01	0.85
20536932	0.27	0.74	-1.385	down	0.0190226	MI0017334_st	MI0017334	hsa-mir-4701	stem-loop	Homo sapiens	chr12	49165758	49165820	-	63	CCUUGGCCACCACACCUACCCCUUGUGAAUGUCGGGCAAUGGGUGAUGGGUGUGGUGUCCACA	ENST00000307885 // sense // intron // 17 /// ENST00000357869 // sense // intron // 16 /// ENST00000547260 // sense // intron // 4 /// ENST00000548351 // sense // intron // 4 /// ENST00000550422 // sense // intron // 17 /// ENST00000552099 // sense // intron // 5 /// OTTHUMT00000408860 // sense // intron // 4 /// OTTHUMT00000408862 // sense // intron // 17 /// OTTHUMT00000408863 // sense // intron…	---	miRNA-4_0	13-May-14	miRBase	0.32	0.44	-0.01	0.34	0.54	0.42	0.95	1.07
20537854	1.73	2.2	-1.385	down	0.0116793	MI0022965_st	MI0022965	hsa-mir-7114	stem-loop	Homo sapiens	chr9	140344478	140344538	-	61	UCCGCUCUGUGGAGUGGGGUGCCUGUCCCCUGCCACUGGGUGACCCACCCCUCUCCACCAG	ENST00000265663 // sense // intron // 12 /// ENST00000339554 // sense // intron // 10 /// ENST00000371472 // sense // intron // 12 /// ENST00000371473 // sense // intron // 12 /// ENST00000371474 // sense // intron // 11 /// ENST00000371475 // sense // intron // 13 /// ENST00000371482 // sense // intron // 6 /// ENST00000392812 // sense // intron // 12 /// ENST00000437259 // sense // intron // 12…	---	miRNA-4_0	13-May-14	miRBase	1.96	1.7	1.49	1.76	2.02	1.94	2.49	2.34
20533642	0.11	0.58	-1.385	down	0.00713566	ENSG00000238982_x_st	ENSG00000238982	ENSG00000238982	snoRNA	Homo sapiens	chr18	29674467	29674569	+	103	ATCCTTTTGCGGTTCATAGTGTGATGATTGAGTGTTCACAGGCATGTGTGAGATATGCCATCCTCAAACCTTGTTACAGGGTCAGCACATTACCCATCTGACA	---	---	miRNA-4_0	13-May-14	Ensembl	0.13	0.15	0.13	0.04	0.84	0.21	0.52	0.76
20506787	7.77	8.25	-1.395	down	0.0459079	MIMAT0022946_st	MIMAT0022946	hsa-miR-1237-5p	miRNA	Homo sapiens	chr11	64136123	64136143	+	21	CGGGGGCGGGGCCGAAGCGCG	ENST00000294261 // sense // intron // 10 /// ENST00000334205 // sense // intron // 11 /// ENST00000528057 // sense // intron // 11 /// ENST00000528355 // sense // intron // 11 /// ENST00000530504 // sense // intron // 11 /// OTTHUMT00000106246 // sense // intron // 11 /// OTTHUMT00000385364 // sense // intron // 11 /// OTTHUMT00000385368 // sense // intron // 11 /// OTTHUMT00000385369 // sense //…	---	miRNA-4_0	13-May-14	miRBase	7.56	8.21	7.42	7.89	7.92	8.32	8.66	8.09
20537633	0.16	0.64	-1.395	down	0.0330053	MI0022734_st	MI0022734	hsa-mir-6887	stem-loop	Homo sapiens	chr19	35613604	35613668	+	65	GAGAAUGGGGGGACAGAUGGAGAGGACACAGGCUGGCACUGAGGUCCCCUCCACUUUCCUCCUAG	ENST00000344013 // sense // intron // 5 /// ENST00000346446 // sense // intron // 4 /// ENST00000406242 // sense // intron // 5 /// ENST00000406988 // sense // intron // 4 /// ENST00000435734 // sense // intron // 6 /// ENST00000535103 // sense // intron // 5 /// ENST00000603181 // sense // intron // 6 /// ENST00000603524 // sense // 3UTR // 6 /// ENST00000604255 // sense // intron // 6 /// ENST0…	---	miRNA-4_0	13-May-14	miRBase	0.06	0.42	0.06	0.09	0.34	0.4	1.22	0.6
20529784	0.17	0.65	-1.395	down	0.0154038	MIMAT0031001_st	MIMAT0031001	hsa-miR-8074	miRNA	Homo sapiens	chr19	51710195	51710218	-	24	CUAUGGCGAGACUGGCAUGUACUC	---	---	miRNA-4_0	13-May-14	miRBase	-0.19	0.39	0.04	0.45	0.6	0.41	0.78	0.8
20537548	0.57	1.06	-1.404	down	0.0482156	MI0022649_st	MI0022649	hsa-mir-6804	stem-loop	Homo sapiens	chr19	55742253	55742320	-	68	GGAUGUGAGGGUGUCAGCAGGUGACGGUGGGGGCCACGCUGACAGCCGCACCUGCCUCUCACCCACAG	ENST00000412770 // sense // intron // 21 /// ENST00000587283 // sense // intron // 20 /// ENST00000587457 // sense // intron // 4 /// OTTHUMT00000452662 // sense // intron // 4 /// OTTHUMT00000452663 // sense // intron // 21 /// OTTHUMT00000452664 // sense // intron // 20	hsa-mir-6802 // chr19:55751280-55751344 (-) /// hsa-mir-6804 // chr19:55742253-55742320 (-)	miRNA-4_0	13-May-14	miRBase	0.18	0.9	0.77	0.43	1.26	0.53	1.38	1.07
20533976	0.55	1.04	-1.404	down	0.0448022	ENSG00000252505_x_st	ENSG00000252505	ENSG00000252505	snoRNA	Homo sapiens	chr8	33397558	33397655	+	98	CTGATCCCAGTGTGCAATGGCTGCAAACAGCAGCTTTCTTGGTGGTGTACATGGCCTGTTTCTTGTATGGGTTGCTCTAAGGGTCCTTGGAGACAGGC	---	---	miRNA-4_0	13-May-14	Ensembl	0.15	0.98	0.51	0.55	0.63	0.86	1.3	1.39
20529790	0.06	0.55	-1.404	down	0.0379817	MIMAT0031007_st	MIMAT0031007	hsa-miR-8080	miRNA	Homo sapiens	chr2	80093677	80093699	-	23	GAAGGACACUGGUGUCAACGGCU	ENST00000361291 // antisense // intron // 4 /// ENST00000402739 // antisense // intron // 3 /// ENST00000466387 // antisense // intron // 8 /// ENST00000496558 // antisense // intron // 4 /// ENST00000540488 // antisense // intron // 3 /// ENST00000541047 // antisense // intron // 3 /// OTTHUMT00000328510 // antisense // intron // 8 /// OTTHUMT00000328511 // antisense // intron // 3 /// OTTHUMT00…	---	miRNA-4_0	13-May-14	miRBase	-0.2	0.52	0.06	-0.13	1.05	0.39	0.35	0.42
20536544	0.2	0.69	-1.404	down	0.0198417	MI0016009_st	MI0016009	hsa-mir-3619	stem-loop	Homo sapiens	chr22	46486924	46487006	+	83	ACGGCAUCUUUGCACUCAGCAGGCAGGCUGGUGCAGCCCGUGGUGGGGGACCAUCCUGCCUGCUGUGGGGUAAGGACGGCUGU	ENST00000360737 // sense // intron // 1 /// ENST00000381051 // sense // intron // 1 /// ENST00000435439 // sense // intron // 1 /// ENST00000443490 // sense // intron // 1 /// OTTHUMT00000316781 // sense // intron // 1 /// OTTHUMT00000316782 // sense // intron // 1 /// OTTHUMT00000316783 // sense // intron // 1 /// OTTHUMT00000316787 // sense // intron // 1	---	miRNA-4_0	13-May-14	miRBase	-0.2	0.56	0.24	0.2	0.46	0.64	1.01	0.64
20533234	0.72	1.21	-1.404	down	0.0169935	ENSG00000238343_x_st	ENSG00000238343	ENSG00000238343	snoRNA	Homo sapiens	chr16	68347142	68347243	-	102	ATCGTTTTGTAGTTCATAAGCGTGATGACTGGGTGTTCATGTGCCTGTGTCAGACGTGCCTCCCTCAAACCTTTACTACATTGGCACGTTACCCATTTGAAC	---	---	miRNA-4_0	13-May-14	Ensembl	0.28	0.73	0.84	1.04	0.98	1.16	1.44	1.27
20534037	1.97	2.47	-1.414	down	0.0294393	ENSG00000252765_x_st	ENSG00000252765	ENSG00000252765	snoRNA	Homo sapiens	chr1	101598709	101598895	+	187	ATGGTCTTGGGAAAGGCTCCTGTGTTGTTGAACCTGCTCAGTTGTGGGTGCAGCCTTGTACCAGGCAGCCCAACCCTGACCTAAAGTAAATTCCCAGGAAAAGTCTTTCCTAGGTTGTGAATTTGCAGTAATAGGTGTGTGCATCCTAGCAGCAGTTTGATGATCATGTATGAAACTGCAAACAGGA	---	---	miRNA-4_0	13-May-14	Ensembl	1.73	1.92	2.27	1.95	2.02	2.5	2.95	2.4
20504278	0.34	0.84	-1.414	down	0.0257913	MIMAT0003221_st	MIMAT0003221	hsa-miR-557	miRNA	Homo sapiens	chr1	168344822	168344844	+	23	GUUUGCACGGGUGGGCCUUGUCU	---	---				0.22	0.71	0.55	-0.14	0.55	0.82	0.98	1
20533489	0.13	0.63	-1.414	down	0.0215523	ENSG00000238744_st	ENSG00000238744	ENSG00000238744	snoRNA	Homo sapiens	chr4	169231843	169231946	+	104	ATCCTTTTGTAGTTCATAAATGTGATGATTGGGTTTTCATGTGTATGTGTTGGATGTGCCCTACTCAATCCTTGTTACAAAGTTATCTCATTATCCGGCTGGCA	---	---	miRNA-4_0	13-May-14	Ensembl	0.06	0.55	0.01	-0.1	0.33	0.49	0.7	1
20519588	0.16	0.66	-1.414	down	0.00730432	MIMAT0019867_st	MIMAT0019867	hsa-miR-4738-3p	miRNA	Homo sapiens	chr17	73780611	73780632	-	22	UGAAACUGGAGCGCCUGGAGGA	ENST00000293218 // antisense // 3UTR // 1 /// ENST00000586607 // sense // intron // 1 /// ENST00000591893 // sense // exon // 1 /// OTTHUMT00000448507 // sense // intron // 1 /// OTTHUMT00000448834 // sense // exon // 1	---	miRNA-4_0	13-May-14	miRBase	-0.11	0.37	0.01	0.37	0.64	0.52	0.54	0.93
20519515	0.08	0.58	-1.414	down	0.00461467	MIMAT0019796_st	MIMAT0019796	hsa-miR-4700-5p	miRNA	Homo sapiens	chr12	121161005	121161026	+	22	UCUGGGGAUGAGGACAGUGUGU	ENST00000344651 // sense // exon // 5 /// ENST00000544939 // antisense // intron // 1 /// OTTHUMT00000402857 // sense // exon // 5 /// OTTHUMT00000402860 // antisense // intron // 1	---	miRNA-4_0	13-May-14	miRBase	0.06	0.37	0.05	-0.14	0.37	0.58	0.56	0.81
20533821	-0.12	0.38	-1.414	down	0.00397007	ENSG00000251866_st	ENSG00000251866	ENSG00000251866	snoRNA	Homo sapiens	chr1	15868660	15868799	+	140	TGGCTCGGTTTCCTGGGGGGTGGGCTCAGTCTACACCACCTCCCCTCAGCCAAGCCTACAGTAGAGGGCCCAGGCATCCTCCCGTATGGGAGAGGCGTTTGAGTAAGGAGCCTCACCTGGGGTGTCCTAGCCTCACATTT	---	---	miRNA-4_0	13-May-14	Ensembl	-0.04	-0.3	-0.3	0.17	0.59	0.23	0.39	0.33
20533507	0.45	0.96	-1.424	down	0.0413595	ENSG00000238767_st	ENSG00000238767	ENSG00000238767	snoRNA	Homo sapiens	chr15	59682407	59682516	+	110	ATCCTTTTGTAGTTCATAAGCGTGATGACTGTGGTTTCATGCTTGTGTGTGAGAGATGGGTGGGCCTCCCTCAAACCTTGTTACGACGTAGGCCCATTACCCATCTGACA	---	---	miRNA-4_0	13-May-14	Ensembl	-0.2	0.66	0.4	0.95	0.98	1.02	0.9	0.93
20525715	0.22	0.73	-1.424	down	0.0240113	MIMAT0027654_st	MIMAT0027654	hsa-miR-6877-5p	miRNA	Homo sapiens	chr9	135927388	135927409	+	22	AGGGCCGAAGGGUGGAAGCUGC	ENST00000342018 // sense // intron // 4 /// ENST00000372095 // sense // intron // 3 /// ENST00000372097 // sense // intron // 4 /// ENST00000372099 // sense // intron // 5 /// ENST00000372108 // sense // intron // 4 /// ENST00000439697 // sense // intron // 3 /// ENST00000440319 // sense // intron // 4 /// OTTHUMT00000054826 // sense // intron // 4 /// OTTHUMT00000054827 // sense // intron // 4 /…	---	miRNA-4_0	13-May-14	miRBase	0.23	0.42	0.01	0.23	0.45	0.35	1.17	0.96
20504289	0.9	1.41	-1.424	down	0.0199443	MIMAT0004794_st	MIMAT0004794	hsa-miR-551b-5p	miRNA	Homo sapiens	chr3	168269663	168269684	+	22	GAAAUCAAGCGUGGGUGAGACC	ENST00000431685 // sense // intron // 4 /// ENST00000506760 // sense // intron // 1 /// OTTHUMT00000336751 // sense // intron // 4 /// OTTHUMT00000351387 // sense // intron // 1	---	miRNA-4_0	13-May-14	miRBase	0.6	0.71	1.27	1	1.58	1.62	1.44	1
20535920	0.35	0.86	-1.424	down	0.0126578	MI0006443_st	MI0006443	hsa-mir-1306	stem-loop	Homo sapiens	chr22	20073581	20073665	+	85	GUGAGCAGUCUCCACCACCUCCCCUGCAAACGUCCAGUGGUGCAGAGGUAAUGGACGUUGGCUCUGGUGGUGAUGGACAGUCCGA	ENST00000351989 // sense // 3UTR // 2 /// ENST00000383024 // sense // 3UTR // 2 /// ENST00000407755 // sense // 3UTR // 1 /// ENST00000457069 // sense // 3UTR // 2 /// ENST00000495826 // sense // exon // 1 /// OTTHUMT00000318654 // sense // 3UTR // 2 /// OTTHUMT00000318655 // sense // exon // 1 /// OTTHUMT00000318656 // sense // 3UTR // 1 /// OTTHUMT00000319850 // sense // 3UTR // 2	hsa-mir-1306 // chr22:20073581-20073665 (+) /// hsa-mir-3618 // chr22:20073269-20073356 (+)	miRNA-4_0	13-May-14	miRBase	0.01	0.7	0.21	0.47	0.63	0.98	1.08	0.74
20525620	-0.15	0.36	-1.424	down	0.00899887	MIMAT0027559_st	MIMAT0027559	hsa-miR-6829-3p	miRNA	Homo sapiens	chr3	195609200	195609219	-	20	UGCCUCCUCCGUGGCCUCAG	ENST00000316664 // sense // intron // 5 /// ENST00000333602 // sense // intron // 5 /// ENST00000381916 // sense // intron // 5 /// ENST00000392400 // sense // intron // 5 /// ENST00000428187 // sense // intron // 5 /// ENST00000430929 // sense // intron // 3 /// ENST00000438207 // sense // intron // 3 /// ENST00000439230 // sense // intron // 5 /// ENST00000464041 // sense // intron // 5 /// ENS…	---	miRNA-4_0	13-May-14	miRBase	-0.05	-0.21	-0.19	-0.14	0.6	0.7	0.06	0.1
20533314	0	0.51	-1.424	down	0.00848948	ENSG00000238481_x_st	ENSG00000238481	ENSG00000238481	snoRNA	Homo sapiens	chr2	157278707	157278811	+	105	GTCTTTTTATAGTTCATAAGTGTGATGATTGGGTTTTTATGCTCTTGTATGTGATGCCCCTCTCCTCAAATCTTGTCATGATGTTGGCACATTACCCATCTGATG	---	---	miRNA-4_0	13-May-14	Ensembl	0.2	-0.12	-0.06	-0.01	0.25	0.77	0.77	0.25
20532882	-0.21	0.3	-1.424	down	0.00824062	ENSG00000201733_st	ENSG00000201733	ENSG00000201733	snoRNA	Homo sapiens	chr11	66200234	66200373	+	140	GATGCCTTCCGGAACATGCCAGCACCGCAGATGCTGGCAGTCTGCTGTGCCCGTGATATTGGGCAAAGAGGAAGTGGCTATTTCTACACTTGGTGTTCAGAAACCAGTGAGCTCTAAGAATGGTTTATAGCCTGACATTT	---	---	miRNA-4_0	13-May-14	Ensembl	-0.32	-0.09	-0.2	-0.23	-0.07	0.32	0.24	0.69
20537595	0.92	1.43	-1.424	down	0.00758271	MI0022696_st	MI0022696	hsa-mir-6850	stem-loop	Homo sapiens	chr8	146017316	146017376	-	61	GUGCGGAACGCUGGCCGGGGCGGGAGGGGAAGGGACGCCCGGCCGGAACGCCGCACUCACG	ENST00000262584 // sense // intron // 2 /// ENST00000394920 // sense // intron // 2 /// ENST00000525232 // sense // intron // 2 /// ENST00000526668 // sense // exon // 1 /// ENST00000527914 // sense // intron // 2 /// ENST00000528296 // sense // intron // 1 /// ENST00000528957 // sense // intron // 1 /// ENST00000529163 // sense // intron // 1 /// ENST00000529920 // sense // intron // 1 /// ENST0…	---	miRNA-4_0	13-May-14	miRBase	1.01	0.97	0.94	0.74	1.36	1.08	1.81	1.45
20526182	0.18	0.7	-1.434	down	0.0220571	MIMAT0028121_st	MIMAT0028121	hsa-miR-7112-5p	miRNA	Homo sapiens	chr8	145317619	145317640	-	22	ACGGGCAGGGCAGUGCACCCUG	ENST00000377412 // sense // intron // 11 /// ENST00000307404 // sense // intron // 13 /// OTTHUMT00000381902 // sense // intron // 13	---	miRNA-4_0	13-May-14	miRBase	0.17	0.5	0.18	-0.14	0.6	0.52	1.21	0.47
20506774	6.96	7.48	-1.434	down	0.0205172	MIMAT0005582_st	MIMAT0005582	hsa-miR-1228-5p	miRNA	Homo sapiens	chr12	57588287	57588307	+	21	GUGGGCGGGGGCAGGUGUGUG	ENST00000243077 // sense // intron // 49 /// OTTHUMT00000412772 // sense // intron // 49	---	miRNA-4_0	13-May-14	miRBase	6.86	7.32	6.6	7.07	7.16	7.38	7.85	7.54
20537486	-0.06	0.46	-1.434	down	0.0159582	MI0022588_st	MI0022588	hsa-mir-6743	stem-loop	Homo sapiens	chr11	209336	209406	+	71	GGGUAAAGGGGCAGGGACGGGUGGCCCCAGGAAGAAGGGCCUGGUGGAGCCGCUCUUCUCCCUGCCCACAG	ENST00000325207 // sense // intron // 2 /// ENST00000526104 // sense // intron // 2 /// ENST00000526982 // sense // intron // 2 /// ENST00000527468 // sense // intron // 1 /// ENST00000527696 // sense // 3UTR // 1 /// ENST00000528357 // sense // intron // 2 /// ENST00000530889 // sense // intron // 2 /// ENST00000532373 // sense // exon // 2 /// OTTHUMT00000239282 // sense // intron // 2 /// OTTH…	---	miRNA-4_0	13-May-14	miRBase	-0.31	-0.11	-0.21	0.37	0.52	0.28	0.8	0.23
20515642	0.01	0.53	-1.434	down	0.0145193	MIMAT0015083_st	MIMAT0015083	hsa-miR-3198	miRNA	Homo sapiens	chr12	54625191	54625212	-	22	GUGGAGUCCUGGGGAAUGGAGA	ENST00000317361 // sense // intron // 1 /// ENST00000342111 // sense // intron // 1 /// ENST00000399765 // sense // intron // 1 /// ENST00000399767 // sense // intron // 1 /// ENST00000399774 // sense // intron // 1 /// ENST00000473439 // sense // intron // 1 /// ENST00000550946 // sense // intron // 1 /// ENST00000551952 // sense // intron // 1 /// ENST00000552886 // sense // intron // 1 /// OTT…	---	miRNA-4_0	13-May-14	miRBase	-0.07	0.21	0.19	-0.29	0.16	0.53	0.52	0.91
20536454	0.37	0.89	-1.434	down	0.0142412	MI0015843_st	MI0015843	hsa-mir-4313	stem-loop	Homo sapiens	chr15	76054556	76054656	-	101	GAUCAGGCCCAGCCCCCUGGCCCCAAACCCUGCAGCCCCAGCUGGAGGAUGAGGAGAUGCUGGGCUUGGGUGGGGGAAUCAGGGGUGUAAAGGGGCCUGCU	ENST00000561777 // sense // exon // 1 /// ENST00000569596 // antisense // intron // 2 /// OTTHUMT00000420499 // antisense // intron // 2 /// OTTHUMT00000421198 // sense // exon // 1	---	miRNA-4_0	13-May-14	miRBase	0.22	0.73	0.23	0.3	1.2	0.93	0.95	0.48
20538480	0.47	0.99	-1.434	down	0.00316332	spike_in-control-7_st	spike_in-control-7	spike_in-control-7	Spike-in controls	Homo sapiens	---		NA		25	NNNNNNNNNNNNNNNNNNNNNNNNN	---	---	miRNA-4_0	13-May-14	Affymetrix Proprietary Database	0.37	0.17	0.63	0.7	0.96	0.83	1.06	1.1
20533042	-0.17	0.36	-1.444	down	0.0406627	ENSG00000212214_st	ENSG00000212214	ENSG00000212214	snoRNA	Homo sapiens	chrX	3450158	3450292	-	135	TTTCCCTGACCTGGGTAGAGTGGCATCCAGTTGGTGGTGCCCATCTCATATCAGCCAGGGACAAAGCAACCCCTTGTTCCTCCCAGCTTGGCTTTTCATCTGTGCCTATGCCTGGTTCATGCCTTGGACACATTT	---	---	miRNA-4_0	13-May-14	Ensembl	-0.36	0.17	-0.37	-0.13	0.29	-0.22	0.51	0.88
20506797	0.34	0.87	-1.444	down	0.0205071	MIMAT0005867_st	MIMAT0005867	hsa-miR-663b	miRNA	Homo sapiens	chr2	133014543	133014564	-	22	GGUGGCCCGGCCGUGCCUGAGG	ENST00000470729 // sense // intron // 1 /// OTTHUMT00000331354 // sense // intron // 1	---	miRNA-4_0	13-May-14	miRBase	0.13	0.28	0.34	0.61	0.74	0.43	0.98	1.34
20534809	-0.13	0.4	-1.444	down	0.00630017	MI0000732_st	MI0000732	hsa-mir-194-2	stem-loop	Homo sapiens	chr11	64658827	64658911	-	85	UGGUUCCCGCCCCCUGUAACAGCAACUCCAUGUGGAAGUGCCCACUGGUUCCAGUGGGGCUGCUGUUAUCUGGGGCGAGGGCCAG	ENST00000413053 // sense // exon // 2 /// OTTHUMT00000143253 // sense // exon // 2	hsa-mir-192 // chr11:64658609-64658718 (-) /// hsa-mir-194-2 // chr11:64658827-64658911 (-) /// hsa-mir-6750 // chr11:64665835-64665909 (-)	miRNA-4_0	13-May-14	miRBase	0.08	0.08	-0.21	-0.48	0.2	0.29	0.6	0.5
20525477	-0.07	0.46	-1.444	down	0.00470441	MIMAT0027416_st	MIMAT0027416	hsa-miR-6758-5p	miRNA	Homo sapiens	chr12	57906476	57906498	+	23	UAGAGAGGGGAAGGAUGUGAUGU	ENST00000262027 // sense // intron // 14 /// ENST00000315473 // sense // intron // 13 /// ENST00000537638 // sense // intron // 15 /// ENST00000545888 // sense // intron // 13 /// ENST00000546971 // sense // intron // 3 /// ENST00000548202 // sense // exon // 1 /// ENST00000548944 // sense // intron // 1 /// ENST00000549048 // sense // intron // 2 /// OTTHUMT00000407013 // sense // intron // 15 /…	hsa-mir-616 // chr12:57912946-57913042 (-) /// hsa-mir-6758 // chr12:57906471-57906533 (+)	miRNA-4_0	13-May-14	miRBase	0.18	0.08	-0.13	-0.42	0.53	0.23	0.5	0.6
20507089	-0.26	0.27	-1.444	down	0.0039248	MIMAT0005788_st	MIMAT0005788	hsa-miR-513b-5p	miRNA	Homo sapiens	chrX	146280611	146280632	-	22	UUCACAAGGAGGUGUCAUUUAU	---	hsa-mir-513b // chrX:146280562-146280645 (-) /// hsa-mir-513c // chrX:146271222-146271305 (-)	miRNA-4_0	13-May-14	miRBase	-0.24	-0.33	-0.38	-0.09	-0.1	0.52	0.31	0.34
20532695	0.28	0.82	-1.454	down	0.042522	ACA57_x_st	ACA57	ACA57	scaRna	Homo sapiens	chr12	6690639	6690775	-	137	TTGTCCTGGCCTATTTTTCTGCTCCCCTGTGCTCAGTTCTAACAGGGTAGTCTGGCAGGACACACAGCAATTCCCTCTCAGTTTAGGAGGGCCGTCCTAAGAATAGGGCTGGCTCTTAAAGGCACGAGAGGACAATT	---	---	miRNA-4_0	13-May-14	snoRNABase	-0.03	0.7	0.36	0.09	1.33	0.89	0.72	0.32
20536877	0.87	1.41	-1.454	down	0.0278476	MI0017284_st	MI0017284	hsa-mir-4656	stem-loop	Homo sapiens	chr7	4828196	4828270	-	75	AGGCUGGCGUGGGCUGAGGGCAGGAGGCCUGUGGCCGGUCCCAGGCCUCCUGCUUCCUGGGCUCAGGCUCGGUUU	ENST00000348624 // antisense // intron // 12 /// ENST00000401897 // antisense // intron // 12 /// ENST00000469614 // antisense // exon // 1 /// ENST00000477454 // antisense // intron // 3 /// ENST00000477680 // antisense // intron // 10 /// ENST00000496303 // antisense // intron // 12 /// OTTHUMT00000323771 // antisense // intron // 12 /// OTTHUMT00000323772 // antisense // intron // 10 /// OTTHU…	---	miRNA-4_0	13-May-14	miRBase	0.33	1.14	0.97	1.04	1.35	1.15	1.29	1.84
20536549	0.3	0.84	-1.454	down	0.0082609	MI0016014_st	MI0016014	hsa-mir-3622b	stem-loop	Homo sapiens	chr8	27559190	27559284	-	95	AGUGAUAUAAUAGAGGGUGCACAGGCAUGGGAGGUCAGGUGAGCUCAGCUCCCUGCCUCACCUGAGCUCCCGUGCCUGUGCACCCUCUAUUGGCU	OTTHUMT00000423049 // antisense // exon // 1	hsa-mir-3622a // chr8:27559194-27559276 (+) /// hsa-mir-3622b // chr8:27559190-27559284 (-)	miRNA-4_0	13-May-14	miRBase	0.05	0.33	0.34	0.48	1.08	0.4	0.98	0.88
20535649	1.69	2.23	-1.454	down	0.00689512	MI0005542_st	MI0005542	hsa-mir-876	stem-loop	Homo sapiens	chr9	28863624	28863704	-	81	UGAAGUGCUGUGGAUUUCUUUGUGAAUCACCAUAUCUAAGCUAAUGUGGUGGUGGUUUACAAAGUAAUUCAUAGUGCUUCA	---	---	miRNA-4_0	13-May-14	miRBase	1.7	2.01	1.47	1.58	2.05	1.99	2.5	2.38
20519405	5.47	6.01	-1.454	down	0.00614254	MIMAT0022977_st	MIMAT0022977	hsa-miR-4632-5p	miRNA	Homo sapiens	chr1	12251770	12251792	+	23	GAGGGCAGCGUGGGUGUGGCGGA	ENST00000376259 // sense // intron // 3 /// ENST00000492361 // sense // intron // 2 /// ENST00000536782 // sense // intron // 3 /// OTTHUMT00000005133 // sense // intron // 3 /// OTTHUMT00000005134 // sense // intron // 2	---	miRNA-4_0	13-May-14	miRBase	5.07	5.74	5.58	5.5	5.84	6.02	6.23	5.95
20536742	1.12	1.66	-1.454	down	0.00421474	MI0016832_x_st	MI0016832	hsa-mir-3689c	stem-loop	Homo sapiens	chr9	137741144	137741215	-	72	GGGAGGUGUGAUAUCGUGGUUCCUGGGAGGUGUGAUAUCGUGGUUCCUGGGAGGUGUGAUAUUGUGGUUCCU	---	hsa-mir-3689a // chr9:137741333-137741410 (-) /// hsa-mir-3689b // chr9:137741971-137742118 (-) /// hsa-mir-3689c // chr9:137741144-137741215 (-) /// hsa-mir-3689d-1 // chr9:137741455-137741528 (-) /// hsa-mir-3689d-2 // chr9:137742123-137742202 (-) /// hsa-mir-3689e // chr9:137742416-137742487 (-) /// hsa-mir-3689f // chr9:137742588-137742653 (-)	miRNA-4_0	13-May-14	miRBase	0.93	1.3	1.27	0.96	1.9	1.67	1.33	1.76
20518865	0.22	0.77	-1.464	down	0.0220378	MIMAT0019006_st	MIMAT0019006	hsa-miR-4478	miRNA	Homo sapiens	chr9	124882426	124882442	-	17	GAGGCUGAGCUGAGGAG	---	---	miRNA-4_0	13-May-14	miRBase	-0.11	0.47	0.04	0.47	0.34	0.77	0.77	1.2
20518782	5.26	5.81	-1.464	down	0.021716	MIMAT0018925_st	MIMAT0018925	hsa-miR-1268b	miRNA	Homo sapiens	chr17	78072630	78072649	+	20	CGGGCGUGGUGGUGGGGGUG	ENST00000397545 // sense // intron // 19 /// ENST00000574799 // sense // intron // 15 /// OTTHUMT00000256005 // sense // intron // 19 /// OTTHUMT00000437430 // sense // intron // 15	---	miRNA-4_0	13-May-14	miRBase	5.35	5.61	4.72	5.35	5.45	5.82	6.04	5.92
20536462	0.49	1.04	-1.464	down	0.0032021	MI0015851_st	MI0015851	hsa-mir-4322	stem-loop	Homo sapiens	chr19	10341089	10341161	+	73	ACCGCGAGUUCCGCGCCUGGCCGUGUCGCCCCACGAGGGGGACUGUGGGCUCAGCGCGUGGGGCCCGGAGCAU	ENST00000588952 // antisense // intron // 1 /// ENST00000590320 // antisense // intron // 1 /// ENST00000592342 // antisense // intron // 1 /// OTTHUMT00000451185 // antisense // intron // 1 /// OTTHUMT00000451187 // antisense // intron // 1 /// OTTHUMT00000451194 // antisense // intron // 1	---	miRNA-4_0	13-May-14	miRBase	0.65	0.68	0.39	0.22	1.3	1.04	1.01	0.81
20537152	0.02	0.57	-1.464	down	0.00138403	MI0019135_st	MI0019135	hsa-mir-5580	stem-loop	Homo sapiens	chr14	54415145	54415202	-	58	UGCUGGCUCAUUUCAUAUGUGUGCUGAGAAAAUUCACACAUAUGAAGUGAGCCAGCAC	---	---	miRNA-4_0	13-May-14	miRBase	0.04	0.13	0.04	-0.15	0.83	0.4	0.38	0.69
20538202	-0.08	0.47	-1.464	down	0.00112854	U53_st	U53	U53	CDBox	Homo sapiens	chr2	29149933	29150010	+	78	ATGCTATGATGACATCCATATGGTTTCGCTGCTGGCTGAGTTTCAGAGATGACACCTTTCTCTTGGCTGTCTGAGCAT	---	---	miRNA-4_0	13-May-14	snoRNABase	-0.26	-0.11	0.18	-0.13	0.44	0.33	0.44	0.66
20535941	0.02	0.58	-1.474	down	0.0234051	MI0008193_st	MI0008193	hsa-mir-1825	stem-loop	Homo sapiens	chr20	30825598	30825650	+	53	AGAGACUGGGGUGCUGGGCUCCCCUAGACUAGGACUCCAGUGCCCUCCUCUCC	ENST00000375749 // sense // exon // 7 /// OTTHUMT00000078613 // sense // exon // 7	---	miRNA-4_0	13-May-14	miRBase	-0.05	0.23	-0.32	0.23	0.62	0.09	1.04	0.56
20534526	0.32	0.89	-1.485	down	0.0279453	MI0000286_st	MI0000286	hsa-mir-210	stem-loop	Homo sapiens	chr11	568089	568198	-	110	ACCCGGCAGUGCCUCCAGGCGCAGGGCAGCCCCUGCCCACCGCACACUGCGCUGCCCCAGACCCACUGUGCGUGUGACAGCGGCUGAUCUGUGCCUGGGCAGCGCGACCC	ENST00000500447 // sense // intron // 1 /// ENST00000528245 // sense // intron // 1 /// ENST00000533920 // sense // intron // 1 /// ENST00000534540 // sense // intron // 1 /// OTTHUMT00000383231 // sense // intron // 1 /// OTTHUMT00000383232 // sense // intron // 1 /// OTTHUMT00000383233 // sense // intron // 1 /// OTTHUMT00000383234 // sense // intron // 1	---	miRNA-4_0	13-May-14	miRBase	-0.34	0.52	0.29	0.82	0.84	0.78	1	0.93
20525019	0.21	0.78	-1.485	down	0.00258425	MIMAT0025474_st	MIMAT0025474	hsa-miR-6509-5p	miRNA	Homo sapiens	chr7	134891796	134891816	-	21	AUUAGGUAGUGGCAGUGGAAC	ENST00000344400 // sense // intron // 4 /// ENST00000354475 // sense // intron // 4 /// ENST00000423565 // sense // intron // 4 /// ENST00000466182 // sense // intron // 4 /// ENST00000485942 // sense // intron // 1 /// OTTHUMT00000340019 // sense // intron // 4 /// OTTHUMT00000340020 // sense // intron // 4 /// OTTHUMT00000340021 // sense // intron // 4 /// OTTHUMT00000340022 // sense // intron …	---	miRNA-4_0	13-May-14	miRBase	0.37	0.44	0.13	-0.09	0.67	0.71	1.04	0.72
20506712	4.83	5.41	-1.495	down	0.0368931	MIMAT0005825_st	MIMAT0005825	hsa-miR-1180-3p	miRNA	Homo sapiens	chr17	19247826	19247847	-	22	UUUCCGGCUCGCGUGGGUGUGU	ENST00000261499 // sense // intron // 5 /// ENST00000395615 // sense // intron // 5 /// ENST00000395616 // sense // intron // 5 /// ENST00000461069 // sense // intron // 5 /// ENST00000477478 // sense // intron // 5 /// ENST00000575403 // sense // intron // 5 /// ENST00000575478 // sense // intron // 5 /// OTTHUMT00000132494 // sense // intron // 5 /// OTTHUMT00000132495 // sense // intron // 5 /…	---	miRNA-4_0	13-May-14	miRBase	4.68	5.28	4.22	5.15	5.09	5.61	5.67	5.28
20519508	0.51	1.09	-1.495	down	0.0317567	MIMAT0019789_st	MIMAT0019789	hsa-miR-4695-3p	miRNA	Homo sapiens	chr1	19209698	19209719	-	22	UGAUCUCACCGCUGCCUCCUUC	ENST00000290597 // sense // intron // 6 /// ENST00000375341 // sense // intron // 6 /// ENST00000432718 // sense // intron // 5 /// ENST00000454547 // sense // intron // 2 /// ENST00000494072 // sense // intron // 14 /// ENST00000538309 // sense // intron // 6 /// ENST00000538839 // sense // intron // 6 /// OTTHUMT00000006954 // sense // intron // 6 /// OTTHUMT00000006955 // sense // intron // 6 …	---	miRNA-4_0	13-May-14	miRBase	-0.03	0.83	0.63	0.61	0.89	0.69	1.22	1.55
20506828	0.47	1.05	-1.495	down	0.0264827	MIMAT0005891_st	MIMAT0005891	hsa-miR-1303	miRNA	Homo sapiens	chr5	154065387	154065408	+	22	UUUAGAGACGGGGUCUUGCUCU	---	---	miRNA-4_0	13-May-14	miRBase	0.32	0.89	0.08	0.6	1.35	0.64	1.39	0.84
20517952	0.54	1.12	-1.495	down	0.0255586	MIMAT0018118_st	MIMAT0018118	hsa-miR-3689a-3p	miRNA	Homo sapiens	chr9	137741340	137741361	-	22	CUGGGAGGUGUGAUAUCGUGGU	---	hsa-mir-3689a // chr9:137741333-137741410 (-) /// hsa-mir-3689b // chr9:137741971-137742118 (-) /// hsa-mir-3689c // chr9:137741144-137741215 (-) /// hsa-mir-3689d-1 // chr9:137741455-137741528 (-) /// hsa-mir-3689d-2 // chr9:137742123-137742202 (-) /// hsa-mir-3689e // chr9:137742416-137742487 (-) /// hsa-mir-3689f // chr9:137742588-137742653 (-)	miRNA-4_0	13-May-14	miRBase	-0.02	1.08	0.35	0.75	1.27	0.89	1.17	1.15
20525454	0.28	0.86	-1.495	down	0.0240545	MIMAT0027393_st	MIMAT0027393	hsa-miR-6746-3p	miRNA	Homo sapiens	chr11	61645688	61645709	-	22	CAGCCGCCGCCUGUCUCCACAG	ENST00000278829 // sense // intron // 5 /// ENST00000414624 // sense // intron // 5 /// ENST00000525588 // sense // intron // 5 /// ENST00000526294 // sense // intron // 3 /// ENST00000527379 // sense // intron // 1 /// ENST00000527697 // sense // intron // 5 /// ENST00000529404 // sense // intron // 4 /// ENST00000531956 // sense // intron // 5 /// ENST00000533676 // sense // intron // 4 /// ENS…	---	miRNA-4_0	13-May-14	miRBase	0.23	0.53	0.08	0.29	0.99	0.22	0.92	1.29
20503879	0	0.59	-1.505	down	0.00774073	MIMAT0002873_st	MIMAT0002873	hsa-miR-502-5p	miRNA	Homo sapiens	chrX	49779221	49779241	+	21	AUCCUUGCUAUCUGGGUGCUA	ENST00000376088 // sense // intron // 3 /// ENST00000376091 // sense // intron // 3 /// ENST00000482218 // sense // intron // 3 /// OTTHUMT00000056542 // sense // intron // 3 /// OTTHUMT00000056543 // sense // intron // 3 /// OTTHUMT00000109349 // sense // intron // 3	hsa-mir-362 // chrX:49773572-49773636 (+) /// hsa-mir-500a // chrX:49773039-49773122 (+) /// hsa-mir-501 // chrX:49774330-49774413 (+) /// hsa-mir-502 // chrX:49779206-49779291 (+) /// hsa-mir-660 // chrX:49777849-49777945 (+) /// hsa-mir-500b // chrX:49775280-49775358 (+)				-0.16	0.16	0.14	-0.16	0.64	1.02	0.53	0.17
20525444	4.35	4.94	-1.505	down	0.00419041	MIMAT0027383_st	MIMAT0027383	hsa-miR-6741-5p	miRNA	Homo sapiens	chr1	226109816	226109837	-	22	GUGGGUGCUGGUGGGAGCCGUG	ENST00000343818 // sense // intron // 3 /// ENST00000432920 // sense // intron // 3 /// ENST00000446534 // sense // intron // 1 /// ENST00000472798 // sense // intron // 2 /// ENST00000478402 // sense // exon // 2 /// ENST00000489681 // sense // intron // 3 /// OTTHUMT00000091314 // sense // intron // 3 /// OTTHUMT00000091315 // sense // exon // 2 /// OTTHUMT00000091319 // sense // intron // 3 //…	---	miRNA-4_0	13-May-14	miRBase	4.33	4.3	4.64	4.14	4.74	4.68	5.19	5.15
20519565	0.5	1.1	-1.516	down	0.0270584	MIMAT0019844_st	MIMAT0019844	hsa-miR-4725-3p	miRNA	Homo sapiens	chr17	29902345	29902366	+	22	UGGGGAAGGCGUCAGUGUCGGG	ENST00000412403 // sense // intron // 2 /// OTTHUMT00000256194 // sense // intron // 2	hsa-mir-365b // chr17:29902430-29902540 (+) /// hsa-mir-4725 // chr17:29902288-29902377 (+)	miRNA-4_0	13-May-14	miRBase	0.51	0.75	0.48	0.24	0.71	1.81	1.02	0.85
20536700	0.3	0.9	-1.516	down	0.00471291	MI0016789_st	MI0016789	hsa-mir-4446	stem-loop	Homo sapiens	chr3	113313723	113313789	+	67	CUGGUCCAUUUCCCUGCCAUUCCCUUGGCUUCAAUUUACUCCCAGGGCUGGCAGUGACAUGGGUCAA	ENST00000264852 // sense // intron // 10 /// ENST00000393830 // sense // intron // 10 /// ENST00000480746 // sense // intron // 1 /// ENST00000488390 // sense // intron // 3 /// OTTHUMT00000317564 // sense // intron // 10 /// OTTHUMT00000317567 // sense // intron // 3 /// OTTHUMT00000354232 // sense // intron // 1	---	miRNA-4_0	13-May-14	miRBase	-0.2	0.48	0.52	0.4	1.05	0.86	0.81	0.86
20536693	0.23	0.84	-1.526	down	0.0188675	MI0016783_st	MI0016783	hsa-mir-4440	stem-loop	Homo sapiens	chr2	239990513	239990610	-	98	CUCUCACCAAGCAAGUGCAGUGGGGCUUGCUGGCUUGCACCGUGACUCCCUCUCACCAAGCAAGUGUCGUGGGGCUUGCUGGCUUGCACUGUGAAGAU	ENST00000345617 // sense // intron // 22 /// ENST00000494800 // sense // intron // 1 /// ENST00000543185 // sense // intron // 16 /// OTTHUMT00000257174 // sense // intron // 22 /// OTTHUMT00000326233 // sense // intron // 1	---	miRNA-4_0	13-May-14	miRBase	-0.33	0.58	0.27	0.39	1.2	1	0.61	0.56
20520324	0.31	0.92	-1.526	down	0.0147749	MIMAT0021079_st	MIMAT0021079	hsa-miR-5087	miRNA	Homo sapiens	chr1	147806646	147806668	-	23	GGGUUUGUAGCUUUGCUGGCAUG	ENST00000452996 // antisense // intron // 2 /// OTTHUMT00000039540 // antisense // intron // 2	---	miRNA-4_0	13-May-14	miRBase	0.06	0.36	0.63	0.2	1.25	1.03	1.08	0.34
20517948	0.85	1.46	-1.526	down	0.0112297	MIMAT0018115_st	MIMAT0018115	hsa-miR-3687	miRNA	Homo sapiens	chr21	9826237	9826260	+	24	CCCGGACAGGCGUUCGUGCGACGU	---	hsa-mir-3648 // chr21:9825832-9826011 (+) /// hsa-mir-3687 // chr21:9826203-9826263 (+)	miRNA-4_0	13-May-14	miRBase	0.77	0.71	1.06	0.86	1.31	1.56	1	1.98
20537593	1.37	1.99	-1.537	down	0.0385033	MI0022694_st	MI0022694	hsa-mir-6848	stem-loop	Homo sapiens	chr8	145540909	145540978	-	70	GUCCCUGGGGGCUGGGAUGGGCCAUGGUGUGCUCUGAUCCCCCUGUGGUCUCUUGGCCCCCAGGAACUCC	ENST00000332324 // sense // exon // 14 /// ENST00000524844 // sense // intron // 6 /// ENST00000524965 // sense // exon // 10 /// ENST00000526479 // sense // intron // 2 /// ENST00000527438 // sense // exon // 1 /// ENST00000527885 // sense // exon // 2 /// ENST00000528718 // sense // exon // 3 /// OTTHUMT00000382059 // sense // exon // 14 /// OTTHUMT00000382060 // sense // exon // 10 /// OTTHUMT…	---	miRNA-4_0	13-May-14	miRBase	1.62	1.74	0.98	1.14	1.62	1.54	2.31	2.47
20536464	0.48	1.1	-1.537	down	0.0145918	MI0015853_st	MI0015853	hsa-mir-4323	stem-loop	Homo sapiens	chr19	42637597	42637665	-	69	CGGGGCCCAGGCGGGCAUGUGGGGUGUCUGGAGACGCCAGGCAGCCCCACAGCCUCAGACCUCGGGCAC	ENST00000524801 // sense // intron // 2 /// ENST00000527895 // antisense // intron // 2 /// ENST00000532176 // sense // intron // 2 /// OTTHUMT00000387338 // sense // intron // 2 /// OTTHUMT00000387339 // sense // intron // 2 /// OTTHUMT00000387341 // antisense // intron // 2	---	miRNA-4_0	13-May-14	miRBase	0.17	0.94	0.17	0.62	0.8	0.96	1.5	1.15
20536802	-0.06	0.56	-1.537	down	0.00566839	MI0016889_st	MI0016889	hsa-mir-4522	stem-loop	Homo sapiens	chr17	25620936	25621022	-	87	GCGGGCGUUGCCUGGGGGCCUCGCAGGGGGAGAUCCAGCCCAGGCUGGUUCCGCUGACUCUGCCUGUAGGCCGGUGGCGUCUUCUGG	---	---	miRNA-4_0	13-May-14	miRBase	-0.07	0.13	-0.17	-0.14	0.34	0.21	1.02	0.66
20519425	0.27	0.9	-1.548	down	0.0398079	MIMAT0019707_st	MIMAT0019707	hsa-miR-4646-5p	miRNA	Homo sapiens	chr6	31668847	31668868	-	22	ACUGGGAAGAGGAGCUGAGGGA	ENST00000375842 // sense // intron // 3 /// ENST00000395952 // sense // intron // 3 /// ENST00000440843 // sense // intron // 1 /// ENST00000461287 // sense // intron // 5 /// ENST00000468037 // sense // intron // 3 /// ENST00000477462 // sense // intron // 1 /// ENST00000482224 // sense // intron // 2 /// ENST00000492084 // sense // intron // 3 /// ENST00000495769 // sense // intron // 2 /// ENS…	---	miRNA-4_0	13-May-14	miRBase	-0.36	0.61	0.29	0.55	0.29	1.06	1.29	0.96
20503799	0.29	0.92	-1.548	down	0.02997	MIMAT0003161_st	MIMAT0003161	hsa-miR-493-3p	miRNA	Homo sapiens	chr14	101335453	101335474	+	22	UGAAGGUCUACUGUGUGCCAGG	---	hsa-mir-337 // chr14:101340830-101340922 (+) /// hsa-mir-493 // chr14:101335397-101335485 (+) /// hsa-mir-665 // chr14:101341370-101341441 (+)	miRNA-4_0	13-May-14	miRBase	0.13	0.53	0.06	0.45	0.47	0.9	1.66	0.65
20533975	0.49	1.12	-1.548	down	0.0287462	ENSG00000252505_st	ENSG00000252505	ENSG00000252505	snoRNA	Homo sapiens	chr8	33397558	33397655	+	98	CTGATCCCAGTGTGCAATGGCTGCAAACAGCAGCTTTCTTGGTGGTGTACATGGCCTGTTTCTTGTATGGGTTGCTCTAAGGGTCCTTGGAGACAGGC	---	---	miRNA-4_0	13-May-14	Ensembl	0.06	1.01	0.49	0.41	0.68	0.87	1.4	1.53
20500190	0.14	0.77	-1.548	down	0.00206302	MIMAT0009196_st	MIMAT0009196	hsa-miR-103a-2-5p	miRNA	Homo sapiens	chr20	3898151	3898173	+	23	AGCUUCUUUACAGUGCUGCCUUG	ENST00000316562 // sense // intron // 5 /// ENST00000336066 // sense // intron // 5 /// ENST00000495692 // sense // intron // 5 /// ENST00000497424 // sense // intron // 5 /// OTTHUMT00000077787 // sense // intron // 5 /// OTTHUMT00000077788 // sense // intron // 5 /// OTTHUMT00000077789 // sense // intron // 5 /// OTTHUMT00000077793 // sense // intron // 5	hsa-mir-103a-2 // chr20:3898141-3898218 (+) /// hsa-mir-103b-2 // chr20:3898149-3898210 (-)	miRNA-4_0	13-May-14	miRBase	-0.09	0.37	0.2	0.08	0.45	0.68	0.98	0.96
20536317	1.3	1.94	-1.558	down	0.0471676	MI0014245_st	MI0014245	hsa-mir-3197	stem-loop	Homo sapiens	chr21	42539484	42539556	+	73	GGCGAGGGGAGGCGCAGGCUCGGAAAGGCGCGCGAGGCUCCAGGCUCCUUCCCGAUCCACCGCUCUCCUCGCU	---	---	miRNA-4_0	13-May-14	miRBase	1.57	1.57	1.03	1.04	2.2	1.16	2.5	1.88
20525551	1.05	1.69	-1.558	down	0.0242835	MIMAT0027490_st	MIMAT0027490	hsa-miR-6795-5p	miRNA	Homo sapiens	chr19	15290133	15290156	-	24	UGGGGGGACAGGAUGAGAGGCUGU	ENST00000263388 // sense // intron // 21 /// ENST00000595045 // sense // intron // 1 /// ENST00000601011 // sense // intron // 20 /// OTTHUMT00000465714 // sense // intron // 21 /// OTTHUMT00000465717 // sense // intron // 20 /// OTTHUMT00000465719 // sense // intron // 1	---	miRNA-4_0	13-May-14	miRBase	0.95	1.62	0.78	0.84	1.52	1.86	2.15	1.23
20532684	0.17	0.81	-1.558	down	0.000586033	ACA48_x_st	ACA48	ACA48	HAcaBox	Homo sapiens	chr17	7478031	7478165	+	135	TGTCCCTGACCTGGGTAGAGTGGCATCTGGTTGGTGATGCCCATCTCATATCAGCCAGGGACAAAGCAACTCCTTGTTCATCCCAGCTTGGCTTTTGATCCGTGCCCATGCCTGGTTCATGCCTTGGACACATAG	---	---	miRNA-4_0	13-May-14	snoRNABase	0.03	0.17	0.13	0.35	0.68	0.89	1.08	0.6
20534610	1.2	1.85	-1.569	down	0.0108094	MI0000466_st	MI0000466	hsa-mir-9-1	stem-loop	Homo sapiens	chr1	156390133	156390221	-	89	CGGGGUUGGUUGUUAUCUUUGGUUAUCUAGCUGUAUGAGUGGUGUGGAGUCUUCAUAAAGCUAGAUAACCGAAAGUAAAAAUAACCCCA	ENST00000310027 // sense // intron // 2 /// ENST00000357975 // sense // intron // 2 /// ENST00000368243 // sense // intron // 2 /// ENST00000385198 // antisense // exon // 1 /// ENST00000400991 // sense // intron // 2 /// ENST00000463309 // sense // intron // 1 /// ENST00000464203 // sense // intron // 1 /// ENST00000465270 // sense // intron // 1 /// ENST00000471156 // sense // intron // 1 /// E…	---	miRNA-4_0	13-May-14	miRBase	1.09	1.2	0.97	1.53	1.46	1.72	2.42	1.81
20519555	0.46	1.12	-1.58	down	0.00463601	MIMAT0019836_st	MIMAT0019836	hsa-miR-4722-5p	miRNA	Homo sapiens	chr16	88782723	88782745	-	23	GGCAGGAGGGCUGUGCCAGGUUG	ENST00000301015 // sense // intron // 48 /// ENST00000327397 // sense // intron // 7 /// ENST00000419505 // sense // intron // 7 /// ENST00000472168 // sense // intron // 2 /// ENST00000484567 // sense // intron // 4 /// OTTHUMT00000345699 // sense // intron // 48 /// OTTHUMT00000345701 // sense // intron // 7 /// OTTHUMT00000345702 // sense // intron // 4 /// OTTHUMT00000345711 // sense // intro…	---	miRNA-4_0	13-May-14	miRBase	0.37	0.17	0.82	0.46	0.98	1.56	0.88	1.08
20533313	-0.06	0.6	-1.58	down	0.000307782	ENSG00000238481_st	ENSG00000238481	ENSG00000238481	snoRNA	Homo sapiens	chr2	157278707	157278811	+	105	GTCTTTTTATAGTTCATAAGTGTGATGATTGGGTTTTTATGCTCTTGTATGTGATGCCCCTCTCCTCAAATCTTGTCATGATGTTGGCACATTACCCATCTGATG	---	---	miRNA-4_0	13-May-14	Ensembl	0.06	-0.3	-0.1	0.08	0.46	0.7	0.77	0.48
20517943	0.6	1.27	-1.591	down	0.0480385	MIMAT0018110_st	MIMAT0018110	hsa-miR-3682-3p	miRNA	Homo sapiens	chr2	54076273	54076293	-	21	UGAUGAUACAGGUGGAGGUAG	ENST00000352846 // sense // intron // 1 /// ENST00000406625 // sense // intron // 1 /// ENST00000459916 // sense // intron // 1 /// ENST00000498475 // sense // intron // 1 /// OTTHUMT00000324080 // sense // intron // 1 /// OTTHUMT00000324161 // sense // intron // 1 /// OTTHUMT00000326159 // sense // intron // 1	---	miRNA-4_0	13-May-14	miRBase	0.36	1.02	0.63	0.38	1.95	1.53	1.17	0.45
20536921	0.81	1.48	-1.591	down	0.0391934	MI0017323_st	MI0017323	hsa-mir-4690	stem-loop	Homo sapiens	chr11	65403781	65403840	+	60	GAGCAGGCGAGGCUGGGCUGAACCCGUGGGUGAGGAGUGCAGCCCAGCUGAGGCCUCUGC	ENST00000355703 // sense // intron // 33 /// ENST00000439247 // sense // intron // 13 /// OTTHUMT00000390321 // sense // intron // 33 /// OTTHUMT00000390324 // sense // intron // 13	---	miRNA-4_0	13-May-14	miRBase	-0.09	1.35	1.06	0.93	1.35	1.47	1.73	1.35
20515650	1.18	1.86	-1.602	down	0.0492238	MIMAT0015090_st	MIMAT0015090	hsa-miR-1273d	miRNA	Homo sapiens	chr1	10287785	10287809	+	25	GAACCCAUGAGGUUGAGGCUGCAGU	ENST00000263934 // sense // intron // 1 /// ENST00000377086 // sense // intron // 1 /// ENST00000377093 // sense // intron // 1 /// OTTHUMT00000005102 // sense // intron // 1 /// OTTHUMT00000005103 // sense // intron // 1 /// OTTHUMT00000005104 // sense // intron // 1	---	miRNA-4_0	13-May-14	miRBase	0.52	1.87	1.17	1.15	1.66	1.69	2.54	1.55
20525748	0.12	0.8	-1.602	down	0.0267379	MIMAT0027687_st	MIMAT0027687	hsa-miR-6893-3p	miRNA	Homo sapiens	chr8	145660934	145660955	-	22	CCCUGCUGCCUUCACCUGCCAG	ENST00000409379 // sense // intron // 17 /// ENST00000497613 // sense // intron // 9 /// ENST00000544423 // antisense // intron // 1 /// OTTHUMT00000329668 // sense // intron // 17 /// OTTHUMT00000329951 // sense // intron // 9	---	miRNA-4_0	13-May-14	miRBase	-0.07	0.26	0.06	0.25	0.6	0.37	1.67	0.58
20525703	1.98	2.66	-1.602	down	0.0207714	MIMAT0027642_st	MIMAT0027642	hsa-miR-6871-5p	miRNA	Homo sapiens	chr20	39797668	39797689	+	22	CAUGGGAGUUCGGGGUGGUUGC	ENST00000244007 // sense // intron // 22 /// ENST00000373271 // sense // intron // 21 /// ENST00000373272 // sense // intron // 21 /// ENST00000477870 // sense // intron // 2 /// ENST00000483175 // sense // intron // 1 /// OTTHUMT00000080513 // sense // intron // 2 /// OTTHUMT00000080514 // sense // intron // 21 /// OTTHUMT00000268154 // sense // intron // 1 /// OTTHUMT00000276885 // sense // int…	---	miRNA-4_0	13-May-14	miRBase	1.5	2.22	1.76	2.44	2.19	3.01	2.92	2.52
20504411	1	1.68	-1.602	down	0.00679955	MIMAT0003324_st	MIMAT0003324	hsa-miR-661	miRNA	Homo sapiens	chr8	145019374	145019397	-	24	UGCCUGGGUCUCUGGCCUGCGCGU	ENST00000322810 // sense // intron // 1 /// ENST00000354958 // sense // intron // 1 /// ENST00000356346 // sense // intron // 1 /// ENST00000436759 // sense // intron // 2 /// ENST00000526416 // sense // intron // 1 /// ENST00000527096 // sense // intron // 1 /// ENST00000527816 // sense // intron // 1 /// ENST00000528025 // sense // intron // 1 /// ENST00000528131 // sense // intron // 1 /// ENS…	---	miRNA-4_0	13-May-14	miRBase	1.12	0.98	1.18	0.71	1.33	1.56	2.25	1.58
20525683	3.44	4.12	-1.602	down	0.0034527	MIMAT0027622_st	MIMAT0027622	hsa-miR-6860	miRNA	Homo sapiens	chr11	66813154	66813175	+	22	ACUGGGCAGGGCUGUGGUGAGU	ENST00000393946 // sense // intron // 9 /// ENST00000525457 // sense // intron // 6 /// ENST00000527043 // sense // intron // 6 /// OTTHUMT00000393129 // sense // intron // 9 /// OTTHUMT00000393130 // sense // intron // 6 /// OTTHUMT00000393131 // sense // intron // 6	---	miRNA-4_0	13-May-14	miRBase	3.39	3.56	3.27	3.53	3.82	3.91	4.64	4.11
20536966	0.99	1.67	-1.602	down	0.000904661	MI0017367_st	MI0017367	hsa-mir-4730	stem-loop	Homo sapiens	chr17	78393218	78393293	+	76	CGCAGGCCUCUGGCGGAGCCCAUUCCAUGCCAGAUGCUGAGCGAUGGCUGGUGUGUGCUGCUCCACAGGCCUGGUG	ENST00000323854 // sense // intron // 2 /// ENST00000517295 // sense // intron // 1 /// ENST00000517795 // sense // intron // 1 /// ENST00000518137 // sense // intron // 2 /// ENST00000518644 // sense // intron // 2 /// ENST00000518901 // sense // intron // 1 /// ENST00000518907 // sense // intron // 1 /// ENST00000519117 // sense // intron // 2 /// ENST00000520118 // sense // intron // 2 /// ENS…	---	miRNA-4_0	13-May-14	miRBase	0.71	1.12	0.95	1.18	1.58	1.72	1.94	1.44
20518823	0.69	1.38	-1.613	down	0.018834	MIMAT0018965_st	MIMAT0018965	hsa-miR-4446-3p	miRNA	Homo sapiens	chr3	113313765	113313786	+	22	CAGGGCUGGCAGUGACAUGGGU	ENST00000264852 // sense // intron // 10 /// ENST00000393830 // sense // intron // 10 /// ENST00000480746 // sense // intron // 1 /// ENST00000488390 // sense // intron // 3 /// OTTHUMT00000317564 // sense // intron // 10 /// OTTHUMT00000317567 // sense // intron // 3 /// OTTHUMT00000354232 // sense // intron // 1	---	miRNA-4_0	13-May-14	miRBase	0.82	0.82	0.75	0.37	0.86	1.1	1.49	2.05
20533622	3.02	3.71	-1.613	down	0.00899231	ENSG00000238947_x_st	ENSG00000238947	ENSG00000238947	snoRNA	Homo sapiens	chr17	80099539	80099649	+	111	ATCCTTTTGTGGTTCATCCGCCTGATGATTGGGTTTTCATGCAGACGTGTGAGCTGTGCCTCCCTCAAGCCTTGTTACAACATCCGACATCCGCACATTACCTGTCTGATG	---	---	miRNA-4_0	13-May-14	Ensembl	2.64	3.41	2.64	3.39	3.65	3.63	4.02	3.56
20536979	0.92	1.61	-1.613	down	0.00585805	MI0017379_st	MI0017379	hsa-mir-4741	stem-loop	Homo sapiens	chr18	20513312	20513401	+	90	CGGGCGGGGCGGGUCCGGCCGCCUCCGAGCCCGGCCGGCAGCCCCCGGCCUUAAAGCGCGGGCUGUCCGGAGGGGUCGGCUUUCCCACCG	ENST00000327155 // sense // 3UTR // 1 /// ENST00000577588 // sense // intron // 4 /// ENST00000578831 // antisense // intron // 1 /// ENST00000579124 // sense // intron // 2 /// ENST00000581819 // sense // intron // 2 /// ENST00000582354 // sense // intron // 3 /// ENST00000583700 // sense // intron // 4 /// OTTHUMT00000254699 // sense // 3UTR // 1 /// OTTHUMT00000446381 // sense // intron // 4 /…	---	miRNA-4_0	13-May-14	miRBase	0.97	1.28	0.68	0.74	1.89	1.2	1.9	1.44
20525644	0.64	1.34	-1.625	down	0.0349128	MIMAT0027583_st	MIMAT0027583	hsa-miR-6840-3p	miRNA	Homo sapiens	chr7	99954319	99954340	+	22	GCCCAGGACUUUGUGCGGGGUG	ENST00000310771 // sense // intron // 13 /// ENST00000419749 // sense // intron // 8 /// ENST00000422808 // sense // intron // 7 /// ENST00000431140 // sense // intron // 2 /// ENST00000438028 // sense // intron // 6 /// ENST00000443526 // sense // intron // 4 /// ENST00000444073 // sense // intron // 2 /// ENST00000444874 // sense // intron // 12 /// ENST00000448382 // sense // 3UTR // 5 /// ENS…	---	miRNA-4_0	13-May-14	miRBase	0.27	1.07	0.35	0.86	0.98	1.41	2.08	0.88
20534220	0.04	0.75	-1.636	down	0.0366378	HBII-135_x_st	HBII-135	HBII-135	CDBox	Homo sapiens	chr17	16344540	16344612	+	73	AAATGATGAAATCACCCAAAATAGCTGGAATTACCGGCAGATTGTGTAGTGGTGAACCTATGGTTTTCTGAAG	---	---	miRNA-4_0	13-May-14	snoRNABase	0.11	-0.26	-0.13	0.45	-0.04	1.45	0.75	0.84
20504332	5.13	5.84	-1.636	down	0.0365729	MIMAT0003263_st	MIMAT0003263	hsa-miR-595	miRNA	Homo sapiens	chr7	158325425	158325445	-	21	GAAGUGUGCCGUGGUGUGUCU	ENST00000389413 // sense // intron // 1 /// ENST00000389416 // sense // intron // 1 /// ENST00000389418 // sense // intron // 1 /// ENST00000404321 // sense // intron // 1 /// ENST00000409483 // sense // intron // 1 /// OTTHUMT00000327120 // sense // intron // 1 /// OTTHUMT00000327121 // sense // intron // 1 /// OTTHUMT00000353213 // sense // intron // 1 /// OTTHUMT00000353214 // sense // intron …	---				5.42	5.39	4.97	4.75	4.98	5.86	6.28	6.25
20504351	4.04	4.75	-1.636	down	0.0038462	MIMAT0003278_st	MIMAT0003278	hsa-miR-610	miRNA	Homo sapiens	chr11	28078377	28078397	+	21	UGAGCUAAAUGUGUGCUGGGA	ENST00000263181 // antisense // intron // 13 /// OTTHUMT00000388328 // antisense // intron // 13	---				4.15	4.09	3.57	4.33	4.47	4.69	5.1	4.72
20524050	-0.03	0.68	-1.636	down	0.00295082	MIMAT0024613_st	MIMAT0024613	hsa-miR-6129	miRNA	Homo sapiens	chr17	47365778	47365796	-	19	UGAGGGAGUUGGGUGUAUA	---	---	miRNA-4_0	13-May-14	miRBase	-0.11	0.27	-0.18	-0.1	0.25	0.74	0.65	1.08
20509235	0.22	0.94	-1.647	down	0.0174326	MIMAT0007890_st	MIMAT0007890	hsa-miR-1914-3p	miRNA	Homo sapiens	chr20	62572827	62572848	-	22	GGAGGGGUCCCGCACUGGGAGG	ENST00000354216 // sense // intron // 8 /// ENST00000358711 // sense // intron // 7 /// ENST00000369892 // sense // intron // 7 /// ENST00000369908 // sense // intron // 8 /// ENST00000430743 // sense // 5UTR // 1 /// OTTHUMT00000080236 // sense // intron // 8 /// OTTHUMT00000080240 // sense // 5UTR // 1	hsa-mir-647 // chr20:62573984-62574079 (-) /// hsa-mir-1914 // chr20:62572818-62572897 (-)	miRNA-4_0	13-May-14	miRBase	0.13	0.54	0.2	0.03	0.18	1.14	1.44	1.02
20518874	3.75	4.47	-1.647	down	0.00299084	MIMAT0019015_st	MIMAT0019015	hsa-miR-4481	miRNA	Homo sapiens	chr10	12695180	12695196	-	17	GGAGUGGGCUGGUGGUU	ENST00000378845 // antisense // intron // 2 /// ENST00000378847 // antisense // intron // 2 /// ENST00000487696 // antisense // intron // 1 /// OTTHUMT00000046820 // antisense // intron // 2 /// OTTHUMT00000046821 // antisense // intron // 2 /// OTTHUMT00000046822 // antisense // intron // 1	---	miRNA-4_0	13-May-14	miRBase	3.79	4.04	3.46	3.7	4.06	4.37	4.63	4.81
20537540	1.24	1.96	-1.647	down	0.00254137	MI0022642_st	MI0022642	hsa-mir-6797	stem-loop	Homo sapiens	chr19	42373697	42373768	+	72	CAGCCAGGAGGGAAGGGGCUGAGAACAGGACCUGUGCUCACUGGGGCCUGCAUGACCCUUCCCUCCCCACAG	ENST00000221975 // sense // intron // 4 /// ENST00000593863 // sense // intron // 4 /// ENST00000598742 // sense // intron // 4 /// OTTHUMT00000463049 // sense // intron // 4 /// OTTHUMT00000463053 // sense // intron // 4 /// OTTHUMT00000463054 // sense // intron // 4	---	miRNA-4_0	13-May-14	miRBase	0.73	1.38	1.56	1.28	1.86	1.78	2.09	2.11
20537497	0.78	1.5	-1.647	down	0.00152595	MI0022599_st	MI0022599	hsa-mir-6754	stem-loop	Homo sapiens	chr11	71184549	71184614	+	66	GGCUGCCAGGGAGGCUGGUUUGGAGGAGUCUGGUGGCCUGUUCUCUUCACCUGCCUCUGCCUGCAG	ENST00000319023 // sense // intron // 7 /// ENST00000525200 // sense // intron // 6 /// ENST00000528509 // sense // intron // 7 /// OTTHUMT00000394356 // sense // intron // 7 /// OTTHUMT00000394360 // sense // intron // 7 /// OTTHUMT00000394365 // sense // intron // 6	---	miRNA-4_0	13-May-14	miRBase	0.41	0.88	0.72	1.09	1.39	1.7	1.25	1.66
20519420	0.12	0.84	-1.647	down	0.000317543	MIMAT0019702_st	MIMAT0019702	hsa-miR-4642	miRNA	Homo sapiens	chr6	44403387	44403408	+	22	AUGGCAUCGUCCCCUGGUGGCU	ENST00000371477 // sense // intron // 14 /// OTTHUMT00000040743 // sense // intron // 14	---	miRNA-4_0	13-May-14	miRBase	0.16	0.19	-0.02	0.16	1.03	0.69	1.08	0.58
20536812	0.03	0.76	-1.659	down	0.0108447	MI0016899_st	MI0016899	hsa-mir-4532	stem-loop	Homo sapiens	chr20	56470450	56470500	+	51	ACAGACCCCGGGGAGCCCGGCGGUGAAGCUCCUGGUAUCCUGGGUGUCUGA	---	---	miRNA-4_0	13-May-14	miRBase	0.12	0.12	-0.08	-0.04	0.86	0.42	0.3	1.45
20518893	2.06	2.79	-1.659	down	0.00716082	MIMAT0019033_st	MIMAT0019033	hsa-miR-4498	miRNA	Homo sapiens	chr12	120593277	120593298	-	22	UGGGCUGGCAGGGCAAGUGCUG	ENST00000300648 // sense // intron // 29 /// ENST00000548132 // sense // intron // 1 /// ENST00000551920 // sense // intron // 3 /// OTTHUMT00000403592 // sense // intron // 29 /// OTTHUMT00000403595 // sense // intron // 1 /// OTTHUMT00000403596 // sense // intron // 3	---	miRNA-4_0	13-May-14	miRBase	1.69	2.4	2.37	1.78	2.54	2.74	2.64	3.24
20535407	1.2	1.93	-1.659	down	0.00530073	MI0003672_x_st	MI0003672	hsa-mir-663a	stem-loop	Homo sapiens	chr20	26188822	26188914	-	93	CCUUCCGGCGUCCCAGGCGGGGCGCCGCGGGACCGCCCUCGUGUCUGUGGCGGUGGGAUCCCGCGGCCGUGUUUUCCUGGUGGCCCGGCCAUG	ENST00000427348 // sense // intron // 1 /// ENST00000432499 // sense // intron // 1 /// ENST00000594130 // sense // intron // 1 /// ENST00000594135 // sense // intron // 1 /// ENST00000594150 // sense // intron // 1 /// ENST00000596058 // sense // intron // 1 /// ENST00000596111 // sense // exon // 1 /// ENST00000596223 // sense // exon // 1 /// ENST00000596767 // sense // intron // 1 /// ENST000…	---	miRNA-4_0	13-May-14	miRBase	0.94	1.75	0.99	1.13	1.71	1.77	1.94	2.3
20537553	0.27	1	-1.659	down	0.00470407	MI0022654_st	MI0022654	hsa-mir-6809	stem-loop	Homo sapiens	chr2	218765236	218765351	-	116	AAUGUUGGCAAGGAAAGAAGAGGAUCAUGUUUGCCCCCGUGGACAGCUCUCUGGUGUGCUCCUCCUGCCAUCCUGCCCACCCCUGCAUAAUGCUGCUUCUCUUCUCUCCUUCCCAG	ENST00000171887 // sense // intron // 4 /// ENST00000310858 // sense // intron // 1 /// ENST00000413280 // sense // intron // 4 /// ENST00000413554 // sense // intron // 1 /// ENST00000419504 // sense // intron // 3 /// ENST00000423413 // sense // intron // 4 /// ENST00000430930 // sense // intron // 3 /// ENST00000439083 // sense // intron // 1 /// ENST00000446903 // sense // intron // 6 /// ENS…	---	miRNA-4_0	13-May-14	miRBase	-0.23	0.54	0.19	0.58	1.17	0.81	1.24	0.77
20536547	0.36	1.09	-1.659	down	0.00274212	MI0016012_st	MI0016012	hsa-mir-3621	stem-loop	Homo sapiens	chr9	140063638	140063722	-	85	GUGAGCUGCUGGGGACGCGGGUCGGGGUCUGCAGGGCGGUGCGGCAGCCGCCACCUGACGCCGCGCCUUUGUCUGUGUCCCACAG	ENST00000371542 // sense // intron // 1 /// ENST00000568665 // sense // intron // 2 /// OTTHUMT00000055307 // sense // intron // 1 /// OTTHUMT00000431926 // sense // intron // 2	---	miRNA-4_0	13-May-14	miRBase	0.33	0.28	0.87	-0.04	0.93	1.25	1.02	1.15
20504552	0.74	1.48	-1.67	down	0.0482902	MIMAT0003880_st	MIMAT0003880	hsa-miR-671-5p	miRNA	Homo sapiens	chr7	150935535	150935557	+	23	AGGAAGCCCUGGAGGGGCUGGAG	ENST00000035307 // sense // 3UTR // 4 /// ENST00000495645 // sense // 3UTR // 5 /// OTTHUMT00000348648 // sense // 3UTR // 4 /// OTTHUMT00000348842 // sense // 3UTR // 5	---				0.86	1.63	0.34	0.11	0.98	1.81	1.8	1.34
20536895	1.41	2.15	-1.67	down	0.0413215	MI0017300_st	MI0017300	hsa-mir-4669	stem-loop	Homo sapiens	chr9	137271257	137271318	+	62	GCCUCCCUUCACUUCCUGGCCAUCCAGGCAUCUGUGUCUGUGUCCGGGAAGUGGAGGAGGGC	ENST00000356384 // sense // intron // 2 /// ENST00000481739 // sense // intron // 1 /// ENST00000484822 // sense // intron // 2 /// OTTHUMT00000054948 // sense // intron // 2 /// OTTHUMT00000054949 // sense // intron // 1 /// OTTHUMT00000054950 // sense // intron // 2	---	miRNA-4_0	13-May-14	miRBase	0.93	1.62	1.25	1.84	1.31	2.5	2.74	2.06
20518428	0.33	1.07	-1.67	down	0.0340224	MIMAT0018181_st	MIMAT0018181	hsa-miR-3689b-3p	miRNA	Homo sapiens	chr9	137742012	137742033	-	22	CUGGGAGGUGUGAUAUUGUGGU	---	hsa-mir-3689a // chr9:137741333-137741410 (-) /// hsa-mir-3689b // chr9:137741971-137742118 (-) /// hsa-mir-3689c // chr9:137741144-137741215 (-) /// hsa-mir-3689d-1 // chr9:137741455-137741528 (-) /// hsa-mir-3689d-2 // chr9:137742123-137742202 (-) /// hsa-mir-3689e // chr9:137742416-137742487 (-) /// hsa-mir-3689f // chr9:137742588-137742653 (-)	miRNA-4_0	13-May-14	miRBase	0.06	0.77	0.34	0.15	0.34	0.81	1.79	1.33
20518866	0.33	1.07	-1.67	down	0.0340224	MIMAT0019007_st	MIMAT0019007	hsa-miR-3689c	miRNA	Homo sapiens	chr9	137741148	137741169	-	22	CUGGGAGGUGUGAUAUUGUGGU	---	hsa-mir-3689a // chr9:137741333-137741410 (-) /// hsa-mir-3689b // chr9:137741971-137742118 (-) /// hsa-mir-3689c // chr9:137741144-137741215 (-) /// hsa-mir-3689d-1 // chr9:137741455-137741528 (-) /// hsa-mir-3689d-2 // chr9:137742123-137742202 (-) /// hsa-mir-3689e // chr9:137742416-137742487 (-) /// hsa-mir-3689f // chr9:137742588-137742653 (-)	miRNA-4_0	13-May-14	miRBase	0.06	0.77	0.34	0.15	0.34	0.81	1.79	1.33
20519489	0.93	1.67	-1.67	down	0.0332255	MIMAT0019771_st	MIMAT0019771	hsa-miR-4685-5p	miRNA	Homo sapiens	chr10	100191089	100191114	-	26	CCCAGGGCUUGGAGUGGGGCAAGGUU	ENST00000325103 // sense // intron // 6 /// ENST00000338546 // sense // intron // 6 /// ENST00000361490 // sense // intron // 6 /// ENST00000414009 // sense // intron // 1 /// ENST00000467246 // sense // intron // 6 /// ENST00000470095 // sense // intron // 1 /// ENST00000478087 // sense // intron // 1 /// ENST00000480020 // sense // intron // 5 /// ENST00000498219 // sense // intron // 5 /// OTT…	---	miRNA-4_0	13-May-14	miRBase	1.64	0.98	0.01	1.1	1.83	1.63	1.77	1.45
20519518	5.18	5.92	-1.67	down	0.0150448	MIMAT0019799_st	MIMAT0019799	hsa-miR-4701-3p	miRNA	Homo sapiens	chr12	49165763	49165782	-	20	AUGGGUGAUGGGUGUGGUGU	ENST00000307885 // sense // intron // 17 /// ENST00000357869 // sense // intron // 16 /// ENST00000547260 // sense // intron // 4 /// ENST00000548351 // sense // intron // 4 /// ENST00000550422 // sense // intron // 17 /// ENST00000552099 // sense // intron // 5 /// OTTHUMT00000408860 // sense // intron // 4 /// OTTHUMT00000408862 // sense // intron // 17 /// OTTHUMT00000408863 // sense // intron…	---	miRNA-4_0	13-May-14	miRBase	5.41	5.52	4.78	5	5.27	5.89	6.32	6.21
20533736	0.33	1.07	-1.67	down	0.00126356	ENSG00000239128_x_st	ENSG00000239128	ENSG00000239128	snoRNA	Homo sapiens	chr3	47292013	47292116	-	104	ATCCTTTTGTAGTTCATGAGTGTGATGATTGTGTGTTCATACGCTTGTGTGAGATGTGCCACCCTTGAACCTTGTTACGACATTGGCACATTACCCGTCTGATC	---	---	miRNA-4_0	13-May-14	Ensembl	0.36	0.55	0.18	0.23	0.85	0.76	1.41	1.27
20525529	1.19	1.94	-1.682	down	0.0270989	MIMAT0027468_st	MIMAT0027468	hsa-miR-6784-5p	miRNA	Homo sapiens	chr17	43191777	43191796	-	20	GCCGGGGCUUUGGGUGAGGG	ENST00000322765 // sense // intron // 11 /// ENST00000412978 // sense // intron // 3 /// ENST00000540511 // sense // intron // 10 /// ENST00000543623 // sense // intron // 1 /// ENST00000544333 // sense // intron // 1 /// ENST00000545702 // sense // intron // 2 /// OTTHUMT00000397579 // sense // intron // 10 /// OTTHUMT00000397582 // sense // intron // 1 /// OTTHUMT00000397583 // sense // intron …	---	miRNA-4_0	13-May-14	miRBase	0.7	1.86	0.99	1.21	1.41	2.39	2.26	1.7
20536601	3.2	3.95	-1.682	down	0.0210122	MI0016410_st	MI0016410	hsa-mir-3907	stem-loop	Homo sapiens	chr7	151130575	151130725	-	151	GGGUUGGAAAGCUGUAGGUGUGGAGGGGCAUGGAUACGGGGGCCAUGAGGGUGGGGUCCAGGCUGGACCAGGCCUGCCCUGAGUCCCCCAGCAGGUGCUCCAGGCUGGCUCACACCCUCUGCCUCUCUCUCUUCCUUCCUGGCCCCAACCC	ENST00000337323 // sense // intron // 3 /// ENST00000462809 // sense // intron // 2 /// ENST00000465549 // antisense // intron // 1 /// ENST00000476631 // sense // intron // 3 /// ENST00000478106 // sense // intron // 1 /// ENST00000491928 // sense // intron // 2 /// OTTHUMT00000348552 // antisense // intron // 1 /// OTTHUMT00000348553 // sense // intron // 3 /// OTTHUMT00000348554 // sense // in…	---	miRNA-4_0	13-May-14	miRBase	2.28	3.5	3.66	3.36	3.89	3.93	4.1	3.87
20504273	3.12	3.88	-1.693	down	0.0405794	MIMAT0004792_st	MIMAT0004792	hsa-miR-92b-5p	miRNA	Homo sapiens	chr1	155164987	155165008	+	22	AGGGACGGGACGCGGUGCAGUG	---	---				2.32	3.41	3.17	3.57	3.47	4.22	4.41	3.4
20505752	0.22	0.98	-1.693	down	0.0340169	MIMAT0004919_st	MIMAT0004919	hsa-miR-541-5p	miRNA	Homo sapiens	chr14	101530841	101530865	+	25	AAAGGAUUCUGCUGUCGGUCCCACU	---	hsa-mir-134 // chr14:101521024-101521096 (+) /// hsa-mir-154 // chr14:101526092-101526175 (+) /// hsa-mir-369 // chr14:101531935-101532004 (+) /// hsa-mir-377 // chr14:101528387-101528455 (+) /// hsa-mir-409 // chr14:101531637-101531715 (+) /// hsa-mir-412 // chr14:101531784-101531874 (+) /// hsa-mir-410 // chr14:101532249-101532328 (+) /// hsa-mir-485 // chr14:101521756-101521828 (+) /// hsa-mir…	miRNA-4_0	13-May-14	miRBase	0.06	0.01	0.29	0.52	0.45	1.94	0.97	0.54
20533538	3	3.76	-1.693	down	0.0133265	ENSG00000238815_x_st	ENSG00000238815	ENSG00000238815	snoRNA	Homo sapiens	chr17	49175535	49175639	-	105	CTGTATTTGTAGTTCATGAGCATGGTGATTGGGTGTTCATGCAGGTGTGTGAGATATGCCACCCTTGAACCTTGTTACAACACTGGCACATTCTCAGACCTGAAA	---	---	miRNA-4_0	13-May-14	Ensembl	3.05	3.35	2.57	3.05	3.05	3.89	4.06	4.03
20534102	0.59	1.35	-1.693	down	0.00625773	ENSG00000253049_st	ENSG00000253049	ENSG00000253049	snoRNA	Homo sapiens	chr3	3144597	3144699	+	103	GCTGTCCTGGACCTGCCAGCACCACAGACACAGTTGCTCCTGCGTGCCTGTAACACCGGGGCAAAGAGAAAGTGGCTATTTCTACCCGAGTAGCTGGGACTAC	---	---	miRNA-4_0	13-May-14	Ensembl	0.14	1.16	0.34	0.72	1.63	1.19	1.38	1.19
20520348	0.48	1.24	-1.693	down	0.00429997	MIMAT0020600_st	MIMAT0020600	hsa-miR-5095	miRNA	Homo sapiens	chr1	53400608	53400628	+	21	UUACAGGCGUGAACCACCGCG	ENST00000371509 // sense // intron // 1 /// ENST00000371513 // sense // intron // 1 /// ENST00000371514 // sense // intron // 1 /// ENST00000407246 // sense // intron // 1 /// ENST00000478631 // sense // intron // 1 /// ENST00000528311 // sense // intron // 1 /// ENST00000528809 // sense // intron // 1 /// OTTHUMT00000024740 // sense // intron // 1 /// OTTHUMT00000024743 // sense // intron // 1 /…	hsa-mir-5095 // chr1:53400602-53400689 (+) /// hsa-mir-1273f // chr1:53394346-53394444 (+) /// hsa-mir-1273g // chr1:53405986-53406085 (+)	miRNA-4_0	13-May-14	miRBase	0.06	0.87	0.61	0.37	1.15	1.65	0.9	1.27
20525573	0.44	1.21	-1.705	down	0.0457574	MIMAT0027512_st	MIMAT0027512	hsa-miR-6806-5p	miRNA	Homo sapiens	chr19	58846059	58846082	+	24	UGUAGGCAUGAGGCAGGGCCCAGG	ENST00000329665 // sense // intron // 1 /// OTTHUMT00000466765 // sense // intron // 1	---	miRNA-4_0	13-May-14	miRBase	0.04	0.71	0.23	0.8	1.93	0.25	1.37	1.29
20533673	2.52	3.29	-1.705	down	0.0287143	ENSG00000239026_st	ENSG00000239026	ENSG00000239026	snoRNA	Homo sapiens	chr5	174877819	174877921	-	103	ATCCTTTTGTGGTTCATAAGCATGATGATTGGGTTTTCATGCTTATGTGTGTGATGTGCTGCCTTAAACCTTGTTACAGTGTCAGCACGTCACTCATCTGATG	---	---	miRNA-4_0	13-May-14	Ensembl	2.2	2.71	2.73	2.42	2.42	3.31	3.4	4.04
20537615	4.23	5	-1.705	down	0.0256823	MI0022716_st	MI0022716	hsa-mir-6869	stem-loop	Homo sapiens	chr20	1373544	1373605	-	62	GUGAGUAGUGGCGCGCGGCGGCUCGGAGUACCUCUGCCGCCGCGCGCAUCGGCUCAGCAUGC	ENST00000381715 // sense // 5UTR // 1 /// ENST00000381719 // sense // intron // 1 /// ENST00000381724 // sense // 5UTR // 1 /// ENST00000400137 // sense // intron // 1 /// ENST00000439640 // sense // intron // 1 /// OTTHUMT00000077534 // sense // intron // 1 /// OTTHUMT00000077535 // sense // intron // 1 /// OTTHUMT00000077537 // sense // 5UTR // 1 /// OTTHUMT00000077538 // sense // 5UTR // 1	---	miRNA-4_0	13-May-14	miRBase	3.42	4.65	4.14	4.7	4.95	4.53	5.19	5.35
20524054	0.99	1.77	-1.717	down	0.048583	MIMAT0024617_st	MIMAT0024617	hsa-miR-6133	miRNA	Homo sapiens	chr7	132975705	132975723	+	19	UGAGGGAGGAGGUUGGGUA	ENST00000253861 // sense // intron // 3 /// ENST00000393161 // sense // intron // 3 /// ENST00000462055 // sense // intron // 3 /// ENST00000486013 // sense // intron // 3 /// ENST00000492326 // sense // intron // 3 /// ENST00000539845 // sense // intron // 3 /// OTTHUMT00000339182 // sense // intron // 3 /// OTTHUMT00000339183 // sense // intron // 3 /// OTTHUMT00000339184 // sense // intron // …	---	miRNA-4_0	13-May-14	miRBase	0.09	1.94	1.03	0.89	1.65	1.52	2.27	1.66
20533621	2.98	3.76	-1.717	down	0.0151149	ENSG00000238947_st	ENSG00000238947	ENSG00000238947	snoRNA	Homo sapiens	chr17	80099539	80099649	+	111	ATCCTTTTGTGGTTCATCCGCCTGATGATTGGGTTTTCATGCAGACGTGTGAGCTGTGCCTCCCTCAAGCCTTGTTACAACATCCGACATCCGCACATTACCTGTCTGATG	---	---	miRNA-4_0	13-May-14	Ensembl	2.6	3.49	2.34	3.48	3.6	3.71	3.99	3.74
20500167	0.78	1.56	-1.717	down	0.00874298	MIMAT0004505_st	MIMAT0004505	hsa-miR-32-3p	miRNA	Homo sapiens	chr9	111808511	111808532	-	22	CAAUUUAGUGUGUGUGAUAUUU	ENST00000374586 // sense // intron // 14 /// ENST00000413712 // sense // intron // 8 /// ENST00000491854 // sense // intron // 12 /// OTTHUMT00000053587 // sense // intron // 14 /// OTTHUMT00000053588 // sense // intron // 12 /// OTTHUMT00000356304 // sense // intron // 8	---	miRNA-4_0	13-May-14	miRBase	0.31	1.23	0.88	0.71	1.01	1.56	1.89	1.8
20500791	0.71	1.5	-1.729	down	0.0359369	MIMAT0000457_st	MIMAT0000457	hsa-miR-188-5p	miRNA	Homo sapiens	chrX	49768123	49768143	+	21	CAUCCCUUGCAUGGUGGAGGG	ENST00000376088 // sense // intron // 3 /// ENST00000376091 // sense // intron // 3 /// ENST00000482218 // sense // intron // 3 /// OTTHUMT00000056542 // sense // intron // 3 /// OTTHUMT00000056543 // sense // intron // 3 /// OTTHUMT00000109349 // sense // intron // 3	hsa-mir-188 // chrX:49768109-49768194 (+) /// hsa-mir-362 // chrX:49773572-49773636 (+) /// hsa-mir-500a // chrX:49773039-49773122 (+) /// hsa-mir-501 // chrX:49774330-49774413 (+) /// hsa-mir-532 // chrX:49767754-49767844 (+) /// hsa-mir-660 // chrX:49777849-49777945 (+) /// hsa-mir-500b // chrX:49775280-49775358 (+)				0.32	1.83	0.32	0.36	1.4	1.58	1.69	1.32
20519631	0.73	1.52	-1.729	down	0.00731703	MIMAT0019908_st	MIMAT0019908	hsa-miR-4761-5p	miRNA	Homo sapiens	chr22	19951278	19951298	+	21	ACAAGGUGUGCAUGCCUGACC	ENST00000207636 // sense // 3UTR // 4 /// ENST00000361682 // sense // 3UTR // 4 /// ENST00000403184 // sense // 3UTR // 4 /// ENST00000403710 // sense // 3UTR // 4 /// ENST00000406520 // sense // 3UTR // 4 /// ENST00000407537 // sense // 3UTR // 5 /// ENST00000412786 // sense // 3UTR // 4 /// ENST00000428707 // sense // 3UTR // 1 /// ENST00000449653 // sense // 3UTR // 2 /// ENST00000493893 // se…	---	miRNA-4_0	13-May-14	miRBase	0.21	0.94	0.91	0.86	1.1	1.25	1.81	1.94
20525492	0.54	1.33	-1.729	down	0.000733033	MIMAT0027431_st	MIMAT0027431	hsa-miR-6765-3p	miRNA	Homo sapiens	chr14	105617115	105617135	-	21	UCACCUGGCUGGCCCGCCCAG	ENST00000331782 // sense // intron // 11 /// ENST00000347004 // sense // intron // 10 /// OTTHUMT00000276506 // sense // intron // 11 /// OTTHUMT00000276507 // sense // intron // 10	---	miRNA-4_0	13-May-14	miRBase	0.1	0.77	0.63	0.67	1.47	1.48	1.18	1.18
20533741	1.03	1.83	-1.741	down	0.0244424	ENSG00000239133_x_st	ENSG00000239133	ENSG00000239133	snoRNA	Homo sapiens	chr7	99011601	99011701	-	101	ATCCTTTTGTAATTCATGAGTGTGCTTGGGTGTTCACATCCATGTGTGAGACATGCCACTCTCAAACCTTGTCACAACGTTGGCACATTACCCATGTGACA	---	---	miRNA-4_0	13-May-14	Ensembl	0.37	1.54	0.79	1.43	1.55	1.43	2.39	1.94
20518440	0.56	1.36	-1.741	down	0.0162441	MIMAT0018191_st	MIMAT0018191	hsa-miR-3917	miRNA	Homo sapiens	chr1	26232875	26232894	-	20	GCUCGGACUGAGCAGGUGGG	ENST00000357865 // sense // intron // 1 /// ENST00000426559 // sense // intron // 1 /// ENST00000455785 // sense // intron // 1 /// ENST00000465604 // sense // intron // 1 /// OTTHUMT00000019355 // sense // intron // 1 /// OTTHUMT00000019356 // sense // intron // 1 /// OTTHUMT00000019357 // sense // intron // 1 /// OTTHUMT00000385768 // sense // intron // 1	---	miRNA-4_0	13-May-14	miRBase	0.06	0.98	0.32	0.9	1.03	1.89	1.6	0.93
20526186	4.47	5.27	-1.741	down	0.00530863	MIMAT0028125_st	MIMAT0028125	hsa-miR-7114-5p	miRNA	Homo sapiens	chr9	140344513	140344533	-	21	UCUGUGGAGUGGGGUGCCUGU	ENST00000265663 // sense // intron // 12 /// ENST00000339554 // sense // intron // 10 /// ENST00000371472 // sense // intron // 12 /// ENST00000371473 // sense // intron // 12 /// ENST00000371474 // sense // intron // 11 /// ENST00000371475 // sense // intron // 13 /// ENST00000371482 // sense // intron // 6 /// ENST00000392812 // sense // intron // 12 /// ENST00000437259 // sense // intron // 12…	---	miRNA-4_0	13-May-14	miRBase	4.34	4.53	4.11	4.92	4.81	5.13	5.62	5.51
20535960	1.11	1.92	-1.753	down	0.0172757	MI0008330_st	MI0008330	hsa-mir-1909	stem-loop	Homo sapiens	chr19	1816158	1816237	-	80	CAUCCAGGACAAUGGUGAGUGCCGGUGCCUGCCCUGGGGCCGUCCCUGCGCAGGGGCCGGGUGCUCACCGCAUCUGCCCC	ENST00000170168 // sense // intron // 15 /// ENST00000586291 // sense // exon // 2 /// ENST00000587404 // sense // intron // 1 /// OTTHUMT00000449200 // sense // intron // 15 /// OTTHUMT00000449201 // sense // intron // 1 /// OTTHUMT00000449202 // sense // exon // 2	---	miRNA-4_0	13-May-14	miRBase	0.86	1.98	1.11	0.49	1.66	1.96	2.13	1.94
20519689	5.94	6.76	-1.765	down	0.044358	MIMAT0019966_st	MIMAT0019966	hsa-miR-4793-3p	miRNA	Homo sapiens	chr3	48681634	48681656	-	23	UCUGCACUGUGAGUUGGCUGGCU	ENST00000164024 // sense // intron // 27 /// ENST00000544264 // sense // intron // 28 /// OTTHUMT00000257523 // sense // intron // 27	---	miRNA-4_0	13-May-14	miRBase	5.09	6.68	5.66	6.34	7.28	6.86	6.69	6.2
20525009	0.28	1.1	-1.765	down	0.0174057	MIMAT0025464_st	MIMAT0025464	hsa-miR-6504-5p	miRNA	Homo sapiens	chr16	81644957	81644977	+	21	UCUGGCUGUGCUGUAAUGCAG	ENST00000537098 // sense // intron // 2 /// ENST00000539778 // sense // intron // 2 /// ENST00000565029 // sense // intron // 1 /// ENST00000566513 // sense // intron // 1 /// OTTHUMT00000432399 // sense // intron // 2 /// OTTHUMT00000432400 // sense // intron // 2 /// OTTHUMT00000432401 // sense // intron // 1 /// OTTHUMT00000432402 // sense // intron // 1	---	miRNA-4_0	13-May-14	miRBase	-0.15	0.52	0.54	0.22	1.8	1.36	0.56	0.68
20536622	0.6	1.42	-1.765	down	0.000265388	MI0016426_x_st	MI0016426	hsa-mir-3150b	stem-loop	Homo sapiens	chr8	96085139	96085224	-	86	GAGGGAAAGCAGGCCAACCUCGAGGAUCUCCCCAGCCUUGGCGUUCAGGUGCUGAGGAGAUCGUCGAGGUUGGCCUGCUUCCCCUC	ENST00000286687 // antisense // intron // 9 /// ENST00000501164 // sense // exon // 1 /// ENST00000517864 // sense // intron // 1 /// ENST00000518598 // sense // intron // 3 /// ENST00000520757 // antisense // intron // 9 /// ENST00000523184 // antisense // intron // 1 /// OTTHUMT00000379662 // sense // exon // 1 /// OTTHUMT00000379663 // sense // intron // 1 /// OTTHUMT00000379848 // sense // in…	hsa-mir-3150a // chr8:96085142-96085221 (+) /// hsa-mir-3150b // chr8:96085139-96085224 (-)	miRNA-4_0	13-May-14	miRBase	0.37	0.66	0.66	0.7	1.1	1.43	1.39	1.74
20518945	1.99	2.82	-1.778	down	0.041526	MIMAT0019081_st	MIMAT0019081	hsa-miR-4538	miRNA	Homo sapiens	chr14	106324390	106324411	-	22	GAGCUUGGAUGAGCUGGGCUGA	---	hsa-mir-4507 // chr14:106324293-106324344 (-) /// hsa-mir-4537 // chr14:106325653-106325722 (-) /// hsa-mir-4538 // chr14:106324334-106324411 (-) /// hsa-mir-4539 // chr14:106323682-106323741 (-)	miRNA-4_0	13-May-14	miRBase	1.15	2.95	1.56	2.29	3.19	2.72	2.79	2.57
20519578	0.24	1.07	-1.778	down	0.0277411	MIMAT0019857_st	MIMAT0019857	hsa-miR-4733-5p	miRNA	Homo sapiens	chr17	29421413	29421434	-	22	AAUCCCAAUGCUAGACCCGGUG	ENST00000583377 // sense // intron // 1 /// OTTHUMT00000444576 // sense // intron // 1	---	miRNA-4_0	13-May-14	miRBase	0.09	0.13	0.34	0.42	0.69	1.21	2.05	0.35
20535959	2.77	3.6	-1.778	down	0.0175015	MI0008329_st	MI0008329	hsa-mir-1908	stem-loop	Homo sapiens	chr11	61582633	61582712	-	80	CGGGAAUGCCGCGGCGGGGACGGCGAUUGGUCCGUAUGUGUGGUGCCACCGGCCGCCGGCUCCGCCCCGGCCCCCGCCCC	ENST00000350997 // sense // intron // 1 /// ENST00000421879 // sense // intron // 1 /// ENST00000424501 // sense // intron // 1 /// ENST00000433932 // sense // intron // 1 /// ENST00000448607 // sense // intron // 2 /// ENST00000466716 // sense // intron // 1 /// ENST00000473263 // sense // intron // 1 /// ENST00000491310 // sense // intron // 1 /// ENST00000540767 // sense // intron // 1 /// ENS…	---	miRNA-4_0	13-May-14	miRBase	3.23	2.58	2.3	2.97	2.89	3.63	4.22	3.68
20533283	4.54	5.37	-1.778	down	0.00949408	ENSG00000238433_st	ENSG00000238433	ENSG00000238433	snoRNA	Homo sapiens	chr8	59574800	59574903	-	104	ATCCTTTTGTAGTTCATAAGTGTGATGATTGGGTGTTCATGTGCAGCTGTGTGATGTGCCGCCCTTGAACCTTGTTACGAGTTTGGCACATTACCTGTTTAACG	---	---	miRNA-4_0	13-May-14	Ensembl	4.57	4.72	4.21	4.65	4.61	5.31	5.75	5.81
20538019	0.2	1.03	-1.778	down	0.00108361	MI0025897_st	MI0025897	hsa-mir-8061	stem-loop	Homo sapiens	chr19	55156760	55156834	+	75	GAGAGGAUGCCUUAGAUUAGAGGAUAUUGUUCAGUGGGAUUUGGAGAGGACGCCUUAGAUUAGAGGUAUUGUUCA	ENST00000461839 // sense // intron // 1 /// OTTHUMT00000140851 // sense // intron // 1	---	miRNA-4_0	13-May-14	miRBase	-0.18	0.24	0.31	0.43	0.95	0.96	0.76	1.45
20529795	1.49	2.33	-1.79	down	0.041062	MIMAT0031012_st	MIMAT0031012	hsa-miR-8085	miRNA	Homo sapiens	chr19	45261924	45261944	+	21	UGGGAGAGAGGACUGUGAGGC	ENST00000164227 // sense // intron // 7 /// ENST00000403534 // sense // exon // 7 /// ENST00000444487 // sense // intron // 6 /// ENST00000473473 // sense // exon // 1 /// ENST00000474300 // sense // intron // 2 /// OTTHUMT00000322976 // sense // intron // 7 /// OTTHUMT00000322978 // sense // exon // 7 /// OTTHUMT00000322980 // sense // intron // 6 /// OTTHUMT00000322981 // sense // intron // 2 /…	---	miRNA-4_0	13-May-14	miRBase	0.75	1.83	1.56	1.8	1.72	2.94	2.92	1.75
20533683	0.47	1.31	-1.79	down	0.0241982	ENSG00000239041_st	ENSG00000239041	ENSG00000239041	snoRNA	Homo sapiens	chr2	173556027	173556130	+	104	ATCCTGTTGTAGTTCATAAGCATGATGATTTGGTGTTCACGTGCATGTGTGGGATGTGCCGCCCACAAACCTTGTTAGGACATTGGCACATTACCCATCTGACA	---	---	miRNA-4_0	13-May-14	Ensembl	0.24	0.71	0.27	0.66	0.72	0.69	1.88	1.94
20517708	0.41	1.25	-1.79	down	0.00211118	MIMAT0016880_st	MIMAT0016880	hsa-miR-4259	miRNA	Homo sapiens	chr1	159869779	159869800	-	22	CAGUUGGGUCUAGGGGUCAGGA	ENST00000368099 // sense // intron // 1 /// ENST00000476696 // sense // intron // 1 /// ENST00000479940 // sense // intron // 1 /// OTTHUMT00000085979 // sense // intron // 1 /// OTTHUMT00000085980 // sense // intron // 1 /// OTTHUMT00000085981 // sense // intron // 1	---	miRNA-4_0	13-May-14	miRBase	0.12	0.99	0.13	0.41	1.12	1.05	1.39	1.44
20536621	0.94	1.78	-1.79	down	0.00170063	MI0016426_st	MI0016426	hsa-mir-3150b	stem-loop	Homo sapiens	chr8	96085139	96085224	-	86	GAGGGAAAGCAGGCCAACCUCGAGGAUCUCCCCAGCCUUGGCGUUCAGGUGCUGAGGAGAUCGUCGAGGUUGGCCUGCUUCCCCUC	ENST00000286687 // antisense // intron // 9 /// ENST00000501164 // sense // exon // 1 /// ENST00000517864 // sense // intron // 1 /// ENST00000518598 // sense // intron // 3 /// ENST00000520757 // antisense // intron // 9 /// ENST00000523184 // antisense // intron // 1 /// OTTHUMT00000379662 // sense // exon // 1 /// OTTHUMT00000379663 // sense // intron // 1 /// OTTHUMT00000379848 // sense // in…	hsa-mir-3150a // chr8:96085142-96085221 (+) /// hsa-mir-3150b // chr8:96085139-96085224 (-)	miRNA-4_0	13-May-14	miRBase	0.34	1.25	1.15	1.04	1.59	1.9	1.85	1.79
20537606	1.09	1.94	-1.803	down	8.16524e-05	MI0022707_st	MI0022707	hsa-mir-6860	stem-loop	Homo sapiens	chr11	66813114	66813179	+	66	GUUAAGCAUUGGGGAGUUUGGAGUCGGUGGGUGGAGCCAAACUGGGCAGGGCUGUGGUGAGUGAGU	ENST00000393946 // sense // intron // 9 /// ENST00000525457 // sense // intron // 6 /// ENST00000527043 // sense // intron // 6 /// OTTHUMT00000393129 // sense // intron // 9 /// OTTHUMT00000393130 // sense // intron // 6 /// OTTHUMT00000393131 // sense // intron // 6	---	miRNA-4_0	13-May-14	miRBase	1.17	1.39	0.94	0.88	1.91	1.9	2.08	1.85
20523015	0.7	1.56	-1.815	down	0.0131853	MIMAT0023708_st	MIMAT0023708	hsa-miR-6083	miRNA	Homo sapiens	chr3	124093255	124093274	+	20	CUUAUAUCAGAGGCUGUGGG	ENST00000240874 // sense // intron // 10 /// ENST00000354186 // sense // intron // 9 /// ENST00000360013 // sense // intron // 10 /// ENST00000439170 // sense // intron // 2 /// ENST00000460856 // sense // intron // 10 /// OTTHUMT00000258842 // sense // intron // 9 /// OTTHUMT00000258843 // sense // intron // 10 /// OTTHUMT00000259129 // sense // intron // 2 /// OTTHUMT00000356282 // sense // int…	---	miRNA-4_0	13-May-14	miRBase	0.11	1.25	0.17	1.29	1.51	1.72	1.51	1.51
20525505	0.86	1.73	-1.828	down	0.0241192	MIMAT0027444_st	MIMAT0027444	hsa-miR-6772-5p	miRNA	Homo sapiens	chr16	57806238	57806259	-	22	UGGGUGUAGGCUGGAGCUGAGG	ENST00000379655 // sense // intron // 3 /// ENST00000421376 // sense // intron // 2 /// ENST00000445690 // sense // intron // 3 /// ENST00000465878 // sense // intron // 3 /// ENST00000539578 // sense // intron // 3 /// ENST00000540079 // sense // intron // 1 /// ENST00000541240 // sense // intron // 3 /// ENST00000543930 // sense // intron // 1 /// ENST00000561524 // sense // intron // 3 /// ENS…	---	miRNA-4_0	13-May-14	miRBase	0.13	1.7	0.9	0.7	1.18	2.14	1.94	1.66
20525433	0.4	1.27	-1.828	down	0.00561601	MIMAT0027372_st	MIMAT0027372	hsa-miR-6735-3p	miRNA	Homo sapiens	chr1	43914261	43914282	+	22	AGGCCUGUGGCUCCUCCCUCAG	ENST00000372442 // sense // intron // 54 /// ENST00000396885 // antisense // exon // 1 /// ENST00000460536 // sense // intron // 7 /// ENST00000562955 // sense // intron // 68 /// OTTHUMT00000019517 // sense // intron // 68 /// OTTHUMT00000019519 // sense // intron // 7 /// OTTHUMT00000019521 // antisense // exon // 1	---	miRNA-4_0	13-May-14	miRBase	0.16	0.86	0.41	0.15	0.87	1.68	0.87	1.65
20525498	0.05	0.93	-1.84	down	0.002832	MIMAT0027437_st	MIMAT0027437	hsa-miR-6768-3p	miRNA	Homo sapiens	chr16	2514012	2514035	+	24	CAAAGGCCACAUUCUCCUGUGCAC	ENST00000361837 // sense // intron // 8 /// ENST00000483320 // sense // intron // 7 /// ENST00000563531 // sense // intron // 8 /// ENST00000565716 // sense // intron // 5 /// ENST00000568753 // sense // intron // 5 /// ENST00000569496 // sense // intron // 8 /// ENST00000569994 // sense // intron // 7 /// OTTHUMT00000250802 // sense // intron // 8 /// OTTHUMT00000250803 // sense // intron // 7 /…	---	miRNA-4_0	13-May-14	miRBase	0.06	0.54	-0.04	-0.37	0.47	1.21	1.14	0.89
20504588	3.46	4.35	-1.853	down	0.0265942	MIMAT0010357_st	MIMAT0010357	hsa-miR-670-5p	miRNA	Homo sapiens	chr11	43581225	43581244	+	20	GUCCCUGAGUGUAUGUGGUG	ENST00000446181 // sense // intron // 1 /// ENST00000526615 // sense // intron // 2 /// OTTHUMT00000337474 // sense // intron // 1 /// OTTHUMT00000389683 // sense // intron // 2	---	miRNA-4_0	13-May-14	miRBase	3.55	4.06	2.67	3.56	3.58	4.6	4.89	4.33
20525436	1.28	2.17	-1.853	down	0.0164607	MIMAT0027375_st	MIMAT0027375	hsa-miR-6737-5p	miRNA	Homo sapiens	chr1	153934871	153934891	-	21	UUGGGGUGGUCGGCCCUGGAG	ENST00000310483 // sense // intron // 3 /// ENST00000356205 // sense // intron // 2 /// ENST00000368621 // sense // intron // 2 /// ENST00000368623 // sense // intron // 1 /// ENST00000413622 // sense // intron // 3 /// ENST00000417348 // sense // intron // 2 /// ENST00000429040 // sense // intron // 2 /// ENST00000461071 // sense // intron // 2 /// ENST00000537590 // sense // intron // 2 /// OTT…	---	miRNA-4_0	13-May-14	miRBase	1.35	0.86	1.93	0.98	1.71	2.17	2.94	1.88
20525463	1.85	2.75	-1.866	down	0.0363035	MIMAT0027402_st	MIMAT0027402	hsa-miR-6751-5p	miRNA	Homo sapiens	chr11	64897423	64897445	-	23	UUGGGGGUGAGGUUGGUGUCUGG	ENST00000294256 // sense // intron // 13 /// ENST00000307289 // sense // intron // 11 /// ENST00000377190 // sense // intron // 13 /// ENST00000449943 // sense // intron // 11 /// ENST00000526060 // sense // intron // 13 /// ENST00000527765 // sense // intron // 2 /// ENST00000530451 // sense // exon // 1 /// OTTHUMT00000385272 // sense // exon // 1 /// OTTHUMT00000385273 // sense // intron // 13…	---	miRNA-4_0	13-May-14	miRBase	1.26	2.32	2.11	1.72	1.66	2.94	3.3	3.08
20536744	1.11	2.01	-1.866	down	0.00931065	MI0016834_s_st	MI0016834	hsa-mir-3689d-1	stem-loop	Homo sapiens	chr9	137741455	137741528	-	74	UGGGAGGUGUGAUCUCACACUCGCUGGGAGGUGUGCUAUCGUCUUCCCCGGGAGGUGUGAUCCUGUUCUUCCUG	---	hsa-mir-3689a // chr9:137741333-137741410 (-) /// hsa-mir-3689b // chr9:137741971-137742118 (-) /// hsa-mir-3689c // chr9:137741144-137741215 (-) /// hsa-mir-3689d-1 // chr9:137741455-137741528 (-) /// hsa-mir-3689d-2 // chr9:137742123-137742202 (-) /// hsa-mir-3689e // chr9:137742416-137742487 (-) /// hsa-mir-3689f // chr9:137742588-137742653 (-)	miRNA-4_0	13-May-14	miRBase	0.36	1.35	1.04	1.69	1.66	2.2	2.33	1.84
20536745	1.11	2.01	-1.866	down	0.00931065	MI0016835_s_st	MI0016835	hsa-mir-3689d-2	stem-loop	Homo sapiens	chr9	137742123	137742202	-	80	ACUGGGAGGUGUGAUCUCACACUCGCUGGGAGGUGUGCUAUCGUCUUCCCUGGGAGGUGUGAUCCUGUUCUUCCUGAGCG	---	hsa-mir-3689a // chr9:137741333-137741410 (-) /// hsa-mir-3689b // chr9:137741971-137742118 (-) /// hsa-mir-3689c // chr9:137741144-137741215 (-) /// hsa-mir-3689d-1 // chr9:137741455-137741528 (-) /// hsa-mir-3689d-2 // chr9:137742123-137742202 (-) /// hsa-mir-3689e // chr9:137742416-137742487 (-) /// hsa-mir-3689f // chr9:137742588-137742653 (-)	miRNA-4_0	13-May-14	miRBase	0.36	1.35	1.04	1.69	1.66	2.2	2.33	1.84
20503885	1.85	2.75	-1.866	down	0.00279529	MIMAT0026612_st	MIMAT0026612	hsa-miR-504-3p	miRNA	Homo sapiens	chrX	137749885	137749905	-	21	GGGAGUGCAGGGCAGGGUUUC	ENST00000305414 // sense // intron // 3 /// ENST00000315930 // sense // intron // 3 /// ENST00000370603 // sense // intron // 4 /// ENST00000436198 // sense // intron // 5 /// ENST00000441825 // sense // intron // 3 /// ENST00000455663 // sense // intron // 5 /// ENST00000541469 // sense // intron // 3 /// OTTHUMT00000058534 // sense // intron // 3 /// OTTHUMT00000058535 // sense // intron // 3 /…	---	miRNA-4_0	13-May-14	miRBase	1.2	1.99	2.33	1.88	2.91	2.93	2.67	2.5
20533233	0.53	1.44	-1.879	down	0.0118171	ENSG00000238343_st	ENSG00000238343	ENSG00000238343	snoRNA	Homo sapiens	chr16	68347142	68347243	-	102	ATCGTTTTGTAGTTCATAAGCGTGATGACTGGGTGTTCATGTGCCTGTGTCAGACGTGCCTCCCTCAAACCTTTACTACATTGGCACGTTACCCATTTGAAC	---	---	miRNA-4_0	13-May-14	Ensembl	-0.37	0.56	0.83	1.09	1.06	1.51	1.69	1.5
20525414	0.68	1.59	-1.879	down	0.00724057	MIMAT0027353_st	MIMAT0027353	hsa-miR-6726-5p	miRNA	Homo sapiens	chr1	1231525	1231545	-	21	CGGGAGCUGGGGUCUGCAGGU	ENST00000353662 // sense // intron // 16 /// ENST00000354700 // sense // intron // 16 /// ENST00000467278 // sense // intron // 6 /// ENST00000492936 // sense // intron // 15 /// OTTHUMT00000006366 // sense // intron // 16 /// OTTHUMT00000006368 // sense // intron // 6 /// OTTHUMT00000006369 // sense // intron // 15	---	miRNA-4_0	13-May-14	miRBase	0.07	0.98	1.29	0.39	1.23	1.58	1.63	1.91
20517831	0.91	1.83	-1.892	down	0.0136085	MIMAT0019219_st	MIMAT0019219	hsa-miR-3619-3p	miRNA	Homo sapiens	chr22	46486970	46486991	+	22	GGGACCAUCCUGCCUGCUGUGG	ENST00000360737 // sense // intron // 1 /// ENST00000381051 // sense // intron // 1 /// ENST00000435439 // sense // intron // 1 /// ENST00000443490 // sense // intron // 1 /// OTTHUMT00000316781 // sense // intron // 1 /// OTTHUMT00000316782 // sense // intron // 1 /// OTTHUMT00000316783 // sense // intron // 1 /// OTTHUMT00000316787 // sense // intron // 1	---	miRNA-4_0	13-May-14	miRBase	0.33	1.23	0.53	1.56	1.91	1.69	2.37	1.36
20519527	0.54	1.46	-1.892	down	0.00731793	MIMAT0019809_st	MIMAT0019809	hsa-miR-4708-5p	miRNA	Homo sapiens	chr14	65801873	65801893	-	21	AGAGAUGCCGCCUUGCUCCUU	---	---	miRNA-4_0	13-May-14	miRBase	0.06	1.02	0.38	0.71	1.25	1.01	1.46	2.11
20520208	1.36	2.29	-1.905	down	0.02388	MIMAT0021033_st	MIMAT0021033	hsa-miR-5006-5p	miRNA	Homo sapiens	chr13	42142491	42142511	-	21	UUGCCAGGGCAGGAGGUGGAA	ENST00000379310 // sense // exon // 45 /// OTTHUMT00000354828 // sense // exon // 45	---	miRNA-4_0	13-May-14	miRBase	0.85	0.99	1.51	2.1	1.45	2.46	2.41	2.83
20519417	1.24	2.17	-1.905	down	0.021022	MIMAT0019699_st	MIMAT0019699	hsa-miR-4640-5p	miRNA	Homo sapiens	chr6	30858668	30858690	+	23	UGGGCCAGGGAGCAGCUGGUGGG	ENST00000324771 // sense // intron // 6 /// ENST00000376567 // sense // intron // 3 /// ENST00000376568 // sense // intron // 4 /// ENST00000376569 // sense // intron // 5 /// ENST00000376570 // sense // intron // 6 /// ENST00000376575 // sense // intron // 6 /// ENST00000396342 // sense // intron // 4 /// ENST00000418800 // sense // intron // 4 /// ENST00000421124 // sense // intron // 4 /// ENS…	---	miRNA-4_0	13-May-14	miRBase	1.09	1.54	1.7	0.63	2.37	2.34	2.71	1.25
20533284	4.32	5.25	-1.905	down	0.00644964	ENSG00000238433_x_st	ENSG00000238433	ENSG00000238433	snoRNA	Homo sapiens	chr8	59574800	59574903	-	104	ATCCTTTTGTAGTTCATAAGTGTGATGATTGGGTGTTCATGTGCAGCTGTGTGATGTGCCGCCCTTGAACCTTGTTACGAGTTTGGCACATTACCTGTTTAACG	---	---	miRNA-4_0	13-May-14	Ensembl	4.31	4.55	3.95	4.47	4.47	5.22	5.57	5.75
20519549	3.75	4.69	-1.919	down	0.0494838	MIMAT0019830_st	MIMAT0019830	hsa-miR-4717-3p	miRNA	Homo sapiens	chr16	2324662	2324682	+	21	ACACAUGGGUGGCUGUGGCCU	---	hsa-mir-940 // chr16:2321748-2321841 (+) /// hsa-mir-3677 // chr16:2320714-2320773 (+) /// hsa-mir-4717 // chr16:2324621-2324692 (+)	miRNA-4_0	13-May-14	miRBase	3.95	4.69	2.32	4.02	4.76	4.63	4.74	4.64
20536923	0.52	1.46	-1.919	down	0.0034449	MI0017325_st	MI0017325	hsa-mir-4692	stem-loop	Homo sapiens	chr11	72494575	72494637	+	63	GUUUUACUUGAUACCCACACUGCCUGGGUGGGACACUCAGGCAGUGUGGGUAUCAGAUAAAAC	ENST00000334805 // antisense // intron // 1 /// ENST00000359373 // antisense // intron // 1 /// ENST00000536377 // antisense // intron // 2 /// ENST00000538009 // antisense // intron // 2 /// ENST00000538536 // antisense // intron // 1 /// ENST00000539138 // antisense // intron // 1 /// ENST00000540587 // antisense // intron // 3 /// ENST00000542989 // antisense // intron // 1 /// ENST00000543304…	---	miRNA-4_0	13-May-14	miRBase	0.27	0.51	0.11	1.18	1.86	1.28	1.18	1.5
20515622	2.49	3.44	-1.932	down	0.0308916	MIMAT0019216_st	MIMAT0019216	hsa-miR-3187-5p	miRNA	Homo sapiens	chr19	813590	813612	+	23	CCUGGGCAGCGUGUGGCUGAAGG	ENST00000359894 // antisense // exon // 7 /// ENST00000520876 // antisense // exon // 8 /// OTTHUMT00000379096 // antisense // exon // 8 /// OTTHUMT00000379097 // antisense // exon // 7	hsa-mir-3187 // chr19:813584-813653 (+) /// hsa-mir-4745 // chr19:804940-805001 (+)	miRNA-4_0	13-May-14	miRBase	1.21	2.83	2.75	3.18	3.67	3.51	3.25	3.34
20504364	7.46	8.41	-1.932	down	0.0258255	MIMAT0026622_st	MIMAT0026622	hsa-miR-619-5p	miRNA	Homo sapiens	chr12	109230738	109230759	-	22	GCUGGGAUUACAGGCAUGAGCC	ENST00000326495 // sense // intron // 2 /// ENST00000360239 // sense // intron // 2 /// ENST00000548522 // sense // intron // 2 /// ENST00000551165 // sense // intron // 2 /// OTTHUMT00000403724 // sense // intron // 2 /// OTTHUMT00000403726 // sense // intron // 2 /// OTTHUMT00000403729 // sense // intron // 2	---	miRNA-4_0	13-May-14	miRBase	6.59	7.73	8.06	7.48	8.56	7.64	8.42	9.03
20506012	1.41	2.37	-1.945	down	0.0314947	MIMAT0004984_st	MIMAT0004984	hsa-miR-941	miRNA	Homo sapiens	chr20	62550872	62550894	+	23	CACCCGGCUGUGUGCACAUGUGC	ENST00000360864 // sense // intron // 1 /// ENST00000369911 // sense // intron // 1 /// ENST00000401322 // sense // exon // 1 /// ENST00000470551 // sense // intron // 1 /// OTTHUMT00000080244 // sense // intron // 1 /// OTTHUMT00000080245 // sense // intron // 1 /// ENST00000360864 // sense // intron // 1 /// ENST00000369911 // sense // intron // 1 /// ENST00000401322 // sense // exon // 1 /// E…	hsa-mir-941-1 // chr20:62550802-62550873 (+) /// hsa-mir-941-2 // chr20:62550858-62550929 (+) /// hsa-mir-941-3 // chr20:62550914-62550985 (+) /// hsa-mir-941-4 // chr20:62551109-62551180 (+)				1.69	1.55	0.84	1.55	1.96	1.56	3.47	2.49
20500112	0.19	1.15	-1.945	down	0.0173395	MIMAT0000062_st	MIMAT0000062	hsa-let-7a-5p	miRNA	Homo sapiens	chr11	122017276	122017297	-	22	UGAGGUAGUAGGUUGUAUAGUU	ENST00000362295 // sense // exon // 1 /// ENST00000602703 // sense // intron // 1 /// OTTHUMT00000467752 // sense // intron // 1 /// ENST00000362105 // sense // exon // 1 /// ENST00000360737 // sense // exon // 5 /// OTTHUMT00000316781 // sense // exon // 5	hsa-let-7a-3 // chr22:46508629-46508702 (+) /// hsa-let-7b // chr22:46509566-46509648 (+) /// hsa-mir-4763 // chr22:46509446-46509537 (+)				0.15	0.46	0.06	0.08	1.94	0.7	0.31	1.65
20533699	6.13	7.09	-1.945	down	0.00167416	ENSG00000239063_st	ENSG00000239063	ENSG00000239063	snoRNA	Homo sapiens	chr1	52877114	52877194	+	81	ATCCTTTTGTAGTTCAGGTGCATGTGTGAGTTGTGCCTCCCTCAAACCTTGTTACAAAGTCAGCACATTACCTGTCTATCA	---	---	miRNA-4_0	13-May-14	Ensembl	5.78	6.58	5.86	6.29	6.62	7.13	7.43	7.18
20519663	3.1	4.07	-1.959	down	0.0141528	MIMAT0019940_st	MIMAT0019940	hsa-miR-4436b-5p	miRNA	Homo sapiens	chr2	110844067	110844088	-	22	GUCCACUUCUGCCUGCCCUGCC	ENST00000272462 // sense // intron // 3 /// ENST00000424988 // sense // intron // 4 /// ENST00000427178 // sense // intron // 1 /// OTTHUMT00000253921 // sense // intron // 3 /// OTTHUMT00000338105 // sense // intron // 1 /// OTTHUMT00000338106 // sense // intron // 4 /// ENST00000568189 // sense // intron // 3 /// OTTHUMT00000431537 // sense // intron // 3	---	miRNA-4_0	13-May-14	miRBase	2.35	3.69	2.74	3.62	4.37	3.65	4.41	3.84
20515514	1.21	2.18	-1.959	down	0.00510496	MIMAT0019198_st	MIMAT0019198	hsa-miR-3120-5p	miRNA	Homo sapiens	chr1	172107960	172107980	+	21	CCUGUCUGUGCCUGCUGUACA	ENST00000355305 // sense // intron // 15 /// ENST00000358155 // sense // intron // 14 /// ENST00000367731 // sense // intron // 14 /// ENST00000385214 // antisense // exon // 1 /// ENST00000520906 // sense // intron // 14 /// ENST00000523513 // sense // intron // 13 /// OTTHUMT00000084529 // sense // intron // 14 /// OTTHUMT00000084531 // sense // intron // 15 /// OTTHUMT00000378443 // sense // i…	hsa-mir-199a-2 // chr1:172113675-172113784 (-) /// hsa-mir-214 // chr1:172107938-172108047 (-) /// hsa-mir-3120 // chr1:172107948-172108028 (+)	miRNA-4_0	13-May-14	miRBase	1.28	1.36	1.56	0.64	1.6	2.6	2.55	1.97
20518888	0.26	1.23	-1.959	down	0.000383296	MIMAT0019028_st	MIMAT0019028	hsa-miR-4493	miRNA	Homo sapiens	chr11	123252149	123252169	-	21	AGAAGGCCUUUCCAUCUCUGU	---	---	miRNA-4_0	13-May-14	miRBase	0.54	0.12	0.22	0.16	0.77	1.6	1.19	1.35
20500418	0.92	1.91	-1.986	down	0.000504246	MIMAT0000242_st	MIMAT0000242	hsa-miR-129-5p	miRNA	Homo sapiens	chr11	43602958	43602978	+	21	CUUUUUGCGGUCUGGGCUUGC	ENST00000384972 // sense // exon // 1 /// ENST00000526615 // sense // intron // 2 /// ENST00000532864 // sense // intron // 1 /// ENST00000533358 // sense // intron // 1 /// OTTHUMT00000389683 // sense // intron // 2 /// OTTHUMT00000389684 // sense // intron // 1 /// OTTHUMT00000389685 // sense // intron // 1	---				0.57	1.35	0.57	1.18	1.91	2.08	1.77	1.87
20533700	5.97	6.97	-2	down	0.000489012	ENSG00000239063_x_st	ENSG00000239063	ENSG00000239063	snoRNA	Homo sapiens	chr1	52877114	52877194	+	81	ATCCTTTTGTAGTTCAGGTGCATGTGTGAGTTGTGCCTCCCTCAAACCTTGTTACAAAGTCAGCACATTACCTGTCTATCA	---	---	miRNA-4_0	13-May-14	Ensembl	5.68	6.36	5.8	6.03	6.57	6.89	7.27	7.16
20519554	1.51	2.52	-2.014	down	0.0473687	MIMAT0019835_st	MIMAT0019835	hsa-miR-4721	miRNA	Homo sapiens	chr16	28855248	28855269	-	22	UGAGGGCUCCAGGUGACGGUGG	ENST00000313511 // sense // intron // 8 /// ENST00000565012 // sense // 3UTR // 7 /// ENST00000569217 // sense // intron // 1 /// OTTHUMT00000214140 // sense // intron // 8 /// OTTHUMT00000432662 // sense // intron // 1 /// OTTHUMT00000433580 // sense // 3UTR // 7	---	miRNA-4_0	13-May-14	miRBase	0.64	2.49	0.66	2.26	2.48	2.26	3.02	2.31
20535690	1.61	2.62	-2.014	down	0.0161306	MI0005761_st	MI0005761	hsa-mir-939	stem-loop	Homo sapiens	chr8	145619364	145619445	-	82	UGUGGGCAGGGCCCUGGGGAGCUGAGGCUCUGGGGGUGGCCGGGGCUGACCCUGGGCCUCUGCUCCCCAGUGUCUGACCGCG	ENST00000349769 // sense // exon // 34 /// ENST00000526271 // sense // exon // 3 /// ENST00000531480 // sense // exon // 3 /// ENST00000531727 // sense // exon // 2 /// ENST00000532725 // sense // exon // 1 /// ENST00000532935 // sense // exon // 4 /// OTTHUMT00000382422 // sense // exon // 34 /// OTTHUMT00000382423 // sense // exon // 1 /// OTTHUMT00000382424 // sense // exon // 3 /// OTTHUMT000…	hsa-mir-939 // chr8:145619364-145619445 (-) /// hsa-mir-1234 // chr8:145625476-145625559 (-) /// hsa-mir-6849 // chr8:145625671-145625739 (-)	miRNA-4_0	13-May-14	miRBase	1.53	2.57	0.87	1.47	2.29	2.88	3.06	2.24
20506842	1.21	2.22	-2.014	down	0.00765421	MIMAT0005902_st	MIMAT0005902	hsa-miR-1250-5p	miRNA	Homo sapiens	chr17	79107065	79107085	-	21	ACGGUGCUGGAUGUGGCCUUU	ENST00000326724 // sense // intron // 2 /// ENST00000374792 // sense // intron // 2 /// OTTHUMT00000256055 // sense // intron // 2 /// OTTHUMT00000439038 // sense // intron // 2	hsa-mir-338 // chr17:79099683-79099749 (-) /// hsa-mir-657 // chr17:79099076-79099173 (-) /// hsa-mir-1250 // chr17:79106996-79107108 (-) /// hsa-mir-3065 // chr17:79099677-79099755 (+)	miRNA-4_0	13-May-14	miRBase	0.52	1.46	1.56	1.29	1.46	2.36	2.39	2.66
20536018	1.07	2.09	-2.028	down	0.0250196	MI0009986_st	MI0009986	hsa-mir-1976	stem-loop	Homo sapiens	chr1	26881033	26881084	+	52	GCAGCAAGGAAGGCAGGGGUCCUAAGGUGUGUCCUCCUGCCCUCCUUGCUGU	ENST00000374162 // sense // intron // 7 /// ENST00000374163 // sense // intron // 8 /// ENST00000374166 // sense // intron // 8 /// ENST00000374168 // sense // intron // 8 /// ENST00000526792 // sense // intron // 8 /// ENST00000530003 // sense // intron // 7 /// ENST00000531113 // sense // intron // 7 /// ENST00000531382 // sense // intron // 7 /// OTTHUMT00000011431 // sense // intron // 8 /// …	---	miRNA-4_0	13-May-14	miRBase	0.53	2.11	0.95	0.69	2.3	1.27	2.2	2.58
20536749	0.3	1.33	-2.042	down	0.00446032	MI0016839_st	MI0016839	hsa-mir-3155b	stem-loop	Homo sapiens	chr10	6194170	6194225	-	56	CCACUGCAGAGCCUGGGAAGGGAGCUGUCCGGCUCCCCAGGCUCUGCAGUGGGAGG	ENST00000379789 // antisense // intron // 1 /// ENST00000536985 // antisense // intron // 1 /// ENST00000540253 // antisense // intron // 1 /// ENST00000577482 // antisense // exon // 1 /// OTTHUMT00000046646 // antisense // intron // 1	hsa-mir-3155a // chr10:6194159-6194240 (+) /// hsa-mir-3155b // chr10:6194170-6194225 (-)	miRNA-4_0	13-May-14	miRBase	-0.18	0.87	0.48	0.04	0.85	1.8	1.06	1.62
20525547	2.02	3.05	-2.042	down	0.00110202	MIMAT0027486_st	MIMAT0027486	hsa-miR-6793-5p	miRNA	Homo sapiens	chr19	10939654	10939675	+	22	UGUGGGUUCUGGGUUGGGGUGA	ENST00000314646 // sense // intron // 18 /// ENST00000355667 // sense // intron // 18 /// ENST00000359692 // sense // intron // 17 /// ENST00000389253 // sense // intron // 18 /// ENST00000408974 // sense // intron // 17 /// ENST00000585892 // sense // intron // 18 /// ENST00000590806 // sense // intron // 4 /// ENST00000593203 // sense // intron // 2 /// OTTHUMT00000452590 // sense // intron // …	---	miRNA-4_0	13-May-14	miRBase	1.72	2.66	1.85	1.85	2.76	2.94	3.1	3.39
20529132	0.94	1.98	-2.056	down	0.0222566	MIMAT0030415_st	MIMAT0030415	hsa-miR-1273h-5p	miRNA	Homo sapiens	chr16	24214469	24214489	+	21	CUGGGAGGUCAAGGCUGCAGU	ENST00000303531 // sense // intron // 16 /// ENST00000321728 // sense // intron // 16 /// OTTHUMT00000254504 // sense // intron // 16 /// OTTHUMT00000254505 // sense // intron // 16	---	miRNA-4_0	13-May-14	miRBase	0.48	1.76	0.47	1.05	1.32	1.69	2.89	2.01
20537474	2.16	3.2	-2.056	down	0.0212767	MI0022575_st	MI0022575	hsa-mir-6730	stem-loop	Homo sapiens	chr1	12638985	12639051	-	67	CCGAAAGAAAGGUGGAGGGGUUGUCAGAGCUGCGGCUGCUCCACCCUGACACCCCAUCUGCCCUCAG	ENST00000376223 // sense // intron // 3 /// ENST00000430996 // sense // intron // 3 /// ENST00000464917 // sense // intron // 2 /// OTTHUMT00000005318 // sense // intron // 3 /// OTTHUMT00000005319 // sense // intron // 2 /// OTTHUMT00000005321 // sense // intron // 3	---	miRNA-4_0	13-May-14	miRBase	1.41	2.73	1.55	2.95	3.17	2.7	3.19	3.73
20518425	0.97	2.01	-2.056	down	0.00311646	MIMAT0018178_st	MIMAT0018178	hsa-miR-3180	miRNA	Homo sapiens	chr16	2186077	2186095	-	19	UGGGGCGGAGCUUCCGGAG	ENST00000552015 // antisense // exon // 1 /// OTTHUMT00000409550 // antisense // exon // 1	hsa-mir-3180-5 // chr16:2185978-2186130 (-) /// hsa-mir-4516 // chr16:2183120-2183205 (+)	miRNA-4_0	13-May-14	miRBase	1.41	1.04	0.69	0.73	1.31	2.56	2.04	2.14
20536593	0.85	1.9	-2.071	down	0.0178541	MI0016090_x_st	MI0016090	hsa-mir-3689a	stem-loop	Homo sapiens	chr9	137741333	137741410	-	78	CCUGGGAGGUGUGAUAUCAUGGUUCCUGGGAGGUGUGAUCCUGUGCUUCCUGGGAGGUGUGAUAUCGUGGUUCCUGGG	---	hsa-mir-3689a // chr9:137741333-137741410 (-) /// hsa-mir-3689b // chr9:137741971-137742118 (-) /// hsa-mir-3689c // chr9:137741144-137741215 (-) /// hsa-mir-3689d-1 // chr9:137741455-137741528 (-) /// hsa-mir-3689d-2 // chr9:137742123-137742202 (-) /// hsa-mir-3689e // chr9:137742416-137742487 (-) /// hsa-mir-3689f // chr9:137742588-137742653 (-)	miRNA-4_0	13-May-14	miRBase	-0.2	1.85	1.04	0.71	1.99	1.98	1.61	2
20506789	1.68	2.73	-2.071	down	0.00211377	MIMAT0022947_st	MIMAT0022947	hsa-miR-1238-5p	miRNA	Homo sapiens	chr19	10662798	10662820	+	23	GUGAGUGGGAGCCCCAGUGUGUG	ENST00000309469 // sense // intron // 8 /// ENST00000540862 // sense // intron // 3 /// ENST00000585437 // sense // intron // 2 /// ENST00000585752 // sense // intron // 4 /// ENST00000586417 // sense // intron // 8 /// ENST00000588667 // sense // intron // 7 /// ENST00000588857 // sense // intron // 8 /// ENST00000588972 // sense // intron // 2 /// ENST00000589753 // sense // intron // 3 /// OTT…	---	miRNA-4_0	13-May-14	miRBase	0.95	1.87	1.86	2.04	2.57	2.38	3.01	2.98
20536750	0.26	1.31	-2.071	down	0.0018861	MI0016839_x_st	MI0016839	hsa-mir-3155b	stem-loop	Homo sapiens	chr10	6194170	6194225	-	56	CCACUGCAGAGCCUGGGAAGGGAGCUGUCCGGCUCCCCAGGCUCUGCAGUGGGAGG	ENST00000379789 // antisense // intron // 1 /// ENST00000536985 // antisense // intron // 1 /// ENST00000540253 // antisense // intron // 1 /// ENST00000577482 // antisense // exon // 1 /// OTTHUMT00000046646 // antisense // intron // 1	hsa-mir-3155a // chr10:6194159-6194240 (+) /// hsa-mir-3155b // chr10:6194170-6194225 (-)	miRNA-4_0	13-May-14	miRBase	-0.2	0.73	0.46	0.03	0.95	1.79	1.04	1.46
20535699	4.63	5.69	-2.085	down	0.00219655	MI0005775_st	MI0005775	hsa-mir-297	stem-loop	Homo sapiens	chr4	111781738	111781803	-	66	UGUAUGUAUGUGUGCAUGUGCAUGUAUGUGUAUAUACAUAUAUAUGUAUUAUGUACUCAUAUAUCA	---	---	miRNA-4_0	13-May-14	miRBase	4.44	5.01	4.69	4.38	5.11	5.44	5.95	6.27
20525659	4.69	5.76	-2.099	down	0.00854938	MIMAT0027598_st	MIMAT0027598	hsa-miR-6849-5p	miRNA	Homo sapiens	chr8	145625712	145625734	-	23	GAGUGGAUAGGGGAGUGUGUGGA	ENST00000349769 // sense // intron // 8 /// ENST00000531683 // sense // intron // 6 /// ENST00000532560 // sense // exon // 3 /// OTTHUMT00000382422 // sense // intron // 8 /// OTTHUMT00000382428 // sense // exon // 3 /// OTTHUMT00000382429 // sense // intron // 6	hsa-mir-939 // chr8:145619364-145619445 (-) /// hsa-mir-1234 // chr8:145625476-145625559 (-) /// hsa-mir-6849 // chr8:145625671-145625739 (-)	miRNA-4_0	13-May-14	miRBase	4.84	5.31	3.68	4.92	5.32	5.9	5.98	5.82
20536968	0.74	1.81	-2.099	down	0.00193592	MI0017369_st	MI0017369	hsa-mir-4732	stem-loop	Homo sapiens	chr17	27188673	27188748	-	76	GAGGGAGCUGUAGAGCAGGGAGCAGGAAGCUGUGUGUGUCCAGCCCUGACCUGUCCUGUUCUGCCCCCAGCCCCUC	ENST00000582320 // sense // exon // 1 /// OTTHUMT00000446722 // sense // exon // 1	hsa-mir-144 // chr17:27188551-27188636 (-) /// hsa-mir-451a // chr17:27188387-27188458 (-) /// hsa-mir-451b // chr17:27188389-27188456 (+) /// hsa-mir-4732 // chr17:27188673-27188748 (-)	miRNA-4_0	13-May-14	miRBase	0.93	1.25	0.79	-0.03	1.98	1.49	1.9	1.88
20500446	0.5	1.57	-2.099	down	0.00109154	MIMAT0000257_st	MIMAT0000257	hsa-miR-181b-5p	miRNA	Homo sapiens	chr1	198828054	198828076	-	23	AACAUUCAUUGCUGUCGGUGGGU	ENST00000432296 // sense // intron // 2 /// OTTHUMT00000087434 // sense // intron // 2 /// ENST00000344523 // antisense // intron // 2 /// ENST00000373584 // antisense // intron // 2 /// ENST00000416460 // antisense // intron // 2 /// ENST00000429139 // sense // intron // 1 /// ENST00000487099 // antisense // intron // 2 /// OTTHUMT00000054033 // sense // intron // 1 /// OTTHUMT00000054043 // ant…	hsa-mir-181a-2 // chr9:127454721-127454830 (+) /// hsa-mir-181b-2 // chr9:127455989-127456077 (+)				-0.1	0.7	0.57	0.81	1.29	1.85	1.88	1.26
20525523	1.31	2.38	-2.099	down	0.000212946	MIMAT0027462_st	MIMAT0027462	hsa-miR-6781-5p	miRNA	Homo sapiens	chr17	40975936	40975956	-	21	CGGGCCGGAGGUCAAGGGCGU	ENST00000361523 // sense // intron // 1 /// ENST00000438274 // sense // intron // 1 /// ENST00000543382 // sense // intron // 1 /// ENST00000585515 // sense // intron // 1 /// ENST00000589636 // sense // intron // 3 /// ENST00000590099 // sense // intron // 1 /// ENST00000591085 // sense // intron // 1 /// ENST00000591307 // sense // intron // 1 /// ENST00000591404 // sense // intron // 3 /// ENS…	---	miRNA-4_0	13-May-14	miRBase	0.82	1.62	1.59	1.23	2.57	2.2	2.4	2.35
20519413	0.69	1.77	-2.114	down	0.0032913	MIMAT0019695_st	MIMAT0019695	hsa-miR-4638-5p	miRNA	Homo sapiens	chr5	180649612	180649632	-	21	ACUCGGCUGCGGUGGACAAGU	ENST00000515499 // antisense // 3UTR // 1 /// OTTHUMT00000372937 // antisense // 3UTR // 1	---	miRNA-4_0	13-May-14	miRBase	0.34	1.35	0.08	1	1.51	1.69	1.73	2.15
20533634	0.38	1.47	-2.129	down	0.00806157	ENSG00000238972_st	ENSG00000238972	ENSG00000238972	snoRNA	Homo sapiens	chr14	73376145	73376231	-	87	ATCCTTTTGTAGTTCATAAGCGTGATGATTGGGTTTTCACGCGCATGTGTGAGCTTGTTATGATGTTGGCATATTACCCGTCTGACG	---	---	miRNA-4_0	13-May-14	Ensembl	-0.19	0.9	0.35	0.47	0.59	1.57	1.66	2.06
20533635	0.38	1.47	-2.129	down	0.00806157	ENSG00000238972_x_st	ENSG00000238972	ENSG00000238972	snoRNA	Homo sapiens	chr14	73376145	73376231	-	87	ATCCTTTTGTAGTTCATAAGCGTGATGATTGGGTTTTCACGCGCATGTGTGAGCTTGTTATGATGTTGGCATATTACCCGTCTGACG	---	---	miRNA-4_0	13-May-14	Ensembl	-0.19	0.9	0.35	0.47	0.59	1.57	1.66	2.06
20525470	1.71	2.81	-2.144	down	0.0170007	MIMAT0027409_st	MIMAT0027409	hsa-miR-6754-3p	miRNA	Homo sapiens	chr11	71184592	71184613	+	22	UCUUCACCUGCCUCUGCCUGCA	ENST00000319023 // sense // intron // 7 /// ENST00000525200 // sense // intron // 6 /// ENST00000528509 // sense // intron // 7 /// OTTHUMT00000394356 // sense // intron // 7 /// OTTHUMT00000394360 // sense // intron // 7 /// OTTHUMT00000394365 // sense // intron // 6	---	miRNA-4_0	13-May-14	miRBase	1.41	2.11	1.25	2.08	2.96	1.86	3.75	2.65
20525469	0.76	1.88	-2.173	down	0.0184351	MIMAT0027408_st	MIMAT0027408	hsa-miR-6754-5p	miRNA	Homo sapiens	chr11	71184554	71184575	+	22	CCAGGGAGGCUGGUUUGGAGGA	ENST00000319023 // sense // intron // 7 /// ENST00000525200 // sense // intron // 6 /// ENST00000528509 // sense // intron // 7 /// OTTHUMT00000394356 // sense // intron // 7 /// OTTHUMT00000394360 // sense // intron // 7 /// OTTHUMT00000394365 // sense // intron // 6	---	miRNA-4_0	13-May-14	miRBase	0.41	2.02	0.21	0.4	1.33	1.86	2.3	2.02
20504432	2.4	3.55	-2.219	down	0.0436771	MIMAT0022711_st	MIMAT0022711	hsa-miR-660-3p	miRNA	Homo sapiens	chrX	49777900	49777920	+	21	ACCUCCUGUGUGCAUGGAUUA	ENST00000376088 // sense // intron // 3 /// ENST00000376091 // sense // intron // 3 /// ENST00000482218 // sense // intron // 3 /// OTTHUMT00000056542 // sense // intron // 3 /// OTTHUMT00000056543 // sense // intron // 3 /// OTTHUMT00000109349 // sense // intron // 3	hsa-mir-188 // chrX:49768109-49768194 (+) /// hsa-mir-362 // chrX:49773572-49773636 (+) /// hsa-mir-500a // chrX:49773039-49773122 (+) /// hsa-mir-501 // chrX:49774330-49774413 (+) /// hsa-mir-502 // chrX:49779206-49779291 (+) /// hsa-mir-660 // chrX:49777849-49777945 (+) /// hsa-mir-500b // chrX:49775280-49775358 (+)	miRNA-4_0	13-May-14	miRBase	1.69	3.23	1.66	3	2.56	3.2	3.92	4.53
20536603	0.9	2.05	-2.219	down	0.0159574	MI0016411_x_st	MI0016411	hsa-mir-3689b	stem-loop	Homo sapiens	chr9	137741971	137742118	-	148	GAUCCUGUGCUCCCUGGGGGGUCUGAUCCUGUGCUUCCUGGGAGGUGUGAUAUCAUGGUUCCUGGGAGGUGUGAUCCCGUGCUUCCUGGGAGGUGUGAUAUUGUGGUUCCUGGGAGGUGUGAUCCCGUGCUCCCUGGGAGGUGUGAUC	---	hsa-mir-3689a // chr9:137741333-137741410 (-) /// hsa-mir-3689b // chr9:137741971-137742118 (-) /// hsa-mir-3689c // chr9:137741144-137741215 (-) /// hsa-mir-3689d-1 // chr9:137741455-137741528 (-) /// hsa-mir-3689d-2 // chr9:137742123-137742202 (-) /// hsa-mir-3689e // chr9:137742416-137742487 (-) /// hsa-mir-3689f // chr9:137742588-137742653 (-)	miRNA-4_0	13-May-14	miRBase	0.08	1.98	0.72	0.83	1.48	1.82	2.59	2.3
20535964	2.1	3.25	-2.219	down	0.00594623	MI0008334_st	MI0008334	hsa-mir-1913	stem-loop	Homo sapiens	chr6	166922842	166922921	-	80	ACCUCUACCUCCCGGCAGAGGAGGCUGCAGAGGCUGGCUUUCCAAAACUCUGCCCCCUCCGCUGCUGCCAAGUGGCUGGU	ENST00000265678 // sense // intron // 4 /// ENST00000366863 // sense // intron // 4 /// ENST00000366865 // sense // intron // 1 /// ENST00000405189 // sense // intron // 4 /// ENST00000481261 // sense // intron // 4 /// ENST00000503859 // sense // intron // 5 /// ENST00000506565 // sense // intron // 7 /// ENST00000507350 // sense // intron // 4 /// ENST00000507371 // sense // intron // 4 /// ENS…	---	miRNA-4_0	13-May-14	miRBase	1.23	2.89	1.81	2.45	3.57	3.03	3.31	3.07
20519533	3.52	4.69	-2.25	down	0.00489607	MIMAT0019815_st	MIMAT0019815	hsa-miR-4710	miRNA	Homo sapiens	chr14	105144060	105144077	-	18	GGGUGAGGGCAGGUGGUU	---	---	miRNA-4_0	13-May-14	miRBase	2.56	3.99	3.64	3.88	4.17	4.66	5.01	4.9
20506715	3	4.18	-2.266	down	0.021119	MIMAT0005828_st	MIMAT0005828	hsa-miR-1183	miRNA	Homo sapiens	chr7	21510723	21510749	+	27	CACUGUAGGUGAUGGUGAGAGUGGGCA	ENST00000222584 // sense // intron // 3 /// ENST00000432066 // sense // intron // 1 /// ENST00000448246 // sense // intron // 2 /// OTTHUMT00000211617 // sense // intron // 3 /// OTTHUMT00000326588 // sense // intron // 2 /// OTTHUMT00000326783 // sense // intron // 1	---	miRNA-4_0	13-May-14	miRBase	1.65	3.73	3.43	3.18	3.61	4.11	4.65	4.35
20536747	2.64	3.82	-2.266	down	0.00552926	MI0016837_x_st	MI0016837	hsa-mir-3689f	stem-loop	Homo sapiens	chr9	137742588	137742653	-	66	AGGUGUGAUAUCGUGCUUCCUGGGACGUGUGAUGCUGUGCUUCCUGGGAGGUGUGAUCCCACACUC	---	hsa-mir-3689a // chr9:137741333-137741410 (-) /// hsa-mir-3689b // chr9:137741971-137742118 (-) /// hsa-mir-3689c // chr9:137741144-137741215 (-) /// hsa-mir-3689d-1 // chr9:137741455-137741528 (-) /// hsa-mir-3689d-2 // chr9:137742123-137742202 (-) /// hsa-mir-3689e // chr9:137742416-137742487 (-) /// hsa-mir-3689f // chr9:137742588-137742653 (-)	miRNA-4_0	13-May-14	miRBase	2	3.57	2.31	2.67	3.29	3.8	4.02	4.15
20525468	2.7	3.89	-2.282	down	0.0280397	MIMAT0027407_st	MIMAT0027407	hsa-miR-6753-3p	miRNA	Homo sapiens	chr11	67812399	67812420	+	22	UGGUCUGUCUCUGCCCUGGCAC	ENST00000265686 // sense // intron // 9 /// ENST00000525724 // sense // intron // 2 /// ENST00000528981 // sense // intron // 1 /// ENST00000529364 // sense // intron // 4 /// ENST00000532635 // sense // intron // 4 /// ENST00000533005 // sense // intron // 1 /// OTTHUMT00000394305 // sense // intron // 9 /// OTTHUMT00000394310 // sense // intron // 2 /// OTTHUMT00000394311 // sense // intron // …	---	miRNA-4_0	13-May-14	miRBase	1.24	3.19	3.28	3.1	3.61	3.38	4.05	4.53
20500799	3.86	5.05	-2.282	down	0.0260905	MIMAT0004615_st	MIMAT0004615	hsa-miR-195-3p	miRNA	Homo sapiens	chr17	6920947	6920968	-	22	CCAAUAUUGGCUGUGCUGCUCC	ENST00000443997 // sense // intron // 1 /// ENST00000572453 // sense // exon // 1 /// ENST00000572547 // sense // intron // 1 /// OTTHUMT00000450298 // sense // intron // 1 /// OTTHUMT00000450299 // sense // intron // 1 /// OTTHUMT00000450300 // sense // exon // 1	hsa-mir-195 // chr17:6920934-6921020 (-) /// hsa-mir-497 // chr17:6921230-6921341 (-)	miRNA-4_0	13-May-14	miRBase	2.37	4.54	4.26	4.28	4.67	4.77	5.53	5.23
20520352	1.81	3.01	-2.297	down	0.0429189	MIMAT0020603_st	MIMAT0020603	hsa-miR-5096	miRNA	Homo sapiens	chr4	79741918	79741938	+	21	GUUUCACCAUGUUGGUCAGGC	ENST00000335016 // sense // intron // 1 /// ENST00000389010 // sense // intron // 1 /// ENST00000502871 // sense // intron // 1 /// OTTHUMT00000362865 // sense // intron // 1 /// OTTHUMT00000362866 // sense // intron // 1	---	miRNA-4_0	13-May-14	miRBase	0.42	2.49	2.91	1.41	2.3	2.91	3.35	3.49
20504297	2.69	3.9	-2.313	down	0.0048203	MIMAT0004795_st	MIMAT0004795	hsa-miR-574-5p	miRNA	Homo sapiens	chr4	38869677	38869699	+	23	UGAGUGUGUGUGUGUGAGUGUGU	ENST00000358869 // sense // intron // 1 /// ENST00000510213 // sense // intron // 1 /// ENST00000515037 // sense // intron // 1 /// OTTHUMT00000250436 // sense // intron // 1 /// OTTHUMT00000360578 // sense // intron // 1 /// OTTHUMT00000360580 // sense // intron // 1	---				2.03	3.18	2.64	2.92	3.03	3.99	4.19	4.38
20506022	6.62	7.84	-2.329	down	0.000416946	MIMAT0004450_st	MIMAT0004450	hsa-miR-297	miRNA	Homo sapiens	chr4	111781780	111781800	-	21	AUGUAUGUGUGCAUGUGCAUG	---	---				6.45	6.98	6.46	6.59	7.27	7.72	7.99	8.36
20536823	2.95	4.17	-2.329	down	0.000377824	MI0016910_st	MI0016910	hsa-mir-4539	stem-loop	Homo sapiens	chr14	106323682	106323741	-	60	UGAGCUGGGCUCUGCUGUGCUGUGCUGAGCAGGGCUGAGCUGAACUGGGCUGAGCUGGGC	---	hsa-mir-4507 // chr14:106324293-106324344 (-) /// hsa-mir-4537 // chr14:106325653-106325722 (-) /// hsa-mir-4538 // chr14:106324334-106324411 (-) /// hsa-mir-4539 // chr14:106323682-106323741 (-)	miRNA-4_0	13-May-14	miRBase	2.45	3.21	2.6	3.52	4.2	4.02	4.33	4.15
20525559	4.1	5.33	-2.346	down	0.0225774	MIMAT0027498_st	MIMAT0027498	hsa-miR-6799-5p	miRNA	Homo sapiens	chr19	50295128	50295147	+	20	GGGGAGGUGUGCAGGGCUGG	ENST00000354293 // sense // intron // 4 /// ENST00000359032 // sense // intron // 4 /// ENST00000597774 // sense // intron // 3 /// ENST00000600199 // sense // intron // 4 /// OTTHUMT00000465806 // sense // intron // 4 /// OTTHUMT00000465807 // sense // intron // 4 /// OTTHUMT00000465809 // sense // intron // 4 /// OTTHUMT00000465810 // sense // intron // 3	---	miRNA-4_0	13-May-14	miRBase	2.69	4.65	4.42	4.65	4.56	5.49	5.55	5.73
20536602	1.04	2.28	-2.362	down	0.0036401	MI0016411_st	MI0016411	hsa-mir-3689b	stem-loop	Homo sapiens	chr9	137741971	137742118	-	148	GAUCCUGUGCUCCCUGGGGGGUCUGAUCCUGUGCUUCCUGGGAGGUGUGAUAUCAUGGUUCCUGGGAGGUGUGAUCCCGUGCUUCCUGGGAGGUGUGAUAUUGUGGUUCCUGGGAGGUGUGAUCCCGUGCUCCCUGGGAGGUGUGAUC	---	hsa-mir-3689a // chr9:137741333-137741410 (-) /// hsa-mir-3689b // chr9:137741971-137742118 (-) /// hsa-mir-3689c // chr9:137741144-137741215 (-) /// hsa-mir-3689d-1 // chr9:137741455-137741528 (-) /// hsa-mir-3689d-2 // chr9:137742123-137742202 (-) /// hsa-mir-3689e // chr9:137742416-137742487 (-) /// hsa-mir-3689f // chr9:137742588-137742653 (-)	miRNA-4_0	13-May-14	miRBase	0.19	1.76	1.36	0.85	2.21	1.83	2.63	2.45
20529565	0.14	1.4	-2.395	down	0.00415063	MIMAT0031177_st	MIMAT0031177	hsa-miR-7974	miRNA	Homo sapiens	chr19	11606359	11606382	-	24	AGGCUGUGAUGCUCUCCUGAGCCC	ENST00000293771 // sense // intron // 3 /// ENST00000585656 // sense // intron // 3 /// ENST00000590548 // sense // intron // 3 /// OTTHUMT00000458833 // sense // intron // 3 /// OTTHUMT00000458836 // sense // intron // 3 /// OTTHUMT00000458839 // sense // intron // 3	---	miRNA-4_0	13-May-14	miRBase	0	0.08	0.56	-0.1	0.92	0.65	2.23	1.78
20512262	0.56	1.83	-2.412	down	0.000829182	MIMAT0011777_st	MIMAT0011777	hsa-miR-2277-3p	miRNA	Homo sapiens	chr5	92956416	92956436	-	21	UGACAGCGCCCUGCCUGGCUC	ENST00000395965 // sense // 3UTR // 11 /// ENST00000505869 // sense // 3UTR // 9 /// OTTHUMT00000254100 // sense // 3UTR // 11 /// OTTHUMT00000369882 // sense // 3UTR // 9	---	miRNA-4_0	13-May-14	miRBase	0.55	0.95	0.47	0.26	1.8	1.08	2.21	2.24
20518946	2.89	4.17	-2.428	down	0.023663	MIMAT0019082_st	MIMAT0019082	hsa-miR-4539	miRNA	Homo sapiens	chr14	106323682	106323703	-	22	GCUGAACUGGGCUGAGCUGGGC	---	hsa-mir-4507 // chr14:106324293-106324344 (-) /// hsa-mir-4537 // chr14:106325653-106325722 (-) /// hsa-mir-4538 // chr14:106324334-106324411 (-) /// hsa-mir-4539 // chr14:106323682-106323741 (-)	miRNA-4_0	13-May-14	miRBase	1.25	3.6	3.47	3.25	4.44	4.42	3.92	3.92
20537480	2.62	3.9	-2.428	down	0.0106819	MI0022581_st	MI0022581	hsa-mir-6736	stem-loop	Homo sapiens	chr1	145584423	145584481	+	59	CUGAGCUGGGUGAGGGCAUCUGUGGUUUGCUGGCUGCCUCAGCUCCUCUCUACCCACAG	ENST00000369298 // sense // intron // 12 /// ENST00000393045 // sense // intron // 11 /// ENST00000472114 // sense // intron // 2 /// ENST00000475261 // sense // intron // 4 /// OTTHUMT00000038533 // sense // intron // 11 /// OTTHUMT00000038534 // sense // intron // 12 /// OTTHUMT00000038535 // sense // intron // 2 /// OTTHUMT00000038536 // sense // intron // 4	---	miRNA-4_0	13-May-14	miRBase	1.58	3.86	2.29	2.77	3.95	3.84	3.91	3.9
20500119	0.67	1.97	-2.462	down	0.0194267	MIMAT0000065_st	MIMAT0000065	hsa-let-7d-5p	miRNA	Homo sapiens	chr9	96941123	96941144	+	22	AGAGGUAGUAGGUUGCAUAGUU	ENST00000416309 // antisense // intron // 3 /// ENST00000602602 // antisense // intron // 2 /// ENST00000602703 // sense // intron // 1 /// OTTHUMT00000053172 // antisense // intron // 3 /// OTTHUMT00000467607 // antisense // intron // 2 /// OTTHUMT00000467752 // sense // intron // 1	hsa-let-7a-1 // chr9:96938239-96938318 (+) /// hsa-let-7d // chr9:96941116-96941202 (+) /// hsa-let-7f-1 // chr9:96938629-96938715 (+)				0.51	0.98	0.77	0.41	3.44	1.56	0.9	1.96
20519502	0.73	2.03	-2.462	down	0.00587416	MIMAT0019783_st	MIMAT0019783	hsa-miR-4692	miRNA	Homo sapiens	chr11	72494611	72494632	+	22	UCAGGCAGUGUGGGUAUCAGAU	ENST00000334805 // antisense // intron // 1 /// ENST00000359373 // antisense // intron // 1 /// ENST00000536377 // antisense // intron // 2 /// ENST00000538009 // antisense // intron // 2 /// ENST00000538536 // antisense // intron // 1 /// ENST00000539138 // antisense // intron // 1 /// ENST00000540587 // antisense // intron // 3 /// ENST00000542989 // antisense // intron // 1 /// ENST00000543304…	---	miRNA-4_0	13-May-14	miRBase	0.82	1.54	0.55	0.01	1.8	1.61	2.92	1.8
20500722	0.56	1.86	-2.462	down	0.00129867	MIMAT0004588_st	MIMAT0004588	hsa-miR-27b-5p	miRNA	Homo sapiens	chr9	97847745	97847766	+	22	AGAGCUUAGCUGAUUGGUGAAC	ENST00000297979 // sense // intron // 14 /// ENST00000375315 // sense // intron // 15 /// ENST00000428313 // sense // intron // 15 /// ENST00000463372 // sense // intron // 5 /// ENST00000468164 // sense // intron // 4 /// ENST00000471978 // sense // intron // 5 /// ENST00000478473 // sense // intron // 6 /// OTTHUMT00000053196 // sense // intron // 5 /// OTTHUMT00000053197 // sense // intron // …	hsa-mir-24-1 // chr9:97848303-97848370 (+) /// hsa-mir-23b // chr9:97847490-97847586 (+) /// hsa-mir-27b // chr9:97847727-97847823 (+) /// hsa-mir-3074 // chr9:97848296-97848376 (-)				0.06	0.71	0.63	0.84	1.35	1.47	2	2.61
20518898	4.39	5.7	-2.479	down	0.0276404	MIMAT0019038_st	MIMAT0019038	hsa-miR-4502	miRNA	Homo sapiens	chr13	115039360	115039381	+	22	GCUGAUGAUGAUGGUGCUGAAG	---	---	miRNA-4_0	13-May-14	miRBase	2.63	5.24	4.72	4.97	5.44	5.59	5.87	5.91
20522033	0.69	2	-2.479	down	0.00319781	MIMAT0022491_st	MIMAT0022491	hsa-miR-5698	miRNA	Homo sapiens	chr1	154077038	154077059	-	22	UGGGGGAGUGCAGUGAUUGUGG	ENST00000271854 // sense // intron // 12 /// ENST00000368559 // sense // intron // 12 /// OTTHUMT00000087270 // sense // intron // 12	---	miRNA-4_0	13-May-14	miRBase	0.12	1.36	0.91	0.37	1.35	1.74	2.59	2.34
20507744	0.91	2.23	-2.497	down	0.0053976	MIMAT0007349_st	MIMAT0007349	hsa-miR-1471	miRNA	Homo sapiens	chr2	232756987	232757008	-	22	GCCCGCGUGUGGAGCCAGGUGU	---	---	miRNA-4_0	13-May-14	miRBase	0.16	1.69	0.63	1.15	1.67	1.95	2.99	2.3
20525712	3.64	4.96	-2.497	down	0.00268224	MIMAT0027651_st	MIMAT0027651	hsa-miR-6875-3p	miRNA	Homo sapiens	chr7	100465702	100465723	+	22	AUUCUUCCUGCCCUGGCUCCAU	ENST00000200457 // sense // intron // 2 /// ENST00000417475 // sense // intron // 2 /// ENST00000437505 // sense // intron // 1 /// ENST00000476870 // sense // intron // 2 /// ENST00000496260 // sense // exon // 2 /// OTTHUMT00000347151 // sense // intron // 2 /// OTTHUMT00000347153 // sense // intron // 2 /// OTTHUMT00000347154 // sense // intron // 2 /// OTTHUMT00000347156 // sense // exon // 2…	---	miRNA-4_0	13-May-14	miRBase	2.78	4.21	3.77	3.8	4.89	4.32	5.25	5.38
20534628	1.88	3.22	-2.532	down	0.036652	MI0000482_st	MI0000482	hsa-mir-185	stem-loop	Homo sapiens	chr22	20020662	20020743	+	82	AGGGGGCGAGGGAUUGGAGAGAAAGGCAGUUCCUGAUGGUCCCCUCCCCAGGGGCUGGCUUUCCUCUGGUCCUUCCCUCCCA	ENST00000327374 // sense // intron // 1 /// ENST00000398042 // sense // intron // 1 /// ENST00000399807 // sense // intron // 1 /// ENST00000401833 // sense // intron // 1 /// ENST00000401886 // sense // intron // 1 /// ENST00000411907 // sense // intron // 1 /// ENST00000430807 // sense // intron // 1 /// ENST00000432198 // sense // intron // 2 /// ENST00000432883 // sense // intron // 1 /// ENS…	---	miRNA-4_0	13-May-14	miRBase	0.06	2.93	2.69	1.82	3.31	2.85	3.52	3.19
20501296	2.39	3.73	-2.532	down	0.0167008	MIMAT0004701_st	MIMAT0004701	hsa-miR-338-5p	miRNA	Homo sapiens	chr17	79099723	79099744	-	22	AACAAUAUCCUGGUGCUGAGUG	ENST00000326724 // sense // intron // 7 /// ENST00000374792 // sense // intron // 7 /// ENST00000390137 // antisense // exon // 1 /// ENST00000417379 // sense // intron // 6 /// ENST00000572339 // sense // intron // 5 /// ENST00000573469 // sense // intron // 1 /// OTTHUMT00000256055 // sense // intron // 7 /// OTTHUMT00000256056 // sense // intron // 6 /// OTTHUMT00000439038 // sense // intron /…	hsa-mir-338 // chr17:79099683-79099749 (-) /// hsa-mir-657 // chr17:79099076-79099173 (-) /// hsa-mir-1250 // chr17:79106996-79107108 (-) /// hsa-mir-3065 // chr17:79099677-79099755 (+)				1.69	3.53	1.32	3.01	3.93	3.35	4.11	3.53
20510799	2.8	4.17	-2.585	down	0.0276209	MIMAT0009447_st	MIMAT0009447	hsa-miR-1972	miRNA	Homo sapiens	chr16	15104186	15104207	-	22	UCAGGCCAGGCACAGUGGCUCA	ENST00000325823 // antisense // intron // 8 /// ENST00000396410 // antisense // intron // 8 /// ENST00000447912 // antisense // intron // 7 /// ENST00000450288 // antisense // intron // 7 /// ENST00000455313 // antisense // intron // 7 /// ENST00000535621 // antisense // intron // 8 /// ENST00000561930 // antisense // intron // 1 /// ENST00000562119 // antisense // intron // 4 /// ENST00000563679…	---	miRNA-4_0	13-May-14	miRBase	1.15	3.57	3.1	3.37	4.37	3.27	4.54	4.49
20525653	1.82	3.19	-2.585	down	0.0145036	MIMAT0027592_st	MIMAT0027592	hsa-miR-6846-5p	miRNA	Homo sapiens	chr8	145112257	145112278	-	22	UGGGGGCUGGAUGGGGUAGAGU	ENST00000426825 // sense // intron // 10 /// ENST00000534424 // sense // intron // 10 /// OTTHUMT00000384059 // sense // intron // 10	---	miRNA-4_0	13-May-14	miRBase	0.69	2.57	2.18	1.84	2.33	2.9	4.04	3.47
20501177	1.29	2.66	-2.585	down	0.0106147	MIMAT0004678_st	MIMAT0004678	hsa-miR-99b-3p	miRNA	Homo sapiens	chr19	52195909	52195930	+	22	CAAGCUCGUGUCUGUGGGUCCG	ENST00000602324 // antisense // intron // 1 /// OTTHUMT00000467329 // antisense // intron // 1	hsa-let-7e // chr19:52196039-52196117 (+) /// hsa-mir-125a // chr19:52196507-52196592 (+) /// hsa-mir-99b // chr19:52195865-52195934 (+)				0.95	2.12	0.25	1.84	1.84	2.89	3.19	2.73
20517673	0.3	1.67	-2.585	down	3.75123e-05	MIMAT0016845_st	MIMAT0016845	hsa-miR-4296	miRNA	Homo sapiens	chr10	126721413	126721429	-	17	AUGUGGGCUCAGGCUCA	ENST00000337195 // sense // intron // 3 /// ENST00000411419 // sense // intron // 3 /// ENST00000460976 // sense // intron // 2 /// ENST00000494626 // sense // intron // 3 /// ENST00000531469 // sense // intron // 3 /// OTTHUMT00000050900 // sense // intron // 3 /// OTTHUMT00000050901 // sense // intron // 3 /// OTTHUMT00000050902 // sense // intron // 3 /// OTTHUMT00000050903 // sense // intron …	---	miRNA-4_0	13-May-14	miRBase	0.32	0.36	0.17	0.37	1.3	1.35	1.94	2.09
20517906	0.28	1.66	-2.603	down	0.000123832	MIMAT0018075_st	MIMAT0018075	hsa-miR-3655	miRNA	Homo sapiens	chr5	140027429	140027449	+	21	GCUUGUCGCUGCGGUGUUGCU	ENST00000417647 // sense // 3UTR // 1 /// ENST00000503332 // sense // 3UTR // 1 /// ENST00000507593 // sense // 3UTR // 1 /// ENST00000508301 // sense // 3UTR // 1 /// ENST00000513256 // sense // intron // 1 /// OTTHUMT00000372897 // sense // 3UTR // 1 /// OTTHUMT00000372901 // sense // intron // 1 /// OTTHUMT00000372904 // sense // 3UTR // 1 /// OTTHUMT00000372905 // sense // 3UTR // 1 /// OTTHU…	---	miRNA-4_0	13-May-14	miRBase	-0.16	0.76	0.41	0.1	1.73	1.21	1.85	1.85
20519670	1.38	2.77	-2.621	down	0.00430424	MIMAT0019947_st	MIMAT0019947	hsa-miR-4783-3p	miRNA	Homo sapiens	chr2	128181122	128181144	-	23	CCCCGGUGUUGGGGCGCGUCUGC	ENST00000234071 // antisense // intron // 6 /// ENST00000402125 // antisense // intron // 1 /// ENST00000409048 // antisense // intron // 4 /// ENST00000422777 // antisense // intron // 5 /// ENST00000442644 // antisense // intron // 6 /// ENST00000453608 // antisense // intron // 5 /// ENST00000464089 // antisense // intron // 1 /// OTTHUMT00000254385 // antisense // intron // 6 /// OTTHUMT00000…	---	miRNA-4_0	13-May-14	miRBase	0.68	2.39	1.67	0.76	2.78	2.34	2.75	3.21
20500115	5.58	6.98	-2.639	down	0.00712464	MIMAT0000063_st	MIMAT0000063	hsa-let-7b-5p	miRNA	Homo sapiens	chr22	46509571	46509592	+	22	UGAGGUAGUAGGUUGUGUGGUU	ENST00000360737 // sense // exon // 5 /// OTTHUMT00000316781 // sense // exon // 5	hsa-let-7a-3 // chr22:46508629-46508702 (+) /// hsa-let-7b // chr22:46509566-46509648 (+) /// hsa-mir-4763 // chr22:46509446-46509537 (+)				4.25	6.09	6.24	5.75	6.54	7.36	6.91	7.12
20507094	1.44	2.86	-2.676	down	0.0228352	MIMAT0005953_st	MIMAT0005953	hsa-miR-1322	miRNA	Homo sapiens	chr8	10682885	10682903	-	19	GAUGAUGCUGCUGAUGCUG	ENST00000314787 // sense // intron // 5 /// ENST00000426190 // sense // intron // 5 /// ENST00000517607 // sense // intron // 3 /// ENST00000519088 // sense // intron // 5 /// ENST00000523559 // sense // intron // 5 /// ENST00000524061 // sense // intron // 1 /// ENST00000524114 // sense // intron // 5 /// ENST00000553390 // sense // intron // 5 /// ENST00000554914 // sense // intron // 5 /// OTT…	---	miRNA-4_0	13-May-14	miRBase	0.48	2.67	0.67	1.94	1.89	2.85	3.47	3.21
20518815	5.92	7.35	-2.694	down	0.0313486	MIMAT0018958_st	MIMAT0018958	hsa-miR-4440	miRNA	Homo sapiens	chr2	239990525	239990546	-	22	UGUCGUGGGGCUUGCUGGCUUG	ENST00000345617 // sense // intron // 22 /// ENST00000494800 // sense // intron // 1 /// ENST00000543185 // sense // intron // 16 /// OTTHUMT00000257174 // sense // intron // 22 /// OTTHUMT00000326233 // sense // intron // 1	---	miRNA-4_0	13-May-14	miRBase	4.07	7.09	5.91	6.6	7.79	7.36	7.25	6.99
20504424	1.56	2.99	-2.694	down	0.0232829	MIMAT0026627_st	MIMAT0026627	hsa-miR-656-5p	miRNA	Homo sapiens	chr14	101533068	101533088	+	21	AGGUUGCCUGUGAGGUGUUCA	---	hsa-mir-154 // chr14:101526092-101526175 (+) /// hsa-mir-369 // chr14:101531935-101532004 (+) /// hsa-mir-377 // chr14:101528387-101528455 (+) /// hsa-mir-409 // chr14:101531637-101531715 (+) /// hsa-mir-412 // chr14:101531784-101531874 (+) /// hsa-mir-410 // chr14:101532249-101532328 (+) /// hsa-mir-496 // chr14:101526910-101527011 (+) /// hsa-mir-656 // chr14:101533061-101533138 (+) /// hsa-mir…	miRNA-4_0	13-May-14	miRBase	0.95	0.99	2.87	1.45	1.67	3.52	3.2	3.58
20524047	2.73	4.16	-2.694	down	0.0183551	MIMAT0024610_st	MIMAT0024610	hsa-miR-6127	miRNA	Homo sapiens	chr1	22959821	22959839	-	19	UGAGGGAGUGGGUGGGAGG	---	---	miRNA-4_0	13-May-14	miRBase	1.25	3.78	2.54	3.36	3.99	3.71	4.79	4.15
20518835	1.82	3.26	-2.713	down	0.0169303	MIMAT0018977_st	MIMAT0018977	hsa-miR-4455	miRNA	Homo sapiens	chr4	185859575	185859591	-	17	AGGGUGUGUGUGUUUUU	---	---	miRNA-4_0	13-May-14	miRBase	2.8	2.04	1.04	1.42	1.99	3.26	3.73	4.05
20525513	2.98	4.42	-2.713	down	3.90062e-05	MIMAT0027452_st	MIMAT0027452	hsa-miR-6776-5p	miRNA	Homo sapiens	chr17	2596190	2596208	-	19	UCUGGGUGCAGUGGGGGUU	ENST00000435359 // sense // intron // 19 /// ENST00000538975 // sense // intron // 18 /// ENST00000570628 // sense // intron // 19 /// ENST00000572014 // sense // intron // 2 /// ENST00000574210 // sense // intron // 3 /// ENST00000574426 // sense // intron // 18 /// ENST00000575014 // sense // intron // 17 /// OTTHUMT00000437807 // sense // intron // 19 /// OTTHUMT00000437809 // sense // intron …	---	miRNA-4_0	13-May-14	miRBase	2.76	3.09	3.33	2.73	4.06	4.28	4.49	4.86
20501179	1.64	3.1	-2.751	down	0.00206176	MIMAT0004679_st	MIMAT0004679	hsa-miR-296-3p	miRNA	Homo sapiens	chr20	57392681	57392702	-	22	GAGGGUUGGGUGGAGGCUCUCC	ENST00000596276 // sense // exon // 1 /// OTTHUMT00000465468 // sense // exon // 1	hsa-mir-296 // chr20:57392670-57392749 (-) /// hsa-mir-298 // chr20:57393281-57393368 (-)				0.59	2.19	1.56	2.23	2.9	3.03	3.54	2.95
20525611	1.08	2.55	-2.77	down	0.00219885	MIMAT0027550_st	MIMAT0027550	hsa-miR-6825-5p	miRNA	Homo sapiens	chr3	127294148	127294169	-	22	UGGGGAGGUGUGGAGUCAGCAU	ENST00000296210 // sense // intron // 7 /// ENST00000355552 // sense // intron // 9 /// ENST00000393400 // sense // intron // 8 /// ENST00000450633 // sense // intron // 8 /// ENST00000465915 // sense // intron // 1 /// ENST00000483868 // sense // intron // 8 /// ENST00000489960 // sense // intron // 10 /// OTTHUMT00000356624 // sense // intron // 9 /// OTTHUMT00000356625 // sense // intron // 8 …	---	miRNA-4_0	13-May-14	miRBase	1.35	1.75	0.46	0.78	2.02	2.07	3.22	2.9
20518636	2.87	4.38	-2.848	down	0.0355442	MIMAT0018360_st	MIMAT0018360	hsa-miR-3944-3p	miRNA	Homo sapiens	chr10	135185083	135185105	-	23	UUCGGGCUGGCCUGCUGCUCCGG	ENST00000368547 // sense // intron // 1 /// OTTHUMT00000051156 // sense // intron // 1	---	miRNA-4_0	13-May-14	miRBase	0.8	3.72	3.43	3.53	3.66	4.28	4.88	4.7
20525434	1.51	3.06	-2.928	down	0.000734595	MIMAT0027373_st	MIMAT0027373	hsa-miR-6736-5p	miRNA	Homo sapiens	chr1	145584428	145584448	+	21	CUGGGUGAGGGCAUCUGUGGU	ENST00000369298 // sense // intron // 12 /// ENST00000393045 // sense // intron // 11 /// ENST00000472114 // sense // intron // 2 /// ENST00000475261 // sense // intron // 4 /// OTTHUMT00000038533 // sense // intron // 11 /// OTTHUMT00000038534 // sense // intron // 12 /// OTTHUMT00000038535 // sense // intron // 2 /// OTTHUMT00000038536 // sense // intron // 4	---	miRNA-4_0	13-May-14	miRBase	1.3	2.42	1.42	0.91	2.6	2.99	3.19	3.47
20517903	1.39	2.96	-2.969	down	0.0145491	MIMAT0018072_st	MIMAT0018072	hsa-miR-3652	miRNA	Homo sapiens	chr12	104324203	104324220	+	18	CGGCUGGAGGUGUGAGGA	ENST00000299767 // sense // 3UTR // 1 /// ENST00000540297 // sense // 3UTR // 1 /// ENST00000548462 // sense // exon // 1 /// ENST00000548622 // sense // exon // 1 /// ENST00000549334 // sense // intron // 1 /// OTTHUMT00000407348 // sense // intron // 1 /// OTTHUMT00000407349 // sense // 3UTR // 1 /// OTTHUMT00000407350 // sense // exon // 1 /// OTTHUMT00000407351 // sense // 3UTR // 1 /// OTTHU…	---	miRNA-4_0	13-May-14	miRBase	0.35	1.91	1.04	2.25	1.71	2.87	3.89	3.39
20521786	2.08	3.66	-2.99	down	0.00457331	MIMAT0022260_st	MIMAT0022260	hsa-miR-5572	miRNA	Homo sapiens	chr15	80873520	80873540	+	21	GUUGGGGUGCAGGGGUCUGCU	ENST00000303329 // sense // intron // 16 /// ENST00000525505 // sense // intron // 4 /// ENST00000527771 // sense // intron // 16 /// ENST00000533983 // sense // intron // 17 /// OTTHUMT00000384389 // sense // intron // 16 /// OTTHUMT00000384390 // sense // intron // 16 /// OTTHUMT00000384436 // sense // intron // 17 /// OTTHUMT00000384440 // sense // intron // 4	---	miRNA-4_0	13-May-14	miRBase	1.7	2.37	3.27	0.98	3.25	3.81	3.88	3.68
20525623	1.99	3.61	-3.074	down	0.00140642	MIMAT0027562_st	MIMAT0027562	hsa-miR-6831-5p	miRNA	Homo sapiens	chr5	139943312	139943335	-	24	UAGGUAGAGUGUGAGGAGGAGGUC	ENST00000354402 // sense // intron // 2 /// ENST00000356738 // sense // intron // 2 /// ENST00000357560 // sense // intron // 2 /// ENST00000358580 // sense // intron // 2 /// ENST00000412920 // sense // intron // 2 /// ENST00000467078 // sense // intron // 2 /// ENST00000503850 // sense // intron // 2 /// ENST00000505617 // sense // intron // 2 /// ENST00000506165 // sense // exon // 2 /// ENST0…	---	miRNA-4_0	13-May-14	miRBase	0.94	2.75	1.68	2.58	3.8	3.45	3.69	3.49
20525615	1.31	2.94	-3.095	down	0.000219303	MIMAT0027554_st	MIMAT0027554	hsa-miR-6827-5p	miRNA	Homo sapiens	chr3	134086678	134086699	-	22	UGGGAGCCAUGAGGGUCUGUGC	ENST00000249883 // sense // intron // 2 /// ENST00000422605 // sense // intron // 2 /// ENST00000511759 // sense // intron // 2 /// ENST00000512955 // sense // intron // 2 /// ENST00000513145 // sense // intron // 2 /// ENST00000514516 // sense // intron // 2 /// OTTHUMT00000357273 // sense // intron // 2 /// OTTHUMT00000357274 // sense // intron // 2 /// OTTHUMT00000357368 // sense // intron // …	---	miRNA-4_0	13-May-14	miRBase	0.37	1.59	1.71	1.56	2.75	2.88	3.15	2.96
20507944	2.26	3.9	-3.117	down	0.0277741	MIMAT0007400_st	MIMAT0007400	hsa-miR-1538	miRNA	Homo sapiens	chr16	69599711	69599733	-	23	CGGCCCGGGCUGCUGCUGUUCCU	ENST00000349945 // antisense // 3UTR // 1 /// ENST00000426654 // antisense // 3UTR // 1 /// ENST00000432919 // antisense // 3UTR // 1 /// OTTHUMT00000433971 // antisense // 3UTR // 1	---	miRNA-4_0	13-May-14	miRBase	0.06	3.34	2.75	2.89	3.85	3.49	4.18	4.06
20517680	1.61	3.3	-3.227	down	0.00742489	MIMAT0016852_st	MIMAT0016852	hsa-miR-4298	miRNA	Homo sapiens	chr11	1880735	1880756	-	22	CUGGGACAGGAGGAGGAGGCAG	ENST00000311604 // antisense // intron // 1 /// OTTHUMT00000034045 // antisense // intron // 1	---	miRNA-4_0	13-May-14	miRBase	0.94	3.11	0.68	1.7	3.02	3.7	3.72	2.76
20500395	0.39	2.1	-3.272	down	0.00704475	MIMAT0000227_st	MIMAT0000227	hsa-miR-197-3p	miRNA	Homo sapiens	chr1	110141562	110141583	+	22	UUCACCACCUUCUCCACCCAGC	---	---				-0.19	0.74	0.64	0.37	2.9	2.32	0.46	2.73
20512263	1.46	3.18	-3.294	down	0.00569226	MIMAT0011778_st	MIMAT0011778	hsa-miR-2278	miRNA	Homo sapiens	chr9	97572259	97572280	+	22	GAGAGCAGUGUGUGUUGCCUGG	ENST00000277198 // sense // intron // 5 /// ENST00000297979 // sense // intron // 5 /// ENST00000375315 // sense // intron // 4 /// ENST00000395357 // sense // intron // 2 /// ENST00000424143 // sense // intron // 4 /// ENST00000428313 // sense // intron // 4 /// OTTHUMT00000053197 // sense // intron // 5 /// OTTHUMT00000053199 // sense // intron // 5 /// OTTHUMT00000053201 // sense // intron // …	---	miRNA-4_0	13-May-14	miRBase	0.87	2.57	0.63	1.75	2.15	3.13	3.84	3.59
20518426	3.29	5.05	-3.387	down	0.008346	MIMAT0018179_st	MIMAT0018179	hsa-miR-3907	miRNA	Homo sapiens	chr7	151130612	151130633	-	22	AGGUGCUCCAGGCUGGCUCACA	ENST00000337323 // sense // intron // 3 /// ENST00000462809 // sense // intron // 2 /// ENST00000465549 // antisense // intron // 1 /// ENST00000476631 // sense // intron // 3 /// ENST00000478106 // sense // intron // 1 /// ENST00000491928 // sense // intron // 2 /// OTTHUMT00000348552 // antisense // intron // 1 /// OTTHUMT00000348553 // sense // intron // 3 /// OTTHUMT00000348554 // sense // in…	---	miRNA-4_0	13-May-14	miRBase	1.51	4.42	3.66	3.58	5.26	4.74	5.05	5.14
20509226	1.78	3.6	-3.531	down	0.00598428	MIMAT0007882_st	MIMAT0007882	hsa-miR-1909-5p	miRNA	Homo sapiens	chr19	1816202	1816222	-	21	UGAGUGCCGGUGCCUGCCCUG	ENST00000170168 // sense // intron // 15 /// ENST00000586291 // sense // exon // 2 /// ENST00000587404 // sense // intron // 1 /// OTTHUMT00000449200 // sense // intron // 15 /// OTTHUMT00000449201 // sense // intron // 1 /// OTTHUMT00000449202 // sense // exon // 2	---	miRNA-4_0	13-May-14	miRBase	0.36	3.11	1.28	2.37	3.36	3.69	3.43	3.92
20500721	0.72	2.64	-3.784	down	0.0227989	MIMAT0000418_st	MIMAT0000418	hsa-miR-23b-3p	miRNA	Homo sapiens	chr9	97847547	97847567	+	21	AUCACAUUGCCAGGGAUUACC	ENST00000297979 // sense // intron // 14 /// ENST00000375315 // sense // intron // 15 /// ENST00000428313 // sense // intron // 15 /// ENST00000463372 // sense // intron // 5 /// ENST00000468164 // sense // intron // 4 /// ENST00000471978 // sense // intron // 5 /// ENST00000478473 // sense // intron // 6 /// OTTHUMT00000053196 // sense // intron // 5 /// OTTHUMT00000053197 // sense // intron // …	hsa-mir-24-1 // chr9:97848303-97848370 (+) /// hsa-mir-23b // chr9:97847490-97847586 (+) /// hsa-mir-27b // chr9:97847727-97847823 (+) /// hsa-mir-3074 // chr9:97848296-97848376 (-)				-0.23	1.81	1.24	0.08	3.46	3.07	0.55	3.49
20500152	0.36	2.29	-3.811	down	0.0473307	MIMAT0000082_st	MIMAT0000082	hsa-miR-26a-5p	miRNA	Homo sapiens	chr12	58218441	58218462	-	22	UUCAAGUAAUCCAGGAUAGGCU	ENST00000273179 // sense // intron // 5 /// ENST00000310189 // sense // intron // 4 /// ENST00000443503 // sense // intron // 4 /// ENST00000447745 // sense // intron // 2 /// ENST00000486978 // sense // intron // 5 /// OTTHUMT00000342392 // sense // intron // 5 /// OTTHUMT00000342393 // sense // intron // 5 /// OTTHUMT00000342394 // sense // intron // 4 /// OTTHUMT00000342397 // sense // intron …	---				0.37	1.35	-0.29	-0.01	4.55	2.18	-0.14	2.55
20500788	3.15	5.16	-4.028	down	0.0199592	MIMAT0004611_st	MIMAT0004611	hsa-miR-185-3p	miRNA	Homo sapiens	chr22	20020711	20020732	+	22	AGGGGCUGGCUUUCCUCUGGUC	ENST00000327374 // sense // intron // 1 /// ENST00000398042 // sense // intron // 1 /// ENST00000399807 // sense // intron // 1 /// ENST00000401833 // sense // intron // 1 /// ENST00000401886 // sense // intron // 1 /// ENST00000411907 // sense // intron // 1 /// ENST00000430807 // sense // intron // 1 /// ENST00000432198 // sense // intron // 2 /// ENST00000432883 // sense // intron // 1 /// ENS…	---	miRNA-4_0	13-May-14	miRBase	0.63	4.03	4.39	3.55	5.2	4.81	5.2	5.42
20506837	2.21	4.62	-5.315	down	0.0450995	MIMAT0005898_st	MIMAT0005898	hsa-miR-1246	miRNA	Homo sapiens	chr2	177465752	177465770	-	19	AAUGGAUUUUUGGAGCAGG	---	---	miRNA-4_0	13-May-14	miRBase	0.24	4.03	3.16	1.43	1.94	5.07	5.19	6.29
20500726	3.4	6.68	-9.714	down	0.0112149	MIMAT0000421_st	MIMAT0000421	hsa-miR-122-5p	miRNA	Homo sapiens	chr18	56118320	56118341	+	22	UGGAGUGUGACAAUGGUGUUUG	---	hsa-mir-122 // chr18:56118306-56118390 (+) /// hsa-mir-3591 // chr18:56118312-56118384 (-)				-0.11	3.71	5.58	4.4	6.34	6.89	7.36	6.12
20538466	5.14	10.17	-32.672	down	0.0245035	spike_in-control-29_st	spike_in-control-29	spike_in-control-29	Spike-in controls	Homo sapiens	---		NA		21	NNNNNNNNNNNNNNNNNNNNN	---	---	miRNA-4_0	13-May-14	Affymetrix Proprietary Database	0.23	5.37	7.53	7.42	13.03	10.78	5.9	10.96
