# Supplementary material for: Potential blood biomarkers for chronic traumatic encephalopathy: The multi-omics landscape of an observational cohort
Source: Front Aging Neurosci. 2022 Nov 7;14:1052765. doi: 10.3389/fnagi.2022.1052765 (PMC9676976; doi:10.3389/fnagi.2022.1052765)
Supplement: Supplementary file 9 [file Data_Sheet_9.XLS]

## Sheet: proteins
ID	Accession	Gene Name	Description	A1	A2	A3	A4	C1	C2	C3	C4	Imputation(A)	Imputation(C)	Keep(A)	Keep(C)	FC(A_C)	pValue(A_C)	Sig(A_C)	GO_CC	GO_MF	GO_BP	KEGG
KV37_HUMAN	A0A075B6H7	IGKV3-7	Probable non-functional immunoglobulin kappa variable 3-7	186778	193118	159456	132241	172015	168916	150277	357529	167898	212184	167898	212184	0.791285	0.415502	0	GO:0005615,extracellular space;GO:0019814,immunoglobulin complex;GO:0005886,plasma membrane;GO:0072562,blood microparticle;GO:0005576,extracellular region;GO:0070062,extracellular exosome;GO:0071748,monomeric IgA immunoglobulin complex;GO:0071756,pentameric IgM immunoglobulin complex;GO:0071751,secretory IgA immunoglobulin complex	GO:0003823,antigen binding	GO:0002250,adaptive immune response;GO:0006955,immune response;GO:0006956,complement activation;GO:0006958,complement activation;GO:0038095,Fc-epsilon receptor signaling pathway;GO:0038096,Fc-gamma receptor signaling pathway involved in phagocytosis;GO:0050900,leukocyte migration;GO:0002862,negative regulation of inflammatory response to antigenic stimulus;GO:0008228,opsonization;GO:0018149,pepti…
LV469_HUMAN	A0A075B6H9	IGLV4-69	Immunoglobulin lambda variable 4-69	18833.9	91398.5	30487	10121.2	30817	3838.83	24513.4	17461.4	37710.2	19157.7	37710.2	19157.7	1.96841	0.372757	0	GO:0005615,extracellular space;GO:0019814,immunoglobulin complex;GO:0005886,plasma membrane		GO:0002250,adaptive immune response;GO:0006955,immune response
LV861_HUMAN	A0A075B6I0	IGLV8-61	Immunoglobulin lambda variable 8-61	137072	155278	156691	10384.6	66553.2	21055.1	130027	248768	114856	116601	114856	116601	0.985037	0.977968	0	GO:0005615,extracellular space;GO:0019814,immunoglobulin complex;GO:0005886,plasma membrane		GO:0002250,adaptive immune response;GO:0006955,immune response
LV460_HUMAN	A0A075B6I1	IGLV4-60	Immunoglobulin lambda variable 4-60	2793.32	0	37710.3	22986.7	1967.02	132.575	18068.8	43793.2	16674.1	15990.4	21163.4	15990.4	1.04276	0.960289	0	GO:0005615,extracellular space;GO:0019814,immunoglobulin complex;GO:0005886,plasma membrane		GO:0002250,adaptive immune response;GO:0006955,immune response
LVX54_HUMAN	A0A075B6I4	IGLV10-54	Immunoglobulin lambda variable 10-54	0	235.795	0	0	0	0	901.895	0	2446.79	2042.63	235.795	901.895	1.19786	0.656041	0	GO:0005615,extracellular space;GO:0019814,immunoglobulin complex;GO:0005886,plasma membrane		GO:0002250,adaptive immune response;GO:0006955,immune response
LV746_HUMAN	A0A075B6I9	IGLV7-46	Immunoglobulin lambda variable 7-46	17570.3	49815.6	22134.9	19630.9	26609.4	0	10722	16133.1	27287.9	13797.6	27287.9	17821.5	1.97773	0.192199	0	GO:0005576,extracellular region;GO:0005615,extracellular space;GO:0019814,immunoglobulin complex;GO:0005886,plasma membrane	GO:0003823,antigen binding	GO:0006956,complement activation;GO:0006958,complement activation;GO:0038095,Fc-epsilon receptor signaling pathway;GO:0038096,Fc-gamma receptor signaling pathway involved in phagocytosis;GO:0006955,immune response;GO:0050900,leukocyte migration;GO:0002862,negative regulation of inflammatory response to antigenic stimulus;GO:0008228,opsonization;GO:0018149,peptide cross-linking;GO:0006898,receptor…
LV218_HUMAN	A0A075B6J9	IGLV2-18	Immunoglobulin lambda variable 2-18	33847.6	25514.5	37841.3	14985.4	22456.3	13807.8	16982.6	7470.01	28047.2	15179.2	28047.2	15179.2	1.84774	0.073617	0	GO:0005576,extracellular region;GO:0005615,extracellular space;GO:0019814,immunoglobulin complex;GO:0005886,plasma membrane;GO:0070062,extracellular exosome	GO:0003823,antigen binding	GO:0006956,complement activation;GO:0006958,complement activation;GO:0038095,Fc-epsilon receptor signaling pathway;GO:0038096,Fc-gamma receptor signaling pathway involved in phagocytosis;GO:0006955,immune response;GO:0050900,leukocyte migration;GO:0002862,negative regulation of inflammatory response to antigenic stimulus;GO:0008228,opsonization;GO:0018149,peptide cross-linking;GO:0006898,receptor…
LV316_HUMAN	A0A075B6K0	IGLV3-16	Immunoglobulin lambda variable 3-16	16885.5	119747	0	11198.9	17279	9240.85	19279.1	8086.83	37495.8	13471.4	49277.2	13471.4	2.78336	0.419545	0	GO:0005576,extracellular region;GO:0005615,extracellular space;GO:0019814,immunoglobulin complex;GO:0005886,plasma membrane;GO:0070062,extracellular exosome;GO:0072562,blood microparticle	GO:0003823,antigen binding	GO:0006956,complement activation;GO:0006958,complement activation;GO:0038095,Fc-epsilon receptor signaling pathway;GO:0038096,Fc-gamma receptor signaling pathway involved in phagocytosis;GO:0006955,immune response;GO:0050900,leukocyte migration;GO:0002862,negative regulation of inflammatory response to antigenic stimulus;GO:0008228,opsonization;GO:0018149,peptide cross-linking;GO:0006898,receptor…
LV312_HUMAN	A0A075B6K2	IGLV3-12	Immunoglobulin lambda variable 3-12	51604.1	10200.1	0	0	0	0	25793.1	0	16575.7	7576.25	30902.1	25793.1	2.18786	0.523739	0	GO:0005576,extracellular region;GO:0005615,extracellular space;GO:0019814,immunoglobulin complex;GO:0005886,plasma membrane;GO:0070062,extracellular exosome;GO:0072562,blood microparticle	GO:0003823,antigen binding	GO:0006956,complement activation;GO:0006958,complement activation;GO:0038095,Fc-epsilon receptor signaling pathway;GO:0038096,Fc-gamma receptor signaling pathway involved in phagocytosis;GO:0006955,immune response;GO:0050900,leukocyte migration;GO:0002862,negative regulation of inflammatory response to antigenic stimulus;GO:0008228,opsonization;GO:0018149,peptide cross-linking;GO:0006898,receptor…
LV310_HUMAN	A0A075B6K4	IGLV3-10	Immunoglobulin lambda variable 3-10	20097.9	71700.8	24077.6	20136	13289.3	11295.2	37998.3	21475.1	34003.1	21014.5	34003.1	21014.5	1.61808	0.38896	0	GO:0005576,extracellular region;GO:0005615,extracellular space;GO:0019814,immunoglobulin complex;GO:0005886,plasma membrane;GO:0070062,extracellular exosome;GO:0072562,blood microparticle	GO:0003823,antigen binding	GO:0006956,complement activation;GO:0006958,complement activation;GO:0038095,Fc-epsilon receptor signaling pathway;GO:0038096,Fc-gamma receptor signaling pathway involved in phagocytosis;GO:0006955,immune response;GO:0050900,leukocyte migration;GO:0002862,negative regulation of inflammatory response to antigenic stimulus;GO:0008228,opsonization;GO:0018149,peptide cross-linking;GO:0006898,receptor…
LV39_HUMAN	A0A075B6K5	IGLV3-9	Immunoglobulin lambda variable 3-9	19919.2	59488.2	38960	24266.5	26387.1	23576.8	76839.1	38896.5	35658.5	41424.9	35658.5	41424.9	0.860799	0.716948	0	GO:0005576,extracellular region;GO:0005615,extracellular space;GO:0019814,immunoglobulin complex;GO:0005886,plasma membrane;GO:0070062,extracellular exosome;GO:0072562,blood microparticle	GO:0003823,antigen binding	GO:0006956,complement activation;GO:0006958,complement activation;GO:0038095,Fc-epsilon receptor signaling pathway;GO:0038096,Fc-gamma receptor signaling pathway involved in phagocytosis;GO:0006955,immune response;GO:0050900,leukocyte migration;GO:0002862,negative regulation of inflammatory response to antigenic stimulus;GO:0008228,opsonization;GO:0018149,peptide cross-linking;GO:0006898,receptor…
HV364_HUMAN	A0A075B6Q5	IGHV3-64	Immunoglobulin heavy variable 3-64	34946.4	61129	103070	40468.4	54876.3	19273.1	30089.2	47965.8	59903.5	38051.1	59903.5	38051.1	1.57429	0.257578	0	GO:0009897,external side of plasma membrane;GO:0042571,immunoglobulin complex;GO:0072562,blood microparticle;GO:0070062,extracellular exosome;GO:0005576,extracellular region;GO:0005615,extracellular space;GO:0005886,plasma membrane;GO:0019814,immunoglobulin complex	GO:0003823,antigen binding;GO:0034987,immunoglobulin receptor binding	GO:0050853,B cell receptor signaling pathway;GO:0006958,complement activation;GO:0042742,defense response to bacterium;GO:0045087,innate immune response;GO:0006911,phagocytosis;GO:0006910,phagocytosis;GO:0050871,positive regulation of B cell activation;GO:0006956,complement activation;GO:0038095,Fc-epsilon receptor signaling pathway;GO:0038096,Fc-gamma receptor signaling pathway involved in phago…
HV404_HUMAN	A0A075B6R2	IGHV4-4	Immunoglobulin heavy variable 4-4	15191.6	88261.6	24989.1	27542.8	16564	8490.15	35856.6	14721.7	38996.3	18908.1	38996.3	18908.1	2.06241	0.298556	0	GO:0009897,external side of plasma membrane;GO:0042571,immunoglobulin complex;GO:0005576,extracellular region;GO:0005886,plasma membrane	GO:0003823,antigen binding;GO:0034987,immunoglobulin receptor binding	GO:0050853,B cell receptor signaling pathway;GO:0006958,complement activation;GO:0042742,defense response to bacterium;GO:0045087,innate immune response;GO:0006911,phagocytosis;GO:0006910,phagocytosis;GO:0050871,positive regulation of B cell activation;GO:0006956,complement activation;GO:0038095,Fc-epsilon receptor signaling pathway;GO:0038096,Fc-gamma receptor signaling pathway involved in phago…
KVD24_HUMAN	A0A075B6R9;A0A0C4DH68	IGKV2D-24	Probable non-functional immunoglobulin kappa variable 2D-24	31620.2	67828.4	99481.9	67198.9	68855.3	43661.6	57755.8	50087.1	66532.4	55089.9	66532.4	55089.9	1.2077	0.471233	0	GO:0005615,extracellular space;GO:0019814,immunoglobulin complex;GO:0005886,plasma membrane;GO:0072562,blood microparticle;GO:0070062,extracellular exosome;GO:0005576,extracellular region	GO:0003823,antigen binding	GO:0002250,adaptive immune response;GO:0006955,immune response;GO:0006956,complement activation;GO:0006958,complement activation;GO:0038095,Fc-epsilon receptor signaling pathway;GO:0038096,Fc-gamma receptor signaling pathway involved in phagocytosis;GO:0050900,leukocyte migration;GO:0002862,negative regulation of inflammatory response to antigenic stimulus;GO:0008228,opsonization;GO:0018149,pepti…
KVD29_HUMAN	A0A075B6S2	IGKV2D-29	Immunoglobulin kappa variable 2D-29	287257	85584.2	100076	90742.2	188335	54271.6	101657	141834	140915	121524	140915	121524	1.15956	0.743635	0	GO:0005615,extracellular space;GO:0019814,immunoglobulin complex;GO:0005886,plasma membrane;GO:0072562,blood microparticle;GO:0070062,extracellular exosome;GO:0005576,extracellular region	GO:0003823,antigen binding	GO:0002250,adaptive immune response;GO:0006955,immune response;GO:0006956,complement activation;GO:0006958,complement activation;GO:0038095,Fc-epsilon receptor signaling pathway;GO:0038096,Fc-gamma receptor signaling pathway involved in phagocytosis;GO:0050900,leukocyte migration;GO:0002862,negative regulation of inflammatory response to antigenic stimulus;GO:0008228,opsonization;GO:0018149,pepti…
KV127_HUMAN	A0A075B6S5	IGKV1-27	Immunoglobulin kappa variable 1-27	33434.3	68231	58909.9	27734.1	147949	37677	55625.7	77223.7	47077.3	79618.9	47077.3	79618.9	0.591283	0.258486	0	GO:0005576,extracellular region;GO:0005615,extracellular space;GO:0019814,immunoglobulin complex;GO:0005886,plasma membrane;GO:0072562,blood microparticle;GO:0070062,extracellular exosome	GO:0003823,antigen binding;GO:0042802,identical protein binding	GO:0006956,complement activation;GO:0006958,complement activation;GO:0038095,Fc-epsilon receptor signaling pathway;GO:0038096,Fc-gamma receptor signaling pathway involved in phagocytosis;GO:0006955,immune response;GO:0050900,leukocyte migration;GO:0002862,negative regulation of inflammatory response to antigenic stimulus;GO:0008228,opsonization;GO:0018149,peptide cross-linking;GO:0006898,receptor…
KVD30_HUMAN	A0A075B6S6	IGKV2D-30	Immunoglobulin kappa variable 2D-30	9746.82	2886.9	0	2508.64	0	0	0	12705.5	4880.77	4914.85	5047.45	12705.5	0.993067	0.99163	0	GO:0005615,extracellular space;GO:0019814,immunoglobulin complex;GO:0005886,plasma membrane;GO:0072562,blood microparticle;GO:0070062,extracellular exosome;GO:0005576,extracellular region	GO:0003823,antigen binding	GO:0002250,adaptive immune response;GO:0006955,immune response;GO:0006956,complement activation;GO:0006958,complement activation;GO:0038095,Fc-epsilon receptor signaling pathway;GO:0038096,Fc-gamma receptor signaling pathway involved in phagocytosis;GO:0050900,leukocyte migration;GO:0002862,negative regulation of inflammatory response to antigenic stimulus;GO:0008228,opsonization;GO:0018149,pepti…
KV137_HUMAN	A0A075B6S9;P0DSN7	IGKV1-37	Probable non-functional immunoglobulinn kappa variable 1-37	14029.4	28637.7	48854.8	18838.5	40000.7	0	46349.2	21460.6	27590.1	27706.1	27590.1	35936.8	0.995813	0.992871	0	GO:0005576,extracellular region;GO:0005615,extracellular space;GO:0019814,immunoglobulin complex;GO:0005886,plasma membrane;GO:0072562,blood microparticle;GO:0070062,extracellular exosome	GO:0003823,antigen binding;GO:0042802,identical protein binding	GO:0006956,complement activation;GO:0006958,complement activation;GO:0038095,Fc-epsilon receptor signaling pathway;GO:0038096,Fc-gamma receptor signaling pathway involved in phagocytosis;GO:0006955,immune response;GO:0050900,leukocyte migration;GO:0002862,negative regulation of inflammatory response to antigenic stimulus;GO:0008228,opsonization;GO:0018149,peptide cross-linking;GO:0006898,receptor…
LV545_HUMAN	A0A087WSX0	IGLV5-45	Immunoglobulin lambda variable 5-45	33210	103578	87290.5	13657.5	101372	0	67014.7	31227.6	59433.9	50159.2	59433.9	66538	1.18491	0.771572	0	GO:0005615,extracellular space;GO:0019814,immunoglobulin complex;GO:0005886,plasma membrane		GO:0002250,adaptive immune response;GO:0006955,immune response
KVD15_HUMAN	A0A087WSY6	IGKV3D-15	Immunoglobulin kappa variable 3D-15	284744	260172	204024	157450	315650	91683.6	200021	268792	226598	219037	226598	219037	1.03452	0.897764	0	GO:0005615,extracellular space;GO:0019814,immunoglobulin complex;GO:0005886,plasma membrane;GO:0005576,extracellular region		GO:0002250,adaptive immune response;GO:0006955,immune response;GO:0006956,complement activation;GO:0006958,complement activation;GO:0038095,Fc-epsilon receptor signaling pathway;GO:0038096,Fc-gamma receptor signaling pathway involved in phagocytosis;GO:0050900,leukocyte migration;GO:0002862,negative regulation of inflammatory response to antigenic stimulus;GO:0008228,opsonization;GO:0018149,pepti…
KVD08_HUMAN	A0A087WSZ0	IGKV1D-8	Immunoglobulin kappa variable 1D-8	7635.59	18065.4	11815.1	5651.07	18853.1	5755.88	8479.43	38393.5	10791.8	17870.5	10791.8	17870.5	0.603889	0.404314	0	GO:0072562,blood microparticle;GO:0070062,extracellular exosome;GO:0005576,extracellular region;GO:0005615,extracellular space;GO:0019814,immunoglobulin complex;GO:0005886,plasma membrane	GO:0003823,antigen binding	GO:0006956,complement activation;GO:0006958,complement activation;GO:0038095,Fc-epsilon receptor signaling pathway;GO:0038096,Fc-gamma receptor signaling pathway involved in phagocytosis;GO:0006955,immune response;GO:0050900,leukocyte migration;GO:0002862,negative regulation of inflammatory response to antigenic stimulus;GO:0008228,opsonization;GO:0018149,peptide cross-linking;GO:0006898,receptor…
KV240_HUMAN	A0A087WW87;P01614	IGKV2-40	Immunoglobulin kappa variable 2-40	103018	55616.8	95385.6	64957.7	85005.5	58984.7	83825.3	91260	79744.4	79768.9	79744.4	79768.9	0.999693	0.998616	0	GO:0005615,extracellular space;GO:0019814,immunoglobulin complex;GO:0005886,plasma membrane;GO:0072562,blood microparticle;GO:0070062,extracellular exosome;GO:0005576,extracellular region	GO:0003823,antigen binding	GO:0002250,adaptive immune response;GO:0006955,immune response;GO:0006956,complement activation;GO:0006958,complement activation;GO:0038095,Fc-epsilon receptor signaling pathway;GO:0038096,Fc-gamma receptor signaling pathway involved in phagocytosis;GO:0050900,leukocyte migration;GO:0002862,negative regulation of inflammatory response to antigenic stimulus;GO:0008228,opsonization;GO:0018149,pepti…
KVD11_HUMAN	A0A0A0MRZ8;P04433	IGKV3D-11	Immunoglobulin kappa variable 3D-11	95327	382273	245614	91917.2	158720	56131	184562	130136	203783	132387	203783	132387	1.53929	0.37663	0	GO:0005615,extracellular space;GO:0019814,immunoglobulin complex;GO:0005886,plasma membrane;GO:0005576,extracellular region		GO:0002250,adaptive immune response;GO:0006955,immune response;GO:0006956,complement activation;GO:0006958,complement activation;GO:0038095,Fc-epsilon receptor signaling pathway;GO:0038096,Fc-gamma receptor signaling pathway involved in phagocytosis;GO:0050900,leukocyte migration;GO:0002862,negative regulation of inflammatory response to antigenic stimulus;GO:0008228,opsonization;GO:0018149,pepti…
HV349_HUMAN	A0A0A0MS15	IGHV3-49	Immunoglobulin heavy variable 3-49	135481	184404	206821	89530.3	135135	89810.8	118603	79589.1	154059	105785	154059	105785	1.45635	0.148523	0	GO:0009897,external side of plasma membrane;GO:0042571,immunoglobulin complex;GO:0072562,blood microparticle;GO:0070062,extracellular exosome;GO:0005576,extracellular region;GO:0005615,extracellular space;GO:0005886,plasma membrane;GO:0019814,immunoglobulin complex	GO:0003823,antigen binding;GO:0034987,immunoglobulin receptor binding	GO:0050853,B cell receptor signaling pathway;GO:0006958,complement activation;GO:0042742,defense response to bacterium;GO:0045087,innate immune response;GO:0006911,phagocytosis;GO:0006910,phagocytosis;GO:0050871,positive regulation of B cell activation;GO:0006956,complement activation;GO:0038095,Fc-epsilon receptor signaling pathway;GO:0038096,Fc-gamma receptor signaling pathway involved in phago…
KVD21_HUMAN	A0A0A0MT36	IGKV6D-21	Immunoglobulin kappa variable 6D-21	31114.9	30975.4	18330.3	44761.2	19696.7	10615.2	18921.9	14753.2	31295.4	15996.7	31295.4	15996.7	1.95636	0.038427	1	GO:0005615,extracellular space;GO:0019814,immunoglobulin complex;GO:0005886,plasma membrane		GO:0002250,adaptive immune response;GO:0006955,immune response
KJ01_HUMAN	A0A0A0MT89	IGKJ1	Immunoglobulin kappa joining 1	91574.6	76410.9	101301	117097	84236.9	46096.6	91270.6	119361	96595.6	85241.2	96595.6	85241.2	1.1332	0.53691	0	GO:0005576,extracellular region;GO:0019814,immunoglobulin complex;GO:0005886,plasma membrane		GO:0002250,adaptive immune response
LV136_HUMAN	A0A0B4J1U3	IGLV1-36	Immunoglobulin lambda variable 1-36	14351.4	22029	26304.1	13237.7	29251.3	8243.51	33908.6	47033.7	18980.5	29609.3	18980.5	29609.3	0.641034	0.264733	0	GO:0072562,blood microparticle;GO:0005576,extracellular region;GO:0005615,extracellular space;GO:0019814,immunoglobulin complex;GO:0005886,plasma membrane;GO:0070062,extracellular exosome	GO:0003823,antigen binding	GO:0006956,complement activation;GO:0006958,complement activation;GO:0038095,Fc-epsilon receptor signaling pathway;GO:0038096,Fc-gamma receptor signaling pathway involved in phagocytosis;GO:0006955,immune response;GO:0050900,leukocyte migration;GO:0002862,negative regulation of inflammatory response to antigenic stimulus;GO:0008228,opsonization;GO:0018149,peptide cross-linking;GO:0006898,receptor…
HV601_HUMAN	A0A0B4J1U7	IGHV6-1	Immunoglobulin heavy variable 6-1	57788.8	66665.2	43013	55680.2	52066.2	17389.6	120515	40222	55786.8	57548.2	55786.8	57548.2	0.969393	0.940721	0	GO:0009897,external side of plasma membrane;GO:0042571,immunoglobulin complex	GO:0003823,antigen binding;GO:0034987,immunoglobulin receptor binding	GO:0050853,B cell receptor signaling pathway;GO:0006958,complement activation;GO:0042742,defense response to bacterium;GO:0045087,innate immune response;GO:0006911,phagocytosis;GO:0006910,phagocytosis;GO:0050871,positive regulation of B cell activation
HV315_HUMAN	A0A0B4J1V0	IGHV3-15	Immunoglobulin heavy variable 3-15	16639	22203.5	26792	20951.7	31115.7	12507	34806.1	13725.8	21646.5	23038.7	21646.5	23038.7	0.939575	0.828404	0	GO:0009897,external side of plasma membrane;GO:0042571,immunoglobulin complex;GO:0072562,blood microparticle;GO:0070062,extracellular exosome;GO:0005576,extracellular region;GO:0005615,extracellular space;GO:0005886,plasma membrane;GO:0019814,immunoglobulin complex	GO:0003823,antigen binding;GO:0034987,immunoglobulin receptor binding	GO:0050853,B cell receptor signaling pathway;GO:0006958,complement activation;GO:0042742,defense response to bacterium;GO:0045087,innate immune response;GO:0006911,phagocytosis;GO:0006910,phagocytosis;GO:0050871,positive regulation of B cell activation;GO:0006956,complement activation;GO:0038095,Fc-epsilon receptor signaling pathway;GO:0038096,Fc-gamma receptor signaling pathway involved in phago…
HV321_HUMAN	A0A0B4J1V1	IGHV3-21	Immunoglobulin heavy variable 3-21	2080.09	9076.06	0	0	0	502.799	3183.36	0	4300.44	1995.26	5578.08	1843.08	2.15533	0.23586	0	GO:0009897,external side of plasma membrane;GO:0042571,immunoglobulin complex;GO:0072562,blood microparticle;GO:0070062,extracellular exosome;GO:0005576,extracellular region;GO:0005615,extracellular space;GO:0005886,plasma membrane;GO:0019814,immunoglobulin complex	GO:0003823,antigen binding;GO:0034987,immunoglobulin receptor binding	GO:0050853,B cell receptor signaling pathway;GO:0006958,complement activation;GO:0042742,defense response to bacterium;GO:0045087,innate immune response;GO:0006911,phagocytosis;GO:0006910,phagocytosis;GO:0050871,positive regulation of B cell activation;GO:0006956,complement activation;GO:0038095,Fc-epsilon receptor signaling pathway;GO:0038096,Fc-gamma receptor signaling pathway involved in phago…
HV226_HUMAN	A0A0B4J1V2	IGHV2-26	Immunoglobulin heavy variable 2-26	17789.9	14944.5	4437.8	10880.2	18746.1	8609.91	12671.8	10880.3	12013.1	12727	12013.1	12727	0.943904	0.850155	0	GO:0009897,external side of plasma membrane;GO:0005576,extracellular region;GO:0042571,immunoglobulin complex;GO:0005886,plasma membrane	GO:0003823,antigen binding;GO:0034987,immunoglobulin receptor binding	GO:0050853,B cell receptor signaling pathway;GO:0006956,complement activation;GO:0006958,complement activation;GO:0042742,defense response to bacterium;GO:0038095,Fc-epsilon receptor signaling pathway;GO:0038096,Fc-gamma receptor signaling pathway involved in phagocytosis;GO:0006955,immune response;GO:0045087,innate immune response;GO:0050900,leukocyte migration;GO:0002862,negative regulation of …
HV373_HUMAN	A0A0B4J1V6	IGHV3-73	Immunoglobulin heavy variable 3-73	0	0	0	7288.09	0	2465.3	1708.74	7017.36	3024.64	3391.25	7288.09	3730.47	0.891895	0.851619	0	GO:0009897,external side of plasma membrane;GO:0042571,immunoglobulin complex;GO:0072562,blood microparticle;GO:0070062,extracellular exosome;GO:0005576,extracellular region;GO:0005615,extracellular space;GO:0005886,plasma membrane;GO:0019814,immunoglobulin complex	GO:0003823,antigen binding;GO:0034987,immunoglobulin receptor binding	GO:0050853,B cell receptor signaling pathway;GO:0006958,complement activation;GO:0042742,defense response to bacterium;GO:0045087,innate immune response;GO:0006911,phagocytosis;GO:0006910,phagocytosis;GO:0050871,positive regulation of B cell activation;GO:0006956,complement activation;GO:0038095,Fc-epsilon receptor signaling pathway;GO:0038096,Fc-gamma receptor signaling pathway involved in phago…
HV374_HUMAN	A0A0B4J1X5	IGHV3-74	Immunoglobulin heavy variable 3-74	128272	154971	137984	95253.2	119455	57626.6	157097	58271.6	129120	98112.5	129120	98112.5	1.31604	0.302103	0	GO:0009897,external side of plasma membrane;GO:0042571,immunoglobulin complex;GO:0072562,blood microparticle;GO:0070062,extracellular exosome;GO:0005576,extracellular region;GO:0005615,extracellular space;GO:0005886,plasma membrane;GO:0019814,immunoglobulin complex	GO:0003823,antigen binding;GO:0034987,immunoglobulin receptor binding	GO:0050853,B cell receptor signaling pathway;GO:0006958,complement activation;GO:0042742,defense response to bacterium;GO:0045087,innate immune response;GO:0006911,phagocytosis;GO:0006910,phagocytosis;GO:0050871,positive regulation of B cell activation;GO:0006956,complement activation;GO:0038095,Fc-epsilon receptor signaling pathway;GO:0038096,Fc-gamma receptor signaling pathway involved in phago…
HV343_HUMAN	A0A0B4J1X8	IGHV3-43	Immunoglobulin heavy variable 3-43	225423	226076	237308	80547.4	266965	177465	146698	98943.6	192338	172518	192338	172518	1.11489	0.713399	0	GO:0009897,external side of plasma membrane;GO:0042571,immunoglobulin complex;GO:0072562,blood microparticle;GO:0070062,extracellular exosome;GO:0005576,extracellular region;GO:0005615,extracellular space;GO:0005886,plasma membrane;GO:0019814,immunoglobulin complex	GO:0003823,antigen binding;GO:0034987,immunoglobulin receptor binding	GO:0050853,B cell receptor signaling pathway;GO:0006958,complement activation;GO:0042742,defense response to bacterium;GO:0045087,innate immune response;GO:0006911,phagocytosis;GO:0006910,phagocytosis;GO:0050871,positive regulation of B cell activation;GO:0006956,complement activation;GO:0038095,Fc-epsilon receptor signaling pathway;GO:0038096,Fc-gamma receptor signaling pathway involved in phago…
LV949_HUMAN	A0A0B4J1Y8	IGLV9-49	Immunoglobulin lambda variable 9-49	30721.5	59925.8	34953.7	6676.15	44257.5	13474.6	17679.6	75521.7	33069.3	37733.3	33069.3	37733.3	0.876395	0.804211	0	GO:0005615,extracellular space;GO:0019814,immunoglobulin complex;GO:0005886,plasma membrane		GO:0002250,adaptive immune response;GO:0006955,immune response
HV372_HUMAN	A0A0B4J1Y9	IGHV3-72	Immunoglobulin heavy variable 3-72	53624.9	56119.2	70709.5	41227.8	98435.4	26632	66295.3	39738	55420.3	57775.2	55420.3	57775.2	0.959241	0.89424	0	GO:0009897,external side of plasma membrane;GO:0042571,immunoglobulin complex;GO:0072562,blood microparticle;GO:0070062,extracellular exosome;GO:0005576,extracellular region;GO:0005615,extracellular space;GO:0005886,plasma membrane;GO:0019814,immunoglobulin complex	GO:0003823,antigen binding;GO:0034987,immunoglobulin receptor binding	GO:0050853,B cell receptor signaling pathway;GO:0006958,complement activation;GO:0042742,defense response to bacterium;GO:0045087,innate immune response;GO:0006911,phagocytosis;GO:0006910,phagocytosis;GO:0050871,positive regulation of B cell activation;GO:0006956,complement activation;GO:0038095,Fc-epsilon receptor signaling pathway;GO:0038096,Fc-gamma receptor signaling pathway involved in phago…
KVD13_HUMAN	A0A0B4J2D9;P0DP09	IGKV1D-13	Immunoglobulin kappa variable 1D-13	29707	7286.81	65842.8	26898.2	262296	23449.2	36725.7	28500.7	32433.7	87742.9	32433.7	87742.9	0.369645	0.388561	0	GO:0072562,blood microparticle;GO:0070062,extracellular exosome;GO:0005576,extracellular region;GO:0005615,extracellular space;GO:0019814,immunoglobulin complex;GO:0005886,plasma membrane	GO:0003823,antigen binding	GO:0006956,complement activation;GO:0006958,complement activation;GO:0038095,Fc-epsilon receptor signaling pathway;GO:0038096,Fc-gamma receptor signaling pathway involved in phagocytosis;GO:0006955,immune response;GO:0050900,leukocyte migration;GO:0002862,negative regulation of inflammatory response to antigenic stimulus;GO:0008228,opsonization;GO:0018149,peptide cross-linking;GO:0006898,receptor…
KV621_HUMAN	A0A0C4DH24	IGKV6-21	Immunoglobulin kappa variable 6-21	76379.5	135839	66721.8	29435.8	87836	14620.7	36972.4	44634.6	77094	46015.9	77094	46015.9	1.67538	0.29101	0	GO:0005615,extracellular space;GO:0019814,immunoglobulin complex;GO:0005886,plasma membrane		GO:0002250,adaptive immune response;GO:0006955,immune response
KVD20_HUMAN	A0A0C4DH25	IGKV3D-20	Immunoglobulin kappa variable 3D-20	231206	1.17946e+06	1.3186e+06	141666	393628	84904.8	157656	172358	717733	202137	717733	202137	3.55073	0.15356	0	GO:0005615,extracellular space;GO:0019814,immunoglobulin complex;GO:0005886,plasma membrane;GO:0005576,extracellular region		GO:0002250,adaptive immune response;GO:0006955,immune response;GO:0006956,complement activation;GO:0006958,complement activation;GO:0038095,Fc-epsilon receptor signaling pathway;GO:0038096,Fc-gamma receptor signaling pathway involved in phagocytosis;GO:0050900,leukocyte migration;GO:0002862,negative regulation of inflammatory response to antigenic stimulus;GO:0008228,opsonization;GO:0018149,pepti…
HV103_HUMAN	A0A0C4DH29	IGHV1-3	Immunoglobulin heavy variable 1-3	16147	6232.54	21647.1	12672.7	30182.6	5905.59	19576.5	7287.88	14174.8	15738.1	14174.8	15738.1	0.900668	0.819593	0	GO:0009897,external side of plasma membrane;GO:0042571,immunoglobulin complex;GO:0005576,extracellular region;GO:0005886,plasma membrane;GO:0019814,immunoglobulin complex	GO:0003823,antigen binding;GO:0034987,immunoglobulin receptor binding	GO:0050853,B cell receptor signaling pathway;GO:0006958,complement activation;GO:0042742,defense response to bacterium;GO:0045087,innate immune response;GO:0006911,phagocytosis;GO:0006910,phagocytosis;GO:0050871,positive regulation of B cell activation;GO:0006956,complement activation;GO:0038095,Fc-epsilon receptor signaling pathway;GO:0038096,Fc-gamma receptor signaling pathway involved in phago…
HV316_HUMAN	A0A0C4DH30	IGHV3-16	Probable non-functional immunoglobulin heavy variable 3-16	34746.9	86890.8	68877.9	43650.8	47384.3	24238.3	50665	93180.7	58541.6	53867.1	58541.6	53867.1	1.08678	0.810457	0	GO:0009897,external side of plasma membrane;GO:0042571,immunoglobulin complex;GO:0072562,blood microparticle;GO:0070062,extracellular exosome;GO:0005576,extracellular region;GO:0005615,extracellular space;GO:0005886,plasma membrane;GO:0019814,immunoglobulin complex	GO:0003823,antigen binding;GO:0034987,immunoglobulin receptor binding	GO:0050853,B cell receptor signaling pathway;GO:0006958,complement activation;GO:0042742,defense response to bacterium;GO:0045087,innate immune response;GO:0006911,phagocytosis;GO:0006910,phagocytosis;GO:0050871,positive regulation of B cell activation;GO:0006956,complement activation;GO:0038095,Fc-epsilon receptor signaling pathway;GO:0038096,Fc-gamma receptor signaling pathway involved in phago…
HV118_HUMAN	A0A0C4DH31	IGHV1-18	Immunoglobulin heavy variable 1-18	39012	40077.7	41429.3	27969.5	57566.6	21727.1	44510	32077.4	37122.1	38970.3	37122.1	38970.3	0.952575	0.832102	0	GO:0009897,external side of plasma membrane;GO:0042571,immunoglobulin complex;GO:0005576,extracellular region;GO:0005886,plasma membrane;GO:0019814,immunoglobulin complex	GO:0003823,antigen binding;GO:0034987,immunoglobulin receptor binding	GO:0050853,B cell receptor signaling pathway;GO:0006958,complement activation;GO:0042742,defense response to bacterium;GO:0045087,innate immune response;GO:0006911,phagocytosis;GO:0006910,phagocytosis;GO:0050871,positive regulation of B cell activation;GO:0006956,complement activation;GO:0038095,Fc-epsilon receptor signaling pathway;GO:0038096,Fc-gamma receptor signaling pathway involved in phago…
HV320_HUMAN	A0A0C4DH32	IGHV3-20	Immunoglobulin heavy variable 3-20	2545.84	445.173	0	2467.83	5452.11	1622.19	0	7875.82	2029.89	3988.74	1819.61	4983.37	0.508906	0.295826	0	GO:0009897,external side of plasma membrane;GO:0042571,immunoglobulin complex;GO:0072562,blood microparticle;GO:0070062,extracellular exosome;GO:0005576,extracellular region;GO:0005615,extracellular space;GO:0005886,plasma membrane;GO:0019814,immunoglobulin complex	GO:0003823,antigen binding;GO:0034987,immunoglobulin receptor binding	GO:0050853,B cell receptor signaling pathway;GO:0006958,complement activation;GO:0042742,defense response to bacterium;GO:0045087,innate immune response;GO:0006911,phagocytosis;GO:0006910,phagocytosis;GO:0050871,positive regulation of B cell activation;GO:0006956,complement activation;GO:0038095,Fc-epsilon receptor signaling pathway;GO:0038096,Fc-gamma receptor signaling pathway involved in phago…
HV124_HUMAN	A0A0C4DH33	IGHV1-24	Immunoglobulin heavy variable 1-24	2329.13	0	0	1262.64	0	2365.79	0	5596.32	1917.02	2482.16	1795.88	3981.05	0.772318	0.633814	0	GO:0009897,external side of plasma membrane;GO:0042571,immunoglobulin complex;GO:0005576,extracellular region;GO:0005886,plasma membrane;GO:0019814,immunoglobulin complex	GO:0003823,antigen binding;GO:0034987,immunoglobulin receptor binding	GO:0050853,B cell receptor signaling pathway;GO:0006958,complement activation;GO:0042742,defense response to bacterium;GO:0045087,innate immune response;GO:0006911,phagocytosis;GO:0006910,phagocytosis;GO:0050871,positive regulation of B cell activation;GO:0006956,complement activation;GO:0038095,Fc-epsilon receptor signaling pathway;GO:0038096,Fc-gamma receptor signaling pathway involved in phago…
HV428_HUMAN	A0A0C4DH34	IGHV4-28	Immunoglobulin heavy variable 4-28	59681.8	43379.6	25633.6	64952.2	40001.5	36046.2	19258.5	39708.8	48411.8	33753.7	48411.8	33753.7	1.43426	0.198557	0	GO:0009897,external side of plasma membrane;GO:0042571,immunoglobulin complex;GO:0005576,extracellular region;GO:0005886,plasma membrane	GO:0003823,antigen binding;GO:0034987,immunoglobulin receptor binding	GO:0050853,B cell receptor signaling pathway;GO:0006958,complement activation;GO:0042742,defense response to bacterium;GO:0045087,innate immune response;GO:0006911,phagocytosis;GO:0006910,phagocytosis;GO:0050871,positive regulation of B cell activation;GO:0006956,complement activation;GO:0038095,Fc-epsilon receptor signaling pathway;GO:0038096,Fc-gamma receptor signaling pathway involved in phago…
HV335_HUMAN	A0A0C4DH35	IGHV3-35	Probable non-functional immunoglobulin heavy variable 3-35	172531	265986	256142	176990	157617	93657.2	242369	218774	217912	178104	217912	178104	1.22351	0.376361	0	GO:0009897,external side of plasma membrane;GO:0042571,immunoglobulin complex;GO:0072562,blood microparticle;GO:0070062,extracellular exosome;GO:0005576,extracellular region;GO:0005615,extracellular space;GO:0005886,plasma membrane;GO:0019814,immunoglobulin complex	GO:0003823,antigen binding;GO:0034987,immunoglobulin receptor binding	GO:0050853,B cell receptor signaling pathway;GO:0006958,complement activation;GO:0042742,defense response to bacterium;GO:0045087,innate immune response;GO:0006911,phagocytosis;GO:0006910,phagocytosis;GO:0050871,positive regulation of B cell activation;GO:0006956,complement activation;GO:0038095,Fc-epsilon receptor signaling pathway;GO:0038096,Fc-gamma receptor signaling pathway involved in phago…
HV338_HUMAN	A0A0C4DH36	IGHV3-38	Probable non-functional immunoglobulin heavy variable 3-38	101899	241666	208591	75470.4	135173	67943.4	128552	86632.7	156907	104575	156907	104575	1.50042	0.2741	0	GO:0009897,external side of plasma membrane;GO:0042571,immunoglobulin complex;GO:0072562,blood microparticle;GO:0070062,extracellular exosome;GO:0005576,extracellular region;GO:0005615,extracellular space;GO:0005886,plasma membrane;GO:0019814,immunoglobulin complex	GO:0003823,antigen binding;GO:0034987,immunoglobulin receptor binding	GO:0050853,B cell receptor signaling pathway;GO:0006958,complement activation;GO:0042742,defense response to bacterium;GO:0045087,innate immune response;GO:0006911,phagocytosis;GO:0006910,phagocytosis;GO:0050871,positive regulation of B cell activation;GO:0006956,complement activation;GO:0038095,Fc-epsilon receptor signaling pathway;GO:0038096,Fc-gamma receptor signaling pathway involved in phago…
HV551_HUMAN	A0A0C4DH38	IGHV5-51	Immunoglobulin heavy variable 5-51	58907.3	48080.3	74685.3	24072.9	55664.6	30936.9	32294.5	46456.3	51436.5	41338.1	51436.5	41338.1	1.24429	0.438481	0	GO:0009897,external side of plasma membrane;GO:0042571,immunoglobulin complex	GO:0003823,antigen binding;GO:0034987,immunoglobulin receptor binding	GO:0050853,B cell receptor signaling pathway;GO:0006958,complement activation;GO:0042742,defense response to bacterium;GO:0045087,innate immune response;GO:0006911,phagocytosis;GO:0006910,phagocytosis;GO:0050871,positive regulation of B cell activation
HV70D_HUMAN	A0A0C4DH43	IGHV2-70D	Immunoglobulin heavy variable 2-70D	463952	30856	610310	871563	714720	843184	54504.1	3109.63	494170	403879	494170	403879	1.22356	0.758406	0	GO:0009897,external side of plasma membrane;GO:0005576,extracellular region;GO:0042571,immunoglobulin complex;GO:0005886,plasma membrane	GO:0003823,antigen binding;GO:0034987,immunoglobulin receptor binding	GO:0050853,B cell receptor signaling pathway;GO:0006956,complement activation;GO:0006958,complement activation;GO:0042742,defense response to bacterium;GO:0038095,Fc-epsilon receptor signaling pathway;GO:0038096,Fc-gamma receptor signaling pathway involved in phagocytosis;GO:0006955,immune response;GO:0045087,innate immune response;GO:0050900,leukocyte migration;GO:0002862,negative regulation of …
KV108_HUMAN	A0A0C4DH67	IGKV1-8	Immunoglobulin kappa variable 1-8	82377.1	110912	122996	49846.7	161842	57830.5	80167.6	81949.9	91532.7	95447.4	91532.7	95447.4	0.958986	0.893486	0	GO:0005576,extracellular region;GO:0005615,extracellular space;GO:0019814,immunoglobulin complex;GO:0005886,plasma membrane;GO:0072562,blood microparticle;GO:0070062,extracellular exosome	GO:0003823,antigen binding;GO:0042802,identical protein binding	GO:0006956,complement activation;GO:0006958,complement activation;GO:0038095,Fc-epsilon receptor signaling pathway;GO:0038096,Fc-gamma receptor signaling pathway involved in phagocytosis;GO:0006955,immune response;GO:0050900,leukocyte migration;GO:0002862,negative regulation of inflammatory response to antigenic stimulus;GO:0008228,opsonization;GO:0018149,peptide cross-linking;GO:0006898,receptor…
KV112_HUMAN	A0A0C4DH73;P01611	IGKV1-12	Immunoglobulin kappa variable 1-12	217678	276134	462571	97867.9	259454	121430	338497	161787	263563	220292	263563	220292	1.19642	0.649059	0	GO:0005576,extracellular region;GO:0005615,extracellular space;GO:0019814,immunoglobulin complex;GO:0005886,plasma membrane;GO:0072562,blood microparticle;GO:0070062,extracellular exosome	GO:0003823,antigen binding;GO:0042802,identical protein binding	GO:0006956,complement activation;GO:0006958,complement activation;GO:0038095,Fc-epsilon receptor signaling pathway;GO:0038096,Fc-gamma receptor signaling pathway involved in phagocytosis;GO:0006955,immune response;GO:0050900,leukocyte migration;GO:0002862,negative regulation of inflammatory response to antigenic stimulus;GO:0008228,opsonization;GO:0018149,peptide cross-linking;GO:0006898,receptor…
LV539_HUMAN	A0A0G2JS06	IGLV5-39	Immunoglobulin lambda variable 5-39	15749.8	42322.8	84904.3	21368.3	224901	13564.6	18623.4	23911.6	41086.3	70250.2	41086.3	70250.2	0.584857	0.608107	0	GO:0005615,extracellular space;GO:0019814,immunoglobulin complex;GO:0005886,plasma membrane		GO:0002250,adaptive immune response;GO:0006955,immune response
HV741_HUMAN	A0A0J9YVY3	IGHV7-4-1	Immunoglobulin heavy variable 7-4-1	3678.84	0	14238	0	0	0	3472.84	2639.89	6360.13	2450.88	8958.43	3056.36	2.59504	0.191707	0	GO:0009897,external side of plasma membrane;GO:0042571,immunoglobulin complex	GO:0003823,antigen binding;GO:0034987,immunoglobulin receptor binding	GO:0050853,B cell receptor signaling pathway;GO:0006958,complement activation;GO:0042742,defense response to bacterium;GO:0045087,innate immune response;GO:0006911,phagocytosis;GO:0006910,phagocytosis;GO:0050871,positive regulation of B cell activation
HV64D_HUMAN	A0A0J9YX35	IGHV3-64D	Immunoglobulin heavy variable 3-64D	89039.5	116067	157935	109709	154874	77552.2	115775	156022	118188	126056	118188	126056	0.937582	0.75034	0	GO:0009897,external side of plasma membrane;GO:0042571,immunoglobulin complex;GO:0072562,blood microparticle;GO:0070062,extracellular exosome;GO:0005576,extracellular region;GO:0005615,extracellular space;GO:0005886,plasma membrane;GO:0019814,immunoglobulin complex	GO:0003823,antigen binding;GO:0034987,immunoglobulin receptor binding	GO:0050853,B cell receptor signaling pathway;GO:0006958,complement activation;GO:0042742,defense response to bacterium;GO:0045087,innate immune response;GO:0006911,phagocytosis;GO:0006910,phagocytosis;GO:0050871,positive regulation of B cell activation;GO:0006956,complement activation;GO:0038095,Fc-epsilon receptor signaling pathway;GO:0038096,Fc-gamma receptor signaling pathway involved in phago…
HV5X1_HUMAN	A0A0J9YXX1	IGHV5-10-1	Immunoglobulin heavy variable 5-10-1	3183.43	4278.83	0	126112	73998.6	30163.5	22064.7	36210.3	33836.3	40609.3	44524.6	40609.3	0.833216	0.843433	0	GO:0009897,external side of plasma membrane;GO:0042571,immunoglobulin complex	GO:0003823,antigen binding;GO:0034987,immunoglobulin receptor binding	GO:0050853,B cell receptor signaling pathway;GO:0006958,complement activation;GO:0042742,defense response to bacterium;GO:0045087,innate immune response;GO:0006911,phagocytosis;GO:0006910,phagocytosis;GO:0050871,positive regulation of B cell activation
IGLC7_HUMAN	A0M8Q6	IGLC7	Immunoglobulin lambda constant 7	20597	67353.8	24686.8	17315.1	9989.12	8430.12	31766	11819.1	32488.2	15501.1	32488.2	15501.1	2.09586	0.236955	0	GO:0009897,external side of plasma membrane;GO:0005576,extracellular region;GO:0042571,immunoglobulin complex;GO:0005886,plasma membrane	GO:0003823,antigen binding;GO:0034987,immunoglobulin receptor binding	GO:0050853,B cell receptor signaling pathway;GO:0006956,complement activation;GO:0006958,complement activation;GO:0042742,defense response to bacterium;GO:0038095,Fc-epsilon receptor signaling pathway;GO:0038096,Fc-gamma receptor signaling pathway involved in phagocytosis;GO:0045087,innate immune response;GO:0050900,leukocyte migration;GO:0002862,negative regulation of inflammatory response to an…
POTEF_HUMAN	A5A3E0	POTEF	POTE ankyrin domain family member F	102877	257560	178829	121822	66076.8	154083	61812.4	106749	165272	97180.3	165272	97180.3	1.70067	0.146632	0	GO:0072562,blood microparticle;GO:0005938,cell cortex;GO:0070062,extracellular exosome;GO:0005615,extracellular space		GO:0001895,retina homeostasis
TBAL3_HUMAN	A6NHL2	TUBAL3	Tubulin alpha chain-like 3	25597.3	35400.5	14445	56213.7	7996.16	47461	0	16329.1	32914.1	18538.5	32914.1	23928.7	1.77545	0.324906	0	GO:0005737,cytoplasm;GO:0005874,microtubule	GO:0005525,GTP binding;GO:0003924,GTPase activity;GO:0005200,structural constituent of cytoskeleton	GO:0000226,microtubule cytoskeleton organization;GO:0000278,mitotic cell cycle	hsa:79861,path:hsa04145,Phagosome;hsa:79861,path:hsa04210,Apoptosis;hsa:79861,path:hsa04530,Tight junction;hsa:79861,path:hsa04540,Gap junction;hsa:79861,path:hsa05130,Pathogenic Escherichia coli infection
MYO1G_HUMAN	B0I1T2	MYO1G	Unconventional myosin-Ig	314.791	0	0	2893.97	0	1933.7	2516.14	0	2177.82	2001.35	1604.38	2224.92	1.08818	0.826012	0	GO:0015629,actin cytoskeleton;GO:0005737,cytoplasm;GO:0070062,extracellular exosome;GO:0030175,filopodium;GO:0030027,lamellipodium;GO:0031256,leading edge membrane;GO:0016020,membrane;GO:0005902,microvillus;GO:0016459,myosin complex;GO:0005654,nucleoplasm;GO:0001891,phagocytic cup;GO:0005886,plasma membrane;GO:0031982,vesicle	GO:0051015,actin filament binding;GO:0030898,actin-dependent ATPase activity;GO:0005524,ATP binding;GO:0005516,calmodulin binding;GO:0000146,microfilament motor activity;GO:0005547,phosphatidylinositol-3;GO:0043325,phosphatidylinositol-3;GO:0005546,phosphatidylinositol-4;GO:0003779,actin binding;GO:0003774,motor activity	GO:0007015,actin filament organization;GO:0071976,cell gliding;GO:0031589,cell-substrate adhesion;GO:0006887,exocytosis;GO:0038096,Fc-gamma receptor signaling pathway involved in phagocytosis;GO:0120117,T cell meandering migration;GO:0002456,T cell mediated immunity;GO:0072678,T cell migration;GO:0030050,vesicle transport along actin filament	hsa:64005,path:hsa05130,Pathogenic Escherichia coli infection
IGLL5_HUMAN	B9A064	IGLL5	Immunoglobulin lambda-like polypeptide 5	371693	809911	595084	378029	461015	320678	618678	529196	538679	482392	538679	482392	1.11668	0.660086	0	GO:0009897,external side of plasma membrane;GO:0070062,extracellular exosome;GO:0042571,immunoglobulin complex	GO:0003823,antigen binding;GO:0034987,immunoglobulin receptor binding	GO:0050853,B cell receptor signaling pathway;GO:0006958,complement activation;GO:0042742,defense response to bacterium;GO:0045087,innate immune response;GO:0006911,phagocytosis;GO:0006910,phagocytosis;GO:0050871,positive regulation of B cell activation
KIF2A_HUMAN	O00139	KIF2A	Kinesin-like protein KIF2A	7387.76	10667.9	6905.82	9551.68	695.028	7704.54	1246.39	1537.16	8628.28	2795.78	8628.28	2795.78	3.08618	0.02066	1	GO:0120103,centriolar subdistal appendage;GO:0005814,centriole;GO:0005813,centrosome;GO:0005737,cytoplasm;GO:0005829,cytosol;GO:0005871,kinesin complex;GO:0016020,membrane;GO:0005874,microtubule;GO:0016604,nuclear body;GO:0005730,nucleolus;GO:0005654,nucleoplasm;GO:0005819,spindle;GO:0000922,spindle pole	GO:0005524,ATP binding;GO:1990939,ATP-dependent microtubule motor activity;GO:0016887,ATPase activity;GO:0008017,microtubule binding;GO:0003777,microtubule motor activity;GO:0003774,motor activity	GO:0019886,antigen processing and presentation of exogenous peptide antigen via MHC class II;GO:0030154,cell differentiation;GO:0051301,cell division;GO:0000226,microtubule cytoskeleton organization;GO:0007019,microtubule depolymerization;GO:0007018,microtubule-based movement;GO:0090307,mitotic spindle assembly;GO:0007052,mitotic spindle organization;GO:0007399,nervous system development;GO:00303…
PDLI1_HUMAN	O00151	PDLIM1	PDZ and LIM domain protein 1	15258.5	17713.9	12947.7	19226.6	4685.84	14846.2	6283.44	7353.53	16286.7	8292.26	16286.7	8292.26	1.96408	0.023221	1	GO:0005912,adherens junction;GO:0005737,cytoplasm;GO:0005856,cytoskeleton;GO:0031941,filamentous actin;GO:0005925,focal adhesion;GO:0001725,stress fiber;GO:0005667,transcription regulator complex;GO:0030018,Z disc	GO:0003779,actin binding;GO:0098641,cadherin binding involved in cell-cell adhesion;GO:0046872,metal ion binding;GO:0051371,muscle alpha-actinin binding;GO:0003713,transcription coactivator activity	GO:0030036,actin cytoskeleton organization;GO:0030950,establishment or maintenance of actin cytoskeleton polarity;GO:0010761,fibroblast migration;GO:0007507,heart development;GO:0030011,maintenance of cell polarity;GO:0061061,muscle structure development;GO:0006357,regulation of transcription by RNA polymerase II;GO:0001666,response to hypoxia;GO:0006979,response to oxidative stress;GO:0043149,st…
MYO1C_HUMAN	O00159	MYO1C	Unconventional myosin-Ic	3860.63	4621.5	2111.62	3001.13	0	4114.86	984.924	2560.83	3398.72	2157.34	3398.72	2553.54	1.57542	0.228891	0	GO:0015629,actin cytoskeleton;GO:0009925,basal plasma membrane;GO:0005903,brush border;GO:0005737,cytoplasm;GO:0030659,cytoplasmic vesicle membrane;GO:0005829,cytosol;GO:0070062,extracellular exosome;GO:0031941,filamentous actin;GO:0016328,lateral plasma membrane;GO:0016020,membrane;GO:0045121,membrane raft;GO:0005902,microvillus;GO:0016604,nuclear body;GO:0005643,nuclear pore;GO:0005730,nucleolu…	GO:0051015,actin filament binding;GO:0030898,actin-dependent ATPase activity;GO:0005524,ATP binding;GO:0005516,calmodulin binding;GO:0000146,microfilament motor activity;GO:0008022,protein C-terminus binding;GO:0005102,signaling receptor binding;GO:0031267,small GTPase binding;GO:0003779,actin binding;GO:0003774,motor activity	GO:0007015,actin filament organization;GO:0071346,cellular response to interferon-gamma;GO:0038096,Fc-gamma receptor signaling pathway involved in phagocytosis;GO:0051028,mRNA transport;GO:0030838,positive regulation of actin filament polymerization;GO:0030335,positive regulation of cell migration;GO:0038089,positive regulation of cell migration by vascular endothelial growth factor signaling pat…	hsa:4641,path:hsa05130,Pathogenic Escherichia coli infection
SNP23_HUMAN	O00161	SNAP23	Synaptosomal-associated protein 23	11622.2	15216.3	13363.1	13701	3435.71	14760.8	5622.26	5836.06	13475.7	7413.72	13475.7	7413.72	1.81767	0.059569	0	GO:0005912,adherens junction;GO:0042582,azurophil granule;GO:0005737,cytoplasm;GO:0070062,extracellular exosome;GO:0005925,focal adhesion;GO:0005739,mitochondrion;GO:0043005,neuron projection;GO:0005654,nucleoplasm;GO:0030670,phagocytic vesicle membrane;GO:0005886,plasma membrane;GO:0098793,presynapse;GO:0031201,SNARE complex;GO:0042581,specific granule;GO:0035579,specific granule membrane;GO:007…	GO:0005484,SNAP receptor activity;GO:0019905,syntaxin binding	GO:0002479,antigen processing and presentation of exogenous peptide antigen via MHC class I;GO:0006887,exocytosis;GO:0002553,histamine secretion by mast cell;GO:0061025,membrane fusion;GO:0043312,neutrophil degranulation;GO:0006892,post-Golgi vesicle-mediated transport;GO:0015031,protein transport;GO:0031629,synaptic vesicle fusion to presynaptic active zone membrane;GO:0016082,synaptic vesicle p…	hsa:8773,path:hsa04130,SNARE interactions in vesicular transport;hsa:8773,path:hsa04611,Platelet activation
MASP2_HUMAN	O00187	MASP2	Mannan-binding lectin serine protease 2	16118.7	13054.1	21897.3	21145.2	19931.3	10552.5	29632.1	23461.6	18053.9	20894.4	18053.9	20894.4	0.864052	0.551869	0	GO:0070062,extracellular exosome;GO:0005576,extracellular region;GO:0005615,extracellular space	GO:0005509,calcium ion binding;GO:0048306,calcium-dependent protein binding;GO:0001855,complement component C4b binding;GO:0042802,identical protein binding;GO:0008233,peptidase activity;GO:0004252,serine-type endopeptidase activity	GO:0006956,complement activation;GO:0006958,complement activation;GO:0001867,complement activation	hsa:10747,path:hsa04610,Complement and coagulation cascades;hsa:10747,path:hsa05150,Staphylococcus aureus infection
RB27B_HUMAN	O00194	RAB27B	Ras-related protein Rab-27B	20610	31716.8	21506.7	29873.4	8785.26	23060.9	8132.54	9273.78	25926.7	12313.1	25926.7	12313.1	2.10561	0.024854	1	GO:0098993,anchored component of synaptic vesicle membrane;GO:0016324,apical plasma membrane;GO:1904115,axon cytoplasm;GO:0070062,extracellular exosome;GO:0005795,Golgi stack;GO:0005770,late endosome;GO:0042470,melanosome;GO:0032585,multivesicular body membrane;GO:0005886,plasma membrane;GO:0031088,platelet dense granule membrane;GO:0030141,secretory granule;GO:0030140,trans-Golgi network transpo…	GO:0003925,G protein activity;GO:0019003,GDP binding;GO:0005525,GTP binding;GO:0003924,GTPase activity;GO:0031489,myosin V binding;GO:0019904,protein domain specific binding	GO:0099641,anterograde axonal protein transport;GO:0032402,melanosome transport;GO:0071985,multivesicular body sorting pathway;GO:0002576,platelet degranulation;GO:0045921,positive regulation of exocytosis;GO:0048488,synaptic vesicle endocytosis	hsa:5874,path:hsa04972,Pancreatic secretion
CLIC1_HUMAN	O00299	CLIC1	Chloride intracellular channel protein 1	28140.8	38087.6	25802.1	43596.1	8714.9	42188.6	12863.3	12501.1	33906.7	19067	33906.7	19067	1.77829	0.14349	0	GO:0072562,blood microparticle;GO:0005903,brush border;GO:0034707,chloride channel complex;GO:0005737,cytoplasm;GO:0070062,extracellular exosome;GO:0005615,extracellular space;GO:0016020,membrane;GO:0005739,mitochondrion;GO:0005635,nuclear envelope;GO:0031965,nuclear membrane;GO:0005634,nucleus;GO:0048471,perinuclear region of cytoplasm;GO:0005886,plasma membrane;GO:0031982,vesicle	GO:0045296,cadherin binding;GO:0005254,chloride channel activity;GO:0005244,voltage-gated ion channel activity	GO:0006821,chloride transport;GO:0006749,glutathione metabolic process;GO:0070527,platelet aggregation;GO:0045669,positive regulation of osteoblast differentiation;GO:0051726,regulation of cell cycle;GO:0034765,regulation of ion transmembrane transport;GO:0051881,regulation of mitochondrial membrane potential;GO:0007165,signal transduction
QSOX1_HUMAN	O00391	QSOX1	Sulfhydryl oxidase 1	9107.1	8117.43	12051.6	6044.78	19094.8	8589.36	12307.4	17195.2	8830.24	14296.7	8830.24	14296.7	0.617643	0.088176	0	GO:0005788,endoplasmic reticulum lumen;GO:0070062,extracellular exosome;GO:0005576,extracellular region;GO:0005615,extracellular space;GO:0005794,Golgi apparatus;GO:0000139,Golgi membrane;GO:0030173,integral component of Golgi membrane;GO:0045171,intercellular bridge;GO:0043231,intracellular membrane-bounded organelle;GO:0031093,platelet alpha granule lumen;GO:0035580,specific granule lumen;GO:19…	GO:0071949,FAD binding;GO:0016971,flavin-linked sulfhydryl oxidase activity;GO:0003756,protein disulfide isomerase activity	GO:0044267,cellular protein metabolic process;GO:0085029,extracellular matrix assembly;GO:0016242,negative regulation of macroautophagy;GO:0043312,neutrophil degranulation;GO:0002576,platelet degranulation;GO:0043687,post-translational protein modification;GO:0006457,protein folding
DNM1L_HUMAN	O00429	DNM1L	Dynamin-1-like protein	4166.61	7859.61	0	7340.54	0	12282.1	1766.2	2198.33	5328.9	4367.57	6455.59	5415.53	1.22011	0.758662	0	GO:0005903,brush border;GO:0005905,clathrin-coated pit;GO:0005737,cytoplasm;GO:0005829,cytosol;GO:0005783,endoplasmic reticulum;GO:0005789,endoplasmic reticulum membrane;GO:0005794,Golgi apparatus;GO:0000139,Golgi membrane;GO:0043231,intracellular membrane-bounded organelle;GO:0016020,membrane;GO:0005874,microtubule;GO:0031966,mitochondrial membrane;GO:0005741,mitochondrial outer membrane;GO:0005…	GO:0051433,BH2 domain binding;GO:0030276,clathrin binding;GO:0005525,GTP binding;GO:0030742,GTP-dependent protein binding;GO:0005096,GTPase activator activity;GO:0003924,GTPase activity;GO:0042802,identical protein binding;GO:0008289,lipid binding;GO:0008017,microtubule binding;GO:0042803,protein homodimerization activity;GO:0044877,protein-containing complex binding;GO:0031267,small GTPase bindi…	GO:0006816,calcium ion transport;GO:0090650,cellular response to oxygen-glucose deprivation;GO:1904579,cellular response to thapsigargin;GO:0003374,dynamin family protein polymerization involved in mitochondrial fission;GO:0097194,execution phase of apoptosis;GO:0060047,heart contraction;GO:0048312,intracellular distribution of mitochondria;GO:0061025,membrane fusion;GO:0000266,mitochondrial fiss…	hsa:10059,path:hsa04668,TNF signaling pathway;hsa:10059,path:hsa04217,Necroptosis;hsa:10059,path:hsa04621,NOD-like receptor signaling pathway
CLD5_HUMAN	O00501	CLDN5	Claudin-5	17303.3	49274.4	34252.6	32017.5	0	13297	14420.5	13362.7	33211.9	10541.1	33211.9	13693.4	3.15072	0.020588	1	GO:0016327,apicolateral plasma membrane;GO:0005923,bicellular tight junction;GO:0030054,cell junction;GO:0005911,cell-cell junction;GO:0016021,integral component of membrane;GO:0005886,plasma membrane;GO:0070160,tight junction;GO:0016328,lateral plasma membrane;GO:0033270,paranode region of axon;GO:0043220,Schmidt-Lanterman incisure	GO:0042802,identical protein binding;GO:0005198,structural molecule activity	GO:0070830,bicellular tight junction assembly;GO:0016338,calcium-independent cell-cell adhesion via plasma membrane cell-adhesion molecules;GO:0007155,cell adhesion;GO:0007043,cell-cell junction assembly;GO:1990963,establishment of blood-retinal barrier;GO:0060325,face morphogenesis;GO:0007612,learning;GO:0035633,maintenance of blood-brain barrier;GO:0016525,negative regulation of angiogenesis;GO…	hsa:7122,path:hsa04514,Cell adhesion molecules (CAMs);hsa:7122,path:hsa04530,Tight junction;hsa:7122,path:hsa04670,Leukocyte transendothelial migration;hsa:7122,path:hsa05130,Pathogenic Escherichia coli infection;hsa:7122,path:hsa05160,Hepatitis C
NCHL1_HUMAN	O00533	CHL1	Neural cell adhesion molecule L1-like protein	5182.9	2104.99	4951.34	4628.88	7078.63	8367.72	7414.97	6778.49	4217.03	7409.95	4217.03	7409.95	0.569103	0.006871	-1	GO:0070062,extracellular exosome;GO:0016021,integral component of membrane;GO:0005886,plasma membrane		GO:0007411,axon guidance;GO:0031103,axon regeneration;GO:0007155,cell adhesion;GO:0007165,signal transduction
FCN1_HUMAN	O00602	FCN1	Ficolin-1	8757.2	8530.87	9190.35	3297.41	5330.32	6617.44	12808.8	3178.03	7443.96	6983.65	7443.96	6983.65	1.06591	0.859458	0	GO:0005581,collagen trimer;GO:0062023,collagen-containing extracellular matrix;GO:0005576,extracellular region;GO:0005615,extracellular space;GO:0031232,extrinsic component of external side of plasma membrane;GO:1904813,ficolin-1-rich granule lumen;GO:0034774,secretory granule lumen	GO:0003823,antigen binding;GO:0030246,carbohydrate binding;GO:0097367,carbohydrate derivative binding;GO:0001664,G protein-coupled receptor binding;GO:0046872,metal ion binding;GO:0038187,pattern recognition receptor activity;GO:0033691,sialic acid binding;GO:0005102,signaling receptor binding	GO:0002752,cell surface pattern recognition receptor signaling pathway;GO:0006956,complement activation;GO:0001867,complement activation;GO:0007186,G protein-coupled receptor signaling pathway;GO:0046597,negative regulation of viral entry into host cell;GO:0043312,neutrophil degranulation;GO:0032757,positive regulation of interleukin-8 production;GO:0034394,protein localization to cell surface;GO…
ADA10_HUMAN	O14672	ADAM10	Disintegrin and metalloproteinase domain-containing protein 10	14066.4	20508.1	14899.4	16876.2	5307.94	11851.6	6962.27	6649.63	16587.5	7692.86	16587.5	7692.86	2.15622	0.004619	1	GO:0005912,adherens junction;GO:0030424,axon;GO:0009986,cell surface;GO:0030136,clathrin-coated vesicle;GO:0005737,cytoplasm;GO:0043197,dendritic spine;GO:0005788,endoplasmic reticulum lumen;GO:0070062,extracellular exosome;GO:0005925,focal adhesion;GO:0098978,glutamatergic synapse;GO:0005794,Golgi apparatus;GO:0000139,Golgi membrane;GO:0005798,Golgi-associated vesicle;GO:0016021,integral compone…	GO:0004175,endopeptidase activity;GO:0005178,integrin binding;GO:0046872,metal ion binding;GO:0004222,metalloendopeptidase activity;GO:1902945,metalloendopeptidase activity involved in amyloid precursor protein catabolic process;GO:0008237,metallopeptidase activity;GO:0042803,protein homodimerization activity;GO:0019901,protein kinase binding;GO:0017124,SH3 domain binding;GO:0005102,signaling rec…	GO:0034332,adherens junction organization;GO:1990000,amyloid fibril formation;GO:0042987,amyloid precursor protein catabolic process;GO:0034205,amyloid-beta formation;GO:0007267,cell-cell signaling;GO:0044267,cellular protein metabolic process;GO:0090102,cochlea development;GO:0051089,constitutive protein ectodomain proteolysis;GO:0022617,extracellular matrix disassembly;GO:0001701,in utero embry…	hsa:102,path:hsa05010,Alzheimer disease;hsa:102,path:hsa05120,Epithelial cell signaling in Helicobacter pylori infection
NHRF1_HUMAN	O14745	SLC9A3R1	Na(+)/H(+) exchange regulatory cofactor NHE-RF1	9345.77	14187.9	7640.99	16538.3	0	18948.2	9571.01	3421.06	11928.3	8476.79	11928.3	10646.7	1.40717	0.460664	0	GO:0015629,actin cytoskeleton;GO:0016324,apical plasma membrane;GO:0031526,brush border membrane;GO:0071944,cell periphery;GO:0005737,cytoplasm;GO:0012505,endomembrane system;GO:0070062,extracellular exosome;GO:0030175,filopodium;GO:0016020,membrane;GO:0045121,membrane raft;GO:0005902,microvillus;GO:0031528,microvillus membrane;GO:0048471,perinuclear region of cytoplasm;GO:0098797,plasma membrane…	GO:0031698,beta-2 adrenergic receptor binding;GO:0008013,beta-catenin binding;GO:0017081,chloride channel regulator activity;GO:0050780,dopamine receptor binding;GO:0015185,gamma-aminobutyric acid transmembrane transporter activity;GO:0070851,growth factor receptor binding;GO:0045159,myosin II binding;GO:0030165,PDZ domain binding;GO:0019902,phosphatase binding;GO:0047485,protein N-terminus bindi…	GO:0030036,actin cytoskeleton organization;GO:0007191,adenylate cyclase-activating dopamine receptor signaling pathway;GO:0060088,auditory receptor cell stereocilium organization;GO:0032782,bile acid secretion;GO:0019933,cAMP-mediated signaling;GO:0030643,cellular phosphate ion homeostasis;GO:0090660,cerebrospinal fluid circulation;GO:0044782,cilium organization;GO:0045198,establishment of epithe…	hsa:9368,path:hsa04530,Tight junction;hsa:9368,path:hsa04928,Parathyroid hormone synthesis, secretion and action;hsa:9368,path:hsa05130,Pathogenic Escherichia coli infection;hsa:9368,path:hsa05165,Human papillomavirus infection
NRP1_HUMAN	O14786	NRP1	Neuropilin-1	4574.76	4750.44	8457.94	4637.34	9136.61	9405.95	9716.46	11629	5605.12	9972.01	5605.12	9972.01	0.562085	0.007573	-1	GO:0030424,axon;GO:0009986,cell surface;GO:0031410,cytoplasmic vesicle;GO:0005829,cytosol;GO:0005769,early endosome;GO:0005615,extracellular space;GO:0005925,focal adhesion;GO:0030426,growth cone;GO:0016021,integral component of membrane;GO:0031966,mitochondrial membrane;GO:0043005,neuron projection;GO:0043025,neuronal cell body;GO:0005886,plasma membrane;GO:0043235,receptor complex;GO:0002116,se…	GO:0015026,coreceptor activity;GO:0019955,cytokine binding;GO:0019838,growth factor binding;GO:0005096,GTPase activator activity;GO:0008201,heparin binding;GO:0046872,metal ion binding;GO:0017154,semaphorin receptor activity;GO:0038085,vascular endothelial growth factor binding;GO:0005021,vascular endothelial growth factor-activated receptor activity	GO:0031532,actin cytoskeleton reorganization;GO:0001525,angiogenesis;GO:0060978,angiogenesis involved in coronary vascular morphogenesis;GO:0009887,animal organ morphogenesis;GO:0048844,artery morphogenesis;GO:0048846,axon extension involved in axon guidance;GO:0007411,axon guidance;GO:0060385,axonogenesis involved in innervation;GO:0150020,basal dendrite arborization;GO:0150018,basal dendrite de…	hsa:8829,path:hsa04360,Axon guidance;hsa:8829,path:hsa05166,Human T-cell leukemia virus 1 infection
APOL1_HUMAN	O14791	APOL1	Apolipoprotein L1	40468.3	31770	23079.3	39270.9	25122.1	39521.6	43366.4	36714.7	33647.1	36181.2	33647.1	36181.2	0.92996	0.667777	0	GO:0072562,blood microparticle;GO:0005788,endoplasmic reticulum lumen;GO:0005576,extracellular region;GO:0005615,extracellular space;GO:0034364,high-density lipoprotein particle;GO:0031224,intrinsic component of membrane;GO:0034361,very-low-density lipoprotein particle	GO:0005254,chloride channel activity;GO:0008289,lipid binding	GO:0044267,cellular protein metabolic process;GO:1902476,chloride transmembrane transport;GO:0008203,cholesterol metabolic process;GO:0051838,cytolysis by host of symbiont cells;GO:0045087,innate immune response;GO:0006869,lipid transport;GO:0042157,lipoprotein metabolic process;GO:0043687,post-translational protein modification;GO:0006898,receptor-mediated endocytosis	hsa:8542,path:hsa05143,African trypanosomiasis
ML12B_HUMAN	O14950;P19105	MYL12B	Myosin regulatory light chain 12B	10976.6	14293	6392.33	19924	4489.83	11860.8	4238.16	8277.98	12896.5	7216.69	12896.5	7216.69	1.78703	0.142946	0	GO:0099738,cell cortex region;GO:0005829,cytosol;GO:0070062,extracellular exosome;GO:0016459,myosin complex	GO:0005509,calcium ion binding	GO:0006936,muscle contraction	hsa:103910,path:hsa04510,Focal adhesion;hsa:103910,path:hsa04530,Tight junction;hsa:103910,path:hsa04810,Regulation of actin cytoskeleton;hsa:103910,path:hsa04611,Platelet activation;hsa:103910,path:hsa04670,Leukocyte transendothelial migration;hsa:103910,path:hsa04360,Axon guidance;hsa:103910,path:hsa05132,Salmonella infection;hsa:103910,path:hsa05131,Shigellosis
AT2A1_HUMAN	O14983	ATP2A1	Sarcoplasmic/endoplasmic reticulum calcium ATPase 1	0	0	0	0	0	1791.65	0	0	2393.69	1855.77		1791.65	1.28987	0.354707	0	GO:0034704,calcium channel complex;GO:0005789,endoplasmic reticulum membrane;GO:0005793,endoplasmic reticulum-Golgi intermediate compartment;GO:0031673,H zone;GO:0031674,I band;GO:0016021,integral component of membrane;GO:0016020,membrane;GO:0005739,mitochondrion;GO:0048471,perinuclear region of cytoplasm;GO:0031095,platelet dense tubular network membrane;GO:0016529,sarcoplasmic reticulum;GO:0033…	GO:0005524,ATP binding;GO:0016887,ATPase activity;GO:0005509,calcium ion binding;GO:0030899,calcium-dependent ATPase activity;GO:0005388,P-type calcium transporter activity;GO:0008553,P-type proton-exporting transporter activity;GO:0042803,protein homodimerization activity;GO:0000166,nucleotide binding	GO:0008637,apoptotic mitochondrial changes;GO:0070509,calcium ion import;GO:1990036,calcium ion import into sarcoplasmic reticulum;GO:0070588,calcium ion transmembrane transport;GO:0006816,calcium ion transport;GO:0006874,cellular calcium ion homeostasis;GO:0070059,intrinsic apoptotic signaling pathway in response to endoplasmic reticulum stress;GO:0034220,ion transmembrane transport;GO:0051659,m…	hsa:487,path:hsa04020,Calcium signaling pathway;hsa:487,path:hsa04024,cAMP signaling pathway;hsa:487,path:hsa04022,cGMP-PKG signaling pathway;hsa:487,path:hsa04919,Thyroid hormone signaling pathway;hsa:487,path:hsa04260,Cardiac muscle contraction;hsa:487,path:hsa04261,Adrenergic signaling in cardiomyocytes;hsa:487,path:hsa04972,Pancreatic secretion;hsa:487,path:hsa05010,Alzheimer disease;hsa:487,…
FYB1_HUMAN	O15117	FYB1	FYN-binding protein 1	12103	15336.6	11895.2	16486.9	2896.05	10820	3939.99	6339.54	13955.4	5998.9	13955.4	5998.9	2.32633	0.0092	1	GO:0015629,actin cytoskeleton;GO:0030054,cell junction;GO:0005829,cytosol;GO:0005634,nucleus;GO:0005886,plasma membrane;GO:0032991,protein-containing complex	GO:0008289,lipid binding;GO:0044877,protein-containing complex binding;GO:0005102,signaling receptor binding	GO:0006955,immune response;GO:0007229,integrin-mediated signaling pathway;GO:0072659,protein localization to plasma membrane;GO:0050852,T cell receptor signaling pathway	hsa:2533,path:hsa04015,Rap1 signaling pathway;hsa:2533,path:hsa05135,Yersinia infection
ARC1B_HUMAN	O15143	ARPC1B	Actin-related protein 2/3 complex subunit 1B	24129.1	27140.9	23503.4	29114.6	6288.5	29136.6	11357.5	9036.32	25972	13954.7	25972	13954.7	1.86116	0.065031	0	GO:0015629,actin cytoskeleton;GO:0005885,Arp2/3 protein complex;GO:0005829,cytosol;GO:0070062,extracellular exosome;GO:0005925,focal adhesion;GO:0005634,nucleus;GO:0036284,tubulobulbar complex	GO:0003779,actin binding;GO:0044877,protein-containing complex binding;GO:0005200,structural constituent of cytoskeleton	GO:0034314,Arp2/3 complex-mediated actin nucleation;GO:0048013,ephrin receptor signaling pathway;GO:0038096,Fc-gamma receptor signaling pathway involved in phagocytosis;GO:0032355,response to estradiol;GO:0043627,response to estrogen	hsa:10095,path:hsa04144,Endocytosis;hsa:10095,path:hsa04810,Regulation of actin cytoskeleton;hsa:10095,path:hsa04666,Fc gamma R-mediated phagocytosis;hsa:10095,path:hsa05130,Pathogenic Escherichia coli infection;hsa:10095,path:hsa05132,Salmonella infection;hsa:10095,path:hsa05131,Shigellosis;hsa:10095,path:hsa05100,Bacterial invasion of epithelial cells
ARPC2_HUMAN	O15144	ARPC2	Actin-related protein 2/3 complex subunit 2	18656.2	19554.3	16248.3	24926.4	5187.74	22459.2	8015.63	8809.38	19846.3	11118	19846.3	11118	1.78506	0.087065	0	GO:0015629,actin cytoskeleton;GO:0005885,Arp2/3 protein complex;GO:0005829,cytosol;GO:0005768,endosome;GO:0070062,extracellular exosome;GO:0005925,focal adhesion;GO:0098978,glutamatergic synapse;GO:0030027,lamellipodium;GO:0036195,muscle cell projection membrane;GO:0043005,neuron projection;GO:0005654,nucleoplasm;GO:0005634,nucleus;GO:0035861,site of double-strand break;GO:0005737,cytoplasm;GO:00…	GO:0003779,actin binding;GO:0005200,structural constituent of cytoskeleton	GO:0030041,actin filament polymerization;GO:0070358,actin polymerization-dependent cell motility;GO:0034314,Arp2/3 complex-mediated actin nucleation;GO:0048013,ephrin receptor signaling pathway;GO:0038096,Fc-gamma receptor signaling pathway involved in phagocytosis;GO:0061024,membrane organization;GO:0010592,positive regulation of lamellipodium assembly;GO:1900026,positive regulation of substrate…	hsa:10109,path:hsa04144,Endocytosis;hsa:10109,path:hsa04810,Regulation of actin cytoskeleton;hsa:10109,path:hsa04666,Fc gamma R-mediated phagocytosis;hsa:10109,path:hsa05130,Pathogenic Escherichia coli infection;hsa:10109,path:hsa05132,Salmonella infection;hsa:10109,path:hsa05131,Shigellosis;hsa:10109,path:hsa05100,Bacterial invasion of epithelial cells
ARPC3_HUMAN	O15145	ARPC3	Actin-related protein 2/3 complex subunit 3	26877.1	29389.5	25388.3	30015.1	6159.11	23667	9884.93	8971.98	27917.5	12170.7	27917.5	12170.7	2.29382	0.008185	1	GO:0015629,actin cytoskeleton;GO:0005885,Arp2/3 protein complex;GO:0005829,cytosol;GO:0070062,extracellular exosome;GO:0031941,filamentous actin;GO:0005925,focal adhesion;GO:0061850,growth cone leading edge;GO:0030027,lamellipodium;GO:0016020,membrane;GO:0005634,nucleus;GO:0035861,site of double-strand break;GO:0005737,cytoplasm	GO:0003779,actin binding;GO:0005200,structural constituent of cytoskeleton	GO:0070358,actin polymerization-dependent cell motility;GO:0034314,Arp2/3 complex-mediated actin nucleation;GO:1990090,cellular response to nerve growth factor stimulus;GO:0048013,ephrin receptor signaling pathway;GO:0038096,Fc-gamma receptor signaling pathway involved in phagocytosis;GO:0061024,membrane organization	hsa:10094,path:hsa04144,Endocytosis;hsa:10094,path:hsa04810,Regulation of actin cytoskeleton;hsa:10094,path:hsa04666,Fc gamma R-mediated phagocytosis;hsa:10094,path:hsa05130,Pathogenic Escherichia coli infection;hsa:10094,path:hsa05132,Salmonella infection;hsa:10094,path:hsa05131,Shigellosis;hsa:10094,path:hsa05100,Bacterial invasion of epithelial cells
ADEC1_HUMAN	O15204	ADAMDEC1	ADAM DEC1	13190.5	0	0	5948.36	0	3622.88	0	0	5980.75	1460.61	9569.41	3622.88	4.09469	0.138717	0	GO:0062023,collagen-containing extracellular matrix;GO:0005576,extracellular region	GO:0004222,metalloendopeptidase activity;GO:0008270,zinc ion binding	GO:0006955,immune response;GO:0007162,negative regulation of cell adhesion
STX7_HUMAN	O15400	STX7	Syntaxin-7	18319.8	22032.7	16417.1	23643.1	9592.74	22137.6	14428.9	9124.52	20103.2	13820.9	20103.2	13820.9	1.45454	0.118113	0	GO:0042582,azurophil granule;GO:0005769,early endosome;GO:0031901,early endosome membrane;GO:0030139,endocytic vesicle;GO:0012505,endomembrane system;GO:0005768,endosome;GO:0070062,extracellular exosome;GO:0001772,immunological synapse;GO:0016021,integral component of membrane;GO:0005770,late endosome;GO:0005765,lysosomal membrane;GO:0005764,lysosome;GO:0048471,perinuclear region of cytoplasm;GO:…	GO:0019869,chloride channel inhibitor activity;GO:0005484,SNAP receptor activity;GO:0000149,SNARE binding;GO:0019905,syntaxin binding	GO:0006886,intracellular protein transport;GO:0070925,organelle assembly;GO:0051640,organelle localization;GO:1902685,positive regulation of receptor localization to synapse;GO:0001916,positive regulation of T cell mediated cytotoxicity;GO:1903076,regulation of protein localization to plasma membrane;GO:0048278,vesicle docking;GO:0006906,vesicle fusion	hsa:8417,path:hsa04130,SNARE interactions in vesicular transport;hsa:8417,path:hsa04145,Phagosome
ARPC5_HUMAN	O15511	ARPC5	Actin-related protein 2/3 complex subunit 5	33856.1	37056	33910.8	36835	8164.99	34634.1	12704.1	13009.9	35414.5	17128.3	35414.5	17128.3	2.0676	0.022653	1	GO:0015629,actin cytoskeleton;GO:0005885,Arp2/3 protein complex;GO:0005737,cytoplasm;GO:0005829,cytosol;GO:0005768,endosome;GO:0070062,extracellular exosome;GO:0005576,extracellular region;GO:1904813,ficolin-1-rich granule lumen;GO:0005925,focal adhesion;GO:0030426,growth cone;GO:0030027,lamellipodium;GO:0005634,nucleus;GO:0034774,secretory granule lumen;GO:0035861,site of double-strand break	GO:0003779,actin binding;GO:0005200,structural constituent of cytoskeleton	GO:0030036,actin cytoskeleton organization;GO:0051639,actin filament network formation;GO:0034314,Arp2/3 complex-mediated actin nucleation;GO:0016477,cell migration;GO:0048013,ephrin receptor signaling pathway;GO:0038096,Fc-gamma receptor signaling pathway involved in phagocytosis;GO:0097581,lamellipodium organization;GO:0030011,maintenance of cell polarity;GO:0061024,membrane organization;GO:006…	hsa:10092,path:hsa04144,Endocytosis;hsa:10092,path:hsa04810,Regulation of actin cytoskeleton;hsa:10092,path:hsa04666,Fc gamma R-mediated phagocytosis;hsa:10092,path:hsa05130,Pathogenic Escherichia coli infection;hsa:10092,path:hsa05132,Salmonella infection;hsa:10092,path:hsa05131,Shigellosis;hsa:10092,path:hsa05100,Bacterial invasion of epithelial cells
TGFI1_HUMAN	O43294	TGFB1I1	Transforming growth factor beta-1-induced transcript 1 protein	3964.26	6245.17	3650.61	5632	3111.33	3468.03	2227.28	0	4873.01	2567.46	4873.01	2935.55	1.89799	0.024888	1	GO:0005856,cytoskeleton;GO:0005829,cytosol;GO:0005925,focal adhesion;GO:0016363,nuclear matrix;GO:0005886,plasma membrane	GO:0050681,androgen receptor binding;GO:0070411,I-SMAD binding;GO:0046872,metal ion binding;GO:0048495,Roundabout binding;GO:0003713,transcription coactivator activity;GO:0003712,transcription coregulator activity	GO:0007155,cell adhesion;GO:0045165,cell fate commitment;GO:0030855,epithelial cell differentiation;GO:0016331,morphogenesis of embryonic epithelium;GO:0008285,negative regulation of cell population proliferation;GO:0045599,negative regulation of fat cell differentiation;GO:0030512,negative regulation of transforming growth factor beta receptor signaling pathway;GO:0010718,positive regulation of …
ADCY6_HUMAN	O43306;O95622	ADCY6	Adenylate cyclase type 6	3440.1	6811.15	3966.28	6378.44	0	4940.6	0	0	5148.99	2093.67	5148.99	4940.6	2.45932	0.053511	0	GO:0005929,cilium;GO:0005887,integral component of plasma membrane;GO:0031226,intrinsic component of plasma membrane;GO:0016020,membrane;GO:0005886,plasma membrane;GO:0032420,stereocilium	GO:0004016,adenylate cyclase activity;GO:0005524,ATP binding;GO:0046872,metal ion binding;GO:0019901,protein kinase binding;GO:0005080,protein kinase C binding	GO:0007190,activation of adenylate cyclase activity;GO:0034199,activation of protein kinase A activity;GO:0007189,adenylate cyclase-activating G protein-coupled receptor signaling pathway;GO:0007193,adenylate cyclase-inhibiting G protein-coupled receptor signaling pathway;GO:0097746,blood vessel diameter maintenance;GO:0006171,cAMP biosynthetic process;GO:0071870,cellular response to catecholamin…	hsa:112,path:hsa00230,Purine metabolism;hsa:112,path:hsa04015,Rap1 signaling pathway;hsa:112,path:hsa04371,Apelin signaling pathway;hsa:112,path:hsa04072,Phospholipase D signaling pathway;hsa:112,path:hsa04024,cAMP signaling pathway;hsa:112,path:hsa04022,cGMP-PKG signaling pathway;hsa:112,path:hsa04114,Oocyte meiosis;hsa:112,path:hsa04540,Gap junction;hsa:112,path:hsa04611,Platelet activation;hsa…
IF4G3_HUMAN	O43432	EIF4G3	Eukaryotic translation initiation factor 4 gamma 3	8925667	9172357	9292588	6629212	7539884	11569694	15125912	7.95947e+06	8504956	1.05487e+07	8504956	1.05487e+07	0.806253	0.319231	0	GO:0005829,cytosol;GO:0016281,eukaryotic translation initiation factor 4F complex	GO:0003729,mRNA binding;GO:0003723,RNA binding;GO:0000339,RNA cap binding;GO:0008135,translation factor activity;GO:0003743,translation initiation factor activity	GO:0006446,regulation of translational initiation	hsa:8672,path:hsa03013,RNA transport;hsa:8672,path:hsa05416,Viral myocarditis
ARK72_HUMAN	O43488	AKR7A2	Aflatoxin B1 aldehyde reductase member 2	11672.8	16680.7	6370.98	14779.2	0	19967.7	3783.33	1729.99	12375.9	6665.66	12375.9	8493.67	1.85667	0.297352	0	GO:0005829,cytosol;GO:0070062,extracellular exosome;GO:0005794,Golgi apparatus	GO:0004032,alditol;GO:0047834,D-threo-aldose 1-dehydrogenase activity;GO:0009055,electron transfer activity;GO:0019119,phenanthrene-9	GO:0046222,aflatoxin metabolic process;GO:0005975,carbohydrate metabolic process;GO:0006081,cellular aldehyde metabolic process;GO:0044597,daunorubicin metabolic process;GO:0044598,doxorubicin metabolic process	hsa:8574,path:hsa00980,Metabolism of xenobiotics by cytochrome P450
LTOR5_HUMAN	O43504	LAMTOR5	Ragulator complex protein LAMTOR5	0	2474.46	0	0	0	2330.64	0	0	2232.57	1505.96	2474.46	2330.64	1.48249	0.294052	0	GO:0005829,cytosol;GO:0005765,lysosomal membrane;GO:0005764,lysosome;GO:0032991,protein-containing complex;GO:0071986,Ragulator complex		GO:0007050,cell cycle arrest;GO:0034198,cellular response to amino acid starvation;GO:0071230,cellular response to amino acid stimulus;GO:0043154,negative regulation of cysteine-type endopeptidase activity involved in apoptotic process;GO:0010628,positive regulation of gene expression;GO:0043123,positive regulation of I-kappaB kinase/NF-kappaB signaling;GO:0032757,positive regulation of interleuk…	hsa:10542,path:hsa04150,mTOR signaling pathway
LAT_HUMAN	O43561	LAT	Linker for activation of T-cells family member 1	10910	17040.9	0	16059.8	0	9231.58	0	0	11549.7	3025.14	14670.2	9231.58	3.81791	0.075886	0	GO:0008180,COP9 signalosome;GO:0005794,Golgi apparatus;GO:0001772,immunological synapse;GO:0016021,integral component of membrane;GO:0045121,membrane raft;GO:0005886,plasma membrane;GO:0016020,membrane	GO:0019901,protein kinase binding;GO:0030159,signaling receptor complex adaptor activity	GO:0002250,adaptive immune response;GO:0019722,calcium-mediated signaling;GO:0038095,Fc-epsilon receptor signaling pathway;GO:0006955,immune response;GO:0006954,inflammatory response;GO:0007229,integrin-mediated signaling pathway;GO:0035556,intracellular signal transduction;GO:0000165,MAPK cascade;GO:0043303,mast cell degranulation;GO:0045860,positive regulation of protein kinase activity;GO:0007…	hsa:27040,path:hsa04014,Ras signaling pathway;hsa:27040,path:hsa04015,Rap1 signaling pathway;hsa:27040,path:hsa04064,NF-kappa B signaling pathway;hsa:27040,path:hsa04650,Natural killer cell mediated cytotoxicity;hsa:27040,path:hsa04660,T cell receptor signaling pathway;hsa:27040,path:hsa04658,Th1 and Th2 cell differentiation;hsa:27040,path:hsa04659,Th17 cell differentiation;hsa:27040,path:hsa0466…
NCK2_HUMAN	O43639	NCK2	Cytoplasmic protein NCK2	3072.53	3576.09	1966.62	3229.8	0	3235.43	225.82	0	2961.26	1412.96	2961.26	1730.62	2.09578	0.078196	0	GO:0005737,cytoplasm;GO:0005829,cytosol;GO:0005783,endoplasmic reticulum;GO:0014069,postsynaptic density;GO:0012506,vesicle membrane	GO:0008093,cytoskeletal anchor activity;GO:0001784,phosphotyrosine residue binding;GO:0044877,protein-containing complex binding;GO:0097110,scaffold protein binding;GO:0035591,signaling adaptor activity;GO:0030159,signaling receptor complex adaptor activity;GO:0003779,actin binding	GO:0007015,actin filament organization;GO:0016477,cell migration;GO:0060996,dendritic spine development;GO:0048013,ephrin receptor signaling pathway;GO:0007173,epidermal growth factor receptor signaling pathway;GO:0001771,immunological synapse formation;GO:0030032,lamellipodium assembly;GO:0008285,negative regulation of cell population proliferation;GO:1903912,negative regulation of endoplasmic r…	hsa:8440,path:hsa04012,ErbB signaling pathway;hsa:8440,path:hsa04660,T cell receptor signaling pathway;hsa:8440,path:hsa04360,Axon guidance;hsa:8440,path:hsa05130,Pathogenic Escherichia coli infection
RGS10_HUMAN	O43665	RGS10	Regulator of G-protein signaling 10	4245.84	1342.41	0	0	0	4042.56	0	1816.57	2478.5	1889.35	2794.13	2929.57	1.31183	0.568981	0	GO:0043679,axon terminus;GO:0005829,cytosol;GO:0043197,dendritic spine;GO:0043025,neuronal cell body;GO:0005634,nucleus;GO:0005886,plasma membrane	GO:0001965,G-protein alpha-subunit binding;GO:0005096,GTPase activator activity	GO:0007213,G protein-coupled acetylcholine receptor signaling pathway;GO:0007186,G protein-coupled receptor signaling pathway;GO:0009968,negative regulation of signal transduction;GO:0043547,positive regulation of GTPase activity;GO:0008277,regulation of G protein-coupled receptor signaling pathway;GO:0001975,response to amphetamine
ACTN4_HUMAN	O43707	ACTN4	Alpha-actinin-4	7582.37	10376.2	6879.4	10511.2	2726.71	9891.9	4714.39	3099.32	8837.28	5108.08	8837.28	5108.08	1.73006	0.097338	0	GO:0005737,cytoplasm;GO:0005829,cytosol;GO:0070062,extracellular exosome;GO:0005576,extracellular region;GO:0005615,extracellular space;GO:0005925,focal adhesion;GO:0043005,neuron projection;GO:0016604,nuclear body;GO:0005634,nucleus;GO:0048471,perinuclear region of cytoplasm;GO:0031093,platelet alpha granule lumen;GO:0032991,protein-containing complex;GO:0031143,pseudopodium;GO:1990904,ribonucle…	GO:0003779,actin binding;GO:0051015,actin filament binding;GO:0005509,calcium ion binding;GO:0031490,chromatin DNA binding;GO:0005178,integrin binding;GO:0044325,ion channel binding;GO:0035257,nuclear hormone receptor binding;GO:0030374,nuclear receptor coactivator activity;GO:0001882,nucleoside binding;GO:0042803,protein homodimerization activity;GO:0047485,protein N-terminus binding;GO:0042974,…	GO:1900025,negative regulation of substrate adhesion-dependent cell spreading;GO:0035357,peroxisome proliferator activated receptor signaling pathway;GO:0002576,platelet degranulation;GO:0030335,positive regulation of cell migration;GO:0051272,positive regulation of cellular component movement;GO:1901224,positive regulation of NIK/NF-kappaB signaling;GO:0032417,positive regulation of sodium;GO:00…	hsa:81,path:hsa04510,Focal adhesion;hsa:81,path:hsa04520,Adherens junction;hsa:81,path:hsa04530,Tight junction;hsa:81,path:hsa04810,Regulation of actin cytoskeleton;hsa:81,path:hsa04670,Leukocyte transendothelial migration;hsa:81,path:hsa05203,Viral carcinogenesis;hsa:81,path:hsa05322,Systemic lupus erythematosus;hsa:81,path:hsa05131,Shigellosis;hsa:81,path:hsa05146,Amoebiasis
KRT86_HUMAN	O43790;P78385;P78386;Q14533	KRT86	Keratin, type II cuticular Hb6	21303.7	26292.2	30789.3	27768.8	26231.9	38080.2	66276.4	30907.6	26538.5	40374	26538.5	40374	0.657316	0.18279	0	GO:0005829,cytosol;GO:0005615,extracellular space;GO:0045095,keratin filament;GO:0005882,intermediate filament		GO:0070268,cornification;GO:0031424,keratinization
CD5L_HUMAN	O43866	CD5L	CD5 antigen-like	168694	185174	273918	64130.8	108705	63282	135106	184487	172979	122895	172979	122895	1.40753	0.354434	0	GO:0072562,blood microparticle;GO:0009986,cell surface;GO:0005737,cytoplasm;GO:0005576,extracellular region;GO:0005615,extracellular space;GO:0005886,plasma membrane	GO:0005044,scavenger receptor activity;GO:0004252,serine-type endopeptidase activity	GO:0006915,apoptotic process;GO:0006968,cellular defense response;GO:0002376,immune system process;GO:0006954,inflammatory response;GO:1903661,positive regulation of complement-dependent cytotoxicity;GO:0030449,regulation of complement activation;GO:0031638,zymogen activation
KALRN_HUMAN	O60229	KALRN	Kalirin	7703.73	10939.3	9249.42	9610.89	1539.99	7332.48	2266.75	2020.92	9375.84	3290.03	9375.84	3290.03	2.84977	0.006885	1	GO:0015629,actin cytoskeleton;GO:0005829,cytosol;GO:0070062,extracellular exosome;GO:0005654,nucleoplasm	GO:0005524,ATP binding;GO:0005085,guanyl-nucleotide exchange factor activity;GO:0046872,metal ion binding;GO:0106310,protein serine kinase activity;GO:0004674,protein serine/threonine kinase activity;GO:0106311,protein threonine kinase activity;GO:0000166,nucleotide binding	GO:0008344,adult locomotory behavior;GO:0007411,axon guidance;GO:0007417,central nervous system development;GO:0048013,ephrin receptor signaling pathway;GO:0007186,G protein-coupled receptor signaling pathway;GO:0046959,habituation;GO:0035556,intracellular signal transduction;GO:0007595,lactation;GO:0042711,maternal behavior;GO:0060137,maternal process involved in parturition;GO:0007613,memory;GO…
GMFG_HUMAN	O60234	GMFG	Glia maturation factor gamma	20772.3	22087.5	18796.7	29236.5	5259.85	19538.4	7787.82	8651.4	22723.3	10309.4	22723.3	10309.4	2.20414	0.018858	1	GO:0005576,extracellular region;GO:1904813,ficolin-1-rich granule lumen;GO:0034774,secretory granule lumen	GO:0003779,actin binding;GO:0071933,Arp2/3 complex binding;GO:0008047,enzyme activator activity;GO:0008083,growth factor activity;GO:0004860,protein kinase inhibitor activity	GO:0071846,actin filament debranching;GO:0034316,negative regulation of Arp2/3 complex-mediated actin nucleation;GO:0043312,neutrophil degranulation;GO:0006468,protein phosphorylation;GO:2000249,regulation of actin cytoskeleton reorganization
NPA1P_HUMAN	O60287	URB1	Nucleolar pre-ribosomal-associated protein 1	45544.2	85823.8	142411	28458.8	48912.3	19259.4	62164.8	33048	75559.5	40846.1	75559.5	40846.1	1.84986	0.245757	0	GO:0001650,fibrillar center;GO:0005730,nucleolus	GO:0003723,RNA binding	GO:0000466,maturation of 5.8S rRNA from tricistronic rRNA transcript (SSU-rRNA;GO:0000463,maturation of LSU-rRNA from tricistronic rRNA transcript (SSU-rRNA
DOK2_HUMAN	O60496	DOK2	Docking protein 2	8007.92	4794.84	6904.51	9664.44	0	8547.94	1366.78	716.983	7342.93	2737.42	7342.93	3543.9	2.68242	0.081241	0	GO:0005829,cytosol	GO:0005068,transmembrane receptor protein tyrosine kinase adaptor activity	GO:0007411,axon guidance;GO:0007166,cell surface receptor signaling pathway;GO:0050900,leukocyte migration;GO:0007265,Ras protein signal transduction;GO:0007165,signal transduction;GO:0016032,viral process
DIAP1_HUMAN	O60610	DIAPH1	Protein diaphanous homolog 1	2748.51	0	1020.05	2472.95	0	963.886	0	0	1931.31	1264.04	2080.5	963.886	1.52788	0.198338	0	GO:0005737,cytoplasm;GO:0005829,cytosol;GO:0101003,ficolin-1-rich granule membrane;GO:0005815,microtubule organizing center;GO:0072686,mitotic spindle;GO:0005634,nucleus;GO:0005886,plasma membrane;GO:0032587,ruffle membrane;GO:0030667,secretory granule membrane	GO:0003779,actin binding;GO:0044325,ion channel binding;GO:0003723,RNA binding;GO:0005102,signaling receptor binding;GO:0031267,small GTPase binding	GO:0030036,actin cytoskeleton organization;GO:0030041,actin filament polymerization;GO:0071420,cellular response to histamine;GO:0007010,cytoskeleton organization;GO:0043312,neutrophil degranulation;GO:0035372,protein localization to microtubule;GO:2000145,regulation of cell motility;GO:0008360,regulation of cell shape;GO:0051493,regulation of cytoskeleton organization;GO:0032886,regulation of mi…	hsa:1729,path:hsa04510,Focal adhesion;hsa:1729,path:hsa04810,Regulation of actin cytoskeleton;hsa:1729,path:hsa04933,AGE-RAGE signaling pathway in diabetic complications;hsa:1729,path:hsa05131,Shigellosis
H2B1K_HUMAN	O60814;P57053;P58876;P62807;Q5QNW6;Q93079;Q99877;Q99879;Q99880	H2BC12	Histone H2B type 1-K	3863.24	15395.4	13640.3	27949.7	39828.3	125084	395512	17362.6	15212.2	144447	15212.2	144447	0.105313	0.187904	0	GO:0005829,cytosol;GO:0005615,extracellular space;GO:0005654,nucleoplasm;GO:0000786,nucleosome;GO:0005634,nucleus	GO:0003677,DNA binding;GO:0046982,protein heterodimerization activity	GO:0019731,antibacterial humoral response;GO:0061844,antimicrobial humoral immune response mediated by antimicrobial peptide;GO:0050829,defense response to Gram-negative bacterium;GO:0050830,defense response to Gram-positive bacterium;GO:0002227,innate immune response in mucosa;GO:0031640,killing of cells of other organism;GO:0006334,nucleosome assembly;GO:0016567,protein ubiquitination	hsa:85236,path:hsa05203,Viral carcinogenesis;hsa:85236,path:hsa05322,Systemic lupus erythematosus;hsa:85236,path:hsa05034,Alcoholism
FCG3B_HUMAN	O75015	FCGR3B	Low affinity immunoglobulin gamma Fc region receptor III-B	9076.44	5287.12	0	2173.53	2686.52	4326.14	7020.79	1926.34	4955	3989.95	5512.36	3989.95	1.24187	0.627939	0	GO:0031225,anchored component of membrane;GO:0070062,extracellular exosome;GO:0005576,extracellular region;GO:0005887,integral component of plasma membrane;GO:0005886,plasma membrane;GO:0030667,secretory granule membrane;GO:0016021,integral component of membrane	GO:0019864,IgG binding;GO:0004888,transmembrane signaling receptor activity	GO:0007166,cell surface receptor signaling pathway;GO:0006955,immune response;GO:0043312,neutrophil degranulation;GO:0050776,regulation of immune response	hsa:2215,path:hsa04145,Phagosome;hsa:2215,path:hsa04650,Natural killer cell mediated cytotoxicity;hsa:2215,path:hsa04666,Fc gamma R-mediated phagocytosis;hsa:2215,path:hsa04380,Osteoclast differentiation;hsa:2215,path:hsa05322,Systemic lupus erythematosus;hsa:2215,path:hsa05150,Staphylococcus aureus infection;hsa:2215,path:hsa05152,Tuberculosis;hsa:2215,path:hsa05140,Leishmaniasis
WDR1_HUMAN	O75083	WDR1	WD repeat-containing protein 1	27658.9	28521.6	25483.7	36081.4	10066.2	30698.7	10795.7	13780	29436.4	16335.2	29436.4	16335.2	1.80203	0.050626	0	GO:0030054,cell junction;GO:0042995,cell projection;GO:0005911,cell-cell junction;GO:0030864,cortical actin cytoskeleton;GO:0005829,cytosol;GO:0070062,extracellular exosome;GO:0005576,extracellular region;GO:0005886,plasma membrane;GO:0002102,podosome	GO:0051015,actin filament binding	GO:0030042,actin filament depolymerization;GO:0030043,actin filament fragmentation;GO:0043297,apical junction assembly;GO:0030865,cortical cytoskeleton organization;GO:0042247,establishment of planar polarity of follicular epithelium;GO:0040011,locomotion;GO:0045199,maintenance of epithelial cell apical/basal polarity;GO:0002446,neutrophil mediated immunity;GO:1990266,neutrophil migration;GO:0002…
ROCK2_HUMAN	O75116	ROCK2	Rho-associated protein kinase 2	15321.3	25527.1	66004.1	12389.1	4660.95	7569.36	10888.8	2204.03	29810.4	6330.78	29810.4	6330.78	4.7088	0.110078	0	GO:0005813,centrosome;GO:0005737,cytoplasm;GO:0036464,cytoplasmic ribonucleoprotein granule;GO:0005856,cytoskeleton;GO:0005829,cytosol;GO:0005634,nucleus;GO:0005886,plasma membrane;GO:0005815,microtubule organizing center	GO:0005524,ATP binding;GO:0046872,metal ion binding;GO:0106310,protein serine kinase activity;GO:0004674,protein serine/threonine kinase activity;GO:0106311,protein threonine kinase activity;GO:0072518,Rho-dependent protein serine/threonine kinase activity;GO:0003723,RNA binding;GO:0031267,small GTPase binding;GO:0005198,structural molecule activity;GO:0048156,tau protein binding;GO:0050321,tau-p…	GO:0030036,actin cytoskeleton organization;GO:0031032,actomyosin structure organization;GO:0003180,aortic valve morphogenesis;GO:0097746,blood vessel diameter maintenance;GO:1905145,cellular response to acetylcholine;GO:0071394,cellular response to testosterone stimulus;GO:0051298,centrosome duplication;GO:0030866,cortical actin cytoskeleton organization;GO:0048598,embryonic morphogenesis;GO:0048…	hsa:9475,path:hsa04310,Wnt signaling pathway;hsa:9475,path:hsa04071,Sphingolipid signaling pathway;hsa:9475,path:hsa04024,cAMP signaling pathway;hsa:9475,path:hsa04022,cGMP-PKG signaling pathway;hsa:9475,path:hsa04510,Focal adhesion;hsa:9475,path:hsa04530,Tight junction;hsa:9475,path:hsa04810,Regulation of actin cytoskeleton;hsa:9475,path:hsa04611,Platelet activation;hsa:9475,path:hsa04670,Leukoc…
CPNE3_HUMAN	O75131	CPNE3	Copine-3	11662.5	12283.6	8843.33	9901.72	5036.2	11226.9	12612.8	3472.75	10672.8	8087.14	10672.8	8087.14	1.31972	0.320579	0	GO:0035577,azurophil granule membrane;GO:0030054,cell junction;GO:0005737,cytoplasm;GO:0005829,cytosol;GO:0070062,extracellular exosome;GO:0005925,focal adhesion;GO:0005739,mitochondrion;GO:0005730,nucleolus;GO:0005654,nucleoplasm;GO:0005634,nucleus;GO:0005886,plasma membrane	GO:0005544,calcium-dependent phospholipid binding;GO:0048306,calcium-dependent protein binding;GO:0046872,metal ion binding;GO:0004674,protein serine/threonine kinase activity;GO:0030971,receptor tyrosine kinase binding;GO:0003723,RNA binding	GO:0071277,cellular response to calcium ion;GO:0071363,cellular response to growth factor stimulus;GO:0038128,ERBB2 signaling pathway;GO:0046474,glycerophospholipid biosynthetic process;GO:0043312,neutrophil degranulation;GO:0030335,positive regulation of cell migration
CILP1_HUMAN	O75339	CILP	Cartilage intermediate layer protein 1	10765.2	16055.2	17734.1	4931.15	23422.8	2096.15	11497.5	28006.6	12371.4	16255.8	12371.4	16255.8	0.761049	0.574102	0	GO:0062023,collagen-containing extracellular matrix;GO:0070062,extracellular exosome;GO:0005615,extracellular space		GO:0071560,cellular response to transforming growth factor beta stimulus;GO:0016311,dephosphorylation;GO:0010629,negative regulation of gene expression;GO:0043569,negative regulation of insulin-like growth factor receptor signaling pathway;GO:0060392,negative regulation of SMAD protein signal transduction
TBCA_HUMAN	O75347	TBCA	Tubulin-specific chaperone A	0	2943.62	0	3608.49	0	1974.86	0	0	2810.81	1616.27	3276.06	1974.86	1.73907	0.02971	1	GO:0005737,cytoplasm;GO:0005829,cytosol;GO:0005874,microtubule;GO:0015630,microtubule cytoskeleton;GO:0005730,nucleolus	GO:0048487,beta-tubulin binding;GO:0051087,chaperone binding;GO:0003723,RNA binding;GO:0015631,tubulin binding	GO:0007023,post-chaperonin tubulin folding pathway;GO:0006457,protein folding;GO:0007021,tubulin complex assembly
H2AY_HUMAN	O75367;Q9P0M6	MACROH2A1	Core histone macro-H2A.1	0	0	572.124	3073.86	6511.38	13212.3	64298.4	917.471	1538.39	21234.9	1822.99	21234.9	0.072446	0.225523	0	GO:0001740,Barr body;GO:0000785,chromatin;GO:0000781,chromosome;GO:0000793,condensed chromosome;GO:0070062,extracellular exosome;GO:0000228,nuclear chromosome;GO:0005730,nucleolus;GO:0005654,nucleoplasm;GO:0000786,nucleosome;GO:0005634,nucleus;GO:0005721,pericentric heterochromatin;GO:0001739,sex chromatin	GO:0031490,chromatin DNA binding;GO:0003677,DNA binding;GO:0010385,double-stranded methylated DNA binding;GO:0019899,enzyme binding;GO:0031492,nucleosomal DNA binding;GO:1990841,promoter-specific chromatin binding;GO:0046982,protein heterodimerization activity;GO:0019901,protein kinase binding;GO:0030291,protein serine/threonine kinase inhibitor activity;GO:0000182,rDNA binding;GO:0000979,RNA pol…	GO:0006342,chromatin silencing;GO:0007549,dosage compensation;GO:0071169,establishment of protein localization to chromatin;GO:1902750,negative regulation of cell cycle G2/M phase transition;GO:0045814,negative regulation of gene expression;GO:0061086,negative regulation of histone H3-K27 methylation;GO:0051572,negative regulation of histone H3-K4 methylation;GO:0033128,negative regulation of his…	hsa:9555,path:hsa04217,Necroptosis;hsa:9555,path:hsa05322,Systemic lupus erythematosus;hsa:9555,path:hsa05034,Alcoholism
SH3L1_HUMAN	O75368	SH3BGRL	SH3 domain-binding glutamic acid-rich-like protein	8815.6	3451.31	7462.9	5817.26	0	4407.85	1341.67	0	6386.77	1870.95	6386.77	2874.76	3.41365	0.019989	1	GO:0005737,cytoplasm;GO:0070062,extracellular exosome;GO:0005615,extracellular space;GO:0005634,nucleus	GO:0017124,SH3 domain binding
STX11_HUMAN	O75558	STX11	Syntaxin-11	15078.4	17826.2	13676.2	19718.9	2912.82	14595	6068.84	7029.53	16574.9	7651.55	16574.9	7651.55	2.16622	0.019549	1	GO:0012505,endomembrane system;GO:0005794,Golgi apparatus;GO:0016021,integral component of membrane;GO:0005886,plasma membrane;GO:0048787,presynaptic active zone membrane;GO:0031201,SNARE complex;GO:0008021,synaptic vesicle	GO:0005484,SNAP receptor activity;GO:0000149,SNARE binding	GO:0006887,exocytosis;GO:0006886,intracellular protein transport;GO:0061025,membrane fusion;GO:0031629,synaptic vesicle fusion to presynaptic active zone membrane;GO:0048278,vesicle docking;GO:0006906,vesicle fusion	hsa:8676,path:hsa04130,SNARE interactions in vesicular transport
SKAP2_HUMAN	O75563	SKAP2	Src kinase-associated phosphoprotein 2	17485.2	21770.8	14439.7	20445	4921.59	15046.5	5297.91	7098.47	18535.2	8091.12	18535.2	8091.12	2.2908	0.010933	1	GO:0005737,cytoplasm;GO:0005829,cytosol;GO:0005654,nucleoplasm;GO:0005886,plasma membrane		GO:0042113,B cell activation;GO:0008285,negative regulation of cell population proliferation;GO:0065003,protein-containing complex assembly;GO:0007165,signal transduction	hsa:8935,path:hsa05135,Yersinia infection
LYPA1_HUMAN	O75608	LYPLA1	Acyl-protein thioesterase 1	3906.08	3659.29	2837.26	4280.75	0	3040.95	0	0	3670.85	2061.52	3670.85	3040.95	1.78065	0.035618	1	GO:0005737,cytoplasm;GO:0005829,cytosol;GO:0005783,endoplasmic reticulum;GO:0070062,extracellular exosome;GO:0031965,nuclear membrane;GO:0005886,plasma membrane;GO:0016021,integral component of membrane	GO:0052689,carboxylic ester hydrolase activity;GO:0016298,lipase activity;GO:0004622,lysophospholipase activity;GO:0008474,palmitoyl-(protein) hydrolase activity;GO:0004620,phospholipase activity;GO:0016787,hydrolase activity	GO:0006631,fatty acid metabolic process;GO:0000165,MAPK cascade;GO:0042997,negative regulation of Golgi to plasma membrane protein transport;GO:0002084,protein depalmitoylation;GO:0050999,regulation of nitric-oxide synthase activity	hsa:10434,path:hsa00564,Glycerophospholipid metabolism;hsa:10434,path:hsa05231,Choline metabolism in cancer
FCN3_HUMAN	O75636	FCN3	Ficolin-3	9507.52	19036.3	9567.9	21232.2	22654.8	27439.8	49248.6	21403	14836	30186.6	14836	30186.6	0.491477	0.076521	0	GO:0072562,blood microparticle;GO:0005581,collagen trimer;GO:0062023,collagen-containing extracellular matrix;GO:0005576,extracellular region;GO:0005615,extracellular space	GO:0003823,antigen binding;GO:0030246,carbohydrate binding;GO:0046872,metal ion binding	GO:0006956,complement activation;GO:0001867,complement activation;GO:0051607,defense response to virus;GO:1902679,negative regulation of RNA biosynthetic process;GO:0046597,negative regulation of viral entry into host cell;GO:0043654,recognition of apoptotic cell
XRP2_HUMAN	O75695	RP2	Protein XRP2	3716.76	6102.08	0	5574.91	0	6995.04	5039.04	0	4368.52	3417.12	5131.25	6017.04	1.27842	0.61769	0	GO:0005814,centriole;GO:0036064,ciliary basal body;GO:0005929,cilium;GO:0005737,cytoplasm;GO:0031410,cytoplasmic vesicle;GO:0070062,extracellular exosome;GO:0005794,Golgi apparatus;GO:0016604,nuclear body;GO:0005654,nucleoplasm;GO:1990075,periciliary membrane compartment;GO:0005886,plasma membrane	GO:0005525,GTP binding;GO:0005096,GTPase activator activity;GO:0000287,magnesium ion binding;GO:0051082,unfolded protein binding	GO:0000902,cell morphogenesis;GO:0060271,cilium assembly;GO:0006892,post-Golgi vesicle-mediated transport;GO:0006457,protein folding;GO:0015031,protein transport;GO:0007601,visual perception
ATRN_HUMAN	O75882	ATRN	Attractin	11670.7	10177.6	10531.1	14500	12268.2	16974.5	26271	10464.1	11719.8	16494.4	11719.8	16494.4	0.710533	0.240907	0	GO:0005604,basement membrane;GO:0005737,cytoplasm;GO:0070062,extracellular exosome;GO:0005615,extracellular space;GO:0005887,integral component of plasma membrane;GO:0005886,plasma membrane	GO:0030246,carbohydrate binding;GO:0038023,signaling receptor activity	GO:0009887,animal organ morphogenesis;GO:0016477,cell migration;GO:0021549,cerebellum development;GO:0006954,inflammatory response;GO:0042552,myelination;GO:0043473,pigmentation;GO:0040014,regulation of multicellular organism growth;GO:0006979,response to oxidative stress;GO:0034446,substrate adhesion-dependent cell spreading;GO:0009888,tissue development
PRAF3_HUMAN	O75915	ARL6IP5	PRA1 family protein 3	5937.44	10825.6	7457.54	8413.85	3933.05	13168.9	8786.35	6538.04	8158.6	8106.6	8158.6	8106.6	1.00642	0.981983	0	GO:0005856,cytoskeleton;GO:0005789,endoplasmic reticulum membrane;GO:0016021,integral component of membrane;GO:0016020,membrane;GO:0005886,plasma membrane		GO:0071407,cellular response to organic cyclic compound;GO:0006749,glutathione metabolic process;GO:0008631,intrinsic apoptotic signaling pathway in response to oxidative stress;GO:0098712,L-glutamate import across plasma membrane;GO:0015813,L-glutamate transmembrane transport;GO:0007611,learning or memory;GO:0002037,negative regulation of L-glutamate import across plasma membrane;GO:0010917,nega…
TSN9_HUMAN	O75954	TSPAN9	Tetraspanin-9	7296.72	10668.9	4485.93	13280.4	2605.53	9970.33	2348.06	5757.07	8932.98	5170.25	8932.98	5170.25	1.72777	0.200791	0	GO:0005925,focal adhesion;GO:0005887,integral component of plasma membrane;GO:0005886,plasma membrane;GO:0097197,tetraspanin-enriched microdomain;GO:0016021,integral component of membrane
PDE5A_HUMAN	O76074	PDE5A	cGMP-specific 3',5'-cyclic phosphodiesterase	0	0	0	1822.94	0	0	0	0	1776.05	1296.38	1822.94		1.37001	0.128521	0	GO:0005829,cytosol	GO:0047555,3';GO:0004114,3';GO:0030553,cGMP binding;GO:0046872,metal ion binding	GO:0046069,cGMP catabolic process;GO:0007165,signal transduction	hsa:8654,path:hsa00230,Purine metabolism;hsa:8654,path:hsa04022,cGMP-PKG signaling pathway
CCN5_HUMAN	O76076	CCN5	CCN family member 5	13766.9	24498.7	28093.3	10970.3	83170.6	1581.01	4372.14	59942.1	19332.3	37266.5	19332.3	37266.5	0.518758	0.421243	0	GO:0031012,extracellular matrix;GO:0005615,extracellular space;GO:0005634,nucleus	GO:0008201,heparin binding;GO:0005520,insulin-like growth factor binding;GO:0005178,integrin binding	GO:0007155,cell adhesion;GO:0007267,cell-cell signaling;GO:0060548,negative regulation of cell death;GO:0007165,signal transduction
PPN_HUMAN	O95428	PAPLN	Papilin	8269.77	14552.7	8839.9	4471.73	23756.5	779.149	2528.86	29606	9033.52	14167.6	9033.52	14167.6	0.637618	0.525585	0	GO:0031012,extracellular matrix;GO:0005576,extracellular region	GO:0004222,metalloendopeptidase activity;GO:0004867,serine-type endopeptidase inhibitor activity	GO:0030198,extracellular matrix organization
APOM_HUMAN	O95445	APOM	Apolipoprotein M	16387.3	17139.4	22201.2	28299.5	16278.5	29254.6	33089.2	10449.3	21006.9	22267.9	21006.9	22267.9	0.94337	0.840556	0	GO:0034365,discoidal high-density lipoprotein particle;GO:0005576,extracellular region;GO:0034364,high-density lipoprotein particle;GO:0034362,low-density lipoprotein particle;GO:0034366,spherical high-density lipoprotein particle;GO:0034361,very-low-density lipoprotein particle	GO:0016209,antioxidant activity;GO:0005319,lipid transporter activity;GO:0005543,phospholipid binding	GO:0033344,cholesterol efflux;GO:0042632,cholesterol homeostasis;GO:0034380,high-density lipoprotein particle assembly;GO:0034384,high-density lipoprotein particle clearance;GO:0034375,high-density lipoprotein particle remodeling;GO:0042157,lipoprotein metabolic process;GO:0034445,negative regulation of plasma lipoprotein oxidation;GO:0009749,response to glucose;GO:0001523,retinoid metabolic proc…
SNP29_HUMAN	O95721	SNAP29	Synaptosomal-associated protein 29	0	0	0	1263.86	0	2206.56	0	0	1247.86	1259.21	1263.86	2206.56	0.990984	0.977026	0	GO:0005776,autophagosome;GO:0000421,autophagosome membrane;GO:0035577,azurophil granule membrane;GO:0005813,centrosome;GO:0020018,ciliary pocket membrane;GO:0005737,cytoplasm;GO:0005829,cytosol;GO:0000139,Golgi membrane;GO:0005654,nucleoplasm;GO:0005886,plasma membrane;GO:0098793,presynapse;GO:0031201,SNARE complex	GO:0005484,SNAP receptor activity;GO:0019905,syntaxin binding	GO:0097352,autophagosome maturation;GO:0016240,autophagosome membrane docking;GO:0060271,cilium assembly;GO:0006887,exocytosis;GO:0061025,membrane fusion;GO:0043312,neutrophil degranulation;GO:0015031,protein transport;GO:0031629,synaptic vesicle fusion to presynaptic active zone membrane;GO:0016082,synaptic vesicle priming;GO:0006906,vesicle fusion;GO:0006903,vesicle targeting	hsa:9342,path:hsa04130,SNARE interactions in vesicular transport;hsa:9342,path:hsa04140,Autophagy - animal
CAVN2_HUMAN	O95810	CAVIN2	Caveolae-associated protein 2	11451.7	15804.9	11127.9	21394.6	3226.5	30634.7	5972.3	4815.78	14944.8	11162.3	14944.8	11162.3	1.33886	0.605543	0	GO:0005901,caveola;GO:0005737,cytoplasm;GO:0005829,cytosol;GO:0045121,membrane raft;GO:0005654,nucleoplasm;GO:0005886,plasma membrane	GO:0001786,phosphatidylserine binding;GO:0005543,phospholipid binding;GO:0005080,protein kinase C binding	GO:0097320,plasma membrane tubulation
G6B_HUMAN	O95866	MPIG6B	Megakaryocyte and platelet inhibitory receptor G6b	22678.2	32311.6	24841.5	33479.3	9463.55	24094.5	11429.6	11827.5	28327.7	14203.8	28327.7	14203.8	1.99437	0.016454	1	GO:0005829,cytosol;GO:0005783,endoplasmic reticulum;GO:0005794,Golgi apparatus;GO:0016021,integral component of membrane;GO:0005654,nucleoplasm;GO:0005886,plasma membrane	GO:0008201,heparin binding	GO:0007596,blood coagulation;GO:0030218,erythrocyte differentiation;GO:0007229,integrin-mediated signaling pathway;GO:0035855,megakaryocyte development;GO:0030219,megakaryocyte differentiation;GO:0009968,negative regulation of signal transduction;GO:0030168,platelet activation;GO:0030220,platelet formation
LDHA_HUMAN	P00338	LDHA	L-lactate dehydrogenase A chain	23107.5	26828.8	24654.4	29207.6	6612.55	22139.8	10736.9	6366.66	25949.6	11464	25949.6	11464	2.26357	0.010237	1	GO:0005829,cytosol;GO:0070062,extracellular exosome;GO:0016020,membrane;GO:0005634,nucleus;GO:0016021,integral component of membrane	GO:0045296,cadherin binding;GO:0042802,identical protein binding;GO:0019900,kinase binding;GO:0004459,L-lactate dehydrogenase activity;GO:0051287,NAD binding;GO:0016616,oxidoreductase activity	GO:0006096,glycolytic process;GO:0006089,lactate metabolic process;GO:0019674,NAD metabolic process;GO:0043065,positive regulation of apoptotic process;GO:0048569,post-embryonic animal organ development;GO:0006090,pyruvate metabolic process;GO:0051591,response to cAMP;GO:0042493,response to drug;GO:0043627,response to estrogen;GO:0009749,response to glucose;GO:0042542,response to hydrogen peroxid…	hsa:3939,path:hsa00010,Glycolysis / Gluconeogenesis;hsa:3939,path:hsa00620,Pyruvate metabolism;hsa:3939,path:hsa00640,Propanoate metabolism;hsa:3939,path:hsa00270,Cysteine and methionine metabolism;hsa:3939,path:hsa04066,HIF-1 signaling pathway;hsa:3939,path:hsa04922,Glucagon signaling pathway;hsa:3939,path:hsa05230,Central carbon metabolism in cancer
NB5R3_HUMAN	P00387	CYB5R3	NADH-cytochrome b5 reductase 3	2532.5	916.335	0	5506.39	0	5936.11	907.218	0	2832.01	2495.47	2985.07	3421.66	1.13486	0.831863	0	GO:0035578,azurophil granule lumen;GO:0005737,cytoplasm;GO:0005783,endoplasmic reticulum;GO:0005789,endoplasmic reticulum membrane;GO:0005576,extracellular region;GO:0005833,hemoglobin complex;GO:0005811,lipid droplet;GO:0016020,membrane;GO:0005741,mitochondrial outer membrane;GO:0005739,mitochondrion;GO:1903958,nitric-oxide synthase complex	GO:0043531,ADP binding;GO:0016208,AMP binding;GO:0004128,cytochrome-b5 reductase activity;GO:0071949,FAD binding;GO:0051287,NAD binding;GO:0016491,oxidoreductase activity	GO:0008015,blood circulation;GO:0006695,cholesterol biosynthetic process;GO:0019852,L-ascorbic acid metabolic process;GO:0043312,neutrophil degranulation;GO:0006809,nitric oxide biosynthetic process;GO:0006805,xenobiotic metabolic process	hsa:1727,path:hsa00520,Amino sugar and nucleotide sugar metabolism
GSHR_HUMAN	P00390	GSR	Glutathione reductase, mitochondrial	7071.61	11515.6	8474.15	9399.89	2298.69	10883.6	4768.35	3140.7	9115.32	5272.83	9115.32	5272.83	1.72873	0.124374	0	GO:0005829,cytosol;GO:0009897,external side of plasma membrane;GO:0070062,extracellular exosome;GO:0005759,mitochondrial matrix;GO:0005739,mitochondrion	GO:0009055,electron transfer activity;GO:0050660,flavin adenine dinucleotide binding;GO:0004362,glutathione-disulfide reductase activity;GO:0050661,NADP binding	GO:0045454,cell redox homeostasis;GO:0034599,cellular response to oxidative stress;GO:0006749,glutathione metabolic process;GO:0015949,nucleobase-containing small molecule interconversion	hsa:2936,path:hsa00480,Glutathione metabolism;hsa:2936,path:hsa04918,Thyroid hormone synthesis
SODC_HUMAN	P00441	SOD1	Superoxide dismutase [Cu-Zn]	9407.44	9750.36	7685.01	9999.43	0	12311.6	4327.56	2189.72	9210.56	5202.35	9210.56	6276.31	1.77046	0.157739	0	GO:1904115,axon cytoplasm;GO:0005737,cytoplasm;GO:0031410,cytoplasmic vesicle;GO:0005829,cytosol;GO:0032839,dendrite cytoplasm;GO:0031045,dense core granule;GO:0070062,extracellular exosome;GO:0005576,extracellular region;GO:0005615,extracellular space;GO:0005764,lysosome;GO:0005758,mitochondrial intermembrane space;GO:0005759,mitochondrial matrix;GO:0005739,mitochondrion;GO:0043025,neuronal cell…	GO:0051087,chaperone binding;GO:0005507,copper ion binding;GO:0042802,identical protein binding;GO:0030346,protein phosphatase 2B binding;GO:0031267,small GTPase binding;GO:0004784,superoxide dismutase activity;GO:0008270,zinc ion binding;GO:0046872,metal ion binding	GO:0000187,activation of MAPK activity;GO:0008089,anterograde axonal transport;GO:0060088,auditory receptor cell stereocilium organization;GO:0007569,cell aging;GO:0006879,cellular iron ion homeostasis;GO:0071318,cellular response to ATP;GO:0071276,cellular response to cadmium ion;GO:0034599,cellular response to oxidative stress;GO:0035865,cellular response to potassium ion;GO:0007566,embryo impl…	hsa:6647,path:hsa04146,Peroxisome;hsa:6647,path:hsa04213,Longevity regulating pathway - multiple species;hsa:6647,path:hsa05014,Amyotrophic lateral sclerosis (ALS);hsa:6647,path:hsa05016,Huntington disease;hsa:6647,path:hsa05020,Prion diseases
CERU_HUMAN	P00450	CP	Ceruloplasmin	63595	52897.9	50309.8	49598	61121.7	57502	101420	83537.1	54100.2	75895.3	54100.2	75895.3	0.712827	0.089516	0	GO:0072562,blood microparticle;GO:0005788,endoplasmic reticulum lumen;GO:0070062,extracellular exosome;GO:0005576,extracellular region;GO:0005615,extracellular space;GO:0005765,lysosomal membrane;GO:0005886,plasma membrane	GO:0051087,chaperone binding;GO:0005507,copper ion binding;GO:0004322,ferroxidase activity;GO:0016491,oxidoreductase activity	GO:0006879,cellular iron ion homeostasis;GO:0044267,cellular protein metabolic process;GO:0006825,copper ion transport;GO:0055072,iron ion homeostasis;GO:0006826,iron ion transport;GO:0043687,post-translational protein modification;GO:0006811,ion transport	hsa:1356,path:hsa00860,Porphyrin and chlorophyll metabolism;hsa:1356,path:hsa04216,Ferroptosis
FA8_HUMAN	P00451	F8	Coagulation factor VIII	7168.48	16458.1	22811.8	4712.42	37763.6	903.271	3085.61	16465.9	12787.7	14554.6	12787.7	14554.6	0.878603	0.8578	0	GO:0030134,COPII-coated ER to Golgi transport vesicle;GO:0005788,endoplasmic reticulum lumen;GO:0033116,endoplasmic reticulum-Golgi intermediate compartment membrane;GO:0005576,extracellular region;GO:0005615,extracellular space;GO:0005796,Golgi lumen;GO:0005886,plasma membrane;GO:0031093,platelet alpha granule lumen	GO:0005507,copper ion binding;GO:0016491,oxidoreductase activity	GO:0006953,acute-phase response;GO:0007596,blood coagulation;GO:0007597,blood coagulation;GO:0048208,COPII vesicle coating;GO:0006888,endoplasmic reticulum to Golgi vesicle-mediated transport;GO:2000267,negative regulation of blood coagulation;GO:0002576,platelet degranulation	hsa:2157,path:hsa04610,Complement and coagulation cascades
F13A_HUMAN	P00488	F13A1	Coagulation factor XIII A chain	26713.2	50700.3	79407	27956.7	50180.7	11229.5	28055.3	113861	46194.3	50831.6	46194.3	50831.6	0.908772	0.86249	0	GO:0072562,blood microparticle;GO:0062023,collagen-containing extracellular matrix;GO:0005576,extracellular region;GO:0031093,platelet alpha granule lumen	GO:0046872,metal ion binding;GO:0003810,protein-glutamine gamma-glutamyltransferase activity	GO:0007596,blood coagulation;GO:0072378,blood coagulation;GO:0019221,cytokine-mediated signaling pathway;GO:0018149,peptide cross-linking;GO:0002576,platelet degranulation	hsa:2162,path:hsa04610,Complement and coagulation cascades
PNPH_HUMAN	P00491	PNP	Purine nucleoside phosphorylase	6810.56	8329.47	8834.79	11563.4	2574.71	6984.19	3748.26	2262.02	8884.54	3892.3	8884.54	3892.3	2.2826	0.014369	1	GO:0005737,cytoplasm;GO:0005829,cytosol;GO:0070062,extracellular exosome;GO:0005576,extracellular region;GO:1904813,ficolin-1-rich granule lumen;GO:0005634,nucleus;GO:0034774,secretory granule lumen	GO:0047975,guanosine phosphorylase activity;GO:0042802,identical protein binding;GO:0001882,nucleoside binding;GO:0042301,phosphate ion binding;GO:0002060,purine nucleobase binding;GO:0004731,purine-nucleoside phosphorylase activity	GO:0046059,dAMP catabolic process;GO:0006955,immune response;GO:0006204,IMP catabolic process;GO:0006148,inosine catabolic process;GO:0043312,neutrophil degranulation;GO:0006738,nicotinamide riboside catabolic process;GO:0006139,nucleobase-containing compound metabolic process;GO:0009165,nucleotide biosynthetic process;GO:0046638,positive regulation of alpha-beta T cell differentiation;GO:0032743…	hsa:4860,path:hsa00230,Purine metabolism;hsa:4860,path:hsa00240,Pyrimidine metabolism;hsa:4860,path:hsa00760,Nicotinate and nicotinamide metabolism
PGK1_HUMAN	P00558	PGK1	Phosphoglycerate kinase 1	12194	16352.4	11613.1	17795.3	2679.67	19080.4	6055.61	4062.64	14488.7	7969.58	14488.7	7969.58	1.818	0.159908	0	GO:0005829,cytosol;GO:0070062,extracellular exosome;GO:0005615,extracellular space;GO:0016020,membrane;GO:0045121,membrane raft	GO:0043531,ADP binding;GO:0005524,ATP binding;GO:0004618,phosphoglycerate kinase activity;GO:0047134,protein-disulfide reductase activity	GO:0061621,canonical glycolysis;GO:0071456,cellular response to hypoxia;GO:0030855,epithelial cell differentiation;GO:0006094,gluconeogenesis;GO:0006096,glycolytic process;GO:0044003,modulation by symbiont of host process;GO:0016525,negative regulation of angiogenesis;GO:0016310,phosphorylation;GO:0031639,plasminogen activation	hsa:5230,path:hsa00010,Glycolysis / Gluconeogenesis;hsa:5230,path:hsa04066,HIF-1 signaling pathway
KAD1_HUMAN	P00568	AK1	Adenylate kinase isoenzyme 1	9232.88	8577.86	10370.6	12003.6	0	9419.69	5676.27	0	10046.2	4209.45	10046.2	7547.98	2.38659	0.038288	1	GO:0005737,cytoplasm;GO:0005829,cytosol;GO:0070062,extracellular exosome;GO:0001520,outer dense fiber;GO:0005886,plasma membrane	GO:0004017,adenylate kinase activity;GO:0005524,ATP binding;GO:0004550,nucleoside diphosphate kinase activity;GO:0019205,nucleobase-containing compound kinase activity	GO:0006172,ADP biosynthetic process;GO:0046033,AMP metabolic process;GO:0046034,ATP metabolic process;GO:0015949,nucleobase-containing small molecule interconversion;GO:0006165,nucleoside diphosphate phosphorylation;GO:0009142,nucleoside triphosphate biosynthetic process;GO:0006139,nucleobase-containing compound metabolic process;GO:0007050,cell cycle arrest	hsa:203,path:hsa00230,Purine metabolism;hsa:203,path:hsa00730,Thiamine metabolism
THRB_HUMAN	P00734	F2	Prothrombin	52098.7	61266.9	80584.4	53818.5	129388	31520.2	59951.2	107973	61942.1	82208.2	61942.1	82208.2	0.753478	0.416176	0	GO:0072562,blood microparticle;GO:0062023,collagen-containing extracellular matrix;GO:0005788,endoplasmic reticulum lumen;GO:0070062,extracellular exosome;GO:0005576,extracellular region;GO:0005615,extracellular space;GO:0005796,Golgi lumen;GO:0005886,plasma membrane	GO:0005509,calcium ion binding;GO:0008047,enzyme activator activity;GO:0008083,growth factor activity;GO:0008201,heparin binding;GO:0001530,lipopolysaccharide binding;GO:0004252,serine-type endopeptidase activity;GO:0005102,signaling receptor binding;GO:0070053,thrombospondin receptor activity	GO:0006953,acute-phase response;GO:0061844,antimicrobial humoral immune response mediated by antimicrobial peptide;GO:0007596,blood coagulation;GO:0007597,blood coagulation;GO:0007166,cell surface receptor signaling pathway;GO:0044267,cellular protein metabolic process;GO:0051838,cytolysis by host of symbiont cells;GO:0006888,endoplasmic reticulum to Golgi vesicle-mediated transport;GO:0042730,fi…	hsa:2147,path:hsa04072,Phospholipase D signaling pathway;hsa:2147,path:hsa04080,Neuroactive ligand-receptor interaction;hsa:2147,path:hsa04810,Regulation of actin cytoskeleton;hsa:2147,path:hsa04610,Complement and coagulation cascades;hsa:2147,path:hsa04611,Platelet activation;hsa:2147,path:hsa05200,Pathways in cancer;hsa:2147,path:hsa05130,Pathogenic Escherichia coli infection
C1R_HUMAN	P00736	C1R	Complement C1r subcomponent	39778.9	36531.9	107992	59608.6	80874	43364	52011	50944.1	60977.9	56798.3	60977.9	56798.3	1.07359	0.828131	0	GO:0072562,blood microparticle;GO:0070062,extracellular exosome;GO:0005576,extracellular region;GO:0005615,extracellular space	GO:0005509,calcium ion binding;GO:0042802,identical protein binding;GO:0004252,serine-type endopeptidase activity;GO:0008236,serine-type peptidase activity	GO:0006956,complement activation;GO:0006958,complement activation;GO:0006955,immune response;GO:0045087,innate immune response;GO:0030449,regulation of complement activation;GO:0031638,zymogen activation	hsa:715,path:hsa04145,Phagosome;hsa:715,path:hsa04610,Complement and coagulation cascades;hsa:715,path:hsa05322,Systemic lupus erythematosus;hsa:715,path:hsa05133,Pertussis;hsa:715,path:hsa05150,Staphylococcus aureus infection
HPT_HUMAN	P00738	HP	Haptoglobin	226430	220175	108399	277714	169129	174704	347143	261318	208180	238074	208180	238074	0.874434	0.607194	0	GO:0072562,blood microparticle;GO:0071682,endocytic vesicle lumen;GO:0070062,extracellular exosome;GO:0005576,extracellular region;GO:0005615,extracellular space;GO:0031838,haptoglobin-hemoglobin complex;GO:0035580,specific granule lumen;GO:1904724,tertiary granule lumen	GO:0016209,antioxidant activity;GO:0030492,hemoglobin binding;GO:0004252,serine-type endopeptidase activity	GO:0002526,acute inflammatory response;GO:0006953,acute-phase response;GO:0006952,defense response;GO:0042742,defense response to bacterium;GO:2000296,negative regulation of hydrogen peroxide catabolic process;GO:0051354,negative regulation of oxidoreductase activity;GO:0043312,neutrophil degranulation;GO:0010942,positive regulation of cell death;GO:0006898,receptor-mediated endocytosis;GO:004254…
HPTR_HUMAN	P00739	HPR	Haptoglobin-related protein	40344.1	37515.8	16370.9	33918.4	25317.6	33505.4	29375.3	47685.7	32037.3	33971	32037.3	33971	0.943078	0.798858	0	GO:0072562,blood microparticle;GO:0070062,extracellular exosome;GO:0005576,extracellular region;GO:0005615,extracellular space;GO:0034366,spherical high-density lipoprotein particle	GO:0030492,hemoglobin binding;GO:0004252,serine-type endopeptidase activity	GO:0002526,acute inflammatory response;GO:0010942,positive regulation of cell death;GO:0006898,receptor-mediated endocytosis;GO:0031638,zymogen activation	hsa:3250,path:hsa05143,African trypanosomiasis
FA9_HUMAN	P00740	F9	Coagulation factor IX	8187.4	9011.82	8089.44	10815.1	14325	13279.6	14808.5	12757.2	9025.94	13792.6	9025.94	13792.6	0.654406	0.000918	-1	GO:0062023,collagen-containing extracellular matrix;GO:0005788,endoplasmic reticulum lumen;GO:0070062,extracellular exosome;GO:0005576,extracellular region;GO:0005615,extracellular space;GO:0005796,Golgi lumen;GO:0005886,plasma membrane	GO:0005509,calcium ion binding;GO:0004175,endopeptidase activity;GO:0004252,serine-type endopeptidase activity	GO:0007596,blood coagulation;GO:0007597,blood coagulation;GO:0006888,endoplasmic reticulum to Golgi vesicle-mediated transport;GO:0006508,proteolysis;GO:0031638,zymogen activation	hsa:2158,path:hsa04610,Complement and coagulation cascades
FA10_HUMAN	P00742	F10	Coagulation factor X	14572	28117.2	18487.4	15560.9	18640.2	17080.9	20947.5	19802.6	19184.4	19117.8	19184.4	19117.8	1.00348	0.984078	0	GO:0005788,endoplasmic reticulum lumen;GO:0005576,extracellular region;GO:0005615,extracellular space;GO:0005796,Golgi lumen;GO:0031233,intrinsic component of external side of plasma membrane;GO:0005886,plasma membrane	GO:0005509,calcium ion binding;GO:0005543,phospholipid binding;GO:0004252,serine-type endopeptidase activity	GO:0007596,blood coagulation;GO:0007598,blood coagulation;GO:0006888,endoplasmic reticulum to Golgi vesicle-mediated transport;GO:2000264,negative regulation of blood coagulation;GO:0030335,positive regulation of cell migration;GO:0051897,positive regulation of protein kinase B signaling	hsa:2159,path:hsa04610,Complement and coagulation cascades
CFAD_HUMAN	P00746	CFD	Complement factor D	10754.6	10655.6	11998.3	6366.18	14393.6	4416.71	19594.8	6806.14	9943.66	11302.8	9943.66	11302.8	0.879751	0.725859	0	GO:0070062,extracellular exosome;GO:0005576,extracellular region;GO:1904813,ficolin-1-rich granule lumen;GO:0031093,platelet alpha granule lumen;GO:0034774,secretory granule lumen;GO:0005615,extracellular space	GO:0004252,serine-type endopeptidase activity;GO:0008236,serine-type peptidase activity	GO:0006956,complement activation;GO:0006957,complement activation;GO:0043312,neutrophil degranulation;GO:0007219,Notch signaling pathway;GO:0002576,platelet degranulation;GO:0006508,proteolysis;GO:0009617,response to bacterium	hsa:1675,path:hsa04610,Complement and coagulation cascades;hsa:1675,path:hsa05150,Staphylococcus aureus infection
PLMN_HUMAN	P00747	PLG	Plasminogen	53015.3	53162.2	55677.5	48343.3	83833.8	57820.5	79429.6	98298.4	52549.6	79845.5	52549.6	79845.5	0.658141	0.018455	-1	GO:0072562,blood microparticle;GO:0009986,cell surface;GO:0062023,collagen-containing extracellular matrix;GO:0070062,extracellular exosome;GO:0005576,extracellular region;GO:0005615,extracellular space;GO:0031232,extrinsic component of external side of plasma membrane;GO:0005886,plasma membrane;GO:0031093,platelet alpha granule lumen	GO:0034185,apolipoprotein binding;GO:0051087,chaperone binding;GO:0004175,endopeptidase activity;GO:0019899,enzyme binding;GO:0019900,kinase binding;GO:1990405,protein antigen binding;GO:0019904,protein domain specific binding;GO:0004252,serine-type endopeptidase activity;GO:0008236,serine-type peptidase activity;GO:0005102,signaling receptor binding	GO:0051702,biological process involved in interaction with symbiont;GO:0007596,blood coagulation;GO:0044267,cellular protein metabolic process;GO:0022617,extracellular matrix disassembly;GO:0042730,fibrinolysis;GO:0008285,negative regulation of cell population proliferation;GO:2000048,negative regulation of cell-cell adhesion mediated by cadherin;GO:0010812,negative regulation of cell-substrate a…	hsa:5340,path:hsa04080,Neuroactive ligand-receptor interaction;hsa:5340,path:hsa04610,Complement and coagulation cascades;hsa:5340,path:hsa05150,Staphylococcus aureus infection;hsa:5340,path:hsa05164,Influenza A
FA12_HUMAN	P00748	F12	Coagulation factor XII	26907.9	38532.3	88280.3	26545.2	48233.9	28253.5	44790.4	39050	45066.4	40081.9	45066.4	40081.9	1.12436	0.755793	0	GO:0062023,collagen-containing extracellular matrix;GO:0070062,extracellular exosome;GO:0005576,extracellular region;GO:0005615,extracellular space;GO:0005886,plasma membrane;GO:0005791,rough endoplasmic reticulum	GO:0005509,calcium ion binding;GO:0051787,misfolded protein binding;GO:0004252,serine-type endopeptidase activity	GO:0007596,blood coagulation;GO:0007597,blood coagulation;GO:0002542,Factor XII activation;GO:0042730,fibrinolysis;GO:0045087,innate immune response;GO:2000267,negative regulation of blood coagulation;GO:0002353,plasma kallikrein-kinin cascade;GO:0030194,positive regulation of blood coagulation;GO:0051919,positive regulation of fibrinolysis;GO:0010756,positive regulation of plasminogen activation…	hsa:2161,path:hsa04610,Complement and coagulation cascades
CFAB_HUMAN	P00751	CFB	Complement factor B	56594.9	49143.9	45118.4	69962.6	76752.2	109395	145747	80431.6	55205	103081	55205	103081	0.535547	0.0298	-1	GO:0072562,blood microparticle;GO:0070062,extracellular exosome;GO:0005576,extracellular region;GO:0005615,extracellular space;GO:0005886,plasma membrane	GO:0001848,complement binding;GO:0004252,serine-type endopeptidase activity	GO:0006956,complement activation;GO:0006957,complement activation;GO:0030449,regulation of complement activation	hsa:629,path:hsa04610,Complement and coagulation cascades;hsa:629,path:hsa05150,Staphylococcus aureus infection
CAH1_HUMAN	P00915	CA1	Carbonic anhydrase 1	12139.8	9209.55	15641.6	6661.76	3878.92	11568.3	14120.3	8804.23	10913.2	9592.94	10913.2	9592.94	1.13763	0.667346	0	GO:0005737,cytoplasm;GO:0005829,cytosol;GO:0070062,extracellular exosome	GO:0004064,arylesterase activity;GO:0004089,carbonate dehydratase activity;GO:0016836,hydro-lyase activity;GO:0008270,zinc ion binding	GO:0015701,bicarbonate transport;GO:0035722,interleukin-12-mediated signaling pathway;GO:0006730,one-carbon metabolic process	hsa:759,path:hsa00910,Nitrogen metabolism
CAH2_HUMAN	P00918	CA2	Carbonic anhydrase 2	23722.1	25056.6	20635.3	28331.3	5904.02	37767	12505.7	10614.8	24436.3	16697.9	24436.3	16697.9	1.46344	0.332001	0	GO:0045177,apical part of cell;GO:0030424,axon;GO:0016323,basolateral plasma membrane;GO:0005737,cytoplasm;GO:0005829,cytosol;GO:0070062,extracellular exosome;GO:0005902,microvillus;GO:0005886,plasma membrane	GO:0004064,arylesterase activity;GO:0004089,carbonate dehydratase activity;GO:0016836,hydro-lyase activity;GO:0008270,zinc ion binding	GO:0038166,angiotensin-activated signaling pathway;GO:0015701,bicarbonate transport;GO:0015670,carbon dioxide transport;GO:0071498,cellular response to fluid shear stress;GO:0001822,kidney development;GO:0042475,odontogenesis of dentin-containing tooth;GO:0006730,one-carbon metabolic process;GO:0045780,positive regulation of bone resorption;GO:0032849,positive regulation of cellular pH reduction;…	hsa:760,path:hsa00910,Nitrogen metabolism;hsa:760,path:hsa04971,Gastric acid secretion;hsa:760,path:hsa04972,Pancreatic secretion;hsa:760,path:hsa04976,Bile secretion;hsa:760,path:hsa04964,Proximal tubule bicarbonate reclamation;hsa:760,path:hsa04966,Collecting duct acid secretion
ANT3_HUMAN	P01008	SERPINC1	Antithrombin-III	51934.9	53683.5	74872.5	52687.9	103004	49727.8	64763.8	81964	58294.7	74864.9	58294.7	74864.9	0.778665	0.240713	0	GO:0072562,blood microparticle;GO:0062023,collagen-containing extracellular matrix;GO:0005788,endoplasmic reticulum lumen;GO:0070062,extracellular exosome;GO:0005576,extracellular region;GO:0005615,extracellular space;GO:0005886,plasma membrane	GO:0008201,heparin binding;GO:0042802,identical protein binding;GO:0002020,protease binding;GO:0004867,serine-type endopeptidase inhibitor activity	GO:0002438,acute inflammatory response to antigenic stimulus;GO:0007596,blood coagulation;GO:0044267,cellular protein metabolic process;GO:0007595,lactation;GO:0010951,negative regulation of endopeptidase activity;GO:0043687,post-translational protein modification;GO:2000266,regulation of blood coagulation;GO:0007584,response to nutrient	hsa:462,path:hsa04610,Complement and coagulation cascades
A1AT_HUMAN	P01009	SERPINA1	Alpha-1-antitrypsin	99363.4	68647.1	89202.5	73104.9	82130	94873.1	134307	75709.9	82579.5	96755.1	82579.5	96755.1	0.853489	0.379462	0	GO:0062023,collagen-containing extracellular matrix;GO:0030134,COPII-coated ER to Golgi transport vesicle;GO:0005783,endoplasmic reticulum;GO:0005788,endoplasmic reticulum lumen;GO:0033116,endoplasmic reticulum-Golgi intermediate compartment membrane;GO:0070062,extracellular exosome;GO:0005576,extracellular region;GO:0005615,extracellular space;GO:1904813,ficolin-1-rich granule lumen;GO:0005794,G…	GO:0042802,identical protein binding;GO:0002020,protease binding;GO:0004867,serine-type endopeptidase inhibitor activity	GO:0006953,acute-phase response;GO:0007596,blood coagulation;GO:0044267,cellular protein metabolic process;GO:0048208,COPII vesicle coating;GO:0006888,endoplasmic reticulum to Golgi vesicle-mediated transport;GO:0010951,negative regulation of endopeptidase activity;GO:0043312,neutrophil degranulation;GO:0002576,platelet degranulation;GO:0043687,post-translational protein modification	hsa:5265,path:hsa04610,Complement and coagulation cascades
AACT_HUMAN	P01011	SERPINA3	Alpha-1-antichymotrypsin	122200	89052.3	87638.7	95463.3	122045	136482	162078	121094	98588.5	135425	98588.5	135425	0.727994	0.02569	-1	GO:0035578,azurophil granule lumen;GO:0072562,blood microparticle;GO:0062023,collagen-containing extracellular matrix;GO:0070062,extracellular exosome;GO:0005576,extracellular region;GO:0005615,extracellular space;GO:0005634,nucleus;GO:0031093,platelet alpha granule lumen;GO:0034774,secretory granule lumen	GO:0003677,DNA binding;GO:0004867,serine-type endopeptidase inhibitor activity	GO:0006953,acute-phase response;GO:0006954,inflammatory response;GO:0030277,maintenance of gastrointestinal epithelium;GO:0010951,negative regulation of endopeptidase activity;GO:0043312,neutrophil degranulation;GO:0002576,platelet degranulation;GO:0019216,regulation of lipid metabolic process
ANGT_HUMAN	P01019	AGT	Angiotensinogen	42356	84233.1	51509.6	58310.4	73736.5	54627.7	92115	67213.8	59102.3	71923.2	59102.3	71923.2	0.821741	0.32313	0	GO:0072562,blood microparticle;GO:0062023,collagen-containing extracellular matrix;GO:0005829,cytosol;GO:0070062,extracellular exosome;GO:0005576,extracellular region;GO:0005615,extracellular space	GO:0008083,growth factor activity;GO:0005179,hormone activity;GO:0048018,receptor ligand activity;GO:0004867,serine-type endopeptidase inhibitor activity;GO:0017080,sodium channel regulator activity;GO:0016176,superoxide-generating NADPH oxidase activator activity;GO:0031702,type 1 angiotensin receptor binding;GO:0031703,type 2 angiotensin receptor binding	GO:0000187,activation of MAPK activity;GO:0038166,angiotensin-activated signaling pathway;GO:0001974,blood vessel remodeling;GO:0007267,cell-cell signaling;GO:0007186,G protein-coupled receptor signaling pathway;GO:0007199,G protein-coupled receptor signaling pathway coupled to cGMP nucleotide second messenger;GO:0001822,kidney development;GO:0034374,low-density lipoprotein particle remodeling;GO…
A2MG_HUMAN	P01023	A2M	Alpha-2-macroglobulin	152477	149539	167442	110284	133242	130419	192457	290264	144935	186595	144935	186595	0.776737	0.330343	0	GO:0072562,blood microparticle;GO:0062023,collagen-containing extracellular matrix;GO:0005829,cytosol;GO:0070062,extracellular exosome;GO:0005576,extracellular region;GO:0005615,extracellular space;GO:0031093,platelet alpha granule lumen	GO:0048306,calcium-dependent protein binding;GO:0004866,endopeptidase inhibitor activity;GO:0019899,enzyme binding;GO:0019838,growth factor binding;GO:0019966,interleukin-1 binding;GO:0019959,interleukin-8 binding;GO:0002020,protease binding;GO:0004867,serine-type endopeptidase inhibitor activity;GO:0005102,signaling receptor binding;GO:0043120,tumor necrosis factor binding	GO:0022617,extracellular matrix disassembly;GO:2000267,negative regulation of blood coagulation;GO:0001869,negative regulation of complement activation;GO:0002576,platelet degranulation;GO:0051056,regulation of small GTPase mediated signal transduction;GO:0048863,stem cell differentiation	hsa:2,path:hsa04610,Complement and coagulation cascades
CO3_HUMAN	P01024	C3	Complement C3	119846	82265.5	97810	128233	175573	126925	220504	145412	107039	167103	107039	167103	0.640554	0.039733	-1	GO:0035578,azurophil granule lumen;GO:0072562,blood microparticle;GO:0009986,cell surface;GO:0005788,endoplasmic reticulum lumen;GO:0070062,extracellular exosome;GO:0005576,extracellular region;GO:0005615,extracellular space;GO:0005886,plasma membrane;GO:0032991,protein-containing complex;GO:0034774,secretory granule lumen	GO:0031715,C5L2 anaphylatoxin chemotactic receptor binding;GO:0004866,endopeptidase inhibitor activity;GO:0005102,signaling receptor binding	GO:0097242,amyloid-beta clearance;GO:1905114,cell surface receptor signaling pathway involved in cell-cell signaling;GO:0044267,cellular protein metabolic process;GO:0006956,complement activation;GO:0006957,complement activation;GO:0006958,complement activation;GO:0097278,complement-dependent cytotoxicity;GO:0150062,complement-mediated synapse pruning;GO:0006631,fatty acid metabolic process;GO:00…	hsa:718,path:hsa04080,Neuroactive ligand-receptor interaction;hsa:718,path:hsa04145,Phagosome;hsa:718,path:hsa04610,Complement and coagulation cascades;hsa:718,path:hsa05203,Viral carcinogenesis;hsa:718,path:hsa05322,Systemic lupus erythematosus;hsa:718,path:hsa05131,Shigellosis;hsa:718,path:hsa05133,Pertussis;hsa:718,path:hsa05134,Legionellosis;hsa:718,path:hsa05150,Staphylococcus aureus infecti…
CO5_HUMAN	P01031	C5	Complement C5	18040.8	24939.3	30124.2	24115.1	59926.9	23922.9	37429.9	62142.6	24304.9	45855.6	24304.9	45855.6	0.530031	0.064336	0	GO:0070062,extracellular exosome;GO:0005576,extracellular region;GO:0005615,extracellular space;GO:0005579,membrane attack complex	GO:0008009,chemokine activity;GO:0004866,endopeptidase inhibitor activity;GO:0005102,signaling receptor binding	GO:0000187,activation of MAPK activity;GO:0007166,cell surface receptor signaling pathway;GO:0006935,chemotaxis;GO:0006956,complement activation;GO:0006957,complement activation;GO:0006958,complement activation;GO:0019835,cytolysis;GO:0007186,G protein-coupled receptor signaling pathway;GO:0001701,in utero embryonic development;GO:0006954,inflammatory response;GO:0010760,negative regulation of ma…	hsa:727,path:hsa04080,Neuroactive ligand-receptor interaction;hsa:727,path:hsa04610,Complement and coagulation cascades;hsa:727,path:hsa05322,Systemic lupus erythematosus;hsa:727,path:hsa05020,Prion diseases;hsa:727,path:hsa05133,Pertussis;hsa:727,path:hsa05150,Staphylococcus aureus infection;hsa:727,path:hsa05168,Herpes simplex virus 1 infection
TIMP1_HUMAN	P01033	TIMP1	Metalloproteinase inhibitor 1	11290.7	16555.3	25879.7	3844.4	17179.1	4087.34	5160.93	22277.5	14392.5	12176.2	14392.5	12176.2	1.18202	0.742857	0	GO:0005604,basement membrane;GO:0005788,endoplasmic reticulum lumen;GO:0070062,extracellular exosome;GO:0031012,extracellular matrix;GO:0005576,extracellular region;GO:0005615,extracellular space;GO:0031093,platelet alpha granule lumen	GO:0005125,cytokine activity;GO:0004857,enzyme inhibitor activity;GO:0008083,growth factor activity;GO:0008191,metalloendopeptidase inhibitor activity;GO:0030414,peptidase inhibitor activity;GO:0002020,protease binding;GO:0008270,zinc ion binding;GO:0046872,metal ion binding	GO:0007568,aging;GO:0051216,cartilage development;GO:0001775,cell activation;GO:0044267,cellular protein metabolic process;GO:0071492,cellular response to UV-A;GO:0002248,connective tissue replacement involved in inflammatory response wound healing;GO:0019221,cytokine-mediated signaling pathway;GO:0022617,extracellular matrix disassembly;GO:0043066,negative regulation of apoptotic process;GO:0043…	hsa:7076,path:hsa04066,HIF-1 signaling pathway
CYTC_HUMAN	P01034	CST3	Cystatin-C	6902.77	13098.9	19611.4	11846.6	25560.3	10763.7	16349	17822.8	12864.9	17624	12864.9	17624	0.729968	0.281183	0	GO:0005783,endoplasmic reticulum;GO:0005788,endoplasmic reticulum lumen;GO:0070062,extracellular exosome;GO:0005576,extracellular region;GO:0005615,extracellular space;GO:1904813,ficolin-1-rich granule lumen;GO:0005794,Golgi apparatus;GO:0005886,plasma membrane;GO:1904724,tertiary granule lumen	GO:0001540,amyloid-beta binding;GO:0004869,cysteine-type endopeptidase inhibitor activity;GO:0004866,endopeptidase inhibitor activity;GO:0042802,identical protein binding;GO:0030414,peptidase inhibitor activity;GO:0002020,protease binding	GO:1990000,amyloid fibril formation;GO:0044267,cellular protein metabolic process;GO:0006952,defense response;GO:0060313,negative regulation of blood vessel remodeling;GO:0010711,negative regulation of collagen catabolic process;GO:0060311,negative regulation of elastin catabolic process;GO:0010716,negative regulation of extracellular matrix disassembly;GO:0010466,negative regulation of peptidase…	hsa:1471,path:hsa04970,Salivary secretion
KNG1_HUMAN	P01042	KNG1	Kininogen-1	49149.9	55552.4	49856.2	55478.5	64726.1	71917.3	105575	67216	52509.2	77358.5	52509.2	77358.5	0.678778	0.042514	-1	GO:0072562,blood microparticle;GO:0062023,collagen-containing extracellular matrix;GO:0005788,endoplasmic reticulum lumen;GO:0070062,extracellular exosome;GO:0005576,extracellular region;GO:0005615,extracellular space;GO:0005886,plasma membrane;GO:0031093,platelet alpha granule lumen	GO:0004869,cysteine-type endopeptidase inhibitor activity;GO:0004866,endopeptidase inhibitor activity;GO:0008201,heparin binding;GO:0005102,signaling receptor binding;GO:0008270,zinc ion binding	GO:0061844,antimicrobial humoral immune response mediated by antimicrobial peptide;GO:0007597,blood coagulation;GO:0044267,cellular protein metabolic process;GO:0007186,G protein-coupled receptor signaling pathway;GO:0006954,inflammatory response;GO:0031640,killing of cells of other organism;GO:0030195,negative regulation of blood coagulation;GO:0007162,negative regulation of cell adhesion;GO:001…	hsa:3827,path:hsa04071,Sphingolipid signaling pathway;hsa:3827,path:hsa04022,cGMP-PKG signaling pathway;hsa:3827,path:hsa04080,Neuroactive ligand-receptor interaction;hsa:3827,path:hsa04810,Regulation of actin cytoskeleton;hsa:3827,path:hsa04610,Complement and coagulation cascades;hsa:3827,path:hsa04750,Inflammatory mediator regulation of TRP channels;hsa:3827,path:hsa05200,Pathways in cancer;hsa…
RASN_HUMAN	P01111;P01116	NRAS	GTPase NRas	19680.8	27722.2	22019.5	24795.2	3308.43	18444.5	11134.7	6912.77	23554.5	9950.1	23554.5	9950.1	2.36726	0.010216	1	GO:0005829,cytosol;GO:0005789,endoplasmic reticulum membrane;GO:0070062,extracellular exosome;GO:0005794,Golgi apparatus;GO:0000139,Golgi membrane;GO:0016020,membrane;GO:0005886,plasma membrane;GO:0070821,tertiary granule membrane	GO:0003925,G protein activity;GO:0019003,GDP binding;GO:0005525,GTP binding;GO:0003924,GTPase activity;GO:0044877,protein-containing complex binding	GO:0000165,MAPK cascade;GO:0043312,neutrophil degranulation;GO:0001938,positive regulation of endothelial cell proliferation;GO:0007265,Ras protein signal transduction;GO:0002223,stimulatory C-type lectin receptor signaling pathway	hsa:4893,path:hsa04014,Ras signaling pathway;hsa:4893,path:hsa04015,Rap1 signaling pathway;hsa:4893,path:hsa04010,MAPK signaling pathway;hsa:4893,path:hsa04012,ErbB signaling pathway;hsa:4893,path:hsa04370,VEGF signaling pathway;hsa:4893,path:hsa04371,Apelin signaling pathway;hsa:4893,path:hsa04068,FoxO signaling pathway;hsa:4893,path:hsa04072,Phospholipase D signaling pathway;hsa:4893,path:hsa04…
TGFB1_HUMAN	P01137	TGFB1	Transforming growth factor beta-1 proprotein	12060.8	21185.9	20934.7	14169.3	47976.2	4839.01	4304.54	44075.9	17087.7	25298.9	17087.7	25298.9	0.675431	0.526588	0	GO:0072562,blood microparticle;GO:0009986,cell surface;GO:0062023,collagen-containing extracellular matrix;GO:0005737,cytoplasm;GO:0031012,extracellular matrix;GO:0005576,extracellular region;GO:0005615,extracellular space;GO:0005796,Golgi lumen;GO:0005634,nucleus;GO:0005886,plasma membrane;GO:0031093,platelet alpha granule lumen;GO:0030424,axon;GO:0043025,neuronal cell body;GO:0030141,secretory …	GO:0003823,antigen binding;GO:0005125,cytokine activity;GO:0019899,enzyme binding;GO:0008083,growth factor activity;GO:0042802,identical protein binding;GO:0034713,type I transforming growth factor beta receptor binding;GO:0005114,type II transforming growth factor beta receptor binding;GO:0034714,type III transforming growth factor beta receptor binding;GO:0047485,protein N-terminus binding;GO:0…	GO:0003180,aortic valve morphogenesis;GO:0006754,ATP biosynthetic process;GO:0030509,BMP signaling pathway;GO:0007050,cell cycle arrest;GO:0016477,cell migration;GO:0045216,cell-cell junction organization;GO:0071407,cellular response to organic cyclic compound;GO:0071560,cellular response to transforming growth factor beta stimulus;GO:0002062,chondrocyte differentiation;GO:0007182,common-partner …	hsa:7040,path:hsa04010,MAPK signaling pathway;hsa:7040,path:hsa04350,TGF-beta signaling pathway;hsa:7040,path:hsa04390,Hippo signaling pathway;hsa:7040,path:hsa04068,FoxO signaling pathway;hsa:7040,path:hsa04060,Cytokine-cytokine receptor interaction;hsa:7040,path:hsa04110,Cell cycle;hsa:7040,path:hsa04218,Cellular senescence;hsa:7040,path:hsa04659,Th17 cell differentiation;hsa:7040,path:hsa04672…
THYG_HUMAN	P01266	TG	Thyroglobulin	0	0	0	0	18484.1	0	2175.73	0	2066.48	5597.53		10329.9	0.369176	0.445812	0	GO:0005576,extracellular region;GO:0005615,extracellular space	GO:0005179,hormone activity;GO:0042802,identical protein binding	GO:0042446,hormone biosynthetic process;GO:0015705,iodide transport;GO:0031641,regulation of myelination;GO:0007165,signal transduction;GO:0030878,thyroid gland development;GO:0006590,thyroid hormone generation	hsa:7038,path:hsa04918,Thyroid hormone synthesis;hsa:7038,path:hsa05320,Autoimmune thyroid disease
IGF2_HUMAN	P01344	IGF2	Insulin-like growth factor II	11090.1	12247.8	12513.4	11685.9	18936.2	12519.3	16496.5	16044.2	11884.3	15999.1	11884.3	15999.1	0.742813	0.023205	-1	GO:0005576,extracellular region;GO:0005615,extracellular space;GO:0031093,platelet alpha granule lumen	GO:0008083,growth factor activity;GO:0005179,hormone activity;GO:0005158,insulin receptor binding;GO:0005159,insulin-like growth factor receptor binding;GO:0005178,integrin binding;GO:0043539,protein serine/threonine kinase activator activity;GO:0048018,receptor ligand activity	GO:0009887,animal organ morphogenesis;GO:0044267,cellular protein metabolic process;GO:0001892,embryonic placenta development;GO:0060669,embryonic placenta morphogenesis;GO:0031017,exocrine pancreas development;GO:0006006,glucose metabolic process;GO:0001701,in utero embryonic development;GO:0008286,insulin receptor signaling pathway;GO:0038028,insulin receptor signaling pathway via phosphatidyli…	hsa:3481,path:hsa04014,Ras signaling pathway;hsa:3481,path:hsa04010,MAPK signaling pathway;hsa:3481,path:hsa04151,PI3K-Akt signaling pathway;hsa:3481,path:hsa05200,Pathways in cancer;hsa:3481,path:hsa05205,Proteoglycans in cancer;hsa:3481,path:hsa05225,Hepatocellular carcinoma
IGJ_HUMAN	P01591	JCHAIN	Immunoglobulin J chain	181785	260511	271439	121806	135136	76747.2	150825	256928	208885	154909	208885	154909	1.34844	0.334928	0	GO:0072562,blood microparticle;GO:0071750,dimeric IgA immunoglobulin complex;GO:0070062,extracellular exosome;GO:0005576,extracellular region;GO:0005615,extracellular space;GO:0071748,monomeric IgA immunoglobulin complex;GO:0071756,pentameric IgM immunoglobulin complex;GO:0071752,secretory dimeric IgA immunoglobulin complex;GO:0071751,secretory IgA immunoglobulin complex	GO:0003823,antigen binding;GO:0019862,IgA binding;GO:0034987,immunoglobulin receptor binding;GO:0042803,protein homodimerization activity;GO:0030674,protein-macromolecule adaptor activity	GO:0002250,adaptive immune response;GO:0019731,antibacterial humoral response;GO:0003094,glomerular filtration;GO:0006959,humoral immune response;GO:0006955,immune response;GO:0045087,innate immune response;GO:0050900,leukocyte migration;GO:0060267,positive regulation of respiratory burst;GO:0065003,protein-containing complex assembly;GO:0006898,receptor-mediated endocytosis;GO:0001895,retina hom…
KVD33_HUMAN	P01593;P01594	IGKV1D-33	Immunoglobulin kappa variable 1D-33	53643.4	65688.7	82284.2	42123.3	113776	38785.3	90041.7	69136.8	60934.9	77935	60934.9	77935	0.781869	0.383605	0	GO:0072562,blood microparticle;GO:0070062,extracellular exosome;GO:0005576,extracellular region;GO:0005615,extracellular space;GO:0019814,immunoglobulin complex;GO:0005886,plasma membrane	GO:0003823,antigen binding	GO:0006956,complement activation;GO:0006958,complement activation;GO:0038095,Fc-epsilon receptor signaling pathway;GO:0038096,Fc-gamma receptor signaling pathway involved in phagocytosis;GO:0006955,immune response;GO:0050900,leukocyte migration;GO:0002862,negative regulation of inflammatory response to antigenic stimulus;GO:0008228,opsonization;GO:0018149,peptide cross-linking;GO:0006898,receptor…
KV139_HUMAN	P01597;P04432	IGKV1-39	Immunoglobulin kappa variable 1-39	160887	294326	352415	136497	342822	144339	536101	160154	236031	295854	236031	295854	0.797796	0.591562	0	GO:0005576,extracellular region;GO:0005615,extracellular space;GO:0019814,immunoglobulin complex;GO:0005886,plasma membrane;GO:0072562,blood microparticle;GO:0070062,extracellular exosome	GO:0003823,antigen binding;GO:0042802,identical protein binding	GO:0006956,complement activation;GO:0006958,complement activation;GO:0038095,Fc-epsilon receptor signaling pathway;GO:0038096,Fc-gamma receptor signaling pathway involved in phagocytosis;GO:0006955,immune response;GO:0050900,leukocyte migration;GO:0002862,negative regulation of inflammatory response to antigenic stimulus;GO:0008228,opsonization;GO:0018149,peptide cross-linking;GO:0006898,receptor…
KV117_HUMAN	P01599	IGKV1-17	Immunoglobulin kappa variable 1-17	56681.5	108202	105817	29054.8	40146	44891.3	55225.5	43967.6	74939	46057.6	74939	46057.6	1.62707	0.191594	0	GO:0005576,extracellular region;GO:0005615,extracellular space;GO:0019814,immunoglobulin complex;GO:0005886,plasma membrane;GO:0072562,blood microparticle;GO:0070062,extracellular exosome	GO:0003823,antigen binding;GO:0042802,identical protein binding	GO:0006956,complement activation;GO:0006958,complement activation;GO:0038095,Fc-epsilon receptor signaling pathway;GO:0038096,Fc-gamma receptor signaling pathway involved in phagocytosis;GO:0006955,immune response;GO:0050900,leukocyte migration;GO:0002862,negative regulation of inflammatory response to antigenic stimulus;GO:0008228,opsonization;GO:0018149,peptide cross-linking;GO:0006898,receptor…
KVD16_HUMAN	P01601	IGKV1D-16	Immunoglobulin kappa variable 1D-16	59028.8	45891.1	81423.2	15519.7	41963.5	7168.83	4533	16124.7	50465.7	17447.5	50465.7	17447.5	2.89243	0.087659	0	GO:0072562,blood microparticle;GO:0070062,extracellular exosome;GO:0005576,extracellular region;GO:0005615,extracellular space;GO:0019814,immunoglobulin complex;GO:0005886,plasma membrane	GO:0003823,antigen binding	GO:0006956,complement activation;GO:0006958,complement activation;GO:0038095,Fc-epsilon receptor signaling pathway;GO:0038096,Fc-gamma receptor signaling pathway involved in phagocytosis;GO:0006955,immune response;GO:0050900,leukocyte migration;GO:0002862,negative regulation of inflammatory response to antigenic stimulus;GO:0008228,opsonization;GO:0018149,peptide cross-linking;GO:0006898,receptor…
KV105_HUMAN	P01602	IGKV1-5	Immunoglobulin kappa variable 1-5	153070	171760	201740	68550.4	113330	39223.4	159302	86968.7	148780	99706	148780	99706	1.49219	0.244287	0	GO:0005576,extracellular region;GO:0005615,extracellular space;GO:0019814,immunoglobulin complex;GO:0005886,plasma membrane;GO:0072562,blood microparticle;GO:0070062,extracellular exosome	GO:0003823,antigen binding;GO:0042802,identical protein binding	GO:0006956,complement activation;GO:0006958,complement activation;GO:0038095,Fc-epsilon receptor signaling pathway;GO:0038096,Fc-gamma receptor signaling pathway involved in phagocytosis;GO:0006955,immune response;GO:0050900,leukocyte migration;GO:0002862,negative regulation of inflammatory response to antigenic stimulus;GO:0008228,opsonization;GO:0018149,peptide cross-linking;GO:0006898,receptor…
KV320_HUMAN	P01619	IGKV3-20	Immunoglobulin kappa variable 3-20	127812	211807	189946	86752.8	201857	70842.2	150049	124955	154079	136926	154079	136926	1.12528	0.679414	0	GO:0005615,extracellular space;GO:0019814,immunoglobulin complex;GO:0005886,plasma membrane;GO:0072562,blood microparticle;GO:0005576,extracellular region;GO:0070062,extracellular exosome;GO:0071748,monomeric IgA immunoglobulin complex;GO:0071756,pentameric IgM immunoglobulin complex;GO:0071751,secretory IgA immunoglobulin complex	GO:0003823,antigen binding	GO:0002250,adaptive immune response;GO:0006955,immune response;GO:0006956,complement activation;GO:0006958,complement activation;GO:0038095,Fc-epsilon receptor signaling pathway;GO:0038096,Fc-gamma receptor signaling pathway involved in phagocytosis;GO:0050900,leukocyte migration;GO:0002862,negative regulation of inflammatory response to antigenic stimulus;GO:0008228,opsonization;GO:0018149,pepti…
KV315_HUMAN	P01624	IGKV3-15	Immunoglobulin kappa variable 3-15	72645.8	113624	117620	48705.8	128157	39083.1	65622	134325	88149	91796.5	88149	91796.5	0.960265	0.903136	0	GO:0005615,extracellular space;GO:0019814,immunoglobulin complex;GO:0005886,plasma membrane;GO:0072562,blood microparticle;GO:0005576,extracellular region;GO:0070062,extracellular exosome;GO:0071748,monomeric IgA immunoglobulin complex;GO:0071756,pentameric IgM immunoglobulin complex;GO:0071751,secretory IgA immunoglobulin complex	GO:0003823,antigen binding	GO:0002250,adaptive immune response;GO:0006955,immune response;GO:0006956,complement activation;GO:0006958,complement activation;GO:0038095,Fc-epsilon receptor signaling pathway;GO:0038096,Fc-gamma receptor signaling pathway involved in phagocytosis;GO:0050900,leukocyte migration;GO:0002862,negative regulation of inflammatory response to antigenic stimulus;GO:0008228,opsonization;GO:0018149,pepti…
LV144_HUMAN	P01699	IGLV1-44	Immunoglobulin lambda variable 1-44	0	0	0	0	0	0	7708.77	0	1680.12	2982.14		7708.77	0.563395	0.443792	0	GO:0072562,blood microparticle;GO:0005576,extracellular region;GO:0005615,extracellular space;GO:0019814,immunoglobulin complex;GO:0005886,plasma membrane;GO:0070062,extracellular exosome	GO:0003823,antigen binding	GO:0006956,complement activation;GO:0006958,complement activation;GO:0038095,Fc-epsilon receptor signaling pathway;GO:0038096,Fc-gamma receptor signaling pathway involved in phagocytosis;GO:0006955,immune response;GO:0050900,leukocyte migration;GO:0002862,negative regulation of inflammatory response to antigenic stimulus;GO:0008228,opsonization;GO:0018149,peptide cross-linking;GO:0006898,receptor…
LV147_HUMAN	P01700	IGLV1-47	Immunoglobulin lambda variable 1-47	84485.7	173713	90490.5	57744.6	88391.2	44790.7	130753	68075.8	101609	83002.7	101609	83002.7	1.22416	0.570338	0	GO:0072562,blood microparticle;GO:0005576,extracellular region;GO:0005615,extracellular space;GO:0019814,immunoglobulin complex;GO:0005886,plasma membrane;GO:0070062,extracellular exosome	GO:0003823,antigen binding	GO:0006956,complement activation;GO:0006958,complement activation;GO:0038095,Fc-epsilon receptor signaling pathway;GO:0038096,Fc-gamma receptor signaling pathway involved in phagocytosis;GO:0006955,immune response;GO:0050900,leukocyte migration;GO:0002862,negative regulation of inflammatory response to antigenic stimulus;GO:0008228,opsonization;GO:0018149,peptide cross-linking;GO:0006898,receptor…
LV151_HUMAN	P01701	IGLV1-51	Immunoglobulin lambda variable 1-51	29470.9	23419.6	75949.3	22359.6	25258.9	15005.5	54365.3	33430.5	37799.8	32015.1	37799.8	32015.1	1.18069	0.718255	0	GO:0072562,blood microparticle;GO:0005576,extracellular region;GO:0005615,extracellular space;GO:0019814,immunoglobulin complex;GO:0005886,plasma membrane;GO:0070062,extracellular exosome	GO:0003823,antigen binding	GO:0006956,complement activation;GO:0006958,complement activation;GO:0038095,Fc-epsilon receptor signaling pathway;GO:0038096,Fc-gamma receptor signaling pathway involved in phagocytosis;GO:0006955,immune response;GO:0050900,leukocyte migration;GO:0002862,negative regulation of inflammatory response to antigenic stimulus;GO:0008228,opsonization;GO:0018149,peptide cross-linking;GO:0006898,receptor…
LV140_HUMAN	P01703	IGLV1-40	Immunoglobulin lambda variable 1-40	23657.7	29391.9	48920	13442.2	25258.8	9416.28	66187.4	21671.3	28853	30633.4	28853	30633.4	0.941878	0.905684	0	GO:0072562,blood microparticle;GO:0005576,extracellular region;GO:0005615,extracellular space;GO:0019814,immunoglobulin complex;GO:0005886,plasma membrane;GO:0070062,extracellular exosome	GO:0003823,antigen binding	GO:0006956,complement activation;GO:0006958,complement activation;GO:0038095,Fc-epsilon receptor signaling pathway;GO:0038096,Fc-gamma receptor signaling pathway involved in phagocytosis;GO:0006955,immune response;GO:0050900,leukocyte migration;GO:0002862,negative regulation of inflammatory response to antigenic stimulus;GO:0008228,opsonization;GO:0018149,peptide cross-linking;GO:0006898,receptor…
LV214_HUMAN	P01704	IGLV2-14	Immunoglobulin lambda variable 2-14	0	2115.74	0	814.821	40086.3	0	0	60576.1	2223.78	25800.6	1465.28	50331.2	0.086191	0.161988	0	GO:0005576,extracellular region;GO:0005615,extracellular space;GO:0019814,immunoglobulin complex;GO:0005886,plasma membrane;GO:0070062,extracellular exosome	GO:0003823,antigen binding	GO:0006956,complement activation;GO:0006958,complement activation;GO:0038095,Fc-epsilon receptor signaling pathway;GO:0038096,Fc-gamma receptor signaling pathway involved in phagocytosis;GO:0006955,immune response;GO:0050900,leukocyte migration;GO:0002862,negative regulation of inflammatory response to antigenic stimulus;GO:0008228,opsonization;GO:0018149,peptide cross-linking;GO:0006898,receptor…
LV211_HUMAN	P01706	IGLV2-11	Immunoglobulin lambda variable 2-11	20555.8	16211.4	24605.6	16256.5	12371.2	12190.3	47413.6	17898.8	19407.3	22468.5	19407.3	22468.5	0.863757	0.735713	0	GO:0005576,extracellular region;GO:0005615,extracellular space;GO:0019814,immunoglobulin complex;GO:0005886,plasma membrane;GO:0070062,extracellular exosome	GO:0003823,antigen binding	GO:0006956,complement activation;GO:0006958,complement activation;GO:0038095,Fc-epsilon receptor signaling pathway;GO:0038096,Fc-gamma receptor signaling pathway involved in phagocytosis;GO:0006955,immune response;GO:0050900,leukocyte migration;GO:0002862,negative regulation of inflammatory response to antigenic stimulus;GO:0008228,opsonization;GO:0018149,peptide cross-linking;GO:0006898,receptor…
LV208_HUMAN	P01709	IGLV2-8	Immunoglobulin lambda variable 2-8	51831.2	40514.4	31105.5	24581	33109.2	14212	24132.9	30405.3	37008	25464.8	37008	25464.8	1.4533	0.162956	0	GO:0005576,extracellular region;GO:0005615,extracellular space;GO:0019814,immunoglobulin complex;GO:0005886,plasma membrane;GO:0070062,extracellular exosome	GO:0003823,antigen binding	GO:0006956,complement activation;GO:0006958,complement activation;GO:0038095,Fc-epsilon receptor signaling pathway;GO:0038096,Fc-gamma receptor signaling pathway involved in phagocytosis;GO:0006955,immune response;GO:0050900,leukocyte migration;GO:0002862,negative regulation of inflammatory response to antigenic stimulus;GO:0008228,opsonization;GO:0018149,peptide cross-linking;GO:0006898,receptor…
LV319_HUMAN	P01714	IGLV3-19	Immunoglobulin lambda variable 3-19	312748	530549	387422	221373	197494	168641	651186	122732	363023	285013	363023	285013	1.2737	0.59576	0	GO:0005576,extracellular region;GO:0005615,extracellular space;GO:0019814,immunoglobulin complex;GO:0005886,plasma membrane;GO:0070062,extracellular exosome;GO:0072562,blood microparticle	GO:0003823,antigen binding	GO:0006956,complement activation;GO:0006958,complement activation;GO:0038095,Fc-epsilon receptor signaling pathway;GO:0038096,Fc-gamma receptor signaling pathway involved in phagocytosis;GO:0006955,immune response;GO:0050900,leukocyte migration;GO:0002862,negative regulation of inflammatory response to antigenic stimulus;GO:0008228,opsonization;GO:0018149,peptide cross-linking;GO:0006898,receptor…
LV325_HUMAN	P01717	IGLV3-25	Immunoglobulin lambda variable 3-25	111599	102150	113065	56157.3	76169.7	37905.5	110616	52062.9	95743.1	69188.5	95743.1	69188.5	1.3838	0.249099	0	GO:0005576,extracellular region;GO:0005615,extracellular space;GO:0019814,immunoglobulin complex;GO:0005886,plasma membrane;GO:0070062,extracellular exosome;GO:0072562,blood microparticle	GO:0003823,antigen binding	GO:0006956,complement activation;GO:0006958,complement activation;GO:0038095,Fc-epsilon receptor signaling pathway;GO:0038096,Fc-gamma receptor signaling pathway involved in phagocytosis;GO:0006955,immune response;GO:0050900,leukocyte migration;GO:0002862,negative regulation of inflammatory response to antigenic stimulus;GO:0008228,opsonization;GO:0018149,peptide cross-linking;GO:0006898,receptor…
LV327_HUMAN	P01718	IGLV3-27	Immunoglobulin lambda variable 3-27	24100.4	17440.8	26161.4	5999.9	27417.5	4914.85	9896.57	3854.61	18425.6	11520.9	18425.6	11520.9	1.59933	0.368449	0	GO:0005576,extracellular region;GO:0005615,extracellular space;GO:0019814,immunoglobulin complex;GO:0005886,plasma membrane;GO:0070062,extracellular exosome;GO:0072562,blood microparticle	GO:0003823,antigen binding	GO:0006956,complement activation;GO:0006958,complement activation;GO:0038095,Fc-epsilon receptor signaling pathway;GO:0038096,Fc-gamma receptor signaling pathway involved in phagocytosis;GO:0006955,immune response;GO:0050900,leukocyte migration;GO:0002862,negative regulation of inflammatory response to antigenic stimulus;GO:0008228,opsonization;GO:0018149,peptide cross-linking;GO:0006898,receptor…
LV657_HUMAN	P01721	IGLV6-57	Immunoglobulin lambda variable 6-57	16409.3	29440.9	10690.6	12188.9	22948.5	5974.13	36718.7	52338.6	17182.4	29495	17182.4	29495	0.582555	0.295889	0	GO:0005576,extracellular region;GO:0005615,extracellular space;GO:0019814,immunoglobulin complex;GO:0005886,plasma membrane	GO:0003823,antigen binding	GO:0006956,complement activation;GO:0006958,complement activation;GO:0038095,Fc-epsilon receptor signaling pathway;GO:0038096,Fc-gamma receptor signaling pathway involved in phagocytosis;GO:0006955,immune response;GO:0050900,leukocyte migration;GO:0002862,negative regulation of inflammatory response to antigenic stimulus;GO:0008228,opsonization;GO:0018149,peptide cross-linking;GO:0006898,receptor…
HV169_HUMAN	P01742	IGHV1-69	Immunoglobulin heavy variable 1-69	51118.8	64078.4	104531	40056	60909.5	27743.8	65670	113701	64946.1	67006.1	64946.1	67006.1	0.969257	0.930399	0	GO:0009897,external side of plasma membrane;GO:0042571,immunoglobulin complex;GO:0005576,extracellular region;GO:0005886,plasma membrane;GO:0019814,immunoglobulin complex	GO:0003823,antigen binding;GO:0034987,immunoglobulin receptor binding	GO:0050853,B cell receptor signaling pathway;GO:0006958,complement activation;GO:0042742,defense response to bacterium;GO:0045087,innate immune response;GO:0006911,phagocytosis;GO:0006910,phagocytosis;GO:0050871,positive regulation of B cell activation;GO:0006956,complement activation;GO:0038095,Fc-epsilon receptor signaling pathway;GO:0038096,Fc-gamma receptor signaling pathway involved in phago…
HV146_HUMAN	P01743	IGHV1-46	Immunoglobulin heavy variable 1-46	11663.3	20292	14556.8	17379.3	38245	9438.03	27519	52686.7	15972.9	31972.2	15972.9	31972.2	0.499586	0.136062	0	GO:0009897,external side of plasma membrane;GO:0042571,immunoglobulin complex;GO:0005576,extracellular region;GO:0005886,plasma membrane;GO:0019814,immunoglobulin complex	GO:0003823,antigen binding;GO:0034987,immunoglobulin receptor binding	GO:0050853,B cell receptor signaling pathway;GO:0006958,complement activation;GO:0042742,defense response to bacterium;GO:0045087,innate immune response;GO:0006911,phagocytosis;GO:0006910,phagocytosis;GO:0050871,positive regulation of B cell activation;GO:0006956,complement activation;GO:0038095,Fc-epsilon receptor signaling pathway;GO:0038096,Fc-gamma receptor signaling pathway involved in phago…
HV348_HUMAN	P01763	IGHV3-48	Immunoglobulin heavy variable 3-48	3531.7	2593.48	0	0	1464.2	0	0	0	2247.98	1780.14	3062.59	1464.2	1.26281	0.462692	0	GO:0009897,external side of plasma membrane;GO:0042571,immunoglobulin complex;GO:0072562,blood microparticle;GO:0070062,extracellular exosome;GO:0005576,extracellular region;GO:0005615,extracellular space;GO:0005886,plasma membrane;GO:0019814,immunoglobulin complex	GO:0003823,antigen binding;GO:0034987,immunoglobulin receptor binding	GO:0050853,B cell receptor signaling pathway;GO:0006958,complement activation;GO:0042742,defense response to bacterium;GO:0045087,innate immune response;GO:0006911,phagocytosis;GO:0006910,phagocytosis;GO:0050871,positive regulation of B cell activation;GO:0006956,complement activation;GO:0038095,Fc-epsilon receptor signaling pathway;GO:0038096,Fc-gamma receptor signaling pathway involved in phago…
HV323_HUMAN	P01764	IGHV3-23	Immunoglobulin heavy variable 3-23	22202.6	58784.3	49888.2	16198.7	48736.1	15859.9	38390.3	36429.4	36768.4	34853.9	36768.4	34853.9	1.05493	0.882845	0	GO:0009897,external side of plasma membrane;GO:0042571,immunoglobulin complex;GO:0072562,blood microparticle;GO:0070062,extracellular exosome;GO:0005576,extracellular region;GO:0005615,extracellular space;GO:0005886,plasma membrane;GO:0019814,immunoglobulin complex	GO:0003823,antigen binding;GO:0034987,immunoglobulin receptor binding	GO:0050853,B cell receptor signaling pathway;GO:0006958,complement activation;GO:0042742,defense response to bacterium;GO:0045087,innate immune response;GO:0006911,phagocytosis;GO:0006910,phagocytosis;GO:0050871,positive regulation of B cell activation;GO:0006956,complement activation;GO:0038095,Fc-epsilon receptor signaling pathway;GO:0038096,Fc-gamma receptor signaling pathway involved in phago…
HV313_HUMAN	P01766	IGHV3-13	Immunoglobulin heavy variable 3-13	120885	238439	143230	84705.5	176565	89228	154206	337564	146815	189391	146815	189391	0.775196	0.518785	0	GO:0009897,external side of plasma membrane;GO:0042571,immunoglobulin complex;GO:0072562,blood microparticle;GO:0070062,extracellular exosome;GO:0005576,extracellular region;GO:0005615,extracellular space;GO:0005886,plasma membrane;GO:0019814,immunoglobulin complex	GO:0003823,antigen binding;GO:0034987,immunoglobulin receptor binding	GO:0050853,B cell receptor signaling pathway;GO:0006958,complement activation;GO:0042742,defense response to bacterium;GO:0045087,innate immune response;GO:0006911,phagocytosis;GO:0006910,phagocytosis;GO:0050871,positive regulation of B cell activation;GO:0006956,complement activation;GO:0038095,Fc-epsilon receptor signaling pathway;GO:0038096,Fc-gamma receptor signaling pathway involved in phago…
HV353_HUMAN	P01767	IGHV3-53	Immunoglobulin heavy variable 3-53	3081.7	0	1926.17	0	0	0	1548.66	0	2076.16	1223.02	2503.94	1548.66	1.69756	0.120128	0	GO:0009897,external side of plasma membrane;GO:0042571,immunoglobulin complex;GO:0072562,blood microparticle;GO:0070062,extracellular exosome;GO:0005576,extracellular region;GO:0005615,extracellular space;GO:0005886,plasma membrane;GO:0019814,immunoglobulin complex	GO:0003823,antigen binding;GO:0034987,immunoglobulin receptor binding	GO:0050853,B cell receptor signaling pathway;GO:0006958,complement activation;GO:0042742,defense response to bacterium;GO:0045087,innate immune response;GO:0006911,phagocytosis;GO:0006910,phagocytosis;GO:0050871,positive regulation of B cell activation;GO:0006956,complement activation;GO:0038095,Fc-epsilon receptor signaling pathway;GO:0038096,Fc-gamma receptor signaling pathway involved in phago…
HV307_HUMAN	P01780	IGHV3-7	Immunoglobulin heavy variable 3-7	56328.5	62952.1	85359	26869.7	79540.1	24159.6	63136.2	63158	57877.3	57498.5	57877.3	57498.5	1.00659	0.982789	0	GO:0009897,external side of plasma membrane;GO:0042571,immunoglobulin complex;GO:0072562,blood microparticle;GO:0070062,extracellular exosome;GO:0005576,extracellular region;GO:0005615,extracellular space;GO:0005886,plasma membrane;GO:0019814,immunoglobulin complex	GO:0003823,antigen binding;GO:0034987,immunoglobulin receptor binding	GO:0050853,B cell receptor signaling pathway;GO:0006958,complement activation;GO:0042742,defense response to bacterium;GO:0045087,innate immune response;GO:0006911,phagocytosis;GO:0006910,phagocytosis;GO:0050871,positive regulation of B cell activation;GO:0006956,complement activation;GO:0038095,Fc-epsilon receptor signaling pathway;GO:0038096,Fc-gamma receptor signaling pathway involved in phago…
HV205_HUMAN	P01817	IGHV2-5	Immunoglobulin heavy variable 2-5	2415.58	3444.92	7624.67	767.836	3868.67	2031.87	6225.03	2906.08	3563.25	3757.91	3563.25	3757.91	0.9482	0.913515	0	GO:0009897,external side of plasma membrane;GO:0005576,extracellular region;GO:0042571,immunoglobulin complex;GO:0005886,plasma membrane	GO:0003823,antigen binding;GO:0034987,immunoglobulin receptor binding	GO:0050853,B cell receptor signaling pathway;GO:0006956,complement activation;GO:0006958,complement activation;GO:0042742,defense response to bacterium;GO:0038095,Fc-epsilon receptor signaling pathway;GO:0038096,Fc-gamma receptor signaling pathway involved in phagocytosis;GO:0006955,immune response;GO:0045087,innate immune response;GO:0050900,leukocyte migration;GO:0002862,negative regulation of …
PIGR_HUMAN	P01833	PIGR	Polymeric immunoglobulin receptor	10792	11573.2	7730.2	5044.96	16316.9	3169.22	14938	11822.5	8785.09	11561.6	8785.09	11561.6	0.759848	0.433605	0	GO:0035577,azurophil granule membrane;GO:0070062,extracellular exosome;GO:0005615,extracellular space;GO:0005887,integral component of plasma membrane;GO:0005886,plasma membrane;GO:0043235,receptor complex;GO:0071751,secretory IgA immunoglobulin complex	GO:0001792,polymeric immunoglobulin receptor activity;GO:0004888,transmembrane signaling receptor activity	GO:0001580,detection of chemical stimulus involved in sensory perception of bitter taste;GO:0007173,epidermal growth factor receptor signaling pathway;GO:0038093,Fc receptor signaling pathway;GO:0002415,immunoglobulin transcytosis in epithelial cells mediated by polymeric immunoglobulin receptor;GO:0043312,neutrophil degranulation;GO:0043113,receptor clustering;GO:0001895,retina homeostasis	hsa:5284,path:hsa04672,Intestinal immune network for IgA production
IGKC_HUMAN	P01834	IGKC	Immunoglobulin kappa constant	445250	741514	661857	434228	1.06186e+06	522902	503392	770362	570712	714630	570712	714630	0.798613	0.380009	0	GO:0072562,blood microparticle;GO:0009897,external side of plasma membrane;GO:0070062,extracellular exosome;GO:0005576,extracellular region;GO:0005615,extracellular space;GO:0042571,immunoglobulin complex;GO:0005886,plasma membrane	GO:0003823,antigen binding;GO:0034987,immunoglobulin receptor binding	GO:0050853,B cell receptor signaling pathway;GO:0006956,complement activation;GO:0006958,complement activation;GO:0042742,defense response to bacterium;GO:0038095,Fc-epsilon receptor signaling pathway;GO:0038096,Fc-gamma receptor signaling pathway involved in phagocytosis;GO:0006955,immune response;GO:0045087,innate immune response;GO:0050900,leukocyte migration;GO:0002862,negative regulation of …
IGHG1_HUMAN	P01857	IGHG1	Immunoglobulin heavy constant gamma 1	518940	642608	593731	388961	778255	405390	617206	804186	536060	651259	536060	651259	0.823113	0.323581	0	GO:0072562,blood microparticle;GO:0009897,external side of plasma membrane;GO:0070062,extracellular exosome;GO:0005576,extracellular region;GO:0005615,extracellular space;GO:0042571,immunoglobulin complex;GO:0016021,integral component of membrane	GO:0003823,antigen binding;GO:0034987,immunoglobulin receptor binding	GO:0050853,B cell receptor signaling pathway;GO:0006956,complement activation;GO:0006958,complement activation;GO:0019221,cytokine-mediated signaling pathway;GO:0042742,defense response to bacterium;GO:0038096,Fc-gamma receptor signaling pathway involved in phagocytosis;GO:0045087,innate immune response;GO:0002862,negative regulation of inflammatory response to antigenic stimulus;GO:0008228,opson…
IGHG2_HUMAN	P01859	IGHG2	Immunoglobulin heavy constant gamma 2	276737	251802	261562	256175	461274	267768	223804	320826	261569	318418	261569	318418	0.821465	0.31511	0	GO:0072562,blood microparticle;GO:0009897,external side of plasma membrane;GO:0070062,extracellular exosome;GO:0005576,extracellular region;GO:0005615,extracellular space;GO:0042571,immunoglobulin complex;GO:0016021,integral component of membrane	GO:0003823,antigen binding;GO:0034987,immunoglobulin receptor binding	GO:0050853,B cell receptor signaling pathway;GO:0006956,complement activation;GO:0006958,complement activation;GO:0042742,defense response to bacterium;GO:0038096,Fc-gamma receptor signaling pathway involved in phagocytosis;GO:0045087,innate immune response;GO:0002862,negative regulation of inflammatory response to antigenic stimulus;GO:0008228,opsonization;GO:0018149,peptide cross-linking;GO:000…
IGHG3_HUMAN	P01860	IGHG3	Immunoglobulin heavy constant gamma 3	172546	706907	229432	343185	712181	93390.2	80179.3	152208	363017	259490	363017	259490	1.39897	0.611734	0	GO:0072562,blood microparticle;GO:0009897,external side of plasma membrane;GO:0070062,extracellular exosome;GO:0005576,extracellular region;GO:0005615,extracellular space;GO:0042571,immunoglobulin complex;GO:0016021,integral component of membrane	GO:0003823,antigen binding;GO:0034987,immunoglobulin receptor binding	GO:0050853,B cell receptor signaling pathway;GO:0006956,complement activation;GO:0006958,complement activation;GO:0042742,defense response to bacterium;GO:0038096,Fc-gamma receptor signaling pathway involved in phagocytosis;GO:0045087,innate immune response;GO:0002862,negative regulation of inflammatory response to antigenic stimulus;GO:0008228,opsonization;GO:0018149,peptide cross-linking;GO:000…
IGHG4_HUMAN	P01861	IGHG4	Immunoglobulin heavy constant gamma 4	53576.2	33949.5	39663.8	39013.2	25742.5	106845	182733	33131.4	41550.7	87112.9	41550.7	87112.9	0.476975	0.264205	0	GO:0072562,blood microparticle;GO:0009897,external side of plasma membrane;GO:0070062,extracellular exosome;GO:0005576,extracellular region;GO:0005615,extracellular space;GO:0042571,immunoglobulin complex;GO:0016021,integral component of membrane	GO:0003823,antigen binding;GO:0034987,immunoglobulin receptor binding	GO:0050853,B cell receptor signaling pathway;GO:0006956,complement activation;GO:0006958,complement activation;GO:0019221,cytokine-mediated signaling pathway;GO:0042742,defense response to bacterium;GO:0038096,Fc-gamma receptor signaling pathway involved in phagocytosis;GO:0045087,innate immune response;GO:0002862,negative regulation of inflammatory response to antigenic stimulus;GO:0008228,opson…
IGHM_HUMAN	P01871	IGHM	Immunoglobulin heavy constant mu	236711	294793	397168	99998.7	144202	100155	197074	304714	257168	186537	257168	186537	1.37865	0.389061	0	GO:0072562,blood microparticle;GO:0009986,cell surface;GO:0009897,external side of plasma membrane;GO:0070062,extracellular exosome;GO:0005615,extracellular space;GO:0071757,hexameric IgM immunoglobulin complex;GO:0042571,immunoglobulin complex;GO:0016021,integral component of membrane;GO:0071756,pentameric IgM immunoglobulin complex;GO:0005886,plasma membrane	GO:0003823,antigen binding	GO:0002250,adaptive immune response;GO:0019731,antibacterial humoral response;GO:0050853,B cell receptor signaling pathway;GO:0006958,complement activation;GO:0042742,defense response to bacterium;GO:0050829,defense response to Gram-negative bacterium;GO:0045087,innate immune response;GO:0050900,leukocyte migration;GO:0006911,phagocytosis;GO:0006910,phagocytosis;GO:0050871,positive regulation of …
IGHA1_HUMAN	P01876	IGHA1	Immunoglobulin heavy constant alpha 1	251923	1.00874e+06	285168	637129	804731	307340	864694	717887	545740	673663	545740	673663	0.810108	0.577585	0	GO:0072562,blood microparticle;GO:0009897,external side of plasma membrane;GO:0070062,extracellular exosome;GO:0005576,extracellular region;GO:0005615,extracellular space;GO:0042571,immunoglobulin complex;GO:0071748,monomeric IgA immunoglobulin complex;GO:0071752,secretory dimeric IgA immunoglobulin complex;GO:0071751,secretory IgA immunoglobulin complex	GO:0003823,antigen binding	GO:0019731,antibacterial humoral response;GO:0050853,B cell receptor signaling pathway;GO:0006958,complement activation;GO:0042742,defense response to bacterium;GO:0003094,glomerular filtration;GO:0006955,immune response;GO:0045087,innate immune response;GO:0050900,leukocyte migration;GO:0006911,phagocytosis;GO:0006910,phagocytosis;GO:0050871,positive regulation of B cell activation;GO:0060267,po…
IGHA2_HUMAN	P01877	IGHA2	Immunoglobulin heavy constant alpha 2	87469.8	249606	87794.4	172661	191657	71300.4	303012	151772	149383	179435	149383	179435	0.832516	0.644936	0	GO:0072562,blood microparticle;GO:0009897,external side of plasma membrane;GO:0070062,extracellular exosome;GO:0005576,extracellular region;GO:0005615,extracellular space;GO:0042571,immunoglobulin complex;GO:0071748,monomeric IgA immunoglobulin complex;GO:0071752,secretory dimeric IgA immunoglobulin complex;GO:0071751,secretory IgA immunoglobulin complex	GO:0003823,antigen binding	GO:0019731,antibacterial humoral response;GO:0050853,B cell receptor signaling pathway;GO:0006958,complement activation;GO:0042742,defense response to bacterium;GO:0003094,glomerular filtration;GO:0006955,immune response;GO:0045087,innate immune response;GO:0050900,leukocyte migration;GO:0006911,phagocytosis;GO:0006910,phagocytosis;GO:0050871,positive regulation of B cell activation;GO:0060267,po…
IGHD_HUMAN	P01880	IGHD	Immunoglobulin heavy constant delta	6124.79	169231	18813.4	144741	6227.84	11884.1	14951.7	614.003	84727.6	8419.4	84727.6	8419.4	10.0634	0.120679	0	GO:0072562,blood microparticle;GO:0009897,external side of plasma membrane;GO:0070062,extracellular exosome;GO:0042571,immunoglobulin complex;GO:0016021,integral component of membrane;GO:0005886,plasma membrane;GO:0005576,extracellular region	GO:0003823,antigen binding;GO:0034987,immunoglobulin receptor binding	GO:0050853,B cell receptor signaling pathway;GO:0006958,complement activation;GO:0042742,defense response to bacterium;GO:0006955,immune response;GO:0045087,innate immune response;GO:0006911,phagocytosis;GO:0006910,phagocytosis;GO:0050871,positive regulation of B cell activation;GO:0032732,positive regulation of interleukin-1 production
HLAB_HUMAN	P01889	HLA-B	HLA class I histocompatibility antigen, B alpha chain	34401.2	22468.1	32151.1	16281.8	17783.4	29092.9	11834.3	15322.8	26325.6	18508.4	26325.6	18508.4	1.42236	0.215284	0	GO:0009986,cell surface;GO:0031901,early endosome membrane;GO:0012507,ER to Golgi transport vesicle membrane;GO:0009897,external side of plasma membrane;GO:0070062,extracellular exosome;GO:0005615,extracellular space;GO:0000139,Golgi membrane;GO:0071556,integral component of lumenal side of endoplasmic reticulum membrane;GO:0042612,MHC class I protein complex;GO:0032398,MHC class Ib protein compl…	GO:0030881,beta-2-microglobulin binding;GO:0042288,MHC class I protein binding;GO:0046703,natural killer cell lectin-like receptor binding;GO:0042605,peptide antigen binding;GO:0005102,signaling receptor binding;GO:0042608,T cell receptor binding;GO:0051087,chaperone binding;GO:0046977,TAP binding;GO:0023026,MHC class II protein complex binding;GO:0032395,MHC class II receptor activity;GO:0030247…	GO:0002250,adaptive immune response;GO:0019731,antibacterial humoral response;GO:0002476,antigen processing and presentation of endogenous peptide antigen via MHC class Ib;GO:0002479,antigen processing and presentation of exogenous peptide antigen via MHC class I;GO:0002480,antigen processing and presentation of exogenous peptide antigen via MHC class I;GO:0002477,antigen processing and presentat…	hsa:3133,path:hsa04514,Cell adhesion molecules (CAMs);hsa:3133,path:hsa04144,Endocytosis;hsa:3133,path:hsa04145,Phagosome;hsa:3133,path:hsa04218,Cellular senescence;hsa:3133,path:hsa04650,Natural killer cell mediated cytotoxicity;hsa:3133,path:hsa04612,Antigen processing and presentation;hsa:3133,path:hsa05203,Viral carcinogenesis;hsa:3133,path:hsa05320,Autoimmune thyroid disease;hsa:3133,path:hs…
DRA_HUMAN	P01903;P01906	HLA-DRA	HLA class II histocompatibility antigen, DR alpha chain	0	918.344	0	1470.16	1934.19	1417.15	5924.04	0	1702.92	2979.27	1194.25	3091.79	0.57159	0.27782	0	GO:0009986,cell surface;GO:0031901,early endosome membrane;GO:0012507,ER to Golgi transport vesicle membrane;GO:0009897,external side of plasma membrane;GO:0070062,extracellular exosome;GO:0005615,extracellular space;GO:0000139,Golgi membrane;GO:0071556,integral component of lumenal side of endoplasmic reticulum membrane;GO:0042612,MHC class I protein complex;GO:0032398,MHC class Ib protein compl…	GO:0030881,beta-2-microglobulin binding;GO:0042288,MHC class I protein binding;GO:0046703,natural killer cell lectin-like receptor binding;GO:0042605,peptide antigen binding;GO:0005102,signaling receptor binding;GO:0042608,T cell receptor binding;GO:0051087,chaperone binding;GO:0046977,TAP binding;GO:0023026,MHC class II protein complex binding;GO:0032395,MHC class II receptor activity;GO:0030247…	GO:0002250,adaptive immune response;GO:0019731,antibacterial humoral response;GO:0002476,antigen processing and presentation of endogenous peptide antigen via MHC class Ib;GO:0002479,antigen processing and presentation of exogenous peptide antigen via MHC class I;GO:0002480,antigen processing and presentation of exogenous peptide antigen via MHC class I;GO:0002477,antigen processing and presentat…	hsa:3133,path:hsa04514,Cell adhesion molecules (CAMs);hsa:3133,path:hsa04144,Endocytosis;hsa:3133,path:hsa04145,Phagosome;hsa:3133,path:hsa04218,Cellular senescence;hsa:3133,path:hsa04650,Natural killer cell mediated cytotoxicity;hsa:3133,path:hsa04612,Antigen processing and presentation;hsa:3133,path:hsa05203,Viral carcinogenesis;hsa:3133,path:hsa05320,Autoimmune thyroid disease;hsa:3133,path:hs…
HBD_HUMAN	P02042	HBD	Hemoglobin subunit delta	101711	55606.6	110550	57548.9	34286.1	71100.3	110752	45226.6	81354.2	65341.1	81354.2	65341.1	1.24507	0.499471	0	GO:0072562,blood microparticle;GO:0005829,cytosol;GO:0031838,haptoglobin-hemoglobin complex;GO:0005833,hemoglobin complex;GO:0016021,integral component of membrane	GO:0020037,heme binding;GO:0031721,hemoglobin alpha binding;GO:0046872,metal ion binding;GO:0043177,organic acid binding;GO:0019825,oxygen binding;GO:0005344,oxygen carrier activity	GO:0007596,blood coagulation;GO:0098869,cellular oxidant detoxification;GO:0042744,hydrogen peroxide catabolic process
CO1A1_HUMAN	P02452	COL1A1	Collagen alpha-1(I) chain	0	0	0	0	0	973.811	0	0	2061.86	660.751		973.811	3.12048	0.001454	1	GO:0005584,collagen type I trimer;GO:0062023,collagen-containing extracellular matrix;GO:0005737,cytoplasm;GO:0005788,endoplasmic reticulum lumen;GO:0031012,extracellular matrix;GO:0005576,extracellular region;GO:0005615,extracellular space;GO:0005794,Golgi apparatus;GO:0030141,secretory granule	GO:0005201,extracellular matrix structural constituent;GO:0030020,extracellular matrix structural constituent conferring tensile strength;GO:0042802,identical protein binding;GO:0046872,metal ion binding;GO:0048407,platelet-derived growth factor binding;GO:0002020,protease binding	GO:0007596,blood coagulation;GO:0001568,blood vessel development;GO:0060346,bone trabecula formation;GO:0060351,cartilage development involved in endochondral bone morphogenesis;GO:0071230,cellular response to amino acid stimulus;GO:0071364,cellular response to epidermal growth factor stimulus;GO:0044344,cellular response to fibroblast growth factor stimulus;GO:1902618,cellular response to fluori…	hsa:1277,path:hsa04151,PI3K-Akt signaling pathway;hsa:1277,path:hsa04512,ECM-receptor interaction;hsa:1277,path:hsa04510,Focal adhesion;hsa:1277,path:hsa04611,Platelet activation;hsa:1277,path:hsa04926,Relaxin signaling pathway;hsa:1277,path:hsa04974,Protein digestion and absorption;hsa:1277,path:hsa05205,Proteoglycans in cancer;hsa:1277,path:hsa04933,AGE-RAGE signaling pathway in diabetic compli…
K1C14_HUMAN	P02533	KRT14	Keratin, type I cytoskeletal 14	7404.48	6579.8	7034.72	46785.9	20993.3	15118	13671	19083.2	16951.2	17216.4	16951.2	17216.4	0.984598	0.979888	0	GO:0045178,basal part of cell;GO:0071944,cell periphery;GO:0005737,cytoplasm;GO:0005829,cytosol;GO:0070062,extracellular exosome;GO:0005882,intermediate filament;GO:0045095,keratin filament;GO:0005634,nucleus	GO:1990254,keratin filament binding;GO:0005200,structural constituent of cytoskeleton	GO:0007568,aging;GO:0070268,cornification;GO:0008544,epidermis development;GO:0042633,hair cycle;GO:0031581,hemidesmosome assembly;GO:0045110,intermediate filament bundle assembly;GO:0031424,keratinization;GO:0010212,response to ionizing radiation;GO:0010043,response to zinc ion	hsa:3861,path:hsa04915,Estrogen signaling pathway;hsa:3861,path:hsa05150,Staphylococcus aureus infection
K2C6A_HUMAN	P02538	KRT6A	Keratin, type II cytoskeletal 6A	0	26242.4	0	45134.9	94817.2	12611.6	26752.7	75751.3	19057.8	52483.2	35688.7	52483.2	0.363122	0.181523	0	GO:0005829,cytosol;GO:0070062,extracellular exosome;GO:0045095,keratin filament;GO:0016020,membrane;GO:0005634,nucleus	GO:0005200,structural constituent of cytoskeleton	GO:0061844,antimicrobial humoral immune response mediated by antimicrobial peptide;GO:0030154,cell differentiation;GO:0070268,cornification;GO:0051838,cytolysis by host of symbiont cells;GO:0050830,defense response to Gram-positive bacterium;GO:0031424,keratinization;GO:0002009,morphogenesis of an epithelium;GO:0001899,negative regulation of cytolysis by symbiont of host cells;GO:2000536,negative…
SPTA1_HUMAN	P02549	SPTA1	Spectrin alpha chain, erythrocytic 1	12483.3	6069.09	7879.07	1623.82	2315.9	2266.79	8941.28	0	7013.81	3625.01	7013.81	4507.99	1.93484	0.283701	0	GO:0015629,actin cytoskeleton;GO:0030424,axon;GO:0032437,cuticular plate;GO:0005829,cytosol;GO:0031235,intrinsic component of the cytoplasmic side of the plasma membrane;GO:0008091,spectrin;GO:0014731,spectrin-associated cytoskeleton	GO:0051015,actin filament binding;GO:0005509,calcium ion binding;GO:0005200,structural constituent of cytoskeleton	GO:0051693,actin filament capping;GO:0007015,actin filament organization;GO:0007411,axon guidance;GO:0006888,endoplasmic reticulum to Golgi vesicle-mediated transport;GO:0030097,hemopoiesis;GO:0002260,lymphocyte homeostasis;GO:0000165,MAPK cascade;GO:0007009,plasma membrane organization;GO:0006779,porphyrin-containing compound biosynthetic process;GO:0032092,positive regulation of protein binding…	hsa:6708,path:hsa04210,Apoptosis
APOA1_HUMAN	P02647	APOA1	Apolipoprotein A-I	219516	203133	222822	189189	172158	294290	358111	182930	208665	251872	208665	251872	0.828456	0.379677	0	GO:0072562,blood microparticle;GO:0009986,cell surface;GO:0042627,chylomicron;GO:0062023,collagen-containing extracellular matrix;GO:0031410,cytoplasmic vesicle;GO:0005829,cytosol;GO:0034365,discoidal high-density lipoprotein particle;GO:0005769,early endosome;GO:0030139,endocytic vesicle;GO:0071682,endocytic vesicle lumen;GO:0005788,endoplasmic reticulum lumen;GO:0070062,extracellular exosome;GO…	GO:0001540,amyloid-beta binding;GO:0034191,apolipoprotein A-I receptor binding;GO:0034190,apolipoprotein receptor binding;GO:0045499,chemorepellent activity;GO:0015485,cholesterol binding;GO:0120020,cholesterol transfer activity;GO:0019899,enzyme binding;GO:0031072,heat shock protein binding;GO:0008035,high-density lipoprotein particle binding;GO:0070653,high-density lipoprotein particle receptor…	GO:0030325,adrenal gland development;GO:1990000,amyloid fibril formation;GO:0031100,animal organ regeneration;GO:0043534,blood vessel endothelial cell migration;GO:0044267,cellular protein metabolic process;GO:0006695,cholesterol biosynthetic process;GO:0033344,cholesterol efflux;GO:0042632,cholesterol homeostasis;GO:0070508,cholesterol import;GO:0008203,cholesterol metabolic process;GO:0030301,c…	hsa:335,path:hsa03320,PPAR signaling pathway;hsa:335,path:hsa04975,Fat digestion and absorption;hsa:335,path:hsa04979,Cholesterol metabolism;hsa:335,path:hsa04977,Vitamin digestion and absorption;hsa:335,path:hsa05143,African trypanosomiasis
APOE_HUMAN	P02649	APOE	Apolipoprotein E	144426	66322.9	65763.7	112203	67350	134518	180474	36405.4	97178.9	104687	97178.9	104687	0.928281	0.848859	0	GO:0072562,blood microparticle;GO:0042627,chylomicron;GO:0030669,clathrin-coated endocytic vesicle membrane;GO:0062023,collagen-containing extracellular matrix;GO:0005737,cytoplasm;GO:0030425,dendrite;GO:0034365,discoidal high-density lipoprotein particle;GO:0005769,early endosome;GO:0071682,endocytic vesicle lumen;GO:0005783,endoplasmic reticulum;GO:0005788,endoplasmic reticulum lumen;GO:0070062…	GO:0001540,amyloid-beta binding;GO:0016209,antioxidant activity;GO:0120020,cholesterol transfer activity;GO:0043395,heparan sulfate proteoglycan binding;GO:0008201,heparin binding;GO:0042802,identical protein binding;GO:0008289,lipid binding;GO:0005319,lipid transporter activity;GO:0071813,lipoprotein particle binding;GO:0050750,low-density lipoprotein particle receptor binding;GO:0046911,metal c…	GO:0097113,AMPA glutamate receptor clustering;GO:0042982,amyloid precursor protein metabolic process;GO:0048844,artery morphogenesis;GO:0006874,cellular calcium ion homeostasis;GO:0044267,cellular protein metabolic process;GO:0019934,cGMP-mediated signaling;GO:0006707,cholesterol catabolic process;GO:0033344,cholesterol efflux;GO:0042632,cholesterol homeostasis;GO:0008203,cholesterol metabolic pr…	hsa:348,path:hsa04979,Cholesterol metabolism;hsa:348,path:hsa05010,Alzheimer disease
APOA2_HUMAN	P02652	APOA2	Apolipoprotein A-II	801929	825372	773815	799992	724961	1.21057e+06	1.44824e+06	572174	800277	988986	800277	988986	0.809189	0.393016	0	GO:0072562,blood microparticle;GO:0042627,chylomicron;GO:0005829,cytosol;GO:0005769,early endosome;GO:0005788,endoplasmic reticulum lumen;GO:0070062,extracellular exosome;GO:0005576,extracellular region;GO:0034364,high-density lipoprotein particle;GO:0034366,spherical high-density lipoprotein particle;GO:0034361,very-low-density lipoprotein particle	GO:0034190,apolipoprotein receptor binding;GO:0015485,cholesterol binding;GO:0031072,heat shock protein binding;GO:0008035,high-density lipoprotein particle binding;GO:0070653,high-density lipoprotein particle receptor binding;GO:0055102,lipase inhibitor activity;GO:0008289,lipid binding;GO:0005319,lipid transporter activity;GO:0031210,phosphatidylcholine binding;GO:0060228,phosphatidylcholine-st…	GO:0044267,cellular protein metabolic process;GO:0033344,cholesterol efflux;GO:0042632,cholesterol homeostasis;GO:0008203,cholesterol metabolic process;GO:0030301,cholesterol transport;GO:0034378,chylomicron assembly;GO:0034371,chylomicron remodeling;GO:0046340,diacylglycerol catabolic process;GO:0034380,high-density lipoprotein particle assembly;GO:0034384,high-density lipoprotein particle clear…	hsa:336,path:hsa03320,PPAR signaling pathway;hsa:336,path:hsa04979,Cholesterol metabolism
APOC1_HUMAN	P02654	APOC1	Apolipoprotein C-I	46434.2	21515.5	24153.3	40372.7	18739.5	100054	110448	19430.3	33118.9	62167.9	33118.9	62167.9	0.532734	0.301437	0	GO:0042627,chylomicron;GO:0005783,endoplasmic reticulum;GO:0005576,extracellular region;GO:0034364,high-density lipoprotein particle;GO:0034361,very-low-density lipoprotein particle	GO:0005504,fatty acid binding;GO:0055102,lipase inhibitor activity;GO:0031210,phosphatidylcholine binding;GO:0060228,phosphatidylcholine-sterol O-acyltransferase activator activity;GO:0004859,phospholipase inhibitor activity	GO:0033344,cholesterol efflux;GO:0034382,chylomicron remnant clearance;GO:0034375,high-density lipoprotein particle remodeling;GO:0030522,intracellular receptor signaling pathway;GO:0006629,lipid metabolic process;GO:0042157,lipoprotein metabolic process;GO:0032375,negative regulation of cholesterol transport;GO:0045717,negative regulation of fatty acid biosynthetic process;GO:0050995,negative re…	hsa:341,path:hsa04979,Cholesterol metabolism
APOC2_HUMAN	P02655	APOC2	Apolipoprotein C-II	122215	62567.5	53810	264496	91054.1	526659	559371	54522.7	125772	307902	125772	307902	0.408482	0.254474	0	GO:0042627,chylomicron;GO:0005769,early endosome;GO:0005576,extracellular region;GO:0005615,extracellular space;GO:0034363,intermediate-density lipoprotein particle;GO:0034362,low-density lipoprotein particle;GO:0034366,spherical high-density lipoprotein particle;GO:0034361,very-low-density lipoprotein particle;GO:0034364,high-density lipoprotein particle	GO:0042802,identical protein binding;GO:0055102,lipase inhibitor activity;GO:0008289,lipid binding;GO:0060230,lipoprotein lipase activator activity;GO:0016004,phospholipase activator activity;GO:0043274,phospholipase binding;GO:0008047,enzyme activator activity	GO:0033344,cholesterol efflux;GO:0042632,cholesterol homeostasis;GO:0034378,chylomicron assembly;GO:0034382,chylomicron remnant clearance;GO:0034371,chylomicron remodeling;GO:0034384,high-density lipoprotein particle clearance;GO:0034375,high-density lipoprotein particle remodeling;GO:0030522,intracellular receptor signaling pathway;GO:0016042,lipid catabolic process;GO:0032375,negative regulatio…	hsa:344,path:hsa04979,Cholesterol metabolism
APOC3_HUMAN	P02656	APOC3	Apolipoprotein C-III	383942	200687	134348	430878	210379	745971	1.0475e+06	178062	287463	545477	287463	545477	0.526994	0.292565	0	GO:0042627,chylomicron;GO:0062023,collagen-containing extracellular matrix;GO:0005769,early endosome;GO:0070062,extracellular exosome;GO:0005576,extracellular region;GO:0005615,extracellular space;GO:0034363,intermediate-density lipoprotein particle;GO:0034366,spherical high-density lipoprotein particle;GO:0034361,very-low-density lipoprotein particle	GO:0015485,cholesterol binding;GO:0030234,enzyme regulator activity;GO:0070653,high-density lipoprotein particle receptor binding;GO:0055102,lipase inhibitor activity;GO:0005543,phospholipid binding;GO:0008289,lipid binding	GO:0033344,cholesterol efflux;GO:0042632,cholesterol homeostasis;GO:0034378,chylomicron assembly;GO:0034382,chylomicron remnant clearance;GO:0034371,chylomicron remodeling;GO:0007186,G protein-coupled receptor signaling pathway;GO:0034375,high-density lipoprotein particle remodeling;GO:0042157,lipoprotein metabolic process;GO:0060621,negative regulation of cholesterol import;GO:0045717,negative r…	hsa:345,path:hsa03320,PPAR signaling pathway;hsa:345,path:hsa04979,Cholesterol metabolism
FIBA_HUMAN	P02671	FGA	Fibrinogen alpha chain	21987.4	27869	60169.3	11137.5	119532	10906.1	54290.4	220573	30290.8	101326	30290.8	101326	0.298945	0.179789	0	GO:0072562,blood microparticle;GO:0005938,cell cortex;GO:0009986,cell surface;GO:0062023,collagen-containing extracellular matrix;GO:0005788,endoplasmic reticulum lumen;GO:0009897,external side of plasma membrane;GO:0070062,extracellular exosome;GO:0005576,extracellular region;GO:0005615,extracellular space;GO:1903561,extracellular vesicle;GO:0005577,fibrinogen complex;GO:0005886,plasma membrane;…	GO:0005201,extracellular matrix structural constituent;GO:0046872,metal ion binding;GO:0005102,signaling receptor binding;GO:0005198,structural molecule activity	GO:0002250,adaptive immune response;GO:1990000,amyloid fibril formation;GO:0007596,blood coagulation;GO:0072377,blood coagulation;GO:0072378,blood coagulation;GO:0007160,cell-matrix adhesion;GO:0044267,cellular protein metabolic process;GO:0034622,cellular protein-containing complex assembly;GO:0030198,extracellular matrix organization;GO:0042730,fibrinolysis;GO:0043152,induction of bacterial agg…	hsa:2243,path:hsa04610,Complement and coagulation cascades;hsa:2243,path:hsa04611,Platelet activation
FIBB_HUMAN	P02675	FGB	Fibrinogen beta chain	19550.6	25350.1	60159.9	7951.84	135926	11591.3	83891.2	244511	28253.1	118980	28253.1	118980	0.237461	0.121137	0	GO:0072562,blood microparticle;GO:0005938,cell cortex;GO:0009986,cell surface;GO:0062023,collagen-containing extracellular matrix;GO:0005783,endoplasmic reticulum;GO:0009897,external side of plasma membrane;GO:0070062,extracellular exosome;GO:0005576,extracellular region;GO:0005615,extracellular space;GO:1903561,extracellular vesicle;GO:0005577,fibrinogen complex;GO:0005886,plasma membrane;GO:003…	GO:0051087,chaperone binding;GO:0005201,extracellular matrix structural constituent;GO:0005102,signaling receptor binding;GO:0005198,structural molecule activity	GO:0002250,adaptive immune response;GO:0007596,blood coagulation;GO:0072378,blood coagulation;GO:0007155,cell adhesion;GO:0007160,cell-matrix adhesion;GO:0034622,cellular protein-containing complex assembly;GO:0071347,cellular response to interleukin-1;GO:0044320,cellular response to leptin stimulus;GO:0030198,extracellular matrix organization;GO:0042730,fibrinolysis;GO:0043152,induction of bacte…	hsa:2244,path:hsa04610,Complement and coagulation cascades;hsa:2244,path:hsa04611,Platelet activation
FIBG_HUMAN	P02679	FGG	Fibrinogen gamma chain	25425.1	38046.6	77696.3	11729.2	186720	16358	115244	324382	38224.3	160676	38224.3	160676	0.237897	0.114401	0	GO:0072562,blood microparticle;GO:0009986,cell surface;GO:0062023,collagen-containing extracellular matrix;GO:0005788,endoplasmic reticulum lumen;GO:0009897,external side of plasma membrane;GO:0070062,extracellular exosome;GO:0005576,extracellular region;GO:0005615,extracellular space;GO:0005577,fibrinogen complex;GO:0005886,plasma membrane;GO:0031091,platelet alpha granule;GO:0031093,platelet al…	GO:0050839,cell adhesion molecule binding;GO:0005201,extracellular matrix structural constituent;GO:0046872,metal ion binding;GO:0005102,signaling receptor binding;GO:0005198,structural molecule activity;GO:0042802,identical protein binding	GO:0007596,blood coagulation;GO:0072378,blood coagulation;GO:0007160,cell-matrix adhesion;GO:0044267,cellular protein metabolic process;GO:0034622,cellular protein-containing complex assembly;GO:0030198,extracellular matrix organization;GO:0042730,fibrinolysis;GO:2000352,negative regulation of endothelial cell apoptotic process;GO:1902042,negative regulation of extrinsic apoptotic signaling pathw…	hsa:2266,path:hsa04610,Complement and coagulation cascades;hsa:2266,path:hsa04611,Platelet activation;hsa:2266,path:hsa05150,Staphylococcus aureus infection
B3AT_HUMAN	P02730	SLC4A1	Band 3 anion transport protein	28279.5	17892.5	21538.3	9536.13	7874.28	14019	19320.3	13788.7	19311.6	13750.5	19311.6	13750.5	1.40443	0.267589	0	GO:0016323,basolateral plasma membrane;GO:0072562,blood microparticle;GO:0030863,cortical cytoskeleton;GO:0009898,cytoplasmic side of plasma membrane;GO:0070062,extracellular exosome;GO:0016021,integral component of membrane;GO:0005887,integral component of plasma membrane;GO:0005886,plasma membrane;GO:0030018,Z disc	GO:0008509,anion transmembrane transporter activity;GO:0015301,anion;GO:0030506,ankyrin binding;GO:0015106,bicarbonate transmembrane transporter activity;GO:0015108,chloride transmembrane transporter activity;GO:0030492,hemoglobin binding;GO:0005452,inorganic anion exchanger activity;GO:0042803,protein homodimerization activity;GO:0043495,protein-membrane adaptor activity;GO:0022857,transmembrane…	GO:0006820,anion transport;GO:0015701,bicarbonate transport;GO:0007596,blood coagulation;GO:0006873,cellular ion homeostasis;GO:0006821,chloride transport;GO:0048821,erythrocyte development;GO:0050801,ion homeostasis;GO:1904539,negative regulation of glycolytic process through fructose-6-phosphate;GO:0051354,negative regulation of oxidoreductase activity;GO:0035811,negative regulation of urine vo…	hsa:6521,path:hsa04966,Collecting duct acid secretion
CRP_HUMAN	P02741	CRP	C-reactive protein	40787.4	7810.8	2913.69	5224.41	6086.25	838.995	12086	3279.38	14184.1	5572.66	14184.1	5572.66	2.5453	0.387636	0	GO:0005576,extracellular region;GO:0005615,extracellular space	GO:0005509,calcium ion binding;GO:0033265,choline binding;GO:0001849,complement component C1q complex binding;GO:0042802,identical protein binding;GO:0030169,low-density lipoprotein particle binding;GO:0050750,low-density lipoprotein particle receptor binding	GO:0006953,acute-phase response;GO:0006958,complement activation;GO:0050830,defense response to Gram-positive bacterium;GO:0006954,inflammatory response;GO:0045087,innate immune response;GO:0044793,negative regulation by host of viral process;GO:0010888,negative regulation of lipid storage;GO:0010745,negative regulation of macrophage derived foam cell differentiation;GO:0032945,negative regulatio…
SAMP_HUMAN	P02743	APCS	Serum amyloid P-component	83082.1	154407	119639	86618.8	521074	55921.4	104167	130946	110937	203027	110937	203027	0.546414	0.428308	0	GO:0072562,blood microparticle;GO:0062023,collagen-containing extracellular matrix;GO:0070062,extracellular exosome;GO:0005576,extracellular region;GO:0005615,extracellular space;GO:0005634,nucleus	GO:0005509,calcium ion binding;GO:0030246,carbohydrate binding;GO:0001849,complement component C1q complex binding;GO:0042802,identical protein binding;GO:0030169,low-density lipoprotein particle binding;GO:0051082,unfolded protein binding;GO:0046790,virion binding	GO:0006953,acute-phase response;GO:1990000,amyloid fibril formation;GO:0051131,chaperone-mediated protein complex assembly;GO:0006958,complement activation;GO:0045087,innate immune response;GO:0044869,negative regulation by host of viral exo-alpha-sialidase activity;GO:0044871,negative regulation by host of viral glycoprotein metabolic process;GO:0044793,negative regulation by host of viral proce…
C1QA_HUMAN	P02745	C1QA	Complement C1q subcomponent subunit A	83528.1	92092.2	388967	93934.3	238646	59034.3	67264.2	81691.7	164630	111659	164630	111659	1.4744	0.560931	0	GO:0005581,collagen trimer;GO:0062023,collagen-containing extracellular matrix;GO:0005602,complement component C1 complex;GO:0005576,extracellular region;GO:0098794,postsynapse;GO:0045202,synapse	GO:0001540,amyloid-beta binding	GO:0007568,aging;GO:0048143,astrocyte activation;GO:0007267,cell-cell signaling;GO:0006956,complement activation;GO:0006958,complement activation;GO:0150062,complement-mediated synapse pruning;GO:0045087,innate immune response;GO:0001774,microglial cell activation;GO:0016322,neuron remodeling;GO:1901216,positive regulation of neuron death;GO:0030449,regulation of complement activation;GO:0010039,…	hsa:712,path:hsa04610,Complement and coagulation cascades;hsa:712,path:hsa05322,Systemic lupus erythematosus;hsa:712,path:hsa05020,Prion diseases;hsa:712,path:hsa05133,Pertussis;hsa:712,path:hsa05150,Staphylococcus aureus infection;hsa:712,path:hsa05142,Chagas disease (American trypanosomiasis)
C1QB_HUMAN	P02746	C1QB	Complement C1q subcomponent subunit B	38752.3	35236.4	139225	43874.1	91117.5	27468.6	28076.6	42527.9	64272.1	47297.7	64272.1	47297.7	1.35888	0.582233	0	GO:0072562,blood microparticle;GO:0005581,collagen trimer;GO:0062023,collagen-containing extracellular matrix;GO:0005602,complement component C1 complex;GO:0005576,extracellular region;GO:0098794,postsynapse;GO:0045202,synapse		GO:0006956,complement activation;GO:0006958,complement activation;GO:0045087,innate immune response;GO:0030449,regulation of complement activation;GO:0098883,synapse pruning;GO:0048839,inner ear development	hsa:713,path:hsa04610,Complement and coagulation cascades;hsa:713,path:hsa05322,Systemic lupus erythematosus;hsa:713,path:hsa05020,Prion diseases;hsa:713,path:hsa05133,Pertussis;hsa:713,path:hsa05150,Staphylococcus aureus infection;hsa:713,path:hsa05142,Chagas disease (American trypanosomiasis)
C1QC_HUMAN	P02747	C1QC	Complement C1q subcomponent subunit C	215483	214535	753908	269374	521199	170028	204768	254782	363325	287694	363325	287694	1.26289	0.639121	0	GO:0072562,blood microparticle;GO:0005581,collagen trimer;GO:0062023,collagen-containing extracellular matrix;GO:0005576,extracellular region;GO:0005615,extracellular space;GO:0098794,postsynapse;GO:0045202,synapse		GO:0006956,complement activation;GO:0006958,complement activation;GO:0006955,immune response;GO:0045087,innate immune response;GO:0030853,negative regulation of granulocyte differentiation;GO:0045650,negative regulation of macrophage differentiation;GO:0030449,regulation of complement activation;GO:0098883,synapse pruning	hsa:714,path:hsa04610,Complement and coagulation cascades;hsa:714,path:hsa05322,Systemic lupus erythematosus;hsa:714,path:hsa05020,Prion diseases;hsa:714,path:hsa05133,Pertussis;hsa:714,path:hsa05150,Staphylococcus aureus infection;hsa:714,path:hsa05142,Chagas disease (American trypanosomiasis)
CO9_HUMAN	P02748	C9	Complement component C9	54358.8	37550.6	31281.8	38974.7	58809.5	45884.8	88898	72548.2	40541.5	66535.2	40541.5	66535.2	0.609324	0.047327	-1	GO:0072562,blood microparticle;GO:0070062,extracellular exosome;GO:0005576,extracellular region;GO:0005615,extracellular space;GO:0005579,membrane attack complex;GO:0044218,other organism cell membrane;GO:0005886,plasma membrane		GO:0001906,cell killing;GO:0006956,complement activation;GO:0006957,complement activation;GO:0006958,complement activation;GO:0019835,cytolysis;GO:0051260,protein homooligomerization;GO:0030449,regulation of complement activation	hsa:735,path:hsa04610,Complement and coagulation cascades;hsa:735,path:hsa05322,Systemic lupus erythematosus;hsa:735,path:hsa05020,Prion diseases;hsa:735,path:hsa05146,Amoebiasis
APOH_HUMAN	P02749	APOH	Beta-2-glycoprotein 1	109765	95871.1	86472.4	153898	159017	191048	239443	133396	111502	180726	111502	180726	0.616965	0.044282	-1	GO:0009986,cell surface;GO:0042627,chylomicron;GO:0062023,collagen-containing extracellular matrix;GO:0070062,extracellular exosome;GO:0005576,extracellular region;GO:0005615,extracellular space;GO:0034364,high-density lipoprotein particle;GO:0031089,platelet dense granule lumen;GO:0034361,very-low-density lipoprotein particle	GO:0008201,heparin binding;GO:0042802,identical protein binding;GO:0008289,lipid binding;GO:0060230,lipoprotein lipase activator activity;GO:0005543,phospholipid binding	GO:0007597,blood coagulation;GO:0016525,negative regulation of angiogenesis;GO:0030195,negative regulation of blood coagulation;GO:0010596,negative regulation of endothelial cell migration;GO:0001937,negative regulation of endothelial cell proliferation;GO:0051918,negative regulation of fibrinolysis;GO:0033033,negative regulation of myeloid cell apoptotic process;GO:0034392,negative regulation of…	hsa:350,path:hsa04979,Cholesterol metabolism
A2GL_HUMAN	P02750	LRG1	Leucine-rich alpha-2-glycoprotein	43380	36570.5	40327.1	25886.7	34493.3	29293.8	51025	33317.6	36541.1	37032.4	36541.1	37032.4	0.986732	0.938697	0	GO:0070062,extracellular exosome;GO:0005576,extracellular region;GO:0005615,extracellular space;GO:1904813,ficolin-1-rich granule lumen;GO:0043231,intracellular membrane-bounded organelle;GO:0016020,membrane;GO:0035580,specific granule lumen;GO:1904724,tertiary granule lumen	GO:0005160,transforming growth factor beta receptor binding	GO:0050873,brown fat cell differentiation;GO:0043312,neutrophil degranulation;GO:0045766,positive regulation of angiogenesis;GO:0001938,positive regulation of endothelial cell proliferation;GO:0030511,positive regulation of transforming growth factor beta receptor signaling pathway;GO:0009617,response to bacterium
FINC_HUMAN	P02751	FN1	Fibronectin	240778	403655	632440	186288	1.4815e+06	31158.5	85643.8	1.01835e+06	365790	654163	365790	654163	0.559172	0.466155	0	GO:0016324,apical plasma membrane;GO:0005604,basement membrane;GO:0072562,blood microparticle;GO:0062023,collagen-containing extracellular matrix;GO:0005788,endoplasmic reticulum lumen;GO:0005793,endoplasmic reticulum-Golgi intermediate compartment;GO:0070062,extracellular exosome;GO:0031012,extracellular matrix;GO:0005576,extracellular region;GO:0005615,extracellular space;GO:0005577,fibrinogen …	GO:0051087,chaperone binding;GO:0005518,collagen binding;GO:0097718,disordered domain specific binding;GO:0019899,enzyme binding;GO:0005201,extracellular matrix structural constituent;GO:0008201,heparin binding;GO:0042802,identical protein binding;GO:0005178,integrin binding;GO:0016504,peptidase activator activity;GO:0002020,protease binding;GO:0008022,protein C-terminus binding;GO:0043394,proteo…	GO:0006953,acute-phase response;GO:0001525,angiogenesis;GO:0051702,biological process involved in interaction with symbiont;GO:0072378,blood coagulation;GO:0007161,calcium-independent cell-matrix adhesion;GO:0007155,cell adhesion;GO:0007160,cell-matrix adhesion;GO:0007044,cell-substrate junction assembly;GO:0044267,cellular protein metabolic process;GO:0019221,cytokine-mediated signaling pathway;…	hsa:2335,path:hsa04151,PI3K-Akt signaling pathway;hsa:2335,path:hsa04512,ECM-receptor interaction;hsa:2335,path:hsa04510,Focal adhesion;hsa:2335,path:hsa04810,Regulation of actin cytoskeleton;hsa:2335,path:hsa05200,Pathways in cancer;hsa:2335,path:hsa05205,Proteoglycans in cancer;hsa:2335,path:hsa05222,Small cell lung cancer;hsa:2335,path:hsa04933,AGE-RAGE signaling pathway in diabetic complicati…
RET4_HUMAN	P02753	RBP4	Retinol-binding protein 4	36729.2	47871.7	38626	58800.4	69835.2	79723.5	80058.7	47528	45506.8	69286.4	45506.8	69286.4	0.656793	0.040777	-1	GO:0070062,extracellular exosome;GO:0005576,extracellular region;GO:0005615,extracellular space;GO:0032991,protein-containing complex	GO:0044877,protein-containing complex binding;GO:0016918,retinal binding;GO:0019841,retinol binding;GO:0034632,retinol transmembrane transporter activity	GO:0048738,cardiac muscle tissue development;GO:0048562,embryonic organ morphogenesis;GO:0060059,embryonic retina morphogenesis in camera-type eye;GO:0048706,embryonic skeletal system development;GO:0001654,eye development;GO:0048807,female genitalia morphogenesis;GO:0006094,gluconeogenesis;GO:0042593,glucose homeostasis;GO:0007507,heart development;GO:0060347,heart trabecula formation;GO:0030324…
AMBP_HUMAN	P02760	AMBP	Protein AMBP	26341.5	26152.5	29001.1	35742.2	44740.9	36912.1	62983.5	36229.5	29309.3	45216.5	29309.3	45216.5	0.6482	0.053082	0	GO:0072562,blood microparticle;GO:0009986,cell surface;GO:0062023,collagen-containing extracellular matrix;GO:0070062,extracellular exosome;GO:0005576,extracellular region;GO:0005615,extracellular space;GO:0043231,intracellular membrane-bounded organelle;GO:0005886,plasma membrane	GO:0019855,calcium channel inhibitor activity;GO:0046904,calcium oxalate binding;GO:0020037,heme binding;GO:0019862,IgA binding;GO:0042803,protein homodimerization activity;GO:0004867,serine-type endopeptidase inhibitor activity	GO:0007155,cell adhesion;GO:0007565,female pregnancy;GO:0042167,heme catabolic process;GO:0050777,negative regulation of immune response;GO:0046329,negative regulation of JNK cascade;GO:0030163,protein catabolic process;GO:0018298,protein-chromophore linkage;GO:0006898,receptor-mediated endocytosis;GO:0016032,viral process
A1AG1_HUMAN	P02763	ORM1	Alpha-1-acid glycoprotein 1	157537	110661	83326.6	117182	111689	124886	282438	108450	117177	156866	117177	156866	0.746987	0.408925	0	GO:0072562,blood microparticle;GO:0062023,collagen-containing extracellular matrix;GO:0070062,extracellular exosome;GO:0005576,extracellular region;GO:0005615,extracellular space;GO:0031093,platelet alpha granule lumen;GO:0035580,specific granule lumen;GO:1904724,tertiary granule lumen		GO:0006953,acute-phase response;GO:0006954,inflammatory response;GO:0032715,negative regulation of interleukin-6 production;GO:0032720,negative regulation of tumor necrosis factor production;GO:0043312,neutrophil degranulation;GO:0002576,platelet degranulation;GO:0032731,positive regulation of interleukin-1 beta production;GO:0032732,positive regulation of interleukin-1 production;GO:0032760,posi…
FETUA_HUMAN	P02765	AHSG	Alpha-2-HS-glycoprotein	111615	87036.8	106549	142419	168979	214718	215857	165412	111905	191242	111905	191242	0.585149	0.004559	-1	GO:0072562,blood microparticle;GO:0062023,collagen-containing extracellular matrix;GO:0005788,endoplasmic reticulum lumen;GO:0070062,extracellular exosome;GO:0031012,extracellular matrix;GO:0005576,extracellular region;GO:0005615,extracellular space;GO:0005794,Golgi apparatus;GO:0031093,platelet alpha granule lumen;GO:0034774,secretory granule lumen	GO:0004869,cysteine-type endopeptidase inhibitor activity;GO:0004866,endopeptidase inhibitor activity;GO:0019210,kinase inhibitor activity	GO:0006953,acute-phase response;GO:0044267,cellular protein metabolic process;GO:0030502,negative regulation of bone mineralization;GO:0010951,negative regulation of endopeptidase activity;GO:0046627,negative regulation of insulin receptor signaling pathway;GO:0043312,neutrophil degranulation;GO:0006907,pinocytosis;GO:0002576,platelet degranulation;GO:0050766,positive regulation of phagocytosis;G…
TTHY_HUMAN	P02766	TTR	Transthyretin	169679	174600	148186	205170	248492	253096	454917	148765	174409	276318	174409	276318	0.631189	0.16952	0	GO:0035578,azurophil granule lumen;GO:0070062,extracellular exosome;GO:0005576,extracellular region;GO:0005615,extracellular space;GO:0032991,protein-containing complex	GO:0005179,hormone activity;GO:0042802,identical protein binding;GO:0044877,protein-containing complex binding;GO:0070324,thyroid hormone binding	GO:1990000,amyloid fibril formation;GO:0030198,extracellular matrix organization;GO:0043312,neutrophil degranulation;GO:0006144,purine nucleobase metabolic process;GO:0001523,retinoid metabolic process;GO:0042572,retinol metabolic process;GO:0070327,thyroid hormone transport	hsa:7276,path:hsa04918,Thyroid hormone synthesis
ALBU_HUMAN	P02768	ALB	Albumin	592642	497833	551513	539263	598343	628342	1.00723e+06	561784	545313	698925	545313	698925	0.780216	0.195583	0	GO:0072562,blood microparticle;GO:0005737,cytoplasm;GO:0005783,endoplasmic reticulum;GO:0005788,endoplasmic reticulum lumen;GO:0070062,extracellular exosome;GO:0005576,extracellular region;GO:0005615,extracellular space;GO:0005794,Golgi apparatus;GO:0005634,nucleus;GO:0031093,platelet alpha granule lumen;GO:0032991,protein-containing complex	GO:0016209,antioxidant activity;GO:0051087,chaperone binding;GO:0005507,copper ion binding;GO:0003677,DNA binding;GO:1903981,enterobactin binding;GO:0140272,exogenous protein binding;GO:0005504,fatty acid binding;GO:0042802,identical protein binding;GO:0030170,pyridoxal phosphate binding;GO:0015643,toxic substance binding;GO:0008270,zinc ion binding;GO:0046872,metal ion binding	GO:0044267,cellular protein metabolic process;GO:0009267,cellular response to starvation;GO:0006783,heme biosynthetic process;GO:0042167,heme catabolic process;GO:0034375,high-density lipoprotein particle remodeling;GO:0051659,maintenance of mitochondrion location;GO:0043066,negative regulation of apoptotic process;GO:0043069,negative regulation of programmed cell death;GO:0002576,platelet degran…	hsa:213,path:hsa04918,Thyroid hormone synthesis
VTDB_HUMAN	P02774	GC	Vitamin D-binding protein	90586.2	96517.4	80654.8	99891.4	96154.5	110707	154564	106696	91912.4	117031	91912.4	117031	0.785371	0.113302	0	GO:0072562,blood microparticle;GO:0005737,cytoplasm;GO:0005829,cytosol;GO:0070062,extracellular exosome;GO:0005576,extracellular region;GO:0005615,extracellular space;GO:0043202,lysosomal lumen	GO:0003779,actin binding;GO:1902118,calcidiol binding;GO:0005499,vitamin D binding;GO:0090482,vitamin transmembrane transporter activity	GO:0042359,vitamin D metabolic process;GO:0051180,vitamin transport
CXCL7_HUMAN	P02775	PPBP	Platelet basic protein	142249	146269	145964	178793	255535	137407	185256	194410	153319	193152	153319	193152	0.793774	0.172424	0	GO:0005576,extracellular region;GO:0005615,extracellular space;GO:0031091,platelet alpha granule;GO:0031093,platelet alpha granule lumen;GO:1904724,tertiary granule lumen	GO:0008009,chemokine activity;GO:0045236,CXCR chemokine receptor binding;GO:0005355,glucose transmembrane transporter activity;GO:0008083,growth factor activity	GO:0061844,antimicrobial humoral immune response mediated by antimicrobial peptide;GO:0071222,cellular response to lipopolysaccharide;GO:0070098,chemokine-mediated signaling pathway;GO:0042742,defense response to bacterium;GO:0007186,G protein-coupled receptor signaling pathway;GO:1904659,glucose transmembrane transport;GO:0006954,inflammatory response;GO:0031640,killing of cells of other organis…	hsa:5473,path:hsa04060,Cytokine-cytokine receptor interaction;hsa:5473,path:hsa04061,Viral protein interaction with cytokine and cytokine receptor;hsa:5473,path:hsa04062,Chemokine signaling pathway
PLF4_HUMAN	P02776	PF4	Platelet factor 4	185497	135100	452424	207712	252060	1.21309e+06	2330474	531550	245183	1.08179e+06	245183	1.08179e+06	0.226645	0.124026	0	GO:0062023,collagen-containing extracellular matrix;GO:0005737,cytoplasm;GO:0005576,extracellular region;GO:0005615,extracellular space;GO:0031093,platelet alpha granule lumen;GO:0020005,symbiont-containing vacuole membrane	GO:0008009,chemokine activity;GO:0045236,CXCR chemokine receptor binding;GO:0048248,CXCR3 chemokine receptor binding;GO:0008201,heparin binding	GO:0007189,adenylate cyclase-activating G protein-coupled receptor signaling pathway;GO:0061844,antimicrobial humoral immune response mediated by antimicrobial peptide;GO:0071222,cellular response to lipopolysaccharide;GO:0070098,chemokine-mediated signaling pathway;GO:0019221,cytokine-mediated signaling pathway;GO:0042832,defense response to protozoan;GO:0007186,G protein-coupled receptor signal…	hsa:5196,path:hsa04060,Cytokine-cytokine receptor interaction;hsa:5196,path:hsa04061,Viral protein interaction with cytokine and cytokine receptor;hsa:5196,path:hsa04062,Chemokine signaling pathway
TFR1_HUMAN	P02786	TFRC	Transferrin receptor protein 1	10821.9	5650.38	5987.28	14013.4	9240.92	10028.5	54658	8943.87	9118.26	20717.8	9118.26	20717.8	0.440116	0.351822	0	GO:0016323,basolateral plasma membrane;GO:0072562,blood microparticle;GO:0009986,cell surface;GO:0030669,clathrin-coated endocytic vesicle membrane;GO:0005905,clathrin-coated pit;GO:0031410,cytoplasmic vesicle;GO:0005769,early endosome;GO:0005768,endosome;GO:0010008,endosome membrane;GO:0009897,external side of plasma membrane;GO:0070062,extracellular exosome;GO:0005576,extracellular region;GO:00…	GO:0003725,double-stranded RNA binding;GO:0042802,identical protein binding;GO:0008235,metalloexopeptidase activity;GO:0042803,protein homodimerization activity;GO:0019901,protein kinase binding;GO:0044877,protein-containing complex binding;GO:0003723,RNA binding;GO:0004998,transferrin receptor activity;GO:0001618,virus receptor activity	GO:0006879,cellular iron ion homeostasis;GO:0035690,cellular response to drug;GO:1990830,cellular response to leukemia inhibitory factor;GO:0035556,intracellular signal transduction;GO:0006826,iron ion transport;GO:0061024,membrane organization;GO:0043066,negative regulation of apoptotic process;GO:0010637,negative regulation of mitochondrial fusion;GO:0030316,osteoclast differentiation;GO:003089…	hsa:7037,path:hsa04066,HIF-1 signaling pathway;hsa:7037,path:hsa04144,Endocytosis;hsa:7037,path:hsa04145,Phagosome;hsa:7037,path:hsa04216,Ferroptosis;hsa:7037,path:hsa04640,Hematopoietic cell lineage
TRFE_HUMAN	P02787	TF	Serotransferrin	281978	182732	206287	192753	208124	223769	320741	246313	215937	249737	215937	249737	0.864661	0.353385	0	GO:0016324,apical plasma membrane;GO:0045178,basal part of cell;GO:0009925,basal plasma membrane;GO:0072562,blood microparticle;GO:0009986,cell surface;GO:0030669,clathrin-coated endocytic vesicle membrane;GO:0005905,clathrin-coated pit;GO:0031410,cytoplasmic vesicle;GO:0005769,early endosome;GO:0030139,endocytic vesicle;GO:0005788,endoplasmic reticulum lumen;GO:0010008,endosome membrane;GO:00700…	GO:0008199,ferric iron binding;GO:0008198,ferrous iron binding;GO:0034986,iron chaperone activity;GO:1990459,transferrin receptor binding	GO:0007015,actin filament organization;GO:0007257,activation of JUN kinase activity;GO:0019731,antibacterial humoral response;GO:0006879,cellular iron ion homeostasis;GO:0044267,cellular protein metabolic process;GO:0071281,cellular response to iron ion;GO:0070371,ERK1 and ERK2 cascade;GO:0055072,iron ion homeostasis;GO:0006826,iron ion transport;GO:0061024,membrane organization;GO:0030316,osteoc…	hsa:7018,path:hsa04066,HIF-1 signaling pathway;hsa:7018,path:hsa04216,Ferroptosis;hsa:7018,path:hsa04978,Mineral absorption
TRFL_HUMAN	P02788	LTF	Lactotransferrin	7429.6	7984.71	3299.23	3794.86	3842.97	21022.2	25295.8	9057.15	5627.1	14804.5	5627.1	14804.5	0.380093	0.12562	0	GO:0009986,cell surface;GO:0005737,cytoplasm;GO:0005769,early endosome;GO:0070062,extracellular exosome;GO:0005576,extracellular region;GO:0005615,extracellular space;GO:0005634,nucleus;GO:0097013,phagocytic vesicle lumen;GO:0005886,plasma membrane;GO:0032991,protein-containing complex;GO:0055037,recycling endosome;GO:0030141,secretory granule;GO:0042581,specific granule;GO:0035580,specific granu…	GO:0004869,cysteine-type endopeptidase inhibitor activity;GO:0003677,DNA binding;GO:0008201,heparin binding;GO:0005506,iron ion binding;GO:0001530,lipopolysaccharide binding;GO:0043539,protein serine/threonine kinase activator activity;GO:0004252,serine-type endopeptidase activity	GO:1990000,amyloid fibril formation;GO:0019731,antibacterial humoral response;GO:0019732,antifungal humoral response;GO:0061844,antimicrobial humoral immune response mediated by antimicrobial peptide;GO:0019730,antimicrobial humoral response;GO:0060349,bone morphogenesis;GO:0050829,defense response to Gram-negative bacterium;GO:0050830,defense response to Gram-positive bacterium;GO:0006959,humora…
HEMO_HUMAN	P02790	HPX	Hemopexin	96722.9	80959.4	64600.5	101799	84350.2	105188	177042	96143.6	86020.4	115681	86020.4	115681	0.743601	0.235903	0	GO:0072562,blood microparticle;GO:0062023,collagen-containing extracellular matrix;GO:0071682,endocytic vesicle lumen;GO:0070062,extracellular exosome;GO:0005576,extracellular region;GO:0005615,extracellular space	GO:0015232,heme transmembrane transporter activity;GO:0046872,metal ion binding	GO:0006879,cellular iron ion homeostasis;GO:0042168,heme metabolic process;GO:0015886,heme transport;GO:0020027,hemoglobin metabolic process;GO:0002925,positive regulation of humoral immune response mediated by circulating immunoglobulin;GO:0002639,positive regulation of immunoglobulin production;GO:0060335,positive regulation of interferon-gamma-mediated signaling pathway;GO:0042531,positive reg…
ANGI_HUMAN	P03950	ANG	Angiogenin	7824.91	6857.56	10154.4	8976.14	29487	3771.08	11011.8	13232.3	8453.26	14375.6	8453.26	14375.6	0.58803	0.32083	0	GO:0015629,actin cytoskeleton;GO:0032311,angiogenin-PRI complex;GO:0005604,basement membrane;GO:0005694,chromosome;GO:0031410,cytoplasmic vesicle;GO:0005576,extracellular region;GO:0005615,extracellular space;GO:0030426,growth cone;GO:0043025,neuronal cell body;GO:0005730,nucleolus;GO:0005634,nucleus	GO:0003779,actin binding;GO:0005507,copper ion binding;GO:0003677,DNA binding;GO:0004519,endonuclease activity;GO:0008201,heparin binding;GO:0042277,peptide binding;GO:0042803,protein homodimerization activity;GO:0004540,ribonuclease activity;GO:0019843,rRNA binding;GO:0005102,signaling receptor binding	GO:0030041,actin filament polymerization;GO:0032431,activation of phospholipase A2 activity;GO:0007202,activation of phospholipase C activity;GO:0032148,activation of protein kinase B activity;GO:0034332,adherens junction organization;GO:0001525,angiogenesis;GO:0019731,antibacterial humoral response;GO:0019732,antifungal humoral response;GO:0061844,antimicrobial humoral immune response mediated b…
FA11_HUMAN	P03951	F11	Coagulation factor XI	10342.2	11192.2	9559.28	9904.7	16653.6	28614.4	34437.5	27271.7	10249.6	26744.3	10249.6	26744.3	0.383244	0.004417	-1	GO:0070062,extracellular exosome;GO:0005576,extracellular region;GO:0005615,extracellular space;GO:0016020,membrane;GO:0005886,plasma membrane	GO:0008201,heparin binding;GO:0042802,identical protein binding;GO:0070009,serine-type aminopeptidase activity;GO:0004252,serine-type endopeptidase activity	GO:0007596,blood coagulation;GO:0007597,blood coagulation;GO:0031639,plasminogen activation;GO:0051919,positive regulation of fibrinolysis;GO:0006508,proteolysis	hsa:2160,path:hsa04610,Complement and coagulation cascades
KLKB1_HUMAN	P03952	KLKB1	Plasma kallikrein	25581.9	26058.5	35739.5	30402.5	29993.6	58542.9	52000.2	35139.3	29445.6	43919	29445.6	43919	0.670452	0.090112	0	GO:0070062,extracellular exosome;GO:0005576,extracellular region;GO:0005615,extracellular space;GO:0005886,plasma membrane	GO:0004252,serine-type endopeptidase activity;GO:0020037,heme binding;GO:0005506,iron ion binding;GO:0004497,monooxygenase activity;GO:0016705,oxidoreductase activity	GO:0007597,blood coagulation;GO:0022617,extracellular matrix disassembly;GO:0002542,Factor XII activation;GO:0042730,fibrinolysis;GO:2000267,negative regulation of blood coagulation;GO:0031639,plasminogen activation;GO:0051919,positive regulation of fibrinolysis;GO:0006508,proteolysis;GO:0031638,zymogen activation;GO:0007596,blood coagulation	hsa:3818,path:hsa04610,Complement and coagulation cascades
C4BPA_HUMAN	P04003	C4BPA	C4b-binding protein alpha chain	43898.6	48218.3	50453.6	63627.1	62711.4	53563.7	105147	71776.3	51549.4	73299.5	51549.4	73299.5	0.703271	0.120456	0	GO:0072562,blood microparticle;GO:0005576,extracellular region;GO:0005615,extracellular space;GO:0005886,plasma membrane	GO:0003723,RNA binding	GO:0006958,complement activation;GO:0045087,innate immune response;GO:0045959,negative regulation of complement activation;GO:0045732,positive regulation of protein catabolic process;GO:0030449,regulation of complement activation;GO:1903027,regulation of opsonization;GO:0009609,response to symbiotic bacterium	hsa:722,path:hsa04610,Complement and coagulation cascades;hsa:722,path:hsa05133,Pertussis
VTNC_HUMAN	P04004	VTN	Vitronectin	214456	307822	349931	126232	1.1588e+06	89434.5	154928	840199	249610	560841	249610	560841	0.445065	0.287232	0	GO:0071062,alphav-beta3 integrin-vitronectin complex;GO:0072562,blood microparticle;GO:0062023,collagen-containing extracellular matrix;GO:0005783,endoplasmic reticulum;GO:0070062,extracellular exosome;GO:0005576,extracellular region;GO:0005615,extracellular space;GO:0043231,intracellular membrane-bounded organelle	GO:0005201,extracellular matrix structural constituent;GO:0008201,heparin binding;GO:0005178,integrin binding;GO:0030247,polysaccharide binding;GO:0005044,scavenger receptor activity	GO:0007155,cell adhesion;GO:0033627,cell adhesion mediated by integrin;GO:0016477,cell migration;GO:0007160,cell-matrix adhesion;GO:0035987,endodermal cell differentiation;GO:0030198,extracellular matrix organization;GO:0006955,immune response;GO:0030195,negative regulation of blood coagulation;GO:0010951,negative regulation of endopeptidase activity;GO:0050731,positive regulation of peptidyl-tyr…	hsa:7448,path:hsa04151,PI3K-Akt signaling pathway;hsa:7448,path:hsa04512,ECM-receptor interaction;hsa:7448,path:hsa04510,Focal adhesion;hsa:7448,path:hsa04610,Complement and coagulation cascades;hsa:7448,path:hsa05205,Proteoglycans in cancer;hsa:7448,path:hsa05165,Human papillomavirus infection
CATA_HUMAN	P04040	CAT	Catalase	27899.8	17643.3	19000.4	16038.9	6755.35	19310.1	17632.3	1955.33	20145.6	11413.3	20145.6	11413.3	1.76511	0.129609	0	GO:0005737,cytoplasm;GO:0005829,cytosol;GO:0005783,endoplasmic reticulum;GO:0070062,extracellular exosome;GO:0005576,extracellular region;GO:1904813,ficolin-1-rich granule lumen;GO:0005925,focal adhesion;GO:0005794,Golgi apparatus;GO:0043231,intracellular membrane-bounded organelle;GO:0005764,lysosome;GO:0016020,membrane;GO:0005758,mitochondrial intermembrane space;GO:0005739,mitochondrion;GO:000…	GO:0004046,aminoacylase activity;GO:0016209,antioxidant activity;GO:0004096,catalase activity;GO:0019899,enzyme binding;GO:0020037,heme binding;GO:0042802,identical protein binding;GO:0046872,metal ion binding;GO:0050661,NADP binding;GO:0016684,oxidoreductase activity;GO:0000268,peroxisome targeting sequence binding;GO:0042803,protein homodimerization activity	GO:0009060,aerobic respiration;GO:0007568,aging;GO:0071363,cellular response to growth factor stimulus;GO:0034599,cellular response to oxidative stress;GO:0008203,cholesterol metabolic process;GO:0020027,hemoglobin metabolic process;GO:0042744,hydrogen peroxide catabolic process;GO:0043066,negative regulation of apoptotic process;GO:0032088,negative regulation of NF-kappaB transcription factor ac…	hsa:847,path:hsa00630,Glyoxylate and dicarboxylate metabolism;hsa:847,path:hsa00380,Tryptophan metabolism;hsa:847,path:hsa04068,FoxO signaling pathway;hsa:847,path:hsa04146,Peroxisome;hsa:847,path:hsa04211,Longevity regulating pathway;hsa:847,path:hsa04213,Longevity regulating pathway - multiple species;hsa:847,path:hsa05014,Amyotrophic lateral sclerosis (ALS)
PROC_HUMAN	P04070	PROC	Vitamin K-dependent protein C	5056.77	7959.99	6610.55	6800.83	10626.8	7534.11	14461.5	2999.22	6607.03	8905.39	6607.03	8905.39	0.741914	0.392983	0	GO:0005783,endoplasmic reticulum;GO:0005788,endoplasmic reticulum lumen;GO:0005576,extracellular region;GO:0005615,extracellular space;GO:0005794,Golgi apparatus;GO:0005796,Golgi lumen	GO:0005509,calcium ion binding;GO:0004252,serine-type endopeptidase activity	GO:0007596,blood coagulation;GO:0044267,cellular protein metabolic process;GO:0006888,endoplasmic reticulum to Golgi vesicle-mediated transport;GO:0043066,negative regulation of apoptotic process;GO:0030195,negative regulation of blood coagulation;GO:0050819,negative regulation of coagulation;GO:0050728,negative regulation of inflammatory response;GO:1903142,positive regulation of establishment o…	hsa:5624,path:hsa04610,Complement and coagulation cascades
ALDOA_HUMAN	P04075	ALDOA	Fructose-bisphosphate aldolase A	20007.4	24023.2	22045.2	29366.4	5488.58	27754.6	7741.52	8441.58	23860.5	12356.6	23860.5	12356.6	1.931	0.083483	0	GO:0015629,actin cytoskeleton;GO:0005829,cytosol;GO:0070062,extracellular exosome;GO:0005576,extracellular region;GO:0005615,extracellular space;GO:1904813,ficolin-1-rich granule lumen;GO:0031674,I band;GO:0031430,M band;GO:0016020,membrane;GO:0005634,nucleus;GO:0031093,platelet alpha granule lumen;GO:0034774,secretory granule lumen;GO:0061827,sperm head;GO:1904724,tertiary granule lumen	GO:0003779,actin binding;GO:0045296,cadherin binding;GO:0008092,cytoskeletal protein binding;GO:0070061,fructose binding;GO:0004332,fructose-bisphosphate aldolase activity;GO:0042802,identical protein binding;GO:0003723,RNA binding;GO:0015631,tubulin binding	GO:0007015,actin filament organization;GO:0006754,ATP biosynthetic process;GO:0007339,binding of sperm to zona pellucida;GO:0061621,canonical glycolysis;GO:0030388,fructose 1;GO:0006000,fructose metabolic process;GO:0006094,gluconeogenesis;GO:0006096,glycolytic process;GO:0046716,muscle cell cellular homeostasis;GO:0043312,neutrophil degranulation;GO:0002576,platelet degranulation;GO:0051289,prot…	hsa:226,path:hsa00010,Glycolysis / Gluconeogenesis;hsa:226,path:hsa00030,Pentose phosphate pathway;hsa:226,path:hsa00051,Fructose and mannose metabolism;hsa:226,path:hsa04066,HIF-1 signaling pathway
ANXA1_HUMAN	P04083	ANXA1	Annexin A1	3423.63	6559.19	2106.74	2613.4	3740.89	8704.96	11398	6586.64	3675.74	7607.63	3675.74	7607.63	0.483165	0.084548	0	GO:0005912,adherens junction;GO:0016324,apical plasma membrane;GO:0016323,basolateral plasma membrane;GO:0009986,cell surface;GO:0062023,collagen-containing extracellular matrix;GO:0001533,cornified envelope;GO:0005737,cytoplasm;GO:0030659,cytoplasmic vesicle membrane;GO:0005829,cytosol;GO:0031901,early endosome membrane;GO:0005768,endosome;GO:0070062,extracellular exosome;GO:0005576,extracellula…	GO:0098641,cadherin binding involved in cell-cell adhesion;GO:0005509,calcium ion binding;GO:0005544,calcium-dependent phospholipid binding;GO:0048306,calcium-dependent protein binding;GO:1990814,DNA/DNA annealing activity;GO:0036121,double-stranded DNA helicase activity;GO:0042802,identical protein binding;GO:0019834,phospholipase A2 inhibitor activity;GO:0005543,phospholipid binding;GO:0005102,…	GO:0031532,actin cytoskeleton reorganization;GO:0002250,adaptive immune response;GO:0046632,alpha-beta T cell differentiation;GO:0050482,arachidonic acid secretion;GO:0007166,cell surface receptor signaling pathway;GO:0071385,cellular response to glucocorticoid stimulus;GO:0070301,cellular response to hydrogen peroxide;GO:0035924,cellular response to vascular endothelial growth factor stimulus;GO…
APOB_HUMAN	P04114	APOB	Apolipoprotein B-100	52497.5	22465.4	19034.8	50146.9	20804.1	81987.6	58785.3	17060.2	36036.1	44659.3	36036.1	44659.3	0.806912	0.647981	0	GO:0042627,chylomicron;GO:0034360,chylomicron remnant;GO:0030669,clathrin-coated endocytic vesicle membrane;GO:0005737,cytoplasm;GO:0005829,cytosol;GO:0005769,early endosome;GO:0071682,endocytic vesicle lumen;GO:0070971,endoplasmic reticulum exit site;GO:0005788,endoplasmic reticulum lumen;GO:0005789,endoplasmic reticulum membrane;GO:0031904,endosome lumen;GO:0010008,endosome membrane;GO:0070062,…	GO:0120020,cholesterol transfer activity;GO:0008201,heparin binding;GO:0035473,lipase binding;GO:0050750,low-density lipoprotein particle receptor binding;GO:0005543,phospholipid binding;GO:0005319,lipid transporter activity	GO:0048844,artery morphogenesis;GO:0044267,cellular protein metabolic process;GO:0071379,cellular response to prostaglandin stimulus;GO:0071356,cellular response to tumor necrosis factor;GO:0033344,cholesterol efflux;GO:0042632,cholesterol homeostasis;GO:0008203,cholesterol metabolic process;GO:0030301,cholesterol transport;GO:0034378,chylomicron assembly;GO:0034382,chylomicron remnant clearance;…	hsa:338,path:hsa04975,Fat digestion and absorption;hsa:338,path:hsa04979,Cholesterol metabolism;hsa:338,path:hsa04977,Vitamin digestion and absorption
SODM_HUMAN	P04179	SOD2	Superoxide dismutase [Mn], mitochondrial	5524.56	9288.6	5871.77	11219.6	2053.77	14879	3653.76	5481.28	7976.14	6516.95	7976.14	6516.95	1.22391	0.663055	0	GO:0070062,extracellular exosome;GO:0005759,mitochondrial matrix;GO:0042645,mitochondrial nucleoid;GO:0005739,mitochondrion	GO:0003677,DNA binding;GO:0019899,enzyme binding;GO:0042802,identical protein binding;GO:0030145,manganese ion binding;GO:0019825,oxygen binding;GO:0004784,superoxide dismutase activity;GO:0046872,metal ion binding	GO:0003069,acetylcholine-mediated vasodilation involved in regulation of systemic arterial blood pressure;GO:0001315,age-dependent response to reactive oxygen species;GO:0071361,cellular response to ethanol;GO:0034599,cellular response to oxidative stress;GO:0050665,hydrogen peroxide biosynthetic process;GO:0035722,interleukin-12-mediated signaling pathway;GO:0008285,negative regulation of cell p…	hsa:6648,path:hsa04068,FoxO signaling pathway;hsa:6648,path:hsa04146,Peroxisome;hsa:6648,path:hsa04211,Longevity regulating pathway;hsa:6648,path:hsa04213,Longevity regulating pathway - multiple species;hsa:6648,path:hsa05016,Huntington disease
LCAT_HUMAN	P04180	LCAT	Phosphatidylcholine-sterol acyltransferase	14899.2	13654.6	15819.5	18401	16233.8	19219.4	25606.6	12242.7	15693.6	18325.6	15693.6	18325.6	0.856373	0.412657	0	GO:0070062,extracellular exosome;GO:0005576,extracellular region;GO:0005615,extracellular space;GO:0034364,high-density lipoprotein particle;GO:0016021,integral component of membrane	GO:0003847,1-alkyl-2-acetylglycerophosphocholine esterase activity;GO:0034186,apolipoprotein A-I binding;GO:0004607,phosphatidylcholine-sterol O-acyltransferase activity;GO:0047179,platelet-activating factor acetyltransferase activity;GO:0004806,triglyceride lipase activity;GO:0008374,O-acyltransferase activity	GO:0034435,cholesterol esterification;GO:0042632,cholesterol homeostasis;GO:0008203,cholesterol metabolic process;GO:0030301,cholesterol transport;GO:0034375,high-density lipoprotein particle remodeling;GO:0006629,lipid metabolic process;GO:0042158,lipoprotein biosynthetic process;GO:0006656,phosphatidylcholine biosynthetic process;GO:0046470,phosphatidylcholine metabolic process;GO:0006644,phosp…	hsa:3931,path:hsa00564,Glycerophospholipid metabolism;hsa:3931,path:hsa04979,Cholesterol metabolism
HRG_HUMAN	P04196	HRG	Histidine-rich glycoprotein	84641.2	63410.8	98765.6	56931.9	132345	89822.3	118302	221835	75937.4	140576	75937.4	140576	0.540187	0.075224	0	GO:0072562,blood microparticle;GO:0009986,cell surface;GO:0062023,collagen-containing extracellular matrix;GO:0036019,endolysosome;GO:0070062,extracellular exosome;GO:0005576,extracellular region;GO:0005886,plasma membrane;GO:0031093,platelet alpha granule lumen	GO:0004869,cysteine-type endopeptidase inhibitor activity;GO:0004866,endopeptidase inhibitor activity;GO:0020037,heme binding;GO:0043395,heparan sulfate proteoglycan binding;GO:0008201,heparin binding;GO:0019865,immunoglobulin binding;GO:0046872,metal ion binding;GO:0004867,serine-type endopeptidase inhibitor activity;GO:0005102,signaling receptor binding;GO:0008270,zinc ion binding	GO:0001525,angiogenesis;GO:0061844,antimicrobial humoral immune response mediated by antimicrobial peptide;GO:0006935,chemotaxis;GO:0051838,cytolysis by host of symbiont cells;GO:0050832,defense response to fungus;GO:0042730,fibrinolysis;GO:0015886,heme transport;GO:0016525,negative regulation of angiogenesis;GO:0043537,negative regulation of blood vessel endothelial cell migration;GO:0007162,neg…
LV743_HUMAN	P04211	IGLV7-43	Immunoglobulin lambda variable 7-43	73746	196860	96499.8	41177	103288	38122.6	91676.6	63717.6	102071	74201.1	102071	74201.1	1.3756	0.475426	0	GO:0005576,extracellular region;GO:0005615,extracellular space;GO:0019814,immunoglobulin complex;GO:0005886,plasma membrane	GO:0003823,antigen binding	GO:0006956,complement activation;GO:0006958,complement activation;GO:0038095,Fc-epsilon receptor signaling pathway;GO:0038096,Fc-gamma receptor signaling pathway involved in phagocytosis;GO:0006955,immune response;GO:0050900,leukocyte migration;GO:0002862,negative regulation of inflammatory response to antigenic stimulus;GO:0008228,opsonization;GO:0018149,peptide cross-linking;GO:0006898,receptor…
A1BG_HUMAN	P04217	A1BG	Alpha-1B-glycoprotein	130571	107881	99770.7	115800	133881	149676	249572	172688	113506	176454	113506	176454	0.643258	0.054897	0	GO:0072562,blood microparticle;GO:0062023,collagen-containing extracellular matrix;GO:0070062,extracellular exosome;GO:0005576,extracellular region;GO:0005615,extracellular space;GO:1904813,ficolin-1-rich granule lumen;GO:0031093,platelet alpha granule lumen;GO:0034774,secretory granule lumen		GO:0043312,neutrophil degranulation;GO:0002576,platelet degranulation
K2C1_HUMAN	P04264	KRT1	Keratin, type II cytoskeletal 1	13315.2	15242.6	11896.9	55501.3	44060.5	30270.4	24373	40643.6	23989	34836.9	23989	34836.9	0.688609	0.380795	0	GO:0072562,blood microparticle;GO:0062023,collagen-containing extracellular matrix;GO:0001533,cornified envelope;GO:0005856,cytoskeleton;GO:0005829,cytosol;GO:0070062,extracellular exosome;GO:0005576,extracellular region;GO:0005615,extracellular space;GO:1904813,ficolin-1-rich granule lumen;GO:0045095,keratin filament;GO:0016020,membrane;GO:0005634,nucleus	GO:0030246,carbohydrate binding;GO:0046982,protein heterodimerization activity;GO:0038023,signaling receptor activity;GO:0030280,structural constituent of skin epidermis	GO:0001867,complement activation;GO:0070268,cornification;GO:0061436,establishment of skin barrier;GO:0042730,fibrinolysis;GO:0031424,keratinization;GO:0050728,negative regulation of inflammatory response;GO:0043312,neutrophil degranulation;GO:0018149,peptide cross-linking;GO:0051290,protein heterotetramerization;GO:0045765,regulation of angiogenesis;GO:0006979,response to oxidative stress;GO:000…
VWF_HUMAN	P04275	VWF	von Willebrand factor	26752.7	32737	124431	67757.5	132826	4173.52	11722.2	268033	62919.6	104189	62919.6	104189	0.6039	0.5547	0	GO:0062023,collagen-containing extracellular matrix;GO:0005783,endoplasmic reticulum;GO:0070062,extracellular exosome;GO:0031012,extracellular matrix;GO:0005576,extracellular region;GO:0005615,extracellular space;GO:0031091,platelet alpha granule;GO:0031093,platelet alpha granule lumen;GO:0033093,Weibel-Palade body	GO:0051087,chaperone binding;GO:0005518,collagen binding;GO:0042802,identical protein binding;GO:0019865,immunoglobulin binding;GO:0005178,integrin binding;GO:0002020,protease binding;GO:0047485,protein N-terminus binding	GO:0007596,blood coagulation;GO:0007597,blood coagulation;GO:0007155,cell adhesion;GO:0031589,cell-substrate adhesion;GO:0030198,extracellular matrix organization;GO:0007599,hemostasis;GO:0030168,platelet activation;GO:0002576,platelet degranulation;GO:0009611,response to wounding	hsa:7450,path:hsa04151,PI3K-Akt signaling pathway;hsa:7450,path:hsa04512,ECM-receptor interaction;hsa:7450,path:hsa04510,Focal adhesion;hsa:7450,path:hsa04610,Complement and coagulation cascades;hsa:7450,path:hsa04611,Platelet activation;hsa:7450,path:hsa05165,Human papillomavirus infection
SHBG_HUMAN	P04278	SHBG	Sex hormone-binding globulin	23191.6	24296.4	36241	4070.3	3844.63	7622.48	8243.57	23185.6	21949.8	10724.1	21949.8	10724.1	2.04678	0.20526	0	GO:0070062,extracellular exosome;GO:0005576,extracellular region	GO:0005497,androgen binding;GO:0005496,steroid binding
G3P_HUMAN	P04406	GAPDH	Glyceraldehyde-3-phosphate dehydrogenase	24021.7	25803.6	25425.4	33239.7	8435.7	33290.4	12806.9	9102.03	27122.6	15908.8	27122.6	15908.8	1.70489	0.121898	0	GO:0005737,cytoplasm;GO:0005829,cytosol;GO:0070062,extracellular exosome;GO:0097452,GAIT complex;GO:0043231,intracellular membrane-bounded organelle;GO:0005811,lipid droplet;GO:0016020,membrane;GO:0015630,microtubule cytoskeleton;GO:0031965,nuclear membrane;GO:0005634,nucleus;GO:0048471,perinuclear region of cytoplasm;GO:0005886,plasma membrane;GO:1990904,ribonucleoprotein complex;GO:0031982,vesi…	GO:0019828,aspartic-type endopeptidase inhibitor activity;GO:0097718,disordered domain specific binding;GO:0004365,glyceraldehyde-3-phosphate dehydrogenase (NAD+) (phosphorylating) activity;GO:0042802,identical protein binding;GO:0008017,microtubule binding;GO:0051287,NAD binding;GO:0050661,NADP binding;GO:0035605,peptidyl-cysteine S-nitrosylase activity;GO:0016620,oxidoreductase activity	GO:0061844,antimicrobial humoral immune response mediated by antimicrobial peptide;GO:0061621,canonical glycolysis;GO:0071346,cellular response to interferon-gamma;GO:0050832,defense response to fungus;GO:0006094,gluconeogenesis;GO:0006096,glycolytic process;GO:0051873,killing by host of symbiont cells;GO:0031640,killing of cells of other organism;GO:0000226,microtubule cytoskeleton organization;…	hsa:2597,path:hsa00010,Glycolysis / Gluconeogenesis;hsa:2597,path:hsa04066,HIF-1 signaling pathway;hsa:2597,path:hsa05010,Alzheimer disease;hsa:2597,path:hsa05130,Pathogenic Escherichia coli infection;hsa:2597,path:hsa05132,Salmonella infection
KV116_HUMAN	P04430	IGKV1-16	Immunoglobulin kappa variable 1-16	32000.9	93772.9	156802	21366.7	82813.2	16641.3	51891.3	69599.6	75985.7	55236.4	75985.7	55236.4	1.37565	0.568908	0	GO:0005576,extracellular region;GO:0005615,extracellular space;GO:0019814,immunoglobulin complex;GO:0005886,plasma membrane;GO:0072562,blood microparticle;GO:0070062,extracellular exosome	GO:0003823,antigen binding;GO:0042802,identical protein binding	GO:0006956,complement activation;GO:0006958,complement activation;GO:0038095,Fc-epsilon receptor signaling pathway;GO:0038096,Fc-gamma receptor signaling pathway involved in phagocytosis;GO:0006955,immune response;GO:0050900,leukocyte migration;GO:0002862,negative regulation of inflammatory response to antigenic stimulus;GO:0008228,opsonization;GO:0018149,peptide cross-linking;GO:0006898,receptor…
HLAA_HUMAN	P04439	HLA-A	HLA class I histocompatibility antigen, A alpha chain	22508.7	21060.5	25140	20690.6	10056.5	12242.5	12017.5	13261.5	22350	11894.5	22350	11894.5	1.87902	0.000133	1	GO:0009986,cell surface;GO:0031901,early endosome membrane;GO:0012507,ER to Golgi transport vesicle membrane;GO:0009897,external side of plasma membrane;GO:0070062,extracellular exosome;GO:0005615,extracellular space;GO:0000139,Golgi membrane;GO:0071556,integral component of lumenal side of endoplasmic reticulum membrane;GO:0042612,MHC class I protein complex;GO:0032398,MHC class Ib protein compl…	GO:0030881,beta-2-microglobulin binding;GO:0042288,MHC class I protein binding;GO:0046703,natural killer cell lectin-like receptor binding;GO:0042605,peptide antigen binding;GO:0005102,signaling receptor binding;GO:0042608,T cell receptor binding;GO:0051087,chaperone binding;GO:0046977,TAP binding;GO:0023026,MHC class II protein complex binding;GO:0032395,MHC class II receptor activity;GO:0030247…	GO:0002250,adaptive immune response;GO:0019731,antibacterial humoral response;GO:0002476,antigen processing and presentation of endogenous peptide antigen via MHC class Ib;GO:0002479,antigen processing and presentation of exogenous peptide antigen via MHC class I;GO:0002480,antigen processing and presentation of exogenous peptide antigen via MHC class I;GO:0002477,antigen processing and presentat…	hsa:3133,path:hsa04514,Cell adhesion molecules (CAMs);hsa:3133,path:hsa04144,Endocytosis;hsa:3133,path:hsa04145,Phagosome;hsa:3133,path:hsa04218,Cellular senescence;hsa:3133,path:hsa04650,Natural killer cell mediated cytotoxicity;hsa:3133,path:hsa04612,Antigen processing and presentation;hsa:3133,path:hsa05203,Viral carcinogenesis;hsa:3133,path:hsa05320,Autoimmune thyroid disease;hsa:3133,path:hs…
CPNS1_HUMAN	P04632	CAPNS1	Calpain small subunit 1	22275.1	36411.1	23826.4	34972.4	5263.45	31503.6	8680.07	10700.9	29371.3	14037	29371.3	14037	2.09241	0.070271	0	GO:0005829,cytosol;GO:0070062,extracellular exosome;GO:0016020,membrane;GO:0005886,plasma membrane;GO:0005737,cytoplasm	GO:0005509,calcium ion binding;GO:0004198,calcium-dependent cysteine-type endopeptidase activity;GO:0046872,metal ion binding	GO:0070268,cornification;GO:0022617,extracellular matrix disassembly;GO:0008284,positive regulation of cell population proliferation;GO:0016241,regulation of macroautophagy	hsa:826,path:hsa05131,Shigellosis
HSPB1_HUMAN	P04792	HSPB1	Heat shock protein beta-1	2591.62	7476.66	4875.02	6594.03	3003.31	5749.08	5071.24	1219.31	5384.33	3760.73	5384.33	3760.73	1.43172	0.317363	0	GO:1904115,axon cytoplasm;GO:0005737,cytoplasm;GO:0005856,cytoskeleton;GO:0005829,cytosol;GO:0070062,extracellular exosome;GO:0005615,extracellular space;GO:0005925,focal adhesion;GO:0005634,nucleus;GO:0000502,proteasome complex;GO:0005819,spindle	GO:0042802,identical protein binding;GO:0044183,protein folding chaperone;GO:0042803,protein homodimerization activity;GO:0019901,protein kinase binding;GO:0005080,protein kinase C binding;GO:0008426,protein kinase C inhibitor activity;GO:0003723,RNA binding;GO:0061629,RNA polymerase II-specific DNA-binding transcription factor binding;GO:0043130,ubiquitin binding	GO:0099641,anterograde axonal protein transport;GO:0035924,cellular response to vascular endothelial growth factor stimulus;GO:0061077,chaperone-mediated protein folding;GO:0035556,intracellular signal transduction;GO:0043066,negative regulation of apoptotic process;GO:1902176,negative regulation of oxidative stress-induced intrinsic apoptotic signaling pathway;GO:0006469,negative regulation of p…	hsa:3315,path:hsa04010,MAPK signaling pathway;hsa:3315,path:hsa04370,VEGF signaling pathway;hsa:3315,path:hsa05146,Amoebiasis
CY24B_HUMAN	P04839	CYBB	Cytochrome b-245 heavy chain	2867.56	6396.86	4731.86	2470.33	10379.1	18137.7	10696	8502.33	4116.65	11928.8	4116.65	11928.8	0.345103	0.014837	-1	GO:0030425,dendrite;GO:0005789,endoplasmic reticulum membrane;GO:0005794,Golgi apparatus;GO:0005887,integral component of plasma membrane;GO:0043020,NADPH oxidase complex;GO:0043025,neuronal cell body;GO:0005635,nuclear envelope;GO:0097038,perinuclear endoplasmic reticulum;GO:0030670,phagocytic vesicle membrane;GO:0005886,plasma membrane;GO:0005791,rough endoplasmic reticulum;GO:0035579,specific …	GO:0050660,flavin adenine dinucleotide binding;GO:0020037,heme binding;GO:0046872,metal ion binding;GO:0046982,protein heterodimerization activity;GO:0016175,superoxide-generating NAD(P)H oxidase activity;GO:0005244,voltage-gated ion channel activity	GO:0002479,antigen processing and presentation of exogenous peptide antigen via MHC class I;GO:0045454,cell redox homeostasis;GO:0071276,cellular response to cadmium ion;GO:0071361,cellular response to ethanol;GO:1904845,cellular response to L-glutamine;GO:0034599,cellular response to oxidative stress;GO:0006952,defense response;GO:0022900,electron transport chain;GO:0097411,hypoxia-inducible fac…	hsa:1536,path:hsa04066,HIF-1 signaling pathway;hsa:1536,path:hsa04145,Phagosome;hsa:1536,path:hsa04216,Ferroptosis;hsa:1536,path:hsa04217,Necroptosis;hsa:1536,path:hsa04621,NOD-like receptor signaling pathway;hsa:1536,path:hsa04670,Leukocyte transendothelial migration;hsa:1536,path:hsa04933,AGE-RAGE signaling pathway in diabetic complications;hsa:1536,path:hsa05140,Leishmaniasis
GNAI2_HUMAN	P04899	GNAI2	Guanine nucleotide-binding protein G(i) subunit alpha-2	16989.4	18836.2	12699.9	18145	5958.65	18009.2	14023	6848.07	16667.6	11209.7	16667.6	11209.7	1.48689	0.139756	0	GO:0044297,cell body;GO:0005813,centrosome;GO:0005737,cytoplasm;GO:0005829,cytosol;GO:0030425,dendrite;GO:0070062,extracellular exosome;GO:1903561,extracellular vesicle;GO:0005834,heterotrimeric G-protein complex;GO:0016020,membrane;GO:0045121,membrane raft;GO:0030496,midbody;GO:0005654,nucleoplasm;GO:0005886,plasma membrane;GO:0045202,synapse	GO:0001664,G protein-coupled receptor binding;GO:0031683,G-protein beta/gamma-subunit complex binding;GO:0005525,GTP binding;GO:0003924,GTPase activity;GO:0046872,metal ion binding;GO:0019001,guanyl nucleotide binding	GO:0007189,adenylate cyclase-activating G protein-coupled receptor signaling pathway;GO:0007193,adenylate cyclase-inhibiting G protein-coupled receptor signaling pathway;GO:0007188,adenylate cyclase-modulating G protein-coupled receptor signaling pathway;GO:0007049,cell cycle;GO:0051301,cell division;GO:0008283,cell population proliferation;GO:0007213,G protein-coupled acetylcholine receptor sign…	hsa:2771,path:hsa04015,Rap1 signaling pathway;hsa:2771,path:hsa04371,Apelin signaling pathway;hsa:2771,path:hsa04071,Sphingolipid signaling pathway;hsa:2771,path:hsa04024,cAMP signaling pathway;hsa:2771,path:hsa04022,cGMP-PKG signaling pathway;hsa:2771,path:hsa04540,Gap junction;hsa:2771,path:hsa04611,Platelet activation;hsa:2771,path:hsa04670,Leukocyte transendothelial migration;hsa:2771,path:hs…
H2A1B_HUMAN	P04908;Q7L7L0;Q93077	H2AC4	Histone H2A type 1-B/E	3822.63	15148.4	13135.6	22038.9	39516.3	102278	402790	17858	13536.4	140611	13536.4	140611	0.096269	0.204527	0	GO:0070062,extracellular exosome;GO:0000786,nucleosome;GO:0005634,nucleus	GO:0003677,DNA binding;GO:0046982,protein heterodimerization activity	GO:0006342,chromatin silencing;GO:0008285,negative regulation of cell population proliferation	hsa:3012,path:hsa04217,Necroptosis;hsa:3012,path:hsa05322,Systemic lupus erythematosus;hsa:3012,path:hsa05034,Alcoholism;hsa:8335,path:hsa04217,Necroptosis;hsa:8335,path:hsa05322,Systemic lupus erythematosus;hsa:8335,path:hsa05034,Alcoholism
IGF1_HUMAN	P05019	IGF1	Insulin-like growth factor I	4341.48	7219.78	3861	6256.93	10229.9	7418.3	5327.95	11589.5	5419.8	8641.41	5419.8	8641.41	0.627189	0.092781	0	GO:0035867,alphav-beta3 integrin-IGF-1-IGF1R complex;GO:0070382,exocytic vesicle;GO:0005576,extracellular region;GO:0005615,extracellular space;GO:0016942,insulin-like growth factor binding protein complex;GO:0042567,insulin-like growth factor ternary complex;GO:0031093,platelet alpha granule lumen	GO:0008083,growth factor activity;GO:0005179,hormone activity;GO:0005158,insulin receptor binding;GO:0005159,insulin-like growth factor receptor binding;GO:0005178,integrin binding	GO:0000187,activation of MAPK activity;GO:0032148,activation of protein kinase B activity;GO:0035630,bone mineralization involved in bone maturation;GO:0001775,cell activation;GO:0008283,cell population proliferation;GO:0044267,cellular protein metabolic process;GO:1904646,cellular response to amyloid-beta;GO:0070371,ERK1 and ERK2 cascade;GO:0009441,glycolate metabolic process;GO:0048009,insulin-…	hsa:3479,path:hsa04014,Ras signaling pathway;hsa:3479,path:hsa04015,Rap1 signaling pathway;hsa:3479,path:hsa04010,MAPK signaling pathway;hsa:3479,path:hsa04066,HIF-1 signaling pathway;hsa:3479,path:hsa04068,FoxO signaling pathway;hsa:3479,path:hsa04151,PI3K-Akt signaling pathway;hsa:3479,path:hsa04152,AMPK signaling pathway;hsa:3479,path:hsa04150,mTOR signaling pathway;hsa:3479,path:hsa04114,Oocy…
AT1A1_HUMAN	P05023	ATP1A1	Sodium/potassium-transporting ATPase subunit alpha-1	6830.4	10845.5	9015.32	8113.25	3944.96	7659.6	6321.75	3464.12	8701.11	5347.61	8701.11	5347.61	1.6271	0.042046	1	GO:0016324,apical plasma membrane;GO:0016323,basolateral plasma membrane;GO:0005901,caveola;GO:0005783,endoplasmic reticulum;GO:0005768,endosome;GO:0070062,extracellular exosome;GO:1903561,extracellular vesicle;GO:0005794,Golgi apparatus;GO:0016021,integral component of membrane;GO:0014704,intercalated disc;GO:0016328,lateral plasma membrane;GO:0042470,melanosome;GO:0016020,membrane;GO:0045121,me…	GO:0043531,ADP binding;GO:0030506,ankyrin binding;GO:0005524,ATP binding;GO:0051087,chaperone binding;GO:0005391,P-type sodium;GO:0016791,phosphatase activity;GO:0043548,phosphatidylinositol 3-kinase binding;GO:0030955,potassium ion binding;GO:0019904,protein domain specific binding;GO:0046982,protein heterodimerization activity;GO:0019901,protein kinase binding;GO:0031402,sodium ion binding;GO:1…	GO:0086002,cardiac muscle cell action potential involved in contraction;GO:0086064,cell communication by electrical coupling involved in cardiac conduction;GO:0030007,cellular potassium ion homeostasis;GO:0071260,cellular response to mechanical stimulus;GO:0071383,cellular response to steroid hormone stimulus;GO:0006883,cellular sodium ion homeostasis;GO:0034220,ion transmembrane transport;GO:006…	hsa:476,path:hsa04024,cAMP signaling pathway;hsa:476,path:hsa04022,cGMP-PKG signaling pathway;hsa:476,path:hsa04911,Insulin secretion;hsa:476,path:hsa04918,Thyroid hormone synthesis;hsa:476,path:hsa04919,Thyroid hormone signaling pathway;hsa:476,path:hsa04925,Aldosterone synthesis and secretion;hsa:476,path:hsa04260,Cardiac muscle contraction;hsa:476,path:hsa04261,Adrenergic signaling in cardiomy…
APOD_HUMAN	P05090	APOD	Apolipoprotein D	75703.8	41937.6	47236.1	41048.1	26059.2	73374.9	114692	36724.9	51481.4	62712.7	51481.4	62712.7	0.820909	0.622928	0	GO:0005737,cytoplasm;GO:0022626,cytosolic ribosome;GO:0030425,dendrite;GO:0005783,endoplasmic reticulum;GO:0070062,extracellular exosome;GO:0005576,extracellular region;GO:0005615,extracellular space;GO:0043025,neuronal cell body;GO:0048471,perinuclear region of cytoplasm	GO:0015485,cholesterol binding;GO:0005319,lipid transporter activity;GO:0008289,lipid binding	GO:0007568,aging;GO:0001525,angiogenesis;GO:0007420,brain development;GO:0006006,glucose metabolic process;GO:0030522,intracellular receptor signaling pathway;GO:0006629,lipid metabolic process;GO:1900016,negative regulation of cytokine production involved in inflammatory response;GO:0051895,negative regulation of focal adhesion assembly;GO:0060588,negative regulation of lipoprotein lipid oxidati…
ITB3_HUMAN	P05106	ITGB3	Integrin beta-3	53786	71243.8	41882.2	70711.8	16654.3	58365.8	20647.7	24812.8	59405.9	30120.2	59405.9	30120.2	1.9723	0.049263	1	GO:0035868,alphav-beta3 integrin-HMGB1 complex;GO:0035867,alphav-beta3 integrin-IGF-1-IGF1R complex;GO:0035866,alphav-beta3 integrin-PKCalpha complex;GO:0071062,alphav-beta3 integrin-vitronectin complex;GO:0009986,cell surface;GO:0005911,cell-cell junction;GO:0070062,extracellular exosome;GO:0031527,filopodium membrane;GO:0005925,focal adhesion;GO:0098978,glutamatergic synapse;GO:0005887,integral…	GO:0050839,cell adhesion molecule binding;GO:0015026,coreceptor activity;GO:0019899,enzyme binding;GO:0050840,extracellular matrix binding;GO:0001968,fibronectin binding;GO:0042802,identical protein binding;GO:0005178,integrin binding;GO:0005161,platelet-derived growth factor receptor binding;GO:0002020,protease binding;GO:0003756,protein disulfide isomerase activity;GO:0043184,vascular endotheli…	GO:0032147,activation of protein kinase activity;GO:0060055,angiogenesis involved in wound healing;GO:0038027,apolipoprotein A-I-mediated signaling pathway;GO:0043277,apoptotic cell clearance;GO:0007596,blood coagulation;GO:0007155,cell adhesion;GO:0033627,cell adhesion mediated by integrin;GO:0016477,cell migration;GO:0007160,cell-matrix adhesion;GO:0031589,cell-substrate adhesion;GO:0030198,ext…	hsa:3690,path:hsa04015,Rap1 signaling pathway;hsa:3690,path:hsa04151,PI3K-Akt signaling pathway;hsa:3690,path:hsa04512,ECM-receptor interaction;hsa:3690,path:hsa04145,Phagosome;hsa:3690,path:hsa04510,Focal adhesion;hsa:3690,path:hsa04810,Regulation of actin cytoskeleton;hsa:3690,path:hsa04640,Hematopoietic cell lineage;hsa:3690,path:hsa04611,Platelet activation;hsa:3690,path:hsa04919,Thyroid horm…
ITB2_HUMAN	P05107	ITGB2	Integrin beta-2	3014.69	6717.55	1654.97	4164.3	7594.15	19252.5	23157.2	5829.35	3887.88	13958.3	3887.88	13958.3	0.278535	0.062363	0	GO:0009986,cell surface;GO:0009897,external side of plasma membrane;GO:0070062,extracellular exosome;GO:1903561,extracellular vesicle;GO:0101003,ficolin-1-rich granule membrane;GO:0005925,focal adhesion;GO:0034687,integrin alphaL-beta2 complex;GO:0034688,integrin alphaM-beta2 complex;GO:0034689,integrin alphaX-beta2 complex;GO:0008305,integrin complex;GO:0016020,membrane;GO:0005886,plasma membran…	GO:0001540,amyloid-beta binding;GO:0050839,cell adhesion molecule binding;GO:0001851,complement component C3b binding;GO:0031072,heat shock protein binding;GO:0030369,ICAM-3 receptor activity;GO:0005178,integrin binding;GO:0046872,metal ion binding;GO:0019901,protein kinase binding;GO:0038023,signaling receptor activity	GO:0007568,aging;GO:0097242,amyloid-beta clearance;GO:0006915,apoptotic process;GO:0007155,cell adhesion;GO:0033627,cell adhesion mediated by integrin;GO:0016477,cell migration;GO:0098609,cell-cell adhesion;GO:0098742,cell-cell adhesion via plasma-membrane adhesion molecules;GO:0007267,cell-cell signaling;GO:0007160,cell-matrix adhesion;GO:0045123,cellular extravasation;GO:0071404,cellular respon…	hsa:3689,path:hsa04015,Rap1 signaling pathway;hsa:3689,path:hsa04390,Hippo signaling pathway;hsa:3689,path:hsa04514,Cell adhesion molecules (CAMs);hsa:3689,path:hsa04145,Phagosome;hsa:3689,path:hsa04810,Regulation of actin cytoskeleton;hsa:3689,path:hsa04610,Complement and coagulation cascades;hsa:3689,path:hsa04650,Natural killer cell mediated cytotoxicity;hsa:3689,path:hsa04670,Leukocyte transe…
S10A8_HUMAN	P05109	S100A8	Protein S100-A8	8588.77	8594.78	4958.43	17004.3	9758.83	22159.1	34416	5062.15	9786.56	17849	9786.56	17849	0.548297	0.297757	0	GO:0062023,collagen-containing extracellular matrix;GO:0005856,cytoskeleton;GO:0005829,cytosol;GO:0070062,extracellular exosome;GO:0005576,extracellular region;GO:0005615,extracellular space;GO:0045111,intermediate filament cytoskeleton;GO:0005634,nucleus;GO:0005886,plasma membrane;GO:0034774,secretory granule lumen	GO:0050544,arachidonic acid binding;GO:0005509,calcium ion binding;GO:0048306,calcium-dependent protein binding;GO:0008017,microtubule binding;GO:0050786,RAGE receptor binding;GO:0035662,Toll-like receptor 4 binding;GO:0008270,zinc ion binding	GO:0006919,activation of cysteine-type endopeptidase activity involved in apoptotic process;GO:0002526,acute inflammatory response;GO:0019730,antimicrobial humoral response;GO:0006915,apoptotic process;GO:0014002,astrocyte development;GO:0035425,autocrine signaling;GO:0006914,autophagy;GO:0002544,chronic inflammatory response;GO:0042742,defense response to bacterium;GO:0050832,defense response to…	hsa:6279,path:hsa04657,IL-17 signaling pathway
ADT2_HUMAN	P05141	SLC25A5	ADP/ATP translocase 2	3240.47	6783.55	5993.39	6044.4	2260.07	13208.1	3171.73	3855.84	5515.45	5623.93	5515.45	5623.93	0.980712	0.96886	0	GO:0005887,integral component of plasma membrane;GO:0016020,membrane;GO:0045121,membrane raft;GO:0005743,mitochondrial inner membrane;GO:0042645,mitochondrial nucleoid;GO:0005757,mitochondrial permeability transition pore complex;GO:0005739,mitochondrion;GO:0071817,MMXD complex;GO:0005634,nucleus	GO:0000295,adenine nucleotide transmembrane transporter activity;GO:0015207,adenine transmembrane transporter activity;GO:0005471,ATP;GO:0017077,oxidative phosphorylation uncoupler activity;GO:0015078,proton transmembrane transporter activity;GO:0003723,RNA binding;GO:0031625,ubiquitin protein ligase binding	GO:1990845,adaptive thermogenesis;GO:0051503,adenine nucleotide transport;GO:0030183,B cell differentiation;GO:1990830,cellular response to leukemia inhibitory factor;GO:0007059,chromosome segregation;GO:0030218,erythrocyte differentiation;GO:0140021,mitochondrial ADP transmembrane transport;GO:1990544,mitochondrial ATP transmembrane transport;GO:1901029,negative regulation of mitochondrial outer…	hsa:292,path:hsa04020,Calcium signaling pathway;hsa:292,path:hsa04022,cGMP-PKG signaling pathway;hsa:292,path:hsa04217,Necroptosis;hsa:292,path:hsa04218,Cellular senescence;hsa:292,path:hsa05012,Parkinson disease;hsa:292,path:hsa05016,Huntington disease;hsa:292,path:hsa05166,Human T-cell leukemia virus 1 infection;hsa:292,path:hsa05164,Influenza A
IPSP_HUMAN	P05154	SERPINA5	Plasma serine protease inhibitor	12285.7	25027.4	28549.1	26116.3	38230.4	11955.2	20515.9	18167.9	22994.6	22217.3	22994.6	22217.3	1.03499	0.911573	0	GO:0002080,acrosomal membrane;GO:0009897,external side of plasma membrane;GO:0070062,extracellular exosome;GO:0005576,extracellular region;GO:0005615,extracellular space;GO:0016020,membrane;GO:0031091,platelet alpha granule;GO:0031094,platelet dense tubular network;GO:0097181,protein C inhibitor-coagulation factor V complex;GO:0097182,protein C inhibitor-coagulation factor Xa complex;GO:0097183,p…	GO:0032190,acrosin binding;GO:0005539,glycosaminoglycan binding;GO:0008201,heparin binding;GO:0031210,phosphatidylcholine binding;GO:0002020,protease binding;GO:0001972,retinoic acid binding;GO:0004867,serine-type endopeptidase inhibitor activity	GO:0007596,blood coagulation;GO:0007342,fusion of sperm to egg plasma membrane involved in single fertilization;GO:0006869,lipid transport;GO:0010951,negative regulation of endopeptidase activity;GO:0051346,negative regulation of hydrolase activity;GO:0061107,seminal vesicle development;GO:0007283,spermatogenesis	hsa:5104,path:hsa04610,Complement and coagulation cascades
IC1_HUMAN	P05155	SERPING1	Plasma protease C1 inhibitor	30295.1	34870	7983.31	39045.7	34703.7	46402.3	58891.5	15759.5	28048.5	38939.3	28048.5	38939.3	0.720315	0.379793	0	GO:0072562,blood microparticle;GO:0062023,collagen-containing extracellular matrix;GO:0005788,endoplasmic reticulum lumen;GO:0070062,extracellular exosome;GO:0005576,extracellular region;GO:0005615,extracellular space;GO:0031093,platelet alpha granule lumen	GO:0004867,serine-type endopeptidase inhibitor activity	GO:0008015,blood circulation;GO:0007597,blood coagulation;GO:0006958,complement activation;GO:0042730,fibrinolysis;GO:0045087,innate immune response;GO:2000267,negative regulation of blood coagulation;GO:0001869,negative regulation of complement activation;GO:0010951,negative regulation of endopeptidase activity;GO:0002576,platelet degranulation;GO:0030449,regulation of complement activation;GO:0…	hsa:710,path:hsa04610,Complement and coagulation cascades;hsa:710,path:hsa05133,Pertussis
CFAI_HUMAN	P05156	CFI	Complement factor I	23110.3	28046.7	25417.8	36359.6	40411.4	26904	50998.5	52768.7	28233.6	42770.6	28233.6	42770.6	0.660117	0.07036	0	GO:0070062,extracellular exosome;GO:0005576,extracellular region;GO:0005615,extracellular space;GO:0016020,membrane	GO:0046872,metal ion binding;GO:0005044,scavenger receptor activity;GO:0004252,serine-type endopeptidase activity	GO:0006958,complement activation;GO:0045087,innate immune response;GO:0030449,regulation of complement activation;GO:0016032,viral process	hsa:3426,path:hsa04610,Complement and coagulation cascades;hsa:3426,path:hsa05150,Staphylococcus aureus infection
F13B_HUMAN	P05160	F13B	Coagulation factor XIII B chain	12391.3	14704.5	14015.8	10720.3	21349.4	10118.5	15579.8	36126.3	12958	20793.5	12958	20793.5	0.623176	0.216377	0	GO:0005576,extracellular region		GO:0007596,blood coagulation	hsa:2165,path:hsa04610,Complement and coagulation cascades
PERM_HUMAN	P05164	MPO	Myeloperoxidase	6516.92	6949.42	3973.14	3166.45	8188.88	19504.1	40587.9	9514.65	5151.48	19448.9	5151.48	19448.9	0.264873	0.106841	0	GO:0042582,azurophil granule;GO:0035578,azurophil granule lumen;GO:0070062,extracellular exosome;GO:0005576,extracellular region;GO:0005615,extracellular space;GO:0043231,intracellular membrane-bounded organelle;GO:0005764,lysosome;GO:0005654,nucleoplasm;GO:0005634,nucleus;GO:0097013,phagocytic vesicle lumen;GO:0030141,secretory granule	GO:0003682,chromatin binding;GO:0020037,heme binding;GO:0008201,heparin binding;GO:0046872,metal ion binding;GO:0004601,peroxidase activity	GO:0007568,aging;GO:0045454,cell redox homeostasis;GO:0006952,defense response;GO:0042742,defense response to bacterium;GO:0050832,defense response to fungus;GO:0042744,hydrogen peroxide catabolic process;GO:0002149,hypochlorous acid biosynthetic process;GO:0034374,low-density lipoprotein particle remodeling;GO:0043066,negative regulation of apoptotic process;GO:0043312,neutrophil degranulation;G…	hsa:4353,path:hsa00983,Drug metabolism - other enzymes;hsa:4353,path:hsa04145,Phagosome;hsa:4353,path:hsa05202,Transcriptional misregulation in cancer;hsa:4353,path:hsa05221,Acute myeloid leukemia
TETN_HUMAN	P05452	CLEC3B	Tetranectin	23642.1	19188.2	17464.9	18941.9	21027.5	27278.4	36751	20514.7	19809.3	26392.9	19809.3	26392.9	0.750553	0.151543	0	GO:0062023,collagen-containing extracellular matrix;GO:0005737,cytoplasm;GO:0070062,extracellular exosome;GO:0005576,extracellular region;GO:0005615,extracellular space;GO:0001652,granular component;GO:0031089,platelet dense granule lumen	GO:0005509,calcium ion binding;GO:0030246,carbohydrate binding;GO:0008201,heparin binding;GO:0036143,kringle domain binding	GO:0030282,bone mineralization;GO:0071310,cellular response to organic substance;GO:0071560,cellular response to transforming growth factor beta stimulus;GO:0001503,ossification;GO:0002576,platelet degranulation;GO:0010756,positive regulation of plasminogen activation
THBG_HUMAN	P05543	SERPINA7	Thyroxine-binding globulin	13658.7	12180.6	11874.7	8269.53	14044.4	19074.4	26989.3	15075.5	11495.9	18795.9	11495.9	18795.9	0.611616	0.059859	0	GO:0070062,extracellular exosome;GO:0005576,extracellular region;GO:0005615,extracellular space	GO:0004867,serine-type endopeptidase inhibitor activity	GO:0010951,negative regulation of endopeptidase activity;GO:0070327,thyroid hormone transport	hsa:6906,path:hsa04918,Thyroid hormone synthesis
HEP2_HUMAN	P05546	SERPIND1	Heparin cofactor 2	35667.1	49422.5	48994.2	48816.8	63568.8	38874.5	70236.1	61826.3	45725.1	58626.4	45725.1	58626.4	0.779941	0.140884	0	GO:0005788,endoplasmic reticulum lumen;GO:0070062,extracellular exosome;GO:0005576,extracellular region;GO:0005615,extracellular space	GO:0004866,endopeptidase inhibitor activity;GO:0008201,heparin binding;GO:0004867,serine-type endopeptidase inhibitor activity	GO:0007596,blood coagulation;GO:0044267,cellular protein metabolic process;GO:0006935,chemotaxis;GO:0010951,negative regulation of endopeptidase activity;GO:0043687,post-translational protein modification	hsa:3053,path:hsa04610,Complement and coagulation cascades
ITB1_HUMAN	P05556	ITGB1	Integrin beta-1	17720.6	24652.5	19152.9	24412	6301.2	18396.1	7815.81	8589.17	21484.5	10275.6	21484.5	10275.6	2.09083	0.01413	1	GO:0009986,cell surface;GO:0032154,cleavage furrow;GO:0005737,cytoplasm;GO:0010008,endosome membrane;GO:0070062,extracellular exosome;GO:0030175,filopodium;GO:0005925,focal adhesion;GO:0097386,glial cell projection;GO:0034665,integrin alpha1-beta1 complex;GO:0034680,integrin alpha10-beta1 complex;GO:0034681,integrin alpha11-beta1 complex;GO:0034666,integrin alpha2-beta1 complex;GO:0034667,integri…	GO:0003779,actin binding;GO:0045296,cadherin binding;GO:0050839,cell adhesion molecule binding;GO:0098639,collagen binding involved in cell-matrix adhesion;GO:0015026,coreceptor activity;GO:0001968,fibronectin binding;GO:0005178,integrin binding;GO:0046872,metal ion binding;GO:0002020,protease binding;GO:0046982,protein heterodimerization activity;GO:1990782,protein tyrosine kinase binding;GO:004…	GO:0030183,B cell differentiation;GO:0007161,calcium-independent cell-matrix adhesion;GO:0023035,CD40 signaling pathway;GO:0007155,cell adhesion;GO:0033627,cell adhesion mediated by integrin;GO:0016477,cell migration;GO:0030030,cell projection organization;GO:0033631,cell-cell adhesion mediated by integrin;GO:0007160,cell-matrix adhesion;GO:0031589,cell-substrate adhesion;GO:0006968,cellular defe…	hsa:3688,path:hsa04015,Rap1 signaling pathway;hsa:3688,path:hsa04151,PI3K-Akt signaling pathway;hsa:3688,path:hsa04512,ECM-receptor interaction;hsa:3688,path:hsa04514,Cell adhesion molecules (CAMs);hsa:3688,path:hsa04145,Phagosome;hsa:3688,path:hsa04510,Focal adhesion;hsa:3688,path:hsa04530,Tight junction;hsa:3688,path:hsa04810,Regulation of actin cytoskeleton;hsa:3688,path:hsa04611,Platelet acti…
KPCB_HUMAN	P05771	PRKCB	Protein kinase C beta type	6686.19	9389.82	6046.95	8522.17	3335.17	6974.26	1997.21	3202.83	7661.28	3877.37	7661.28	3877.37	1.9759	0.029201	1	GO:0044305,calyx of Held;GO:0005737,cytoplasm;GO:0005829,cytosol;GO:0070062,extracellular exosome;GO:0005654,nucleoplasm;GO:0005634,nucleus;GO:0005886,plasma membrane;GO:0099523,presynaptic cytosol;GO:0008091,spectrin	GO:0050681,androgen receptor binding;GO:0005524,ATP binding;GO:0005246,calcium channel regulator activity;GO:0004698,calcium-dependent protein kinase C activity;GO:0003682,chromatin binding;GO:0042393,histone binding;GO:0035403,histone kinase activity (H3-T6 specific);GO:0030374,nuclear receptor coactivator activity;GO:0004697,protein kinase C activity;GO:0005080,protein kinase C binding;GO:01063…	GO:0002250,adaptive immune response;GO:0006915,apoptotic process;GO:0042113,B cell activation;GO:0050853,B cell receptor signaling pathway;GO:0006816,calcium ion transport;GO:0006874,cellular calcium ion homeostasis;GO:0071322,cellular response to carbohydrate stimulus;GO:0035408,histone H3-T6 phosphorylation;GO:0035556,intracellular signal transduction;GO:0042953,lipoprotein transport;GO:0007077…	hsa:5579,path:hsa04014,Ras signaling pathway;hsa:5579,path:hsa04015,Rap1 signaling pathway;hsa:5579,path:hsa04010,MAPK signaling pathway;hsa:5579,path:hsa04012,ErbB signaling pathway;hsa:5579,path:hsa04310,Wnt signaling pathway;hsa:5579,path:hsa04370,VEGF signaling pathway;hsa:5579,path:hsa04064,NF-kappa B signaling pathway;hsa:5579,path:hsa04066,HIF-1 signaling pathway;hsa:5579,path:hsa04020,Cal…
FYN_HUMAN	P06241	FYN	Tyrosine-protein kinase Fyn	7512.96	5794.76	5478.33	5048.63	0	4520.31	2430.16	0	5958.67	2174.15	5958.67	3475.24	2.74069	0.009918	1	GO:0005884,actin filament;GO:0044297,cell body;GO:0005829,cytosol;GO:0030425,dendrite;GO:0005768,endosome;GO:0031234,extrinsic component of cytoplasmic side of plasma membrane;GO:0097386,glial cell projection;GO:0098978,glutamatergic synapse;GO:0045121,membrane raft;GO:0005739,mitochondrion;GO:0005634,nucleus;GO:0097038,perinuclear endoplasmic reticulum;GO:0048471,perinuclear region of cytoplasm;…	GO:0043014,alpha-tubulin binding;GO:0005524,ATP binding;GO:0042609,CD4 receptor binding;GO:0042610,CD8 receptor binding;GO:0097718,disordered domain specific binding;GO:0019899,enzyme binding;GO:0046875,ephrin receptor binding;GO:0070851,growth factor receptor binding;GO:0042802,identical protein binding;GO:0044325,ion channel binding;GO:0046872,metal ion binding;GO:0004715,non-membrane spanning …	GO:0050798,activated T cell proliferation;GO:0002250,adaptive immune response;GO:0007411,axon guidance;GO:0007596,blood coagulation;GO:0006816,calcium ion transport;GO:0030154,cell differentiation;GO:1904646,cellular response to amyloid-beta;GO:1905430,cellular response to glycine;GO:1905232,cellular response to L-glutamate;GO:0071375,cellular response to peptide hormone stimulus;GO:0036120,cellu…	hsa:2534,path:hsa04072,Phospholipase D signaling pathway;hsa:2534,path:hsa04071,Sphingolipid signaling pathway;hsa:2534,path:hsa04510,Focal adhesion;hsa:2534,path:hsa04520,Adherens junction;hsa:2534,path:hsa04611,Platelet activation;hsa:2534,path:hsa04650,Natural killer cell mediated cytotoxicity;hsa:2534,path:hsa04660,T cell receptor signaling pathway;hsa:2534,path:hsa04664,Fc epsilon RI signali…
CHLE_HUMAN	P06276	BCHE	Cholinesterase	9198.29	11272.2	8722.97	15436.3	14475.2	16197.6	32876.4	9573.45	11157.5	18280.6	11157.5	18280.6	0.610342	0.226734	0	GO:0072562,blood microparticle;GO:0005788,endoplasmic reticulum lumen;GO:0005576,extracellular region;GO:0016020,membrane;GO:0005641,nuclear envelope lumen	GO:0003990,acetylcholinesterase activity;GO:0001540,amyloid-beta binding;GO:0003824,catalytic activity;GO:0033265,choline binding;GO:0004104,cholinesterase activity;GO:0019899,enzyme binding;GO:0042802,identical protein binding	GO:0019695,choline metabolic process;GO:0050783,cocaine metabolic process;GO:0007612,learning;GO:0008285,negative regulation of cell population proliferation;GO:0050805,negative regulation of synaptic transmission;GO:0014016,neuroblast differentiation;GO:0043279,response to alkaloid;GO:0042493,response to drug;GO:0051593,response to folic acid;GO:0051384,response to glucocorticoid
KV230_HUMAN	P06310	IGKV2-30	Immunoglobulin kappa variable 2-30	13023.2	18385	23192.7	5707.96	15666.8	7643.01	7940.8	14901.1	15077.2	11537.9	15077.2	11537.9	1.30675	0.445219	0	GO:0005615,extracellular space;GO:0019814,immunoglobulin complex;GO:0005886,plasma membrane;GO:0072562,blood microparticle;GO:0070062,extracellular exosome;GO:0005576,extracellular region	GO:0003823,antigen binding	GO:0002250,adaptive immune response;GO:0006955,immune response;GO:0006956,complement activation;GO:0006958,complement activation;GO:0038095,Fc-epsilon receptor signaling pathway;GO:0038096,Fc-gamma receptor signaling pathway involved in phagocytosis;GO:0050900,leukocyte migration;GO:0002862,negative regulation of inflammatory response to antigenic stimulus;GO:0008228,opsonization;GO:0018149,pepti…
KV401_HUMAN	P06312	IGKV4-1	Immunoglobulin kappa variable 4-1	537501	585018	805698	290689	718684	247611	457130	468674	554727	473025	554727	473025	1.17272	0.588484	0	GO:0072562,blood microparticle;GO:0005576,extracellular region;GO:0005615,extracellular space;GO:0019814,immunoglobulin complex;GO:0005886,plasma membrane	GO:0003823,antigen binding	GO:0006956,complement activation;GO:0006958,complement activation;GO:0038095,Fc-epsilon receptor signaling pathway;GO:0038096,Fc-gamma receptor signaling pathway involved in phagocytosis;GO:0006955,immune response;GO:0050900,leukocyte migration;GO:0002862,negative regulation of inflammatory response to antigenic stimulus;GO:0008228,opsonization;GO:0018149,peptide cross-linking;GO:0006898,receptor…
HV434_HUMAN	P06331	IGHV4-34	Immunoglobulin heavy variable 4-34	96445	237243	235684	97308.8	144189	60625.7	253007	104119	166670	140485	166670	140485	1.18639	0.665565	0	GO:0009897,external side of plasma membrane;GO:0042571,immunoglobulin complex;GO:0005576,extracellular region;GO:0005886,plasma membrane	GO:0003823,antigen binding;GO:0034987,immunoglobulin receptor binding	GO:0050853,B cell receptor signaling pathway;GO:0006958,complement activation;GO:0042742,defense response to bacterium;GO:0045087,innate immune response;GO:0006911,phagocytosis;GO:0006910,phagocytosis;GO:0050871,positive regulation of B cell activation;GO:0006956,complement activation;GO:0038095,Fc-epsilon receptor signaling pathway;GO:0038096,Fc-gamma receptor signaling pathway involved in phago…
GELS_HUMAN	P06396	GSN	Gelsolin	49321.8	58060.3	59624.6	34379.8	58762	52552.4	60632.8	55924.4	50346.6	56967.9	50346.6	56967.9	0.883772	0.315533	0	GO:0030478,actin cap;GO:0015629,actin cytoskeleton;GO:0072562,blood microparticle;GO:0030864,cortical actin cytoskeleton;GO:0005737,cytoplasm;GO:0005829,cytosol;GO:0070062,extracellular exosome;GO:0005576,extracellular region;GO:0005615,extracellular space;GO:1904813,ficolin-1-rich granule lumen;GO:0005925,focal adhesion;GO:0030027,lamellipodium;GO:0043209,myelin sheath;GO:0048471,perinuclear reg…	GO:0003779,actin binding;GO:0051015,actin filament binding;GO:0005509,calcium ion binding;GO:0045159,myosin II binding;GO:0036313,phosphatidylinositol 3-kinase catalytic subunit binding;GO:0005546,phosphatidylinositol-4	GO:0051693,actin filament capping;GO:0030042,actin filament depolymerization;GO:0030041,actin filament polymerization;GO:0090527,actin filament reorganization;GO:0051014,actin filament severing;GO:0045010,actin nucleation;GO:0008154,actin polymerization or depolymerization;GO:0007568,aging;GO:1990000,amyloid fibril formation;GO:0051016,barbed-end actin filament capping;GO:0086003,cardiac muscle c…	hsa:2934,path:hsa04810,Regulation of actin cytoskeleton;hsa:2934,path:hsa04666,Fc gamma R-mediated phagocytosis;hsa:2934,path:hsa05203,Viral carcinogenesis
ATPB_HUMAN	P06576	ATP5F1B	ATP synthase subunit beta, mitochondrial	4970.19	8712.57	7735.67	10835	5728.57	17089.5	5248.48	7707.88	8063.36	8943.59	8063.36	8943.59	0.90158	0.780708	0	GO:0009986,cell surface;GO:0070062,extracellular exosome;GO:0016020,membrane;GO:0005759,mitochondrial matrix;GO:0031966,mitochondrial membrane;GO:0042645,mitochondrial nucleoid;GO:0005753,mitochondrial proton-transporting ATP synthase complex;GO:0005754,mitochondrial proton-transporting ATP synthase;GO:0005739,mitochondrion;GO:0005634,nucleus;GO:0005886,plasma membrane;GO:0045259,proton-transport…	GO:0043532,angiostatin binding;GO:0005524,ATP binding;GO:0042288,MHC class I protein binding;GO:0046933,proton-transporting ATP synthase activity;GO:0046961,proton-transporting ATPase activity	GO:0001525,angiogenesis;GO:0006754,ATP biosynthetic process;GO:0098761,cellular response to interleukin-7;GO:0042407,cristae formation;GO:0006091,generation of precursor metabolites and energy;GO:0006629,lipid metabolic process;GO:0042776,mitochondrial ATP synthesis coupled proton transport;GO:0007005,mitochondrion organization;GO:0006933,negative regulation of cell adhesion involved in substrate…	hsa:506,path:hsa00190,Oxidative phosphorylation;hsa:506,path:hsa04714,Thermogenesis;hsa:506,path:hsa05010,Alzheimer disease;hsa:506,path:hsa05012,Parkinson disease;hsa:506,path:hsa05016,Huntington disease
CO2_HUMAN	P06681	C2	Complement C2	10631.5	10578.5	12075.6	9602.66	15794	11902.9	22076.3	14192.8	10722.1	15991.5	10722.1	15991.5	0.670487	0.056748	0	GO:0070062,extracellular exosome;GO:0005576,extracellular region;GO:0005615,extracellular space	GO:0046872,metal ion binding;GO:0004252,serine-type endopeptidase activity	GO:0006956,complement activation;GO:0006958,complement activation;GO:0045087,innate immune response;GO:2000427,positive regulation of apoptotic cell clearance;GO:0030449,regulation of complement activation;GO:0007584,response to nutrient	hsa:717,path:hsa04610,Complement and coagulation cascades;hsa:717,path:hsa05322,Systemic lupus erythematosus;hsa:717,path:hsa05133,Pertussis;hsa:717,path:hsa05150,Staphylococcus aureus infection
S10A9_HUMAN	P06702	S100A9	Protein S100-A9	9004.98	8088.83	6234.3	12816.2	9130.93	19556	48387.8	5468.78	9036.07	20635.9	9036.07	20635.9	0.437881	0.282124	0	GO:0030054,cell junction;GO:0062023,collagen-containing extracellular matrix;GO:0005737,cytoplasm;GO:0005856,cytoskeleton;GO:0005829,cytosol;GO:0070062,extracellular exosome;GO:0005576,extracellular region;GO:0005615,extracellular space;GO:0005654,nucleoplasm;GO:0005634,nucleus;GO:0005886,plasma membrane;GO:0034774,secretory granule lumen	GO:0016209,antioxidant activity;GO:0050544,arachidonic acid binding;GO:0005509,calcium ion binding;GO:0048306,calcium-dependent protein binding;GO:0008017,microtubule binding;GO:0050786,RAGE receptor binding;GO:0035662,Toll-like receptor 4 binding;GO:0008270,zinc ion binding	GO:0006919,activation of cysteine-type endopeptidase activity involved in apoptotic process;GO:0061844,antimicrobial humoral immune response mediated by antimicrobial peptide;GO:0019730,antimicrobial humoral response;GO:0006915,apoptotic process;GO:0014002,astrocyte development;GO:0035425,autocrine signaling;GO:0006914,autophagy;GO:0007267,cell-cell signaling;GO:0002544,chronic inflammatory respo…	hsa:6280,path:hsa04657,IL-17 signaling pathway
S10A6_HUMAN	P06703	S100A6	Protein S100-A6	66540.9	80079.8	70467.9	82643.6	32404.9	90576.5	92134.9	31757.1	74933	61718.4	74933	61718.4	1.21411	0.479683	0	GO:0062023,collagen-containing extracellular matrix;GO:0005737,cytoplasm;GO:0005829,cytosol;GO:0070062,extracellular exosome;GO:0005576,extracellular region;GO:0031234,extrinsic component of cytoplasmic side of plasma membrane;GO:0005635,nuclear envelope;GO:0005634,nucleus;GO:0048471,perinuclear region of cytoplasm;GO:0005886,plasma membrane;GO:0001726,ruffle	GO:0005509,calcium ion binding;GO:0048306,calcium-dependent protein binding;GO:0015075,ion transmembrane transporter activity;GO:0042803,protein homodimerization activity;GO:0044548,S100 protein binding;GO:0005523,tropomyosin binding;GO:0008270,zinc ion binding	GO:0007409,axonogenesis;GO:0048146,positive regulation of fibroblast proliferation;GO:0007165,signal transduction
APOA4_HUMAN	P06727	APOA4	Apolipoprotein A-IV	48739.4	47483	56306.4	60499.9	61797.5	175575	158148	65740.1	53257.2	115315	53257.2	115315	0.46184	0.0852	0	GO:0072562,blood microparticle;GO:0042627,chylomicron;GO:0062023,collagen-containing extracellular matrix;GO:0005829,cytosol;GO:0005769,early endosome;GO:0005788,endoplasmic reticulum lumen;GO:0070062,extracellular exosome;GO:0005576,extracellular region;GO:0005615,extracellular space;GO:0034364,high-density lipoprotein particle;GO:0034361,very-low-density lipoprotein particle	GO:0016209,antioxidant activity;GO:0015485,cholesterol binding;GO:0120020,cholesterol transfer activity;GO:0005507,copper ion binding;GO:0042802,identical protein binding;GO:0008289,lipid binding;GO:0005319,lipid transporter activity;GO:0031210,phosphatidylcholine binding;GO:0060228,phosphatidylcholine-sterol O-acyltransferase activator activity;GO:0005543,phospholipid binding;GO:0042803,protein …	GO:1990000,amyloid fibril formation;GO:0006695,cholesterol biosynthetic process;GO:0033344,cholesterol efflux;GO:0042632,cholesterol homeostasis;GO:0008203,cholesterol metabolic process;GO:0034378,chylomicron assembly;GO:0034371,chylomicron remodeling;GO:0034380,high-density lipoprotein particle assembly;GO:0034375,high-density lipoprotein particle remodeling;GO:0042744,hydrogen peroxide cataboli…	hsa:337,path:hsa04975,Fat digestion and absorption;hsa:337,path:hsa04979,Cholesterol metabolism;hsa:337,path:hsa04977,Vitamin digestion and absorption
ENOA_HUMAN	P06733	ENO1	Alpha-enolase	15051.4	20249.1	15497	21453.7	3671.97	22077.1	6480.09	5165.99	18062.8	9348.79	18062.8	9348.79	1.9321	0.105883	0	GO:0099738,cell cortex region;GO:0009986,cell surface;GO:0005737,cytoplasm;GO:0005829,cytosol;GO:0070062,extracellular exosome;GO:0005615,extracellular space;GO:0031430,M band;GO:0016020,membrane;GO:0005634,nucleus;GO:0000015,phosphopyruvate hydratase complex;GO:0005886,plasma membrane	GO:0045296,cadherin binding;GO:0001227,DNA-binding transcription repressor activity;GO:0051020,GTPase binding;GO:0000287,magnesium ion binding;GO:0004634,phosphopyruvate hydratase activity;GO:0042803,protein homodimerization activity;GO:0003723,RNA binding;GO:0000977,RNA polymerase II transcription regulatory region sequence-specific DNA binding	GO:0061621,canonical glycolysis;GO:0006094,gluconeogenesis;GO:0006096,glycolytic process;GO:0044003,modulation by symbiont of host process;GO:0030308,negative regulation of cell growth;GO:1903298,negative regulation of hypoxia-induced intrinsic apoptotic signaling pathway;GO:0000122,negative regulation of transcription by RNA polymerase II;GO:0045892,negative regulation of transcription;GO:200117…	hsa:2023,path:hsa00010,Glycolysis / Gluconeogenesis;hsa:2023,path:hsa03018,RNA degradation;hsa:2023,path:hsa04066,HIF-1 signaling pathway
G6PI_HUMAN	P06744	GPI	Glucose-6-phosphate isomerase	3448.82	4085.06	3723.86	4415.71	782.859	5188.35	1798.62	933.081	3918.36	2175.73	3918.36	2175.73	1.80094	0.148128	0	GO:0005829,cytosol;GO:0070062,extracellular exosome;GO:0005576,extracellular region;GO:1904813,ficolin-1-rich granule lumen;GO:0016020,membrane;GO:0005654,nucleoplasm;GO:0005886,plasma membrane;GO:0034774,secretory granule lumen;GO:0005615,extracellular space;GO:0060170,ciliary membrane;GO:0043005,neuron projection	GO:0005125,cytokine activity;GO:0004347,glucose-6-phosphate isomerase activity;GO:0008083,growth factor activity;GO:0048029,monosaccharide binding;GO:0031625,ubiquitin protein ligase binding	GO:0061621,canonical glycolysis;GO:0005975,carbohydrate metabolic process;GO:0006094,gluconeogenesis;GO:0051156,glucose 6-phosphate metabolic process;GO:0006096,glycolytic process;GO:0007599,hemostasis;GO:0006959,humoral immune response;GO:0043312,neutrophil degranulation;GO:0010595,positive regulation of endothelial cell migration;GO:0002639,positive regulation of immunoglobulin production;GO:00…	hsa:2821,path:hsa00010,Glycolysis / Gluconeogenesis;hsa:2821,path:hsa00030,Pentose phosphate pathway;hsa:2821,path:hsa00500,Starch and sucrose metabolism;hsa:2821,path:hsa00520,Amino sugar and nucleotide sugar metabolism
TPM3_HUMAN	P06753	TPM3	Tropomyosin alpha-3 chain	12996.8	12788.7	10332.9	12408.3	3729.19	15251.6	6591.32	3789.18	12131.7	7340.33	12131.7	7340.33	1.65275	0.136524	0	GO:0015629,actin cytoskeleton;GO:0005884,actin filament;GO:0005856,cytoskeleton;GO:0005829,cytosol;GO:0070062,extracellular exosome;GO:0005862,muscle thin filament tropomyosin;GO:0001725,stress fiber	GO:0051015,actin filament binding;GO:0003779,actin binding	GO:0007015,actin filament organization;GO:0006936,muscle contraction;GO:0030049,muscle filament sliding	hsa:7170,path:hsa04260,Cardiac muscle contraction;hsa:7170,path:hsa04261,Adrenergic signaling in cardiomyocytes;hsa:7170,path:hsa05200,Pathways in cancer;hsa:7170,path:hsa05216,Thyroid cancer;hsa:7170,path:hsa05410,Hypertrophic cardiomyopathy (HCM);hsa:7170,path:hsa05414,Dilated cardiomyopathy (DCM)
H2B1J_HUMAN	P06899;P23527;P33778;Q16778	H2BC11	Histone H2B type 1-J	0	559.672	0	0	0	1153.52	6478.26	0	1902.25	2655.3	559.672	3815.89	0.7164	0.610432	0	GO:0005829,cytosol;GO:0005615,extracellular space;GO:0005654,nucleoplasm;GO:0000786,nucleosome;GO:0005634,nucleus	GO:0003677,DNA binding;GO:0001530,lipopolysaccharide binding;GO:0046982,protein heterodimerization activity	GO:0019731,antibacterial humoral response;GO:0061844,antimicrobial humoral immune response mediated by antimicrobial peptide;GO:0050829,defense response to Gram-negative bacterium;GO:0050830,defense response to Gram-positive bacterium;GO:0002227,innate immune response in mucosa;GO:0031640,killing of cells of other organism;GO:0010804,negative regulation of tumor necrosis factor-mediated signaling…	hsa:8970,path:hsa05203,Viral carcinogenesis;hsa:8970,path:hsa05322,Systemic lupus erythematosus;hsa:8970,path:hsa05034,Alcoholism
LDHB_HUMAN	P07195	LDHB	L-lactate dehydrogenase B chain	27223.2	29945.1	26342.1	40497.5	8051.82	33873.5	12433.8	10001.4	31002	16090.1	31002	16090.1	1.92677	0.071503	0	GO:0005737,cytoplasm;GO:0005829,cytosol;GO:0070062,extracellular exosome;GO:0016020,membrane;GO:0045121,membrane raft	GO:0042802,identical protein binding;GO:0004459,L-lactate dehydrogenase activity;GO:0016616,oxidoreductase activity	GO:0005975,carbohydrate metabolic process;GO:0006090,pyruvate metabolic process;GO:0019752,carboxylic acid metabolic process	hsa:3945,path:hsa00010,Glycolysis / Gluconeogenesis;hsa:3945,path:hsa00620,Pyruvate metabolism;hsa:3945,path:hsa00640,Propanoate metabolism;hsa:3945,path:hsa00270,Cysteine and methionine metabolism;hsa:3945,path:hsa04066,HIF-1 signaling pathway;hsa:3945,path:hsa04922,Glucagon signaling pathway;hsa:3945,path:hsa05230,Central carbon metabolism in cancer
GPX1_HUMAN	P07203	GPX1	Glutathione peroxidase 1	20978.4	21928.8	21966.1	24286.8	3360.76	24941	6171.69	6777.19	22290	10312.7	22290	10312.7	2.16142	0.053015	0	GO:0005737,cytoplasm;GO:0005829,cytosol;GO:0005759,mitochondrial matrix;GO:0005739,mitochondrion	GO:0004602,glutathione peroxidase activity;GO:0004601,peroxidase activity;GO:0047066,phospholipid-hydroperoxide glutathione peroxidase activity;GO:0017124,SH3 domain binding	GO:0060055,angiogenesis involved in wound healing;GO:0019369,arachidonic acid metabolic process;GO:0051702,biological process involved in interaction with symbiont;GO:0043534,blood vessel endothelial cell migration;GO:0045454,cell redox homeostasis;GO:0034599,cellular response to oxidative stress;GO:0001885,endothelial cell development;GO:0045444,fat cell differentiation;GO:0006749,glutathione me…	hsa:2876,path:hsa00590,Arachidonic acid metabolism;hsa:2876,path:hsa00480,Glutathione metabolism;hsa:2876,path:hsa04918,Thyroid hormone synthesis;hsa:2876,path:hsa05014,Amyotrophic lateral sclerosis (ALS);hsa:2876,path:hsa05016,Huntington disease
PROS_HUMAN	P07225	PROS1	Vitamin K-dependent protein S	27551.6	32905.5	29622.4	34027.9	35660.9	30214.9	57994.6	31914	31026.9	38946.1	31026.9	38946.1	0.796661	0.276724	0	GO:0072562,blood microparticle;GO:0005789,endoplasmic reticulum membrane;GO:0070062,extracellular exosome;GO:0005576,extracellular region;GO:0005615,extracellular space;GO:0005796,Golgi lumen;GO:0000139,Golgi membrane;GO:0005886,plasma membrane;GO:0031093,platelet alpha granule lumen	GO:0005509,calcium ion binding;GO:0004866,endopeptidase inhibitor activity	GO:0007596,blood coagulation;GO:0006888,endoplasmic reticulum to Golgi vesicle-mediated transport;GO:0042730,fibrinolysis;GO:0050900,leukocyte migration;GO:0002576,platelet degranulation;GO:0030449,regulation of complement activation;GO:0030195,negative regulation of blood coagulation	hsa:5627,path:hsa04610,Complement and coagulation cascades
PDIA1_HUMAN	P07237	P4HB	Protein disulfide-isomerase	4592.54	8461.12	6841.43	6973.9	11762.9	10203.5	12418.7	6679.19	6717.24	10266	6717.24	10266	0.654317	0.057107	0	GO:0005856,cytoskeleton;GO:0005829,cytosol;GO:0005783,endoplasmic reticulum;GO:0005788,endoplasmic reticulum lumen;GO:0005793,endoplasmic reticulum-Golgi intermediate compartment;GO:0009897,external side of plasma membrane;GO:0070062,extracellular exosome;GO:0005576,extracellular region;GO:0005925,focal adhesion;GO:0030027,lamellipodium;GO:0042470,melanosome;GO:0016222,procollagen-proline 4-dioxy…	GO:0003779,actin binding;GO:0005178,integrin binding;GO:0015037,peptide disulfide oxidoreductase activity;GO:0004656,procollagen-proline 4-dioxygenase activity;GO:0003756,protein disulfide isomerase activity;GO:0046982,protein heterodimerization activity;GO:0003723,RNA binding;GO:0016972,thiol oxidase activity;GO:0051213,dioxygenase activity	GO:0044267,cellular protein metabolic process;GO:0071456,cellular response to hypoxia;GO:0034378,chylomicron assembly;GO:0030199,collagen fibril organization;GO:0035722,interleukin-12-mediated signaling pathway;GO:0038155,interleukin-23-mediated signaling pathway;GO:0018401,peptidyl-proline hydroxylation to 4-hydroxy-L-proline;GO:0045785,positive regulation of cell adhesion;GO:1900026,positive re…	hsa:5034,path:hsa04141,Protein processing in endoplasmic reticulum
ANXA2_HUMAN	P07355	ANXA2	Annexin A2	3524.57	6266.6	7753.51	5813.84	5519.77	5127.82	5634.66	2809.75	5839.63	4773	5839.63	4773	1.22347	0.369135	0	GO:0005912,adherens junction;GO:1990665,AnxA2-p11 complex;GO:0035578,azurophil granule lumen;GO:0005604,basement membrane;GO:0016323,basolateral plasma membrane;GO:0009986,cell surface;GO:0062023,collagen-containing extracellular matrix;GO:0005737,cytoplasm;GO:0005768,endosome;GO:0070062,extracellular exosome;GO:0005576,extracellular region;GO:0005615,extracellular space;GO:0031902,late endosome …	GO:0098641,cadherin binding involved in cell-cell adhesion;GO:0005262,calcium channel activity;GO:0005509,calcium ion binding;GO:0005544,calcium-dependent phospholipid binding;GO:0048306,calcium-dependent protein binding;GO:0008092,cytoskeletal protein binding;GO:0042802,identical protein binding;GO:0005546,phosphatidylinositol-4;GO:0001786,phosphatidylserine binding;GO:0019834,phospholipase A2 i…	GO:0001525,angiogenesis;GO:0052362,catabolism by host of symbiont protein;GO:0035722,interleukin-12-mediated signaling pathway;GO:0001765,membrane raft assembly;GO:0052405,negative regulation by host of symbiont molecular function;GO:0044147,negative regulation of development of symbiont involved in interaction with host;GO:0032804,negative regulation of low-density lipoprotein particle receptor …	hsa:302,path:hsa05132,Salmonella infection
CO8A_HUMAN	P07357	C8A	Complement component C8 alpha chain	17139.5	17040.4	13467.6	20284	43094.3	18917.3	31045	34209.2	16982.9	31816.4	16982.9	31816.4	0.533777	0.028864	-1	GO:0072562,blood microparticle;GO:0070062,extracellular exosome;GO:0005576,extracellular region;GO:0005615,extracellular space;GO:0016020,membrane;GO:0005579,membrane attack complex	GO:0001848,complement binding;GO:0044877,protein-containing complex binding	GO:0006956,complement activation;GO:0006957,complement activation;GO:0006958,complement activation;GO:0019835,cytolysis;GO:0006955,immune response;GO:0030449,regulation of complement activation	hsa:731,path:hsa04610,Complement and coagulation cascades;hsa:731,path:hsa05322,Systemic lupus erythematosus;hsa:731,path:hsa05020,Prion diseases;hsa:731,path:hsa05146,Amoebiasis
CO8B_HUMAN	P07358	C8B	Complement component C8 beta chain	20405.6	21404.3	22218.8	23780.9	50590.8	21478	36139.8	34167.4	21952.4	35594	21952.4	35594	0.616744	0.063493	0	GO:0070062,extracellular exosome;GO:0005576,extracellular region;GO:1903561,extracellular vesicle;GO:0016020,membrane;GO:0005579,membrane attack complex	GO:0044877,protein-containing complex binding	GO:0006956,complement activation;GO:0006957,complement activation;GO:0006958,complement activation;GO:0019835,cytolysis;GO:0006955,immune response;GO:0030449,regulation of complement activation;GO:0045087,innate immune response	hsa:732,path:hsa04610,Complement and coagulation cascades;hsa:732,path:hsa05322,Systemic lupus erythematosus;hsa:732,path:hsa05020,Prion diseases;hsa:732,path:hsa05146,Amoebiasis
GP1BA_HUMAN	P07359	GP1BA	Platelet glycoprotein Ib alpha chain	19230.5	32241.3	17382.5	23049	12309.9	21143.5	10698.9	17119.2	22975.8	15317.9	22975.8	15317.9	1.49994	0.108887	0	GO:0031362,anchored component of external side of plasma membrane;GO:0009986,cell surface;GO:0070062,extracellular exosome;GO:0031012,extracellular matrix;GO:0005615,extracellular space;GO:0005887,integral component of plasma membrane;GO:0016020,membrane;GO:0005886,plasma membrane;GO:0016021,integral component of membrane	GO:0015057,thrombin-activated receptor activity	GO:0007596,blood coagulation;GO:0007597,blood coagulation;GO:0007155,cell adhesion;GO:0000902,cell morphogenesis;GO:0007166,cell surface receptor signaling pathway;GO:0042730,fibrinolysis;GO:0030168,platelet activation;GO:0070527,platelet aggregation;GO:0030193,regulation of blood coagulation;GO:0045652,regulation of megakaryocyte differentiation	hsa:2811,path:hsa04512,ECM-receptor interaction;hsa:2811,path:hsa04640,Hematopoietic cell lineage;hsa:2811,path:hsa04611,Platelet activation
CO8G_HUMAN	P07360	C8G	Complement component C8 gamma chain	21768.5	24351.2	26527.6	29589.8	64073.4	28358.6	52869	48775.1	25559.3	48519	25559.3	48519	0.526789	0.023844	-1	GO:0072562,blood microparticle;GO:0070062,extracellular exosome;GO:0005576,extracellular region;GO:0005579,membrane attack complex	GO:0001848,complement binding;GO:0044877,protein-containing complex binding;GO:0019841,retinol binding	GO:0006956,complement activation;GO:0006957,complement activation;GO:0006958,complement activation;GO:0019835,cytolysis;GO:0030449,regulation of complement activation	hsa:733,path:hsa04610,Complement and coagulation cascades;hsa:733,path:hsa05322,Systemic lupus erythematosus;hsa:733,path:hsa05020,Prion diseases;hsa:733,path:hsa05146,Amoebiasis
CAN1_HUMAN	P07384	CAPN1	Calpain-1 catalytic subunit	12809	20749.1	12157.5	19300.5	3894.03	18978.7	4769.59	5749.07	16254	8347.84	16254	8347.84	1.94709	0.108027	0	GO:0005737,cytoplasm;GO:0005829,cytosol;GO:0070062,extracellular exosome;GO:0005576,extracellular region;GO:1904813,ficolin-1-rich granule lumen;GO:0005925,focal adhesion;GO:0005764,lysosome;GO:0016020,membrane;GO:0005739,mitochondrion;GO:0005886,plasma membrane	GO:0005509,calcium ion binding;GO:0004198,calcium-dependent cysteine-type endopeptidase activity;GO:0008233,peptidase activity	GO:0070268,cornification;GO:0022617,extracellular matrix disassembly;GO:0060056,mammary gland involution;GO:0043312,neutrophil degranulation;GO:0008284,positive regulation of cell population proliferation;GO:0006508,proteolysis;GO:0032801,receptor catabolic process;GO:0050790,regulation of catalytic activity;GO:0016241,regulation of macroautophagy;GO:2000310,regulation of NMDA receptor activity;G…	hsa:823,path:hsa04141,Protein processing in endoplasmic reticulum;hsa:823,path:hsa04210,Apoptosis;hsa:823,path:hsa04217,Necroptosis;hsa:823,path:hsa04218,Cellular senescence;hsa:823,path:hsa05010,Alzheimer disease;hsa:823,path:hsa05131,Shigellosis
TBB5_HUMAN	P07437	TUBB	Tubulin beta chain	27252.8	38876.1	35165.7	39727	9613.62	29813.2	4866.3	14090.5	35255.4	14595.9	35255.4	14595.9	2.41543	0.014868	1	GO:0035578,azurophil granule lumen;GO:0044297,cell body;GO:0005737,cytoplasm;GO:0036464,cytoplasmic ribonucleoprotein granule;GO:0005856,cytoskeleton;GO:0005829,cytosol;GO:0070062,extracellular exosome;GO:0005576,extracellular region;GO:0045121,membrane raft;GO:0005874,microtubule;GO:0005641,nuclear envelope lumen;GO:0005634,nucleus;GO:0032991,protein-containing complex	GO:0005525,GTP binding;GO:0032794,GTPase activating protein binding;GO:0003924,GTPase activity;GO:0042288,MHC class I protein binding;GO:0019904,protein domain specific binding;GO:0044877,protein-containing complex binding;GO:0005200,structural constituent of cytoskeleton;GO:0005198,structural molecule activity;GO:0031625,ubiquitin protein ligase binding	GO:0051301,cell division;GO:0009987,cellular process;GO:0097711,ciliary basal body-plasma membrane docking;GO:0030705,cytoskeleton-dependent intracellular transport;GO:0000086,G2/M transition of mitotic cell cycle;GO:0000226,microtubule cytoskeleton organization;GO:0007017,microtubule-based process;GO:0000278,mitotic cell cycle;GO:0042267,natural killer cell mediated cytotoxicity;GO:0043312,neutr…	hsa:203068,path:hsa04145,Phagosome;hsa:203068,path:hsa04540,Gap junction;hsa:203068,path:hsa05130,Pathogenic Escherichia coli infection
PROF1_HUMAN	P07737	PFN1	Profilin-1	37560.5	41414.7	27521.1	55983	10497.4	41691.4	12051.5	14978.5	40619.9	19804.7	40619.9	19804.7	2.05102	0.069353	0	GO:0072562,blood microparticle;GO:0005938,cell cortex;GO:0005737,cytoplasm;GO:0005856,cytoskeleton;GO:0005829,cytosol;GO:0070062,extracellular exosome;GO:0005925,focal adhesion;GO:0016020,membrane;GO:0005634,nucleus	GO:0003779,actin binding;GO:0003785,actin monomer binding;GO:0000774,adenyl-nucleotide exchange factor activity;GO:0045296,cadherin binding;GO:0005546,phosphatidylinositol-4;GO:0001784,phosphotyrosine residue binding;GO:0070064,proline-rich region binding;GO:0003723,RNA binding	GO:0030036,actin cytoskeleton organization;GO:0032232,negative regulation of actin filament bundle assembly;GO:0030837,negative regulation of actin filament polymerization;GO:0051497,negative regulation of stress fiber assembly;GO:0032233,positive regulation of actin filament bundle assembly;GO:0030838,positive regulation of actin filament polymerization;GO:0032781,positive regulation of ATPase a…	hsa:5216,path:hsa04015,Rap1 signaling pathway;hsa:5216,path:hsa04810,Regulation of actin cytoskeleton;hsa:5216,path:hsa05132,Salmonella infection;hsa:5216,path:hsa05131,Shigellosis
APT_HUMAN	P07741	APRT	Adenine phosphoribosyltransferase	10290.5	0	7607.66	2882.45	766.546	11191.5	0	0	5645.99	3692.27	6926.87	5979.01	1.52914	0.564802	0	GO:0005737,cytoplasm;GO:0005829,cytosol;GO:0070062,extracellular exosome;GO:0005576,extracellular region;GO:0005654,nucleoplasm;GO:0034774,secretory granule lumen	GO:0002055,adenine binding;GO:0003999,adenine phosphoribosyltransferase activity;GO:0016208,AMP binding	GO:0006168,adenine salvage;GO:0044209,AMP salvage;GO:0032869,cellular response to insulin stimulus;GO:0007625,grooming behavior;GO:0007595,lactation;GO:0043312,neutrophil degranulation;GO:0006166,purine ribonucleoside salvage;GO:0043101,purine-containing compound salvage;GO:0009116,nucleoside metabolic process	hsa:353,path:hsa00230,Purine metabolism
HS90A_HUMAN	P07900	HSP90AA1	Heat shock protein HSP 90-alpha	11402	11572	8799.87	10836.1	2185.93	14506.1	5113.07	2698.48	10652.5	6125.89	10652.5	6125.89	1.73893	0.173991	0	GO:0044295,axonal growth cone;GO:0005737,cytoplasm;GO:0005829,cytosol;GO:0044294,dendritic growth cone;GO:0071682,endocytic vesicle lumen;GO:0070062,extracellular exosome;GO:0005576,extracellular region;GO:1904813,ficolin-1-rich granule lumen;GO:0043202,lysosomal lumen;GO:0042470,melanosome;GO:0016020,membrane;GO:0005739,mitochondrion;GO:0043209,myelin sheath;GO:0043025,neuronal cell body;GO:0005…	GO:0005524,ATP binding;GO:0016887,ATPase activity;GO:0097718,disordered domain specific binding;GO:0070182,DNA polymerase binding;GO:0051020,GTPase binding;GO:0042826,histone deacetylase binding;GO:0042802,identical protein binding;GO:0023026,MHC class II protein complex binding;GO:0030235,nitric-oxide synthase regulator activity;GO:0044183,protein folding chaperone;GO:0042803,protein homodimeriz…	GO:0002218,activation of innate immune response;GO:0048675,axon extension;GO:0034605,cellular response to heat;GO:0098586,cellular response to virus;GO:0021955,central nervous system neuron axonogenesis;GO:0061684,chaperone-mediated autophagy;GO:0051131,chaperone-mediated protein complex assembly;GO:0097711,ciliary basal body-plasma membrane docking;GO:0019221,cytokine-mediated signaling pathway;…	hsa:3320,path:hsa04141,Protein processing in endoplasmic reticulum;hsa:3320,path:hsa04151,PI3K-Akt signaling pathway;hsa:3320,path:hsa04217,Necroptosis;hsa:3320,path:hsa04621,NOD-like receptor signaling pathway;hsa:3320,path:hsa04612,Antigen processing and presentation;hsa:3320,path:hsa04659,Th17 cell differentiation;hsa:3320,path:hsa04657,IL-17 signaling pathway;hsa:3320,path:hsa04915,Estrogen s…
YES_HUMAN	P07947	YES1	Tyrosine-protein kinase Yes	7185.23	13113.9	0	3140.98	3110.63	4306.57	0	0	6349.3	2250.63	7813.37	3708.6	2.82112	0.175283	0	GO:0005829,cytosol;GO:0070062,extracellular exosome;GO:0031234,extrinsic component of cytoplasmic side of plasma membrane;GO:0005925,focal adhesion;GO:0005794,Golgi apparatus;GO:0005815,microtubule organizing center;GO:0005886,plasma membrane;GO:0098978,glutamatergic synapse;GO:0099091,postsynaptic specialization	GO:0005524,ATP binding;GO:0019899,enzyme binding;GO:0044325,ion channel binding;GO:0004715,non-membrane spanning protein tyrosine kinase activity;GO:0001784,phosphotyrosine residue binding;GO:0004713,protein tyrosine kinase activity;GO:0005102,signaling receptor binding;GO:0004714,transmembrane receptor protein tyrosine kinase activity;GO:0005154,epidermal growth factor receptor binding	GO:0030154,cell differentiation;GO:0006464,cellular protein modification process;GO:0048013,ephrin receptor signaling pathway;GO:0038096,Fc-gamma receptor signaling pathway involved in phagocytosis;GO:0045087,innate immune response;GO:0050900,leukocyte migration;GO:0002862,negative regulation of inflammatory response to antigenic stimulus;GO:0043114,regulation of vascular permeability;GO:0031295,…	hsa:7525,path:hsa04520,Adherens junction
LYN_HUMAN	P07948	LYN	Tyrosine-protein kinase Lyn	12773.2	20498.7	15857.3	16738.4	4890.97	13816.5	7503.99	4989.39	16466.9	7800.22	16466.9	7800.22	2.11108	0.0165	1	GO:0005912,adherens junction;GO:0005737,cytoplasm;GO:0005829,cytosol;GO:0070062,extracellular exosome;GO:0031234,extrinsic component of cytoplasmic side of plasma membrane;GO:0098978,glutamatergic synapse;GO:0005794,Golgi apparatus;GO:0034666,integrin alpha2-beta1 complex;GO:0043231,intracellular membrane-bounded organelle;GO:0045121,membrane raft;GO:0030061,mitochondrial crista;GO:0005758,mitoch…	GO:0005524,ATP binding;GO:0019899,enzyme binding;GO:0046875,ephrin receptor binding;GO:0043015,gamma-tubulin binding;GO:0043208,glycosphingolipid binding;GO:0005178,integrin binding;GO:0044325,ion channel binding;GO:0016301,kinase activity;GO:0004715,non-membrane spanning protein tyrosine kinase activity;GO:0051219,phosphoprotein binding;GO:0140031,phosphorylation-dependent protein binding;GO:000…	GO:0002250,adaptive immune response;GO:0001782,B cell homeostasis;GO:0050853,B cell receptor signaling pathway;GO:0007596,blood coagulation;GO:0030154,cell differentiation;GO:0006974,cellular response to DNA damage stimulus;GO:0031668,cellular response to extracellular stimulus;GO:0034605,cellular response to heat;GO:0071300,cellular response to retinoic acid;GO:0097028,dendritic cell differentia…	hsa:4067,path:hsa04064,NF-kappa B signaling pathway;hsa:4067,path:hsa04611,Platelet activation;hsa:4067,path:hsa04662,B cell receptor signaling pathway;hsa:4067,path:hsa04664,Fc epsilon RI signaling pathway;hsa:4067,path:hsa04666,Fc gamma R-mediated phagocytosis;hsa:4067,path:hsa04062,Chemokine signaling pathway;hsa:4067,path:hsa04730,Long-term depression;hsa:4067,path:hsa05203,Viral carcinogenes…
TSP1_HUMAN	P07996	THBS1	Thrombospondin-1	26744.8	34464	53984.8	18780	115646	10880.4	7237.51	94972.6	33493.4	57184	33493.4	57184	0.585712	0.446798	0	GO:0009986,cell surface;GO:0062023,collagen-containing extracellular matrix;GO:0005783,endoplasmic reticulum;GO:0005788,endoplasmic reticulum lumen;GO:0009897,external side of plasma membrane;GO:0070062,extracellular exosome;GO:0031012,extracellular matrix;GO:0005576,extracellular region;GO:0005615,extracellular space;GO:0005577,fibrinogen complex;GO:0031091,platelet alpha granule;GO:0031093,plat…	GO:0005509,calcium ion binding;GO:0070052,collagen V binding;GO:0005201,extracellular matrix structural constituent;GO:0070051,fibrinogen binding;GO:0017134,fibroblast growth factor binding;GO:0001968,fibronectin binding;GO:0008201,heparin binding;GO:0042802,identical protein binding;GO:0005178,integrin binding;GO:0043236,laminin binding;GO:0030169,low-density lipoprotein particle binding;GO:0001…	GO:0000187,activation of MAPK activity;GO:0048266,behavioral response to pain;GO:0007155,cell adhesion;GO:0007050,cell cycle arrest;GO:0016477,cell migration;GO:0071363,cellular response to growth factor stimulus;GO:0034605,cellular response to heat;GO:0071356,cellular response to tumor necrosis factor;GO:0002544,chronic inflammatory response;GO:0043652,engulfment of apoptotic cell;GO:0030198,ext…	hsa:7057,path:hsa04015,Rap1 signaling pathway;hsa:7057,path:hsa04350,TGF-beta signaling pathway;hsa:7057,path:hsa04151,PI3K-Akt signaling pathway;hsa:7057,path:hsa04512,ECM-receptor interaction;hsa:7057,path:hsa04145,Phagosome;hsa:7057,path:hsa04115,p53 signaling pathway;hsa:7057,path:hsa04510,Focal adhesion;hsa:7057,path:hsa05206,MicroRNAs in cancer;hsa:7057,path:hsa05205,Proteoglycans in cancer…
CO1A2_HUMAN	P08123	COL1A2	Collagen alpha-2(I) chain	1439.04	2477.41	1928.74	0	19979	2942.45	3366.21	2041.28	1868.02	7082.23	1948.4	7082.23	0.263762	0.272231	0	GO:0005584,collagen type I trimer;GO:0062023,collagen-containing extracellular matrix;GO:0005783,endoplasmic reticulum;GO:0005788,endoplasmic reticulum lumen;GO:0070062,extracellular exosome;GO:0031012,extracellular matrix;GO:0005576,extracellular region;GO:0005615,extracellular space	GO:0005201,extracellular matrix structural constituent;GO:0030020,extracellular matrix structural constituent conferring tensile strength;GO:0042802,identical protein binding;GO:0046872,metal ion binding;GO:0048407,platelet-derived growth factor binding;GO:0002020,protease binding;GO:0030674,protein-macromolecule adaptor activity;GO:0046332,SMAD binding	GO:0007596,blood coagulation;GO:0001568,blood vessel development;GO:0030282,bone mineralization;GO:0071230,cellular response to amino acid stimulus;GO:0030199,collagen fibril organization;GO:0032963,collagen metabolic process;GO:0019221,cytokine-mediated signaling pathway;GO:0085029,extracellular matrix assembly;GO:0030198,extracellular matrix organization;GO:0050900,leukocyte migration;GO:004247…	hsa:1278,path:hsa04151,PI3K-Akt signaling pathway;hsa:1278,path:hsa04512,ECM-receptor interaction;hsa:1278,path:hsa04510,Focal adhesion;hsa:1278,path:hsa04611,Platelet activation;hsa:1278,path:hsa04926,Relaxin signaling pathway;hsa:1278,path:hsa04974,Protein digestion and absorption;hsa:1278,path:hsa05205,Proteoglycans in cancer;hsa:1278,path:hsa04933,AGE-RAGE signaling pathway in diabetic compli…
ANXA6_HUMAN	P08133	ANXA6	Annexin A6	2704.75	3432.55	2528.98	4027.8	2748.35	6499.59	11018.1	2209.48	3173.52	5618.87	3173.52	5618.87	0.564797	0.28134	0	GO:0062023,collagen-containing extracellular matrix;GO:0005737,cytoplasm;GO:0070062,extracellular exosome;GO:0005925,focal adhesion;GO:0031902,late endosome membrane;GO:0005765,lysosomal membrane;GO:0042470,melanosome;GO:0016020,membrane;GO:0005739,mitochondrion;GO:0048471,perinuclear region of cytoplasm	GO:0051015,actin filament binding;GO:0005262,calcium channel activity;GO:0005509,calcium ion binding;GO:0005544,calcium-dependent phospholipid binding;GO:0048306,calcium-dependent protein binding;GO:0015485,cholesterol binding;GO:0035374,chondroitin sulfate binding;GO:0005525,GTP binding;GO:0042802,identical protein binding;GO:0015276,ligand-gated ion channel activity;GO:0008289,lipid binding;GO:…	GO:0097190,apoptotic signaling pathway;GO:0003418,growth plate cartilage chondrocyte differentiation;GO:0034220,ion transmembrane transport;GO:0051560,mitochondrial calcium ion homeostasis;GO:0051283,negative regulation of sequestering of calcium ion;GO:0001755,neural crest cell migration;GO:0001778,plasma membrane repair;GO:0006937,regulation of muscle contraction
DAF_HUMAN	P08174	CD55	Complement decay-accelerating factor	6269.35	5798.57	0	3664.31	0	5695.16	4762.52	0	4466.39	3341.7	5244.08	5228.84	1.33656	0.473784	0	GO:0031225,anchored component of membrane;GO:0009986,cell surface;GO:0033116,endoplasmic reticulum-Golgi intermediate compartment membrane;GO:0070062,extracellular exosome;GO:0005576,extracellular region;GO:0101003,ficolin-1-rich granule membrane;GO:0000139,Golgi membrane;GO:0045121,membrane raft;GO:0005886,plasma membrane;GO:0030667,secretory granule membrane;GO:0030133,transport vesicle	GO:0008289,lipid binding;GO:0001618,virus receptor activity	GO:0006958,complement activation;GO:0006888,endoplasmic reticulum to Golgi vesicle-mediated transport;GO:0045087,innate immune response;GO:0045916,negative regulation of complement activation;GO:0043312,neutrophil degranulation;GO:2000516,positive regulation of CD4-positive;GO:2000563,positive regulation of CD4-positive;GO:0007204,positive regulation of cytosolic calcium ion concentration;GO:0002…	hsa:1604,path:hsa04640,Hematopoietic cell lineage;hsa:1604,path:hsa04610,Complement and coagulation cascades;hsa:1604,path:hsa05416,Viral myocarditis
CBG_HUMAN	P08185	SERPINA6	Corticosteroid-binding globulin	21632.8	24912.2	17935.4	18486.7	16057.5	22481.4	24623.5	22461.8	20741.8	21406	20741.8	21406	0.968968	0.795852	0	GO:0070062,extracellular exosome;GO:0005576,extracellular region;GO:0005615,extracellular space	GO:0004867,serine-type endopeptidase inhibitor activity;GO:0005496,steroid binding	GO:0006704,glucocorticoid biosynthetic process;GO:0010951,negative regulation of endopeptidase activity
4F2_HUMAN	P08195	SLC3A2	4F2 cell-surface antigen heavy chain	3783.31	4484.9	2652.2	5728.82	3055.33	9194.36	9602.66	2347.15	4162.31	6049.87	4162.31	6049.87	0.687999	0.391541	0	GO:1990184,amino acid transport complex;GO:0016324,apical plasma membrane;GO:0009925,basal plasma membrane;GO:0016323,basolateral plasma membrane;GO:0030054,cell junction;GO:0009986,cell surface;GO:0070062,extracellular exosome;GO:0016021,integral component of membrane;GO:0005765,lysosomal membrane;GO:0042470,melanosome;GO:0016020,membrane;GO:0005654,nucleoplasm;GO:0005886,plasma membrane;GO:0044…	GO:0015173,aromatic amino acid transmembrane transporter activity;GO:0045296,cadherin binding;GO:0005432,calcium;GO:0003824,catalytic activity;GO:0003725,double-stranded RNA binding;GO:0015180,L-alanine transmembrane transporter activity;GO:0015190,L-leucine transmembrane transporter activity;GO:0015175,neutral amino acid transmembrane transporter activity;GO:0003723,RNA binding;GO:0016787,hydrol…	GO:0006865,amino acid transport;GO:0006816,calcium ion transport;GO:0005975,carbohydrate metabolic process;GO:1904273,L-alanine import across plasma membrane;GO:1902475,L-alpha-amino acid transmembrane transport;GO:1903801,L-leucine import across plasma membrane;GO:0098713,leucine import across plasma membrane;GO:0050900,leukocyte migration;GO:0015823,phenylalanine transport;GO:0043330,response t…	hsa:6520,path:hsa04150,mTOR signaling pathway;hsa:6520,path:hsa04216,Ferroptosis;hsa:6520,path:hsa04974,Protein digestion and absorption
HS90B_HUMAN	P08238	HSP90AB1	Heat shock protein HSP 90-beta	8875.26	11736.3	10008.7	12531.9	3298.11	16659.6	6462.47	4374.2	10788	7698.6	10788	7698.6	1.40129	0.367155	0	GO:0016324,apical plasma membrane;GO:0034751,aryl hydrocarbon receptor complex;GO:0044295,axonal growth cone;GO:0016323,basolateral plasma membrane;GO:0031526,brush border membrane;GO:0009986,cell surface;GO:0005737,cytoplasm;GO:0005829,cytosol;GO:0044294,dendritic growth cone;GO:0120293,dynein axonemal particle;GO:0070062,extracellular exosome;GO:0005576,extracellular region;GO:1904813,ficolin-1…	GO:0005524,ATP binding;GO:0043008,ATP-dependent protein binding;GO:0016887,ATPase activity;GO:0045296,cadherin binding;GO:0002135,CTP binding;GO:0032564,dATP binding;GO:0097718,disordered domain specific binding;GO:0070182,DNA polymerase binding;GO:0003725,double-stranded RNA binding;GO:0005525,GTP binding;GO:0031072,heat shock protein binding;GO:0042826,histone deacetylase binding;GO:1990226,his…	GO:0048675,axon extension;GO:0034605,cellular response to heat;GO:0071353,cellular response to interleukin-4;GO:0071407,cellular response to organic cyclic compound;GO:0021955,central nervous system neuron axonogenesis;GO:0051131,chaperone-mediated protein complex assembly;GO:0030010,establishment of cell polarity;GO:0038096,Fc-gamma receptor signaling pathway involved in phagocytosis;GO:0071157,…	hsa:3326,path:hsa04141,Protein processing in endoplasmic reticulum;hsa:3326,path:hsa04151,PI3K-Akt signaling pathway;hsa:3326,path:hsa04217,Necroptosis;hsa:3326,path:hsa04621,NOD-like receptor signaling pathway;hsa:3326,path:hsa04612,Antigen processing and presentation;hsa:3326,path:hsa04659,Th17 cell differentiation;hsa:3326,path:hsa04657,IL-17 signaling pathway;hsa:3326,path:hsa04915,Estrogen s…
ELNE_HUMAN	P08246	ELANE	Neutrophil elastase	19721.3	14829.4	10226.1	14941.4	11824	27936.2	20315.5	14485.2	14929.5	18640.2	14929.5	18640.2	0.800932	0.396247	0	GO:0035578,azurophil granule lumen;GO:0009986,cell surface;GO:0062023,collagen-containing extracellular matrix;GO:0005737,cytoplasm;GO:0070062,extracellular exosome;GO:0005576,extracellular region;GO:0005615,extracellular space;GO:0045335,phagocytic vesicle;GO:0030141,secretory granule;GO:0035580,specific granule lumen;GO:0017053,transcription repressor complex	GO:0019955,cytokine binding;GO:0004175,endopeptidase activity;GO:0008201,heparin binding;GO:0008233,peptidase activity;GO:0002020,protease binding;GO:0004252,serine-type endopeptidase activity;GO:0003714,transcription corepressor activity	GO:0002438,acute inflammatory response to antigenic stimulus;GO:0019730,antimicrobial humoral response;GO:0002812,biosynthetic process of antibacterial peptides active against Gram-negative bacteria;GO:0006874,cellular calcium ion homeostasis;GO:0042742,defense response to bacterium;GO:0022617,extracellular matrix disassembly;GO:0002523,leukocyte migration involved in inflammatory response;GO:003…	hsa:1991,path:hsa05202,Transcriptional misregulation in cancer;hsa:1991,path:hsa05322,Systemic lupus erythematosus
CATG_HUMAN	P08311	CTSG	Cathepsin G	20449	15118.2	14478.9	8572.84	10022.5	29389.8	57012.3	17950.9	14654.7	28593.9	14654.7	28593.9	0.512514	0.234814	0	GO:0035578,azurophil granule lumen;GO:0009986,cell surface;GO:0062023,collagen-containing extracellular matrix;GO:0005737,cytoplasm;GO:0010494,cytoplasmic stress granule;GO:0005829,cytosol;GO:0070062,extracellular exosome;GO:0005576,extracellular region;GO:0005615,extracellular space;GO:0043231,intracellular membrane-bounded organelle;GO:0005634,nucleus;GO:0005886,plasma membrane;GO:0030141,secre…	GO:0008201,heparin binding;GO:0008233,peptidase activity;GO:0004252,serine-type endopeptidase activity;GO:0008236,serine-type peptidase activity	GO:0002003,angiotensin maturation;GO:0019731,antibacterial humoral response;GO:0019730,antimicrobial humoral response;GO:0044267,cellular protein metabolic process;GO:0071222,cellular response to lipopolysaccharide;GO:0019221,cytokine-mediated signaling pathway;GO:0050832,defense response to fungus;GO:0050829,defense response to Gram-negative bacterium;GO:0022617,extracellular matrix disassembly;…	hsa:1511,path:hsa04080,Neuroactive ligand-receptor interaction;hsa:1511,path:hsa04142,Lysosome;hsa:1511,path:hsa04614,Renin-angiotensin system;hsa:1511,path:hsa05322,Systemic lupus erythematosus;hsa:1511,path:hsa05146,Amoebiasis
ITA2B_HUMAN	P08514	ITGA2B	Integrin alpha-IIb	88376.6	123621	85523.5	116000	28649.3	93184.7	36346.6	43175.7	103380	50339.1	103380	50339.1	2.05368	0.022963	1	GO:0072562,blood microparticle;GO:0009986,cell surface;GO:0009897,external side of plasma membrane;GO:0070062,extracellular exosome;GO:0005925,focal adhesion;GO:0008305,integrin complex;GO:0005886,plasma membrane;GO:0031092,platelet alpha granule membrane;GO:0016020,membrane	GO:0050840,extracellular matrix binding;GO:0070051,fibrinogen binding;GO:0042802,identical protein binding;GO:0046872,metal ion binding	GO:0007160,cell-matrix adhesion;GO:0030198,extracellular matrix organization;GO:0007229,integrin-mediated signaling pathway;GO:0070527,platelet aggregation;GO:0002576,platelet degranulation;GO:0002687,positive regulation of leukocyte migration;GO:0045652,regulation of megakaryocyte differentiation;GO:0007155,cell adhesion	hsa:3674,path:hsa04015,Rap1 signaling pathway;hsa:3674,path:hsa04151,PI3K-Akt signaling pathway;hsa:3674,path:hsa04512,ECM-receptor interaction;hsa:3674,path:hsa04510,Focal adhesion;hsa:3674,path:hsa04810,Regulation of actin cytoskeleton;hsa:3674,path:hsa04640,Hematopoietic cell lineage;hsa:3674,path:hsa04611,Platelet activation;hsa:3674,path:hsa05200,Pathways in cancer;hsa:3674,path:hsa05222,Sma…
APOA_HUMAN	P08519	LPA	Apolipoprotein(a)	122250	4337.49	12340.5	85031	2691.33	146098	61351	11849.5	55989.8	55497.4	55989.8	55497.4	1.00887	0.991341	0	GO:0005576,extracellular region;GO:0034358,plasma lipoprotein particle	GO:0034185,apolipoprotein binding;GO:0004866,endopeptidase inhibitor activity;GO:0001968,fibronectin binding;GO:0008201,heparin binding;GO:0004252,serine-type endopeptidase activity	GO:0008015,blood circulation;GO:0006629,lipid metabolic process;GO:0006869,lipid transport;GO:0034374,low-density lipoprotein particle remodeling
PLEK_HUMAN	P08567	PLEK	Pleckstrin	46219	46855.2	30663.6	53328.1	10518.8	36430	14950.6	13286.8	44266.5	18796.5	44266.5	18796.5	2.35503	0.015819	1	GO:0005737,cytoplasm;GO:0005829,cytosol;GO:0005576,extracellular region;GO:0016020,membrane;GO:0005886,plasma membrane;GO:0032587,ruffle membrane	GO:0043325,phosphatidylinositol-3;GO:0042803,protein homodimerization activity;GO:0005080,protein kinase C binding	GO:0031532,actin cytoskeleton reorganization;GO:0030030,cell projection organization;GO:0030866,cortical actin cytoskeleton organization;GO:0002244,hematopoietic progenitor cell differentiation;GO:0007229,integrin-mediated signaling pathway;GO:0050849,negative regulation of calcium-mediated signaling;GO:0045744,negative regulation of G protein-coupled receptor signaling pathway;GO:0010920,negativ…
CD14_HUMAN	P08571	CD14	Monocyte differentiation antigen CD14	12440.5	14758.7	15234.5	12410.4	14740.7	17264.6	20710.1	18202.4	13711	17729.5	13711	17729.5	0.773346	0.031783	-1	GO:0031362,anchored component of external side of plasma membrane;GO:0010008,endosome membrane;GO:0009897,external side of plasma membrane;GO:0070062,extracellular exosome;GO:0005576,extracellular region;GO:0005615,extracellular space;GO:0005794,Golgi apparatus;GO:0046696,lipopolysaccharide receptor complex;GO:0045121,membrane raft;GO:0005886,plasma membrane;GO:0030667,secretory granule membrane	GO:0071723,lipopeptide binding;GO:0001530,lipopolysaccharide binding;GO:0070891,lipoteichoic acid binding;GO:0001847,opsonin receptor activity;GO:0016019,peptidoglycan immune receptor activity	GO:0006915,apoptotic process;GO:0097190,apoptotic signaling pathway;GO:0007166,cell surface receptor signaling pathway;GO:0071726,cellular response to diacyl bacterial lipopeptide;GO:0071222,cellular response to lipopolysaccharide;GO:0071223,cellular response to lipoteichoic acid;GO:0071219,cellular response to molecule of bacterial origin;GO:0071727,cellular response to triacyl bacterial lipopep…	hsa:929,path:hsa04010,MAPK signaling pathway;hsa:929,path:hsa04064,NF-kappa B signaling pathway;hsa:929,path:hsa04145,Phagosome;hsa:929,path:hsa04640,Hematopoietic cell lineage;hsa:929,path:hsa04620,Toll-like receptor signaling pathway;hsa:929,path:hsa05202,Transcriptional misregulation in cancer;hsa:929,path:hsa05221,Acute myeloid leukemia;hsa:929,path:hsa05132,Salmonella infection;hsa:929,path:…
CO4A2_HUMAN	P08572	COL4A2	Collagen alpha-2(IV) chain	8521.16	12801.8	41341.8	8796.76	16035.6	11366.2	23073.9	25679.5	17865.4	19038.8	17865.4	19038.8	0.938368	0.895175	0	GO:0005587,collagen type IV trimer;GO:0062023,collagen-containing extracellular matrix;GO:0005788,endoplasmic reticulum lumen;GO:0070062,extracellular exosome;GO:0031012,extracellular matrix;GO:0005576,extracellular region;GO:0005615,extracellular space;GO:0005604,basement membrane;GO:0005581,collagen trimer;GO:0016020,membrane	GO:0005201,extracellular matrix structural constituent;GO:0030020,extracellular matrix structural constituent conferring tensile strength	GO:0007568,aging;GO:0001525,angiogenesis;GO:0071560,cellular response to transforming growth factor beta stimulus;GO:0030199,collagen fibril organization;GO:0038063,collagen-activated tyrosine kinase receptor signaling pathway;GO:0035987,endodermal cell differentiation;GO:0030198,extracellular matrix organization;GO:0016525,negative regulation of angiogenesis;GO:0014823,response to activity;GO:00…	hsa:1284,path:hsa04151,PI3K-Akt signaling pathway;hsa:1284,path:hsa04512,ECM-receptor interaction;hsa:1284,path:hsa04510,Focal adhesion;hsa:1284,path:hsa04926,Relaxin signaling pathway;hsa:1284,path:hsa04974,Protein digestion and absorption;hsa:1284,path:hsa05200,Pathways in cancer;hsa:1284,path:hsa05222,Small cell lung cancer;hsa:1284,path:hsa04933,AGE-RAGE signaling pathway in diabetic complica…
PTPRC_HUMAN	P08575	PTPRC	Receptor-type tyrosine-protein phosphatase C	5752.68	10798.4	3566.98	8327.11	3787.45	12070.9	13244.7	2005.66	7111.29	7777.18	7111.29	7777.18	0.914379	0.844608	0	GO:0032059,bleb;GO:0009986,cell surface;GO:0009898,cytoplasmic side of plasma membrane;GO:0009897,external side of plasma membrane;GO:0070062,extracellular exosome;GO:0005925,focal adhesion;GO:0016021,integral component of membrane;GO:0005887,integral component of plasma membrane;GO:0016020,membrane;GO:0098857,membrane microdomain;GO:0045121,membrane raft;GO:0005886,plasma membrane;GO:0030667,sec…	GO:0030506,ankyrin binding;GO:0043395,heparan sulfate proteoglycan binding;GO:0008201,heparin binding;GO:0019901,protein kinase binding;GO:0004725,protein tyrosine phosphatase activity;GO:0005102,signaling receptor binding;GO:0030507,spectrin binding;GO:0005001,transmembrane receptor protein tyrosine phosphatase activity	GO:0000187,activation of MAPK activity;GO:0030183,B cell differentiation;GO:0042100,B cell proliferation;GO:0050853,B cell receptor signaling pathway;GO:0048539,bone marrow development;GO:0035584,calcium-mediated signaling using intracellular calcium source;GO:0044770,cell cycle phase transition;GO:0007166,cell surface receptor signaling pathway;GO:0031668,cellular response to extracellular stimu…	hsa:5788,path:hsa04514,Cell adhesion molecules (CAMs);hsa:5788,path:hsa04660,T cell receptor signaling pathway;hsa:5788,path:hsa04666,Fc gamma R-mediated phagocytosis;hsa:5788,path:hsa05340,Primary immunodeficiency;hsa:5788,path:hsa05132,Salmonella infection
CFAH_HUMAN	P08603	CFH	Complement factor H	49221.8	50426.9	62464	49076.8	145696	46711.7	81325.6	117445	52797.4	97794.5	52797.4	97794.5	0.539881	0.084241	0	GO:0072562,blood microparticle;GO:0070062,extracellular exosome;GO:0005576,extracellular region;GO:0005615,extracellular space	GO:0043395,heparan sulfate proteoglycan binding;GO:0008201,heparin binding;GO:0042802,identical protein binding	GO:0006956,complement activation;GO:0006957,complement activation;GO:0030449,regulation of complement activation;GO:1903659,regulation of complement-dependent cytotoxicity;GO:0016032,viral process	hsa:3075,path:hsa04610,Complement and coagulation cascades;hsa:3075,path:hsa05150,Staphylococcus aureus infection
ITA5_HUMAN	P08648	ITGA5	Integrin alpha-5	7191.51	10393.1	10042.9	7985.31	10725.3	5031.48	4223.91	6539.54	8903.21	6630.06	8903.21	6630.06	1.34285	0.215913	0	GO:0071062,alphav-beta3 integrin-vitronectin complex;GO:0009986,cell surface;GO:0031410,cytoplasmic vesicle;GO:0005783,endoplasmic reticulum;GO:0009897,external side of plasma membrane;GO:0005925,focal adhesion;GO:0005794,Golgi apparatus;GO:0034674,integrin alpha5-beta1 complex;GO:0008305,integrin complex;GO:0005886,plasma membrane;GO:0001726,ruffle;GO:0045202,synapse;GO:0016021,integral componen…	GO:0005154,epidermal growth factor receptor binding;GO:0005178,integrin binding;GO:0046872,metal ion binding;GO:0005161,platelet-derived growth factor receptor binding;GO:0043184,vascular endothelial growth factor receptor 2 binding;GO:0001618,virus receptor activity	GO:0001525,angiogenesis;GO:0023035,CD40 signaling pathway;GO:0007155,cell adhesion;GO:0033627,cell adhesion mediated by integrin;GO:0033631,cell-cell adhesion mediated by integrin;GO:0031589,cell-substrate adhesion;GO:0007044,cell-substrate junction assembly;GO:0035987,endodermal cell differentiation;GO:0030198,extracellular matrix organization;GO:0007565,female pregnancy;GO:0007157,heterophilic …	hsa:3678,path:hsa04151,PI3K-Akt signaling pathway;hsa:3678,path:hsa04512,ECM-receptor interaction;hsa:3678,path:hsa04145,Phagosome;hsa:3678,path:hsa04510,Focal adhesion;hsa:3678,path:hsa04810,Regulation of actin cytoskeleton;hsa:3678,path:hsa04640,Hematopoietic cell lineage;hsa:3678,path:hsa05206,MicroRNAs in cancer;hsa:3678,path:hsa05205,Proteoglycans in cancer;hsa:3678,path:hsa05410,Hypertrophi…
VIME_HUMAN	P08670	VIM	Vimentin	2885.23	4361.25	2629.57	736.522	16633.4	12052	4463.29	19381	2653.14	13132.4	2653.14	13132.4	0.20203	0.020252	-1	GO:0031252,cell leading edge;GO:0005737,cytoplasm;GO:0005856,cytoskeleton;GO:0005829,cytosol;GO:0070062,extracellular exosome;GO:0005925,focal adhesion;GO:0005882,intermediate filament;GO:0045111,intermediate filament cytoskeleton;GO:0005815,microtubule organizing center;GO:0043005,neuron projection;GO:0016363,nuclear matrix;GO:0005777,peroxisome;GO:0045335,phagocytic vesicle;GO:0005886,plasma me…	GO:0003725,double-stranded RNA binding;GO:0042802,identical protein binding;GO:1990254,keratin filament binding;GO:0019904,protein domain specific binding;GO:0097110,scaffold protein binding;GO:0005200,structural constituent of cytoskeleton;GO:0005212,structural constituent of eye lens	GO:0035973,aggrephagy;GO:0014002,astrocyte development;GO:0060020,Bergmann glial cell differentiation;GO:0071346,cellular response to interferon-gamma;GO:0071222,cellular response to lipopolysaccharide;GO:0071225,cellular response to muramyl dipeptide;GO:0019221,cytokine-mediated signaling pathway;GO:0045109,intermediate filament organization;GO:0070307,lens fiber cell development;GO:0030049,musc…	hsa:7431,path:hsa05206,MicroRNAs in cancer;hsa:7431,path:hsa05169,Epstein-Barr virus infection
A2AP_HUMAN	P08697	SERPINF2	Alpha-2-antiplasmin	32004.7	35011.4	59120.6	28098.7	96584.3	30235.2	55116.5	110038	38558.8	72993.5	38558.8	72993.5	0.52825	0.131311	0	GO:0072562,blood microparticle;GO:0009986,cell surface;GO:0062023,collagen-containing extracellular matrix;GO:0070062,extracellular exosome;GO:0005576,extracellular region;GO:0005615,extracellular space;GO:0005577,fibrinogen complex;GO:0031093,platelet alpha granule lumen	GO:0004866,endopeptidase inhibitor activity;GO:0002020,protease binding;GO:0042803,protein homodimerization activity;GO:0004867,serine-type endopeptidase inhibitor activity	GO:0006953,acute-phase response;GO:0048514,blood vessel morphogenesis;GO:0030199,collagen fibril organization;GO:0042730,fibrinolysis;GO:0002034,maintenance of blood vessel diameter homeostasis by renin-angiotensin;GO:0010951,negative regulation of endopeptidase activity;GO:0051918,negative regulation of fibrinolysis;GO:0010757,negative regulation of plasminogen activation;GO:0002576,platelet deg…	hsa:5345,path:hsa04610,Complement and coagulation cascades
FA7_HUMAN	P08709	F7	Coagulation factor VII	5545.78	7680.9	0	6455.61	0	8867.7	10202.2	9402.88	5247.63	7556.71	6560.76	9490.93	0.694433	0.37206	0	GO:0062023,collagen-containing extracellular matrix;GO:0005788,endoplasmic reticulum lumen;GO:0005576,extracellular region;GO:0005615,extracellular space;GO:0005796,Golgi lumen;GO:0005886,plasma membrane;GO:1905286,serine-type peptidase complex;GO:0031982,vesicle	GO:0005509,calcium ion binding;GO:0004252,serine-type endopeptidase activity;GO:0008236,serine-type peptidase activity;GO:0005102,signaling receptor binding	GO:0031100,animal organ regeneration;GO:0007596,blood coagulation;GO:0007598,blood coagulation;GO:0007623,circadian rhythm;GO:0006888,endoplasmic reticulum to Golgi vesicle-mediated transport;GO:2000264,negative regulation of blood coagulation;GO:0030194,positive regulation of blood coagulation;GO:0030335,positive regulation of cell migration;GO:0002690,positive regulation of leukocyte chemotaxis…	hsa:2155,path:hsa04610,Complement and coagulation cascades
ANXA5_HUMAN	P08758	ANXA5	Annexin A5	8101.52	9776.35	8434.51	6515.21	6224.6	8375.84	9674.97	6134.55	8206.9	7602.49	8206.9	7602.49	1.0795	0.600241	0	GO:0062023,collagen-containing extracellular matrix;GO:0005737,cytoplasm;GO:0005829,cytosol;GO:0070062,extracellular exosome;GO:0005576,extracellular region;GO:0005925,focal adhesion;GO:0016020,membrane	GO:0005509,calcium ion binding;GO:0005544,calcium-dependent phospholipid binding;GO:0004859,phospholipase inhibitor activity;GO:0005543,phospholipid binding	GO:0007596,blood coagulation;GO:0043066,negative regulation of apoptotic process;GO:0050819,negative regulation of coagulation;GO:0002576,platelet degranulation;GO:0007165,signal transduction
K1C16_HUMAN	P08779	KRT16	Keratin, type I cytoskeletal 16	5644	6351.19	42381.6	15746.6	20075	4018.3	2653.72	5570.9	17530.8	8079.48	17530.8	8079.48	2.1698	0.358238	0	GO:0005856,cytoskeleton;GO:0005829,cytosol;GO:0070062,extracellular exosome;GO:0005882,intermediate filament;GO:0005634,nucleus	GO:0005200,structural constituent of cytoskeleton;GO:0005198,structural molecule activity	GO:0007568,aging;GO:0070268,cornification;GO:0007010,cytoskeleton organization;GO:0061436,establishment of skin barrier;GO:0042633,hair cycle;GO:0006954,inflammatory response;GO:0045087,innate immune response;GO:0045104,intermediate filament cytoskeleton organization;GO:0031424,keratinization;GO:0030216,keratinocyte differentiation;GO:0051546,keratinocyte migration;GO:0002009,morphogenesis of an …	hsa:3868,path:hsa04915,Estrogen signaling pathway;hsa:3868,path:hsa05150,Staphylococcus aureus infection
CD63_HUMAN	P08962	CD63	CD63 antigen	0	3394.47	0	4131.47	0	3685.97	1758.22	0	2508.76	1734.54	3762.97	2722.09	1.44636	0.479507	0	GO:0035577,azurophil granule membrane;GO:0009986,cell surface;GO:0031904,endosome lumen;GO:0010008,endosome membrane;GO:0070062,extracellular exosome;GO:0005615,extracellular space;GO:0005887,integral component of plasma membrane;GO:0043231,intracellular membrane-bounded organelle;GO:0031226,intrinsic component of plasma membrane;GO:0031902,late endosome membrane;GO:0005765,lysosomal membrane;GO:…		GO:0016477,cell migration;GO:0007160,cell-matrix adhesion;GO:0034613,cellular protein localization;GO:0035646,endosome to melanosome transport;GO:0043312,neutrophil degranulation;GO:0048757,pigment granule maturation;GO:0002576,platelet degranulation;GO:2001046,positive regulation of integrin-mediated signaling pathway;GO:0002092,positive regulation of receptor internalization;GO:0015031,protein …	hsa:967,path:hsa04142,Lysosome;hsa:967,path:hsa05205,Proteoglycans in cancer
ENOG_HUMAN	P09104	ENO2	Gamma-enolase	6795.9	7116.96	0	5569.09	0	6429.91	1621.49	0	5273.38	2332.57	6493.98	4025.7	2.26076	0.168569	0	GO:0005829,cytosol;GO:0070062,extracellular exosome;GO:0005615,extracellular space;GO:0016020,membrane;GO:0043204,perikaryon;GO:0000015,phosphopyruvate hydratase complex;GO:0001917,photoreceptor inner segment;GO:0005886,plasma membrane	GO:0000287,magnesium ion binding;GO:0004634,phosphopyruvate hydratase activity	GO:0061621,canonical glycolysis;GO:0006094,gluconeogenesis;GO:0006096,glycolytic process;GO:0032889,regulation of vacuole fusion	hsa:2026,path:hsa00010,Glycolysis / Gluconeogenesis;hsa:2026,path:hsa03018,RNA degradation;hsa:2026,path:hsa04066,HIF-1 signaling pathway
DOPO_HUMAN	P09172	DBH	Dopamine beta-hydroxylase	0	7318.71	11658	3600.48	4980.44	6825.81	5436.23	5227.63	6290.9	5617.53	7525.73	5617.53	1.11987	0.759246	0	GO:0034451,centriolar satellite;GO:0034466,chromaffin granule lumen;GO:0042584,chromaffin granule membrane;GO:0005737,cytoplasm;GO:0005783,endoplasmic reticulum;GO:0005576,extracellular region;GO:0005615,extracellular space;GO:0016021,integral component of membrane;GO:0043231,intracellular membrane-bounded organelle;GO:0016020,membrane;GO:0034774,secretory granule lumen;GO:0030667,secretory granu…	GO:0003824,catalytic activity;GO:0005507,copper ion binding;GO:0004500,dopamine beta-monooxygenase activity;GO:0031418,L-ascorbic acid binding	GO:0048149,behavioral response to ethanol;GO:0001974,blood vessel remodeling;GO:0042423,catecholamine biosynthetic process;GO:0007268,chemical synaptic transmission;GO:0042420,dopamine catabolic process;GO:0042596,fear response;GO:0042593,glucose homeostasis;GO:0042309,homoiothermy;GO:0002443,leukocyte mediated immunity;GO:0050900,leukocyte migration;GO:0007626,locomotory behavior;GO:0042711,mate…	hsa:1621,path:hsa00350,Tyrosine metabolism
GSTP1_HUMAN	P09211	GSTP1	Glutathione S-transferase P	25158.8	25768.7	22132	29664.8	3660.75	26329	11388.7	8069.39	25681.1	12362	25681.1	12362	2.07742	0.041566	1	GO:0005737,cytoplasm;GO:0005829,cytosol;GO:0070062,extracellular exosome;GO:0005576,extracellular region;GO:0005615,extracellular space;GO:1904813,ficolin-1-rich granule lumen;GO:0005739,mitochondrion;GO:0005634,nucleus;GO:0005886,plasma membrane;GO:0034774,secretory granule lumen;GO:0097057,TRAF2-GSTP1 complex;GO:0031982,vesicle	GO:0035731,dinitrosyl-iron complex binding;GO:0005504,fatty acid binding;GO:0004602,glutathione peroxidase activity;GO:0004364,glutathione transferase activity;GO:0008432,JUN kinase binding;GO:0019207,kinase regulator activity;GO:0070026,nitric oxide binding;GO:0035730,S-nitrosoglutathione binding	GO:0031100,animal organ regeneration;GO:0071460,cellular response to cell-matrix adhesion;GO:0071364,cellular response to epidermal growth factor stimulus;GO:0071385,cellular response to glucocorticoid stimulus;GO:0032869,cellular response to insulin stimulus;GO:0071222,cellular response to lipopolysaccharide;GO:0034599,cellular response to oxidative stress;GO:0007417,central nervous system devel…	hsa:2950,path:hsa00480,Glutathione metabolism;hsa:2950,path:hsa00980,Metabolism of xenobiotics by cytochrome P450;hsa:2950,path:hsa00982,Drug metabolism - cytochrome P450;hsa:2950,path:hsa00983,Drug metabolism - other enzymes;hsa:2950,path:hsa05200,Pathways in cancer;hsa:2950,path:hsa05204,Chemical carcinogenesis;hsa:2950,path:hsa05225,Hepatocellular carcinoma;hsa:2950,path:hsa05215,Prostate canc…
LEG1_HUMAN	P09382	LGALS1	Galectin-1	3211.58	4671.91	8673.99	3750.29	6628.71	6138.33	4643.46	0	5076.94	4557.21	5076.94	5803.5	1.11405	0.783144	0	GO:0009986,cell surface;GO:0062023,collagen-containing extracellular matrix;GO:0005737,cytoplasm;GO:0005829,cytosol;GO:0005788,endoplasmic reticulum lumen;GO:0070062,extracellular exosome;GO:0005576,extracellular region;GO:0005615,extracellular space;GO:0005634,nucleus	GO:0030246,carbohydrate binding;GO:0042802,identical protein binding;GO:0030395,lactose binding;GO:0043236,laminin binding;GO:0003723,RNA binding	GO:0006915,apoptotic process;GO:0044267,cellular protein metabolic process;GO:0071333,cellular response to glucose stimulus;GO:0071407,cellular response to organic cyclic compound;GO:0045445,myoblast differentiation;GO:0010812,negative regulation of cell-substrate adhesion;GO:0010977,negative regulation of neuron projection development;GO:0002317,plasma cell differentiation;GO:0034120,positive re…
SPRC_HUMAN	P09486	SPARC	SPARC	11706.4	11468.7	9778.14	13614.3	16359.1	10241.6	17280.5	10626.3	11641.9	13626.9	11641.9	13626.9	0.854331	0.362391	0	GO:0005604,basement membrane;GO:0009986,cell surface;GO:0062023,collagen-containing extracellular matrix;GO:0005737,cytoplasm;GO:0071682,endocytic vesicle lumen;GO:0005576,extracellular region;GO:0005615,extracellular space;GO:0098978,glutamatergic synapse;GO:0043231,intracellular membrane-bounded organelle;GO:0016363,nuclear matrix;GO:0005886,plasma membrane;GO:0031091,platelet alpha granule;GO:…	GO:0005509,calcium ion binding;GO:0005518,collagen binding;GO:0050840,extracellular matrix binding	GO:0048856,anatomical structure development;GO:0030198,extracellular matrix organization;GO:0007507,heart development;GO:0048839,inner ear development;GO:0030324,lung development;GO:0016525,negative regulation of angiogenesis;GO:0001937,negative regulation of endothelial cell proliferation;GO:0001503,ossification;GO:0002576,platelet degranulation;GO:0010595,positive regulation of endothelial cell…
TPM1_HUMAN	P09493	TPM1	Tropomyosin alpha-1 chain	3216.76	0	3782.21	2243.95	0	0	1670.66	0	3029.75	1219.76	3080.97	1670.66	2.48388	0.004105	1	GO:0015629,actin cytoskeleton;GO:0005884,actin filament;GO:0032059,bleb;GO:0005856,cytoskeleton;GO:0005829,cytosol;GO:0005862,muscle thin filament tropomyosin;GO:0032587,ruffle membrane;GO:0030017,sarcomere;GO:0001725,stress fiber;GO:0016021,integral component of membrane	GO:0003779,actin binding;GO:0051015,actin filament binding;GO:0008092,cytoskeletal protein binding;GO:0042802,identical protein binding;GO:0046982,protein heterodimerization activity;GO:0042803,protein homodimerization activity;GO:0005200,structural constituent of cytoskeleton;GO:0008307,structural constituent of muscle	GO:0007015,actin filament organization;GO:0060048,cardiac muscle contraction;GO:0034614,cellular response to reactive oxygen species;GO:0007010,cytoskeleton organization;GO:0006936,muscle contraction;GO:0030049,muscle filament sliding;GO:0030336,negative regulation of cell migration;GO:1904753,negative regulation of vascular associated smooth muscle cell migration;GO:1904706,negative regulation o…	hsa:7168,path:hsa04260,Cardiac muscle contraction;hsa:7168,path:hsa04261,Adrenergic signaling in cardiomyocytes;hsa:7168,path:hsa05206,MicroRNAs in cancer;hsa:7168,path:hsa05410,Hypertrophic cardiomyopathy (HCM);hsa:7168,path:hsa05414,Dilated cardiomyopathy (DCM)
ANXA4_HUMAN	P09525	ANXA4	Annexin A4	1634.91	2467.16	0	2816.55	0	5118.34	1849.62	0	2219.19	2289.76	2306.2	3483.98	0.96918	0.947142	0	GO:0009986,cell surface;GO:0062023,collagen-containing extracellular matrix;GO:0005737,cytoplasm;GO:0070062,extracellular exosome;GO:0031965,nuclear membrane;GO:0005634,nucleus;GO:0048471,perinuclear region of cytoplasm;GO:0005886,plasma membrane;GO:0012506,vesicle membrane	GO:0005509,calcium ion binding;GO:0005544,calcium-dependent phospholipid binding;GO:0048306,calcium-dependent protein binding;GO:0042802,identical protein binding;GO:0051059,NF-kappaB binding;GO:0004859,phospholipase inhibitor activity	GO:0030855,epithelial cell differentiation;GO:0043066,negative regulation of apoptotic process;GO:0032717,negative regulation of interleukin-8 production;GO:0032088,negative regulation of NF-kappaB transcription factor activity;GO:0007219,Notch signaling pathway;GO:0006357,regulation of transcription by RNA polymerase II;GO:0007165,signal transduction;GO:0050819,negative regulation of coagulation
CN37_HUMAN	P09543	CNP	2',3'-cyclic-nucleotide 3'-phosphodiesterase	2334.18	3295.34	0	3849.8	0	3257.79	0	2336.83	3111.05	1579	3159.77	2797.31	1.97027	0.10233	0	GO:0005737,cytoplasm;GO:0070062,extracellular exosome;GO:0005615,extracellular space;GO:0042470,melanosome;GO:0016020,membrane;GO:0005874,microtubule;GO:0005902,microvillus;GO:0005743,mitochondrial inner membrane;GO:0005741,mitochondrial outer membrane;GO:0035748,myelin sheath abaxonal region;GO:0035749,myelin sheath adaxonal region;GO:0048471,perinuclear region of cytoplasm;GO:0005886,plasma mem…	GO:0004113,2';GO:0030551,cyclic nucleotide binding;GO:0003723,RNA binding	GO:0008344,adult locomotory behavior;GO:0007568,aging;GO:0007409,axonogenesis;GO:0007268,chemical synaptic transmission;GO:0009214,cyclic nucleotide catabolic process;GO:0030900,forebrain development;GO:0000226,microtubule cytoskeleton organization;GO:0048709,oligodendrocyte differentiation;GO:0046902,regulation of mitochondrial membrane permeability;GO:0032496,response to lipopolysaccharide;GO:0…
C1S_HUMAN	P09871	C1S	Complement C1s subcomponent	23029.7	22150	57156.8	41444.2	47720	28982.1	32177.3	32482.5	35945.2	35340.5	35945.2	35340.5	1.01711	0.950538	0	GO:0072562,blood microparticle;GO:0005576,extracellular region;GO:0005615,extracellular space	GO:0005509,calcium ion binding;GO:0042802,identical protein binding;GO:0004252,serine-type endopeptidase activity	GO:0006956,complement activation;GO:0006958,complement activation;GO:0045087,innate immune response;GO:0030449,regulation of complement activation	hsa:716,path:hsa04610,Complement and coagulation cascades;hsa:716,path:hsa05322,Systemic lupus erythematosus;hsa:716,path:hsa05133,Pertussis;hsa:716,path:hsa05150,Staphylococcus aureus infection
ALDOC_HUMAN	P09972	ALDOC	Fructose-bisphosphate aldolase C	9377.06	19623.8	7440.52	16279.2	0	17743	3837.57	1334.7	13180.1	6345.1	13180.1	7638.43	2.07722	0.203187	0	GO:0005856,cytoskeleton;GO:0005829,cytosol;GO:0070062,extracellular exosome;GO:0005576,extracellular region;GO:1904813,ficolin-1-rich granule lumen;GO:0034774,secretory granule lumen;GO:1904724,tertiary granule lumen	GO:0008092,cytoskeletal protein binding;GO:0004332,fructose-bisphosphate aldolase activity	GO:0061621,canonical glycolysis;GO:0030855,epithelial cell differentiation;GO:0030388,fructose 1;GO:0006000,fructose metabolic process;GO:0006094,gluconeogenesis;GO:0006096,glycolytic process;GO:0043312,neutrophil degranulation	hsa:230,path:hsa00010,Glycolysis / Gluconeogenesis;hsa:230,path:hsa00030,Pentose phosphate pathway;hsa:230,path:hsa00051,Fructose and mannose metabolism;hsa:230,path:hsa04066,HIF-1 signaling pathway
CO4A_HUMAN	P0C0L4	C4A	Complement C4-A	67171.5	48424.6	74642.3	77200.3	96059.8	78893.9	180093	89088.2	66859.7	111034	66859.7	111034	0.602156	0.117481	0	GO:0030424,axon;GO:0072562,blood microparticle;GO:0030425,dendrite;GO:0005788,endoplasmic reticulum lumen;GO:0070062,extracellular exosome;GO:0005576,extracellular region;GO:0005615,extracellular space;GO:0043025,neuronal cell body;GO:0005886,plasma membrane;GO:0045202,synapse	GO:0001849,complement component C1q complex binding;GO:0004866,endopeptidase inhibitor activity	GO:0044267,cellular protein metabolic process;GO:0006956,complement activation;GO:0006958,complement activation;GO:0006954,inflammatory response;GO:0045087,innate immune response;GO:2000427,positive regulation of apoptotic cell clearance;GO:0043687,post-translational protein modification;GO:0030449,regulation of complement activation	hsa:720,path:hsa04610,Complement and coagulation cascades;hsa:720,path:hsa05322,Systemic lupus erythematosus;hsa:720,path:hsa05133,Pertussis;hsa:720,path:hsa05150,Staphylococcus aureus infection;hsa:721,path:hsa04610,Complement and coagulation cascades;hsa:721,path:hsa05322,Systemic lupus erythematosus;hsa:721,path:hsa05133,Pertussis;hsa:721,path:hsa05150,Staphylococcus aureus infection
CO4B_HUMAN	P0C0L5	C4B	Complement C4-B	34764	13529.9	32435.3	41672.2	39721.8	39597.6	78153.4	50186.2	30600.4	51914.8	30600.4	51914.8	0.589435	0.098389	0	GO:0030424,axon;GO:0072562,blood microparticle;GO:0030425,dendrite;GO:0070062,extracellular exosome;GO:0005576,extracellular region;GO:0005615,extracellular space;GO:0044216,other organism cell;GO:0005886,plasma membrane;GO:0045202,synapse	GO:0030246,carbohydrate binding;GO:0001848,complement binding;GO:0004866,endopeptidase inhibitor activity	GO:0006956,complement activation;GO:0006958,complement activation;GO:0032490,detection of molecule of bacterial origin;GO:0006954,inflammatory response;GO:0045087,innate immune response;GO:0008228,opsonization;GO:2000427,positive regulation of apoptotic cell clearance;GO:0030449,regulation of complement activation	hsa:721,path:hsa04610,Complement and coagulation cascades;hsa:721,path:hsa05322,Systemic lupus erythematosus;hsa:721,path:hsa05133,Pertussis;hsa:721,path:hsa05150,Staphylococcus aureus infection
H2AZ_HUMAN	P0C0S5;Q71UI9	H2AZ1	Histone H2A.Z	0	0	0	0	0	3136.43	12826.8	0	1891.18	4601.66		7981.6	0.410978	0.371593	0	GO:0000791,euchromatin;GO:0070062,extracellular exosome;GO:0000792,heterochromatin;GO:0000786,nucleosome;GO:0005634,nucleus	GO:0031490,chromatin DNA binding;GO:0003677,DNA binding;GO:0031492,nucleosomal DNA binding;GO:0046982,protein heterodimerization activity;GO:0000978,RNA polymerase II cis-regulatory region sequence-specific DNA binding;GO:0000979,RNA polymerase II core promoter sequence-specific DNA binding	GO:0071392,cellular response to estradiol stimulus;GO:0006342,chromatin silencing;GO:0045944,positive regulation of transcription by RNA polymerase II	hsa:3015,path:hsa04217,Necroptosis;hsa:3015,path:hsa05322,Systemic lupus erythematosus;hsa:3015,path:hsa05034,Alcoholism
H2A1_HUMAN	P0C0S8;P20671;Q16777;Q6FI13;Q96KK5;Q99878;Q9BTM1	H2AC11	Histone H2A type 1	1480.68	4305.89	7270.27	6133.67	8835.21	26617.4	90642.6	4315.14	4797.62	32602.6	4797.62	32602.6	0.147155	0.213361	0	GO:0070062,extracellular exosome;GO:0000786,nucleosome;GO:0005634,nucleus	GO:0003677,DNA binding;GO:0019899,enzyme binding;GO:0046982,protein heterodimerization activity	GO:0006342,chromatin silencing	hsa:8329,path:hsa04217,Necroptosis;hsa:8329,path:hsa05322,Systemic lupus erythematosus;hsa:8329,path:hsa05034,Alcoholism;hsa:8330,path:hsa04217,Necroptosis;hsa:8330,path:hsa05322,Systemic lupus erythematosus;hsa:8330,path:hsa05034,Alcoholism;hsa:8332,path:hsa04217,Necroptosis;hsa:8332,path:hsa05322,Systemic lupus erythematosus;hsa:8332,path:hsa05034,Alcoholism;hsa:8336,path:hsa04217,Necroptosis;h…
UBB_HUMAN	P0CG47;P0CG48;P62979;P62987	UBB	Polyubiquitin-B	14117.5	18163	11467.4	16130.3	12885.5	13592.1	18339.5	10032	14969.5	13712.3	14969.5	13712.3	1.09169	0.59487	0	GO:0005737,cytoplasm;GO:0005829,cytosol;GO:0030666,endocytic vesicle membrane;GO:0005789,endoplasmic reticulum membrane;GO:0044322,endoplasmic reticulum quality control compartment;GO:0010008,endosome membrane;GO:0070062,extracellular exosome;GO:0005615,extracellular space;GO:0043657,host cell;GO:0005741,mitochondrial outer membrane;GO:0005739,mitochondrion;GO:0043005,neuron projection;GO:0043025…	GO:0031386,protein tag;GO:0031625,ubiquitin protein ligase binding	GO:0000187,activation of MAPK activity;GO:0035973,aggrephagy;GO:1990000,amyloid fibril formation;GO:0031145,anaphase-promoting complex-dependent catabolic process;GO:0019221,cytokine-mediated signaling pathway;GO:0002753,cytoplasmic pattern recognition receptor signaling pathway;GO:0042769,DNA damage response;GO:1904380,endoplasmic reticulum mannose trimming;GO:0016197,endosomal transport;GO:0097…	hsa:7314,path:hsa04144,Endocytosis;hsa:7314,path:hsa04137,Mitophagy - animal;hsa:7314,path:hsa05012,Parkinson disease;hsa:7314,path:hsa05131,Shigellosis;hsa:7314,path:hsa05167,Kaposi sarcoma-associated herpesvirus infection
SAA1_HUMAN	P0DJI8	SAA1	Serum amyloid A-1 protein	119362	25189.6	0	0	10656.7	12964.2	33444.9	11006.7	36975.5	17018.1	72275.8	17018.1	2.17271	0.510712	0	GO:0005881,cytoplasmic microtubule;GO:0071682,endocytic vesicle lumen;GO:0070062,extracellular exosome;GO:0005576,extracellular region;GO:0034364,high-density lipoprotein particle	GO:0001664,G protein-coupled receptor binding;GO:0008201,heparin binding	GO:0000187,activation of MAPK activity;GO:0006953,acute-phase response;GO:1990000,amyloid fibril formation;GO:0019221,cytokine-mediated signaling pathway;GO:0007186,G protein-coupled receptor signaling pathway;GO:0045087,innate immune response;GO:0048247,lymphocyte chemotaxis;GO:0048246,macrophage chemotaxis;GO:0050728,negative regulation of inflammatory response;GO:0030593,neutrophil chemotaxis;…
SAA2_HUMAN	P0DJI9	SAA2	Serum amyloid A-2 protein	37488	1075.64	0	20360.7	3726.46	2147.86	6176.87	3102.79	15141.1	3788.5	19641.5	3788.5	3.99661	0.241412	0	GO:0070062,extracellular exosome;GO:0034364,high-density lipoprotein particle		GO:0006953,acute-phase response
ST1A3_HUMAN	P0DMM9;P0DMN0	SULT1A3	Sulfotransferase 1A3	19314.7	10704.7	4937.67	13162.8	2196.07	14962.8	2215.26	1857.41	12029.9	5307.89	12029.9	5307.89	2.26643	0.176206	0	GO:0005737,cytoplasm;GO:0005829,cytosol	GO:0047685,amine sulfotransferase activity;GO:0004062,aryl sulfotransferase activity;GO:0043199,sulfate binding;GO:0008146,sulfotransferase activity	GO:0050427,3'-phosphoadenosine 5'-phosphosulfate metabolic process;GO:0097720,calcineurin-mediated signaling;GO:1903351,cellular response to dopamine;GO:0042420,dopamine catabolic process;GO:0007212,dopamine receptor signaling pathway;GO:0070371,ERK1 and ERK2 cascade;GO:0006068,ethanol catabolic process;GO:0009812,flavonoid metabolic process;GO:0036498,IRE1-mediated unfolded protein response;GO:1…	hsa:445329,path:hsa05204,Chemical carcinogenesis;hsa:6818,path:hsa05204,Chemical carcinogenesis
HS71A_HUMAN	P0DMV8;P0DMV9	HSPA1A	Heat shock 70 kDa protein 1A	13884.9	18485.6	15129.5	19803.1	5334.01	18135	10416.7	7298.48	16825.8	10296.1	16825.8	10296.1	1.63419	0.082691	0	GO:0016235,aggresome;GO:0072562,blood microparticle;GO:0005814,centriole;GO:0005813,centrosome;GO:0005737,cytoplasm;GO:0005829,cytosol;GO:0005783,endoplasmic reticulum;GO:0070062,extracellular exosome;GO:0005576,extracellular region;GO:1904813,ficolin-1-rich granule lumen;GO:0005925,focal adhesion;GO:0016234,inclusion body;GO:0005739,mitochondrion;GO:0016607,nuclear speck;GO:0005654,nucleoplasm;G…	GO:0005524,ATP binding;GO:0016887,ATPase activity;GO:0055131,C3HC4-type RING finger domain binding;GO:0045296,cadherin binding;GO:0031249,denatured protein binding;GO:0097718,disordered domain specific binding;GO:0019899,enzyme binding;GO:0001664,G protein-coupled receptor binding;GO:0031072,heat shock protein binding;GO:0042826,histone deacetylase binding;GO:0051787,misfolded protein binding;GO:…	GO:0046034,ATP metabolic process;GO:0070370,cellular heat acclimation;GO:0034605,cellular response to heat;GO:0034599,cellular response to oxidative stress;GO:0034620,cellular response to unfolded protein;GO:0051085,chaperone cofactor-dependent protein refolding;GO:0051131,chaperone-mediated protein complex assembly;GO:0007041,lysosomal transport;GO:0006402,mRNA catabolic process;GO:0043066,negat…	hsa:3303,path:hsa03040,Spliceosome;hsa:3303,path:hsa04141,Protein processing in endoplasmic reticulum;hsa:3303,path:hsa04010,MAPK signaling pathway;hsa:3303,path:hsa04144,Endocytosis;hsa:3303,path:hsa04612,Antigen processing and presentation;hsa:3303,path:hsa04915,Estrogen signaling pathway;hsa:3303,path:hsa04213,Longevity regulating pathway - multiple species;hsa:3303,path:hsa05020,Prion disease…
IGLC2_HUMAN	P0DOY2;P0DOY3	IGLC2	Immunoglobulin lambda constant 2	385826	625560	575070	303582	473960	285753	582864	639615	472509	495548	472509	495548	0.953509	0.839755	0	GO:0072562,blood microparticle;GO:0009897,external side of plasma membrane;GO:0070062,extracellular exosome;GO:0005576,extracellular region;GO:0005615,extracellular space;GO:0042571,immunoglobulin complex;GO:0005886,plasma membrane	GO:0003823,antigen binding;GO:0034987,immunoglobulin receptor binding	GO:0050853,B cell receptor signaling pathway;GO:0006956,complement activation;GO:0006958,complement activation;GO:0042742,defense response to bacterium;GO:0038095,Fc-epsilon receptor signaling pathway;GO:0038096,Fc-gamma receptor signaling pathway involved in phagocytosis;GO:0045087,innate immune response;GO:0050900,leukocyte migration;GO:0002862,negative regulation of inflammatory response to an…
HV108_HUMAN	P0DP01	IGHV1-8	Immunoglobulin heavy variable 1-8	22868.8	59452.2	37697.9	7548.74	25096.6	8122.24	18550.8	19635	31891.9	17851.2	31891.9	17851.2	1.78655	0.272088	0	GO:0009897,external side of plasma membrane;GO:0042571,immunoglobulin complex;GO:0005576,extracellular region;GO:0005886,plasma membrane;GO:0019814,immunoglobulin complex	GO:0003823,antigen binding;GO:0034987,immunoglobulin receptor binding	GO:0050853,B cell receptor signaling pathway;GO:0006958,complement activation;GO:0042742,defense response to bacterium;GO:0045087,innate immune response;GO:0006911,phagocytosis;GO:0006910,phagocytosis;GO:0050871,positive regulation of B cell activation;GO:0006956,complement activation;GO:0038095,Fc-epsilon receptor signaling pathway;GO:0038096,Fc-gamma receptor signaling pathway involved in phago…
HVC33_HUMAN	P0DP02	IGHV3-30-3	Immunoglobulin heavy variable 3-30-3	104201	162935	102940	106400	156288	72498.5	90966.2	137686	119119	114360	119119	114360	1.04162	0.852021	0	GO:0009897,external side of plasma membrane;GO:0042571,immunoglobulin complex;GO:0072562,blood microparticle;GO:0070062,extracellular exosome;GO:0005576,extracellular region;GO:0005615,extracellular space;GO:0005886,plasma membrane;GO:0019814,immunoglobulin complex	GO:0003823,antigen binding;GO:0034987,immunoglobulin receptor binding	GO:0050853,B cell receptor signaling pathway;GO:0006958,complement activation;GO:0042742,defense response to bacterium;GO:0045087,innate immune response;GO:0006911,phagocytosis;GO:0006910,phagocytosis;GO:0050871,positive regulation of B cell activation;GO:0006956,complement activation;GO:0038095,Fc-epsilon receptor signaling pathway;GO:0038096,Fc-gamma receptor signaling pathway involved in phago…
HV43D_HUMAN	P0DP04	IGHV3-43D	Immunoglobulin heavy variable 3-43D	55028	62816.8	68102.7	35899.7	79068.1	38957.3	35352.3	79037.5	55461.8	58103.8	55461.8	58103.8	0.95453	0.856739	0	GO:0009897,external side of plasma membrane;GO:0042571,immunoglobulin complex;GO:0072562,blood microparticle;GO:0070062,extracellular exosome;GO:0005576,extracellular region;GO:0005615,extracellular space;GO:0005886,plasma membrane;GO:0019814,immunoglobulin complex	GO:0003823,antigen binding;GO:0034987,immunoglobulin receptor binding	GO:0050853,B cell receptor signaling pathway;GO:0006958,complement activation;GO:0042742,defense response to bacterium;GO:0045087,innate immune response;GO:0006911,phagocytosis;GO:0006910,phagocytosis;GO:0050871,positive regulation of B cell activation;GO:0006956,complement activation;GO:0038095,Fc-epsilon receptor signaling pathway;GO:0038096,Fc-gamma receptor signaling pathway involved in phago…
CALM1_HUMAN	P0DP23;P0DP24;P0DP25	CALM1	Calmodulin-1	18258.4	24056.7	18977.2	29267.3	6329.47	23848.3	11986.5	9000.75	22639.9	12791.3	22639.9	12791.3	1.76995	0.077661	0	GO:0034704,calcium channel complex;GO:1902494,catalytic complex;GO:0005813,centrosome;GO:0005737,cytoplasm;GO:0005829,cytosol;GO:0005576,extracellular region;GO:0030426,growth cone;GO:0031966,mitochondrial membrane;GO:0043209,myelin sheath;GO:0005654,nucleoplasm;GO:0005634,nucleus;GO:0005886,plasma membrane;GO:0032991,protein-containing complex;GO:0030017,sarcomere;GO:0005876,spindle microtubule;…	GO:0010856,adenylate cyclase activator activity;GO:0008179,adenylate cyclase binding;GO:0019855,calcium channel inhibitor activity;GO:0005509,calcium ion binding;GO:0048306,calcium-dependent protein binding;GO:0097718,disordered domain specific binding;GO:0030234,enzyme regulator activity;GO:0044325,ion channel binding;GO:0031997,N-terminal myristoylation domain binding;GO:0050998,nitric-oxide sy…	GO:0007190,activation of adenylate cyclase activity;GO:0016240,autophagosome membrane docking;GO:0007268,chemical synaptic transmission;GO:0005513,detection of calcium ion;GO:0090151,establishment of protein localization to mitochondrial membrane;GO:0038095,Fc-epsilon receptor signaling pathway;GO:0007186,G protein-coupled receptor signaling pathway;GO:0000086,G2/M transition of mitotic cell cycl…	hsa:801,path:hsa04014,Ras signaling pathway;hsa:801,path:hsa04015,Rap1 signaling pathway;hsa:801,path:hsa04371,Apelin signaling pathway;hsa:801,path:hsa04020,Calcium signaling pathway;hsa:801,path:hsa04070,Phosphatidylinositol signaling system;hsa:801,path:hsa04024,cAMP signaling pathway;hsa:801,path:hsa04022,cGMP-PKG signaling pathway;hsa:801,path:hsa04114,Oocyte meiosis;hsa:801,path:hsa04218,Ce…
HV383_HUMAN	P0DTE1	IGHV3-38-3	Probable non-functional immunoglobulin heavy variable 3-38-3	0	12770.4	0	9282.44	34488.3	6112.78	0	19089.5	6230.17	15205.3	11026.4	19896.9	0.409736	0.304177	0	GO:0009897,external side of plasma membrane;GO:0042571,immunoglobulin complex;GO:0072562,blood microparticle;GO:0070062,extracellular exosome;GO:0005576,extracellular region;GO:0005615,extracellular space;GO:0005886,plasma membrane;GO:0019814,immunoglobulin complex	GO:0003823,antigen binding;GO:0034987,immunoglobulin receptor binding	GO:0050853,B cell receptor signaling pathway;GO:0006958,complement activation;GO:0042742,defense response to bacterium;GO:0045087,innate immune response;GO:0006911,phagocytosis;GO:0006910,phagocytosis;GO:0050871,positive regulation of B cell activation;GO:0006956,complement activation;GO:0038095,Fc-epsilon receptor signaling pathway;GO:0038096,Fc-gamma receptor signaling pathway involved in phago…
HLAC_HUMAN	P10321	HLA-C	HLA class I histocompatibility antigen, C alpha chain	18866.2	5552.54	21494.9	11234.5	8841.14	1880.16	11796.3	0	14287	5830.41	14287	7505.86	2.45044	0.109887	0	GO:0009986,cell surface;GO:0031901,early endosome membrane;GO:0012507,ER to Golgi transport vesicle membrane;GO:0009897,external side of plasma membrane;GO:0070062,extracellular exosome;GO:0005615,extracellular space;GO:0000139,Golgi membrane;GO:0071556,integral component of lumenal side of endoplasmic reticulum membrane;GO:0042612,MHC class I protein complex;GO:0032398,MHC class Ib protein compl…	GO:0030881,beta-2-microglobulin binding;GO:0042288,MHC class I protein binding;GO:0046703,natural killer cell lectin-like receptor binding;GO:0042605,peptide antigen binding;GO:0005102,signaling receptor binding;GO:0042608,T cell receptor binding;GO:0051087,chaperone binding;GO:0046977,TAP binding;GO:0023026,MHC class II protein complex binding;GO:0032395,MHC class II receptor activity;GO:0030247…	GO:0002250,adaptive immune response;GO:0019731,antibacterial humoral response;GO:0002476,antigen processing and presentation of endogenous peptide antigen via MHC class Ib;GO:0002479,antigen processing and presentation of exogenous peptide antigen via MHC class I;GO:0002480,antigen processing and presentation of exogenous peptide antigen via MHC class I;GO:0002477,antigen processing and presentat…	hsa:3133,path:hsa04514,Cell adhesion molecules (CAMs);hsa:3133,path:hsa04144,Endocytosis;hsa:3133,path:hsa04145,Phagosome;hsa:3133,path:hsa04218,Cellular senescence;hsa:3133,path:hsa04650,Natural killer cell mediated cytotoxicity;hsa:3133,path:hsa04612,Antigen processing and presentation;hsa:3133,path:hsa05203,Viral carcinogenesis;hsa:3133,path:hsa05320,Autoimmune thyroid disease;hsa:3133,path:hs…
THIO_HUMAN	P10599	TXN	Thioredoxin	4236.45	5973.85	8513.08	5676.78	0	4663.69	22287	0	6100.04	7154.45	6100.04	13475.3	0.852622	0.846042	0	GO:0005737,cytoplasm;GO:0005829,cytosol;GO:0070062,extracellular exosome;GO:0005576,extracellular region;GO:0005654,nucleoplasm;GO:0005634,nucleus	GO:0015037,peptide disulfide oxidoreductase activity;GO:0015035,protein disulfide oxidoreductase activity;GO:0042803,protein homodimerization activity;GO:0047134,protein-disulfide reductase activity;GO:0003723,RNA binding	GO:0032148,activation of protein kinase B activity;GO:0045454,cell redox homeostasis;GO:0006662,glycerol ether metabolic process;GO:1903206,negative regulation of hydrogen peroxide-induced cell death;GO:0046826,negative regulation of protein export from nucleus;GO:0000122,negative regulation of transcription by RNA polymerase II;GO:0043388,positive regulation of DNA binding;GO:2000170,positive re…	hsa:7295,path:hsa04621,NOD-like receptor signaling pathway;hsa:7295,path:hsa05418,Fluid shear stress and atherosclerosis;hsa:7295,path:hsa05132,Salmonella infection
CO7_HUMAN	P10643	C7	Complement component C7	17385.4	14277.7	17196.8	16935.2	23956.4	16285.3	39790.4	29969.5	16448.8	27500.4	16448.8	27500.4	0.59813	0.069767	0	GO:0070062,extracellular exosome;GO:0005576,extracellular region;GO:0005579,membrane attack complex		GO:0006883,cellular sodium ion homeostasis;GO:0006956,complement activation;GO:0006957,complement activation;GO:0006958,complement activation;GO:0019835,cytolysis;GO:0030449,regulation of complement activation	hsa:730,path:hsa04610,Complement and coagulation cascades;hsa:730,path:hsa05322,Systemic lupus erythematosus;hsa:730,path:hsa05020,Prion diseases
KAP0_HUMAN	P10644	PRKAR1A	cAMP-dependent protein kinase type I-alpha regulatory subunit	19381.4	18577.4	16024.4	19379.6	3384.52	14479.6	4989.07	4249.6	18340.7	6775.71	18340.7	6775.71	2.70683	0.00526	1	GO:0005952,cAMP-dependent protein kinase complex;GO:0005813,centrosome;GO:0097546,ciliary base;GO:0005737,cytoplasm;GO:0005829,cytosol;GO:0098978,glutamatergic synapse;GO:0016020,membrane;GO:0005771,multivesicular body;GO:0031594,neuromuscular junction;GO:0031588,nucleotide-activated protein kinase complex;GO:0044853,plasma membrane raft;GO:0032991,protein-containing complex;GO:0097224,sperm conn…	GO:0030552,cAMP binding;GO:0004862,cAMP-dependent protein kinase inhibitor activity;GO:0008603,cAMP-dependent protein kinase regulator activity;GO:0019904,protein domain specific binding;GO:0034236,protein kinase A catalytic subunit binding;GO:0031625,ubiquitin protein ligase binding	GO:0034199,activation of protein kinase A activity;GO:0007596,blood coagulation;GO:0060038,cardiac muscle cell proliferation;GO:0071377,cellular response to glucagon stimulus;GO:0007268,chemical synaptic transmission;GO:0007143,female meiotic nuclear division;GO:0035556,intracellular signal transduction;GO:0001707,mesoderm formation;GO:0046007,negative regulation of activated T cell proliferation…	hsa:5573,path:hsa04910,Insulin signaling pathway
TFPI1_HUMAN	P10646	TFPI	Tissue factor pathway inhibitor	14378.1	31216.6	9616.65	10128.9	9094.92	10400.7	8034.49	7482.23	16335.1	8753.1	16335.1	8753.1	1.8662	0.188744	0	GO:0031225,anchored component of membrane;GO:0005901,caveola;GO:0009986,cell surface;GO:0005783,endoplasmic reticulum;GO:0005576,extracellular region;GO:0005615,extracellular space;GO:0005886,plasma membrane	GO:0004866,endopeptidase inhibitor activity;GO:0004867,serine-type endopeptidase inhibitor activity	GO:0007596,blood coagulation;GO:0071347,cellular response to interleukin-1;GO:0071222,cellular response to lipopolysaccharide;GO:0071383,cellular response to steroid hormone stimulus;GO:0030195,negative regulation of blood coagulation;GO:2000264,negative regulation of blood coagulation;GO:0032355,response to estradiol	hsa:7035,path:hsa04610,Complement and coagulation cascades
PF4V_HUMAN	P10720	PF4V1	Platelet factor 4 variant	41025.6	37023.5	90848.2	39678.6	55340.8	214988	319921	103606	52144	173464	52144	173464	0.300604	0.092012	0	GO:0005615,extracellular space	GO:0008009,chemokine activity;GO:0045236,CXCR chemokine receptor binding;GO:0008201,heparin binding	GO:0061844,antimicrobial humoral immune response mediated by antimicrobial peptide;GO:0071222,cellular response to lipopolysaccharide;GO:0070098,chemokine-mediated signaling pathway;GO:0006954,inflammatory response;GO:0030593,neutrophil chemotaxis;GO:0030168,platelet activation	hsa:5197,path:hsa04060,Cytokine-cytokine receptor interaction;hsa:5197,path:hsa04061,Viral protein interaction with cytokine and cytokine receptor;hsa:5197,path:hsa04062,Chemokine signaling pathway
CLUS_HUMAN	P10909	CLU	Clusterin	65212.4	69147.9	69457.8	78128.4	93743.5	204095	143113	118479	70486.6	139858	70486.6	139858	0.503989	0.026907	-1	GO:0097440,apical dendrite;GO:0072562,blood microparticle;GO:0009986,cell surface;GO:0042583,chromaffin granule;GO:0062023,collagen-containing extracellular matrix;GO:0005737,cytoplasm;GO:0005829,cytosol;GO:0070062,extracellular exosome;GO:0005576,extracellular region;GO:0005615,extracellular space;GO:0005794,Golgi apparatus;GO:0043231,intracellular membrane-bounded organelle;GO:0005743,mitochond…	GO:0001540,amyloid-beta binding;GO:0051087,chaperone binding;GO:0050750,low-density lipoprotein particle receptor binding;GO:0051787,misfolded protein binding;GO:0046982,protein heterodimerization activity;GO:0044877,protein-containing complex binding;GO:0005102,signaling receptor binding;GO:0048156,tau protein binding;GO:0031625,ubiquitin protein ligase binding;GO:0051082,unfolded protein binding	GO:0019730,antimicrobial humoral response;GO:0000902,cell morphogenesis;GO:0032286,central nervous system myelin maintenance;GO:0051131,chaperone-mediated protein complex assembly;GO:0061077,chaperone-mediated protein folding;GO:0061741,chaperone-mediated protein transport involved in chaperone-mediated autophagy;GO:0006956,complement activation;GO:0006958,complement activation;GO:0002434,immune …	hsa:1191,path:hsa04610,Complement and coagulation cascades
BIP_HUMAN	P11021	HSPA5	Endoplasmic reticulum chaperone BiP	7200.12	10583.8	7192.33	11409	8956	13359.1	8946.03	10514	9096.3	10443.8	9096.3	10443.8	0.870979	0.409616	0	GO:0009986,cell surface;GO:0005737,cytoplasm;GO:0005829,cytosol;GO:0005783,endoplasmic reticulum;GO:0034663,endoplasmic reticulum chaperone complex;GO:0005788,endoplasmic reticulum lumen;GO:0005789,endoplasmic reticulum membrane;GO:0005793,endoplasmic reticulum-Golgi intermediate compartment;GO:0070062,extracellular exosome;GO:0005925,focal adhesion;GO:0030176,integral component of endoplasmic re…	GO:0005524,ATP binding;GO:0016887,ATPase activity;GO:0045296,cadherin binding;GO:0005509,calcium ion binding;GO:0051087,chaperone binding;GO:0019899,enzyme binding;GO:0031072,heat shock protein binding;GO:0051787,misfolded protein binding;GO:0019904,protein domain specific binding;GO:0044183,protein folding chaperone;GO:0043022,ribosome binding;GO:0031625,ubiquitin protein ligase binding;GO:00510…	GO:0036500,ATF6-mediated unfolded protein response;GO:0071236,cellular response to antibiotic;GO:0071277,cellular response to calcium ion;GO:0071320,cellular response to cAMP;GO:0035690,cellular response to drug;GO:0071480,cellular response to gamma radiation;GO:0042149,cellular response to glucose starvation;GO:0071353,cellular response to interleukin-4;GO:0071287,cellular response to manganese …	hsa:3309,path:hsa03060,Protein export;hsa:3309,path:hsa04141,Protein processing in endoplasmic reticulum;hsa:3309,path:hsa04612,Antigen processing and presentation;hsa:3309,path:hsa04918,Thyroid hormone synthesis;hsa:3309,path:hsa05020,Prion diseases
HSP7C_HUMAN	P11142	HSPA8	Heat shock cognate 71 kDa protein	18735.5	24673	18326.6	27869	7025.91	26215.4	12273.9	7788.66	22401	13326	22401	13326	1.681	0.120791	0	GO:0005776,autophagosome;GO:0072562,blood microparticle;GO:0101031,chaperone complex;GO:0061202,clathrin-sculpted gamma-aminobutyric acid transport vesicle membrane;GO:0005737,cytoplasm;GO:0005829,cytosol;GO:0030425,dendrite;GO:0070062,extracellular exosome;GO:0005576,extracellular region;GO:0005615,extracellular space;GO:1904813,ficolin-1-rich granule lumen;GO:0005925,focal adhesion;GO:0098978,g…	GO:0005524,ATP binding;GO:0016887,ATPase activity;GO:0055131,C3HC4-type RING finger domain binding;GO:0045296,cadherin binding;GO:0051087,chaperone binding;GO:1990833,clathrin-uncoating ATPase activity;GO:0019899,enzyme binding;GO:0001664,G protein-coupled receptor binding;GO:0031072,heat shock protein binding;GO:0023026,MHC class II protein complex binding;GO:0051787,misfolded protein binding;GO…	GO:0046034,ATP metabolic process;GO:0009267,cellular response to starvation;GO:0034620,cellular response to unfolded protein;GO:0051085,chaperone cofactor-dependent protein refolding;GO:0061684,chaperone-mediated autophagy;GO:1904764,chaperone-mediated autophagy translocation complex disassembly;GO:0061741,chaperone-mediated protein transport involved in chaperone-mediated autophagy;GO:0019221,cy…	hsa:3312,path:hsa03040,Spliceosome;hsa:3312,path:hsa04141,Protein processing in endoplasmic reticulum;hsa:3312,path:hsa04010,MAPK signaling pathway;hsa:3312,path:hsa04144,Endocytosis;hsa:3312,path:hsa04612,Antigen processing and presentation;hsa:3312,path:hsa04915,Estrogen signaling pathway;hsa:3312,path:hsa04213,Longevity regulating pathway - multiple species;hsa:3312,path:hsa05134,Legionellosis…
GTR1_HUMAN	P11166	SLC2A1	Solute carrier family 2, facilitated glucose transporter member 1	24944.8	24287.3	29567.1	17669.9	7729.51	16080.3	34238	12071	24117.3	17529.7	24117.3	17529.7	1.37579	0.337322	0	GO:0016324,apical plasma membrane;GO:0016323,basolateral plasma membrane;GO:0072562,blood microparticle;GO:0005901,caveola;GO:0030864,cortical actin cytoskeleton;GO:0005829,cytosol;GO:0070062,extracellular exosome;GO:0001939,female pronucleus;GO:0000139,Golgi membrane;GO:0005887,integral component of plasma membrane;GO:0014704,intercalated disc;GO:0042470,melanosome;GO:0016020,membrane;GO:0030496…	GO:0055056,D-glucose transmembrane transporter activity;GO:0033300,dehydroascorbic acid transmembrane transporter activity;GO:0005355,glucose transmembrane transporter activity;GO:0042802,identical protein binding;GO:0019900,kinase binding;GO:0005324,long-chain fatty acid transporter activity;GO:0043621,protein self-association;GO:0042910,xenobiotic transmembrane transporter activity;GO:0022857,t…	GO:0071474,cellular hyperosmotic response;GO:0042149,cellular response to glucose starvation;GO:0071260,cellular response to mechanical stimulus;GO:0007417,central nervous system development;GO:0021987,cerebral cortex development;GO:0007565,female pregnancy;GO:0098708,glucose import across plasma membrane;GO:1904659,glucose transmembrane transport;GO:0019852,L-ascorbic acid metabolic process;GO:0…	hsa:6513,path:hsa04066,HIF-1 signaling pathway;hsa:6513,path:hsa04911,Insulin secretion;hsa:6513,path:hsa04922,Glucagon signaling pathway;hsa:6513,path:hsa04920,Adipocytokine signaling pathway;hsa:6513,path:hsa04919,Thyroid hormone signaling pathway;hsa:6513,path:hsa04976,Bile secretion;hsa:6513,path:hsa05200,Pathways in cancer;hsa:6513,path:hsa05230,Central carbon metabolism in cancer;hsa:6513,p…
GTR3_HUMAN	P11169	SLC2A3	Solute carrier family 2, facilitated glucose transporter member 3	26105.8	45861.8	39067.7	34893.4	13333.9	37294.9	14053.2	14529.5	36482.2	19802.9	36482.2	19802.9	1.84227	0.05843	0	GO:0042995,cell projection;GO:0070062,extracellular exosome;GO:0101003,ficolin-1-rich granule membrane;GO:0016021,integral component of membrane;GO:0005887,integral component of plasma membrane;GO:0043204,perikaryon;GO:0005886,plasma membrane;GO:0030667,secretory granule membrane;GO:0035579,specific granule membrane;GO:0070821,tertiary granule membrane	GO:0005536,glucose binding;GO:0005355,glucose transmembrane transporter activity;GO:0022857,transmembrane transporter activity	GO:0005975,carbohydrate metabolic process;GO:0098708,glucose import across plasma membrane;GO:1904659,glucose transmembrane transport;GO:0019852,L-ascorbic acid metabolic process;GO:0043312,neutrophil degranulation;GO:0150104,transport across blood-brain barrier
EPB41_HUMAN	P11171	EPB41	Protein 4.1	8700.06	6800.51	0	2875.47	0	2310.89	7159.86	2460.61	4860.28	3126.43	6125.35	3977.12	1.55458	0.470158	0	GO:0016323,basolateral plasma membrane;GO:0099738,cell cortex region;GO:0030054,cell junction;GO:0030863,cortical cytoskeleton;GO:0009898,cytoplasmic side of plasma membrane;GO:0005856,cytoskeleton;GO:0005829,cytosol;GO:0045171,intercellular bridge;GO:0072686,mitotic spindle;GO:0016604,nuclear body;GO:0005886,plasma membrane;GO:0014069,postsynaptic density;GO:0032991,protein-containing complex;GO…	GO:0005545,1-phosphatidylinositol binding;GO:0003779,actin binding;GO:0005516,calmodulin binding;GO:0051219,phosphoprotein binding;GO:0008022,protein C-terminus binding;GO:0047485,protein N-terminus binding;GO:0030507,spectrin binding;GO:0005200,structural constituent of cytoskeleton;GO:0008092,cytoskeletal protein binding;GO:0005198,structural molecule activity	GO:0030036,actin cytoskeleton organization;GO:0031032,actomyosin structure organization;GO:0007049,cell cycle;GO:0051301,cell division;GO:0030866,cortical actin cytoskeleton organization;GO:0032092,positive regulation of protein binding;GO:1904778,positive regulation of protein localization to cell cortex;GO:0065003,protein-containing complex assembly;GO:0051924,regulation of calcium ion transpor…
ITAM_HUMAN	P11215	ITGAM	Integrin alpha-M	2394.41	5338.27	2256.4	2487.34	4491.2	13222.7	17810.5	3078.69	3119.1	9650.78	3119.1	9650.78	0.323197	0.119771	0	GO:0009986,cell surface;GO:0009897,external side of plasma membrane;GO:0070062,extracellular exosome;GO:0005615,extracellular space;GO:0034688,integrin alphaM-beta2 complex;GO:0008305,integrin complex;GO:0005886,plasma membrane;GO:0044853,plasma membrane raft;GO:0035579,specific granule membrane;GO:0070821,tertiary granule membrane;GO:0016021,integral component of membrane	GO:0001540,amyloid-beta binding;GO:0038024,cargo receptor activity;GO:0001851,complement component C3b binding;GO:0031072,heat shock protein binding;GO:0005178,integrin binding;GO:0046872,metal ion binding	GO:0097242,amyloid-beta clearance;GO:0097190,apoptotic signaling pathway;GO:0007155,cell adhesion;GO:1905114,cell surface receptor signaling pathway involved in cell-cell signaling;GO:0098742,cell-cell adhesion via plasma-membrane adhesion molecules;GO:0150062,complement-mediated synapse pruning;GO:0019221,cytokine-mediated signaling pathway;GO:0010668,ectodermal cell differentiation;GO:0030198,e…	hsa:3684,path:hsa04015,Rap1 signaling pathway;hsa:3684,path:hsa04514,Cell adhesion molecules (CAMs);hsa:3684,path:hsa04145,Phagosome;hsa:3684,path:hsa04810,Regulation of actin cytoskeleton;hsa:3684,path:hsa04640,Hematopoietic cell lineage;hsa:3684,path:hsa04610,Complement and coagulation cascades;hsa:3684,path:hsa04670,Leukocyte transendothelial migration;hsa:3684,path:hsa05202,Transcriptional mi…
PYGB_HUMAN	P11216	PYGB	Glycogen phosphorylase, brain form	2860.44	3606.46	5614.46	6518.78	0	9125.56	43115.4	2204.77	4650.03	13972.9	4650.03	18148.6	0.33279	0.382846	0	GO:0035578,azurophil granule lumen;GO:0005737,cytoplasm;GO:0070062,extracellular exosome;GO:0005576,extracellular region;GO:0016020,membrane	GO:0008184,glycogen phosphorylase activity;GO:0102250,linear malto-oligosaccharide phosphorylase activity;GO:0030170,pyridoxal phosphate binding;GO:0102499,SHG alpha-glucan phosphorylase activity	GO:0005980,glycogen catabolic process;GO:0043312,neutrophil degranulation;GO:0005975,carbohydrate metabolic process	hsa:5834,path:hsa00500,Starch and sucrose metabolism;hsa:5834,path:hsa04217,Necroptosis;hsa:5834,path:hsa04910,Insulin signaling pathway;hsa:5834,path:hsa04922,Glucagon signaling pathway;hsa:5834,path:hsa04931,Insulin resistance
MBL2_HUMAN	P11226	MBL2	Mannose-binding protein C	5293.23	13790.8	19002.8	35881.9	18333.6	12015.6	29635.1	45276.8	18492.2	26315.3	18492.2	26315.3	0.702717	0.45237	0	GO:0009986,cell surface;GO:0005581,collagen trimer;GO:0062023,collagen-containing extracellular matrix;GO:0005576,extracellular region;GO:0005615,extracellular space	GO:0048306,calcium-dependent protein binding;GO:0005537,mannose binding;GO:0005102,signaling receptor binding	GO:0006953,acute-phase response;GO:0006956,complement activation;GO:0006958,complement activation;GO:0001867,complement activation;GO:0042742,defense response to bacterium;GO:0050830,defense response to Gram-positive bacterium;GO:0045087,innate immune response;GO:0048525,negative regulation of viral process;GO:0008228,opsonization;GO:0006979,response to oxidative stress	hsa:4153,path:hsa04145,Phagosome;hsa:4153,path:hsa04610,Complement and coagulation cascades;hsa:4153,path:hsa05150,Staphylococcus aureus infection
RALA_HUMAN	P11233	RALA	Ras-related protein Ral-A	0	0	0	2201.71	0	1924.03	0	0	1496.79	1064.19	2201.71	1924.03	1.40651	0.371252	0	GO:0009986,cell surface;GO:0032154,cleavage furrow;GO:0030659,cytoplasmic vesicle membrane;GO:0070062,extracellular exosome;GO:0090543,Flemming body;GO:0005925,focal adhesion;GO:0005886,plasma membrane	GO:0051117,ATPase binding;GO:0031755,Edg-2 lysophosphatidic acid receptor binding;GO:0003925,G protein activity;GO:0019003,GDP binding;GO:0005525,GTP binding;GO:0003924,GTPase activity;GO:0017022,myosin binding;GO:0031625,ubiquitin protein ligase binding	GO:0031532,actin cytoskeleton reorganization;GO:0007049,cell cycle;GO:0051301,cell division;GO:0006935,chemotaxis;GO:0006887,exocytosis;GO:0035722,interleukin-12-mediated signaling pathway;GO:0051665,membrane raft localization;GO:0001843,neural tube closure;GO:0051491,positive regulation of filopodium assembly;GO:0007265,Ras protein signal transduction;GO:0017157,regulation of exocytosis;GO:00071…	hsa:5898,path:hsa04014,Ras signaling pathway;hsa:5898,path:hsa04015,Rap1 signaling pathway;hsa:5898,path:hsa04072,Phospholipase D signaling pathway;hsa:5898,path:hsa05200,Pathways in cancer;hsa:5898,path:hsa05210,Colorectal cancer;hsa:5898,path:hsa05212,Pancreatic cancer;hsa:5898,path:hsa05132,Salmonella infection
RALB_HUMAN	P11234	RALB	Ras-related protein Ral-B	7754.18	12485.8	4799.64	11629.6	2466.88	10115.7	2923.17	2409.94	9167.3	4478.91	9167.3	4478.91	2.04677	0.120568	0	GO:0070062,extracellular exosome;GO:0030496,midbody;GO:0005886,plasma membrane	GO:0051117,ATPase binding;GO:0003925,G protein activity;GO:0019003,GDP binding;GO:0005525,GTP binding;GO:0003924,GTPase activity;GO:0031625,ubiquitin protein ligase binding	GO:0006915,apoptotic process;GO:0007049,cell cycle;GO:0051301,cell division;GO:0071360,cellular response to exogenous dsRNA;GO:0009267,cellular response to starvation;GO:0032091,negative regulation of protein binding;GO:2000786,positive regulation of autophagosome assembly;GO:0032092,positive regulation of protein binding;GO:0001934,positive regulation of protein phosphorylation;GO:0071902,positi…	hsa:5899,path:hsa04014,Ras signaling pathway;hsa:5899,path:hsa04015,Rap1 signaling pathway;hsa:5899,path:hsa04072,Phospholipase D signaling pathway;hsa:5899,path:hsa05200,Pathways in cancer;hsa:5899,path:hsa05210,Colorectal cancer;hsa:5899,path:hsa05212,Pancreatic cancer
SPTB1_HUMAN	P11277	SPTB	Spectrin beta chain, erythrocytic	12081.9	8082.69	11930.7	3769.36	2829.11	4502.51	8520.88	822.182	8966.16	4168.67	8966.16	4168.67	2.15084	0.109494	0	GO:0015629,actin cytoskeleton;GO:0009986,cell surface;GO:0005829,cytosol;GO:0031235,intrinsic component of the cytoplasmic side of the plasma membrane;GO:0032991,protein-containing complex;GO:0008091,spectrin;GO:0014731,spectrin-associated cytoskeleton	GO:0003779,actin binding;GO:0051015,actin filament binding;GO:0030506,ankyrin binding;GO:0005200,structural constituent of cytoskeleton	GO:0051693,actin filament capping;GO:0007411,axon guidance;GO:0006888,endoplasmic reticulum to Golgi vesicle-mediated transport;GO:0000165,MAPK cascade
LAMP1_HUMAN	P11279	LAMP1	Lysosome-associated membrane glycoprotein 1	5749.03	6958.07	5037.37	8677.13	4399.65	6111.8	5937.05	3651.63	6605.4	5025.03	6605.4	5025.03	1.3145	0.163591	0	GO:0097208,alveolar lamellar body;GO:0044754,autolysosome;GO:0000421,autophagosome membrane;GO:0035577,azurophil granule membrane;GO:0101004,cytolytic granule membrane;GO:0005737,cytoplasm;GO:0005829,cytosol;GO:0030425,dendrite;GO:0010008,endosome membrane;GO:0009897,external side of plasma membrane;GO:0070062,extracellular exosome;GO:0101003,ficolin-1-rich granule membrane;GO:0005887,integral co…	GO:0019899,enzyme binding;GO:0019904,protein domain specific binding;GO:0001618,virus receptor activity	GO:0048102,autophagic cell death;GO:0072594,establishment of protein localization to organelle;GO:0090160,Golgi to lysosome transport;GO:0140507,granzyme-mediated programmed cell death signaling pathway;GO:0043312,neutrophil degranulation;GO:0043323,positive regulation of natural killer cell degranulation;GO:0045954,positive regulation of natural killer cell mediated cytotoxicity;GO:0050821,prote…	hsa:3916,path:hsa04145,Phagosome;hsa:3916,path:hsa04142,Lysosome;hsa:3916,path:hsa04140,Autophagy - animal;hsa:3916,path:hsa05152,Tuberculosis
G6PD_HUMAN	P11413	G6PD	Glucose-6-phosphate 1-dehydrogenase	10287.4	17645.8	9578.42	12956.3	5403.54	11058.2	5832.87	696.536	12617	5747.78	12617	5747.78	2.1951	0.049415	1	GO:0034451,centriolar satellite;GO:0005737,cytoplasm;GO:0009898,cytoplasmic side of plasma membrane;GO:0005829,cytosol;GO:0070062,extracellular exosome;GO:0043231,intracellular membrane-bounded organelle;GO:0016020,membrane;GO:0005634,nucleus	GO:0005536,glucose binding;GO:0004345,glucose-6-phosphate dehydrogenase activity;GO:0042802,identical protein binding;GO:0050661,NADP binding;GO:0042803,protein homodimerization activity	GO:0034599,cellular response to oxidative stress;GO:0006695,cholesterol biosynthetic process;GO:0043249,erythrocyte maturation;GO:0051156,glucose 6-phosphate metabolic process;GO:0006006,glucose metabolic process;GO:0006749,glutathione metabolic process;GO:0006629,lipid metabolic process;GO:0006739,NADP metabolic process;GO:0006740,NADPH regeneration;GO:0061052,negative regulation of cell growth …	hsa:2539,path:hsa00030,Pentose phosphate pathway;hsa:2539,path:hsa00480,Glutathione metabolism;hsa:2539,path:hsa05230,Central carbon metabolism in cancer
CETP_HUMAN	P11597	CETP	Cholesteryl ester transfer protein	5363.84	1348.4	2584.05	1738.9	0	6244.33	2184.99	4812.21	2758.8	3540.8	2758.8	4413.84	0.779145	0.623747	0	GO:0070062,extracellular exosome;GO:0005576,extracellular region;GO:0005615,extracellular space;GO:0034364,high-density lipoprotein particle;GO:0031982,vesicle	GO:0015485,cholesterol binding;GO:0120020,cholesterol transfer activity;GO:0008289,lipid binding;GO:0031210,phosphatidylcholine binding;GO:0005548,phospholipid transporter activity;GO:0017129,triglyceride binding	GO:0042632,cholesterol homeostasis;GO:0008203,cholesterol metabolic process;GO:0030301,cholesterol transport;GO:0034375,high-density lipoprotein particle remodeling;GO:0030522,intracellular receptor signaling pathway;GO:0055088,lipid homeostasis;GO:0006869,lipid transport;GO:0034374,low-density lipoprotein particle remodeling;GO:0010745,negative regulation of macrophage derived foam cell differen…	hsa:1071,path:hsa04979,Cholesterol metabolism
PERE_HUMAN	P11678	EPX	Eosinophil peroxidase	3445.03	5209.89	6214.06	3075.38	15467.4	11599.8	33662.4	4688.95	4486.09	16354.6	4486.09	16354.6	0.274301	0.105388	0	GO:0070062,extracellular exosome;GO:0005576,extracellular region;GO:0005615,extracellular space;GO:0034774,secretory granule lumen	GO:0020037,heme binding;GO:0046872,metal ion binding;GO:0004601,peroxidase activity	GO:0042742,defense response to bacterium;GO:0002215,defense response to nematode;GO:0072677,eosinophil migration;GO:0042744,hydrogen peroxide catabolic process;GO:0032693,negative regulation of interleukin-10 production;GO:0032714,negative regulation of interleukin-5 production;GO:0043312,neutrophil degranulation;GO:0032753,positive regulation of interleukin-4 production;GO:0006979,response to ox…	hsa:8288,path:hsa05310,Asthma
PRPS2_HUMAN	P11908;P21108;P60891	PRPS2	Ribose-phosphate pyrophosphokinase 2	1987.31	11243.8	6590.29	9025.77	0	7645.53	1912.59	3480.09	7211.8	3428.48	7211.8	4346.07	2.1035	0.180691	0	GO:0005737,cytoplasm;GO:0002189,ribose phosphate diphosphokinase complex	GO:0043531,ADP binding;GO:0016208,AMP binding;GO:0005524,ATP binding;GO:0030246,carbohydrate binding;GO:0019003,GDP binding;GO:0042802,identical protein binding;GO:0016301,kinase activity;GO:0000287,magnesium ion binding;GO:0042803,protein homodimerization activity;GO:0004749,ribose phosphate diphosphokinase activity	GO:0006015,5-phosphoribose 1-diphosphate biosynthetic process;GO:0006167,AMP biosynthetic process;GO:0031100,animal organ regeneration;GO:0006139,nucleobase-containing compound metabolic process;GO:0009116,nucleoside metabolic process;GO:0006164,purine nucleotide biosynthetic process;GO:0009165,nucleotide biosynthetic process;GO:0009156,ribonucleoside monophosphate biosynthetic process	hsa:5634,path:hsa00030,Pentose phosphate pathway;hsa:5634,path:hsa00230,Purine metabolism
CO6A1_HUMAN	P12109	COL6A1	Collagen alpha-1(VI) chain	21546.2	34041.1	25978.7	8771.64	31914.8	4077.87	21390.4	54309.6	22584.4	27923.2	22584.4	27923.2	0.808806	0.665669	0	GO:0005589,collagen type VI trimer;GO:0062023,collagen-containing extracellular matrix;GO:0005788,endoplasmic reticulum lumen;GO:0070062,extracellular exosome;GO:0005576,extracellular region;GO:0005615,extracellular space;GO:0005765,lysosomal membrane;GO:0016020,membrane;GO:0032991,protein-containing complex;GO:0042383,sarcolemma	GO:0005518,collagen binding;GO:0030020,extracellular matrix structural constituent conferring tensile strength;GO:0048407,platelet-derived growth factor binding	GO:0007155,cell adhesion;GO:0071230,cellular response to amino acid stimulus;GO:0030199,collagen fibril organization;GO:0035987,endodermal cell differentiation;GO:0030198,extracellular matrix organization;GO:0001649,osteoblast differentiation	hsa:1291,path:hsa04151,PI3K-Akt signaling pathway;hsa:1291,path:hsa04512,ECM-receptor interaction;hsa:1291,path:hsa04510,Focal adhesion;hsa:1291,path:hsa04974,Protein digestion and absorption;hsa:1291,path:hsa05165,Human papillomavirus infection
CO6A2_HUMAN	P12110	COL6A2	Collagen alpha-2(VI) chain	4053.86	13054.9	11906.9	8709.81	22056.7	13141.6	19307.3	9903.25	9431.37	16102.2	9431.37	16102.2	0.58572	0.100187	0	GO:0005581,collagen trimer;GO:0062023,collagen-containing extracellular matrix;GO:0005788,endoplasmic reticulum lumen;GO:0070062,extracellular exosome;GO:0005576,extracellular region;GO:0005615,extracellular space;GO:1903561,extracellular vesicle;GO:0032991,protein-containing complex;GO:0042383,sarcolemma	GO:0005518,collagen binding;GO:0030020,extracellular matrix structural constituent conferring tensile strength	GO:0007155,cell adhesion;GO:0030199,collagen fibril organization;GO:0030198,extracellular matrix organization;GO:0009749,response to glucose	hsa:1292,path:hsa04151,PI3K-Akt signaling pathway;hsa:1292,path:hsa04512,ECM-receptor interaction;hsa:1292,path:hsa04510,Focal adhesion;hsa:1292,path:hsa04974,Protein digestion and absorption;hsa:1292,path:hsa05165,Human papillomavirus infection
CO6A3_HUMAN	P12111	COL6A3	Collagen alpha-3(VI) chain	5103.06	9727.01	13535.8	7061.24	18800.6	7834.35	12593.4	9393.85	8856.77	12155.5	8856.77	12155.5	0.728619	0.318957	0	GO:0005589,collagen type VI trimer;GO:0062023,collagen-containing extracellular matrix;GO:0005788,endoplasmic reticulum lumen;GO:0070062,extracellular exosome;GO:0031012,extracellular matrix;GO:0005576,extracellular region;GO:0005615,extracellular space;GO:1903561,extracellular vesicle;GO:0042383,sarcolemma;GO:0005581,collagen trimer	GO:0030020,extracellular matrix structural constituent conferring tensile strength;GO:0004867,serine-type endopeptidase inhibitor activity	GO:0007155,cell adhesion;GO:0030199,collagen fibril organization;GO:0030198,extracellular matrix organization;GO:0007517,muscle organ development	hsa:1293,path:hsa04151,PI3K-Akt signaling pathway;hsa:1293,path:hsa04512,ECM-receptor interaction;hsa:1293,path:hsa04510,Focal adhesion;hsa:1293,path:hsa04974,Protein digestion and absorption;hsa:1293,path:hsa05165,Human papillomavirus infection
FA5_HUMAN	P12259	F5	Coagulation factor V	17877.9	32393.9	21663.8	21076.9	19969.2	27694.9	20223.7	16529.3	23253.1	21104.3	23253.1	21104.3	1.10182	0.605012	0	GO:0030134,COPII-coated ER to Golgi transport vesicle;GO:0005788,endoplasmic reticulum lumen;GO:0033116,endoplasmic reticulum-Golgi intermediate compartment membrane;GO:0005576,extracellular region;GO:1903561,extracellular vesicle;GO:0016020,membrane;GO:0005886,plasma membrane;GO:0031091,platelet alpha granule;GO:0031093,platelet alpha granule lumen;GO:0005615,extracellular space	GO:0005507,copper ion binding	GO:0008015,blood circulation;GO:0007596,blood coagulation;GO:0044267,cellular protein metabolic process;GO:0048208,COPII vesicle coating;GO:0006888,endoplasmic reticulum to Golgi vesicle-mediated transport;GO:0002576,platelet degranulation;GO:0043687,post-translational protein modification	hsa:2153,path:hsa04610,Complement and coagulation cascades
FCG2A_HUMAN	P12318	FCGR2A	Low affinity immunoglobulin gamma Fc region receptor II-a	8144.75	10986.6	7435.11	8334.24	0	7375.1	4516.31	6074.1	8725.17	4794.02	8725.17	5988.5	1.82001	0.043405	1	GO:0005794,Golgi apparatus;GO:0005887,integral component of plasma membrane;GO:0005886,plasma membrane;GO:0030667,secretory granule membrane	GO:0019864,IgG binding;GO:0004888,transmembrane signaling receptor activity	GO:0007166,cell surface receptor signaling pathway;GO:0038096,Fc-gamma receptor signaling pathway involved in phagocytosis;GO:0002862,negative regulation of inflammatory response to antigenic stimulus;GO:0043312,neutrophil degranulation;GO:0050776,regulation of immune response	hsa:2212,path:hsa04145,Phagosome;hsa:2212,path:hsa04611,Platelet activation;hsa:2212,path:hsa04666,Fc gamma R-mediated phagocytosis;hsa:2212,path:hsa04380,Osteoclast differentiation;hsa:2212,path:hsa05322,Systemic lupus erythematosus;hsa:2212,path:hsa05130,Pathogenic Escherichia coli infection;hsa:2212,path:hsa05150,Staphylococcus aureus infection;hsa:2212,path:hsa05152,Tuberculosis;hsa:2212,path…
ANXA3_HUMAN	P12429	ANXA3	Annexin A3	4888.28	6775.76	4196.85	5496.39	7721.01	13598.8	15708.1	17199.7	5339.32	13556.9	5339.32	13556.9	0.393845	0.008768	-1	GO:0030424,axon;GO:0005737,cytoplasm;GO:0030425,dendrite;GO:0070062,extracellular exosome;GO:0016020,membrane;GO:0043025,neuronal cell body;GO:0030670,phagocytic vesicle membrane;GO:0005886,plasma membrane;GO:0042581,specific granule	GO:0005509,calcium ion binding;GO:0005544,calcium-dependent phospholipid binding;GO:0048306,calcium-dependent protein binding;GO:0019834,phospholipase A2 inhibitor activity;GO:0004859,phospholipase inhibitor activity	GO:0031100,animal organ regeneration;GO:0042742,defense response to bacterium;GO:0021766,hippocampus development;GO:0043312,neutrophil degranulation;GO:0006909,phagocytosis;GO:0045766,positive regulation of angiogenesis;GO:0051054,positive regulation of DNA metabolic process;GO:0051091,positive regulation of DNA-binding transcription factor activity;GO:0010595,positive regulation of endothelial c…
KCRU_HUMAN	P12532	CKMT1A	Creatine kinase U-type, mitochondrial	3342.21	8841.42	11348.9	3494.08	5501.95	8186.01	14213.2	10750.7	6756.65	9662.95	6756.65	9662.95	0.699232	0.327238	0	GO:0005743,mitochondrial inner membrane;GO:0005739,mitochondrion	GO:0005524,ATP binding;GO:0004111,creatine kinase activity;GO:0016301,kinase activity	GO:0006600,creatine metabolic process;GO:0046314,phosphocreatine biosynthetic process	hsa:1159,path:hsa00330,Arginine and proline metabolism;hsa:548596,path:hsa00330,Arginine and proline metabolism
ACTN1_HUMAN	P12814	ACTN1	Alpha-actinin-1	26072.7	32358.6	23785.2	36658.1	9276.27	30566.4	12330.9	13985.9	29718.6	16539.9	29718.6	16539.9	1.79679	0.057052	0	GO:0005903,brush border;GO:0042995,cell projection;GO:0005911,cell-cell junction;GO:0005737,cytoplasm;GO:0005829,cytosol;GO:0070062,extracellular exosome;GO:0005576,extracellular region;GO:0005615,extracellular space;GO:0005916,fascia adherens;GO:0005925,focal adhesion;GO:0098978,glutamatergic synapse;GO:0005886,plasma membrane;GO:0031093,platelet alpha granule lumen;GO:0031143,pseudopodium;GO:00…	GO:0051015,actin filament binding;GO:0005509,calcium ion binding;GO:0003725,double-stranded RNA binding;GO:0005178,integrin binding;GO:0044325,ion channel binding;GO:0030374,nuclear receptor coactivator activity;GO:0042803,protein homodimerization activity;GO:0099186,structural constituent of postsynapse;GO:0017166,vinculin binding;GO:0003779,actin binding	GO:0051017,actin filament bundle assembly;GO:0051639,actin filament network formation;GO:0007015,actin filament organization;GO:0048041,focal adhesion assembly;GO:0051271,negative regulation of cellular component movement;GO:0002576,platelet degranulation;GO:0030220,platelet formation;GO:0036344,platelet morphogenesis;GO:0042981,regulation of apoptotic process	hsa:87,path:hsa04510,Focal adhesion;hsa:87,path:hsa04520,Adherens junction;hsa:87,path:hsa04530,Tight junction;hsa:87,path:hsa04810,Regulation of actin cytoskeleton;hsa:87,path:hsa04670,Leukocyte transendothelial migration;hsa:87,path:hsa05203,Viral carcinogenesis;hsa:87,path:hsa05322,Systemic lupus erythematosus;hsa:87,path:hsa05131,Shigellosis;hsa:87,path:hsa05146,Amoebiasis
SRC_HUMAN	P12931	SRC	Proto-oncogene tyrosine-protein kinase Src	29843.5	42171	34185.7	37430.8	7856.14	30316.8	10650.5	12405.1	35907.8	15307.1	35907.8	15307.1	2.34582	0.01132	1	GO:0005884,actin filament;GO:0005901,caveola;GO:0030054,cell junction;GO:0005737,cytoplasm;GO:0005829,cytosol;GO:0070062,extracellular exosome;GO:0031234,extrinsic component of cytoplasmic side of plasma membrane;GO:0005925,focal adhesion;GO:0098978,glutamatergic synapse;GO:0005770,late endosome;GO:0005764,lysosome;GO:0045121,membrane raft;GO:0005743,mitochondrial inner membrane;GO:0005739,mitoch…	GO:0005524,ATP binding;GO:0051117,ATPase binding;GO:0070700,BMP receptor binding;GO:0045296,cadherin binding;GO:0071253,connexin binding;GO:0019899,enzyme binding;GO:0046875,ephrin receptor binding;GO:0030331,estrogen receptor binding;GO:0070851,growth factor receptor binding;GO:0020037,heme binding;GO:0005158,insulin receptor binding;GO:0005178,integrin binding;GO:0044325,ion channel binding;GO:…	GO:0032148,activation of protein kinase B activity;GO:0034332,adherens junction organization;GO:0086098,angiotensin-activated signaling pathway involved in heart process;GO:0007411,axon guidance;GO:0045453,bone resorption;GO:0060444,branching involved in mammary gland duct morphogenesis;GO:0007155,cell adhesion;GO:0007049,cell cycle;GO:0030154,cell differentiation;GO:0008283,cell population proli…	hsa:6714,path:hsa04015,Rap1 signaling pathway;hsa:6714,path:hsa04012,ErbB signaling pathway;hsa:6714,path:hsa04370,VEGF signaling pathway;hsa:6714,path:hsa04144,Endocytosis;hsa:6714,path:hsa04137,Mitophagy - animal;hsa:6714,path:hsa04510,Focal adhesion;hsa:6714,path:hsa04520,Adherens junction;hsa:6714,path:hsa04530,Tight junction;hsa:6714,path:hsa04540,Gap junction;hsa:6714,path:hsa04810,Regulati…
PEPD_HUMAN	P12955	PEPD	Xaa-Pro dipeptidase	0	0	0	0	0	0	0	6113.53	2079.05	2315.85		6113.53	0.897748	0.879959	0	GO:0070062,extracellular exosome	GO:0030145,manganese ion binding;GO:0070006,metalloaminopeptidase activity;GO:0004181,metallocarboxypeptidase activity;GO:0008233,peptidase activity;GO:0102009,proline dipeptidase activity	GO:0006520,cellular amino acid metabolic process;GO:0030574,collagen catabolic process;GO:0006508,proteolysis
GP1BB_HUMAN	P13224	GP1BB	Platelet glycoprotein Ib beta chain	137452	197614	113480	163637	54201.5	147684	54651.4	76488.3	153046	83256.3	153046	83256.3	1.83825	0.050039	0	GO:0005887,integral component of plasma membrane;GO:0005886,plasma membrane	GO:0042802,identical protein binding;GO:0004888,transmembrane signaling receptor activity	GO:0007596,blood coagulation;GO:0007597,blood coagulation;GO:0007155,cell adhesion;GO:0007166,cell surface receptor signaling pathway;GO:0030168,platelet activation	hsa:2812,path:hsa04512,ECM-receptor interaction;hsa:2812,path:hsa04640,Hematopoietic cell lineage;hsa:2812,path:hsa04611,Platelet activation
LAMP2_HUMAN	P13473	LAMP2	Lysosome-associated membrane glycoprotein 2	6950.45	14102	7332.77	8962.04	6579.7	9599.39	16452.6	8414.27	9336.81	10261.5	9336.81	10261.5	0.909887	0.744803	0	GO:0044754,autolysosome;GO:0035577,azurophil granule membrane;GO:0061742,chaperone-mediated autophagy translocation complex;GO:0070062,extracellular exosome;GO:0005615,extracellular space;GO:0101003,ficolin-1-rich granule membrane;GO:0097637,integral component of autophagosome membrane;GO:0005770,late endosome;GO:0031902,late endosome membrane;GO:0043202,lysosomal lumen;GO:1990836,lysosomal matri…	GO:0019899,enzyme binding;GO:0019904,protein domain specific binding	GO:0097352,autophagosome maturation;GO:0009267,cellular response to starvation;GO:0061684,chaperone-mediated autophagy;GO:0072594,establishment of protein localization to organelle;GO:1905146,lysosomal protein catabolic process;GO:0046716,muscle cell cellular homeostasis;GO:0031333,negative regulation of protein-containing complex assembly;GO:0043312,neutrophil degranulation;GO:0002576,platelet d…	hsa:3920,path:hsa04145,Phagosome;hsa:3920,path:hsa04142,Lysosome;hsa:3920,path:hsa04140,Autophagy - animal;hsa:3920,path:hsa05152,Tuberculosis
RINI_HUMAN	P13489	RNH1	Ribonuclease inhibitor	0	0	0	2669.82	3976.78	2623.02	0	0	1654.34	2376.48	2669.82	3299.9	0.696128	0.421321	0	GO:0032311,angiogenin-PRI complex;GO:0005829,cytosol;GO:0070062,extracellular exosome;GO:0005654,nucleoplasm;GO:0005737,cytoplasm	GO:0008428,ribonuclease inhibitor activity	GO:0006402,mRNA catabolic process;GO:0045765,regulation of angiogenesis
ICAM2_HUMAN	P13598	ICAM2	Intercellular adhesion molecule 2	32274	67696.1	44927.9	35065.6	7167.27	48148.3	2173.26	2316.48	44990.9	14951.3	44990.9	14951.3	3.00916	0.071243	0	GO:0032154,cleavage furrow;GO:0005887,integral component of plasma membrane;GO:0016020,membrane;GO:0005902,microvillus;GO:0005886,plasma membrane;GO:0001931,uropod;GO:0016021,integral component of membrane	GO:0005178,integrin binding	GO:0007155,cell adhesion;GO:0098609,cell-cell adhesion;GO:0030198,extracellular matrix organization;GO:0050776,regulation of immune response;GO:0002223,stimulatory C-type lectin receptor signaling pathway	hsa:3384,path:hsa04514,Cell adhesion molecules (CAMs);hsa:3384,path:hsa04650,Natural killer cell mediated cytotoxicity
K1C10_HUMAN	P13645	KRT10	Keratin, type I cytoskeletal 10	9260.54	7158.87	7608.94	63189.9	27476.6	21778.2	31347	33907.7	21804.6	28627.4	21804.6	28627.4	0.761669	0.644522	0	GO:0009986,cell surface;GO:0001533,cornified envelope;GO:0005737,cytoplasm;GO:0005829,cytosol;GO:0070062,extracellular exosome;GO:0005615,extracellular space;GO:0005882,intermediate filament;GO:0016020,membrane;GO:0005634,nucleus	GO:0046982,protein heterodimerization activity;GO:0030280,structural constituent of skin epidermis	GO:0070268,cornification;GO:0031424,keratinization;GO:0030216,keratinocyte differentiation;GO:0018149,peptide cross-linking;GO:0045684,positive regulation of epidermis development;GO:0051290,protein heterotetramerization	hsa:3858,path:hsa04915,Estrogen signaling pathway;hsa:3858,path:hsa05150,Staphylococcus aureus infection
K2C5_HUMAN	P13647	KRT5	Keratin, type II cytoskeletal 5	4036.8	7746.65	2020.5	20378.9	17255.4	6386.03	7814.17	15130.5	8545.7	11646.5	8545.7	11646.5	0.733754	0.551131	0	GO:0005737,cytoplasm;GO:0005829,cytosol;GO:0070062,extracellular exosome;GO:0005882,intermediate filament;GO:0045095,keratin filament;GO:0016020,membrane;GO:0005634,nucleus	GO:0097110,scaffold protein binding;GO:0005200,structural constituent of cytoskeleton	GO:0070268,cornification;GO:0008544,epidermis development;GO:0031581,hemidesmosome assembly;GO:0031424,keratinization
CO6_HUMAN	P13671	C6	Complement component C6	22666.1	21285	23891.8	17726.7	23810.3	21765.5	40118.5	31951.4	21392.4	29411.4	21392.4	29411.4	0.72735	0.11816	0	GO:0070062,extracellular exosome;GO:0005576,extracellular region;GO:0005579,membrane attack complex		GO:0006956,complement activation;GO:0006958,complement activation;GO:0019835,cytolysis;GO:0001701,in utero embryonic development;GO:0045087,innate immune response;GO:0030449,regulation of complement activation	hsa:729,path:hsa04610,Complement and coagulation cascades;hsa:729,path:hsa05322,Systemic lupus erythematosus;hsa:729,path:hsa05020,Prion diseases
HEM2_HUMAN	P13716	ALAD	Delta-aminolevulinic acid dehydratase	5381.3	4473.73	4482.39	7144.63	0	7569.58	0	2371.14	5370.51	2739.49	5370.51	4970.36	1.96041	0.190625	0	GO:0005829,cytosol;GO:0070062,extracellular exosome;GO:0005576,extracellular region;GO:1904813,ficolin-1-rich granule lumen;GO:0005634,nucleus;GO:0034774,secretory granule lumen	GO:0003824,catalytic activity;GO:0042802,identical protein binding;GO:0004655,porphobilinogen synthase activity;GO:1904854,proteasome core complex binding;GO:0008270,zinc ion binding;GO:0046872,metal ion binding	GO:0071353,cellular response to interleukin-4;GO:0071284,cellular response to lead ion;GO:0006783,heme biosynthetic process;GO:1901799,negative regulation of proteasomal protein catabolic process;GO:0043312,neutrophil degranulation;GO:0051260,protein homooligomerization;GO:0006782,protoporphyrinogen IX biosynthetic process;GO:0014823,response to activity;GO:0010044,response to aluminum ion;GO:004…	hsa:210,path:hsa00860,Porphyrin and chlorophyll metabolism
PRG2_HUMAN	P13727	PRG2	Bone marrow proteoglycan	2165.37	2690.36	2452.07	1086.98	23111.7	20617.8	16743.8	3329.85	2098.7	15950.8	2098.7	15950.8	0.131573	0.02023	-1	GO:0062023,collagen-containing extracellular matrix;GO:0070062,extracellular exosome;GO:0005576,extracellular region;GO:1904813,ficolin-1-rich granule lumen;GO:0030133,transport vesicle	GO:0030246,carbohydrate binding;GO:0030021,extracellular matrix structural constituent conferring compression resistance;GO:0008201,heparin binding	GO:0042742,defense response to bacterium;GO:0043312,neutrophil degranulation	hsa:5553,path:hsa05310,Asthma
[truncated: 485 more rows]
