# Supplementary material for: Potential blood biomarkers for chronic traumatic encephalopathy: The multi-omics landscape of an observational cohort
Source: Front Aging Neurosci. 2022 Nov 7;14:1052765. doi: 10.3389/fnagi.2022.1052765 (PMC9676976; doi:10.3389/fnagi.2022.1052765)
Supplement: Supplementary file 10 [file Data_Sheet_10.XLS]

## Sheet: proteins
ID	Accession	Gene Name	Description	A1	A2	A3	A4	C1	C2	C3	C4	Imputation(A)	Imputation(C)	Keep(A)	Keep(C)	FC(A_C)	pValue(A_C)	Sig(A_C)	GO_CC	GO_MF	GO_BP	KEGG
KV37_HUMAN	A0A075B6H7;A0A0C4DH55;P01624	IGKV3-7	Probable non-functional immunoglobulin kappa variable 3-7	0	2222.61	8892.37	15410	0	7543.42	5754.35	0	7622.35	5234.77	8841.65	6648.89	1.4561	0.468909	0	GO:0005615,extracellular space;GO:0019814,immunoglobulin complex;GO:0005886,plasma membrane;GO:0072562,blood microparticle;GO:0005576,extracellular region;GO:0070062,extracellular exosome;GO:0071748,monomeric IgA immunoglobulin complex;GO:0071756,pentameric IgM immunoglobulin complex;GO:0071751,secretory IgA immunoglobulin complex	GO:0003823,antigen binding	GO:0002250,adaptive immune response;GO:0006955,immune response;GO:0006956,complement activation;GO:0006958,complement activation;GO:0038095,Fc-epsilon receptor signaling pathway;GO:0038096,Fc-gamma receptor signaling pathway involved in phagocytosis;GO:0050900,leukocyte migration;GO:0002862,negative regulation of inflammatory response to antigenic stimulus;GO:0008228,opsonization;GO:0018149,pepti…
LV746_HUMAN	A0A075B6I9;P04211	IGLV7-46	Immunoglobulin lambda variable 7-46	21515.1	27900.7	22886.3	0	19553.5	0	14489.2	16877.7	19237.3	13809	24100.7	16973.5	1.39311	0.404247	0	GO:0005576,extracellular region;GO:0005615,extracellular space;GO:0019814,immunoglobulin complex;GO:0005886,plasma membrane	GO:0003823,antigen binding	GO:0006956,complement activation;GO:0006958,complement activation;GO:0038095,Fc-epsilon receptor signaling pathway;GO:0038096,Fc-gamma receptor signaling pathway involved in phagocytosis;GO:0006955,immune response;GO:0050900,leukocyte migration;GO:0002862,negative regulation of inflammatory response to antigenic stimulus;GO:0008228,opsonization;GO:0018149,peptide cross-linking;GO:0006898,receptor…
HV373_HUMAN	A0A0B4J1V6	IGHV3-73	Immunoglobulin heavy variable 3-73	4490.4	4344.19	0	0	2960.4	5117.35	2751.65	0	3776.74	3248.27	4417.3	3609.8	1.16269	0.509816	0	GO:0009897,external side of plasma membrane;GO:0042571,immunoglobulin complex;GO:0072562,blood microparticle;GO:0070062,extracellular exosome;GO:0005576,extracellular region;GO:0005615,extracellular space;GO:0005886,plasma membrane;GO:0019814,immunoglobulin complex	GO:0003823,antigen binding;GO:0034987,immunoglobulin receptor binding	GO:0050853,B cell receptor signaling pathway;GO:0006958,complement activation;GO:0042742,defense response to bacterium;GO:0045087,innate immune response;GO:0006911,phagocytosis;GO:0006910,phagocytosis;GO:0050871,positive regulation of B cell activation;GO:0006956,complement activation;GO:0038095,Fc-epsilon receptor signaling pathway;GO:0038096,Fc-gamma receptor signaling pathway involved in phago…
HV372_HUMAN	A0A0B4J1Y9	IGHV3-72	Immunoglobulin heavy variable 3-72	29727.8	55987.7	42259.6	13905.5	22736.4	11512.6	28753.8	15355.6	35470.1	19589.6	35470.1	19589.6	1.81066	0.154693	0	GO:0009897,external side of plasma membrane;GO:0042571,immunoglobulin complex;GO:0072562,blood microparticle;GO:0070062,extracellular exosome;GO:0005576,extracellular region;GO:0005615,extracellular space;GO:0005886,plasma membrane;GO:0019814,immunoglobulin complex	GO:0003823,antigen binding;GO:0034987,immunoglobulin receptor binding	GO:0050853,B cell receptor signaling pathway;GO:0006958,complement activation;GO:0042742,defense response to bacterium;GO:0045087,innate immune response;GO:0006911,phagocytosis;GO:0006910,phagocytosis;GO:0050871,positive regulation of B cell activation;GO:0006956,complement activation;GO:0038095,Fc-epsilon receptor signaling pathway;GO:0038096,Fc-gamma receptor signaling pathway involved in phago…
HV461_HUMAN	A0A0C4DH41;P01824;P01825;P06331;P0DP06;P0DP08	IGHV4-61	Immunoglobulin heavy variable 4-61	0	20525	544.329	0	0	0	2320.94	0	6727.46	2490.99	10534.7	2320.94	2.70071	0.396425	0	GO:0009897,external side of plasma membrane;GO:0042571,immunoglobulin complex;GO:0005576,extracellular region;GO:0005886,plasma membrane	GO:0003823,antigen binding;GO:0034987,immunoglobulin receptor binding	GO:0050853,B cell receptor signaling pathway;GO:0006958,complement activation;GO:0042742,defense response to bacterium;GO:0045087,innate immune response;GO:0006911,phagocytosis;GO:0006910,phagocytosis;GO:0050871,positive regulation of B cell activation;GO:0006956,complement activation;GO:0038095,Fc-epsilon receptor signaling pathway;GO:0038096,Fc-gamma receptor signaling pathway involved in phago…
PRS29_HUMAN	A6NIE9;P05981;P20231;Q15661;Q9BZJ3	PRSS29P	Putative serine protease 29	104411	133740	179420	174568	450859	365918	156851	53744	148035	256843	148035	256843	0.576362	0.288041	0	GO:0005615,extracellular space	GO:0004252,serine-type endopeptidase activity	GO:0006508,proteolysis
PDLI1_HUMAN	O00151	PDLIM1	PDZ and LIM domain protein 1	5574.96	9375.68	6805.32	10471.1	6824.89	4426.16	0	6584.27	8056.76	5194.17	8056.76	5945.11	1.55112	0.097455	0	GO:0005912,adherens junction;GO:0005737,cytoplasm;GO:0005856,cytoskeleton;GO:0031941,filamentous actin;GO:0005925,focal adhesion;GO:0001725,stress fiber;GO:0005667,transcription regulator complex;GO:0030018,Z disc	GO:0003779,actin binding;GO:0098641,cadherin binding involved in cell-cell adhesion;GO:0046872,metal ion binding;GO:0051371,muscle alpha-actinin binding;GO:0003713,transcription coactivator activity	GO:0030036,actin cytoskeleton organization;GO:0030950,establishment or maintenance of actin cytoskeleton polarity;GO:0010761,fibroblast migration;GO:0007507,heart development;GO:0030011,maintenance of cell polarity;GO:0061061,muscle structure development;GO:0006357,regulation of transcription by RNA polymerase II;GO:0001666,response to hypoxia;GO:0006979,response to oxidative stress;GO:0043149,st…
MASP2_HUMAN	O00187	MASP2	Mannan-binding lectin serine protease 2	6968.47	20000.7	9852.12	19911.2	25341.7	27508.3	17097.6	12600.6	14183.1	20637.1	14183.1	20637.1	0.687265	0.232824	0	GO:0070062,extracellular exosome;GO:0005576,extracellular region;GO:0005615,extracellular space	GO:0005509,calcium ion binding;GO:0048306,calcium-dependent protein binding;GO:0001855,complement component C4b binding;GO:0042802,identical protein binding;GO:0008233,peptidase activity;GO:0004252,serine-type endopeptidase activity	GO:0006956,complement activation;GO:0006958,complement activation;GO:0001867,complement activation	hsa:10747,path:hsa04610,Complement and coagulation cascades;hsa:10747,path:hsa05150,Staphylococcus aureus infection
QSOX1_HUMAN	O00391	QSOX1	Sulfhydryl oxidase 1	23249.3	18147.1	26696.7	17547.6	27444.4	20891.8	21824.5	24499.5	21410.2	23665.1	21410.2	23665.1	0.904716	0.424026	0	GO:0005788,endoplasmic reticulum lumen;GO:0070062,extracellular exosome;GO:0005576,extracellular region;GO:0005615,extracellular space;GO:0005794,Golgi apparatus;GO:0000139,Golgi membrane;GO:0030173,integral component of Golgi membrane;GO:0045171,intercellular bridge;GO:0043231,intracellular membrane-bounded organelle;GO:0031093,platelet alpha granule lumen;GO:0035580,specific granule lumen;GO:19…	GO:0071949,FAD binding;GO:0016971,flavin-linked sulfhydryl oxidase activity;GO:0003756,protein disulfide isomerase activity	GO:0044267,cellular protein metabolic process;GO:0085029,extracellular matrix assembly;GO:0016242,negative regulation of macroautophagy;GO:0043312,neutrophil degranulation;GO:0002576,platelet degranulation;GO:0043687,post-translational protein modification;GO:0006457,protein folding
NCHL1_HUMAN	O00533	CHL1	Neural cell adhesion molecule L1-like protein	16629.6	14459.3	13349.9	15981.3	10041	9655.24	13005.8	8573.09	15105	10318.8	15105	10318.8	1.46384	0.007302	1	GO:0070062,extracellular exosome;GO:0016021,integral component of membrane;GO:0005886,plasma membrane		GO:0007411,axon guidance;GO:0031103,axon regeneration;GO:0007155,cell adhesion;GO:0007165,signal transduction
NRP1_HUMAN	O14786	NRP1	Neuropilin-1	6507.9	6801.38	8796.03	5980.06	7219.12	11033.6	5883.1	5610.64	7021.34	7436.62	7021.34	7436.62	0.944157	0.775638	0	GO:0030424,axon;GO:0009986,cell surface;GO:0031410,cytoplasmic vesicle;GO:0005829,cytosol;GO:0005769,early endosome;GO:0005615,extracellular space;GO:0005925,focal adhesion;GO:0030426,growth cone;GO:0016021,integral component of membrane;GO:0031966,mitochondrial membrane;GO:0043005,neuron projection;GO:0043025,neuronal cell body;GO:0005886,plasma membrane;GO:0043235,receptor complex;GO:0002116,se…	GO:0015026,coreceptor activity;GO:0019955,cytokine binding;GO:0019838,growth factor binding;GO:0005096,GTPase activator activity;GO:0008201,heparin binding;GO:0046872,metal ion binding;GO:0017154,semaphorin receptor activity;GO:0038085,vascular endothelial growth factor binding;GO:0005021,vascular endothelial growth factor-activated receptor activity	GO:0031532,actin cytoskeleton reorganization;GO:0001525,angiogenesis;GO:0060978,angiogenesis involved in coronary vascular morphogenesis;GO:0009887,animal organ morphogenesis;GO:0048844,artery morphogenesis;GO:0048846,axon extension involved in axon guidance;GO:0007411,axon guidance;GO:0060385,axonogenesis involved in innervation;GO:0150020,basal dendrite arborization;GO:0150018,basal dendrite de…	hsa:8829,path:hsa04360,Axon guidance;hsa:8829,path:hsa05166,Human T-cell leukemia virus 1 infection
APOL1_HUMAN	O14791	APOL1	Apolipoprotein L1	44909.1	48652.8	38581.7	75864.7	75833.4	61724.4	42379.1	55838	52002.1	58943.7	52002.1	58943.7	0.882233	0.542531	0	GO:0072562,blood microparticle;GO:0005788,endoplasmic reticulum lumen;GO:0005576,extracellular region;GO:0005615,extracellular space;GO:0034364,high-density lipoprotein particle;GO:0031224,intrinsic component of membrane;GO:0034361,very-low-density lipoprotein particle	GO:0005254,chloride channel activity;GO:0008289,lipid binding	GO:0044267,cellular protein metabolic process;GO:1902476,chloride transmembrane transport;GO:0008203,cholesterol metabolic process;GO:0051838,cytolysis by host of symbiont cells;GO:0045087,innate immune response;GO:0006869,lipid transport;GO:0042157,lipoprotein metabolic process;GO:0043687,post-translational protein modification;GO:0006898,receptor-mediated endocytosis	hsa:8542,path:hsa05143,African trypanosomiasis
B4GA1_HUMAN	O43505	B4GAT1	Beta-1,4-glucuronyltransferase 1	10332	0	0	0	0	0	0	7309.93	5393.12	3796.03	10332	7309.93	1.42073	0.49002	0	GO:0070062,extracellular exosome;GO:0005794,Golgi apparatus;GO:0000139,Golgi membrane;GO:0030173,integral component of Golgi membrane	GO:0015020,glucuronosyltransferase activity;GO:0046872,metal ion binding	GO:0018146,keratan sulfate biosynthetic process;GO:0006493,protein O-linked glycosylation;GO:0035269,protein O-linked mannosylation	hsa:11041,path:hsa00515,Mannose type O-glycan biosynthesis
CD5L_HUMAN	O43866	CD5L	CD5 antigen-like	69965.9	75001.3	96052.4	35288.2	32117.3	33313.3	40208.8	55422.7	69077	40265.5	69077	40265.5	1.71554	0.080009	0	GO:0072562,blood microparticle;GO:0009986,cell surface;GO:0005737,cytoplasm;GO:0005576,extracellular region;GO:0005615,extracellular space;GO:0005886,plasma membrane	GO:0005044,scavenger receptor activity;GO:0004252,serine-type endopeptidase activity	GO:0006915,apoptotic process;GO:0006968,cellular defense response;GO:0002376,immune system process;GO:0006954,inflammatory response;GO:1903661,positive regulation of complement-dependent cytotoxicity;GO:0030449,regulation of complement activation;GO:0031638,zymogen activation
USH2A_HUMAN	O75445	USH2A	Usherin	119503	203683	290258	177974	352159	246311	109236	84716.3	197855	198106	197855	198106	0.998732	0.997324	0	GO:0016324,apical plasma membrane;GO:0005604,basement membrane;GO:0036064,ciliary basal body;GO:0005737,cytoplasm;GO:0005576,extracellular region;GO:0016021,integral component of membrane;GO:1990075,periciliary membrane compartment;GO:0032391,photoreceptor connecting cilium;GO:0001917,photoreceptor inner segment;GO:0002141,stereocilia ankle link;GO:0002142,stereocilia ankle link complex;GO:003242…	GO:0005518,collagen binding;GO:0042802,identical protein binding;GO:0017022,myosin binding	GO:0009887,animal organ morphogenesis;GO:0016477,cell migration;GO:0045184,establishment of protein localization;GO:0035315,hair cell differentiation;GO:0060113,inner ear receptor cell differentiation;GO:0048496,maintenance of animal organ identity;GO:0045494,photoreceptor cell maintenance;GO:0050896,response to stimulus;GO:0050953,sensory perception of light stimulus;GO:0007605,sensory perceptio…
FCN3_HUMAN	O75636	FCN3	Ficolin-3	15229.2	26841.2	12443.5	20975.6	16470.7	23400.2	37197.5	32348.6	18872.4	27354.2	18872.4	27354.2	0.689925	0.181697	0	GO:0072562,blood microparticle;GO:0005581,collagen trimer;GO:0062023,collagen-containing extracellular matrix;GO:0005576,extracellular region;GO:0005615,extracellular space	GO:0003823,antigen binding;GO:0030246,carbohydrate binding;GO:0046872,metal ion binding	GO:0006956,complement activation;GO:0001867,complement activation;GO:0051607,defense response to virus;GO:1902679,negative regulation of RNA biosynthetic process;GO:0046597,negative regulation of viral entry into host cell;GO:0043654,recognition of apoptotic cell
ATRN_HUMAN	O75882	ATRN	Attractin	14932.3	15161.1	17512.7	16260.6	15855.7	17830.3	18529.6	12968.5	15966.7	16296	15966.7	16296	0.979791	0.819134	0	GO:0005604,basement membrane;GO:0005737,cytoplasm;GO:0070062,extracellular exosome;GO:0005615,extracellular space;GO:0005887,integral component of plasma membrane;GO:0005886,plasma membrane	GO:0030246,carbohydrate binding;GO:0038023,signaling receptor activity	GO:0009887,animal organ morphogenesis;GO:0016477,cell migration;GO:0021549,cerebellum development;GO:0006954,inflammatory response;GO:0042552,myelination;GO:0043473,pigmentation;GO:0040014,regulation of multicellular organism growth;GO:0006979,response to oxidative stress;GO:0034446,substrate adhesion-dependent cell spreading;GO:0009888,tissue development
APOM_HUMAN	O95445	APOM	Apolipoprotein M	24818.3	37854.1	41787.7	32479	34435.4	43026.8	23105.5	37781.2	34234.8	34587.2	34234.8	34587.2	0.98981	0.951786	0	GO:0034365,discoidal high-density lipoprotein particle;GO:0005576,extracellular region;GO:0034364,high-density lipoprotein particle;GO:0034362,low-density lipoprotein particle;GO:0034366,spherical high-density lipoprotein particle;GO:0034361,very-low-density lipoprotein particle	GO:0016209,antioxidant activity;GO:0005319,lipid transporter activity;GO:0005543,phospholipid binding	GO:0033344,cholesterol efflux;GO:0042632,cholesterol homeostasis;GO:0034380,high-density lipoprotein particle assembly;GO:0034384,high-density lipoprotein particle clearance;GO:0034375,high-density lipoprotein particle remodeling;GO:0042157,lipoprotein metabolic process;GO:0034445,negative regulation of plasma lipoprotein oxidation;GO:0009749,response to glucose;GO:0001523,retinoid metabolic proc…
CERU_HUMAN	P00450	CP	Ceruloplasmin	66408.9	76932.6	64349.2	55268.9	53936	54186.6	64986.6	69938.8	65739.9	60762	65739.9	60762	1.08193	0.43707	0	GO:0072562,blood microparticle;GO:0005788,endoplasmic reticulum lumen;GO:0070062,extracellular exosome;GO:0005576,extracellular region;GO:0005615,extracellular space;GO:0005765,lysosomal membrane;GO:0005886,plasma membrane	GO:0051087,chaperone binding;GO:0005507,copper ion binding;GO:0004322,ferroxidase activity;GO:0016491,oxidoreductase activity	GO:0006879,cellular iron ion homeostasis;GO:0044267,cellular protein metabolic process;GO:0006825,copper ion transport;GO:0055072,iron ion homeostasis;GO:0006826,iron ion transport;GO:0043687,post-translational protein modification;GO:0006811,ion transport	hsa:1356,path:hsa00860,Porphyrin and chlorophyll metabolism;hsa:1356,path:hsa04216,Ferroptosis
F13A_HUMAN	P00488	F13A1	Coagulation factor XIII A chain	14600.4	24008.2	16627.4	24441.4	8702.37	15217.9	18896.8	18326.9	19919.4	15286	19919.4	15286	1.30311	0.226546	0	GO:0072562,blood microparticle;GO:0062023,collagen-containing extracellular matrix;GO:0005576,extracellular region;GO:0031093,platelet alpha granule lumen	GO:0046872,metal ion binding;GO:0003810,protein-glutamine gamma-glutamyltransferase activity	GO:0007596,blood coagulation;GO:0072378,blood coagulation;GO:0019221,cytokine-mediated signaling pathway;GO:0018149,peptide cross-linking;GO:0002576,platelet degranulation	hsa:2162,path:hsa04610,Complement and coagulation cascades
THRB_HUMAN	P00734	F2	Prothrombin	81192.3	78535.1	97420	96108.2	110381	93726.6	88942	87495.1	88313.9	95136.2	88313.9	95136.2	0.928289	0.379616	0	GO:0072562,blood microparticle;GO:0062023,collagen-containing extracellular matrix;GO:0005788,endoplasmic reticulum lumen;GO:0070062,extracellular exosome;GO:0005576,extracellular region;GO:0005615,extracellular space;GO:0005796,Golgi lumen;GO:0005886,plasma membrane	GO:0005509,calcium ion binding;GO:0008047,enzyme activator activity;GO:0008083,growth factor activity;GO:0008201,heparin binding;GO:0001530,lipopolysaccharide binding;GO:0004252,serine-type endopeptidase activity;GO:0005102,signaling receptor binding;GO:0070053,thrombospondin receptor activity	GO:0006953,acute-phase response;GO:0061844,antimicrobial humoral immune response mediated by antimicrobial peptide;GO:0007596,blood coagulation;GO:0007597,blood coagulation;GO:0007166,cell surface receptor signaling pathway;GO:0044267,cellular protein metabolic process;GO:0051838,cytolysis by host of symbiont cells;GO:0006888,endoplasmic reticulum to Golgi vesicle-mediated transport;GO:0042730,fi…	hsa:2147,path:hsa04072,Phospholipase D signaling pathway;hsa:2147,path:hsa04080,Neuroactive ligand-receptor interaction;hsa:2147,path:hsa04810,Regulation of actin cytoskeleton;hsa:2147,path:hsa04610,Complement and coagulation cascades;hsa:2147,path:hsa04611,Platelet activation;hsa:2147,path:hsa05200,Pathways in cancer;hsa:2147,path:hsa05130,Pathogenic Escherichia coli infection
C1R_HUMAN	P00736	C1R	Complement C1r subcomponent	43535.9	37039	34120.9	47870.9	47616.3	50523.6	35884.7	32577.3	40641.7	41650.5	40641.7	41650.5	0.975779	0.857173	0	GO:0072562,blood microparticle;GO:0070062,extracellular exosome;GO:0005576,extracellular region;GO:0005615,extracellular space	GO:0005509,calcium ion binding;GO:0042802,identical protein binding;GO:0004252,serine-type endopeptidase activity;GO:0008236,serine-type peptidase activity	GO:0006956,complement activation;GO:0006958,complement activation;GO:0006955,immune response;GO:0045087,innate immune response;GO:0030449,regulation of complement activation;GO:0031638,zymogen activation	hsa:715,path:hsa04145,Phagosome;hsa:715,path:hsa04610,Complement and coagulation cascades;hsa:715,path:hsa05322,Systemic lupus erythematosus;hsa:715,path:hsa05133,Pertussis;hsa:715,path:hsa05150,Staphylococcus aureus infection
HPT_HUMAN	P00738	HP	Haptoglobin	409649	373979	205593	403068	330988	208124	276476	357235	348072	293206	348072	293206	1.18713	0.383236	0	GO:0072562,blood microparticle;GO:0071682,endocytic vesicle lumen;GO:0070062,extracellular exosome;GO:0005576,extracellular region;GO:0005615,extracellular space;GO:0031838,haptoglobin-hemoglobin complex;GO:0035580,specific granule lumen;GO:1904724,tertiary granule lumen	GO:0016209,antioxidant activity;GO:0030492,hemoglobin binding;GO:0004252,serine-type endopeptidase activity	GO:0002526,acute inflammatory response;GO:0006953,acute-phase response;GO:0006952,defense response;GO:0042742,defense response to bacterium;GO:2000296,negative regulation of hydrogen peroxide catabolic process;GO:0051354,negative regulation of oxidoreductase activity;GO:0043312,neutrophil degranulation;GO:0010942,positive regulation of cell death;GO:0006898,receptor-mediated endocytosis;GO:004254…
HPTR_HUMAN	P00739	HPR	Haptoglobin-related protein	36568.8	35868.1	10462.5	27566.3	14764.9	24257.2	23042.3	39839.7	27616.4	25476	27616.4	25476	1.08402	0.798379	0	GO:0072562,blood microparticle;GO:0070062,extracellular exosome;GO:0005576,extracellular region;GO:0005615,extracellular space;GO:0034366,spherical high-density lipoprotein particle	GO:0030492,hemoglobin binding;GO:0004252,serine-type endopeptidase activity	GO:0002526,acute inflammatory response;GO:0010942,positive regulation of cell death;GO:0006898,receptor-mediated endocytosis;GO:0031638,zymogen activation	hsa:3250,path:hsa05143,African trypanosomiasis
FA9_HUMAN	P00740	F9	Coagulation factor IX	14780.3	15918	14584.4	20454.1	19332.9	19573.3	17059.5	13965.5	16434.2	17482.8	16434.2	17482.8	0.940018	0.599314	0	GO:0062023,collagen-containing extracellular matrix;GO:0005788,endoplasmic reticulum lumen;GO:0070062,extracellular exosome;GO:0005576,extracellular region;GO:0005615,extracellular space;GO:0005796,Golgi lumen;GO:0005886,plasma membrane	GO:0005509,calcium ion binding;GO:0004175,endopeptidase activity;GO:0004252,serine-type endopeptidase activity	GO:0007596,blood coagulation;GO:0007597,blood coagulation;GO:0006888,endoplasmic reticulum to Golgi vesicle-mediated transport;GO:0006508,proteolysis;GO:0031638,zymogen activation	hsa:2158,path:hsa04610,Complement and coagulation cascades
FA10_HUMAN	P00742	F10	Coagulation factor X	12843.8	18900	15294.2	17216.5	18322.4	16801.7	15822.1	13659.8	16063.6	16151.5	16063.6	16151.5	0.994559	0.958689	0	GO:0005788,endoplasmic reticulum lumen;GO:0005576,extracellular region;GO:0005615,extracellular space;GO:0005796,Golgi lumen;GO:0031233,intrinsic component of external side of plasma membrane;GO:0005886,plasma membrane	GO:0005509,calcium ion binding;GO:0005543,phospholipid binding;GO:0004252,serine-type endopeptidase activity	GO:0007596,blood coagulation;GO:0007598,blood coagulation;GO:0006888,endoplasmic reticulum to Golgi vesicle-mediated transport;GO:2000264,negative regulation of blood coagulation;GO:0030335,positive regulation of cell migration;GO:0051897,positive regulation of protein kinase B signaling	hsa:2159,path:hsa04610,Complement and coagulation cascades
CFAD_HUMAN	P00746	CFD	Complement factor D	21501.9	28130.1	26577	19826.3	38349	37845.3	25011.2	21338	24008.8	30635.9	24008.8	30635.9	0.783684	0.216935	0	GO:0070062,extracellular exosome;GO:0005576,extracellular region;GO:1904813,ficolin-1-rich granule lumen;GO:0031093,platelet alpha granule lumen;GO:0034774,secretory granule lumen;GO:0005615,extracellular space	GO:0004252,serine-type endopeptidase activity;GO:0008236,serine-type peptidase activity	GO:0006956,complement activation;GO:0006957,complement activation;GO:0043312,neutrophil degranulation;GO:0007219,Notch signaling pathway;GO:0002576,platelet degranulation;GO:0006508,proteolysis;GO:0009617,response to bacterium	hsa:1675,path:hsa04610,Complement and coagulation cascades;hsa:1675,path:hsa05150,Staphylococcus aureus infection
PLMN_HUMAN	P00747	PLG	Plasminogen	68219	74070.6	68585	65269.7	77026.2	75973	66930	66363.8	69036.1	71573.2	69036.1	71573.2	0.964551	0.482938	0	GO:0072562,blood microparticle;GO:0009986,cell surface;GO:0062023,collagen-containing extracellular matrix;GO:0070062,extracellular exosome;GO:0005576,extracellular region;GO:0005615,extracellular space;GO:0031232,extrinsic component of external side of plasma membrane;GO:0005886,plasma membrane;GO:0031093,platelet alpha granule lumen	GO:0034185,apolipoprotein binding;GO:0051087,chaperone binding;GO:0004175,endopeptidase activity;GO:0019899,enzyme binding;GO:0019900,kinase binding;GO:1990405,protein antigen binding;GO:0019904,protein domain specific binding;GO:0004252,serine-type endopeptidase activity;GO:0008236,serine-type peptidase activity;GO:0005102,signaling receptor binding	GO:0051702,biological process involved in interaction with symbiont;GO:0007596,blood coagulation;GO:0044267,cellular protein metabolic process;GO:0022617,extracellular matrix disassembly;GO:0042730,fibrinolysis;GO:0008285,negative regulation of cell population proliferation;GO:2000048,negative regulation of cell-cell adhesion mediated by cadherin;GO:0010812,negative regulation of cell-substrate a…	hsa:5340,path:hsa04080,Neuroactive ligand-receptor interaction;hsa:5340,path:hsa04610,Complement and coagulation cascades;hsa:5340,path:hsa05150,Staphylococcus aureus infection;hsa:5340,path:hsa05164,Influenza A
FA12_HUMAN	P00748	F12	Coagulation factor XII	26321.4	33280	80407.2	28422.9	36930.2	28797.5	25887.9	28099.2	42107.9	29928.7	42107.9	29928.7	1.40694	0.387523	0	GO:0062023,collagen-containing extracellular matrix;GO:0070062,extracellular exosome;GO:0005576,extracellular region;GO:0005615,extracellular space;GO:0005886,plasma membrane;GO:0005791,rough endoplasmic reticulum	GO:0005509,calcium ion binding;GO:0051787,misfolded protein binding;GO:0004252,serine-type endopeptidase activity	GO:0007596,blood coagulation;GO:0007597,blood coagulation;GO:0002542,Factor XII activation;GO:0042730,fibrinolysis;GO:0045087,innate immune response;GO:2000267,negative regulation of blood coagulation;GO:0002353,plasma kallikrein-kinin cascade;GO:0030194,positive regulation of blood coagulation;GO:0051919,positive regulation of fibrinolysis;GO:0010756,positive regulation of plasminogen activation…	hsa:2161,path:hsa04610,Complement and coagulation cascades
CFAB_HUMAN	P00751	CFB	Complement factor B	118288	104951	104644	167947	180766	244174	170523	159100	123957	188641	123957	188641	0.657109	0.037079	-1	GO:0072562,blood microparticle;GO:0070062,extracellular exosome;GO:0005576,extracellular region;GO:0005615,extracellular space;GO:0005886,plasma membrane	GO:0001848,complement binding;GO:0004252,serine-type endopeptidase activity	GO:0006956,complement activation;GO:0006957,complement activation;GO:0030449,regulation of complement activation	hsa:629,path:hsa04610,Complement and coagulation cascades;hsa:629,path:hsa05150,Staphylococcus aureus infection
ANT3_HUMAN	P01008	SERPINC1	Antithrombin-III	60877.9	71803.7	72621.8	56035.5	82076.9	98526.2	54730.6	64479.2	65334.7	74953.2	65334.7	74953.2	0.871673	0.395532	0	GO:0072562,blood microparticle;GO:0062023,collagen-containing extracellular matrix;GO:0005788,endoplasmic reticulum lumen;GO:0070062,extracellular exosome;GO:0005576,extracellular region;GO:0005615,extracellular space;GO:0005886,plasma membrane	GO:0008201,heparin binding;GO:0042802,identical protein binding;GO:0002020,protease binding;GO:0004867,serine-type endopeptidase inhibitor activity	GO:0002438,acute inflammatory response to antigenic stimulus;GO:0007596,blood coagulation;GO:0044267,cellular protein metabolic process;GO:0007595,lactation;GO:0010951,negative regulation of endopeptidase activity;GO:0043687,post-translational protein modification;GO:2000266,regulation of blood coagulation;GO:0007584,response to nutrient	hsa:462,path:hsa04610,Complement and coagulation cascades
A1AT_HUMAN	P01009	SERPINA1	Alpha-1-antitrypsin	25820	19882.9	30439.5	13567.4	13946.2	16110.2	14808.4	16908.4	22427.5	15443.3	22427.5	15443.3	1.45225	0.109412	0	GO:0062023,collagen-containing extracellular matrix;GO:0030134,COPII-coated ER to Golgi transport vesicle;GO:0005783,endoplasmic reticulum;GO:0005788,endoplasmic reticulum lumen;GO:0033116,endoplasmic reticulum-Golgi intermediate compartment membrane;GO:0070062,extracellular exosome;GO:0005576,extracellular region;GO:0005615,extracellular space;GO:1904813,ficolin-1-rich granule lumen;GO:0005794,G…	GO:0042802,identical protein binding;GO:0002020,protease binding;GO:0004867,serine-type endopeptidase inhibitor activity	GO:0006953,acute-phase response;GO:0007596,blood coagulation;GO:0044267,cellular protein metabolic process;GO:0048208,COPII vesicle coating;GO:0006888,endoplasmic reticulum to Golgi vesicle-mediated transport;GO:0010951,negative regulation of endopeptidase activity;GO:0043312,neutrophil degranulation;GO:0002576,platelet degranulation;GO:0043687,post-translational protein modification	hsa:5265,path:hsa04610,Complement and coagulation cascades
AACT_HUMAN	P01011	SERPINA3	Alpha-1-antichymotrypsin	36399.4	30726	30934.4	23795.7	21818.1	21170.5	22351.7	28833.1	30463.9	23543.3	30463.9	23543.3	1.29395	0.06943	0	GO:0035578,azurophil granule lumen;GO:0072562,blood microparticle;GO:0062023,collagen-containing extracellular matrix;GO:0070062,extracellular exosome;GO:0005576,extracellular region;GO:0005615,extracellular space;GO:0005634,nucleus;GO:0031093,platelet alpha granule lumen;GO:0034774,secretory granule lumen	GO:0003677,DNA binding;GO:0004867,serine-type endopeptidase inhibitor activity	GO:0006953,acute-phase response;GO:0006954,inflammatory response;GO:0030277,maintenance of gastrointestinal epithelium;GO:0010951,negative regulation of endopeptidase activity;GO:0043312,neutrophil degranulation;GO:0002576,platelet degranulation;GO:0019216,regulation of lipid metabolic process
ANGT_HUMAN	P01019	AGT	Angiotensinogen	52002.3	45716.5	41241.8	13461	10018.9	17991.1	20103.6	43604.7	38105.4	22929.6	38105.4	22929.6	1.66184	0.222786	0	GO:0072562,blood microparticle;GO:0062023,collagen-containing extracellular matrix;GO:0005829,cytosol;GO:0070062,extracellular exosome;GO:0005576,extracellular region;GO:0005615,extracellular space	GO:0008083,growth factor activity;GO:0005179,hormone activity;GO:0048018,receptor ligand activity;GO:0004867,serine-type endopeptidase inhibitor activity;GO:0017080,sodium channel regulator activity;GO:0016176,superoxide-generating NADPH oxidase activator activity;GO:0031702,type 1 angiotensin receptor binding;GO:0031703,type 2 angiotensin receptor binding	GO:0000187,activation of MAPK activity;GO:0038166,angiotensin-activated signaling pathway;GO:0001974,blood vessel remodeling;GO:0007267,cell-cell signaling;GO:0007186,G protein-coupled receptor signaling pathway;GO:0007199,G protein-coupled receptor signaling pathway coupled to cGMP nucleotide second messenger;GO:0001822,kidney development;GO:0034374,low-density lipoprotein particle remodeling;GO…
A2MG_HUMAN	P01023	A2M	Alpha-2-macroglobulin	110745	134939	158086	63910.4	61096.9	61267.1	61606.6	130447	116920	78604.4	116920	78604.4	1.48745	0.198906	0	GO:0072562,blood microparticle;GO:0062023,collagen-containing extracellular matrix;GO:0005829,cytosol;GO:0070062,extracellular exosome;GO:0005576,extracellular region;GO:0005615,extracellular space;GO:0031093,platelet alpha granule lumen	GO:0048306,calcium-dependent protein binding;GO:0004866,endopeptidase inhibitor activity;GO:0019899,enzyme binding;GO:0019838,growth factor binding;GO:0019966,interleukin-1 binding;GO:0019959,interleukin-8 binding;GO:0002020,protease binding;GO:0004867,serine-type endopeptidase inhibitor activity;GO:0005102,signaling receptor binding;GO:0043120,tumor necrosis factor binding	GO:0022617,extracellular matrix disassembly;GO:2000267,negative regulation of blood coagulation;GO:0001869,negative regulation of complement activation;GO:0002576,platelet degranulation;GO:0051056,regulation of small GTPase mediated signal transduction;GO:0048863,stem cell differentiation	hsa:2,path:hsa04610,Complement and coagulation cascades
CO3_HUMAN	P01024	C3	Complement C3	72485.2	69971.6	63973.4	70329	60424.8	54366.7	70971.8	75808.1	69189.8	65392.9	69189.8	65392.9	1.05806	0.493662	0	GO:0035578,azurophil granule lumen;GO:0072562,blood microparticle;GO:0009986,cell surface;GO:0005788,endoplasmic reticulum lumen;GO:0070062,extracellular exosome;GO:0005576,extracellular region;GO:0005615,extracellular space;GO:0005886,plasma membrane;GO:0032991,protein-containing complex;GO:0034774,secretory granule lumen	GO:0031715,C5L2 anaphylatoxin chemotactic receptor binding;GO:0004866,endopeptidase inhibitor activity;GO:0005102,signaling receptor binding	GO:0097242,amyloid-beta clearance;GO:1905114,cell surface receptor signaling pathway involved in cell-cell signaling;GO:0044267,cellular protein metabolic process;GO:0006956,complement activation;GO:0006957,complement activation;GO:0006958,complement activation;GO:0097278,complement-dependent cytotoxicity;GO:0150062,complement-mediated synapse pruning;GO:0006631,fatty acid metabolic process;GO:00…	hsa:718,path:hsa04080,Neuroactive ligand-receptor interaction;hsa:718,path:hsa04145,Phagosome;hsa:718,path:hsa04610,Complement and coagulation cascades;hsa:718,path:hsa05203,Viral carcinogenesis;hsa:718,path:hsa05322,Systemic lupus erythematosus;hsa:718,path:hsa05131,Shigellosis;hsa:718,path:hsa05133,Pertussis;hsa:718,path:hsa05134,Legionellosis;hsa:718,path:hsa05150,Staphylococcus aureus infecti…
CO5_HUMAN	P01031	C5	Complement C5	14290.8	25501.1	18911.8	16131.9	14641.2	15084.5	14839.8	16624.6	18708.9	15297.5	18708.9	15297.5	1.223	0.220769	0	GO:0070062,extracellular exosome;GO:0005576,extracellular region;GO:0005615,extracellular space;GO:0005579,membrane attack complex	GO:0008009,chemokine activity;GO:0004866,endopeptidase inhibitor activity;GO:0005102,signaling receptor binding	GO:0000187,activation of MAPK activity;GO:0007166,cell surface receptor signaling pathway;GO:0006935,chemotaxis;GO:0006956,complement activation;GO:0006957,complement activation;GO:0006958,complement activation;GO:0019835,cytolysis;GO:0007186,G protein-coupled receptor signaling pathway;GO:0001701,in utero embryonic development;GO:0006954,inflammatory response;GO:0010760,negative regulation of ma…	hsa:727,path:hsa04080,Neuroactive ligand-receptor interaction;hsa:727,path:hsa04610,Complement and coagulation cascades;hsa:727,path:hsa05322,Systemic lupus erythematosus;hsa:727,path:hsa05020,Prion diseases;hsa:727,path:hsa05133,Pertussis;hsa:727,path:hsa05150,Staphylococcus aureus infection;hsa:727,path:hsa05168,Herpes simplex virus 1 infection
CYTC_HUMAN	P01034	CST3	Cystatin-C	31431.5	24876.8	28320	25989.7	27492.5	26511.3	38890.8	30468.5	27654.5	30840.8	27654.5	30840.8	0.896686	0.352714	0	GO:0005783,endoplasmic reticulum;GO:0005788,endoplasmic reticulum lumen;GO:0070062,extracellular exosome;GO:0005576,extracellular region;GO:0005615,extracellular space;GO:1904813,ficolin-1-rich granule lumen;GO:0005794,Golgi apparatus;GO:0005886,plasma membrane;GO:1904724,tertiary granule lumen	GO:0001540,amyloid-beta binding;GO:0004869,cysteine-type endopeptidase inhibitor activity;GO:0004866,endopeptidase inhibitor activity;GO:0042802,identical protein binding;GO:0030414,peptidase inhibitor activity;GO:0002020,protease binding	GO:1990000,amyloid fibril formation;GO:0044267,cellular protein metabolic process;GO:0006952,defense response;GO:0060313,negative regulation of blood vessel remodeling;GO:0010711,negative regulation of collagen catabolic process;GO:0060311,negative regulation of elastin catabolic process;GO:0010716,negative regulation of extracellular matrix disassembly;GO:0010466,negative regulation of peptidase…	hsa:1471,path:hsa04970,Salivary secretion
KNG1_HUMAN	P01042	KNG1	Kininogen-1	83721.8	71105.8	73599.1	84556.3	114058	123410	85769.2	86167.6	78245.8	102351	78245.8	102351	0.764482	0.056852	0	GO:0072562,blood microparticle;GO:0062023,collagen-containing extracellular matrix;GO:0005788,endoplasmic reticulum lumen;GO:0070062,extracellular exosome;GO:0005576,extracellular region;GO:0005615,extracellular space;GO:0005886,plasma membrane;GO:0031093,platelet alpha granule lumen	GO:0004869,cysteine-type endopeptidase inhibitor activity;GO:0004866,endopeptidase inhibitor activity;GO:0008201,heparin binding;GO:0005102,signaling receptor binding;GO:0008270,zinc ion binding	GO:0061844,antimicrobial humoral immune response mediated by antimicrobial peptide;GO:0007597,blood coagulation;GO:0044267,cellular protein metabolic process;GO:0007186,G protein-coupled receptor signaling pathway;GO:0006954,inflammatory response;GO:0031640,killing of cells of other organism;GO:0030195,negative regulation of blood coagulation;GO:0007162,negative regulation of cell adhesion;GO:001…	hsa:3827,path:hsa04071,Sphingolipid signaling pathway;hsa:3827,path:hsa04022,cGMP-PKG signaling pathway;hsa:3827,path:hsa04080,Neuroactive ligand-receptor interaction;hsa:3827,path:hsa04810,Regulation of actin cytoskeleton;hsa:3827,path:hsa04610,Complement and coagulation cascades;hsa:3827,path:hsa04750,Inflammatory mediator regulation of TRP channels;hsa:3827,path:hsa05200,Pathways in cancer;hsa…
IGF2_HUMAN	P01344	IGF2	Insulin-like growth factor II	18043.7	27820.5	17256.1	16802.5	19551.2	20090.5	11366.2	21292.4	19980.7	18075.1	19980.7	18075.1	1.10543	0.602517	0	GO:0005576,extracellular region;GO:0005615,extracellular space;GO:0031093,platelet alpha granule lumen	GO:0008083,growth factor activity;GO:0005179,hormone activity;GO:0005158,insulin receptor binding;GO:0005159,insulin-like growth factor receptor binding;GO:0005178,integrin binding;GO:0043539,protein serine/threonine kinase activator activity;GO:0048018,receptor ligand activity	GO:0009887,animal organ morphogenesis;GO:0044267,cellular protein metabolic process;GO:0001892,embryonic placenta development;GO:0060669,embryonic placenta morphogenesis;GO:0031017,exocrine pancreas development;GO:0006006,glucose metabolic process;GO:0001701,in utero embryonic development;GO:0008286,insulin receptor signaling pathway;GO:0038028,insulin receptor signaling pathway via phosphatidyli…	hsa:3481,path:hsa04014,Ras signaling pathway;hsa:3481,path:hsa04010,MAPK signaling pathway;hsa:3481,path:hsa04151,PI3K-Akt signaling pathway;hsa:3481,path:hsa05200,Pathways in cancer;hsa:3481,path:hsa05205,Proteoglycans in cancer;hsa:3481,path:hsa05225,Hepatocellular carcinoma
IGJ_HUMAN	P01591	JCHAIN	Immunoglobulin J chain	63364.4	84768.1	94749	28222.8	29706.3	30976.5	38174.9	58644.9	67776.1	39375.6	67776.1	39375.6	1.72127	0.129513	0	GO:0072562,blood microparticle;GO:0071750,dimeric IgA immunoglobulin complex;GO:0070062,extracellular exosome;GO:0005576,extracellular region;GO:0005615,extracellular space;GO:0071748,monomeric IgA immunoglobulin complex;GO:0071756,pentameric IgM immunoglobulin complex;GO:0071752,secretory dimeric IgA immunoglobulin complex;GO:0071751,secretory IgA immunoglobulin complex	GO:0003823,antigen binding;GO:0019862,IgA binding;GO:0034987,immunoglobulin receptor binding;GO:0042803,protein homodimerization activity;GO:0030674,protein-macromolecule adaptor activity	GO:0002250,adaptive immune response;GO:0019731,antibacterial humoral response;GO:0003094,glomerular filtration;GO:0006959,humoral immune response;GO:0006955,immune response;GO:0045087,innate immune response;GO:0050900,leukocyte migration;GO:0060267,positive regulation of respiratory burst;GO:0065003,protein-containing complex assembly;GO:0006898,receptor-mediated endocytosis;GO:0001895,retina hom…
KV105_HUMAN	P01602	IGKV1-5	Immunoglobulin kappa variable 1-5	9358.99	19131.4	19450.4	0	0	2365.78	3826.71	0	13191.4	3840.32	15980.3	3096.24	3.43497	0.044067	1	GO:0005576,extracellular region;GO:0005615,extracellular space;GO:0019814,immunoglobulin complex;GO:0005886,plasma membrane;GO:0072562,blood microparticle;GO:0070062,extracellular exosome	GO:0003823,antigen binding;GO:0042802,identical protein binding	GO:0006956,complement activation;GO:0006958,complement activation;GO:0038095,Fc-epsilon receptor signaling pathway;GO:0038096,Fc-gamma receptor signaling pathway involved in phagocytosis;GO:0006955,immune response;GO:0050900,leukocyte migration;GO:0002862,negative regulation of inflammatory response to antigenic stimulus;GO:0008228,opsonization;GO:0018149,peptide cross-linking;GO:0006898,receptor…
KV320_HUMAN	P01619	IGKV3-20	Immunoglobulin kappa variable 3-20	14020.2	18566.2	19751.1	5791.06	10532.6	12440.4	2492.1	9699.69	14532.1	8791.19	14532.1	8791.19	1.65303	0.185623	0	GO:0005615,extracellular space;GO:0019814,immunoglobulin complex;GO:0005886,plasma membrane;GO:0072562,blood microparticle;GO:0005576,extracellular region;GO:0070062,extracellular exosome;GO:0071748,monomeric IgA immunoglobulin complex;GO:0071756,pentameric IgM immunoglobulin complex;GO:0071751,secretory IgA immunoglobulin complex	GO:0003823,antigen binding	GO:0002250,adaptive immune response;GO:0006955,immune response;GO:0006956,complement activation;GO:0006958,complement activation;GO:0038095,Fc-epsilon receptor signaling pathway;GO:0038096,Fc-gamma receptor signaling pathway involved in phagocytosis;GO:0050900,leukocyte migration;GO:0002862,negative regulation of inflammatory response to antigenic stimulus;GO:0008228,opsonization;GO:0018149,pepti…
LV147_HUMAN	P01700	IGLV1-47	Immunoglobulin lambda variable 1-47	13632.8	67232.9	7885.78	8751.5	8266.08	3836.83	17659.1	10436	24375.7	10049.5	24375.7	10049.5	2.42556	0.365244	0	GO:0072562,blood microparticle;GO:0005576,extracellular region;GO:0005615,extracellular space;GO:0019814,immunoglobulin complex;GO:0005886,plasma membrane;GO:0070062,extracellular exosome	GO:0003823,antigen binding	GO:0006956,complement activation;GO:0006958,complement activation;GO:0038095,Fc-epsilon receptor signaling pathway;GO:0038096,Fc-gamma receptor signaling pathway involved in phagocytosis;GO:0006955,immune response;GO:0050900,leukocyte migration;GO:0002862,negative regulation of inflammatory response to antigenic stimulus;GO:0008228,opsonization;GO:0018149,peptide cross-linking;GO:0006898,receptor…
HV307_HUMAN	P01780	IGHV3-7	Immunoglobulin heavy variable 3-7	7749.09	5327.85	10027.8	1961.14	3358.6	0	3224.98	4112.83	6266.48	3964.34	6266.48	3565.47	1.58071	0.244057	0	GO:0009897,external side of plasma membrane;GO:0042571,immunoglobulin complex;GO:0072562,blood microparticle;GO:0070062,extracellular exosome;GO:0005576,extracellular region;GO:0005615,extracellular space;GO:0005886,plasma membrane;GO:0019814,immunoglobulin complex	GO:0003823,antigen binding;GO:0034987,immunoglobulin receptor binding	GO:0050853,B cell receptor signaling pathway;GO:0006958,complement activation;GO:0042742,defense response to bacterium;GO:0045087,innate immune response;GO:0006911,phagocytosis;GO:0006910,phagocytosis;GO:0050871,positive regulation of B cell activation;GO:0006956,complement activation;GO:0038095,Fc-epsilon receptor signaling pathway;GO:0038096,Fc-gamma receptor signaling pathway involved in phago…
PIGR_HUMAN	P01833	PIGR	Polymeric immunoglobulin receptor	3829.99	11522.8	7415.49	0	5429.28	0	3517.56	0	6123.36	4290.78	7589.43	4473.42	1.4271	0.435219	0	GO:0035577,azurophil granule membrane;GO:0070062,extracellular exosome;GO:0005615,extracellular space;GO:0005887,integral component of plasma membrane;GO:0005886,plasma membrane;GO:0043235,receptor complex;GO:0071751,secretory IgA immunoglobulin complex	GO:0001792,polymeric immunoglobulin receptor activity;GO:0004888,transmembrane signaling receptor activity	GO:0001580,detection of chemical stimulus involved in sensory perception of bitter taste;GO:0007173,epidermal growth factor receptor signaling pathway;GO:0038093,Fc receptor signaling pathway;GO:0002415,immunoglobulin transcytosis in epithelial cells mediated by polymeric immunoglobulin receptor;GO:0043312,neutrophil degranulation;GO:0043113,receptor clustering;GO:0001895,retina homeostasis	hsa:5284,path:hsa04672,Intestinal immune network for IgA production
IGKC_HUMAN	P01834	IGKC	Immunoglobulin kappa constant	24942.8	50425.7	26673.8	12433.6	9482.43	9843.91	14532.1	23605.6	28619	14366	28619	14366	1.99213	0.147952	0	GO:0072562,blood microparticle;GO:0009897,external side of plasma membrane;GO:0070062,extracellular exosome;GO:0005576,extracellular region;GO:0005615,extracellular space;GO:0042571,immunoglobulin complex;GO:0005886,plasma membrane	GO:0003823,antigen binding;GO:0034987,immunoglobulin receptor binding	GO:0050853,B cell receptor signaling pathway;GO:0006956,complement activation;GO:0006958,complement activation;GO:0042742,defense response to bacterium;GO:0038095,Fc-epsilon receptor signaling pathway;GO:0038096,Fc-gamma receptor signaling pathway involved in phagocytosis;GO:0006955,immune response;GO:0045087,innate immune response;GO:0050900,leukocyte migration;GO:0002862,negative regulation of …
IGHG1_HUMAN	P01857	IGHG1	Immunoglobulin heavy constant gamma 1	9239.21	15362	6762.53	5150.72	6526.21	4507.14	4678.52	4104.2	9128.62	4954.02	9128.62	4954.02	1.84267	0.120097	0	GO:0072562,blood microparticle;GO:0009897,external side of plasma membrane;GO:0070062,extracellular exosome;GO:0005576,extracellular region;GO:0005615,extracellular space;GO:0042571,immunoglobulin complex;GO:0016021,integral component of membrane	GO:0003823,antigen binding;GO:0034987,immunoglobulin receptor binding	GO:0050853,B cell receptor signaling pathway;GO:0006956,complement activation;GO:0006958,complement activation;GO:0019221,cytokine-mediated signaling pathway;GO:0042742,defense response to bacterium;GO:0038096,Fc-gamma receptor signaling pathway involved in phagocytosis;GO:0045087,innate immune response;GO:0002862,negative regulation of inflammatory response to antigenic stimulus;GO:0008228,opson…
IGHG2_HUMAN	P01859	IGHG2	Immunoglobulin heavy constant gamma 2	25235	47708.5	26154.6	14805	13836	11611.7	3250.61	5452.56	28475.8	8537.72	28475.8	8537.72	3.33529	0.034924	1	GO:0072562,blood microparticle;GO:0009897,external side of plasma membrane;GO:0070062,extracellular exosome;GO:0005576,extracellular region;GO:0005615,extracellular space;GO:0042571,immunoglobulin complex;GO:0016021,integral component of membrane	GO:0003823,antigen binding;GO:0034987,immunoglobulin receptor binding	GO:0050853,B cell receptor signaling pathway;GO:0006956,complement activation;GO:0006958,complement activation;GO:0042742,defense response to bacterium;GO:0038096,Fc-gamma receptor signaling pathway involved in phagocytosis;GO:0045087,innate immune response;GO:0002862,negative regulation of inflammatory response to antigenic stimulus;GO:0008228,opsonization;GO:0018149,peptide cross-linking;GO:000…
IGHG3_HUMAN	P01860	IGHG3	Immunoglobulin heavy constant gamma 3	51827.1	414367	30825.6	158812	100910	51777.2	9589.56	18917.1	163958	45298.4	163958	45298.4	3.61951	0.237432	0	GO:0072562,blood microparticle;GO:0009897,external side of plasma membrane;GO:0070062,extracellular exosome;GO:0005576,extracellular region;GO:0005615,extracellular space;GO:0042571,immunoglobulin complex;GO:0016021,integral component of membrane	GO:0003823,antigen binding;GO:0034987,immunoglobulin receptor binding	GO:0050853,B cell receptor signaling pathway;GO:0006956,complement activation;GO:0006958,complement activation;GO:0042742,defense response to bacterium;GO:0038096,Fc-gamma receptor signaling pathway involved in phagocytosis;GO:0045087,innate immune response;GO:0002862,negative regulation of inflammatory response to antigenic stimulus;GO:0008228,opsonization;GO:0018149,peptide cross-linking;GO:000…
IGHG4_HUMAN	P01861	IGHG4	Immunoglobulin heavy constant gamma 4	23165.3	32953	16380.7	13516.1	11206.8	8518.94	5473.82	8970.23	21503.8	8542.44	21503.8	8542.44	2.51729	0.027525	1	GO:0072562,blood microparticle;GO:0009897,external side of plasma membrane;GO:0070062,extracellular exosome;GO:0005576,extracellular region;GO:0005615,extracellular space;GO:0042571,immunoglobulin complex;GO:0016021,integral component of membrane	GO:0003823,antigen binding;GO:0034987,immunoglobulin receptor binding	GO:0050853,B cell receptor signaling pathway;GO:0006956,complement activation;GO:0006958,complement activation;GO:0019221,cytokine-mediated signaling pathway;GO:0042742,defense response to bacterium;GO:0038096,Fc-gamma receptor signaling pathway involved in phagocytosis;GO:0045087,innate immune response;GO:0002862,negative regulation of inflammatory response to antigenic stimulus;GO:0008228,opson…
IGHM_HUMAN	P01871	IGHM	Immunoglobulin heavy constant mu	86518.3	137595	144405	26308.4	36972.1	35005.2	45999.4	67078.6	98706.5	46263.8	98706.5	46263.8	2.13356	0.113702	0	GO:0072562,blood microparticle;GO:0009986,cell surface;GO:0009897,external side of plasma membrane;GO:0070062,extracellular exosome;GO:0005615,extracellular space;GO:0071757,hexameric IgM immunoglobulin complex;GO:0042571,immunoglobulin complex;GO:0016021,integral component of membrane;GO:0071756,pentameric IgM immunoglobulin complex;GO:0005886,plasma membrane	GO:0003823,antigen binding	GO:0002250,adaptive immune response;GO:0019731,antibacterial humoral response;GO:0050853,B cell receptor signaling pathway;GO:0006958,complement activation;GO:0042742,defense response to bacterium;GO:0050829,defense response to Gram-negative bacterium;GO:0045087,innate immune response;GO:0050900,leukocyte migration;GO:0006911,phagocytosis;GO:0006910,phagocytosis;GO:0050871,positive regulation of …
IGHA1_HUMAN	P01876	IGHA1	Immunoglobulin heavy constant alpha 1	94610.9	704343	38875.6	156957	167314	65700.5	152970	100073	248697	121515	248697	121515	2.04664	0.444899	0	GO:0072562,blood microparticle;GO:0009897,external side of plasma membrane;GO:0070062,extracellular exosome;GO:0005576,extracellular region;GO:0005615,extracellular space;GO:0042571,immunoglobulin complex;GO:0071748,monomeric IgA immunoglobulin complex;GO:0071752,secretory dimeric IgA immunoglobulin complex;GO:0071751,secretory IgA immunoglobulin complex	GO:0003823,antigen binding	GO:0019731,antibacterial humoral response;GO:0050853,B cell receptor signaling pathway;GO:0006958,complement activation;GO:0042742,defense response to bacterium;GO:0003094,glomerular filtration;GO:0006955,immune response;GO:0045087,innate immune response;GO:0050900,leukocyte migration;GO:0006911,phagocytosis;GO:0006910,phagocytosis;GO:0050871,positive regulation of B cell activation;GO:0060267,po…
IGHA2_HUMAN	P01877	IGHA2	Immunoglobulin heavy constant alpha 2	109967	651943	44117.7	235045	139244	72350.4	200620	110511	260268	130681	260268	130681	1.99162	0.387437	0	GO:0072562,blood microparticle;GO:0009897,external side of plasma membrane;GO:0070062,extracellular exosome;GO:0005576,extracellular region;GO:0005615,extracellular space;GO:0042571,immunoglobulin complex;GO:0071748,monomeric IgA immunoglobulin complex;GO:0071752,secretory dimeric IgA immunoglobulin complex;GO:0071751,secretory IgA immunoglobulin complex	GO:0003823,antigen binding	GO:0019731,antibacterial humoral response;GO:0050853,B cell receptor signaling pathway;GO:0006958,complement activation;GO:0042742,defense response to bacterium;GO:0003094,glomerular filtration;GO:0006955,immune response;GO:0045087,innate immune response;GO:0050900,leukocyte migration;GO:0006911,phagocytosis;GO:0006910,phagocytosis;GO:0050871,positive regulation of B cell activation;GO:0060267,po…
IGHD_HUMAN	P01880	IGHD	Immunoglobulin heavy constant delta	0	54852.5	0	9865.34	0	0	1286.54	0	17535.2	2086.72	32358.9	1286.54	8.40323	0.265199	0	GO:0072562,blood microparticle;GO:0009897,external side of plasma membrane;GO:0070062,extracellular exosome;GO:0042571,immunoglobulin complex;GO:0016021,integral component of membrane;GO:0005886,plasma membrane;GO:0005576,extracellular region	GO:0003823,antigen binding;GO:0034987,immunoglobulin receptor binding	GO:0050853,B cell receptor signaling pathway;GO:0006958,complement activation;GO:0042742,defense response to bacterium;GO:0006955,immune response;GO:0045087,innate immune response;GO:0006911,phagocytosis;GO:0006910,phagocytosis;GO:0050871,positive regulation of B cell activation;GO:0032732,positive regulation of interleukin-1 production
HBD_HUMAN	P02042	HBD	Hemoglobin subunit delta	16186.3	13177.7	34005.6	38163.6	13434.9	12555.2	23436.6	5833.51	25383.3	13815	25383.3	13815	1.83737	0.161265	0	GO:0072562,blood microparticle;GO:0005829,cytosol;GO:0031838,haptoglobin-hemoglobin complex;GO:0005833,hemoglobin complex;GO:0016021,integral component of membrane	GO:0020037,heme binding;GO:0031721,hemoglobin alpha binding;GO:0046872,metal ion binding;GO:0043177,organic acid binding;GO:0019825,oxygen binding;GO:0005344,oxygen carrier activity	GO:0007596,blood coagulation;GO:0098869,cellular oxidant detoxification;GO:0042744,hydrogen peroxide catabolic process
APOA1_HUMAN	P02647	APOA1	Apolipoprotein A-I	131980	153695	174527	154817	216097	202580	182412	163275	153755	191091	153755	191091	0.804615	0.041771	-1	GO:0072562,blood microparticle;GO:0009986,cell surface;GO:0042627,chylomicron;GO:0062023,collagen-containing extracellular matrix;GO:0031410,cytoplasmic vesicle;GO:0005829,cytosol;GO:0034365,discoidal high-density lipoprotein particle;GO:0005769,early endosome;GO:0030139,endocytic vesicle;GO:0071682,endocytic vesicle lumen;GO:0005788,endoplasmic reticulum lumen;GO:0070062,extracellular exosome;GO…	GO:0001540,amyloid-beta binding;GO:0034191,apolipoprotein A-I receptor binding;GO:0034190,apolipoprotein receptor binding;GO:0045499,chemorepellent activity;GO:0015485,cholesterol binding;GO:0120020,cholesterol transfer activity;GO:0019899,enzyme binding;GO:0031072,heat shock protein binding;GO:0008035,high-density lipoprotein particle binding;GO:0070653,high-density lipoprotein particle receptor…	GO:0030325,adrenal gland development;GO:1990000,amyloid fibril formation;GO:0031100,animal organ regeneration;GO:0043534,blood vessel endothelial cell migration;GO:0044267,cellular protein metabolic process;GO:0006695,cholesterol biosynthetic process;GO:0033344,cholesterol efflux;GO:0042632,cholesterol homeostasis;GO:0070508,cholesterol import;GO:0008203,cholesterol metabolic process;GO:0030301,c…	hsa:335,path:hsa03320,PPAR signaling pathway;hsa:335,path:hsa04975,Fat digestion and absorption;hsa:335,path:hsa04979,Cholesterol metabolism;hsa:335,path:hsa04977,Vitamin digestion and absorption;hsa:335,path:hsa05143,African trypanosomiasis
APOE_HUMAN	P02649	APOE	Apolipoprotein E	79400.1	66524	68874.3	57832.1	110686	67630.5	38950.7	85033	68157.6	75575	68157.6	75575	0.901854	0.653572	0	GO:0072562,blood microparticle;GO:0042627,chylomicron;GO:0030669,clathrin-coated endocytic vesicle membrane;GO:0062023,collagen-containing extracellular matrix;GO:0005737,cytoplasm;GO:0030425,dendrite;GO:0034365,discoidal high-density lipoprotein particle;GO:0005769,early endosome;GO:0071682,endocytic vesicle lumen;GO:0005783,endoplasmic reticulum;GO:0005788,endoplasmic reticulum lumen;GO:0070062…	GO:0001540,amyloid-beta binding;GO:0016209,antioxidant activity;GO:0120020,cholesterol transfer activity;GO:0043395,heparan sulfate proteoglycan binding;GO:0008201,heparin binding;GO:0042802,identical protein binding;GO:0008289,lipid binding;GO:0005319,lipid transporter activity;GO:0071813,lipoprotein particle binding;GO:0050750,low-density lipoprotein particle receptor binding;GO:0046911,metal c…	GO:0097113,AMPA glutamate receptor clustering;GO:0042982,amyloid precursor protein metabolic process;GO:0048844,artery morphogenesis;GO:0006874,cellular calcium ion homeostasis;GO:0044267,cellular protein metabolic process;GO:0019934,cGMP-mediated signaling;GO:0006707,cholesterol catabolic process;GO:0033344,cholesterol efflux;GO:0042632,cholesterol homeostasis;GO:0008203,cholesterol metabolic pr…	hsa:348,path:hsa04979,Cholesterol metabolism;hsa:348,path:hsa05010,Alzheimer disease
APOA2_HUMAN	P02652	APOA2	Apolipoprotein A-II	365081	352971	304020	383434	665624	591149	386336	370861	351376	503493	351376	503493	0.697877	0.091189	0	GO:0072562,blood microparticle;GO:0042627,chylomicron;GO:0005829,cytosol;GO:0005769,early endosome;GO:0005788,endoplasmic reticulum lumen;GO:0070062,extracellular exosome;GO:0005576,extracellular region;GO:0034364,high-density lipoprotein particle;GO:0034366,spherical high-density lipoprotein particle;GO:0034361,very-low-density lipoprotein particle	GO:0034190,apolipoprotein receptor binding;GO:0015485,cholesterol binding;GO:0031072,heat shock protein binding;GO:0008035,high-density lipoprotein particle binding;GO:0070653,high-density lipoprotein particle receptor binding;GO:0055102,lipase inhibitor activity;GO:0008289,lipid binding;GO:0005319,lipid transporter activity;GO:0031210,phosphatidylcholine binding;GO:0060228,phosphatidylcholine-st…	GO:0044267,cellular protein metabolic process;GO:0033344,cholesterol efflux;GO:0042632,cholesterol homeostasis;GO:0008203,cholesterol metabolic process;GO:0030301,cholesterol transport;GO:0034378,chylomicron assembly;GO:0034371,chylomicron remodeling;GO:0046340,diacylglycerol catabolic process;GO:0034380,high-density lipoprotein particle assembly;GO:0034384,high-density lipoprotein particle clear…	hsa:336,path:hsa03320,PPAR signaling pathway;hsa:336,path:hsa04979,Cholesterol metabolism
APOC1_HUMAN	P02654	APOC1	Apolipoprotein C-I	66321.4	42478	72683.4	85292.7	83580.2	84919.7	70050.7	60260.6	66693.9	74702.8	66693.9	74702.8	0.89279	0.483656	0	GO:0042627,chylomicron;GO:0005783,endoplasmic reticulum;GO:0005576,extracellular region;GO:0034364,high-density lipoprotein particle;GO:0034361,very-low-density lipoprotein particle	GO:0005504,fatty acid binding;GO:0055102,lipase inhibitor activity;GO:0031210,phosphatidylcholine binding;GO:0060228,phosphatidylcholine-sterol O-acyltransferase activator activity;GO:0004859,phospholipase inhibitor activity	GO:0033344,cholesterol efflux;GO:0034382,chylomicron remnant clearance;GO:0034375,high-density lipoprotein particle remodeling;GO:0030522,intracellular receptor signaling pathway;GO:0006629,lipid metabolic process;GO:0042157,lipoprotein metabolic process;GO:0032375,negative regulation of cholesterol transport;GO:0045717,negative regulation of fatty acid biosynthetic process;GO:0050995,negative re…	hsa:341,path:hsa04979,Cholesterol metabolism
APOC2_HUMAN	P02655	APOC2	Apolipoprotein C-II	60594.9	32614.6	51522.9	162569	188456	105041	95839.4	80944	76825.4	117570	76825.4	117570	0.653444	0.323267	0	GO:0042627,chylomicron;GO:0005769,early endosome;GO:0005576,extracellular region;GO:0005615,extracellular space;GO:0034363,intermediate-density lipoprotein particle;GO:0034362,low-density lipoprotein particle;GO:0034366,spherical high-density lipoprotein particle;GO:0034361,very-low-density lipoprotein particle;GO:0034364,high-density lipoprotein particle	GO:0042802,identical protein binding;GO:0055102,lipase inhibitor activity;GO:0008289,lipid binding;GO:0060230,lipoprotein lipase activator activity;GO:0016004,phospholipase activator activity;GO:0043274,phospholipase binding;GO:0008047,enzyme activator activity	GO:0033344,cholesterol efflux;GO:0042632,cholesterol homeostasis;GO:0034378,chylomicron assembly;GO:0034382,chylomicron remnant clearance;GO:0034371,chylomicron remodeling;GO:0034384,high-density lipoprotein particle clearance;GO:0034375,high-density lipoprotein particle remodeling;GO:0030522,intracellular receptor signaling pathway;GO:0016042,lipid catabolic process;GO:0032375,negative regulatio…	hsa:344,path:hsa04979,Cholesterol metabolism
APOC3_HUMAN	P02656	APOC3	Apolipoprotein C-III	371246	277545	333601	415853	855054	315562	320158	260630	349561	437851	349561	437851	0.798357	0.55902	0	GO:0042627,chylomicron;GO:0062023,collagen-containing extracellular matrix;GO:0005769,early endosome;GO:0070062,extracellular exosome;GO:0005576,extracellular region;GO:0005615,extracellular space;GO:0034363,intermediate-density lipoprotein particle;GO:0034366,spherical high-density lipoprotein particle;GO:0034361,very-low-density lipoprotein particle	GO:0015485,cholesterol binding;GO:0030234,enzyme regulator activity;GO:0070653,high-density lipoprotein particle receptor binding;GO:0055102,lipase inhibitor activity;GO:0005543,phospholipid binding;GO:0008289,lipid binding	GO:0033344,cholesterol efflux;GO:0042632,cholesterol homeostasis;GO:0034378,chylomicron assembly;GO:0034382,chylomicron remnant clearance;GO:0034371,chylomicron remodeling;GO:0007186,G protein-coupled receptor signaling pathway;GO:0034375,high-density lipoprotein particle remodeling;GO:0042157,lipoprotein metabolic process;GO:0060621,negative regulation of cholesterol import;GO:0045717,negative r…	hsa:345,path:hsa03320,PPAR signaling pathway;hsa:345,path:hsa04979,Cholesterol metabolism
FIBA_HUMAN	P02671	FGA	Fibrinogen alpha chain	26277.2	25205.7	26170	21048.3	29259.9	37694.4	24498.5	24396.1	24675.3	28962.2	24675.3	28962.2	0.851983	0.248974	0	GO:0072562,blood microparticle;GO:0005938,cell cortex;GO:0009986,cell surface;GO:0062023,collagen-containing extracellular matrix;GO:0005788,endoplasmic reticulum lumen;GO:0009897,external side of plasma membrane;GO:0070062,extracellular exosome;GO:0005576,extracellular region;GO:0005615,extracellular space;GO:1903561,extracellular vesicle;GO:0005577,fibrinogen complex;GO:0005886,plasma membrane;…	GO:0005201,extracellular matrix structural constituent;GO:0046872,metal ion binding;GO:0005102,signaling receptor binding;GO:0005198,structural molecule activity	GO:0002250,adaptive immune response;GO:1990000,amyloid fibril formation;GO:0007596,blood coagulation;GO:0072377,blood coagulation;GO:0072378,blood coagulation;GO:0007160,cell-matrix adhesion;GO:0044267,cellular protein metabolic process;GO:0034622,cellular protein-containing complex assembly;GO:0030198,extracellular matrix organization;GO:0042730,fibrinolysis;GO:0043152,induction of bacterial agg…	hsa:2243,path:hsa04610,Complement and coagulation cascades;hsa:2243,path:hsa04611,Platelet activation
SAMP_HUMAN	P02743	APCS	Serum amyloid P-component	23053.3	29322.1	17801.8	57598.9	46381.9	46496.3	33549	30200.3	31944	39156.9	31944	39156.9	0.815796	0.49117	0	GO:0072562,blood microparticle;GO:0062023,collagen-containing extracellular matrix;GO:0070062,extracellular exosome;GO:0005576,extracellular region;GO:0005615,extracellular space;GO:0005634,nucleus	GO:0005509,calcium ion binding;GO:0030246,carbohydrate binding;GO:0001849,complement component C1q complex binding;GO:0042802,identical protein binding;GO:0030169,low-density lipoprotein particle binding;GO:0051082,unfolded protein binding;GO:0046790,virion binding	GO:0006953,acute-phase response;GO:1990000,amyloid fibril formation;GO:0051131,chaperone-mediated protein complex assembly;GO:0006958,complement activation;GO:0045087,innate immune response;GO:0044869,negative regulation by host of viral exo-alpha-sialidase activity;GO:0044871,negative regulation by host of viral glycoprotein metabolic process;GO:0044793,negative regulation by host of viral proce…
C1QA_HUMAN	P02745	C1QA	Complement C1q subcomponent subunit A	32145.7	41639.8	31447.9	32731.7	23641.9	24603.6	21191.9	22530.4	34491.3	22991.9	34491.3	22991.9	1.50015	0.003745	1	GO:0005581,collagen trimer;GO:0062023,collagen-containing extracellular matrix;GO:0005602,complement component C1 complex;GO:0005576,extracellular region;GO:0098794,postsynapse;GO:0045202,synapse	GO:0001540,amyloid-beta binding	GO:0007568,aging;GO:0048143,astrocyte activation;GO:0007267,cell-cell signaling;GO:0006956,complement activation;GO:0006958,complement activation;GO:0150062,complement-mediated synapse pruning;GO:0045087,innate immune response;GO:0001774,microglial cell activation;GO:0016322,neuron remodeling;GO:1901216,positive regulation of neuron death;GO:0030449,regulation of complement activation;GO:0010039,…	hsa:712,path:hsa04610,Complement and coagulation cascades;hsa:712,path:hsa05322,Systemic lupus erythematosus;hsa:712,path:hsa05020,Prion diseases;hsa:712,path:hsa05133,Pertussis;hsa:712,path:hsa05150,Staphylococcus aureus infection;hsa:712,path:hsa05142,Chagas disease (American trypanosomiasis)
C1QB_HUMAN	P02746	C1QB	Complement C1q subcomponent subunit B	48920.8	80200.4	54577.9	48828.5	21179.3	15417.8	16560.1	25720.7	58131.9	19719.5	58131.9	19719.5	2.94794	0.002713	1	GO:0072562,blood microparticle;GO:0005581,collagen trimer;GO:0062023,collagen-containing extracellular matrix;GO:0005602,complement component C1 complex;GO:0005576,extracellular region;GO:0098794,postsynapse;GO:0045202,synapse		GO:0006956,complement activation;GO:0006958,complement activation;GO:0045087,innate immune response;GO:0030449,regulation of complement activation;GO:0098883,synapse pruning;GO:0048839,inner ear development	hsa:713,path:hsa04610,Complement and coagulation cascades;hsa:713,path:hsa05322,Systemic lupus erythematosus;hsa:713,path:hsa05020,Prion diseases;hsa:713,path:hsa05133,Pertussis;hsa:713,path:hsa05150,Staphylococcus aureus infection;hsa:713,path:hsa05142,Chagas disease (American trypanosomiasis)
C1QC_HUMAN	P02747	C1QC	Complement C1q subcomponent subunit C	124305	124412	151667	128121	97754.8	81198.9	124938	102452	132126	101586	132126	101586	1.30064	0.033905	1	GO:0072562,blood microparticle;GO:0005581,collagen trimer;GO:0062023,collagen-containing extracellular matrix;GO:0005576,extracellular region;GO:0005615,extracellular space;GO:0098794,postsynapse;GO:0045202,synapse		GO:0006956,complement activation;GO:0006958,complement activation;GO:0006955,immune response;GO:0045087,innate immune response;GO:0030853,negative regulation of granulocyte differentiation;GO:0045650,negative regulation of macrophage differentiation;GO:0030449,regulation of complement activation;GO:0098883,synapse pruning	hsa:714,path:hsa04610,Complement and coagulation cascades;hsa:714,path:hsa05322,Systemic lupus erythematosus;hsa:714,path:hsa05020,Prion diseases;hsa:714,path:hsa05133,Pertussis;hsa:714,path:hsa05150,Staphylococcus aureus infection;hsa:714,path:hsa05142,Chagas disease (American trypanosomiasis)
CO9_HUMAN	P02748	C9	Complement component C9	68907	38787.8	17790.5	37530.6	29357.1	28032.9	33832.3	50784.1	40754	35501.6	40754	35501.6	1.14795	0.671219	0	GO:0072562,blood microparticle;GO:0070062,extracellular exosome;GO:0005576,extracellular region;GO:0005615,extracellular space;GO:0005579,membrane attack complex;GO:0044218,other organism cell membrane;GO:0005886,plasma membrane		GO:0001906,cell killing;GO:0006956,complement activation;GO:0006957,complement activation;GO:0006958,complement activation;GO:0019835,cytolysis;GO:0051260,protein homooligomerization;GO:0030449,regulation of complement activation	hsa:735,path:hsa04610,Complement and coagulation cascades;hsa:735,path:hsa05322,Systemic lupus erythematosus;hsa:735,path:hsa05020,Prion diseases;hsa:735,path:hsa05146,Amoebiasis
APOH_HUMAN	P02749	APOH	Beta-2-glycoprotein 1	135197	109727	120399	176075	179861	196736	177249	109282	135349	165782	135349	165782	0.81643	0.255016	0	GO:0009986,cell surface;GO:0042627,chylomicron;GO:0062023,collagen-containing extracellular matrix;GO:0070062,extracellular exosome;GO:0005576,extracellular region;GO:0005615,extracellular space;GO:0034364,high-density lipoprotein particle;GO:0031089,platelet dense granule lumen;GO:0034361,very-low-density lipoprotein particle	GO:0008201,heparin binding;GO:0042802,identical protein binding;GO:0008289,lipid binding;GO:0060230,lipoprotein lipase activator activity;GO:0005543,phospholipid binding	GO:0007597,blood coagulation;GO:0016525,negative regulation of angiogenesis;GO:0030195,negative regulation of blood coagulation;GO:0010596,negative regulation of endothelial cell migration;GO:0001937,negative regulation of endothelial cell proliferation;GO:0051918,negative regulation of fibrinolysis;GO:0033033,negative regulation of myeloid cell apoptotic process;GO:0034392,negative regulation of…	hsa:350,path:hsa04979,Cholesterol metabolism
A2GL_HUMAN	P02750	LRG1	Leucine-rich alpha-2-glycoprotein	50315.2	39062.5	46240.6	22402.8	18840.4	15014.5	23620.8	29484.1	39505.3	21740	39505.3	21740	1.81717	0.042164	1	GO:0070062,extracellular exosome;GO:0005576,extracellular region;GO:0005615,extracellular space;GO:1904813,ficolin-1-rich granule lumen;GO:0043231,intracellular membrane-bounded organelle;GO:0016020,membrane;GO:0035580,specific granule lumen;GO:1904724,tertiary granule lumen	GO:0005160,transforming growth factor beta receptor binding	GO:0050873,brown fat cell differentiation;GO:0043312,neutrophil degranulation;GO:0045766,positive regulation of angiogenesis;GO:0001938,positive regulation of endothelial cell proliferation;GO:0030511,positive regulation of transforming growth factor beta receptor signaling pathway;GO:0009617,response to bacterium
FINC_HUMAN	P02751	FN1	Fibronectin	30336.5	45065.6	45510.3	43858.2	44900.1	36577.4	46439.7	34199.3	41192.7	40529.1	41192.7	40529.1	1.01637	0.893001	0	GO:0016324,apical plasma membrane;GO:0005604,basement membrane;GO:0072562,blood microparticle;GO:0062023,collagen-containing extracellular matrix;GO:0005788,endoplasmic reticulum lumen;GO:0005793,endoplasmic reticulum-Golgi intermediate compartment;GO:0070062,extracellular exosome;GO:0031012,extracellular matrix;GO:0005576,extracellular region;GO:0005615,extracellular space;GO:0005577,fibrinogen …	GO:0051087,chaperone binding;GO:0005518,collagen binding;GO:0097718,disordered domain specific binding;GO:0019899,enzyme binding;GO:0005201,extracellular matrix structural constituent;GO:0008201,heparin binding;GO:0042802,identical protein binding;GO:0005178,integrin binding;GO:0016504,peptidase activator activity;GO:0002020,protease binding;GO:0008022,protein C-terminus binding;GO:0043394,proteo…	GO:0006953,acute-phase response;GO:0001525,angiogenesis;GO:0051702,biological process involved in interaction with symbiont;GO:0072378,blood coagulation;GO:0007161,calcium-independent cell-matrix adhesion;GO:0007155,cell adhesion;GO:0007160,cell-matrix adhesion;GO:0007044,cell-substrate junction assembly;GO:0044267,cellular protein metabolic process;GO:0019221,cytokine-mediated signaling pathway;…	hsa:2335,path:hsa04151,PI3K-Akt signaling pathway;hsa:2335,path:hsa04512,ECM-receptor interaction;hsa:2335,path:hsa04510,Focal adhesion;hsa:2335,path:hsa04810,Regulation of actin cytoskeleton;hsa:2335,path:hsa05200,Pathways in cancer;hsa:2335,path:hsa05205,Proteoglycans in cancer;hsa:2335,path:hsa05222,Small cell lung cancer;hsa:2335,path:hsa04933,AGE-RAGE signaling pathway in diabetic complicati…
RET4_HUMAN	P02753	RBP4	Retinol-binding protein 4	55382.5	55165.5	43486.7	56977.1	58251.1	67771.7	61558.9	54867.4	52752.9	60612.3	52752.9	60612.3	0.870334	0.107426	0	GO:0070062,extracellular exosome;GO:0005576,extracellular region;GO:0005615,extracellular space;GO:0032991,protein-containing complex	GO:0044877,protein-containing complex binding;GO:0016918,retinal binding;GO:0019841,retinol binding;GO:0034632,retinol transmembrane transporter activity	GO:0048738,cardiac muscle tissue development;GO:0048562,embryonic organ morphogenesis;GO:0060059,embryonic retina morphogenesis in camera-type eye;GO:0048706,embryonic skeletal system development;GO:0001654,eye development;GO:0048807,female genitalia morphogenesis;GO:0006094,gluconeogenesis;GO:0042593,glucose homeostasis;GO:0007507,heart development;GO:0060347,heart trabecula formation;GO:0030324…
AMBP_HUMAN	P02760	AMBP	Protein AMBP	39357.6	47704.1	44593.6	61605	69779.4	60800.9	49866.6	38285.1	48315.1	54683	48315.1	54683	0.883548	0.472517	0	GO:0072562,blood microparticle;GO:0009986,cell surface;GO:0062023,collagen-containing extracellular matrix;GO:0070062,extracellular exosome;GO:0005576,extracellular region;GO:0005615,extracellular space;GO:0043231,intracellular membrane-bounded organelle;GO:0005886,plasma membrane	GO:0019855,calcium channel inhibitor activity;GO:0046904,calcium oxalate binding;GO:0020037,heme binding;GO:0019862,IgA binding;GO:0042803,protein homodimerization activity;GO:0004867,serine-type endopeptidase inhibitor activity	GO:0007155,cell adhesion;GO:0007565,female pregnancy;GO:0042167,heme catabolic process;GO:0050777,negative regulation of immune response;GO:0046329,negative regulation of JNK cascade;GO:0030163,protein catabolic process;GO:0018298,protein-chromophore linkage;GO:0006898,receptor-mediated endocytosis;GO:0016032,viral process
A1AG1_HUMAN	P02763	ORM1	Alpha-1-acid glycoprotein 1	23550.7	22898	17941.3	16772.2	13721.3	13141.1	15642.5	17630	20290.6	15033.8	20290.6	15033.8	1.34967	0.038771	1	GO:0072562,blood microparticle;GO:0062023,collagen-containing extracellular matrix;GO:0070062,extracellular exosome;GO:0005576,extracellular region;GO:0005615,extracellular space;GO:0031093,platelet alpha granule lumen;GO:0035580,specific granule lumen;GO:1904724,tertiary granule lumen		GO:0006953,acute-phase response;GO:0006954,inflammatory response;GO:0032715,negative regulation of interleukin-6 production;GO:0032720,negative regulation of tumor necrosis factor production;GO:0043312,neutrophil degranulation;GO:0002576,platelet degranulation;GO:0032731,positive regulation of interleukin-1 beta production;GO:0032732,positive regulation of interleukin-1 production;GO:0032760,posi…
FETUA_HUMAN	P02765	AHSG	Alpha-2-HS-glycoprotein	135077	95925.4	156660	124865	225429	208664	133678	150218	128132	179497	128132	179497	0.713837	0.091	0	GO:0072562,blood microparticle;GO:0062023,collagen-containing extracellular matrix;GO:0005788,endoplasmic reticulum lumen;GO:0070062,extracellular exosome;GO:0031012,extracellular matrix;GO:0005576,extracellular region;GO:0005615,extracellular space;GO:0005794,Golgi apparatus;GO:0031093,platelet alpha granule lumen;GO:0034774,secretory granule lumen	GO:0004869,cysteine-type endopeptidase inhibitor activity;GO:0004866,endopeptidase inhibitor activity;GO:0019210,kinase inhibitor activity	GO:0006953,acute-phase response;GO:0044267,cellular protein metabolic process;GO:0030502,negative regulation of bone mineralization;GO:0010951,negative regulation of endopeptidase activity;GO:0046627,negative regulation of insulin receptor signaling pathway;GO:0043312,neutrophil degranulation;GO:0006907,pinocytosis;GO:0002576,platelet degranulation;GO:0050766,positive regulation of phagocytosis;G…
TTHY_HUMAN	P02766	TTR	Transthyretin	43931	74801.6	64253.4	97330.1	146865	138671	71319.1	48166.9	70079	101255	70079	101255	0.692101	0.290351	0	GO:0035578,azurophil granule lumen;GO:0070062,extracellular exosome;GO:0005576,extracellular region;GO:0005615,extracellular space;GO:0032991,protein-containing complex	GO:0005179,hormone activity;GO:0042802,identical protein binding;GO:0044877,protein-containing complex binding;GO:0070324,thyroid hormone binding	GO:1990000,amyloid fibril formation;GO:0030198,extracellular matrix organization;GO:0043312,neutrophil degranulation;GO:0006144,purine nucleobase metabolic process;GO:0001523,retinoid metabolic process;GO:0042572,retinol metabolic process;GO:0070327,thyroid hormone transport	hsa:7276,path:hsa04918,Thyroid hormone synthesis
ALBU_HUMAN	P02768	ALB	Albumin	109569	89243.3	86090.8	98152.1	115319	180342	104429	89203.9	95763.8	122324	95763.8	122324	0.782872	0.247724	0	GO:0072562,blood microparticle;GO:0005737,cytoplasm;GO:0005783,endoplasmic reticulum;GO:0005788,endoplasmic reticulum lumen;GO:0070062,extracellular exosome;GO:0005576,extracellular region;GO:0005615,extracellular space;GO:0005794,Golgi apparatus;GO:0005634,nucleus;GO:0031093,platelet alpha granule lumen;GO:0032991,protein-containing complex	GO:0016209,antioxidant activity;GO:0051087,chaperone binding;GO:0005507,copper ion binding;GO:0003677,DNA binding;GO:1903981,enterobactin binding;GO:0140272,exogenous protein binding;GO:0005504,fatty acid binding;GO:0042802,identical protein binding;GO:0030170,pyridoxal phosphate binding;GO:0015643,toxic substance binding;GO:0008270,zinc ion binding;GO:0046872,metal ion binding	GO:0044267,cellular protein metabolic process;GO:0009267,cellular response to starvation;GO:0006783,heme biosynthetic process;GO:0042167,heme catabolic process;GO:0034375,high-density lipoprotein particle remodeling;GO:0051659,maintenance of mitochondrion location;GO:0043066,negative regulation of apoptotic process;GO:0043069,negative regulation of programmed cell death;GO:0002576,platelet degran…	hsa:213,path:hsa04918,Thyroid hormone synthesis
VTDB_HUMAN	P02774	GC	Vitamin D-binding protein	154999	191382	173458	131929	162010	149515	132307	158884	162942	150679	162942	150679	1.08139	0.426287	0	GO:0072562,blood microparticle;GO:0005737,cytoplasm;GO:0005829,cytosol;GO:0070062,extracellular exosome;GO:0005576,extracellular region;GO:0005615,extracellular space;GO:0043202,lysosomal lumen	GO:0003779,actin binding;GO:1902118,calcidiol binding;GO:0005499,vitamin D binding;GO:0090482,vitamin transmembrane transporter activity	GO:0042359,vitamin D metabolic process;GO:0051180,vitamin transport
CXCL7_HUMAN	P02775	PPBP	Platelet basic protein	305746	250195	218988	453577	426485	367315	233873	211509	307126	309796	307126	309796	0.991384	0.972204	0	GO:0005576,extracellular region;GO:0005615,extracellular space;GO:0031091,platelet alpha granule;GO:0031093,platelet alpha granule lumen;GO:1904724,tertiary granule lumen	GO:0008009,chemokine activity;GO:0045236,CXCR chemokine receptor binding;GO:0005355,glucose transmembrane transporter activity;GO:0008083,growth factor activity	GO:0061844,antimicrobial humoral immune response mediated by antimicrobial peptide;GO:0071222,cellular response to lipopolysaccharide;GO:0070098,chemokine-mediated signaling pathway;GO:0042742,defense response to bacterium;GO:0007186,G protein-coupled receptor signaling pathway;GO:1904659,glucose transmembrane transport;GO:0006954,inflammatory response;GO:0031640,killing of cells of other organis…	hsa:5473,path:hsa04060,Cytokine-cytokine receptor interaction;hsa:5473,path:hsa04061,Viral protein interaction with cytokine and cytokine receptor;hsa:5473,path:hsa04062,Chemokine signaling pathway
PLF4_HUMAN	P02776	PF4	Platelet factor 4	17988.3	7584.83	15856.4	5250.27	5769.66	6863.58	9994.62	25105.2	11670	11933.3	11670	11933.3	0.977934	0.963027	0	GO:0062023,collagen-containing extracellular matrix;GO:0005737,cytoplasm;GO:0005576,extracellular region;GO:0005615,extracellular space;GO:0031093,platelet alpha granule lumen;GO:0020005,symbiont-containing vacuole membrane	GO:0008009,chemokine activity;GO:0045236,CXCR chemokine receptor binding;GO:0048248,CXCR3 chemokine receptor binding;GO:0008201,heparin binding	GO:0007189,adenylate cyclase-activating G protein-coupled receptor signaling pathway;GO:0061844,antimicrobial humoral immune response mediated by antimicrobial peptide;GO:0071222,cellular response to lipopolysaccharide;GO:0070098,chemokine-mediated signaling pathway;GO:0019221,cytokine-mediated signaling pathway;GO:0042832,defense response to protozoan;GO:0007186,G protein-coupled receptor signal…	hsa:5196,path:hsa04060,Cytokine-cytokine receptor interaction;hsa:5196,path:hsa04061,Viral protein interaction with cytokine and cytokine receptor;hsa:5196,path:hsa04062,Chemokine signaling pathway
TFR1_HUMAN	P02786	TFRC	Transferrin receptor protein 1	15105.4	11266.5	9190.26	9313.54	6102	7525.35	6400.62	6460.03	11218.9	6622	11218.9	6622	1.69419	0.017477	1	GO:0016323,basolateral plasma membrane;GO:0072562,blood microparticle;GO:0009986,cell surface;GO:0030669,clathrin-coated endocytic vesicle membrane;GO:0005905,clathrin-coated pit;GO:0031410,cytoplasmic vesicle;GO:0005769,early endosome;GO:0005768,endosome;GO:0010008,endosome membrane;GO:0009897,external side of plasma membrane;GO:0070062,extracellular exosome;GO:0005576,extracellular region;GO:00…	GO:0003725,double-stranded RNA binding;GO:0042802,identical protein binding;GO:0008235,metalloexopeptidase activity;GO:0042803,protein homodimerization activity;GO:0019901,protein kinase binding;GO:0044877,protein-containing complex binding;GO:0003723,RNA binding;GO:0004998,transferrin receptor activity;GO:0001618,virus receptor activity	GO:0006879,cellular iron ion homeostasis;GO:0035690,cellular response to drug;GO:1990830,cellular response to leukemia inhibitory factor;GO:0035556,intracellular signal transduction;GO:0006826,iron ion transport;GO:0061024,membrane organization;GO:0043066,negative regulation of apoptotic process;GO:0010637,negative regulation of mitochondrial fusion;GO:0030316,osteoclast differentiation;GO:003089…	hsa:7037,path:hsa04066,HIF-1 signaling pathway;hsa:7037,path:hsa04144,Endocytosis;hsa:7037,path:hsa04145,Phagosome;hsa:7037,path:hsa04216,Ferroptosis;hsa:7037,path:hsa04640,Hematopoietic cell lineage
TRFE_HUMAN	P02787	TF	Serotransferrin	296765	152836	279637	145462	204112	181377	179505	242386	218675	201845	218675	201845	1.08338	0.708336	0	GO:0016324,apical plasma membrane;GO:0045178,basal part of cell;GO:0009925,basal plasma membrane;GO:0072562,blood microparticle;GO:0009986,cell surface;GO:0030669,clathrin-coated endocytic vesicle membrane;GO:0005905,clathrin-coated pit;GO:0031410,cytoplasmic vesicle;GO:0005769,early endosome;GO:0030139,endocytic vesicle;GO:0005788,endoplasmic reticulum lumen;GO:0010008,endosome membrane;GO:00700…	GO:0008199,ferric iron binding;GO:0008198,ferrous iron binding;GO:0034986,iron chaperone activity;GO:1990459,transferrin receptor binding	GO:0007015,actin filament organization;GO:0007257,activation of JUN kinase activity;GO:0019731,antibacterial humoral response;GO:0006879,cellular iron ion homeostasis;GO:0044267,cellular protein metabolic process;GO:0071281,cellular response to iron ion;GO:0070371,ERK1 and ERK2 cascade;GO:0055072,iron ion homeostasis;GO:0006826,iron ion transport;GO:0061024,membrane organization;GO:0030316,osteoc…	hsa:7018,path:hsa04066,HIF-1 signaling pathway;hsa:7018,path:hsa04216,Ferroptosis;hsa:7018,path:hsa04978,Mineral absorption
TRFL_HUMAN	P02788	LTF	Lactotransferrin	2413018	1967268	1.87356e+06	279636	316868	401115	297884	1.98824e+06	1.63337e+06	751026	1.63337e+06	751026	2.17485	0.206413	0	GO:0009986,cell surface;GO:0005737,cytoplasm;GO:0005769,early endosome;GO:0070062,extracellular exosome;GO:0005576,extracellular region;GO:0005615,extracellular space;GO:0005634,nucleus;GO:0097013,phagocytic vesicle lumen;GO:0005886,plasma membrane;GO:0032991,protein-containing complex;GO:0055037,recycling endosome;GO:0030141,secretory granule;GO:0042581,specific granule;GO:0035580,specific granu…	GO:0004869,cysteine-type endopeptidase inhibitor activity;GO:0003677,DNA binding;GO:0008201,heparin binding;GO:0005506,iron ion binding;GO:0001530,lipopolysaccharide binding;GO:0043539,protein serine/threonine kinase activator activity;GO:0004252,serine-type endopeptidase activity	GO:1990000,amyloid fibril formation;GO:0019731,antibacterial humoral response;GO:0019732,antifungal humoral response;GO:0061844,antimicrobial humoral immune response mediated by antimicrobial peptide;GO:0019730,antimicrobial humoral response;GO:0060349,bone morphogenesis;GO:0050829,defense response to Gram-negative bacterium;GO:0050830,defense response to Gram-positive bacterium;GO:0006959,humora…
HEMO_HUMAN	P02790	HPX	Hemopexin	146979	140801	134676	130948	137018	144753	140319	154138	138351	144057	138351	144057	0.96039	0.30759	0	GO:0072562,blood microparticle;GO:0062023,collagen-containing extracellular matrix;GO:0071682,endocytic vesicle lumen;GO:0070062,extracellular exosome;GO:0005576,extracellular region;GO:0005615,extracellular space	GO:0015232,heme transmembrane transporter activity;GO:0046872,metal ion binding	GO:0006879,cellular iron ion homeostasis;GO:0042168,heme metabolic process;GO:0015886,heme transport;GO:0020027,hemoglobin metabolic process;GO:0002925,positive regulation of humoral immune response mediated by circulating immunoglobulin;GO:0002639,positive regulation of immunoglobulin production;GO:0060335,positive regulation of interferon-gamma-mediated signaling pathway;GO:0042531,positive reg…
ANGI_HUMAN	P03950	ANG	Angiogenin	14743.6	17783.1	18887.1	41840.2	32814	37778.8	35502.7	17086.1	23313.5	30795.4	23313.5	30795.4	0.757045	0.374408	0	GO:0015629,actin cytoskeleton;GO:0032311,angiogenin-PRI complex;GO:0005604,basement membrane;GO:0005694,chromosome;GO:0031410,cytoplasmic vesicle;GO:0005576,extracellular region;GO:0005615,extracellular space;GO:0030426,growth cone;GO:0043025,neuronal cell body;GO:0005730,nucleolus;GO:0005634,nucleus	GO:0003779,actin binding;GO:0005507,copper ion binding;GO:0003677,DNA binding;GO:0004519,endonuclease activity;GO:0008201,heparin binding;GO:0042277,peptide binding;GO:0042803,protein homodimerization activity;GO:0004540,ribonuclease activity;GO:0019843,rRNA binding;GO:0005102,signaling receptor binding	GO:0030041,actin filament polymerization;GO:0032431,activation of phospholipase A2 activity;GO:0007202,activation of phospholipase C activity;GO:0032148,activation of protein kinase B activity;GO:0034332,adherens junction organization;GO:0001525,angiogenesis;GO:0019731,antibacterial humoral response;GO:0019732,antifungal humoral response;GO:0061844,antimicrobial humoral immune response mediated b…
FA11_HUMAN	P03951	F11	Coagulation factor XI	11695.9	12772.8	9975.6	7478	14636.4	14410.7	8663.65	14559.5	10480.6	13067.6	10480.6	13067.6	0.80203	0.215451	0	GO:0070062,extracellular exosome;GO:0005576,extracellular region;GO:0005615,extracellular space;GO:0016020,membrane;GO:0005886,plasma membrane	GO:0008201,heparin binding;GO:0042802,identical protein binding;GO:0070009,serine-type aminopeptidase activity;GO:0004252,serine-type endopeptidase activity	GO:0007596,blood coagulation;GO:0007597,blood coagulation;GO:0031639,plasminogen activation;GO:0051919,positive regulation of fibrinolysis;GO:0006508,proteolysis	hsa:2160,path:hsa04610,Complement and coagulation cascades
KLKB1_HUMAN	P03952	KLKB1	Plasma kallikrein	33990	36334	36310.2	37410.3	29392.5	37487.9	38982.5	40956.3	36011.1	36704.8	36011.1	36704.8	0.981102	0.801472	0	GO:0070062,extracellular exosome;GO:0005576,extracellular region;GO:0005615,extracellular space;GO:0005886,plasma membrane	GO:0004252,serine-type endopeptidase activity;GO:0020037,heme binding;GO:0005506,iron ion binding;GO:0004497,monooxygenase activity;GO:0016705,oxidoreductase activity	GO:0007597,blood coagulation;GO:0022617,extracellular matrix disassembly;GO:0002542,Factor XII activation;GO:0042730,fibrinolysis;GO:2000267,negative regulation of blood coagulation;GO:0031639,plasminogen activation;GO:0051919,positive regulation of fibrinolysis;GO:0006508,proteolysis;GO:0031638,zymogen activation;GO:0007596,blood coagulation	hsa:3818,path:hsa04610,Complement and coagulation cascades
C4BPA_HUMAN	P04003	C4BPA	C4b-binding protein alpha chain	33874.2	45652.7	39462.4	55943.4	31180.7	41432.7	38506.5	38807.2	43733.2	37481.8	43733.2	37481.8	1.16679	0.275808	0	GO:0072562,blood microparticle;GO:0005576,extracellular region;GO:0005615,extracellular space;GO:0005886,plasma membrane	GO:0003723,RNA binding	GO:0006958,complement activation;GO:0045087,innate immune response;GO:0045959,negative regulation of complement activation;GO:0045732,positive regulation of protein catabolic process;GO:0030449,regulation of complement activation;GO:1903027,regulation of opsonization;GO:0009609,response to symbiotic bacterium	hsa:722,path:hsa04610,Complement and coagulation cascades;hsa:722,path:hsa05133,Pertussis
VTNC_HUMAN	P04004	VTN	Vitronectin	131290	143189	126426	129145	175811	139635	147963	142796	132513	151551	132513	151551	0.874377	0.080202	0	GO:0071062,alphav-beta3 integrin-vitronectin complex;GO:0072562,blood microparticle;GO:0062023,collagen-containing extracellular matrix;GO:0005783,endoplasmic reticulum;GO:0070062,extracellular exosome;GO:0005576,extracellular region;GO:0005615,extracellular space;GO:0043231,intracellular membrane-bounded organelle	GO:0005201,extracellular matrix structural constituent;GO:0008201,heparin binding;GO:0005178,integrin binding;GO:0030247,polysaccharide binding;GO:0005044,scavenger receptor activity	GO:0007155,cell adhesion;GO:0033627,cell adhesion mediated by integrin;GO:0016477,cell migration;GO:0007160,cell-matrix adhesion;GO:0035987,endodermal cell differentiation;GO:0030198,extracellular matrix organization;GO:0006955,immune response;GO:0030195,negative regulation of blood coagulation;GO:0010951,negative regulation of endopeptidase activity;GO:0050731,positive regulation of peptidyl-tyr…	hsa:7448,path:hsa04151,PI3K-Akt signaling pathway;hsa:7448,path:hsa04512,ECM-receptor interaction;hsa:7448,path:hsa04510,Focal adhesion;hsa:7448,path:hsa04610,Complement and coagulation cascades;hsa:7448,path:hsa05205,Proteoglycans in cancer;hsa:7448,path:hsa05165,Human papillomavirus infection
PROC_HUMAN	P04070	PROC	Vitamin K-dependent protein C	14195.1	19530.9	18234.4	21763.8	25277.2	26893.5	18336.1	8210	18431	19679.2	18431	19679.2	0.936575	0.792469	0	GO:0005783,endoplasmic reticulum;GO:0005788,endoplasmic reticulum lumen;GO:0005576,extracellular region;GO:0005615,extracellular space;GO:0005794,Golgi apparatus;GO:0005796,Golgi lumen	GO:0005509,calcium ion binding;GO:0004252,serine-type endopeptidase activity	GO:0007596,blood coagulation;GO:0044267,cellular protein metabolic process;GO:0006888,endoplasmic reticulum to Golgi vesicle-mediated transport;GO:0043066,negative regulation of apoptotic process;GO:0030195,negative regulation of blood coagulation;GO:0050819,negative regulation of coagulation;GO:0050728,negative regulation of inflammatory response;GO:1903142,positive regulation of establishment o…	hsa:5624,path:hsa04610,Complement and coagulation cascades
APOB_HUMAN	P04114	APOB	Apolipoprotein B-100	21078.1	34168.9	25310.1	23613.8	22467.5	19981.9	27391	18273	26042.7	22028.3	26042.7	22028.3	1.18224	0.291094	0	GO:0042627,chylomicron;GO:0034360,chylomicron remnant;GO:0030669,clathrin-coated endocytic vesicle membrane;GO:0005737,cytoplasm;GO:0005829,cytosol;GO:0005769,early endosome;GO:0071682,endocytic vesicle lumen;GO:0070971,endoplasmic reticulum exit site;GO:0005788,endoplasmic reticulum lumen;GO:0005789,endoplasmic reticulum membrane;GO:0031904,endosome lumen;GO:0010008,endosome membrane;GO:0070062,…	GO:0120020,cholesterol transfer activity;GO:0008201,heparin binding;GO:0035473,lipase binding;GO:0050750,low-density lipoprotein particle receptor binding;GO:0005543,phospholipid binding;GO:0005319,lipid transporter activity	GO:0048844,artery morphogenesis;GO:0044267,cellular protein metabolic process;GO:0071379,cellular response to prostaglandin stimulus;GO:0071356,cellular response to tumor necrosis factor;GO:0033344,cholesterol efflux;GO:0042632,cholesterol homeostasis;GO:0008203,cholesterol metabolic process;GO:0030301,cholesterol transport;GO:0034378,chylomicron assembly;GO:0034382,chylomicron remnant clearance;…	hsa:338,path:hsa04975,Fat digestion and absorption;hsa:338,path:hsa04979,Cholesterol metabolism;hsa:338,path:hsa04977,Vitamin digestion and absorption
LCAT_HUMAN	P04180	LCAT	Phosphatidylcholine-sterol acyltransferase	20637.5	27584	26791.3	28283.7	19416.5	19741.5	20148.1	18164.8	25824.1	19367.7	25824.1	19367.7	1.33336	0.011741	1	GO:0070062,extracellular exosome;GO:0005576,extracellular region;GO:0005615,extracellular space;GO:0034364,high-density lipoprotein particle;GO:0016021,integral component of membrane	GO:0003847,1-alkyl-2-acetylglycerophosphocholine esterase activity;GO:0034186,apolipoprotein A-I binding;GO:0004607,phosphatidylcholine-sterol O-acyltransferase activity;GO:0047179,platelet-activating factor acetyltransferase activity;GO:0004806,triglyceride lipase activity;GO:0008374,O-acyltransferase activity	GO:0034435,cholesterol esterification;GO:0042632,cholesterol homeostasis;GO:0008203,cholesterol metabolic process;GO:0030301,cholesterol transport;GO:0034375,high-density lipoprotein particle remodeling;GO:0006629,lipid metabolic process;GO:0042158,lipoprotein biosynthetic process;GO:0006656,phosphatidylcholine biosynthetic process;GO:0046470,phosphatidylcholine metabolic process;GO:0006644,phosp…	hsa:3931,path:hsa00564,Glycerophospholipid metabolism;hsa:3931,path:hsa04979,Cholesterol metabolism
HRG_HUMAN	P04196	HRG	Histidine-rich glycoprotein	103690	95433.7	107567	76744.6	112220	103085	108538	111744	95859	108897	95859	108897	0.880273	0.118911	0	GO:0072562,blood microparticle;GO:0009986,cell surface;GO:0062023,collagen-containing extracellular matrix;GO:0036019,endolysosome;GO:0070062,extracellular exosome;GO:0005576,extracellular region;GO:0005886,plasma membrane;GO:0031093,platelet alpha granule lumen	GO:0004869,cysteine-type endopeptidase inhibitor activity;GO:0004866,endopeptidase inhibitor activity;GO:0020037,heme binding;GO:0043395,heparan sulfate proteoglycan binding;GO:0008201,heparin binding;GO:0019865,immunoglobulin binding;GO:0046872,metal ion binding;GO:0004867,serine-type endopeptidase inhibitor activity;GO:0005102,signaling receptor binding;GO:0008270,zinc ion binding	GO:0001525,angiogenesis;GO:0061844,antimicrobial humoral immune response mediated by antimicrobial peptide;GO:0006935,chemotaxis;GO:0051838,cytolysis by host of symbiont cells;GO:0050832,defense response to fungus;GO:0042730,fibrinolysis;GO:0015886,heme transport;GO:0016525,negative regulation of angiogenesis;GO:0043537,negative regulation of blood vessel endothelial cell migration;GO:0007162,neg…
A1BG_HUMAN	P04217	A1BG	Alpha-1B-glycoprotein	132518	147962	132745	111413	113089	99573.3	116872	127072	131160	114152	131160	114152	1.14899	0.120986	0	GO:0072562,blood microparticle;GO:0062023,collagen-containing extracellular matrix;GO:0070062,extracellular exosome;GO:0005576,extracellular region;GO:0005615,extracellular space;GO:1904813,ficolin-1-rich granule lumen;GO:0031093,platelet alpha granule lumen;GO:0034774,secretory granule lumen		GO:0043312,neutrophil degranulation;GO:0002576,platelet degranulation
K2C1_HUMAN	P04264	KRT1	Keratin, type II cytoskeletal 1	8534.28	16572.9	6142.15	17537.4	2879.04	5977.76	14248.6	8203.66	12196.7	7827.27	12196.7	7827.27	1.55823	0.28593	0	GO:0072562,blood microparticle;GO:0062023,collagen-containing extracellular matrix;GO:0001533,cornified envelope;GO:0005856,cytoskeleton;GO:0005829,cytosol;GO:0070062,extracellular exosome;GO:0005576,extracellular region;GO:0005615,extracellular space;GO:1904813,ficolin-1-rich granule lumen;GO:0045095,keratin filament;GO:0016020,membrane;GO:0005634,nucleus	GO:0030246,carbohydrate binding;GO:0046982,protein heterodimerization activity;GO:0038023,signaling receptor activity;GO:0030280,structural constituent of skin epidermis	GO:0001867,complement activation;GO:0070268,cornification;GO:0061436,establishment of skin barrier;GO:0042730,fibrinolysis;GO:0031424,keratinization;GO:0050728,negative regulation of inflammatory response;GO:0043312,neutrophil degranulation;GO:0018149,peptide cross-linking;GO:0051290,protein heterotetramerization;GO:0045765,regulation of angiogenesis;GO:0006979,response to oxidative stress;GO:000…
VWF_HUMAN	P04275	VWF	von Willebrand factor	5356.95	8427.34	14527.5	18090.5	10665.6	7451.53	10647.8	10493.6	11600.6	9814.62	11600.6	9814.62	1.18197	0.571999	0	GO:0062023,collagen-containing extracellular matrix;GO:0005783,endoplasmic reticulum;GO:0070062,extracellular exosome;GO:0031012,extracellular matrix;GO:0005576,extracellular region;GO:0005615,extracellular space;GO:0031091,platelet alpha granule;GO:0031093,platelet alpha granule lumen;GO:0033093,Weibel-Palade body	GO:0051087,chaperone binding;GO:0005518,collagen binding;GO:0042802,identical protein binding;GO:0019865,immunoglobulin binding;GO:0005178,integrin binding;GO:0002020,protease binding;GO:0047485,protein N-terminus binding	GO:0007596,blood coagulation;GO:0007597,blood coagulation;GO:0007155,cell adhesion;GO:0031589,cell-substrate adhesion;GO:0030198,extracellular matrix organization;GO:0007599,hemostasis;GO:0030168,platelet activation;GO:0002576,platelet degranulation;GO:0009611,response to wounding	hsa:7450,path:hsa04151,PI3K-Akt signaling pathway;hsa:7450,path:hsa04512,ECM-receptor interaction;hsa:7450,path:hsa04510,Focal adhesion;hsa:7450,path:hsa04610,Complement and coagulation cascades;hsa:7450,path:hsa04611,Platelet activation;hsa:7450,path:hsa05165,Human papillomavirus infection
SHBG_HUMAN	P04278	SHBG	Sex hormone-binding globulin	30411.1	35088.7	39498.9	5134.64	4469.99	8034.85	4891.46	30169.9	27533.3	11891.5	27533.3	11891.5	2.31537	0.163236	0	GO:0070062,extracellular exosome;GO:0005576,extracellular region	GO:0005497,androgen binding;GO:0005496,steroid binding
HLAA_HUMAN	P04439	HLA-A	HLA class I histocompatibility antigen, A alpha chain	4086.23	4142.11	0	2256.03	4878.78	17673.7	1257.95	12491.8	3663.23	9075.57	3494.79	9075.57	0.403636	0.196986	0	GO:0009986,cell surface;GO:0031901,early endosome membrane;GO:0012507,ER to Golgi transport vesicle membrane;GO:0009897,external side of plasma membrane;GO:0070062,extracellular exosome;GO:0005615,extracellular space;GO:0000139,Golgi membrane;GO:0071556,integral component of lumenal side of endoplasmic reticulum membrane;GO:0042612,MHC class I protein complex;GO:0032398,MHC class Ib protein compl…	GO:0030881,beta-2-microglobulin binding;GO:0042288,MHC class I protein binding;GO:0046703,natural killer cell lectin-like receptor binding;GO:0042605,peptide antigen binding;GO:0005102,signaling receptor binding;GO:0042608,T cell receptor binding;GO:0051087,chaperone binding;GO:0046977,TAP binding;GO:0023026,MHC class II protein complex binding;GO:0032395,MHC class II receptor activity;GO:0030247…	GO:0002250,adaptive immune response;GO:0019731,antibacterial humoral response;GO:0002476,antigen processing and presentation of endogenous peptide antigen via MHC class Ib;GO:0002479,antigen processing and presentation of exogenous peptide antigen via MHC class I;GO:0002480,antigen processing and presentation of exogenous peptide antigen via MHC class I;GO:0002477,antigen processing and presentat…	hsa:3133,path:hsa04514,Cell adhesion molecules (CAMs);hsa:3133,path:hsa04144,Endocytosis;hsa:3133,path:hsa04145,Phagosome;hsa:3133,path:hsa04218,Cellular senescence;hsa:3133,path:hsa04650,Natural killer cell mediated cytotoxicity;hsa:3133,path:hsa04612,Antigen processing and presentation;hsa:3133,path:hsa05203,Viral carcinogenesis;hsa:3133,path:hsa05320,Autoimmune thyroid disease;hsa:3133,path:hs…
H2A1B_HUMAN	P04908;P0C0S8;P20671;Q16777;Q6FI13;Q7L7L0;Q93077;Q96KK5;Q99878;Q9BTM1	H2AC4	Histone H2A type 1-B/E	889.263	2014.3	3425.97	0	3242.63	1542.7	1169.78	2207.48	2448.07	2040.65	2109.84	2040.65	1.19965	0.61494	0	GO:0070062,extracellular exosome;GO:0000786,nucleosome;GO:0005634,nucleus	GO:0003677,DNA binding;GO:0046982,protein heterodimerization activity	GO:0006342,chromatin silencing;GO:0008285,negative regulation of cell population proliferation	hsa:3012,path:hsa04217,Necroptosis;hsa:3012,path:hsa05322,Systemic lupus erythematosus;hsa:3012,path:hsa05034,Alcoholism;hsa:8335,path:hsa04217,Necroptosis;hsa:8335,path:hsa05322,Systemic lupus erythematosus;hsa:8335,path:hsa05034,Alcoholism
IGF1_HUMAN	P05019	IGF1	Insulin-like growth factor I	48475.7	49830.7	41990.1	9273.91	56092	28145.2	9946.78	59238.4	37392.6	38355.6	37392.6	38355.6	0.974894	0.951357	0	GO:0035867,alphav-beta3 integrin-IGF-1-IGF1R complex;GO:0070382,exocytic vesicle;GO:0005576,extracellular region;GO:0005615,extracellular space;GO:0016942,insulin-like growth factor binding protein complex;GO:0042567,insulin-like growth factor ternary complex;GO:0031093,platelet alpha granule lumen	GO:0008083,growth factor activity;GO:0005179,hormone activity;GO:0005158,insulin receptor binding;GO:0005159,insulin-like growth factor receptor binding;GO:0005178,integrin binding	GO:0000187,activation of MAPK activity;GO:0032148,activation of protein kinase B activity;GO:0035630,bone mineralization involved in bone maturation;GO:0001775,cell activation;GO:0008283,cell population proliferation;GO:0044267,cellular protein metabolic process;GO:1904646,cellular response to amyloid-beta;GO:0070371,ERK1 and ERK2 cascade;GO:0009441,glycolate metabolic process;GO:0048009,insulin-…	hsa:3479,path:hsa04014,Ras signaling pathway;hsa:3479,path:hsa04015,Rap1 signaling pathway;hsa:3479,path:hsa04010,MAPK signaling pathway;hsa:3479,path:hsa04066,HIF-1 signaling pathway;hsa:3479,path:hsa04068,FoxO signaling pathway;hsa:3479,path:hsa04151,PI3K-Akt signaling pathway;hsa:3479,path:hsa04152,AMPK signaling pathway;hsa:3479,path:hsa04150,mTOR signaling pathway;hsa:3479,path:hsa04114,Oocy…
ALDOB_HUMAN	P05062	ALDOB	Fructose-bisphosphate aldolase B	567.733	0	495.675	0	1677.62	1425.26	4040.53	0	1389.37	2449.24	531.704	2381.13	0.567267	0.219547	0	GO:0034451,centriolar satellite;GO:0005829,cytosol;GO:0070062,extracellular exosome;GO:0005815,microtubule organizing center	GO:0051117,ATPase binding;GO:0008092,cytoskeletal protein binding;GO:0070061,fructose binding;GO:0061609,fructose-1-phosphate aldolase activity;GO:0004332,fructose-bisphosphate aldolase activity;GO:0042802,identical protein binding	GO:0061621,canonical glycolysis;GO:0030388,fructose 1;GO:0061624,fructose catabolic process to hydroxyacetone phosphate and glyceraldehyde-3-phosphate;GO:0006000,fructose metabolic process;GO:0006094,gluconeogenesis;GO:0006096,glycolytic process;GO:0006116,NADH oxidation;GO:0032781,positive regulation of ATPase activity;GO:0070072,vacuolar proton-transporting V-type ATPase complex assembly	hsa:229,path:hsa00010,Glycolysis / Gluconeogenesis;hsa:229,path:hsa00030,Pentose phosphate pathway;hsa:229,path:hsa00051,Fructose and mannose metabolism;hsa:229,path:hsa04066,HIF-1 signaling pathway
A4_HUMAN	P05067	APP	Amyloid-beta precursor protein	3629.54	4610.39	2165.52	0	3185.15	0	0	4994.2	3192.92	3372.7	3468.48	4089.67	0.946695	0.834845	0	GO:0106003,amyloid-beta complex;GO:0045177,apical part of cell;GO:0097449,astrocyte projection;GO:0030424,axon;GO:0009986,cell surface;GO:0005911,cell-cell junction;GO:0035253,ciliary rootlet;GO:0005905,clathrin-coated pit;GO:0030134,COPII-coated ER to Golgi transport vesicle;GO:0005737,cytoplasm;GO:0005829,cytosol;GO:0043198,dendritic shaft;GO:0043197,dendritic spine;GO:0005769,early endosome;GO…	GO:0030549,acetylcholine receptor activator activity;GO:0033130,acetylcholine receptor binding;GO:0097645,amylin binding;GO:0034185,apolipoprotein binding;GO:0051087,chaperone binding;GO:0042056,chemoattractant activity;GO:0003682,chromatin binding;GO:0003677,DNA binding;GO:0019899,enzyme binding;GO:0046875,ephrin receptor binding;GO:0005109,frizzled binding;GO:0001664,G protein-coupled receptor …	GO:0000187,activation of MAPK activity;GO:0000185,activation of MAPKKK activity;GO:0007189,adenylate cyclase-activating G protein-coupled receptor signaling pathway;GO:0007193,adenylate cyclase-inhibiting G protein-coupled receptor signaling pathway;GO:0008344,adult locomotory behavior;GO:1990000,amyloid fibril formation;GO:0019731,antibacterial humoral response;GO:0019732,antifungal humoral resp…	hsa:351,path:hsa04726,Serotonergic synapse;hsa:351,path:hsa05010,Alzheimer disease
APOD_HUMAN	P05090	APOD	Apolipoprotein D	74163.2	59658.7	81377.6	39654.5	28268.6	32150.7	62355.8	53856.3	63713.5	44157.9	63713.5	44157.9	1.44286	0.165196	0	GO:0005737,cytoplasm;GO:0022626,cytosolic ribosome;GO:0030425,dendrite;GO:0005783,endoplasmic reticulum;GO:0070062,extracellular exosome;GO:0005576,extracellular region;GO:0005615,extracellular space;GO:0043025,neuronal cell body;GO:0048471,perinuclear region of cytoplasm	GO:0015485,cholesterol binding;GO:0005319,lipid transporter activity;GO:0008289,lipid binding	GO:0007568,aging;GO:0001525,angiogenesis;GO:0007420,brain development;GO:0006006,glucose metabolic process;GO:0030522,intracellular receptor signaling pathway;GO:0006629,lipid metabolic process;GO:1900016,negative regulation of cytokine production involved in inflammatory response;GO:0051895,negative regulation of focal adhesion assembly;GO:0060588,negative regulation of lipoprotein lipid oxidati…
IC1_HUMAN	P05155	SERPING1	Plasma protease C1 inhibitor	82290.6	117223	81503.5	66539.9	59480.9	81754.8	61372.3	70580.2	86889.2	68297.1	86889.2	68297.1	1.27222	0.168916	0	GO:0072562,blood microparticle;GO:0062023,collagen-containing extracellular matrix;GO:0005788,endoplasmic reticulum lumen;GO:0070062,extracellular exosome;GO:0005576,extracellular region;GO:0005615,extracellular space;GO:0031093,platelet alpha granule lumen	GO:0004867,serine-type endopeptidase inhibitor activity	GO:0008015,blood circulation;GO:0007597,blood coagulation;GO:0006958,complement activation;GO:0042730,fibrinolysis;GO:0045087,innate immune response;GO:2000267,negative regulation of blood coagulation;GO:0001869,negative regulation of complement activation;GO:0010951,negative regulation of endopeptidase activity;GO:0002576,platelet degranulation;GO:0030449,regulation of complement activation;GO:0…	hsa:710,path:hsa04610,Complement and coagulation cascades;hsa:710,path:hsa05133,Pertussis
CFAI_HUMAN	P05156	CFI	Complement factor I	33369.2	35715	26494.2	48359.1	51497.4	46206.1	39115	44077.2	35984.4	45223.9	35984.4	45223.9	0.795693	0.12811	0	GO:0070062,extracellular exosome;GO:0005576,extracellular region;GO:0005615,extracellular space;GO:0016020,membrane	GO:0046872,metal ion binding;GO:0005044,scavenger receptor activity;GO:0004252,serine-type endopeptidase activity	GO:0006958,complement activation;GO:0045087,innate immune response;GO:0030449,regulation of complement activation;GO:0016032,viral process	hsa:3426,path:hsa04610,Complement and coagulation cascades;hsa:3426,path:hsa05150,Staphylococcus aureus infection
F13B_HUMAN	P05160	F13B	Coagulation factor XIII B chain	27744.3	25362.8	18453.2	26720.1	21167.9	23514.9	22833.9	21264.5	24570.1	22195.3	24570.1	22195.3	1.107	0.316965	0	GO:0005576,extracellular region		GO:0007596,blood coagulation	hsa:2165,path:hsa04610,Complement and coagulation cascades
PERM_HUMAN	P05164	MPO	Myeloperoxidase	5582.2	1305.34	10380.6	0	0	0	1135.74	12436.3	5029.34	4264.81	5756.06	6786.04	1.17927	0.828564	0	GO:0042582,azurophil granule;GO:0035578,azurophil granule lumen;GO:0070062,extracellular exosome;GO:0005576,extracellular region;GO:0005615,extracellular space;GO:0043231,intracellular membrane-bounded organelle;GO:0005764,lysosome;GO:0005654,nucleoplasm;GO:0005634,nucleus;GO:0097013,phagocytic vesicle lumen;GO:0030141,secretory granule	GO:0003682,chromatin binding;GO:0020037,heme binding;GO:0008201,heparin binding;GO:0046872,metal ion binding;GO:0004601,peroxidase activity	GO:0007568,aging;GO:0045454,cell redox homeostasis;GO:0006952,defense response;GO:0042742,defense response to bacterium;GO:0050832,defense response to fungus;GO:0042744,hydrogen peroxide catabolic process;GO:0002149,hypochlorous acid biosynthetic process;GO:0034374,low-density lipoprotein particle remodeling;GO:0043066,negative regulation of apoptotic process;GO:0043312,neutrophil degranulation;G…	hsa:4353,path:hsa00983,Drug metabolism - other enzymes;hsa:4353,path:hsa04145,Phagosome;hsa:4353,path:hsa05202,Transcriptional misregulation in cancer;hsa:4353,path:hsa05221,Acute myeloid leukemia
ICAM1_HUMAN	P05362	ICAM1	Intercellular adhesion molecule 1	6380.65	5280.33	6198.41	10167.1	18602.6	8034.45	2639.55	5653.98	7006.62	8732.65	7006.62	8732.65	0.802348	0.651657	0	GO:0009986,cell surface;GO:0062023,collagen-containing extracellular matrix;GO:0009897,external side of plasma membrane;GO:0070062,extracellular exosome;GO:0005615,extracellular space;GO:0005925,focal adhesion;GO:0001772,immunological synapse;GO:0005887,integral component of plasma membrane;GO:0016020,membrane;GO:0045121,membrane raft;GO:0005886,plasma membrane;GO:0016021,integral component of me…	GO:0005178,integrin binding;GO:0038023,signaling receptor activity;GO:0004888,transmembrane signaling receptor activity;GO:0001618,virus receptor activity	GO:0002438,acute inflammatory response to antigenic stimulus;GO:0044406,adhesion of symbiont to host;GO:0007155,cell adhesion;GO:0033627,cell adhesion mediated by integrin;GO:0007569,cell aging;GO:0071312,cellular response to alkaloid;GO:1904646,cellular response to amyloid-beta;GO:0071549,cellular response to dexamethasone stimulus;GO:0071333,cellular response to glucose stimulus;GO:0071456,cell…	hsa:3383,path:hsa04064,NF-kappa B signaling pathway;hsa:3383,path:hsa04668,TNF signaling pathway;hsa:3383,path:hsa04514,Cell adhesion molecules (CAMs);hsa:3383,path:hsa04650,Natural killer cell mediated cytotoxicity;hsa:3383,path:hsa04670,Leukocyte transendothelial migration;hsa:3383,path:hsa05323,Rheumatoid arthritis;hsa:3383,path:hsa05418,Fluid shear stress and atherosclerosis;hsa:3383,path:hsa…
TETN_HUMAN	P05452	CLEC3B	Tetranectin	40410.1	37089.7	31013.4	31073.6	21148.2	27089.4	34770.1	36677.5	34896.7	29921.3	34896.7	29921.3	1.16628	0.288411	0	GO:0062023,collagen-containing extracellular matrix;GO:0005737,cytoplasm;GO:0070062,extracellular exosome;GO:0005576,extracellular region;GO:0005615,extracellular space;GO:0001652,granular component;GO:0031089,platelet dense granule lumen	GO:0005509,calcium ion binding;GO:0030246,carbohydrate binding;GO:0008201,heparin binding;GO:0036143,kringle domain binding	GO:0030282,bone mineralization;GO:0071310,cellular response to organic substance;GO:0071560,cellular response to transforming growth factor beta stimulus;GO:0001503,ossification;GO:0002576,platelet degranulation;GO:0010756,positive regulation of plasminogen activation
THBG_HUMAN	P05543	SERPINA7	Thyroxine-binding globulin	1058.65	1149.1	572.564	0	0	0	226.321	2445.84	1341.94	1939.78	926.769	1336.08	0.691802	0.44779	0	GO:0070062,extracellular exosome;GO:0005576,extracellular region;GO:0005615,extracellular space	GO:0004867,serine-type endopeptidase inhibitor activity	GO:0010951,negative regulation of endopeptidase activity;GO:0070327,thyroid hormone transport	hsa:6906,path:hsa04918,Thyroid hormone synthesis
HEP2_HUMAN	P05546	SERPIND1	Heparin cofactor 2	35023.2	53438.3	34580.8	50666.9	29445.6	29297.1	35446.4	40928.5	43427.3	33779.4	43427.3	33779.4	1.28561	0.143337	0	GO:0005788,endoplasmic reticulum lumen;GO:0070062,extracellular exosome;GO:0005576,extracellular region;GO:0005615,extracellular space	GO:0004866,endopeptidase inhibitor activity;GO:0008201,heparin binding;GO:0004867,serine-type endopeptidase inhibitor activity	GO:0007596,blood coagulation;GO:0044267,cellular protein metabolic process;GO:0006935,chemotaxis;GO:0010951,negative regulation of endopeptidase activity;GO:0043687,post-translational protein modification	hsa:3053,path:hsa04610,Complement and coagulation cascades
CHLE_HUMAN	P06276	BCHE	Cholinesterase	5423.24	6061.99	6659.37	5768.62	5873.24	2046.86	3938.3	2225.1	5978.31	3520.87	5978.31	3520.87	1.69796	0.038441	1	GO:0072562,blood microparticle;GO:0005788,endoplasmic reticulum lumen;GO:0005576,extracellular region;GO:0016020,membrane;GO:0005641,nuclear envelope lumen	GO:0003990,acetylcholinesterase activity;GO:0001540,amyloid-beta binding;GO:0003824,catalytic activity;GO:0033265,choline binding;GO:0004104,cholinesterase activity;GO:0019899,enzyme binding;GO:0042802,identical protein binding	GO:0019695,choline metabolic process;GO:0050783,cocaine metabolic process;GO:0007612,learning;GO:0008285,negative regulation of cell population proliferation;GO:0050805,negative regulation of synaptic transmission;GO:0014016,neuroblast differentiation;GO:0043279,response to alkaloid;GO:0042493,response to drug;GO:0051593,response to folic acid;GO:0051384,response to glucocorticoid
KV230_HUMAN	P06310	IGKV2-30	Immunoglobulin kappa variable 2-30	14942.2	9770.85	6171.31	0	0	0	3818.36	18189.8	8759.85	6629.48	10294.8	11004.1	1.32135	0.655373	0	GO:0005615,extracellular space;GO:0019814,immunoglobulin complex;GO:0005886,plasma membrane;GO:0072562,blood microparticle;GO:0070062,extracellular exosome;GO:0005576,extracellular region	GO:0003823,antigen binding	GO:0002250,adaptive immune response;GO:0006955,immune response;GO:0006956,complement activation;GO:0006958,complement activation;GO:0038095,Fc-epsilon receptor signaling pathway;GO:0038096,Fc-gamma receptor signaling pathway involved in phagocytosis;GO:0050900,leukocyte migration;GO:0002862,negative regulation of inflammatory response to antigenic stimulus;GO:0008228,opsonization;GO:0018149,pepti…
GELS_HUMAN	P06396	GSN	Gelsolin	67781.4	59003	58110.8	26505.7	52224.8	51825.5	67457.5	51070.8	52850.2	55644.7	52850.2	55644.7	0.949781	0.786618	0	GO:0030478,actin cap;GO:0015629,actin cytoskeleton;GO:0072562,blood microparticle;GO:0030864,cortical actin cytoskeleton;GO:0005737,cytoplasm;GO:0005829,cytosol;GO:0070062,extracellular exosome;GO:0005576,extracellular region;GO:0005615,extracellular space;GO:1904813,ficolin-1-rich granule lumen;GO:0005925,focal adhesion;GO:0030027,lamellipodium;GO:0043209,myelin sheath;GO:0048471,perinuclear reg…	GO:0003779,actin binding;GO:0051015,actin filament binding;GO:0005509,calcium ion binding;GO:0045159,myosin II binding;GO:0036313,phosphatidylinositol 3-kinase catalytic subunit binding;GO:0005546,phosphatidylinositol-4	GO:0051693,actin filament capping;GO:0030042,actin filament depolymerization;GO:0030041,actin filament polymerization;GO:0090527,actin filament reorganization;GO:0051014,actin filament severing;GO:0045010,actin nucleation;GO:0008154,actin polymerization or depolymerization;GO:0007568,aging;GO:1990000,amyloid fibril formation;GO:0051016,barbed-end actin filament capping;GO:0086003,cardiac muscle c…	hsa:2934,path:hsa04810,Regulation of actin cytoskeleton;hsa:2934,path:hsa04666,Fc gamma R-mediated phagocytosis;hsa:2934,path:hsa05203,Viral carcinogenesis
CO2_HUMAN	P06681	C2	Complement C2	15978.5	18560.6	16119.9	14966.2	15283.6	16374.1	17272.9	18526.1	16406.3	16864.2	16406.3	16864.2	0.972849	0.671238	0	GO:0070062,extracellular exosome;GO:0005576,extracellular region;GO:0005615,extracellular space	GO:0046872,metal ion binding;GO:0004252,serine-type endopeptidase activity	GO:0006956,complement activation;GO:0006958,complement activation;GO:0045087,innate immune response;GO:2000427,positive regulation of apoptotic cell clearance;GO:0030449,regulation of complement activation;GO:0007584,response to nutrient	hsa:717,path:hsa04610,Complement and coagulation cascades;hsa:717,path:hsa05322,Systemic lupus erythematosus;hsa:717,path:hsa05133,Pertussis;hsa:717,path:hsa05150,Staphylococcus aureus infection
APOA4_HUMAN	P06727	APOA4	Apolipoprotein A-IV	61472	73745.1	74705.8	92161	105153	104057	114512	55563.4	75521	94821.4	75521	94821.4	0.796455	0.237653	0	GO:0072562,blood microparticle;GO:0042627,chylomicron;GO:0062023,collagen-containing extracellular matrix;GO:0005829,cytosol;GO:0005769,early endosome;GO:0005788,endoplasmic reticulum lumen;GO:0070062,extracellular exosome;GO:0005576,extracellular region;GO:0005615,extracellular space;GO:0034364,high-density lipoprotein particle;GO:0034361,very-low-density lipoprotein particle	GO:0016209,antioxidant activity;GO:0015485,cholesterol binding;GO:0120020,cholesterol transfer activity;GO:0005507,copper ion binding;GO:0042802,identical protein binding;GO:0008289,lipid binding;GO:0005319,lipid transporter activity;GO:0031210,phosphatidylcholine binding;GO:0060228,phosphatidylcholine-sterol O-acyltransferase activator activity;GO:0005543,phospholipid binding;GO:0042803,protein …	GO:1990000,amyloid fibril formation;GO:0006695,cholesterol biosynthetic process;GO:0033344,cholesterol efflux;GO:0042632,cholesterol homeostasis;GO:0008203,cholesterol metabolic process;GO:0034378,chylomicron assembly;GO:0034371,chylomicron remodeling;GO:0034380,high-density lipoprotein particle assembly;GO:0034375,high-density lipoprotein particle remodeling;GO:0042744,hydrogen peroxide cataboli…	hsa:337,path:hsa04975,Fat digestion and absorption;hsa:337,path:hsa04979,Cholesterol metabolism;hsa:337,path:hsa04977,Vitamin digestion and absorption
LDHB_HUMAN	P07195	LDHB	L-lactate dehydrogenase B chain	3981.9	4574.78	6531.68	5904.42	4729.27	4689	3582.86	2336.39	5248.19	3834.38	5248.19	3834.38	1.36872	0.13353	0	GO:0005737,cytoplasm;GO:0005829,cytosol;GO:0070062,extracellular exosome;GO:0016020,membrane;GO:0045121,membrane raft	GO:0042802,identical protein binding;GO:0004459,L-lactate dehydrogenase activity;GO:0016616,oxidoreductase activity	GO:0005975,carbohydrate metabolic process;GO:0006090,pyruvate metabolic process;GO:0019752,carboxylic acid metabolic process	hsa:3945,path:hsa00010,Glycolysis / Gluconeogenesis;hsa:3945,path:hsa00620,Pyruvate metabolism;hsa:3945,path:hsa00640,Propanoate metabolism;hsa:3945,path:hsa00270,Cysteine and methionine metabolism;hsa:3945,path:hsa04066,HIF-1 signaling pathway;hsa:3945,path:hsa04922,Glucagon signaling pathway;hsa:3945,path:hsa05230,Central carbon metabolism in cancer
PROS_HUMAN	P07225	PROS1	Vitamin K-dependent protein S	37673	37852.8	33797.2	54771.4	53681.4	50563.6	47923.1	36089.7	41023.6	47064.4	41023.6	47064.4	0.871647	0.356838	0	GO:0072562,blood microparticle;GO:0005789,endoplasmic reticulum membrane;GO:0070062,extracellular exosome;GO:0005576,extracellular region;GO:0005615,extracellular space;GO:0005796,Golgi lumen;GO:0000139,Golgi membrane;GO:0005886,plasma membrane;GO:0031093,platelet alpha granule lumen	GO:0005509,calcium ion binding;GO:0004866,endopeptidase inhibitor activity	GO:0007596,blood coagulation;GO:0006888,endoplasmic reticulum to Golgi vesicle-mediated transport;GO:0042730,fibrinolysis;GO:0050900,leukocyte migration;GO:0002576,platelet degranulation;GO:0030449,regulation of complement activation;GO:0030195,negative regulation of blood coagulation	hsa:5627,path:hsa04610,Complement and coagulation cascades
CO8A_HUMAN	P07357	C8A	Complement component C8 alpha chain	16960	20771.3	15911.6	19504.2	23325.8	21987.8	19507.8	19517.3	18286.8	21084.7	18286.8	21084.7	0.867301	0.10518	0	GO:0072562,blood microparticle;GO:0070062,extracellular exosome;GO:0005576,extracellular region;GO:0005615,extracellular space;GO:0016020,membrane;GO:0005579,membrane attack complex	GO:0001848,complement binding;GO:0044877,protein-containing complex binding	GO:0006956,complement activation;GO:0006957,complement activation;GO:0006958,complement activation;GO:0019835,cytolysis;GO:0006955,immune response;GO:0030449,regulation of complement activation	hsa:731,path:hsa04610,Complement and coagulation cascades;hsa:731,path:hsa05322,Systemic lupus erythematosus;hsa:731,path:hsa05020,Prion diseases;hsa:731,path:hsa05146,Amoebiasis
CO8B_HUMAN	P07358	C8B	Complement component C8 beta chain	21211.2	25536.1	23662.2	27594.7	24081.6	21697.1	22847.9	27171.7	24501.1	23949.6	24501.1	23949.6	1.02303	0.769589	0	GO:0070062,extracellular exosome;GO:0005576,extracellular region;GO:1903561,extracellular vesicle;GO:0016020,membrane;GO:0005579,membrane attack complex	GO:0044877,protein-containing complex binding	GO:0006956,complement activation;GO:0006957,complement activation;GO:0006958,complement activation;GO:0019835,cytolysis;GO:0006955,immune response;GO:0030449,regulation of complement activation;GO:0045087,innate immune response	hsa:732,path:hsa04610,Complement and coagulation cascades;hsa:732,path:hsa05322,Systemic lupus erythematosus;hsa:732,path:hsa05020,Prion diseases;hsa:732,path:hsa05146,Amoebiasis
GP1BA_HUMAN	P07359	GP1BA	Platelet glycoprotein Ib alpha chain	25756	22177.5	34902	25200.1	26122.3	24540.1	17288.7	12421.1	27008.9	20093.1	27008.9	20093.1	1.34419	0.15207	0	GO:0031362,anchored component of external side of plasma membrane;GO:0009986,cell surface;GO:0070062,extracellular exosome;GO:0031012,extracellular matrix;GO:0005615,extracellular space;GO:0005887,integral component of plasma membrane;GO:0016020,membrane;GO:0005886,plasma membrane;GO:0016021,integral component of membrane	GO:0015057,thrombin-activated receptor activity	GO:0007596,blood coagulation;GO:0007597,blood coagulation;GO:0007155,cell adhesion;GO:0000902,cell morphogenesis;GO:0007166,cell surface receptor signaling pathway;GO:0042730,fibrinolysis;GO:0030168,platelet activation;GO:0070527,platelet aggregation;GO:0030193,regulation of blood coagulation;GO:0045652,regulation of megakaryocyte differentiation	hsa:2811,path:hsa04512,ECM-receptor interaction;hsa:2811,path:hsa04640,Hematopoietic cell lineage;hsa:2811,path:hsa04611,Platelet activation
CO8G_HUMAN	P07360	C8G	Complement component C8 gamma chain	51745.7	71444.7	55572	70942.6	72908.6	62259.5	70408	83870.3	62426.2	72361.6	62426.2	72361.6	0.862699	0.193831	0	GO:0072562,blood microparticle;GO:0070062,extracellular exosome;GO:0005576,extracellular region;GO:0005579,membrane attack complex	GO:0001848,complement binding;GO:0044877,protein-containing complex binding;GO:0019841,retinol binding	GO:0006956,complement activation;GO:0006957,complement activation;GO:0006958,complement activation;GO:0019835,cytolysis;GO:0030449,regulation of complement activation	hsa:733,path:hsa04610,Complement and coagulation cascades;hsa:733,path:hsa05322,Systemic lupus erythematosus;hsa:733,path:hsa05020,Prion diseases;hsa:733,path:hsa05146,Amoebiasis
TRY1_HUMAN	P07477;P07478;Q8NHM4	PRSS1	Trypsin-1	2.25433e+06	1.73811e+06	6.20951e+06	535997	360188	439724	5143909	0	2.68449e+06	1.4864e+06	2.68449e+06	1.98127e+06	1.80604	0.515356	0	GO:0072562,blood microparticle;GO:0062023,collagen-containing extracellular matrix;GO:0005576,extracellular region;GO:0005615,extracellular space	GO:0046872,metal ion binding;GO:0004252,serine-type endopeptidase activity	GO:0009235,cobalamin metabolic process;GO:0007586,digestion;GO:0022617,extracellular matrix disassembly;GO:0006508,proteolysis	hsa:5644,path:hsa04080,Neuroactive ligand-receptor interaction;hsa:5644,path:hsa04972,Pancreatic secretion;hsa:5644,path:hsa04974,Protein digestion and absorption;hsa:5644,path:hsa05164,Influenza A
SAP_HUMAN	P07602	PSAP	Prosaposin	0	0	0	0	0	0	0	3549.59	3578.98	2856.25		3549.59	1.25303	0.27366	0	GO:0035577,azurophil granule membrane;GO:0062023,collagen-containing extracellular matrix;GO:0070062,extracellular exosome;GO:0005576,extracellular region;GO:0005615,extracellular space;GO:0043231,intracellular membrane-bounded organelle;GO:0005770,late endosome;GO:0043202,lysosomal lumen;GO:0005765,lysosomal membrane;GO:0005764,lysosome;GO:0005886,plasma membrane	GO:0008047,enzyme activator activity;GO:1905573,ganglioside GM1 binding;GO:1905574,ganglioside GM2 binding;GO:1905575,ganglioside GM3 binding;GO:1905577,ganglioside GP1c binding;GO:1905576,ganglioside GT1b binding;GO:0042802,identical protein binding;GO:0005543,phospholipid binding;GO:0002020,protease binding;GO:0042803,protein homodimerization activity	GO:0007193,adenylate cyclase-inhibiting G protein-coupled receptor signaling pathway;GO:0060742,epithelial cell differentiation involved in prostate gland development;GO:0007186,G protein-coupled receptor signaling pathway;GO:1905572,ganglioside GM1 transport to membrane;GO:0006687,glycosphingolipid metabolic process;GO:0007041,lysosomal transport;GO:0043312,neutrophil degranulation;GO:0002576,pl…	hsa:5660,path:hsa04142,Lysosome
PROF1_HUMAN	P07737	PFN1	Profilin-1	15655.6	30769.8	23293.3	30008.1	9755.5	10972.2	8925.63	12560.7	24931.7	10553.5	24931.7	10553.5	2.3624	0.007227	1	GO:0072562,blood microparticle;GO:0005938,cell cortex;GO:0005737,cytoplasm;GO:0005856,cytoskeleton;GO:0005829,cytosol;GO:0070062,extracellular exosome;GO:0005925,focal adhesion;GO:0016020,membrane;GO:0005634,nucleus	GO:0003779,actin binding;GO:0003785,actin monomer binding;GO:0000774,adenyl-nucleotide exchange factor activity;GO:0045296,cadherin binding;GO:0005546,phosphatidylinositol-4;GO:0001784,phosphotyrosine residue binding;GO:0070064,proline-rich region binding;GO:0003723,RNA binding	GO:0030036,actin cytoskeleton organization;GO:0032232,negative regulation of actin filament bundle assembly;GO:0030837,negative regulation of actin filament polymerization;GO:0051497,negative regulation of stress fiber assembly;GO:0032233,positive regulation of actin filament bundle assembly;GO:0030838,positive regulation of actin filament polymerization;GO:0032781,positive regulation of ATPase a…	hsa:5216,path:hsa04015,Rap1 signaling pathway;hsa:5216,path:hsa04810,Regulation of actin cytoskeleton;hsa:5216,path:hsa05132,Salmonella infection;hsa:5216,path:hsa05131,Shigellosis
TSP1_HUMAN	P07996	THBS1	Thrombospondin-1	17257	20502.6	20589.4	32567.7	40389.4	20002.9	12007.3	20902.5	22729.2	23325.5	22729.2	23325.5	0.974434	0.934007	0	GO:0009986,cell surface;GO:0062023,collagen-containing extracellular matrix;GO:0005783,endoplasmic reticulum;GO:0005788,endoplasmic reticulum lumen;GO:0009897,external side of plasma membrane;GO:0070062,extracellular exosome;GO:0031012,extracellular matrix;GO:0005576,extracellular region;GO:0005615,extracellular space;GO:0005577,fibrinogen complex;GO:0031091,platelet alpha granule;GO:0031093,plat…	GO:0005509,calcium ion binding;GO:0070052,collagen V binding;GO:0005201,extracellular matrix structural constituent;GO:0070051,fibrinogen binding;GO:0017134,fibroblast growth factor binding;GO:0001968,fibronectin binding;GO:0008201,heparin binding;GO:0042802,identical protein binding;GO:0005178,integrin binding;GO:0043236,laminin binding;GO:0030169,low-density lipoprotein particle binding;GO:0001…	GO:0000187,activation of MAPK activity;GO:0048266,behavioral response to pain;GO:0007155,cell adhesion;GO:0007050,cell cycle arrest;GO:0016477,cell migration;GO:0071363,cellular response to growth factor stimulus;GO:0034605,cellular response to heat;GO:0071356,cellular response to tumor necrosis factor;GO:0002544,chronic inflammatory response;GO:0043652,engulfment of apoptotic cell;GO:0030198,ext…	hsa:7057,path:hsa04015,Rap1 signaling pathway;hsa:7057,path:hsa04350,TGF-beta signaling pathway;hsa:7057,path:hsa04151,PI3K-Akt signaling pathway;hsa:7057,path:hsa04512,ECM-receptor interaction;hsa:7057,path:hsa04145,Phagosome;hsa:7057,path:hsa04115,p53 signaling pathway;hsa:7057,path:hsa04510,Focal adhesion;hsa:7057,path:hsa05206,MicroRNAs in cancer;hsa:7057,path:hsa05205,Proteoglycans in cancer…
CBG_HUMAN	P08185	SERPINA6	Corticosteroid-binding globulin	5369.41	14214.2	8218.06	4504.74	3488.9	7214.81	5990.66	7313.5	8076.59	6001.97	8076.59	6001.97	1.34566	0.414647	0	GO:0070062,extracellular exosome;GO:0005576,extracellular region;GO:0005615,extracellular space	GO:0004867,serine-type endopeptidase inhibitor activity;GO:0005496,steroid binding	GO:0006704,glucocorticoid biosynthetic process;GO:0010951,negative regulation of endopeptidase activity
ELNE_HUMAN	P08246	ELANE	Neutrophil elastase	92129.2	11196.5	73090.4	9611.83	0	14731.1	7041.28	17323.9	46507	10370.1	46507	13032.1	4.48474	0.143543	0	GO:0035578,azurophil granule lumen;GO:0009986,cell surface;GO:0062023,collagen-containing extracellular matrix;GO:0005737,cytoplasm;GO:0070062,extracellular exosome;GO:0005576,extracellular region;GO:0005615,extracellular space;GO:0045335,phagocytic vesicle;GO:0030141,secretory granule;GO:0035580,specific granule lumen;GO:0017053,transcription repressor complex	GO:0019955,cytokine binding;GO:0004175,endopeptidase activity;GO:0008201,heparin binding;GO:0008233,peptidase activity;GO:0002020,protease binding;GO:0004252,serine-type endopeptidase activity;GO:0003714,transcription corepressor activity	GO:0002438,acute inflammatory response to antigenic stimulus;GO:0019730,antimicrobial humoral response;GO:0002812,biosynthetic process of antibacterial peptides active against Gram-negative bacteria;GO:0006874,cellular calcium ion homeostasis;GO:0042742,defense response to bacterium;GO:0022617,extracellular matrix disassembly;GO:0002523,leukocyte migration involved in inflammatory response;GO:003…	hsa:1991,path:hsa05202,Transcriptional misregulation in cancer;hsa:1991,path:hsa05322,Systemic lupus erythematosus
MMP2_HUMAN	P08253	MMP2	72 kDa type IV collagenase	2831.6	3771.82	4110.78	1296.11	1169.97	1495.46	1786.93	2630.34	3002.58	1770.67	3002.58	1770.67	1.69573	0.130439	0	GO:0062023,collagen-containing extracellular matrix;GO:0005576,extracellular region;GO:0005615,extracellular space;GO:0005739,mitochondrion;GO:0005634,nucleus;GO:0005886,plasma membrane;GO:0030017,sarcomere;GO:0031012,extracellular matrix	GO:0004175,endopeptidase activity;GO:0004222,metalloendopeptidase activity;GO:0008237,metallopeptidase activity;GO:0004252,serine-type endopeptidase activity;GO:0008270,zinc ion binding	GO:0001525,angiogenesis;GO:0001955,blood vessel maturation;GO:0060346,bone trabecula formation;GO:0044267,cellular protein metabolic process;GO:0071230,cellular response to amino acid stimulus;GO:0034614,cellular response to reactive oxygen species;GO:0071492,cellular response to UV-A;GO:0030574,collagen catabolic process;GO:0019221,cytokine-mediated signaling pathway;GO:0007566,embryo implantati…	hsa:4313,path:hsa04670,Leukocyte transendothelial migration;hsa:4313,path:hsa04912,GnRH signaling pathway;hsa:4313,path:hsa04915,Estrogen signaling pathway;hsa:4313,path:hsa04926,Relaxin signaling pathway;hsa:4313,path:hsa05200,Pathways in cancer;hsa:4313,path:hsa05205,Proteoglycans in cancer;hsa:4313,path:hsa05219,Bladder cancer;hsa:4313,path:hsa05418,Fluid shear stress and atherosclerosis;hsa:4…
APOA_HUMAN	P08519	LPA	Apolipoprotein(a)	60911	27530.6	40539.2	28986.9	34813.3	36801.9	45555.3	62807.9	39491.9	44994.6	39491.9	44994.6	0.877704	0.602256	0	GO:0005576,extracellular region;GO:0034358,plasma lipoprotein particle	GO:0034185,apolipoprotein binding;GO:0004866,endopeptidase inhibitor activity;GO:0001968,fibronectin binding;GO:0008201,heparin binding;GO:0004252,serine-type endopeptidase activity	GO:0008015,blood circulation;GO:0006629,lipid metabolic process;GO:0006869,lipid transport;GO:0034374,low-density lipoprotein particle remodeling
CD14_HUMAN	P08571	CD14	Monocyte differentiation antigen CD14	14835.7	19588.4	16432.9	9922.7	15091.1	11959.1	9396.9	15758.4	15194.9	13051.4	15194.9	13051.4	1.16424	0.423547	0	GO:0031362,anchored component of external side of plasma membrane;GO:0010008,endosome membrane;GO:0009897,external side of plasma membrane;GO:0070062,extracellular exosome;GO:0005576,extracellular region;GO:0005615,extracellular space;GO:0005794,Golgi apparatus;GO:0046696,lipopolysaccharide receptor complex;GO:0045121,membrane raft;GO:0005886,plasma membrane;GO:0030667,secretory granule membrane	GO:0071723,lipopeptide binding;GO:0001530,lipopolysaccharide binding;GO:0070891,lipoteichoic acid binding;GO:0001847,opsonin receptor activity;GO:0016019,peptidoglycan immune receptor activity	GO:0006915,apoptotic process;GO:0097190,apoptotic signaling pathway;GO:0007166,cell surface receptor signaling pathway;GO:0071726,cellular response to diacyl bacterial lipopeptide;GO:0071222,cellular response to lipopolysaccharide;GO:0071223,cellular response to lipoteichoic acid;GO:0071219,cellular response to molecule of bacterial origin;GO:0071727,cellular response to triacyl bacterial lipopep…	hsa:929,path:hsa04010,MAPK signaling pathway;hsa:929,path:hsa04064,NF-kappa B signaling pathway;hsa:929,path:hsa04145,Phagosome;hsa:929,path:hsa04640,Hematopoietic cell lineage;hsa:929,path:hsa04620,Toll-like receptor signaling pathway;hsa:929,path:hsa05202,Transcriptional misregulation in cancer;hsa:929,path:hsa05221,Acute myeloid leukemia;hsa:929,path:hsa05132,Salmonella infection;hsa:929,path:…
TRFM_HUMAN	P08582	MELTF	Melanotransferrin	20059.1	3553.64	11260	14393.8	9159.99	44224.2	3775.55	62876.3	12316.7	30009	12316.7	30009	0.410432	0.270249	0	GO:0046658,anchored component of plasma membrane;GO:0009986,cell surface;GO:0005769,early endosome;GO:0005788,endoplasmic reticulum lumen;GO:0070062,extracellular exosome;GO:0005576,extracellular region;GO:0005615,extracellular space;GO:0005886,plasma membrane;GO:0055037,recycling endosome	GO:0005506,iron ion binding	GO:0044267,cellular protein metabolic process;GO:0055072,iron ion homeostasis;GO:0006826,iron ion transport;GO:1900025,negative regulation of substrate adhesion-dependent cell spreading;GO:0090091,positive regulation of extracellular matrix disassembly;GO:0010756,positive regulation of plasminogen activation;GO:0043687,post-translational protein modification
CFAH_HUMAN	P08603	CFH	Complement factor H	85545.4	81442.2	76835.9	107200	108335	103860	111336	77940.4	87755.8	100368	87755.8	100368	0.874343	0.261207	0	GO:0072562,blood microparticle;GO:0070062,extracellular exosome;GO:0005576,extracellular region;GO:0005615,extracellular space	GO:0043395,heparan sulfate proteoglycan binding;GO:0008201,heparin binding;GO:0042802,identical protein binding	GO:0006956,complement activation;GO:0006957,complement activation;GO:0030449,regulation of complement activation;GO:1903659,regulation of complement-dependent cytotoxicity;GO:0016032,viral process	hsa:3075,path:hsa04610,Complement and coagulation cascades;hsa:3075,path:hsa05150,Staphylococcus aureus infection
A2AP_HUMAN	P08697	SERPINF2	Alpha-2-antiplasmin	13400.2	17445.5	19510.8	13074.5	25330.4	20138.6	15555.4	15835	15857.7	19214.8	15857.7	19214.8	0.825286	0.272589	0	GO:0072562,blood microparticle;GO:0009986,cell surface;GO:0062023,collagen-containing extracellular matrix;GO:0070062,extracellular exosome;GO:0005576,extracellular region;GO:0005615,extracellular space;GO:0005577,fibrinogen complex;GO:0031093,platelet alpha granule lumen	GO:0004866,endopeptidase inhibitor activity;GO:0002020,protease binding;GO:0042803,protein homodimerization activity;GO:0004867,serine-type endopeptidase inhibitor activity	GO:0006953,acute-phase response;GO:0048514,blood vessel morphogenesis;GO:0030199,collagen fibril organization;GO:0042730,fibrinolysis;GO:0002034,maintenance of blood vessel diameter homeostasis by renin-angiotensin;GO:0010951,negative regulation of endopeptidase activity;GO:0051918,negative regulation of fibrinolysis;GO:0010757,negative regulation of plasminogen activation;GO:0002576,platelet deg…	hsa:5345,path:hsa04610,Complement and coagulation cascades
DOPO_HUMAN	P09172	DBH	Dopamine beta-hydroxylase	0	13028.6	26024.7	8156.03	14338	12982.6	5677.01	11266.6	12833.9	11066.1	15736.4	11066.1	1.15975	0.741919	0	GO:0034451,centriolar satellite;GO:0034466,chromaffin granule lumen;GO:0042584,chromaffin granule membrane;GO:0005737,cytoplasm;GO:0005783,endoplasmic reticulum;GO:0005576,extracellular region;GO:0005615,extracellular space;GO:0016021,integral component of membrane;GO:0043231,intracellular membrane-bounded organelle;GO:0016020,membrane;GO:0034774,secretory granule lumen;GO:0030667,secretory granu…	GO:0003824,catalytic activity;GO:0005507,copper ion binding;GO:0004500,dopamine beta-monooxygenase activity;GO:0031418,L-ascorbic acid binding	GO:0048149,behavioral response to ethanol;GO:0001974,blood vessel remodeling;GO:0042423,catecholamine biosynthetic process;GO:0007268,chemical synaptic transmission;GO:0042420,dopamine catabolic process;GO:0042596,fear response;GO:0042593,glucose homeostasis;GO:0042309,homoiothermy;GO:0002443,leukocyte mediated immunity;GO:0050900,leukocyte migration;GO:0007626,locomotory behavior;GO:0042711,mate…	hsa:1621,path:hsa00350,Tyrosine metabolism
SPRC_HUMAN	P09486	SPARC	SPARC	21693.3	24648.3	21888.8	55248.8	45635.7	42832.6	28204.4	21661.7	30869.8	34583.6	30869.8	34583.6	0.892613	0.722651	0	GO:0005604,basement membrane;GO:0009986,cell surface;GO:0062023,collagen-containing extracellular matrix;GO:0005737,cytoplasm;GO:0071682,endocytic vesicle lumen;GO:0005576,extracellular region;GO:0005615,extracellular space;GO:0098978,glutamatergic synapse;GO:0043231,intracellular membrane-bounded organelle;GO:0016363,nuclear matrix;GO:0005886,plasma membrane;GO:0031091,platelet alpha granule;GO:…	GO:0005509,calcium ion binding;GO:0005518,collagen binding;GO:0050840,extracellular matrix binding	GO:0048856,anatomical structure development;GO:0030198,extracellular matrix organization;GO:0007507,heart development;GO:0048839,inner ear development;GO:0030324,lung development;GO:0016525,negative regulation of angiogenesis;GO:0001937,negative regulation of endothelial cell proliferation;GO:0001503,ossification;GO:0002576,platelet degranulation;GO:0010595,positive regulation of endothelial cell…
C1S_HUMAN	P09871	C1S	Complement C1s subcomponent	30605.1	26963.7	26606.4	39050.3	39502.9	38255.6	31439.2	22676.8	30806.4	32968.6	30806.4	32968.6	0.934415	0.669758	0	GO:0072562,blood microparticle;GO:0005576,extracellular region;GO:0005615,extracellular space	GO:0005509,calcium ion binding;GO:0042802,identical protein binding;GO:0004252,serine-type endopeptidase activity	GO:0006956,complement activation;GO:0006958,complement activation;GO:0045087,innate immune response;GO:0030449,regulation of complement activation	hsa:716,path:hsa04610,Complement and coagulation cascades;hsa:716,path:hsa05322,Systemic lupus erythematosus;hsa:716,path:hsa05133,Pertussis;hsa:716,path:hsa05150,Staphylococcus aureus infection
CO4A_HUMAN	P0C0L4	C4A	Complement C4-A	60054.6	43689.4	49689.5	71118.1	76077.4	62095.2	75734.8	65463.4	56137.9	69842.7	56137.9	69842.7	0.803776	0.098234	0	GO:0030424,axon;GO:0072562,blood microparticle;GO:0030425,dendrite;GO:0005788,endoplasmic reticulum lumen;GO:0070062,extracellular exosome;GO:0005576,extracellular region;GO:0005615,extracellular space;GO:0043025,neuronal cell body;GO:0005886,plasma membrane;GO:0045202,synapse	GO:0001849,complement component C1q complex binding;GO:0004866,endopeptidase inhibitor activity	GO:0044267,cellular protein metabolic process;GO:0006956,complement activation;GO:0006958,complement activation;GO:0006954,inflammatory response;GO:0045087,innate immune response;GO:2000427,positive regulation of apoptotic cell clearance;GO:0043687,post-translational protein modification;GO:0030449,regulation of complement activation	hsa:720,path:hsa04610,Complement and coagulation cascades;hsa:720,path:hsa05322,Systemic lupus erythematosus;hsa:720,path:hsa05133,Pertussis;hsa:720,path:hsa05150,Staphylococcus aureus infection;hsa:721,path:hsa04610,Complement and coagulation cascades;hsa:721,path:hsa05322,Systemic lupus erythematosus;hsa:721,path:hsa05133,Pertussis;hsa:721,path:hsa05150,Staphylococcus aureus infection
CO4B_HUMAN	P0C0L5	C4B	Complement C4-B	38569.8	14813.2	32404.1	41475.2	43654	40967	54170.6	24082.3	31815.6	40718.5	31815.6	40718.5	0.781354	0.342283	0	GO:0030424,axon;GO:0072562,blood microparticle;GO:0030425,dendrite;GO:0070062,extracellular exosome;GO:0005576,extracellular region;GO:0005615,extracellular space;GO:0044216,other organism cell;GO:0005886,plasma membrane;GO:0045202,synapse	GO:0030246,carbohydrate binding;GO:0001848,complement binding;GO:0004866,endopeptidase inhibitor activity	GO:0006956,complement activation;GO:0006958,complement activation;GO:0032490,detection of molecule of bacterial origin;GO:0006954,inflammatory response;GO:0045087,innate immune response;GO:0008228,opsonization;GO:2000427,positive regulation of apoptotic cell clearance;GO:0030449,regulation of complement activation	hsa:721,path:hsa04610,Complement and coagulation cascades;hsa:721,path:hsa05322,Systemic lupus erythematosus;hsa:721,path:hsa05133,Pertussis;hsa:721,path:hsa05150,Staphylococcus aureus infection
SAA1_HUMAN	P0DJI8	SAA1	Serum amyloid A-1 protein	122040	24121	13441.9	8317	30291	14156.6	14785.3	10567.9	41979.9	17450.2	41979.9	17450.2	2.4057	0.402601	0	GO:0005881,cytoplasmic microtubule;GO:0071682,endocytic vesicle lumen;GO:0070062,extracellular exosome;GO:0005576,extracellular region;GO:0034364,high-density lipoprotein particle	GO:0001664,G protein-coupled receptor binding;GO:0008201,heparin binding	GO:0000187,activation of MAPK activity;GO:0006953,acute-phase response;GO:1990000,amyloid fibril formation;GO:0019221,cytokine-mediated signaling pathway;GO:0007186,G protein-coupled receptor signaling pathway;GO:0045087,innate immune response;GO:0048247,lymphocyte chemotaxis;GO:0048246,macrophage chemotaxis;GO:0050728,negative regulation of inflammatory response;GO:0030593,neutrophil chemotaxis;…
SAA2_HUMAN	P0DJI9	SAA2	Serum amyloid A-2 protein	41030.9	1614.5	2144.08	3830.41	1423.62	0	2406.37	10312.2	12155	4496.05	12155	4714.08	2.70348	0.46605	0	GO:0070062,extracellular exosome;GO:0034364,high-density lipoprotein particle		GO:0006953,acute-phase response
IGLC2_HUMAN	P0DOY2;P0DOY3	IGLC2	Immunoglobulin lambda constant 2	22847.3	135140	23116.9	28085.1	10646.2	10060.5	32827	17505.6	52297.4	17759.8	52297.4	17759.8	2.9447	0.265717	0	GO:0072562,blood microparticle;GO:0009897,external side of plasma membrane;GO:0070062,extracellular exosome;GO:0005576,extracellular region;GO:0005615,extracellular space;GO:0042571,immunoglobulin complex;GO:0005886,plasma membrane	GO:0003823,antigen binding;GO:0034987,immunoglobulin receptor binding	GO:0050853,B cell receptor signaling pathway;GO:0006956,complement activation;GO:0006958,complement activation;GO:0042742,defense response to bacterium;GO:0038095,Fc-epsilon receptor signaling pathway;GO:0038096,Fc-gamma receptor signaling pathway involved in phagocytosis;GO:0045087,innate immune response;GO:0050900,leukocyte migration;GO:0002862,negative regulation of inflammatory response to an…
CO7_HUMAN	P10643	C7	Complement component C7	36726.5	26786	34314.3	32636	26478.6	22502.2	34316.3	43048.6	32615.7	31586.4	32615.7	31586.4	1.03259	0.844021	0	GO:0070062,extracellular exosome;GO:0005576,extracellular region;GO:0005579,membrane attack complex		GO:0006883,cellular sodium ion homeostasis;GO:0006956,complement activation;GO:0006957,complement activation;GO:0006958,complement activation;GO:0019835,cytolysis;GO:0030449,regulation of complement activation	hsa:730,path:hsa04610,Complement and coagulation cascades;hsa:730,path:hsa05322,Systemic lupus erythematosus;hsa:730,path:hsa05020,Prion diseases
TFPI1_HUMAN	P10646	TFPI	Tissue factor pathway inhibitor	7480.72	5430.2	9814.96	11876.7	15314.1	17123.6	7839.12	5782.43	8650.64	11514.8	8650.64	11514.8	0.751261	0.392026	0	GO:0031225,anchored component of membrane;GO:0005901,caveola;GO:0009986,cell surface;GO:0005783,endoplasmic reticulum;GO:0005576,extracellular region;GO:0005615,extracellular space;GO:0005886,plasma membrane	GO:0004866,endopeptidase inhibitor activity;GO:0004867,serine-type endopeptidase inhibitor activity	GO:0007596,blood coagulation;GO:0071347,cellular response to interleukin-1;GO:0071222,cellular response to lipopolysaccharide;GO:0071383,cellular response to steroid hormone stimulus;GO:0030195,negative regulation of blood coagulation;GO:2000264,negative regulation of blood coagulation;GO:0032355,response to estradiol	hsa:7035,path:hsa04610,Complement and coagulation cascades
PF4V_HUMAN	P10720	PF4V1	Platelet factor 4 variant	140496	131421	119607	45123.7	81549.7	76934.5	27290.5	63956.4	109162	62432.8	109162	62432.8	1.74847	0.110814	0	GO:0005615,extracellular space	GO:0008009,chemokine activity;GO:0045236,CXCR chemokine receptor binding;GO:0008201,heparin binding	GO:0061844,antimicrobial humoral immune response mediated by antimicrobial peptide;GO:0071222,cellular response to lipopolysaccharide;GO:0070098,chemokine-mediated signaling pathway;GO:0006954,inflammatory response;GO:0030593,neutrophil chemotaxis;GO:0030168,platelet activation	hsa:5197,path:hsa04060,Cytokine-cytokine receptor interaction;hsa:5197,path:hsa04061,Viral protein interaction with cytokine and cytokine receptor;hsa:5197,path:hsa04062,Chemokine signaling pathway
CLUS_HUMAN	P10909	CLU	Clusterin	52154.7	50019.7	51367.8	73225	91466.4	95136.8	64643	65013.3	56691.8	79064.9	56691.8	79064.9	0.717029	0.065256	0	GO:0097440,apical dendrite;GO:0072562,blood microparticle;GO:0009986,cell surface;GO:0042583,chromaffin granule;GO:0062023,collagen-containing extracellular matrix;GO:0005737,cytoplasm;GO:0005829,cytosol;GO:0070062,extracellular exosome;GO:0005576,extracellular region;GO:0005615,extracellular space;GO:0005794,Golgi apparatus;GO:0043231,intracellular membrane-bounded organelle;GO:0005743,mitochond…	GO:0001540,amyloid-beta binding;GO:0051087,chaperone binding;GO:0050750,low-density lipoprotein particle receptor binding;GO:0051787,misfolded protein binding;GO:0046982,protein heterodimerization activity;GO:0044877,protein-containing complex binding;GO:0005102,signaling receptor binding;GO:0048156,tau protein binding;GO:0031625,ubiquitin protein ligase binding;GO:0051082,unfolded protein binding	GO:0019730,antimicrobial humoral response;GO:0000902,cell morphogenesis;GO:0032286,central nervous system myelin maintenance;GO:0051131,chaperone-mediated protein complex assembly;GO:0061077,chaperone-mediated protein folding;GO:0061741,chaperone-mediated protein transport involved in chaperone-mediated autophagy;GO:0006956,complement activation;GO:0006958,complement activation;GO:0002434,immune …	hsa:1191,path:hsa04610,Complement and coagulation cascades
BIP_HUMAN	P11021	HSPA5	Endoplasmic reticulum chaperone BiP	12254.4	8727.54	6030.97	6011.63	4355.54	4150.99	6059.55	6609.41	8256.15	5293.87	8256.15	5293.87	1.55957	0.113478	0	GO:0009986,cell surface;GO:0005737,cytoplasm;GO:0005829,cytosol;GO:0005783,endoplasmic reticulum;GO:0034663,endoplasmic reticulum chaperone complex;GO:0005788,endoplasmic reticulum lumen;GO:0005789,endoplasmic reticulum membrane;GO:0005793,endoplasmic reticulum-Golgi intermediate compartment;GO:0070062,extracellular exosome;GO:0005925,focal adhesion;GO:0030176,integral component of endoplasmic re…	GO:0005524,ATP binding;GO:0016887,ATPase activity;GO:0045296,cadherin binding;GO:0005509,calcium ion binding;GO:0051087,chaperone binding;GO:0019899,enzyme binding;GO:0031072,heat shock protein binding;GO:0051787,misfolded protein binding;GO:0019904,protein domain specific binding;GO:0044183,protein folding chaperone;GO:0043022,ribosome binding;GO:0031625,ubiquitin protein ligase binding;GO:00510…	GO:0036500,ATF6-mediated unfolded protein response;GO:0071236,cellular response to antibiotic;GO:0071277,cellular response to calcium ion;GO:0071320,cellular response to cAMP;GO:0035690,cellular response to drug;GO:0071480,cellular response to gamma radiation;GO:0042149,cellular response to glucose starvation;GO:0071353,cellular response to interleukin-4;GO:0071287,cellular response to manganese …	hsa:3309,path:hsa03060,Protein export;hsa:3309,path:hsa04141,Protein processing in endoplasmic reticulum;hsa:3309,path:hsa04612,Antigen processing and presentation;hsa:3309,path:hsa04918,Thyroid hormone synthesis;hsa:3309,path:hsa05020,Prion diseases
MBL2_HUMAN	P11226	MBL2	Mannose-binding protein C	2393.02	4633.15	14908.6	7437.87	3051.46	2382.22	10476	17303.1	7343.15	8303.2	7343.15	8303.2	0.884376	0.836275	0	GO:0009986,cell surface;GO:0005581,collagen trimer;GO:0062023,collagen-containing extracellular matrix;GO:0005576,extracellular region;GO:0005615,extracellular space	GO:0048306,calcium-dependent protein binding;GO:0005537,mannose binding;GO:0005102,signaling receptor binding	GO:0006953,acute-phase response;GO:0006956,complement activation;GO:0006958,complement activation;GO:0001867,complement activation;GO:0042742,defense response to bacterium;GO:0050830,defense response to Gram-positive bacterium;GO:0045087,innate immune response;GO:0048525,negative regulation of viral process;GO:0008228,opsonization;GO:0006979,response to oxidative stress	hsa:4153,path:hsa04145,Phagosome;hsa:4153,path:hsa04610,Complement and coagulation cascades;hsa:4153,path:hsa05150,Staphylococcus aureus infection
CETP_HUMAN	P11597	CETP	Cholesteryl ester transfer protein	0	2184.76	0	2059.85	5883.4	5629.3	3595.34	8553.34	1686.79	5915.34	2122.3	5915.34	0.285156	0.006893	-1	GO:0070062,extracellular exosome;GO:0005576,extracellular region;GO:0005615,extracellular space;GO:0034364,high-density lipoprotein particle;GO:0031982,vesicle	GO:0015485,cholesterol binding;GO:0120020,cholesterol transfer activity;GO:0008289,lipid binding;GO:0031210,phosphatidylcholine binding;GO:0005548,phospholipid transporter activity;GO:0017129,triglyceride binding	GO:0042632,cholesterol homeostasis;GO:0008203,cholesterol metabolic process;GO:0030301,cholesterol transport;GO:0034375,high-density lipoprotein particle remodeling;GO:0030522,intracellular receptor signaling pathway;GO:0055088,lipid homeostasis;GO:0006869,lipid transport;GO:0034374,low-density lipoprotein particle remodeling;GO:0010745,negative regulation of macrophage derived foam cell differen…	hsa:1071,path:hsa04979,Cholesterol metabolism
MPRI_HUMAN	P11717	IGF2R	Cation-independent mannose-6-phosphate receptor	3518.36	1666.16	3097.36	5385.49	0	0	4895.6	2269.7	3416.84	3068.7	3416.84	3582.65	1.11345	0.738461	0	GO:0009986,cell surface;GO:0030118,clathrin coat;GO:0030669,clathrin-coated endocytic vesicle membrane;GO:0005769,early endosome;GO:0030139,endocytic vesicle;GO:0005768,endosome;GO:0010008,endosome membrane;GO:0070062,extracellular exosome;GO:0005925,focal adhesion;GO:0005794,Golgi apparatus;GO:0005887,integral component of plasma membrane;GO:0005770,late endosome;GO:0016020,membrane;GO:0005641,n…	GO:0019899,enzyme binding;GO:0001965,G-protein alpha-subunit binding;GO:0042802,identical protein binding;GO:0005520,insulin-like growth factor binding;GO:0031995,insulin-like growth factor II binding;GO:0005010,insulin-like growth factor-activated receptor activity;GO:0005537,mannose binding;GO:0051219,phosphoprotein binding;GO:0001972,retinoic acid binding;GO:1905394,retromer complex binding;GO…	GO:0031100,animal organ regeneration;GO:0007186,G protein-coupled receptor signaling pathway;GO:0001889,liver development;GO:0007041,lysosomal transport;GO:0061024,membrane organization;GO:0043312,neutrophil degranulation;GO:0044794,positive regulation by host of viral process;GO:0043065,positive regulation of apoptotic process;GO:0009791,post-embryonic development;GO:0006898,receptor-mediated en…	hsa:3482,path:hsa04144,Endocytosis;hsa:3482,path:hsa04142,Lysosome
FA5_HUMAN	P12259	F5	Coagulation factor V	5928.29	9190.26	7608.95	7434.18	9226.53	7965.03	7709.45	6475.76	7540.42	7844.19	7540.42	7844.19	0.961274	0.739852	0	GO:0030134,COPII-coated ER to Golgi transport vesicle;GO:0005788,endoplasmic reticulum lumen;GO:0033116,endoplasmic reticulum-Golgi intermediate compartment membrane;GO:0005576,extracellular region;GO:1903561,extracellular vesicle;GO:0016020,membrane;GO:0005886,plasma membrane;GO:0031091,platelet alpha granule;GO:0031093,platelet alpha granule lumen;GO:0005615,extracellular space	GO:0005507,copper ion binding	GO:0008015,blood circulation;GO:0007596,blood coagulation;GO:0044267,cellular protein metabolic process;GO:0048208,COPII vesicle coating;GO:0006888,endoplasmic reticulum to Golgi vesicle-mediated transport;GO:0002576,platelet degranulation;GO:0043687,post-translational protein modification	hsa:2153,path:hsa04610,Complement and coagulation cascades
CADH1_HUMAN	P12830	CDH1	Cadherin-1	31796.2	43981.5	78625	318591	296048	402020	156868	19708.4	118248	218661	118248	218661	0.540784	0.384758	0	GO:0015629,actin cytoskeleton;GO:0005912,adherens junction;GO:0043296,apical junction complex;GO:0016342,catenin complex;GO:0030054,cell junction;GO:0005737,cytoplasm;GO:0009898,cytoplasmic side of plasma membrane;GO:0005768,endosome;GO:0070062,extracellular exosome;GO:0005576,extracellular region;GO:0016600,flotillin complex;GO:0098978,glutamatergic synapse;GO:0016021,integral component of membr…	GO:0030506,ankyrin binding;GO:0008013,beta-catenin binding;GO:0045296,cadherin binding;GO:0005509,calcium ion binding;GO:0050839,cell adhesion molecule binding;GO:0045295,gamma-catenin binding;GO:0032794,GTPase activating protein binding;GO:0042802,identical protein binding	GO:0034332,adherens junction organization;GO:0098609,cell-cell adhesion;GO:0098742,cell-cell adhesion via plasma-membrane adhesion molecules;GO:0071681,cellular response to indole-3-methanol;GO:0071285,cellular response to lithium ion;GO:0035635,entry of bacterium into host cell;GO:0030198,extracellular matrix organization;GO:0007156,homophilic cell adhesion via plasma membrane adhesion molecules…	hsa:999,path:hsa04015,Rap1 signaling pathway;hsa:999,path:hsa04390,Hippo signaling pathway;hsa:999,path:hsa04371,Apelin signaling pathway;hsa:999,path:hsa04514,Cell adhesion molecules (CAMs);hsa:999,path:hsa04520,Adherens junction;hsa:999,path:hsa05200,Pathways in cancer;hsa:999,path:hsa05226,Gastric cancer;hsa:999,path:hsa05216,Thyroid cancer;hsa:999,path:hsa05218,Melanoma;hsa:999,path:hsa05219,…
MYH7_HUMAN	P12883	MYH7	Myosin-7	40254.7	59365.3	69657	37702.9	50859.7	32688.5	22967.9	13004.2	51745	29880	51745	29880	1.73176	0.097283	0	GO:0005859,muscle myosin complex;GO:0030016,myofibril;GO:0016459,myosin complex;GO:0032982,myosin filament;GO:0030017,sarcomere;GO:0001725,stress fiber;GO:0030018,Z disc	GO:0051015,actin filament binding;GO:0030898,actin-dependent ATPase activity;GO:0005524,ATP binding;GO:0016887,ATPase activity;GO:0005516,calmodulin binding;GO:0000146,microfilament motor activity	GO:0007512,adult heart development;GO:0046034,ATP metabolic process;GO:0060048,cardiac muscle contraction;GO:0014898,cardiac muscle hypertrophy in response to stress;GO:0006936,muscle contraction;GO:0030049,muscle filament sliding;GO:0002027,regulation of heart rate;GO:0031449,regulation of slow-twitch skeletal muscle fiber contraction;GO:0002026,regulation of the force of heart contraction;GO:00…	hsa:4625,path:hsa04022,cGMP-PKG signaling pathway;hsa:4625,path:hsa04919,Thyroid hormone signaling pathway;hsa:4625,path:hsa04260,Cardiac muscle contraction;hsa:4625,path:hsa04261,Adrenergic signaling in cardiomyocytes;hsa:4625,path:hsa05410,Hypertrophic cardiomyopathy (HCM);hsa:4625,path:hsa05414,Dilated cardiomyopathy (DCM);hsa:4625,path:hsa05416,Viral myocarditis
PEPD_HUMAN	P12955	PEPD	Xaa-Pro dipeptidase	7087.1	8240.46	3960.23	6748.04	4297.75	0	4387.29	3842.77	6508.96	3714.52	6508.96	4175.94	1.7523	0.034372	1	GO:0070062,extracellular exosome	GO:0030145,manganese ion binding;GO:0070006,metalloaminopeptidase activity;GO:0004181,metallocarboxypeptidase activity;GO:0008233,peptidase activity;GO:0102009,proline dipeptidase activity	GO:0006520,cellular amino acid metabolic process;GO:0030574,collagen catabolic process;GO:0006508,proteolysis
LAMP2_HUMAN	P13473	LAMP2	Lysosome-associated membrane glycoprotein 2	5003.21	2471.95	1941.68	0	2093.76	0	1971.41	8096.86	2995.87	3697.94	3138.95	4054.01	0.810145	0.680607	0	GO:0044754,autolysosome;GO:0035577,azurophil granule membrane;GO:0061742,chaperone-mediated autophagy translocation complex;GO:0070062,extracellular exosome;GO:0005615,extracellular space;GO:0101003,ficolin-1-rich granule membrane;GO:0097637,integral component of autophagosome membrane;GO:0005770,late endosome;GO:0031902,late endosome membrane;GO:0043202,lysosomal lumen;GO:1990836,lysosomal matri…	GO:0019899,enzyme binding;GO:0019904,protein domain specific binding	GO:0097352,autophagosome maturation;GO:0009267,cellular response to starvation;GO:0061684,chaperone-mediated autophagy;GO:0072594,establishment of protein localization to organelle;GO:1905146,lysosomal protein catabolic process;GO:0046716,muscle cell cellular homeostasis;GO:0031333,negative regulation of protein-containing complex assembly;GO:0043312,neutrophil degranulation;GO:0002576,platelet d…	hsa:3920,path:hsa04145,Phagosome;hsa:3920,path:hsa04142,Lysosome;hsa:3920,path:hsa04140,Autophagy - animal;hsa:3920,path:hsa05152,Tuberculosis
ICAM2_HUMAN	P13598	ICAM2	Intercellular adhesion molecule 2	20916	22723.5	13877.5	10536.2	12947.4	17602.7	9599.42	15539.1	17013.3	13922.2	17013.3	13922.2	1.22203	0.392979	0	GO:0032154,cleavage furrow;GO:0005887,integral component of plasma membrane;GO:0016020,membrane;GO:0005902,microvillus;GO:0005886,plasma membrane;GO:0001931,uropod;GO:0016021,integral component of membrane	GO:0005178,integrin binding	GO:0007155,cell adhesion;GO:0098609,cell-cell adhesion;GO:0030198,extracellular matrix organization;GO:0050776,regulation of immune response;GO:0002223,stimulatory C-type lectin receptor signaling pathway	hsa:3384,path:hsa04514,Cell adhesion molecules (CAMs);hsa:3384,path:hsa04650,Natural killer cell mediated cytotoxicity
K1C10_HUMAN	P13645	KRT10	Keratin, type I cytoskeletal 10	6206.94	15935.1	3622.15	12608.8	3440.45	6086.99	10350.1	3235.18	9593.26	5778.17	9593.26	5778.17	1.66026	0.289381	0	GO:0009986,cell surface;GO:0001533,cornified envelope;GO:0005737,cytoplasm;GO:0005829,cytosol;GO:0070062,extracellular exosome;GO:0005615,extracellular space;GO:0005882,intermediate filament;GO:0016020,membrane;GO:0005634,nucleus	GO:0046982,protein heterodimerization activity;GO:0030280,structural constituent of skin epidermis	GO:0070268,cornification;GO:0031424,keratinization;GO:0030216,keratinocyte differentiation;GO:0018149,peptide cross-linking;GO:0045684,positive regulation of epidermis development;GO:0051290,protein heterotetramerization	hsa:3858,path:hsa04915,Estrogen signaling pathway;hsa:3858,path:hsa05150,Staphylococcus aureus infection
CO6_HUMAN	P13671	C6	Complement component C6	43081.7	34547.6	41270.7	25417.1	22760.4	22600.1	26028.5	34878.4	36079.3	26566.9	36079.3	26566.9	1.35806	0.101893	0	GO:0070062,extracellular exosome;GO:0005576,extracellular region;GO:0005579,membrane attack complex		GO:0006956,complement activation;GO:0006958,complement activation;GO:0019835,cytolysis;GO:0001701,in utero embryonic development;GO:0045087,innate immune response;GO:0030449,regulation of complement activation	hsa:729,path:hsa04610,Complement and coagulation cascades;hsa:729,path:hsa05322,Systemic lupus erythematosus;hsa:729,path:hsa05020,Prion diseases
LYAM1_HUMAN	P14151	SELL	L-selectin	16661.3	17053.4	16410.4	16572.7	17936.7	14647	13231.3	10930.2	16674.5	14186.3	16674.5	14186.3	1.17539	0.142017	0	GO:0005887,integral component of plasma membrane;GO:0005886,plasma membrane;GO:0030667,secretory granule membrane	GO:0005509,calcium ion binding;GO:0030246,carbohydrate binding;GO:0043208,glycosphingolipid binding;GO:0008201,heparin binding;GO:0070492,oligosaccharide binding;GO:0002020,protease binding	GO:0016339,calcium-dependent cell-cell adhesion via plasma membrane cell adhesion molecules;GO:0007155,cell adhesion;GO:0050900,leukocyte migration;GO:0050901,leukocyte tethering or rolling;GO:0043312,neutrophil degranulation;GO:0050776,regulation of immune response	hsa:6402,path:hsa04514,Cell adhesion molecules (CAMs)
HGF_HUMAN	P14210	HGF	Hepatocyte growth factor	0	0	0	8980.84	0	0	5155.86	0	4719.62	3265.69	8980.84	5155.86	1.44521	0.414257	0	GO:0005576,extracellular region;GO:0005615,extracellular space;GO:0016020,membrane;GO:0031093,platelet alpha granule lumen	GO:0042056,chemoattractant activity;GO:0008083,growth factor activity;GO:0042802,identical protein binding;GO:0044877,protein-containing complex binding;GO:0004252,serine-type endopeptidase activity	GO:0000187,activation of MAPK activity;GO:0031100,animal organ regeneration;GO:0060326,cell chemotaxis;GO:0000902,cell morphogenesis;GO:0035729,cellular response to hepatocyte growth factor stimulus;GO:0019221,cytokine-mediated signaling pathway;GO:0050673,epithelial cell proliferation;GO:0001837,epithelial to mesenchymal transition;GO:0048012,hepatocyte growth factor receptor signaling pathway;G…	hsa:3082,path:hsa04014,Ras signaling pathway;hsa:3082,path:hsa04015,Rap1 signaling pathway;hsa:3082,path:hsa04010,MAPK signaling pathway;hsa:3082,path:hsa04151,PI3K-Akt signaling pathway;hsa:3082,path:hsa04510,Focal adhesion;hsa:3082,path:hsa05200,Pathways in cancer;hsa:3082,path:hsa05205,Proteoglycans in cancer;hsa:3082,path:hsa05225,Hepatocellular carcinoma;hsa:3082,path:hsa05226,Gastric cancer…
NID1_HUMAN	P14543	NID1	Nidogen-1	4077.27	2536.57	2966.93	4481.36	2139.67	4567.56	3773.63	5364.36	3515.53	3961.31	3515.53	3961.31	0.887469	0.609066	0	GO:0005604,basement membrane;GO:0062023,collagen-containing extracellular matrix;GO:0070062,extracellular exosome;GO:0005576,extracellular region;GO:0005886,plasma membrane	GO:0005509,calcium ion binding;GO:0005518,collagen binding;GO:0005201,extracellular matrix structural constituent;GO:0043236,laminin binding;GO:0043237,laminin-1 binding;GO:0043394,proteoglycan binding	GO:0071711,basement membrane organization;GO:0007160,cell-matrix adhesion;GO:0030198,extracellular matrix organization;GO:0032836,glomerular basement membrane development;GO:0010811,positive regulation of cell-substrate adhesion
KPYM_HUMAN	P14618	PKM	Pyruvate kinase PKM	0	2358.92	1327.59	0	0	0	0	0	2115.72	2968.9	1843.25		0.712628	0.132556	0	GO:0005929,cilium;GO:0062023,collagen-containing extracellular matrix;GO:0005737,cytoplasm;GO:0005829,cytosol;GO:0070062,extracellular exosome;GO:0005576,extracellular region;GO:1903561,extracellular vesicle;GO:1904813,ficolin-1-rich granule lumen;GO:0005739,mitochondrion;GO:0005634,nucleus;GO:1902912,pyruvate kinase complex;GO:0005791,rough endoplasmic reticulum;GO:0034774,secretory granule lume…	GO:0043531,ADP binding;GO:0005524,ATP binding;GO:0045296,cadherin binding;GO:0042802,identical protein binding;GO:0016301,kinase activity;GO:0000287,magnesium ion binding;GO:0023026,MHC class II protein complex binding;GO:0003729,mRNA binding;GO:0030955,potassium ion binding;GO:0004743,pyruvate kinase activity;GO:0003723,RNA binding;GO:0070324,thyroid hormone binding	GO:0031100,animal organ regeneration;GO:0006754,ATP biosynthetic process;GO:0061621,canonical glycolysis;GO:0032869,cellular response to insulin stimulus;GO:0006096,glycolytic process;GO:0001889,liver development;GO:0043312,neutrophil degranulation;GO:2000767,positive regulation of cytoplasmic translation;GO:1903672,positive regulation of sprouting angiogenesis;GO:0012501,programmed cell death;GO…	hsa:5315,path:hsa00010,Glycolysis / Gluconeogenesis;hsa:5315,path:hsa00620,Pyruvate metabolism;hsa:5315,path:hsa00230,Purine metabolism;hsa:5315,path:hsa04922,Glucagon signaling pathway;hsa:5315,path:hsa05203,Viral carcinogenesis;hsa:5315,path:hsa05230,Central carbon metabolism in cancer;hsa:5315,path:hsa04930,Type II diabetes mellitus;hsa:5315,path:hsa05165,Human papillomavirus infection
ENPL_HUMAN	P14625	HSP90B1	Endoplasmin	2078.34	2159.16	2645.85	0	2218.4	4425.69	3083.82	2143.32	2413.6	2967.81	2294.45	2967.81	0.81326	0.359126	0	GO:0062023,collagen-containing extracellular matrix;GO:0005829,cytosol;GO:0071682,endocytic vesicle lumen;GO:0005783,endoplasmic reticulum;GO:0005788,endoplasmic reticulum lumen;GO:0005789,endoplasmic reticulum membrane;GO:0070062,extracellular exosome;GO:0005576,extracellular region;GO:0005925,focal adhesion;GO:0042470,melanosome;GO:0016020,membrane;GO:0030496,midbody;GO:0005634,nucleus;GO:00484…	GO:0005524,ATP binding;GO:0016887,ATPase activity;GO:0005509,calcium ion binding;GO:0050750,low-density lipoprotein particle receptor binding;GO:0019903,protein phosphatase binding;GO:0003723,RNA binding;GO:0051082,unfolded protein binding	GO:0031247,actin rod assembly;GO:0036500,ATF6-mediated unfolded protein response;GO:0044267,cellular protein metabolic process;GO:0071318,cellular response to ATP;GO:0019221,cytokine-mediated signaling pathway;GO:0043066,negative regulation of apoptotic process;GO:0043687,post-translational protein modification;GO:0006457,protein folding;GO:0034975,protein folding in endoplasmic reticulum;GO:0015…	hsa:7184,path:hsa04141,Protein processing in endoplasmic reticulum;hsa:7184,path:hsa04151,PI3K-Akt signaling pathway;hsa:7184,path:hsa04657,IL-17 signaling pathway;hsa:7184,path:hsa04915,Estrogen signaling pathway;hsa:7184,path:hsa04918,Thyroid hormone synthesis;hsa:7184,path:hsa05200,Pathways in cancer;hsa:7184,path:hsa05215,Prostate cancer;hsa:7184,path:hsa05418,Fluid shear stress and atheroscl…
CBPN_HUMAN	P15169	CPN1	Carboxypeptidase N catalytic chain	28686.8	33367.8	28780.4	28234.4	25453.3	34405.3	28547.6	30570.7	29767.4	29744.2	29767.4	29744.2	1.00078	0.992062	0	GO:0005576,extracellular region;GO:0005615,extracellular space	GO:0004181,metallocarboxypeptidase activity;GO:0008270,zinc ion binding	GO:0010815,bradykinin catabolic process;GO:0006518,peptide metabolic process;GO:0016485,protein processing;GO:0030449,regulation of complement activation;GO:0051384,response to glucocorticoid
TIMP2_HUMAN	P16035	TIMP2	Metalloproteinase inhibitor 2	0	2621.22	3392.54	0	0	0	3828.41	2499.99	3039.3	2629.61	3006.88	3164.2	1.1558	0.546897	0	GO:0009986,cell surface;GO:0062023,collagen-containing extracellular matrix;GO:0031012,extracellular matrix;GO:0005576,extracellular region;GO:0005615,extracellular space;GO:1904813,ficolin-1-rich granule lumen;GO:0030426,growth cone;GO:0043025,neuronal cell body;GO:0035580,specific granule lumen;GO:1904724,tertiary granule lumen	GO:0004857,enzyme inhibitor activity;GO:0005178,integrin binding;GO:0008191,metalloendopeptidase inhibitor activity;GO:0030414,peptidase inhibitor activity;GO:0002020,protease binding;GO:0008270,zinc ion binding	GO:0007568,aging;GO:0007417,central nervous system development;GO:0022617,extracellular matrix disassembly;GO:0008285,negative regulation of cell population proliferation;GO:0010951,negative regulation of endopeptidase activity;GO:0051045,negative regulation of membrane protein ectodomain proteolysis;GO:1905049,negative regulation of metallopeptidase activity;GO:0045930,negative regulation of mit…
CD44_HUMAN	P16070	CD44	CD44 antigen	12885.1	8500.88	15830	10991.8	7948.28	9614.25	13411.6	7458.1	12052	9608.07	12052	9608.07	1.25436	0.278713	0	GO:0016324,apical plasma membrane;GO:0016323,basolateral plasma membrane;GO:0042995,cell projection;GO:0009986,cell surface;GO:0005829,cytosol;GO:0070062,extracellular exosome;GO:0005925,focal adhesion;GO:0005794,Golgi apparatus;GO:0005887,integral component of plasma membrane;GO:0031258,lamellipodium membrane;GO:0035692,macrophage migration inhibitory factor receptor complex;GO:0005902,microvill…	GO:0005518,collagen binding;GO:0005540,hyaluronic acid binding;GO:0004888,transmembrane signaling receptor activity	GO:0051216,cartilage development;GO:0007155,cell adhesion;GO:0016477,cell migration;GO:0098609,cell-cell adhesion;GO:0007160,cell-matrix adhesion;GO:0044344,cellular response to fibroblast growth factor stimulus;GO:0022617,extracellular matrix disassembly;GO:0030198,extracellular matrix organization;GO:0030214,hyaluronan catabolic process;GO:0006954,inflammatory response;GO:0060333,interferon-gam…	hsa:960,path:hsa04512,ECM-receptor interaction;hsa:960,path:hsa04640,Hematopoietic cell lineage;hsa:960,path:hsa05206,MicroRNAs in cancer;hsa:960,path:hsa05205,Proteoglycans in cancer;hsa:960,path:hsa05131,Shigellosis;hsa:960,path:hsa05169,Epstein-Barr virus infection
EGLN_HUMAN	P17813	ENG	Endoglin	1689.29	3722.09	6536.44	0	0	0	0	2994.75	3557.11	2217.44	3982.61	2994.75	1.60415	0.294628	0	GO:0009986,cell surface;GO:0072563,endothelial microparticle;GO:0009897,external side of plasma membrane;GO:0005615,extracellular space;GO:0005925,focal adhesion;GO:0016021,integral component of membrane;GO:0016604,nuclear body;GO:0005886,plasma membrane;GO:0043235,receptor complex	GO:0048185,activin binding;GO:0015026,coreceptor activity;GO:0005534,galactose binding;GO:0005539,glycosaminoglycan binding;GO:0042802,identical protein binding;GO:0042803,protein homodimerization activity;GO:0050431,transforming growth factor beta binding;GO:0005024,transforming growth factor beta-activated receptor activity;GO:0004888,transmembrane signaling receptor activity;GO:0034713,type I …	GO:0001525,angiogenesis;GO:0048844,artery morphogenesis;GO:0055009,atrial cardiac muscle tissue morphogenesis;GO:1905222,atrioventricular canal morphogenesis;GO:0030509,BMP signaling pathway;GO:0060348,bone development;GO:0001569,branching involved in blood vessel morphogenesis;GO:0003209,cardiac atrium morphogenesis;GO:0003208,cardiac ventricle morphogenesis;GO:0007155,cell adhesion;GO:0060326,c…
IBP3_HUMAN	P17936	IGFBP3	Insulin-like growth factor-binding protein 3	33736.4	48190.6	39738.7	42627.8	51945.1	49350.8	25060.8	31839.9	41073.4	39549.1	41073.4	39549.1	1.03854	0.840065	0	GO:0005788,endoplasmic reticulum lumen;GO:0005576,extracellular region;GO:0005615,extracellular space;GO:0016942,insulin-like growth factor binding protein complex;GO:0042567,insulin-like growth factor ternary complex;GO:0005634,nucleus	GO:0001968,fibronectin binding;GO:0005520,insulin-like growth factor binding;GO:0031994,insulin-like growth factor I binding;GO:0031995,insulin-like growth factor II binding;GO:0046872,metal ion binding;GO:0008160,protein tyrosine phosphatase activator activity	GO:0006915,apoptotic process;GO:0044267,cellular protein metabolic process;GO:0008285,negative regulation of cell population proliferation;GO:0001933,negative regulation of protein phosphorylation;GO:0009968,negative regulation of signal transduction;GO:0014912,negative regulation of smooth muscle cell migration;GO:0048662,negative regulation of smooth muscle cell proliferation;GO:0001649,osteobl…	hsa:3486,path:hsa04115,p53 signaling pathway;hsa:3486,path:hsa04218,Cellular senescence;hsa:3486,path:hsa04935,Growth hormone synthesis, secretion and action;hsa:3486,path:hsa05202,Transcriptional misregulation in cancer
IBP2_HUMAN	P18065	IGFBP2	Insulin-like growth factor-binding protein 2	2261.77	3010.09	3099.46	0	2838.34	4594.59	2026.78	3264.97	2780.45	3181.17	2790.44	3181.17	0.874035	0.507374	0	GO:0016324,apical plasma membrane;GO:0031410,cytoplasmic vesicle;GO:0070062,extracellular exosome;GO:0005576,extracellular region;GO:0005615,extracellular space	GO:0031994,insulin-like growth factor I binding;GO:0031995,insulin-like growth factor II binding;GO:0005102,signaling receptor binding;GO:0005520,insulin-like growth factor binding	GO:0007568,aging;GO:0044267,cellular protein metabolic process;GO:0032870,cellular response to hormone stimulus;GO:0007565,female pregnancy;GO:0090090,negative regulation of canonical Wnt signaling pathway;GO:0042104,positive regulation of activated T cell proliferation;GO:0040008,regulation of growth;GO:0043567,regulation of insulin-like growth factor receptor signaling pathway;GO:0042493,respon…
LBP_HUMAN	P18428	LBP	Lipopolysaccharide-binding protein	9538.76	3559.95	2049.56	7329.21	6171.45	5098.59	13026.5	10249	5619.37	8636.38	5619.37	8636.38	0.650663	0.275032	0	GO:0009986,cell surface;GO:0070062,extracellular exosome;GO:0005576,extracellular region;GO:0005615,extracellular space;GO:0016020,membrane	GO:0071723,lipopeptide binding;GO:0001530,lipopolysaccharide binding;GO:0070891,lipoteichoic acid binding;GO:0005102,signaling receptor binding	GO:0006953,acute-phase response;GO:0006968,cellular defense response;GO:0071222,cellular response to lipopolysaccharide;GO:0071223,cellular response to lipoteichoic acid;GO:0019221,cytokine-mediated signaling pathway;GO:0050829,defense response to Gram-negative bacterium;GO:0050830,defense response to Gram-positive bacterium;GO:0032490,detection of molecule of bacterial origin;GO:0045087,innate i…	hsa:3929,path:hsa04064,NF-kappa B signaling pathway;hsa:3929,path:hsa04620,Toll-like receptor signaling pathway;hsa:3929,path:hsa05152,Tuberculosis
VCAM1_HUMAN	P19320	VCAM1	Vascular cell adhesion protein 1	8131	7879.05	9487.16	9647.44	18160.1	11931.5	6435.5	7165.84	8786.16	10923.2	8786.16	10923.2	0.804356	0.465162	0	GO:0071065,alpha9-beta1 integrin-vascular cell adhesion molecule-1 complex;GO:0045177,apical part of cell;GO:0009986,cell surface;GO:0005769,early endosome;GO:0005783,endoplasmic reticulum;GO:0009897,external side of plasma membrane;GO:0070062,extracellular exosome;GO:0005615,extracellular space;GO:0030175,filopodium;GO:0005794,Golgi apparatus;GO:0005887,integral component of plasma membrane;GO:0…	GO:0050839,cell adhesion molecule binding;GO:0005178,integrin binding;GO:0008131,primary amine oxidase activity	GO:0002526,acute inflammatory response;GO:0007568,aging;GO:0009308,amine metabolic process;GO:0030183,B cell differentiation;GO:0035584,calcium-mediated signaling using intracellular calcium source;GO:0060945,cardiac neuron differentiation;GO:0007155,cell adhesion;GO:0060326,cell chemotaxis;GO:0140039,cell-cell adhesion in response to extracellular stimulus;GO:0007160,cell-matrix adhesion;GO:1904…	hsa:7412,path:hsa04064,NF-kappa B signaling pathway;hsa:7412,path:hsa04668,TNF signaling pathway;hsa:7412,path:hsa04514,Cell adhesion molecules (CAMs);hsa:7412,path:hsa04670,Leukocyte transendothelial migration;hsa:7412,path:hsa05418,Fluid shear stress and atherosclerosis;hsa:7412,path:hsa04933,AGE-RAGE signaling pathway in diabetic complications;hsa:7412,path:hsa05144,Malaria;hsa:7412,path:hsa05…
A1AG2_HUMAN	P19652	ORM2	Alpha-1-acid glycoprotein 2	22035.1	22050.2	14942.1	12361.9	11125.7	25721.3	7933.9	10521.6	17847.3	13825.6	17847.3	13825.6	1.29089	0.427547	0	GO:0035578,azurophil granule lumen;GO:0072562,blood microparticle;GO:0062023,collagen-containing extracellular matrix;GO:0070062,extracellular exosome;GO:0005576,extracellular region;GO:0005615,extracellular space;GO:0031093,platelet alpha granule lumen;GO:0035580,specific granule lumen		GO:0006953,acute-phase response;GO:0043312,neutrophil degranulation;GO:0002576,platelet degranulation;GO:0032731,positive regulation of interleukin-1 beta production;GO:0032732,positive regulation of interleukin-1 production;GO:0032760,positive regulation of tumor necrosis factor production;GO:0002682,regulation of immune system process
ITIH2_HUMAN	P19823	ITIH2	Inter-alpha-trypsin inhibitor heavy chain H2	100045	72319.5	110243	118136	125063	133964	108221	107006	100186	118563	100186	118563	0.844998	0.175664	0	GO:0072562,blood microparticle;GO:0062023,collagen-containing extracellular matrix;GO:0005788,endoplasmic reticulum lumen;GO:0070062,extracellular exosome;GO:0005576,extracellular region	GO:0004866,endopeptidase inhibitor activity;GO:0004867,serine-type endopeptidase inhibitor activity	GO:0044267,cellular protein metabolic process;GO:0030212,hyaluronan metabolic process;GO:0043687,post-translational protein modification
ITIH1_HUMAN	P19827	ITIH1	Inter-alpha-trypsin inhibitor heavy chain H1	32034.4	31168.5	36672.3	30067.9	28134	31298.7	33451.7	31392.2	32485.8	31069.2	32485.8	31069.2	1.0456	0.465997	0	GO:0072562,blood microparticle;GO:0062023,collagen-containing extracellular matrix;GO:0070062,extracellular exosome;GO:0005576,extracellular region	GO:0005509,calcium ion binding;GO:0004867,serine-type endopeptidase inhibitor activity	GO:0030212,hyaluronan metabolic process
PZP_HUMAN	P20742	PZP	Pregnancy zone protein	63212.8	80990.7	14348.4	2669.84	4503.87	8100.07	986.687	18295.2	40305.4	7971.46	40305.4	7971.46	5.05622	0.143679	0	GO:0072562,blood microparticle;GO:0070062,extracellular exosome;GO:0005576,extracellular region	GO:0004866,endopeptidase inhibitor activity;GO:0002020,protease binding;GO:0004867,serine-type endopeptidase inhibitor activity	GO:0007565,female pregnancy
C4BPB_HUMAN	P20851	C4BPB	C4b-binding protein beta chain	54783.4	84192.2	83381	167024	151367	151390	100661	92471.5	97345.2	123972	97345.2	123972	0.785218	0.393512	0	GO:0005576,extracellular region;GO:0005615,extracellular space;GO:0005886,plasma membrane		GO:0007596,blood coagulation;GO:0006958,complement activation;GO:0045087,innate immune response;GO:0045959,negative regulation of complement activation;GO:0045732,positive regulation of protein catabolic process;GO:0030449,regulation of complement activation;GO:1903027,regulation of opsonization;GO:0009609,response to symbiotic bacterium	hsa:725,path:hsa04610,Complement and coagulation cascades;hsa:725,path:hsa05133,Pertussis
FLNA_HUMAN	P21333	FLNA	Filamin-A	4126.3	5196.92	2506.63	2436.82	0	0	0	4592.77	3566.67	2657.14	3566.67	4592.77	1.34229	0.371045	0	GO:0015629,actin cytoskeleton;GO:0005884,actin filament;GO:0032432,actin filament bundle;GO:0097440,apical dendrite;GO:0044295,axonal growth cone;GO:0005903,brush border;GO:0005911,cell-cell junction;GO:0030863,cortical cytoskeleton;GO:0005737,cytoplasm;GO:0005829,cytosol;GO:0043198,dendritic shaft;GO:0070062,extracellular exosome;GO:0005576,extracellular region;GO:0005925,focal adhesion;GO:00989…	GO:0051015,actin filament binding;GO:0045296,cadherin binding;GO:0034988,Fc-gamma receptor I complex binding;GO:0001664,G protein-coupled receptor binding;GO:0051020,GTPase binding;GO:0044325,ion channel binding;GO:0019900,kinase binding;GO:0031852,mu-type opioid receptor binding;GO:0015459,potassium channel regulator activity;GO:0042803,protein homodimerization activity;GO:0005080,protein kinase…	GO:0051764,actin crosslink formation;GO:0031532,actin cytoskeleton reorganization;GO:0007195,adenylate cyclase-inhibiting dopamine receptor signaling pathway;GO:0001525,angiogenesis;GO:0001974,blood vessel remodeling;GO:0034329,cell junction assembly;GO:0045216,cell-cell junction organization;GO:0021987,cerebral cortex development;GO:0060271,cilium assembly;GO:0051220,cytoplasmic sequestering of …	hsa:2316,path:hsa04010,MAPK signaling pathway;hsa:2316,path:hsa04510,Focal adhesion;hsa:2316,path:hsa05205,Proteoglycans in cancer;hsa:2316,path:hsa05132,Salmonella infection
TENX_HUMAN	P22105	TNXB	Tenascin-X	11415.5	14152.5	7970.63	9906.79	8310.1	4088.5	9319.7	9224.71	10861.4	7735.75	10861.4	7735.75	1.40405	0.132688	0	GO:0062023,collagen-containing extracellular matrix;GO:0070062,extracellular exosome;GO:0031012,extracellular matrix;GO:0005576,extracellular region;GO:0005615,extracellular space	GO:0098633,collagen fibril binding;GO:0005201,extracellular matrix structural constituent;GO:0008201,heparin binding;GO:0005178,integrin binding;GO:0005518,collagen binding	GO:0030036,actin cytoskeleton organization;GO:0007155,cell adhesion;GO:0030199,collagen fibril organization;GO:0032963,collagen metabolic process;GO:0048251,elastic fiber assembly;GO:0098609,cell-cell adhesion;GO:0007160,cell-matrix adhesion;GO:0006631,fatty acid metabolic process;GO:0043506,regulation of JUN kinase activity;GO:0006641,triglyceride metabolic process	hsa:7148,path:hsa04151,PI3K-Akt signaling pathway;hsa:7148,path:hsa04512,ECM-receptor interaction;hsa:7148,path:hsa04510,Focal adhesion;hsa:7148,path:hsa05206,MicroRNAs in cancer;hsa:7148,path:hsa05165,Human papillomavirus infection
GPX3_HUMAN	P22352	GPX3	Glutathione peroxidase 3	48121.4	42061.9	32672.4	32091.6	27387.3	34395.8	31818.6	38490.8	38736.8	33023.1	38736.8	33023.1	1.17302	0.252992	0	GO:0070062,extracellular exosome;GO:0005576,extracellular region;GO:0005615,extracellular space	GO:0004602,glutathione peroxidase activity;GO:0042802,identical protein binding;GO:0004601,peroxidase activity;GO:0008430,selenium binding;GO:0008134,transcription factor binding	GO:0034599,cellular response to oxidative stress;GO:0042744,hydrogen peroxide catabolic process;GO:0006982,response to lipid hydroperoxide;GO:0006979,response to oxidative stress	hsa:2878,path:hsa00590,Arachidonic acid metabolism;hsa:2878,path:hsa00480,Glutathione metabolism;hsa:2878,path:hsa04918,Thyroid hormone synthesis;hsa:2878,path:hsa05014,Amyotrophic lateral sclerosis (ALS);hsa:2878,path:hsa05016,Huntington disease
IBP4_HUMAN	P22692	IGFBP4	Insulin-like growth factor-binding protein 4	10523.7	10516	8543.8	14399.2	18684.2	18538.4	10563.6	7453.7	10995.7	13810	10995.7	13810	0.796213	0.398546	0	GO:0005788,endoplasmic reticulum lumen;GO:0005576,extracellular region;GO:0005615,extracellular space	GO:0031994,insulin-like growth factor I binding;GO:0031995,insulin-like growth factor II binding;GO:0005102,signaling receptor binding	GO:0044267,cellular protein metabolic process;GO:0006954,inflammatory response;GO:0090090,negative regulation of canonical Wnt signaling pathway;GO:0043568,positive regulation of insulin-like growth factor receptor signaling pathway;GO:0043410,positive regulation of MAPK cascade;GO:0043687,post-translational protein modification;GO:0001558,regulation of cell growth;GO:0010906,regulation of glucos…
CPN2_HUMAN	P22792	CPN2	Carboxypeptidase N subunit 2	39833.1	60185.4	40682	34763.8	33539.7	45790.8	29614.9	40231.7	43866.1	37294.3	43866.1	37294.3	1.17622	0.360687	0	GO:0072562,blood microparticle;GO:0070062,extracellular exosome;GO:0031012,extracellular matrix;GO:0005576,extracellular region;GO:0005615,extracellular space	GO:0030234,enzyme regulator activity	GO:0050821,protein stabilization;GO:0030449,regulation of complement activation
PROZ_HUMAN	P22891	PROZ	Vitamin K-dependent protein Z	4001.46	13762.8	12465	3252.28	21589.4	12339	11072.7	10327.4	8370.4	13832.1	8370.4	13832.1	0.605142	0.200836	0	GO:0005788,endoplasmic reticulum lumen;GO:0070062,extracellular exosome;GO:0005615,extracellular space;GO:0005796,Golgi lumen	GO:0005509,calcium ion binding;GO:0004252,serine-type endopeptidase activity	GO:0007596,blood coagulation;GO:0006888,endoplasmic reticulum to Golgi vesicle-mediated transport
FBLN1_HUMAN	P23142	FBLN1	Fibulin-1	28327.9	13493.9	22233.2	15957	26582.2	22123	26979.3	22848.6	20003	24633.3	20003	24633.3	0.812032	0.240717	0	GO:0062023,collagen-containing extracellular matrix;GO:0071953,elastic fiber;GO:0070062,extracellular exosome;GO:0031012,extracellular matrix;GO:0005576,extracellular region;GO:0005615,extracellular space;GO:0005604,basement membrane	GO:0005509,calcium ion binding;GO:0005201,extracellular matrix structural constituent;GO:0070051,fibrinogen binding;GO:0001968,fibronectin binding;GO:0042802,identical protein binding;GO:0005178,integrin binding;GO:0016504,peptidase activator activity;GO:0008022,protein C-terminus binding;GO:0044877,protein-containing complex binding	GO:0072378,blood coagulation;GO:0030198,extracellular matrix organization;GO:0007162,negative regulation of cell adhesion;GO:2000146,negative regulation of cell motility;GO:0070373,negative regulation of ERK1 and ERK2 cascade;GO:0001933,negative regulation of protein phosphorylation;GO:2000647,negative regulation of stem cell proliferation;GO:1900025,negative regulation of substrate adhesion-depe…
CAH6_HUMAN	P23280	CA6	Carbonic anhydrase 6	639.609	3365.7	1458.8	0	794.661	1780.66	4129.31	0	1816.96	2168.03	1821.37	2234.88	0.838068	0.711569	0	GO:0070062,extracellular exosome;GO:0005576,extracellular region;GO:0005615,extracellular space	GO:0004089,carbonate dehydratase activity;GO:0016836,hydro-lyase activity;GO:0008270,zinc ion binding	GO:0015701,bicarbonate transport;GO:0001580,detection of chemical stimulus involved in sensory perception of bitter taste;GO:0006730,one-carbon metabolic process	hsa:765,path:hsa00910,Nitrogen metabolism
IBP6_HUMAN	P24592	IGFBP6	Insulin-like growth factor-binding protein 6	9281.08	7219.79	10022.1	14434.7	14622.3	18908.9	11638.2	7918.78	10239.4	13272	10239.4	13272	0.771501	0.316867	0	GO:0005576,extracellular region;GO:0005615,extracellular space;GO:0005794,Golgi apparatus;GO:0042568,insulin-like growth factor binary complex	GO:0001968,fibronectin binding;GO:0042802,identical protein binding;GO:0031994,insulin-like growth factor I binding;GO:0031995,insulin-like growth factor II binding;GO:0005102,signaling receptor binding;GO:0005520,insulin-like growth factor binding	GO:0000187,activation of MAPK activity;GO:0016477,cell migration;GO:0044267,cellular protein metabolic process;GO:0090090,negative regulation of canonical Wnt signaling pathway;GO:0008285,negative regulation of cell population proliferation;GO:0043567,regulation of insulin-like growth factor receptor signaling pathway;GO:0007165,signal transduction
ZA2G_HUMAN	P25311	AZGP1	Zinc-alpha-2-glycoprotein	14496.4	10548.9	15269.9	19436.2	16071.9	17569.7	11249.8	9178.53	14937.9	13517.5	14937.9	13517.5	1.10508	0.616199	0	GO:0062023,collagen-containing extracellular matrix;GO:0009897,external side of plasma membrane;GO:0070062,extracellular exosome;GO:0005576,extracellular region;GO:0005615,extracellular space;GO:0005634,nucleus	GO:0008320,protein transmembrane transporter activity;GO:0004540,ribonuclease activity	GO:0002476,antigen processing and presentation of endogenous peptide antigen via MHC class Ib;GO:0007155,cell adhesion;GO:0001580,detection of chemical stimulus involved in sensory perception of bitter taste;GO:0008285,negative regulation of cell population proliferation;GO:0001895,retina homeostasis;GO:0055085,transmembrane transport
HGFL_HUMAN	P26927	MST1	Hepatocyte growth factor-like protein	20472.3	25022.5	24928.4	20026.8	32877.3	32374.4	18730.7	21503.1	22612.5	26371.4	22612.5	26371.4	0.857463	0.372797	0	GO:0062023,collagen-containing extracellular matrix;GO:0005576,extracellular region;GO:0005615,extracellular space;GO:0005773,vacuole	GO:0030971,receptor tyrosine kinase binding;GO:0004252,serine-type endopeptidase activity	GO:0048012,hepatocyte growth factor receptor signaling pathway;GO:0035978,histone H2A-S139 phosphorylation;GO:0045721,negative regulation of gluconeogenesis;GO:0033601,positive regulation of mammary gland epithelial cell proliferation;GO:2000479,regulation of cAMP-dependent protein kinase activity;GO:0010758,regulation of macrophage chemotaxis;GO:0071456,cellular response to hypoxia;GO:0007566,em…
PON1_HUMAN	P27169	PON1	Serum paraoxonase/arylesterase 1	29916.6	47639.9	41009	31467.6	27575.1	23233.1	36825.2	17608.5	37508.3	26310.5	37508.3	26310.5	1.4256	0.102665	0	GO:0072562,blood microparticle;GO:0070062,extracellular exosome;GO:0005576,extracellular region;GO:0005615,extracellular space;GO:0034364,high-density lipoprotein particle;GO:0043231,intracellular membrane-bounded organelle;GO:0034366,spherical high-density lipoprotein particle	GO:0102007,acyl-L-homoserine-lactone lactonohydrolase activity;GO:0004063,aryldialkylphosphatase activity;GO:0004064,arylesterase activity;GO:0005509,calcium ion binding;GO:0005543,phospholipid binding;GO:0042803,protein homodimerization activity	GO:0019439,aromatic compound catabolic process;GO:0046395,carboxylic acid catabolic process;GO:0008203,cholesterol metabolic process;GO:0019372,lipoxygenase pathway;GO:0046434,organophosphate catabolic process;GO:0046470,phosphatidylcholine metabolic process;GO:0051099,positive regulation of binding;GO:0010875,positive regulation of cholesterol efflux;GO:0032411,positive regulation of transporter…
DPP4_HUMAN	P27487	DPP4	Dipeptidyl peptidase 4	0	10658	12168.9	11097.1	12407.6	13441.7	11874.3	6235.96	9068.82	10989.9	11308	10989.9	0.825196	0.515459	0	GO:0016324,apical plasma membrane;GO:0009986,cell surface;GO:0030139,endocytic vesicle;GO:0070062,extracellular exosome;GO:0005576,extracellular region;GO:0005925,focal adhesion;GO:0016021,integral component of membrane;GO:0046581,intercellular canaliculus;GO:0030027,lamellipodium;GO:0031258,lamellipodium membrane;GO:0005765,lysosomal membrane;GO:0016020,membrane;GO:0045121,membrane raft;GO:00058…	GO:0004177,aminopeptidase activity;GO:0045499,chemorepellent activity;GO:0008239,dipeptidyl-peptidase activity;GO:0042802,identical protein binding;GO:0002020,protease binding;GO:0042803,protein homodimerization activity;GO:0004252,serine-type endopeptidase activity;GO:0008236,serine-type peptidase activity;GO:0005102,signaling receptor binding;GO:0001618,virus receptor activity	GO:0001662,behavioral fear response;GO:0007155,cell adhesion;GO:0043542,endothelial cell migration;GO:0035641,locomotory exploration behavior;GO:0010716,negative regulation of extracellular matrix disassembly;GO:0090024,negative regulation of neutrophil chemotaxis;GO:0008284,positive regulation of cell population proliferation;GO:0006508,proteolysis;GO:0036343,psychomotor behavior;GO:0033632,regu…	hsa:1803,path:hsa04974,Protein digestion and absorption
PROP_HUMAN	P27918	CFP	Properdin	53381.6	64138.1	39885.4	57732.6	93720	79369.9	51825.9	51266.1	53784.4	69045.5	53784.4	69045.5	0.778971	0.240097	0	GO:0005788,endoplasmic reticulum lumen;GO:0005576,extracellular region;GO:0005615,extracellular space;GO:0035580,specific granule lumen;GO:1904724,tertiary granule lumen		GO:0006956,complement activation;GO:0006957,complement activation;GO:0042742,defense response to bacterium;GO:0006955,immune response;GO:0043312,neutrophil degranulation;GO:0030449,regulation of complement activation	hsa:5199,path:hsa05168,Herpes simplex virus 1 infection
GRN_HUMAN	P28799	GRN	Progranulin	4497.73	0	0	0	6013.31	7698.81	0	0	2738.77	4563.23	4497.73	6856.06	0.600184	0.314018	0	GO:0035578,azurophil granule lumen;GO:0005783,endoplasmic reticulum;GO:0005768,endosome;GO:0070062,extracellular exosome;GO:0005576,extracellular region;GO:0005615,extracellular space;GO:0005794,Golgi apparatus;GO:0005770,late endosome;GO:0005765,lysosomal membrane;GO:0005764,lysosome;GO:0016020,membrane;GO:0005886,plasma membrane;GO:0005802,trans-Golgi network	GO:0051087,chaperone binding;GO:0005125,cytokine activity;GO:0008083,growth factor activity;GO:0003723,RNA binding	GO:0002265,astrocyte activation involved in immune response;GO:0007042,lysosomal lumen acidification;GO:0007041,lysosomal transport;GO:0007040,lysosome organization;GO:0002282,microglial cell activation involved in immune response;GO:1903979,negative regulation of microglial cell activation;GO:0043524,negative regulation of neuron apoptotic process;GO:1902564,negative regulation of neutrophil act…
KAIN_HUMAN	P29622	SERPINA4	Kallistatin	8376.59	5728.45	3235.77	3438.48	2030.77	3928.44	2909.88	3575.67	5194.82	3111.19	5194.82	3111.19	1.66972	0.152579	0	GO:0070062,extracellular exosome;GO:0005576,extracellular region;GO:0005615,extracellular space;GO:0031089,platelet dense granule lumen	GO:0004867,serine-type endopeptidase inhibitor activity	GO:0010951,negative regulation of endopeptidase activity;GO:0002576,platelet degranulation
COR1A_HUMAN	P31146	CORO1A	Coronin-1A	1101.16	992.09	1267.16	0	0	0	526.307	1163.01	1617.81	1547.17	1120.14	844.661	1.04566	0.937928	0	GO:0005884,actin filament;GO:0030424,axon;GO:0005911,cell-cell junction;GO:0030864,cortical actin cytoskeleton;GO:0005737,cytoplasm;GO:0005829,cytosol;GO:0005769,early endosome;GO:0070062,extracellular exosome;GO:0098978,glutamatergic synapse;GO:0001772,immunological synapse;GO:0030027,lamellipodium;GO:0016020,membrane;GO:0001891,phagocytic cup;GO:0045335,phagocytic vesicle;GO:0030670,phagocytic …	GO:0003779,actin binding;GO:0051015,actin filament binding;GO:0003785,actin monomer binding;GO:0008092,cytoskeletal protein binding;GO:0032036,myosin heavy chain binding;GO:0043548,phosphatidylinositol 3-kinase binding;GO:0008022,protein C-terminus binding;GO:0042803,protein homodimerization activity;GO:0003723,RNA binding	GO:0030036,actin cytoskeleton organization;GO:0007015,actin filament organization;GO:0006816,calcium ion transport;GO:0016477,cell migration;GO:0031589,cell-substrate adhesion;GO:0071353,cellular response to interleukin-4;GO:0061502,early endosome to recycling endosome transport;GO:0048873,homeostasis of number of cells within a tissue;GO:0045087,innate immune response;GO:0030595,leukocyte chemot…	hsa:11151,path:hsa04145,Phagosome;hsa:11151,path:hsa05152,Tuberculosis
PRDX2_HUMAN	P32119	PRDX2	Peroxiredoxin-2	10002.3	7741.62	15485.5	30524	14940.5	13742.3	18083.9	3123.69	15938.4	12472.6	15938.4	12472.6	1.27787	0.588681	0	GO:0005737,cytoplasm;GO:0005829,cytosol;GO:0070062,extracellular exosome	GO:0016209,antioxidant activity;GO:0008379,thioredoxin peroxidase activity;GO:0016491,oxidoreductase activity	GO:0000187,activation of MAPK activity;GO:0045454,cell redox homeostasis;GO:0034599,cellular response to oxidative stress;GO:0002357,defense response to tumor cell;GO:0048872,homeostasis of number of cells;GO:0042744,hydrogen peroxide catabolic process;GO:0045321,leukocyte activation;GO:0043066,negative regulation of apoptotic process;GO:2001240,negative regulation of extrinsic apoptotic signalin…
CADH5_HUMAN	P33151	CDH5	Cadherin-5	15772.2	15769.1	17355.5	19568.2	18725.1	21150.7	14019.4	19659.9	17116.2	18388.8	17116.2	18388.8	0.930797	0.502156	0	GO:0005912,adherens junction;GO:0005923,bicellular tight junction;GO:0016342,catenin complex;GO:0030054,cell junction;GO:0009986,cell surface;GO:0005911,cell-cell junction;GO:0009897,external side of plasma membrane;GO:0016021,integral component of membrane;GO:0016020,membrane;GO:0031965,nuclear membrane;GO:0005654,nucleoplasm;GO:0005886,plasma membrane	GO:0008013,beta-catenin binding;GO:0070700,BMP receptor binding;GO:0045296,cadherin binding;GO:0005509,calcium ion binding;GO:0070051,fibrinogen binding;GO:0044325,ion channel binding;GO:0019903,protein phosphatase binding;GO:1990782,protein tyrosine kinase binding;GO:0005102,signaling receptor binding;GO:0043184,vascular endothelial growth factor receptor 2 binding	GO:0034332,adherens junction organization;GO:0070830,bicellular tight junction assembly;GO:0043534,blood vessel endothelial cell migration;GO:0001955,blood vessel maturation;GO:0016339,calcium-dependent cell-cell adhesion via plasma membrane cell adhesion molecules;GO:0000902,cell morphogenesis;GO:0098609,cell-cell adhesion;GO:0044331,cell-cell adhesion mediated by cadherin;GO:0098742,cell-cell a…	hsa:1003,path:hsa04514,Cell adhesion molecules (CAMs);hsa:1003,path:hsa04670,Leukocyte transendothelial migration;hsa:1003,path:hsa05418,Fluid shear stress and atherosclerosis
MA1A1_HUMAN	P33908	MAN1A1	Mannosyl-oligosaccharide 1,2-alpha-mannosidase IA	18322.9	19379	17628.9	12517.7	13582.4	11547.9	15098.4	12002.3	16962.1	13057.8	16962.1	13057.8	1.29901	0.064291	0	GO:0031410,cytoplasmic vesicle;GO:0005829,cytosol;GO:0005783,endoplasmic reticulum;GO:0005793,endoplasmic reticulum-Golgi intermediate compartment;GO:0070062,extracellular exosome;GO:0005794,Golgi apparatus;GO:0000139,Golgi membrane;GO:0016021,integral component of membrane;GO:0016020,membrane	GO:0005509,calcium ion binding;GO:0015923,mannosidase activity;GO:0004571,mannosyl-oligosaccharide 1	GO:0005975,carbohydrate metabolic process;GO:1904381,Golgi apparatus mannose trimming;GO:1904382,mannose trimming involved in glycoprotein ERAD pathway;GO:0006491,N-glycan processing;GO:0006486,protein glycosylation;GO:0045047,protein targeting to ER;GO:0030433,ubiquitin-dependent ERAD pathway	hsa:4121,path:hsa00510,N-Glycan biosynthesis;hsa:4121,path:hsa00513,Various types of N-glycan biosynthesis;hsa:4121,path:hsa04141,Protein processing in endoplasmic reticulum
TRY3_HUMAN	P35030	PRSS3	Trypsin-3	2872.7	2045.59	6681.86	0	0	0	4751.57	4289.53	3739.33	3439.73	3866.72	4520.55	1.0871	0.813252	0	GO:0005576,extracellular region;GO:0005615,extracellular space;GO:1904724,tertiary granule lumen	GO:0005509,calcium ion binding;GO:0004252,serine-type endopeptidase activity;GO:0008236,serine-type peptidase activity	GO:0019730,antimicrobial humoral response;GO:0009235,cobalamin metabolic process;GO:0007586,digestion;GO:0043542,endothelial cell migration;GO:0043312,neutrophil degranulation;GO:0006508,proteolysis;GO:0031638,zymogen activation	hsa:5646,path:hsa04080,Neuroactive ligand-receptor interaction;hsa:5646,path:hsa04972,Pancreatic secretion;hsa:5646,path:hsa04974,Protein digestion and absorption;hsa:5646,path:hsa05164,Influenza A
TSP4_HUMAN	P35443	THBS4	Thrombospondin-4	6192.15	2687.6	2996.09	5214.6	6989.4	5897.49	5188.7	3750.91	4272.61	5456.63	4272.61	5456.63	0.783013	0.318781	0	GO:0005604,basement membrane;GO:0062023,collagen-containing extracellular matrix;GO:0005783,endoplasmic reticulum;GO:0070062,extracellular exosome;GO:0005576,extracellular region;GO:0005615,extracellular space;GO:0016529,sarcoplasmic reticulum	GO:0005509,calcium ion binding;GO:0008083,growth factor activity;GO:0008201,heparin binding;GO:0005178,integrin binding	GO:0048266,behavioral response to pain;GO:0071603,endothelial cell-cell adhesion;GO:0051451,myoblast migration;GO:0016525,negative regulation of angiogenesis;GO:0051781,positive regulation of cell division;GO:0001938,positive regulation of endothelial cell proliferation;GO:0090023,positive regulation of neutrophil chemotaxis;GO:0050731,positive regulation of peptidyl-tyrosine phosphorylation;GO:0…	hsa:7060,path:hsa04151,PI3K-Akt signaling pathway;hsa:7060,path:hsa04512,ECM-receptor interaction;hsa:7060,path:hsa04145,Phagosome;hsa:7060,path:hsa04510,Focal adhesion;hsa:7060,path:hsa05165,Human papillomavirus infection;hsa:7060,path:hsa05144,Malaria
K1C9_HUMAN	P35527	KRT9	Keratin, type I cytoskeletal 9	7037.14	7152	4367.34	13882.1	2703.22	2942.41	6923.23	9666.06	8109.65	5558.73	8109.65	5558.73	1.4589	0.369866	0	GO:0005829,cytosol;GO:0070062,extracellular exosome;GO:0005615,extracellular space;GO:0005882,intermediate filament;GO:0016020,membrane;GO:0005634,nucleus	GO:0005200,structural constituent of cytoskeleton;GO:0005198,structural molecule activity	GO:0070268,cornification;GO:0008544,epidermis development;GO:0045109,intermediate filament organization;GO:0031424,keratinization;GO:0043588,skin development;GO:0007283,spermatogenesis	hsa:3857,path:hsa04915,Estrogen signaling pathway;hsa:3857,path:hsa05150,Staphylococcus aureus infection
SAA4_HUMAN	P35542	SAA4	Serum amyloid A-4 protein	38501.9	30467.9	42573.6	67281.3	50499.6	35042.3	41942.6	25944.4	44706.2	38357.2	44706.2	38357.2	1.16552	0.528382	0	GO:0070062,extracellular exosome;GO:0005576,extracellular region;GO:0034364,high-density lipoprotein particle		GO:0006953,acute-phase response
ALS_HUMAN	P35858	IGFALS	Insulin-like growth factor-binding protein complex acid labile subunit	36916.5	46069.9	38819.7	42024.5	36846	29764.5	26876.2	37602.9	40957.7	32772.4	40957.7	32772.4	1.24976	0.048541	1	GO:0070062,extracellular exosome;GO:0031012,extracellular matrix;GO:0005576,extracellular region;GO:0005615,extracellular space;GO:0042567,insulin-like growth factor ternary complex	GO:0005520,insulin-like growth factor binding	GO:0007155,cell adhesion;GO:0044267,cellular protein metabolic process;GO:0007165,signal transduction	hsa:3483,path:hsa04935,Growth hormone synthesis, secretion and action
K22E_HUMAN	P35908	KRT2	Keratin, type II cytoskeletal 2 epidermal	4422.27	13877.3	1948.83	9275.33	2015.63	3745.57	5034	2550.73	7380.94	3336.48	7380.94	3336.48	2.21219	0.189047	0	GO:0001533,cornified envelope;GO:0005829,cytosol;GO:0070062,extracellular exosome;GO:0005615,extracellular space;GO:0005882,intermediate filament;GO:0045095,keratin filament;GO:0016020,membrane;GO:0005634,nucleus	GO:0008092,cytoskeletal protein binding;GO:0005200,structural constituent of cytoskeleton;GO:0030280,structural constituent of skin epidermis	GO:0070268,cornification;GO:0008544,epidermis development;GO:0045109,intermediate filament organization;GO:0031424,keratinization;GO:0032980,keratinocyte activation;GO:0003334,keratinocyte development;GO:0051546,keratinocyte migration;GO:0043616,keratinocyte proliferation;GO:0018149,peptide cross-linking;GO:0045684,positive regulation of epidermis development
PEDF_HUMAN	P36955	SERPINF1	Pigment epithelium-derived factor	21118.3	33170.2	25430.4	77208.6	57002	39633.7	57238.4	15984.2	39231.9	42464.6	39231.9	42464.6	0.923873	0.848118	0	GO:0043203,axon hillock;GO:0005604,basement membrane;GO:0062023,collagen-containing extracellular matrix;GO:0070062,extracellular exosome;GO:0005576,extracellular region;GO:0005615,extracellular space;GO:0042470,melanosome;GO:0048471,perinuclear region of cytoplasm	GO:0004867,serine-type endopeptidase inhibitor activity	GO:0007568,aging;GO:0071279,cellular response to cobalt ion;GO:0071549,cellular response to dexamethasone stimulus;GO:0071333,cellular response to glucose stimulus;GO:0071300,cellular response to retinoic acid;GO:0001822,kidney development;GO:0016525,negative regulation of angiogenesis;GO:0010951,negative regulation of endopeptidase activity;GO:0010596,negative regulation of endothelial cell migr…	hsa:5176,path:hsa04310,Wnt signaling pathway
FHR2_HUMAN	P36980	CFHR2	Complement factor H-related protein 2	68318.1	82621.4	16463.5	31950.7	28682.8	59840.6	50058.1	51503.2	49838.4	47521.2	49838.4	47521.2	1.04876	0.894686	0	GO:0005576,extracellular region;GO:0032991,protein-containing complex	GO:0042802,identical protein binding	GO:0051838,cytolysis by host of symbiont cells;GO:0032091,negative regulation of protein binding;GO:0030449,regulation of complement activation	hsa:3080,path:hsa04610,Complement and coagulation cascades
TAGL2_HUMAN	P37802	TAGLN2	Transgelin-2	0	0	0	1087.24	0	0	0	0	1516.08	2303.87	1087.24		0.658058	0.111106	0	GO:0005829,cytosol;GO:0070062,extracellular exosome;GO:0005576,extracellular region;GO:0031982,vesicle	GO:0045296,cadherin binding	GO:0030855,epithelial cell differentiation;GO:0002576,platelet degranulation
GPV_HUMAN	P40197	GP5	Platelet glycoprotein V	5283.09	6622.3	7138.4	10355.8	8631.91	9573.9	6654.39	3377.26	7349.91	7059.36	7349.91	7059.36	1.04116	0.872991	0	GO:0070062,extracellular exosome;GO:0005887,integral component of plasma membrane;GO:0005886,plasma membrane		GO:0007596,blood coagulation;GO:0007597,blood coagulation;GO:0007155,cell adhesion;GO:0030168,platelet activation	hsa:2814,path:hsa04512,ECM-receptor interaction;hsa:2814,path:hsa04640,Hematopoietic cell lineage;hsa:2814,path:hsa04611,Platelet activation
PTGDS_HUMAN	P41222	PTGDS	Prostaglandin-H2 D-isomerase	15615.3	16911.7	16105.9	15975.4	21751.7	11165.8	14193.2	13546.7	16152.1	15164.3	16152.1	15164.3	1.06514	0.683422	0	GO:0005789,endoplasmic reticulum membrane;GO:0070062,extracellular exosome;GO:0005576,extracellular region;GO:0005615,extracellular space;GO:0005794,Golgi apparatus;GO:0031965,nuclear membrane;GO:0048471,perinuclear region of cytoplasm;GO:0005791,rough endoplasmic reticulum	GO:0005504,fatty acid binding;GO:0004667,prostaglandin-D synthase activity;GO:0005501,retinoid binding;GO:0036094,small molecule binding	GO:0019371,cyclooxygenase pathway;GO:0043303,mast cell degranulation;GO:0001516,prostaglandin biosynthetic process;GO:0045187,regulation of circadian sleep/wake cycle	hsa:5730,path:hsa00590,Arachidonic acid metabolism
MUC18_HUMAN	P43121	MCAM	Cell surface glycoprotein MUC18	6911.01	3222	4877.22	10359.3	9106.98	0	4185.55	5433.81	6342.38	5102.88	6342.38	6242.11	1.2429	0.590203	0	GO:0009897,external side of plasma membrane;GO:0005576,extracellular region;GO:0005615,extracellular space;GO:0005925,focal adhesion;GO:0016021,integral component of membrane;GO:0005634,nucleus;GO:0005886,plasma membrane		GO:0009653,anatomical structure morphogenesis;GO:0001525,angiogenesis;GO:0007155,cell adhesion;GO:0003094,glomerular filtration;GO:0030335,positive regulation of cell migration;GO:0061042,vascular wound healing
BTD_HUMAN	P43251	BTD	Biotinidase	21748.7	14883.4	10035.1	12412.9	5639.81	6994.71	14732.3	10216.2	14770	9395.76	14770	9395.76	1.57199	0.147898	0	GO:0070062,extracellular exosome;GO:0005576,extracellular region;GO:0005615,extracellular space;GO:0005759,mitochondrial matrix	GO:0047708,biotinidase activity;GO:0016811,hydrolase activity	GO:0006768,biotin metabolic process;GO:0007417,central nervous system development;GO:0006807,nitrogen compound metabolic process	hsa:686,path:hsa00780,Biotin metabolism;hsa:686,path:hsa04977,Vitamin digestion and absorption
AFAM_HUMAN	P43652	AFM	Afamin	55622.3	54185.9	62738.1	77449	131579	85091.9	85801.1	58334.9	62498.8	90201.8	62498.8	90201.8	0.692878	0.136227	0	GO:0072562,blood microparticle;GO:0005737,cytoplasm;GO:0070062,extracellular exosome;GO:0005576,extracellular region;GO:0005615,extracellular space	GO:0005504,fatty acid binding;GO:0008431,vitamin E binding;GO:0008270,zinc ion binding	GO:0050821,protein stabilization;GO:0071693,protein transport within extracellular region;GO:0051180,vitamin transport
MASP1_HUMAN	P48740	MASP1	Mannan-binding lectin serine protease 1	8669.93	12316.2	11312.6	15790.7	14306.3	13201.2	14179.1	15431.5	12022.4	14279.5	12022.4	14279.5	0.84193	0.193565	0	GO:0005829,cytosol;GO:0005576,extracellular region;GO:0005615,extracellular space;GO:0005654,nucleoplasm	GO:0005509,calcium ion binding;GO:0048306,calcium-dependent protein binding;GO:0008233,peptidase activity;GO:0042803,protein homodimerization activity;GO:0004252,serine-type endopeptidase activity	GO:0006956,complement activation;GO:0001867,complement activation;GO:0045916,negative regulation of complement activation;GO:0006898,receptor-mediated endocytosis	hsa:5648,path:hsa04610,Complement and coagulation cascades;hsa:5648,path:hsa05150,Staphylococcus aureus infection
COMP_HUMAN	P49747	COMP	Cartilage oligomeric matrix protein	17021.8	7726.37	8152.05	12571.5	12698.2	13907.8	12608.9	7946.26	11367.9	11790.3	11367.9	11790.3	0.964178	0.873683	0	GO:0062023,collagen-containing extracellular matrix;GO:0070062,extracellular exosome;GO:0031012,extracellular matrix;GO:0005576,extracellular region;GO:0005615,extracellular space;GO:0032991,protein-containing complex	GO:0036122,BMP binding;GO:0005509,calcium ion binding;GO:0005518,collagen binding;GO:0005201,extracellular matrix structural constituent;GO:0043395,heparan sulfate proteoglycan binding;GO:0008201,heparin binding;GO:0005178,integrin binding;GO:0002020,protease binding;GO:0043394,proteoglycan binding	GO:0009887,animal organ morphogenesis;GO:0010260,animal organ senescence;GO:0006915,apoptotic process;GO:0048844,artery morphogenesis;GO:0030509,BMP signaling pathway;GO:0030282,bone mineralization;GO:0002063,chondrocyte development;GO:0035988,chondrocyte proliferation;GO:0030199,collagen fibril organization;GO:0030198,extracellular matrix organization;GO:0003417,growth plate cartilage developmen…	hsa:1311,path:hsa04151,PI3K-Akt signaling pathway;hsa:1311,path:hsa04512,ECM-receptor interaction;hsa:1311,path:hsa04145,Phagosome;hsa:1311,path:hsa04510,Focal adhesion;hsa:1311,path:hsa05165,Human papillomavirus infection;hsa:1311,path:hsa05144,Malaria
SEPP1_HUMAN	P49908	SELENOP	Selenoprotein P	49410.4	78740.4	54997.5	52774.4	52572	58945.5	38990.8	40195.9	58980.7	47676	58980.7	47676	1.23711	0.220165	0	GO:0070062,extracellular exosome;GO:0005576,extracellular region;GO:0031089,platelet dense granule lumen;GO:0016021,integral component of membrane	GO:0008430,selenium binding	GO:0002576,platelet degranulation;GO:0006979,response to oxidative stress;GO:0001887,selenium compound metabolic process
CAMP_HUMAN	P49913	CAMP	Cathelicidin antimicrobial peptide	16136.6	5934.58	10069.2	3764.72	5325.84	4732.63	14193.7	10342.2	8976.27	8648.58	8976.27	8648.58	1.03789	0.928904	0	GO:0070062,extracellular exosome;GO:0005576,extracellular region;GO:0005615,extracellular space;GO:0042581,specific granule;GO:0035580,specific granule lumen;GO:1904724,tertiary granule lumen;GO:0042995,cell projection;GO:0005737,cytoplasm	GO:0001530,lipopolysaccharide binding	GO:0019731,antibacterial humoral response;GO:0019732,antifungal humoral response;GO:0061844,antimicrobial humoral immune response mediated by antimicrobial peptide;GO:0019730,antimicrobial humoral response;GO:0002544,chronic inflammatory response;GO:0051838,cytolysis by host of symbiont cells;GO:0042742,defense response to bacterium;GO:0050829,defense response to Gram-negative bacterium;GO:005083…	hsa:820,path:hsa04621,NOD-like receptor signaling pathway;hsa:820,path:hsa04970,Salivary secretion;hsa:820,path:hsa05150,Staphylococcus aureus infection;hsa:820,path:hsa05152,Tuberculosis
LUM_HUMAN	P51884	LUM	Lumican	32571.9	31893.5	28022.1	21584.3	25567.1	22581.8	23535	29112.2	28517.9	25199	28517.9	25199	1.13171	0.296673	0	GO:0062023,collagen-containing extracellular matrix;GO:0070062,extracellular exosome;GO:0031012,extracellular matrix;GO:0005576,extracellular region;GO:0005615,extracellular space;GO:0005583,fibrillar collagen trimer;GO:0005796,Golgi lumen;GO:0043202,lysosomal lumen	GO:0005518,collagen binding;GO:0005201,extracellular matrix structural constituent;GO:0030021,extracellular matrix structural constituent conferring compression resistance	GO:0051216,cartilage development;GO:0030199,collagen fibril organization;GO:0030198,extracellular matrix organization;GO:0018146,keratan sulfate biosynthetic process;GO:0042340,keratan sulfate catabolic process;GO:0045944,positive regulation of transcription by RNA polymerase II;GO:0032914,positive regulation of transforming growth factor beta1 production;GO:0070848,response to growth factor;GO:0…	hsa:4060,path:hsa05205,Proteoglycans in cancer
CA2D1_HUMAN	P54289	CACNA2D1	Voltage-dependent calcium channel subunit alpha-2/delta-1	3213.2	2023.02	2994	4581.99	0	6328.73	1950.76	1916.89	3203.05	2912.15	3203.05	3398.79	1.09989	0.825108	0	GO:0070062,extracellular exosome;GO:1990454,L-type voltage-gated calcium channel complex;GO:0016529,sarcoplasmic reticulum;GO:0005891,voltage-gated calcium channel complex;GO:0016021,integral component of membrane	GO:0046872,metal ion binding;GO:0005245,voltage-gated calcium channel activity	GO:0098703,calcium ion import across plasma membrane;GO:0061577,calcium ion transmembrane transport via high voltage-gated calcium channel;GO:0006816,calcium ion transport;GO:0060402,calcium ion transport into cytosol;GO:0086002,cardiac muscle cell action potential involved in contraction;GO:1904646,cellular response to amyloid-beta;GO:0086048,membrane depolarization during bundle of His cell act…	hsa:781,path:hsa04010,MAPK signaling pathway;hsa:781,path:hsa04921,Oxytocin signaling pathway;hsa:781,path:hsa04260,Cardiac muscle contraction;hsa:781,path:hsa04261,Adrenergic signaling in cardiomyocytes;hsa:781,path:hsa05410,Hypertrophic cardiomyopathy (HCM);hsa:781,path:hsa05412,Arrhythmogenic right ventricular cardiomyopathy (ARVC);hsa:781,path:hsa05414,Dilated cardiomyopathy (DCM)
APOC4_HUMAN	P55056	APOC4	Apolipoprotein C-IV	88349.4	74475.6	61302.4	84946.3	215849	54857.4	69891.9	69684.7	77268.4	102571	77268.4	102571	0.753317	0.534489	0	GO:0005576,extracellular region;GO:0034364,high-density lipoprotein particle;GO:0034361,very-low-density lipoprotein particle;GO:0042627,chylomicron;GO:0034362,low-density lipoprotein particle	GO:0005319,lipid transporter activity;GO:0008047,enzyme activator activity	GO:0030522,intracellular receptor signaling pathway;GO:0006629,lipid metabolic process;GO:0010890,positive regulation of sequestering of triglyceride;GO:0070328,triglyceride homeostasis;GO:0034379,very-low-density lipoprotein particle assembly;GO:0034447,very-low-density lipoprotein particle clearance;GO:0006869,lipid transport
PLTP_HUMAN	P55058	PLTP	Phospholipid transfer protein	18003.4	19999.4	21454.5	24096.3	18694	19870.7	18205.9	12107.2	20888.4	17219.4	20888.4	17219.4	1.21307	0.140457	0	GO:0005576,extracellular region;GO:0005615,extracellular space;GO:0034364,high-density lipoprotein particle;GO:0005634,nucleus	GO:0097001,ceramide binding;GO:0120017,ceramide transfer activity;GO:0140340,cerebroside transfer activity;GO:0120020,cholesterol transfer activity;GO:0140337,diacylglyceride transfer activity;GO:0019992,diacylglycerol binding;GO:0008035,high-density lipoprotein particle binding;GO:0030169,low-density lipoprotein particle binding;GO:0070300,phosphatidic acid binding;GO:1990050,phosphatidic acid t…	GO:0035627,ceramide transport;GO:0030317,flagellated sperm motility;GO:0046836,glycolipid transport;GO:0034375,high-density lipoprotein particle remodeling;GO:0030522,intracellular receptor signaling pathway;GO:0006629,lipid metabolic process;GO:0006869,lipid transport;GO:0015914,phospholipid transport;GO:0010875,positive regulation of cholesterol efflux;GO:0010189,vitamin E biosynthetic process	hsa:5360,path:hsa03320,PPAR signaling pathway;hsa:5360,path:hsa04979,Cholesterol metabolism
INHBC_HUMAN	P55103	INHBC	Inhibin beta C chain	5113.85	5037.69	6274.81	9390.34	16393.9	7765.2	7570.31	6267.2	6454.18	9499.15	6454.18	9499.15	0.679448	0.275088	0	GO:0005576,extracellular region;GO:0005615,extracellular space	GO:0005125,cytokine activity;GO:0008083,growth factor activity;GO:0005179,hormone activity;GO:0005160,transforming growth factor beta receptor binding	GO:0010862,positive regulation of pathway-restricted SMAD protein phosphorylation;GO:0060395,SMAD protein signal transduction	hsa:3626,path:hsa04350,TGF-beta signaling pathway;hsa:3626,path:hsa04060,Cytokine-cytokine receptor interaction;hsa:3626,path:hsa04550,Signaling pathways regulating pluripotency of stem cells
CAD13_HUMAN	P55290	CDH13	Cadherin-13	30477.8	21348.7	27102.9	40867.8	51934.6	51079.7	34258.9	31210.7	29949.3	42121	29949.3	42121	0.71103	0.124791	0	GO:0031225,anchored component of membrane;GO:0016342,catenin complex;GO:0005901,caveola;GO:0062023,collagen-containing extracellular matrix;GO:0005737,cytoplasm;GO:0009897,external side of plasma membrane;GO:0070062,extracellular exosome;GO:0005576,extracellular region;GO:0005615,extracellular space;GO:0005925,focal adhesion;GO:0098982,GABA-ergic synapse;GO:0043005,neuron projection;GO:0048471,pe…	GO:0055100,adiponectin binding;GO:0045296,cadherin binding;GO:0005509,calcium ion binding;GO:0071813,lipoprotein particle binding;GO:0030169,low-density lipoprotein particle binding;GO:0042803,protein homodimerization activity	GO:0034332,adherens junction organization;GO:0016339,calcium-dependent cell-cell adhesion via plasma membrane cell adhesion molecules;GO:0098742,cell-cell adhesion via plasma-membrane adhesion molecules;GO:0043542,endothelial cell migration;GO:0007156,homophilic cell adhesion via plasma membrane adhesion molecules;GO:0043616,keratinocyte proliferation;GO:0030032,lamellipodium assembly;GO:0051668,…
DEF1_HUMAN	P59665;P59666	DEFA1	Neutrophil defensin 1	195360	61738.3	128286	7162.1	17923.3	10927.4	6560.68	50478.8	98136.5	21472.5	98136.5	21472.5	4.57033	0.117621	0	GO:0035578,azurophil granule lumen;GO:0062023,collagen-containing extracellular matrix;GO:0070062,extracellular exosome;GO:0005576,extracellular region;GO:0005615,extracellular space;GO:0005796,Golgi lumen		GO:0019731,antibacterial humoral response;GO:0061844,antimicrobial humoral immune response mediated by antimicrobial peptide;GO:0019730,antimicrobial humoral response;GO:0071222,cellular response to lipopolysaccharide;GO:0006935,chemotaxis;GO:0050832,defense response to fungus;GO:0050829,defense response to Gram-negative bacterium;GO:0050830,defense response to Gram-positive bacterium;GO:0042832,…	hsa:1667,path:hsa04621,NOD-like receptor signaling pathway;hsa:1667,path:hsa05150,Staphylococcus aureus infection;hsa:728358,path:hsa04621,NOD-like receptor signaling pathway;hsa:728358,path:hsa05150,Staphylococcus aureus infection
ACTB_HUMAN	P60709;P63261	ACTB	Actin, cytoplasmic 1	11887.2	13602.5	12357.1	18218.6	12727.9	11890.6	9296.54	8862.09	14016.3	10694.3	14016.3	10694.3	1.31064	0.103533	0	GO:0015629,actin cytoskeleton;GO:0005884,actin filament;GO:0005912,adherens junction;GO:0043296,apical junction complex;GO:0030424,axon;GO:0072562,blood microparticle;GO:0005911,cell-cell junction;GO:0000785,chromatin;GO:0005737,cytoplasm;GO:0036464,cytoplasmic ribonucleoprotein granule;GO:0005856,cytoskeleton;GO:0005829,cytosol;GO:0097433,dense body;GO:0070062,extracellular exosome;GO:0005615,ex…	GO:0005524,ATP binding;GO:0042802,identical protein binding;GO:0019894,kinesin binding;GO:0050998,nitric-oxide synthase binding;GO:0019901,protein kinase binding;GO:0005200,structural constituent of cytoskeleton;GO:0098973,structural constituent of postsynaptic actin cytoskeleton;GO:0030957,Tat protein binding;GO:0048156,tau protein binding	GO:0034333,adherens junction assembly;GO:0045176,apical protein localization;GO:0043044,ATP-dependent chromatin remodeling;GO:0007409,axonogenesis;GO:0034329,cell junction assembly;GO:0048870,cell motility;GO:0072749,cellular response to cytochalasin B;GO:0048013,ephrin receptor signaling pathway;GO:0007163,establishment or maintenance of cell polarity;GO:0038096,Fc-gamma receptor signaling pathw…	hsa:60,path:hsa04015,Rap1 signaling pathway;hsa:60,path:hsa04390,Hippo signaling pathway;hsa:60,path:hsa04145,Phagosome;hsa:60,path:hsa04210,Apoptosis;hsa:60,path:hsa04510,Focal adhesion;hsa:60,path:hsa04520,Adherens junction;hsa:60,path:hsa04530,Tight junction;hsa:60,path:hsa04810,Regulation of actin cytoskeleton;hsa:60,path:hsa04611,Platelet activation;hsa:60,path:hsa04670,Leukocyte transendoth…
LYSC_HUMAN	P61626	LYZ	Lysozyme C	17977.4	8838.77	10794.9	8368.62	7112.98	5960.98	5475.12	6969.51	11494.9	6379.65	11494.9	6379.65	1.80181	0.064133	0	GO:0035578,azurophil granule lumen;GO:0070062,extracellular exosome;GO:0005576,extracellular region;GO:0005615,extracellular space;GO:0035580,specific granule lumen;GO:1904724,tertiary granule lumen	GO:0042802,identical protein binding;GO:0003796,lysozyme activity	GO:1990000,amyloid fibril formation;GO:0019730,antimicrobial humoral response;GO:0019835,cytolysis;GO:0042742,defense response to bacterium;GO:0050829,defense response to Gram-negative bacterium;GO:0050830,defense response to Gram-positive bacterium;GO:0006954,inflammatory response;GO:0031640,killing of cells of other organism;GO:0043312,neutrophil degranulation;GO:0001895,retina homeostasis;GO:0…	hsa:4069,path:hsa04970,Salivary secretion
TYB4_HUMAN	P62328	TMSB4X	Thymosin beta-4	0	26241.8	11669.4	5258.6	0	0	0	4440.34	11671.9	3023.12	14389.9	4440.34	3.86087	0.152094	0	GO:0005737,cytoplasm;GO:0005856,cytoskeleton;GO:0005829,cytosol;GO:0005576,extracellular region;GO:0005634,nucleus;GO:0031093,platelet alpha granule lumen	GO:0003785,actin monomer binding;GO:0019899,enzyme binding;GO:0003723,RNA binding	GO:0007015,actin filament organization;GO:0007253,cytoplasmic sequestering of NF-kappaB;GO:0032717,negative regulation of interleukin-8 production;GO:0032088,negative regulation of NF-kappaB transcription factor activity;GO:1901223,negative regulation of NIK/NF-kappaB signaling;GO:1903026,negative regulation of RNA polymerase II regulatory region sequence-specific DNA binding;GO:0002576,platelet …	hsa:7114,path:hsa04810,Regulation of actin cytoskeleton
ACTA_HUMAN	P62736;P63267;P68032;P68133	ACTA2	Actin, aortic smooth muscle	9660.47	8496.89	11243.8	0	0	0	0	13190.3	7819.85	4654.11	9800.39	13190.3	1.6802	0.40365	0	GO:0044297,cell body;GO:0005737,cytoplasm;GO:0005829,cytosol;GO:0005869,dynactin complex;GO:0070062,extracellular exosome;GO:0005615,extracellular space;GO:0030175,filopodium;GO:0030027,lamellipodium;GO:0032991,protein-containing complex;GO:0030485,smooth muscle contractile fiber	GO:0005524,ATP binding;GO:0019901,protein kinase binding	GO:0072144,glomerular mesangial cell development;GO:0090131,mesenchyme migration;GO:0006936,muscle contraction;GO:0010628,positive regulation of gene expression;GO:0045893,positive regulation of transcription;GO:0008217,regulation of blood pressure;GO:0009615,response to virus;GO:0014829,vascular associated smooth muscle contraction	hsa:59,path:hsa04371,Apelin signaling pathway;hsa:59,path:hsa04926,Relaxin signaling pathway;hsa:59,path:hsa04270,Vascular smooth muscle contraction
PPIA_HUMAN	P62937	PPIA	Peptidyl-prolyl cis-trans isomerase A	2089.85	3015.72	2387.98	8335.05	5554.33	3857	2571.62	2829.67	3957.15	3703.15	3957.15	3703.15	1.06859	0.880559	0	GO:0005737,cytoplasm;GO:0005829,cytosol;GO:0070062,extracellular exosome;GO:0005576,extracellular region;GO:0005615,extracellular space;GO:1904813,ficolin-1-rich granule lumen;GO:0005925,focal adhesion;GO:0043231,intracellular membrane-bounded organelle;GO:0016020,membrane;GO:0005634,nucleus;GO:0032991,protein-containing complex;GO:0034774,secretory granule lumen;GO:0031982,vesicle	GO:0016018,cyclosporin A binding;GO:1904399,heparan sulfate binding;GO:0005178,integrin binding;GO:0003755,peptidyl-prolyl cis-trans isomerase activity;GO:0003723,RNA binding;GO:0051082,unfolded protein binding;GO:0046790,virion binding	GO:0000187,activation of MAPK activity;GO:0032148,activation of protein kinase B activity;GO:0006915,apoptotic process;GO:0060352,cell adhesion molecule production;GO:0034599,cellular response to oxidative stress;GO:0042118,endothelial cell activation;GO:0044409,entry into host;GO:0075713,establishment of integrated proviral latency;GO:0019064,fusion of virus membrane with host plasma membrane;GO…	hsa:5478,path:hsa04217,Necroptosis
1433Z_HUMAN	P63104	YWHAZ	14-3-3 protein zeta/delta	3881.25	5253.83	6189.8	5018.12	2185.59	2830.8	937.964	2021.41	5085.75	1993.94	5085.75	1993.94	2.5506	0.002409	1	GO:0072562,blood microparticle;GO:0005737,cytoplasm;GO:0005829,cytosol;GO:0070062,extracellular exosome;GO:0005615,extracellular space;GO:0005925,focal adhesion;GO:0098978,glutamatergic synapse;GO:0042470,melanosome;GO:0005739,mitochondrion;GO:0005654,nucleoplasm;GO:0005634,nucleus;GO:0031982,vesicle;GO:0098686,hippocampal mossy fiber to CA3 synapse	GO:0045296,cadherin binding;GO:0042802,identical protein binding;GO:0044325,ion channel binding;GO:0019901,protein kinase binding;GO:0003723,RNA binding;GO:0008134,transcription factor binding;GO:0031625,ubiquitin protein ligase binding;GO:0016301,kinase activity;GO:0019904,protein domain specific binding	GO:0002250,adaptive immune response;GO:0019221,cytokine-mediated signaling pathway;GO:0051683,establishment of Golgi localization;GO:0090168,Golgi reassembly;GO:0043066,negative regulation of apoptotic process;GO:0030168,platelet activation;GO:1900740,positive regulation of protein insertion into mitochondrial membrane involved in apoptotic signaling pathway;GO:0006468,protein phosphorylation;GO:…	hsa:7534,path:hsa04390,Hippo signaling pathway;hsa:7534,path:hsa04151,PI3K-Akt signaling pathway;hsa:7534,path:hsa04110,Cell cycle;hsa:7534,path:hsa04114,Oocyte meiosis;hsa:7534,path:hsa05203,Viral carcinogenesis;hsa:7534,path:hsa05161,Hepatitis B;hsa:7534,path:hsa05160,Hepatitis C
TPM4_HUMAN	P67936	TPM4	Tropomyosin alpha-4 chain	4652.71	7466.77	8370.36	8993.59	5349.04	3221.96	0	3560.91	7370.86	3680.61	7370.86	4043.97	2.00262	0.016906	1	GO:0005884,actin filament;GO:0005856,cytoskeleton;GO:0005829,cytosol;GO:0070062,extracellular exosome;GO:0005925,focal adhesion;GO:0016020,membrane;GO:0005862,muscle thin filament tropomyosin;GO:0001725,stress fiber	GO:0051015,actin filament binding;GO:0005509,calcium ion binding;GO:0042802,identical protein binding;GO:0046982,protein heterodimerization activity;GO:0042803,protein homodimerization activity;GO:0008307,structural constituent of muscle;GO:0003779,actin binding	GO:0007015,actin filament organization;GO:0006936,muscle contraction;GO:0030049,muscle filament sliding;GO:0001649,osteoblast differentiation	hsa:7171,path:hsa04260,Cardiac muscle contraction;hsa:7171,path:hsa04261,Adrenergic signaling in cardiomyocytes;hsa:7171,path:hsa05410,Hypertrophic cardiomyopathy (HCM);hsa:7171,path:hsa05414,Dilated cardiomyopathy (DCM)
TBA1B_HUMAN	P68363;Q71U36;Q9BQE3	TUBA1B	Tubulin alpha-1B chain	4368.42	2199.72	0	8856.21	0	0	0	0	4351.25	2253.44	5141.45		1.93094	0.240186	0	GO:0005737,cytoplasm;GO:0005881,cytoplasmic microtubule;GO:0045121,membrane raft;GO:0005874,microtubule;GO:0015630,microtubule cytoskeleton	GO:0003725,double-stranded RNA binding;GO:0005525,GTP binding;GO:0003924,GTPase activity;GO:0005200,structural constituent of cytoskeleton;GO:0005198,structural molecule activity;GO:0031625,ubiquitin protein ligase binding	GO:0051301,cell division;GO:0071353,cellular response to interleukin-4;GO:0030705,cytoskeleton-dependent intracellular transport;GO:0000226,microtubule cytoskeleton organization;GO:0007017,microtubule-based process;GO:0000278,mitotic cell cycle	hsa:10376,path:hsa04145,Phagosome;hsa:10376,path:hsa04210,Apoptosis;hsa:10376,path:hsa04530,Tight junction;hsa:10376,path:hsa04540,Gap junction;hsa:10376,path:hsa05130,Pathogenic Escherichia coli infection
HBB_HUMAN	P68871	HBB	Hemoglobin subunit beta	33308.3	27980.2	66455	58480.2	23949.6	25443.8	50208.5	9842.23	46555.9	27361	46555.9	27361	1.70154	0.178278	0	GO:0072562,blood microparticle;GO:0005829,cytosol;GO:0071682,endocytic vesicle lumen;GO:0070062,extracellular exosome;GO:0005576,extracellular region;GO:0005615,extracellular space;GO:1904813,ficolin-1-rich granule lumen;GO:0031838,haptoglobin-hemoglobin complex;GO:0005833,hemoglobin complex;GO:1904724,tertiary granule lumen	GO:0020037,heme binding;GO:0031721,hemoglobin alpha binding;GO:0030492,hemoglobin binding;GO:0046872,metal ion binding;GO:0043177,organic acid binding;GO:0019825,oxygen binding;GO:0005344,oxygen carrier activity	GO:0015701,bicarbonate transport;GO:0007596,blood coagulation;GO:0098869,cellular oxidant detoxification;GO:0042744,hydrogen peroxide catabolic process;GO:0043312,neutrophil degranulation;GO:0030185,nitric oxide transport;GO:0015671,oxygen transport;GO:0070527,platelet aggregation;GO:0010942,positive regulation of cell death;GO:0045429,positive regulation of nitric oxide biosynthetic process;GO:0…	hsa:3043,path:hsa05144,Malaria;hsa:3043,path:hsa05143,African trypanosomiasis
HBA_HUMAN	P69905	HBA1	Hemoglobin subunit alpha	48535.3	41663.9	94287.3	98413.2	37596.9	34959.5	73571.3	11221	70724.9	39337.2	70724.9	39337.2	1.79792	0.161684	0	GO:0072562,blood microparticle;GO:0005829,cytosol;GO:0022627,cytosolic small ribosomal subunit;GO:0071682,endocytic vesicle lumen;GO:0070062,extracellular exosome;GO:0005576,extracellular region;GO:0005615,extracellular space;GO:0031838,haptoglobin-hemoglobin complex;GO:0005833,hemoglobin complex;GO:0016020,membrane	GO:0020037,heme binding;GO:0005506,iron ion binding;GO:0043177,organic acid binding;GO:0019825,oxygen binding;GO:0005344,oxygen carrier activity;GO:0046872,metal ion binding	GO:0015701,bicarbonate transport;GO:0098869,cellular oxidant detoxification;GO:0042744,hydrogen peroxide catabolic process;GO:0015671,oxygen transport;GO:0010942,positive regulation of cell death;GO:0006898,receptor-mediated endocytosis;GO:0042542,response to hydrogen peroxide	hsa:3039,path:hsa05144,Malaria;hsa:3039,path:hsa05143,African trypanosomiasis;hsa:3040,path:hsa05144,Malaria;hsa:3040,path:hsa05143,African trypanosomiasis
PHLD_HUMAN	P80108	GPLD1	Phosphatidylinositol-glycan-specific phospholipase D	19158.3	33497	27134.2	45251.7	21600.1	27403.3	28679.3	31380.9	31260.3	27265.9	31260.3	27265.9	1.1465	0.522458	0	GO:0005737,cytoplasm;GO:0070062,extracellular exosome;GO:0031012,extracellular matrix;GO:0005576,extracellular region;GO:0005615,extracellular space;GO:0043231,intracellular membrane-bounded organelle;GO:0005765,lysosomal membrane	GO:0004621,glycosylphosphatidylinositol phospholipase D activity;GO:0004630,phospholipase D activity;GO:0017080,sodium channel regulator activity	GO:0006501,C-terminal protein lipidation;GO:0002042,cell migration involved in sprouting angiogenesis;GO:0071277,cellular response to calcium ion;GO:0071397,cellular response to cholesterol;GO:0035690,cellular response to drug;GO:0032869,cellular response to insulin stimulus;GO:0071467,cellular response to pH;GO:0071401,cellular response to triglyceride;GO:0002062,chondrocyte differentiation;GO:0…	hsa:2822,path:hsa00563,Glycosylphosphatidylinositol (GPI)-anchor biosynthesis
DCD_HUMAN	P81605	DCD	Dermcidin	4469.21	9840.22	0	0	9280.44	4470.55	4949.88	1678.86	5416.56	5094.93	7154.71	5094.93	1.06313	0.893245	0	GO:0070062,extracellular exosome;GO:0005576,extracellular region;GO:0005615,extracellular space	GO:0008233,peptidase activity;GO:0003723,RNA binding	GO:0061844,antimicrobial humoral immune response mediated by antimicrobial peptide;GO:0019730,antimicrobial humoral response;GO:0042742,defense response to bacterium;GO:0050832,defense response to fungus;GO:0050829,defense response to Gram-negative bacterium;GO:0050830,defense response to Gram-positive bacterium;GO:0051873,killing by host of symbiont cells;GO:0031640,killing of cells of other org…
FHR3_HUMAN	Q02985	CFHR3	Complement factor H-related protein 3	32889.4	30950.4	29025.6	42878.6	50396.5	44905	46904	38064.1	33936	45067.4	33936	45067.4	0.753006	0.032775	-1	GO:0072562,blood microparticle;GO:0070062,extracellular exosome;GO:0005615,extracellular space			hsa:10878,path:hsa04610,Complement and coagulation cascades
FHR1_HUMAN	Q03591	CFHR1	Complement factor H-related protein 1	90757.2	83251.8	62263.7	66598.9	42838.6	76456.7	78226.8	55890.6	75717.9	63353.2	75717.9	63353.2	1.19517	0.298499	0	GO:0072562,blood microparticle;GO:0005576,extracellular region;GO:0005615,extracellular space;GO:0032991,protein-containing complex	GO:0042802,identical protein binding	GO:0006956,complement activation;GO:0051838,cytolysis by host of symbiont cells;GO:0032091,negative regulation of protein binding;GO:0030449,regulation of complement activation	hsa:3078,path:hsa04610,Complement and coagulation cascades
HGFA_HUMAN	Q04756	HGFAC	Hepatocyte growth factor activator	50422.7	35878.8	26284	38541.8	56148.3	56562.8	42406.9	34630.3	37781.8	47437.1	37781.8	47437.1	0.796463	0.235807	0	GO:0005829,cytosol;GO:0005576,extracellular region;GO:0005615,extracellular space;GO:0005791,rough endoplasmic reticulum	GO:0004252,serine-type endopeptidase activity;GO:0008236,serine-type peptidase activity	GO:0007596,blood coagulation;GO:0006508,proteolysis;GO:0031638,zymogen activation
ITIH3_HUMAN	Q06033	ITIH3	Inter-alpha-trypsin inhibitor heavy chain H3	20856.1	24812.5	25392	10812.6	10831.8	10719.5	17759.5	22273.9	20468.3	15396.2	20468.3	15396.2	1.32944	0.292641	0	GO:0070062,extracellular exosome;GO:0005576,extracellular region;GO:0031089,platelet dense granule lumen	GO:0004866,endopeptidase inhibitor activity;GO:0004867,serine-type endopeptidase inhibitor activity	GO:0030212,hyaluronan metabolic process;GO:0002576,platelet degranulation
LG3BP_HUMAN	Q08380	LGALS3BP	Galectin-3-binding protein	25322.3	22202.1	14457.5	21807.2	23515.8	13958.5	14795.9	18205.9	20947.3	17619	20947.3	17619	1.1889	0.333216	0	GO:0072562,blood microparticle;GO:0062023,collagen-containing extracellular matrix;GO:0070062,extracellular exosome;GO:0005576,extracellular region;GO:0005615,extracellular space;GO:0016020,membrane;GO:0031089,platelet dense granule lumen	GO:0005044,scavenger receptor activity	GO:0007155,cell adhesion;GO:0006968,cellular defense response;GO:0002576,platelet degranulation;GO:0007165,signal transduction
FBLN3_HUMAN	Q12805	EFEMP1	EGF-containing fibulin-like extracellular matrix protein 1	17145.3	13134.3	17453.8	17325.2	20812.9	19090.2	21090.4	17683.5	16264.7	19669.3	16264.7	19669.3	0.826909	0.041158	-1	GO:0062023,collagen-containing extracellular matrix;GO:0070062,extracellular exosome;GO:0031012,extracellular matrix;GO:0005576,extracellular region;GO:0005615,extracellular space	GO:0005509,calcium ion binding;GO:0005154,epidermal growth factor receptor binding;GO:0005006,epidermal growth factor-activated receptor activity;GO:0008083,growth factor activity	GO:0043010,camera-type eye development;GO:0048048,embryonic eye morphogenesis;GO:0007173,epidermal growth factor receptor signaling pathway;GO:0032331,negative regulation of chondrocyte differentiation;GO:0018108,peptidyl-tyrosine phosphorylation;GO:0048050,post-embryonic eye morphogenesis;GO:0006355,regulation of transcription;GO:0007601,visual perception
PTPRJ_HUMAN	Q12913	PTPRJ	Receptor-type tyrosine-protein phosphatase eta	2663.05	2276.49	1074.6	2556	0	0	1449.47	1108.99	2142.53	1537.77	2142.53	1279.23	1.39327	0.196673	0	GO:0009986,cell surface;GO:0005911,cell-cell junction;GO:0070062,extracellular exosome;GO:0001772,immunological synapse;GO:0005887,integral component of plasma membrane;GO:0005886,plasma membrane;GO:0032587,ruffle membrane;GO:0035579,specific granule membrane;GO:0016021,integral component of membrane	GO:0008013,beta-catenin binding;GO:0045296,cadherin binding;GO:0070097,delta-catenin binding;GO:0045295,gamma-catenin binding;GO:0051019,mitogen-activated protein kinase binding;GO:0016791,phosphatase activity;GO:0005161,platelet-derived growth factor receptor binding;GO:0019901,protein kinase binding;GO:0004725,protein tyrosine phosphatase activity	GO:0030183,B cell differentiation;GO:0035584,calcium-mediated signaling using intracellular calcium source;GO:0060242,contact inhibition;GO:0019221,cytokine-mediated signaling pathway;GO:0030308,negative regulation of cell growth;GO:0030336,negative regulation of cell migration;GO:0008285,negative regulation of cell population proliferation;GO:0042059,negative regulation of epidermal growth facto…	hsa:5795,path:hsa04520,Adherens junction
SPP24_HUMAN	Q13103	SPP2	Secreted phosphoprotein 24	12872.5	19267.2	27200	10418.7	9471.64	0	5323.08	15528.8	17439.6	8570.09	17439.6	10107.8	2.03494	0.099898	0	GO:0062023,collagen-containing extracellular matrix;GO:0005788,endoplasmic reticulum lumen;GO:0005576,extracellular region;GO:0031089,platelet dense granule lumen	GO:0004866,endopeptidase inhibitor activity	GO:0046849,bone remodeling;GO:0044267,cellular protein metabolic process;GO:0002576,platelet degranulation;GO:0043687,post-translational protein modification;GO:0001501,skeletal system development
MMRN1_HUMAN	Q13201	MMRN1	Multimerin-1	6522.11	12909.3	11525.1	14392.9	8085.81	9148.04	5956.13	7676.32	11337.3	7716.57	11337.3	7716.57	1.46922	0.09563	0	GO:0062023,collagen-containing extracellular matrix;GO:0005576,extracellular region;GO:0031093,platelet alpha granule lumen	GO:0005509,calcium ion binding	GO:0007596,blood coagulation;GO:0007155,cell adhesion;GO:0002576,platelet degranulation
MADCA_HUMAN	Q13477	MADCAM1	Mucosal addressin cell adhesion molecule 1	0	4690.51	7474.55	5224.53	7970.05	6254.01	4497.07	0	5020.34	5230.05	5796.53	6240.38	0.959903	0.898614	0	GO:0016021,integral component of membrane;GO:0016020,membrane;GO:0005886,plasma membrane	GO:0098640,integrin binding involved in cell-matrix adhesion	GO:0007155,cell adhesion;GO:0007160,cell-matrix adhesion;GO:0030198,extracellular matrix organization;GO:0034113,heterotypic cell-cell adhesion;GO:0006955,immune response;GO:0007229,integrin-mediated signaling pathway;GO:0050901,leukocyte tethering or rolling;GO:0002687,positive regulation of leukocyte migration;GO:2000403,positive regulation of lymphocyte migration;GO:0043113,receptor clustering…	hsa:8174,path:hsa04514,Cell adhesion molecules (CAMs);hsa:8174,path:hsa04672,Intestinal immune network for IgA production
APOF_HUMAN	Q13790	APOF	Apolipoprotein F	61058	89592.2	105100	71978.8	70006	122502	49714.9	34525.8	81932.2	69187.2	81932.2	69187.2	1.18421	0.575201	0	GO:0005615,extracellular space;GO:0034364,high-density lipoprotein particle;GO:0034362,low-density lipoprotein particle	GO:0015485,cholesterol binding;GO:0005319,lipid transporter activity;GO:0005102,signaling receptor binding	GO:0008203,cholesterol metabolic process;GO:0006629,lipid metabolic process;GO:0006869,lipid transport
ENPP2_HUMAN	Q13822	ENPP2	Ectonucleotide pyrophosphatase/phosphodiesterase family member 2	6378.15	9251.48	7142.46	920.024	3127.79	3305.74	3157.02	5667.33	5923.03	3814.47	5923.03	3814.47	1.55278	0.30484	0	GO:0005615,extracellular space;GO:0005886,plasma membrane;GO:0016021,integral component of membrane;GO:0005576,extracellular region	GO:0047391,alkylglycerophosphoethanolamine phosphodiesterase activity;GO:0005509,calcium ion binding;GO:0016787,hydrolase activity;GO:0004622,lysophospholipase activity;GO:0003676,nucleic acid binding;GO:0004551,nucleotide diphosphatase activity;GO:0004528,phosphodiesterase I activity;GO:0030247,polysaccharide binding;GO:0005044,scavenger receptor activity;GO:0008134,transcription factor binding;…	GO:0048870,cell motility;GO:0006935,chemotaxis;GO:0006955,immune response;GO:0034638,phosphatidylcholine catabolic process;GO:0009395,phospholipid catabolic process;GO:0010634,positive regulation of epithelial cell migration;GO:2000394,positive regulation of lamellipodium morphogenesis;GO:0050731,positive regulation of peptidyl-tyrosine phosphorylation;GO:0045765,regulation of angiogenesis;GO:003…	hsa:5168,path:hsa00565,Ether lipid metabolism
DSG2_HUMAN	Q14126	DSG2	Desmoglein-2	5005.39	4774.58	7256.72	3890.53	4091.87	2590.12	3438.12	3665.91	5231.81	3446.51	5231.81	3446.51	1.518	0.062802	0	GO:0016324,apical plasma membrane;GO:0030054,cell junction;GO:0009986,cell surface;GO:0005911,cell-cell junction;GO:0001533,cornified envelope;GO:0030057,desmosome;GO:0070062,extracellular exosome;GO:0016021,integral component of membrane;GO:0014704,intercalated disc;GO:0043231,intracellular membrane-bounded organelle;GO:0016328,lateral plasma membrane;GO:0005886,plasma membrane	GO:0005509,calcium ion binding;GO:0050839,cell adhesion molecule binding;GO:0086083,cell adhesive protein binding involved in bundle of His cell-Purkinje myocyte communication	GO:0086073,bundle of His cell-Purkinje myocyte adhesion involved in cell communication;GO:0007155,cell adhesion;GO:0098609,cell-cell adhesion;GO:0070268,cornification;GO:0002934,desmosome organization;GO:0007156,homophilic cell adhesion via plasma membrane adhesion molecules;GO:0031424,keratinization;GO:0060135,maternal process involved in female pregnancy;GO:0003165,Purkinje myocyte development;…	hsa:1829,path:hsa05412,Arrhythmogenic right ventricular cardiomyopathy (ARVC)
HABP2_HUMAN	Q14520	HABP2	Hyaluronan-binding protein 2	13244.3	13614.7	15239.1	9272.09	12849.5	11418.4	11137.5	19856.8	12842.5	13815.5	12842.5	13815.5	0.929573	0.700203	0	GO:0005576,extracellular region;GO:0005615,extracellular space	GO:0005509,calcium ion binding;GO:0005539,glycosaminoglycan binding;GO:0008233,peptidase activity;GO:0004252,serine-type endopeptidase activity	GO:0007155,cell adhesion;GO:0006508,proteolysis
ITIH4_HUMAN	Q14624	ITIH4	Inter-alpha-trypsin inhibitor heavy chain H4	39082.1	41242.4	36791.8	36285	40126	40996.4	33341.2	32980.7	38350.3	36861.1	38350.3	36861.1	1.0404	0.562312	0	GO:0072562,blood microparticle;GO:0062023,collagen-containing extracellular matrix;GO:0070062,extracellular exosome;GO:0005576,extracellular region;GO:0031089,platelet dense granule lumen;GO:0005737,cytoplasm;GO:0005615,extracellular space;GO:0005886,plasma membrane	GO:0004866,endopeptidase inhibitor activity;GO:0004867,serine-type endopeptidase inhibitor activity	GO:0006953,acute-phase response;GO:0030212,hyaluronan metabolic process;GO:0002576,platelet degranulation;GO:0034097,response to cytokine
PCOC1_HUMAN	Q15113	PCOLCE	Procollagen C-endopeptidase enhancer 1	7938.93	6616.42	8031.52	7151.52	9124.26	8800.14	7037.33	5285.25	7434.59	7561.74	7434.59	7561.74	0.983185	0.897729	0	GO:0070062,extracellular exosome;GO:0005576,extracellular region;GO:0005615,extracellular space	GO:0005518,collagen binding;GO:0008201,heparin binding;GO:0016504,peptidase activator activity	GO:0007275,multicellular organism development
PON3_HUMAN	Q15166	PON3	Serum paraoxonase/lactonase 3	17049.1	17077.9	30573.3	11188.5	14830.4	19500.1	9270.54	11572.2	18972.2	13793.3	18972.2	13793.3	1.37547	0.309718	0	GO:0070062,extracellular exosome;GO:0005576,extracellular region;GO:0005615,extracellular space;GO:0043231,intracellular membrane-bounded organelle	GO:0018733,3;GO:0102007,acyl-L-homoserine-lactone lactonohydrolase activity;GO:0004063,aryldialkylphosphatase activity;GO:0004064,arylesterase activity;GO:0046872,metal ion binding;GO:0042803,protein homodimerization activity	GO:0019439,aromatic compound catabolic process;GO:0046395,carboxylic acid catabolic process;GO:0046226,coumarin catabolic process;GO:0019372,lipoxygenase pathway;GO:0032929,negative regulation of superoxide anion generation;GO:0010124,phenylacetate catabolic process;GO:0009636,response to toxic substance
BGH3_HUMAN	Q15582	TGFBI	Transforming growth factor-beta-induced protein ig-h3	14577.5	19175.3	18769	11028.7	14366.4	14638	13446.6	16580.4	15887.6	14757.9	15887.6	14757.9	1.07655	0.598681	0	GO:0005604,basement membrane;GO:0062023,collagen-containing extracellular matrix;GO:0070062,extracellular exosome;GO:0031012,extracellular matrix;GO:0005576,extracellular region;GO:0005615,extracellular space;GO:0005886,plasma membrane;GO:0005802,trans-Golgi network	GO:0050839,cell adhesion molecule binding;GO:0005518,collagen binding;GO:0050840,extracellular matrix binding;GO:0005201,extracellular matrix structural constituent;GO:0042802,identical protein binding;GO:0005178,integrin binding	GO:1990000,amyloid fibril formation;GO:0001525,angiogenesis;GO:0007155,cell adhesion;GO:0008283,cell population proliferation;GO:0002062,chondrocyte differentiation;GO:0030198,extracellular matrix organization;GO:0007162,negative regulation of cell adhesion;GO:0050896,response to stimulus;GO:0007601,visual perception
ADIPO_HUMAN	Q15848	ADIPOQ	Adiponectin	32405.9	17770.2	27957.2	9298.12	8573.55	6721.16	12768.5	8706.1	21857.8	9192.34	21857.8	9192.34	2.37783	0.055448	0	GO:0009986,cell surface;GO:0005581,collagen trimer;GO:0062023,collagen-containing extracellular matrix;GO:0005783,endoplasmic reticulum;GO:0005576,extracellular region;GO:0005615,extracellular space	GO:0005125,cytokine activity;GO:0005179,hormone activity;GO:0042802,identical protein binding;GO:0042803,protein homodimerization activity;GO:0033691,sialic acid binding;GO:0005102,signaling receptor binding	GO:0050873,brown fat cell differentiation;GO:0071320,cellular response to cAMP;GO:0035690,cellular response to drug;GO:0071872,cellular response to epinephrine stimulus;GO:0032869,cellular response to insulin stimulus;GO:0007623,circadian rhythm;GO:0070994,detection of oxidative stress;GO:0006635,fatty acid beta-oxidation;GO:0019395,fatty acid oxidation;GO:0010467,gene expression;GO:0006091,gener…	hsa:9370,path:hsa04152,AMPK signaling pathway;hsa:9370,path:hsa04920,Adipocytokine signaling pathway;hsa:9370,path:hsa03320,PPAR signaling pathway;hsa:9370,path:hsa04211,Longevity regulating pathway;hsa:9370,path:hsa04930,Type II diabetes mellitus;hsa:9370,path:hsa04932,Non-alcoholic fatty liver disease (NAFLD)
ZYX_HUMAN	Q15942	ZYX	Zyxin	5829.58	4699.15	1243.92	7141.33	0	1009.27	0	2657.5	4728.49	2526.77	4728.49	1833.38	1.87136	0.202168	0	GO:0015629,actin cytoskeleton;GO:0005912,adherens junction;GO:0005737,cytoplasm;GO:0005829,cytosol;GO:0005925,focal adhesion;GO:0005634,nucleus;GO:0045335,phagocytic vesicle;GO:0005886,plasma membrane;GO:0001725,stress fiber	GO:0046872,metal ion binding;GO:0003723,RNA binding	GO:0007267,cell-cell signaling;GO:0007160,cell-matrix adhesion;GO:0071346,cellular response to interferon-gamma;GO:0007229,integrin-mediated signaling pathway;GO:0050727,regulation of inflammatory response;GO:0007165,signal transduction;GO:0043149,stress fiber assembly;GO:0007179,transforming growth factor beta receptor signaling pathway;GO:0016032,viral process	hsa:7791,path:hsa04510,Focal adhesion
IBP7_HUMAN	Q16270	IGFBP7	Insulin-like growth factor-binding protein 7	3459.95	2444.12	3168.78	0	4200.77	3423.34	2256.09	2831.92	2631.18	3178.03	3024.28	3178.03	0.827929	0.405143	0	GO:0062023,collagen-containing extracellular matrix;GO:0005788,endoplasmic reticulum lumen;GO:0070062,extracellular exosome;GO:0005576,extracellular region;GO:0005615,extracellular space	GO:0005520,insulin-like growth factor binding	GO:0007155,cell adhesion;GO:0044267,cellular protein metabolic process;GO:0032870,cellular response to hormone stimulus;GO:0007566,embryo implantation;GO:0008285,negative regulation of cell population proliferation;GO:0043687,post-translational protein modification;GO:0001558,regulation of cell growth;GO:0009966,regulation of signal transduction;GO:0050810,regulation of steroid biosynthetic proce…
ECM1_HUMAN	Q16610	ECM1	Extracellular matrix protein 1	21857.2	23222	30000.6	15249.5	33169.5	49630.9	34649.8	31976.9	22582.3	37356.8	22582.3	37356.8	0.604504	0.027789	-1	GO:0062023,collagen-containing extracellular matrix;GO:0070062,extracellular exosome;GO:0031012,extracellular matrix;GO:0005576,extracellular region;GO:0005615,extracellular space;GO:0031089,platelet dense granule lumen	GO:0019899,enzyme binding;GO:0005134,interleukin-2 receptor binding;GO:0043236,laminin binding;GO:0002020,protease binding;GO:0008022,protein C-terminus binding	GO:0001525,angiogenesis;GO:0031214,biomineral tissue development;GO:0002063,chondrocyte development;GO:0003416,endochondral bone growth;GO:0006954,inflammatory response;GO:0030502,negative regulation of bone mineralization;GO:0001960,negative regulation of cytokine-mediated signaling pathway;GO:0010466,negative regulation of peptidase activity;GO:0001503,ossification;GO:0002576,platelet degranula…
VASN_HUMAN	Q6EMK4	VASN	Vasorin	13307.5	12294.4	17443.3	19871.7	27307.3	23984	20908.7	10984	15729.2	20796	15729.2	20796	0.756359	0.246212	0	GO:0009986,cell surface;GO:0070062,extracellular exosome;GO:0031012,extracellular matrix;GO:0005615,extracellular space;GO:0016021,integral component of membrane;GO:0005765,lysosomal membrane;GO:0005739,mitochondrion;GO:0005886,plasma membrane	GO:0045296,cadherin binding;GO:0050431,transforming growth factor beta binding	GO:0071456,cellular response to hypoxia;GO:0071461,cellular response to redox state;GO:0010719,negative regulation of epithelial to mesenchymal transition;GO:0030512,negative regulation of transforming growth factor beta receptor signaling pathway
VWA1_HUMAN	Q6PCB0	VWA1	von Willebrand factor A domain-containing protein 1	6503.95	20195.9	37607.6	9849.62	16205.2	31731.9	28242	40639.4	18539.2	29204.6	18539.2	29204.6	0.634805	0.26271	0	GO:0005604,basement membrane;GO:0062023,collagen-containing extracellular matrix;GO:0005788,endoplasmic reticulum lumen;GO:0070062,extracellular exosome;GO:0005615,extracellular space;GO:0005614,interstitial matrix	GO:0042802,identical protein binding	GO:0048266,behavioral response to pain;GO:0044267,cellular protein metabolic process;GO:0030198,extracellular matrix organization;GO:0043687,post-translational protein modification
PI16_HUMAN	Q6UXB8	PI16	Peptidase inhibitor 16	1284.14	1067.19	2057.95	0	0	0	1012.95	2977.39	1726.6	2250.47	1469.76	1995.17	0.767219	0.524395	0	GO:0005615,extracellular space	GO:0030414,peptidase inhibitor activity	GO:0061052,negative regulation of cell growth involved in cardiac muscle cell development;GO:0010466,negative regulation of peptidase activity
ATS13_HUMAN	Q76LX8	ADAMTS13	A disintegrin and metalloproteinase with thrombospondin motifs 13	11051.9	7760.3	10872.9	5361.44	9947.98	11113.9	6617.98	8304.94	8761.65	8996.21	8761.65	8996.21	0.973927	0.89341	0	GO:0009986,cell surface;GO:0005788,endoplasmic reticulum lumen;GO:0031012,extracellular matrix;GO:0005615,extracellular space	GO:0005509,calcium ion binding;GO:0005178,integrin binding;GO:0004222,metalloendopeptidase activity;GO:0008237,metallopeptidase activity;GO:0008270,zinc ion binding	GO:0007160,cell-matrix adhesion;GO:0071346,cellular response to interferon-gamma;GO:0071353,cellular response to interleukin-4;GO:0071222,cellular response to lipopolysaccharide;GO:0071356,cellular response to tumor necrosis factor;GO:0030198,extracellular matrix organization;GO:0009100,glycoprotein metabolic process;GO:0007229,integrin-mediated signaling pathway;GO:0043171,peptide catabolic proc…
TARSH_HUMAN	Q7Z7G0	ABI3BP	Target of Nesh-SH3	7814.48	6513.54	7006.03	15070.8	25308.3	12987.4	9885.7	8064.55	9101.21	14061.5	9101.21	14061.5	0.647243	0.299893	0	GO:0062023,collagen-containing extracellular matrix;GO:0005576,extracellular region;GO:0005615,extracellular space;GO:0005614,interstitial matrix	GO:0005518,collagen binding;GO:0008201,heparin binding	GO:0030198,extracellular matrix organization;GO:0008285,negative regulation of cell population proliferation;GO:1904597,negative regulation of connective tissue replacement involved in inflammatory response wound healing;GO:1905209,positive regulation of cardiocyte differentiation;GO:0010811,positive regulation of cell-substrate adhesion
C163A_HUMAN	Q86VB7	CD163	Scavenger receptor cysteine-rich type 1 protein M130	4700.5	4358.12	3308.14	6392.29	11412	7291.34	5284.07	4350.21	4689.76	7084.39	4689.76	7084.39	0.661985	0.207028	0	GO:0005829,cytosol;GO:0030666,endocytic vesicle membrane;GO:0009897,external side of plasma membrane;GO:0005576,extracellular region;GO:0005887,integral component of plasma membrane;GO:0005886,plasma membrane;GO:0016020,membrane;GO:0016021,integral component of membrane	GO:0005044,scavenger receptor activity	GO:0006953,acute-phase response;GO:0002862,negative regulation of inflammatory response to antigenic stimulus;GO:0006898,receptor-mediated endocytosis
TRML1_HUMAN	Q86YW5	TREML1	Trem-like transcript 1 protein	11813.1	8531.45	9275.59	6048.55	8269.49	6185.51	5353.86	3111.29	8917.17	5730.04	8917.17	5730.04	1.55621	0.09274	0	GO:0009986,cell surface;GO:0005829,cytosol;GO:0005794,Golgi apparatus;GO:0016021,integral component of membrane;GO:0016607,nuclear speck;GO:0005886,plasma membrane;GO:0031091,platelet alpha granule	GO:0004888,transmembrane signaling receptor activity	GO:0019722,calcium-mediated signaling;GO:0045087,innate immune response;GO:0030168,platelet activation;GO:0050776,regulation of immune response
GBRG1_HUMAN	Q8N1C3	GABRG1	Gamma-aminobutyric acid receptor subunit gamma-1	47122.6	58705.6	41097.5	41194.8	35974.5	31279.1	43097.5	62568.8	47030.1	43230	47030.1	43230	1.08791	0.653027	0	GO:0034707,chloride channel complex;GO:0032590,dendrite membrane;GO:1902711,GABA-A receptor complex;GO:0005887,integral component of plasma membrane;GO:0043005,neuron projection;GO:0005886,plasma membrane;GO:0098794,postsynapse;GO:0045211,postsynaptic membrane;GO:0045202,synapse	GO:0050811,GABA receptor binding;GO:0004890,GABA-A receptor activity;GO:0022851,GABA-gated chloride ion channel activity;GO:0005237,inhibitory extracellular ligand-gated ion channel activity;GO:0030594,neurotransmitter receptor activity;GO:1904315,transmitter-gated ion channel activity involved in regulation of postsynaptic membrane potential	GO:0007268,chemical synaptic transmission;GO:1902476,chloride transmembrane transport;GO:0007214,gamma-aminobutyric acid signaling pathway;GO:0034220,ion transmembrane transport;GO:0050877,nervous system process;GO:0042391,regulation of membrane potential;GO:0060078,regulation of postsynaptic membrane potential;GO:0007165,signal transduction;GO:0051932,synaptic transmission	hsa:2565,path:hsa04080,Neuroactive ligand-receptor interaction;hsa:2565,path:hsa04727,GABAergic synapse;hsa:2565,path:hsa04723,Retrograde endocannabinoid signaling;hsa:2565,path:hsa05032,Morphine addiction;hsa:2565,path:hsa05033,Nicotine addiction
PCSK9_HUMAN	Q8NBP7	PCSK9	Proprotein convertase subtilisin/kexin type 9	0	0	4349.62	6207.42	5342.17	0	4698.52	2594.75	3840.91	3748.75	5278.52	4211.81	1.02459	0.940579	0	GO:0009986,cell surface;GO:0030134,COPII-coated ER to Golgi transport vesicle;GO:0005737,cytoplasm;GO:0005769,early endosome;GO:0036020,endolysosome membrane;GO:0005783,endoplasmic reticulum;GO:0005788,endoplasmic reticulum lumen;GO:0005576,extracellular region;GO:0005615,extracellular space;GO:0031232,extrinsic component of external side of plasma membrane;GO:0005794,Golgi apparatus;GO:0005770,l…	GO:0034185,apolipoprotein binding;GO:0034190,apolipoprotein receptor binding;GO:0030169,low-density lipoprotein particle binding;GO:0050750,low-density lipoprotein particle receptor binding;GO:0043621,protein self-association;GO:0003723,RNA binding;GO:0004252,serine-type endopeptidase activity;GO:0030547,signaling receptor inhibitor activity;GO:0019871,sodium channel inhibitor activity;GO:0034189…	GO:0006915,apoptotic process;GO:0044267,cellular protein metabolic process;GO:0032869,cellular response to insulin stimulus;GO:0009267,cellular response to starvation;GO:0042632,cholesterol homeostasis;GO:0008203,cholesterol metabolic process;GO:0001822,kidney development;GO:0042157,lipoprotein metabolic process;GO:0001889,liver development;GO:0034383,low-density lipoprotein particle clearance;GO…	hsa:255738,path:hsa04979,Cholesterol metabolism
FHR4_HUMAN	Q92496	CFHR4	Complement factor H-related protein 4	18000.7	14549.1	2243.05	4514.12	0	15163.4	8871.01	2957.91	9826.74	7264.65	9826.74	8997.43	1.35268	0.618167	0	GO:0005576,extracellular region	GO:0005319,lipid transporter activity	GO:0030449,regulation of complement activation	hsa:10877,path:hsa04610,Complement and coagulation cascades
PRG4_HUMAN	Q92954	PRG4	Proteoglycan 4	5698.8	6214.67	6801.03	11324.2	20792.3	8146.17	12184.2	8246.42	7509.68	12342.3	7509.68	12342.3	0.608451	0.186189	0	GO:0062023,collagen-containing extracellular matrix;GO:0005576,extracellular region	GO:0030247,polysaccharide binding;GO:0005044,scavenger receptor activity	GO:0006955,immune response
CC126_HUMAN	Q96EE4	CCDC126	Coiled-coil domain-containing protein 126	4028.71	2899.18	3465.96	10804.4	12584.8	13291.4	9947.56	5971.74	5299.56	10448.9	5299.56	10448.9	0.50719	0.083439	0	GO:0005576,extracellular region;GO:0016020,membrane
CBPB2_HUMAN	Q96IY4	CPB2	Carboxypeptidase B2	25367.5	29271.7	31208.5	25689.5	42776.3	45478.6	26558.7	23571.4	27884.3	34596.3	27884.3	34596.3	0.805993	0.286753	0	GO:0070062,extracellular exosome;GO:0005576,extracellular region;GO:0005615,extracellular space	GO:0004181,metallocarboxypeptidase activity;GO:0008270,zinc ion binding	GO:0007596,blood coagulation;GO:0071333,cellular response to glucose stimulus;GO:0042730,fibrinolysis;GO:0097421,liver regeneration;GO:0051918,negative regulation of fibrinolysis;GO:2000346,negative regulation of hepatocyte proliferation;GO:0010757,negative regulation of plasminogen activation;GO:0003331,positive regulation of extracellular matrix constituent secretion;GO:0006508,proteolysis;GO:0…	hsa:1361,path:hsa04610,Complement and coagulation cascades;hsa:1361,path:hsa04972,Pancreatic secretion;hsa:1361,path:hsa04974,Protein digestion and absorption
CNDP1_HUMAN	Q96KN2	CNDP1	Beta-Ala-His dipeptidase	7576	15032.6	7396.94	13376.7	7914.59	7921.1	9912.78	10876.1	10845.6	9156.15	10845.6	9156.15	1.18451	0.452612	0	GO:0005829,cytosol;GO:0005576,extracellular region	GO:0004180,carboxypeptidase activity;GO:0016805,dipeptidase activity;GO:0046872,metal ion binding;GO:0070573,metallodipeptidase activity;GO:0008233,peptidase activity	GO:0006508,proteolysis;GO:0032268,regulation of cellular protein metabolic process	hsa:84735,path:hsa00330,Arginine and proline metabolism;hsa:84735,path:hsa00340,Histidine metabolism;hsa:84735,path:hsa00410,beta-Alanine metabolism
PGRP2_HUMAN	Q96PD5	PGLYRP2	N-acetylmuramoyl-L-alanine amidase	51378.3	48701.9	59181.2	45517.5	76213.4	63171.4	43153	49205.2	51194.7	57935.7	51194.7	57935.7	0.883647	0.429021	0	GO:0070062,extracellular exosome;GO:0005576,extracellular region;GO:0016020,membrane	GO:0008745,N-acetylmuramoyl-L-alanine amidase activity;GO:0042834,peptidoglycan binding;GO:0016019,peptidoglycan immune receptor activity;GO:0008270,zinc ion binding	GO:0019730,antimicrobial humoral response;GO:0051701,biological process involved in interaction with host;GO:0050830,defense response to Gram-positive bacterium;GO:0016045,detection of bacterium;GO:0045087,innate immune response;GO:0032689,negative regulation of interferon-gamma production;GO:0032827,negative regulation of natural killer cell differentiation involved in immune response;GO:0001519…
NOE1_HUMAN	Q99784	OLFM1	Noelin	5952.34	2610.28	5146.35	5002.56	4265.82	4906.18	3029.68	3776.26	4677.88	3994.49	4677.88	3994.49	1.17108	0.437563	0	GO:0030424,axon;GO:0044295,axonal growth cone;GO:0005783,endoplasmic reticulum;GO:0005615,extracellular space;GO:0043025,neuronal cell body;GO:0043204,perikaryon;GO:0045202,synapse;GO:0005576,extracellular region		GO:0003190,atrioventricular valve formation;GO:0060317,cardiac epithelial to mesenchymal transition;GO:0010629,negative regulation of gene expression;GO:0007399,nervous system development;GO:0023041,neuronal signal transduction;GO:0043065,positive regulation of apoptotic process;GO:0010718,positive regulation of epithelial to mesenchymal transition;GO:0010628,positive regulation of gene expressio…
RARR2_HUMAN	Q99969	RARRES2	Retinoic acid receptor responder protein 2	0	1790.51	824.779	2873.83	1707.47	3887.17	3336.31	1986.31	1967.68	2729.32	1829.71	2729.32	0.720942	0.308927	0	GO:0062023,collagen-containing extracellular matrix;GO:0031012,extracellular matrix;GO:0005576,extracellular region;GO:0005615,extracellular space;GO:0031089,platelet dense granule lumen	GO:0005102,signaling receptor binding	GO:0019732,antifungal humoral response;GO:0061760,antifungal innate immune response;GO:0030154,cell differentiation;GO:0006935,chemotaxis;GO:0050829,defense response to Gram-negative bacterium;GO:0050830,defense response to Gram-positive bacterium;GO:0048566,embryonic digestive tract development;GO:0006954,inflammatory response;GO:0045087,innate immune response;GO:0008286,insulin receptor signali…
MENT_HUMAN	Q9BUN1	MENT	Protein MENT	0	4794.85	2790.39	0	0	1540.05	1046.8	1998.21	3040.78	1617.77	3792.62	1528.35	1.87961	0.065839	0	GO:0005576,extracellular region		GO:0042127,regulation of cell population proliferation
COL11_HUMAN	Q9BWP8	COLEC11	Collectin-11	16482.4	9594.65	11243.7	4469.51	3807.38	9430.23	3578.83	13435.6	10447.6	7563.01	10447.6	7563.01	1.3814	0.43304	0	GO:0005581,collagen trimer;GO:0005576,extracellular region;GO:0005615,extracellular space	GO:0005509,calcium ion binding;GO:0120153,calcium-dependent carbohydrate binding;GO:0003677,DNA binding;GO:0042806,fucose binding;GO:0005537,mannose binding;GO:0070492,oligosaccharide binding	GO:0019730,antimicrobial humoral response;GO:0006956,complement activation;GO:0001867,complement activation;GO:0032502,developmental process;GO:0097194,execution phase of apoptosis;GO:0007275,multicellular organism development;GO:0006898,receptor-mediated endocytosis	hsa:78989,path:hsa04145,Phagosome
MMRN2_HUMAN	Q9H8L6	MMRN2	Multimerin-2	24834.9	22677.6	26978.7	33128.4	40735.9	44112	22054.5	19282.5	26904.9	31546.2	26904.9	31546.2	0.852872	0.516268	0	GO:0005604,basement membrane;GO:0062023,collagen-containing extracellular matrix;GO:0070062,extracellular exosome;GO:0005615,extracellular space		GO:0002042,cell migration involved in sprouting angiogenesis;GO:0090051,negative regulation of cell migration involved in sprouting angiogenesis;GO:0030948,negative regulation of vascular endothelial growth factor receptor signaling pathway
APMAP_HUMAN	Q9HDC9	APMAP	Adipocyte plasma membrane-associated protein	6687.95	15866.4	8977.02	7484.35	0	0	11890.8	4466.65	9753.92	5655.99	9753.92	8178.72	1.72453	0.217489	0	GO:0009986,cell surface;GO:0016021,integral component of membrane;GO:0016020,membrane	GO:0004064,arylesterase activity;GO:0016844,strictosidine synthase activity	GO:0009058,biosynthetic process
IL1AP_HUMAN	Q9NPH3	IL1RAP	Interleukin-1 receptor accessory protein	10575.8	5318.98	7510.54	6012.17	7394.56	5704.16	13382	6531.68	7354.36	8253.11	7354.36	8253.11	0.891102	0.683409	0	GO:0005576,extracellular region;GO:0098978,glutamatergic synapse;GO:0005887,integral component of plasma membrane;GO:0016020,membrane;GO:0005886,plasma membrane	GO:0004908,interleukin-1 receptor activity;GO:0005149,interleukin-1 receptor binding;GO:0002114,interleukin-33 receptor activity;GO:0050135,NAD(P)+ nucleosidase activity;GO:0061809,NAD+ nucleotidase	GO:0019221,cytokine-mediated signaling pathway;GO:0006955,immune response;GO:0006954,inflammatory response;GO:0045087,innate immune response;GO:0070498,interleukin-1-mediated signaling pathway;GO:0038172,interleukin-33-mediated signaling pathway;GO:0032736,positive regulation of interleukin-13 production;GO:0032753,positive regulation of interleukin-4 production;GO:0032754,positive regulation of …	hsa:3556,path:hsa04010,MAPK signaling pathway;hsa:3556,path:hsa04060,Cytokine-cytokine receptor interaction;hsa:3556,path:hsa04659,Th17 cell differentiation;hsa:3556,path:hsa04750,Inflammatory mediator regulation of TRP channels
CRAC1_HUMAN	Q9NQ79	CRTAC1	Cartilage acidic protein 1	16947.7	13671.3	13974.4	8441.04	9252.04	8147.71	14710.3	6980.63	13258.6	9772.67	13258.6	9772.67	1.3567	0.206154	0	GO:0070062,extracellular exosome	GO:0005509,calcium ion binding
C1RL_HUMAN	Q9NZP8	C1RL	Complement C1r subcomponent-like protein	29517	26183.9	22154.7	24103.6	27549.4	25395.9	20909.4	27852.8	25489.8	25426.9	25489.8	25426.9	1.00248	0.97856	0	GO:0072562,blood microparticle;GO:0070062,extracellular exosome;GO:0005615,extracellular space	GO:0004252,serine-type endopeptidase activity	GO:0006958,complement activation;GO:0045087,innate immune response;GO:0031638,zymogen activation
DKK3_HUMAN	Q9UBP4	DKK3	Dickkopf-related protein 3	2915.91	4077.17	0	3829.8	4651.24	3887.74	6485.37	2221.2	3462.6	4311.39	3607.63	4311.39	0.80313	0.39686	0	GO:0005615,extracellular space;GO:0005576,extracellular region	GO:0039706,co-receptor binding;GO:0048019,receptor antagonist activity	GO:0030325,adrenal gland development;GO:0009653,anatomical structure morphogenesis;GO:0032348,negative regulation of aldosterone biosynthetic process;GO:1902613,negative regulation of anti-Mullerian hormone signaling pathway;GO:0090090,negative regulation of canonical Wnt signaling pathway;GO:2000065,negative regulation of cortisol biosynthetic process;GO:0045892,negative regulation of transcript…
VTI1B_HUMAN	Q9UEU0	VTI1B	Vesicle transport through interaction with t-SNAREs homolog 1B	325213	511962	854088	348771	481930	401355	365548	261582	510009	377604	510009	377604	1.35065	0.348612	0	GO:0005829,cytosol;GO:0031901,early endosome membrane;GO:0005789,endoplasmic reticulum membrane;GO:0012507,ER to Golgi transport vesicle membrane;GO:0005576,extracellular region;GO:0005794,Golgi apparatus;GO:0016021,integral component of membrane;GO:0043231,intracellular membrane-bounded organelle;GO:0031902,late endosome membrane;GO:0005765,lysosomal membrane;GO:0043025,neuronal cell body;GO:004…	GO:0019869,chloride channel inhibitor activity;GO:0005484,SNAP receptor activity;GO:0000149,SNARE binding	GO:0006888,endoplasmic reticulum to Golgi vesicle-mediated transport;GO:0006896,Golgi to vacuole transport;GO:0006891,intra-Golgi vesicle-mediated transport;GO:0061025,membrane fusion;GO:0002576,platelet degranulation;GO:0006623,protein targeting to vacuole;GO:1903076,regulation of protein localization to plasma membrane;GO:0042147,retrograde transport;GO:0006904,vesicle docking involved in exocy…	hsa:10490,path:hsa04130,SNARE interactions in vesicular transport
FETUB_HUMAN	Q9UGM5	FETUB	Fetuin-B	16112.9	7536.51	14626.3	24068.3	28187.3	11931.1	11765.5	19138.4	15586	17755.6	15586	17755.6	0.877809	0.688323	0	GO:0070062,extracellular exosome;GO:0005576,extracellular region;GO:0005615,extracellular space	GO:0004869,cysteine-type endopeptidase inhibitor activity;GO:0004866,endopeptidase inhibitor activity;GO:0004857,enzyme inhibitor activity;GO:0008191,metalloendopeptidase inhibitor activity	GO:0007339,binding of sperm to zona pellucida;GO:0010951,negative regulation of endopeptidase activity;GO:0007338,single fertilization
PCYOX_HUMAN	Q9UHG3	PCYOX1	Prenylcysteine oxidase 1	5625.7	4747.97	4185.81	6051.6	4088.42	5374.85	5120.48	5664.12	5152.77	5061.97	5152.77	5061.97	1.01794	0.872757	0	GO:0070062,extracellular exosome;GO:0005764,lysosome;GO:0005886,plasma membrane;GO:0034361,very-low-density lipoprotein particle	GO:0001735,prenylcysteine oxidase activity	GO:0006821,chloride transport;GO:0030327,prenylated protein catabolic process;GO:0030328,prenylcysteine catabolic process	hsa:51449,path:hsa00900,Terpenoid backbone biosynthesis
ZPI_HUMAN	Q9UK55	SERPINA10	Protein Z-dependent protease inhibitor	9442.89	9905.59	7669.46	10735.9	13912.1	9006.06	12233.9	11500.9	9438.45	11663.2	9438.45	11663.2	0.809248	0.115017	0	GO:0005788,endoplasmic reticulum lumen;GO:0070062,extracellular exosome;GO:0005615,extracellular space	GO:0008201,heparin binding;GO:0004867,serine-type endopeptidase inhibitor activity	GO:0007596,blood coagulation;GO:0044267,cellular protein metabolic process;GO:0010951,negative regulation of endopeptidase activity;GO:0043687,post-translational protein modification
HEG1_HUMAN	Q9ULI3	HEG1	Protein HEG homolog 1	1179.33	1121.91	798.215	2018.99	1684.65	1918.64	1446.61	1114.68	1279.61	1541.14	1279.61	1541.14	0.8303	0.433848	0	GO:0005911,cell-cell junction;GO:0009897,external side of plasma membrane;GO:0005576,extracellular region;GO:0016021,integral component of membrane	GO:0005509,calcium ion binding	GO:0003209,cardiac atrium morphogenesis;GO:0055017,cardiac muscle tissue growth;GO:0007043,cell-cell junction assembly;GO:0001886,endothelial cell morphogenesis;GO:0007507,heart development;GO:0001701,in utero embryonic development;GO:0030324,lung development;GO:0003017,lymph circulation;GO:0001945,lymph vessel development;GO:0035264,multicellular organism growth;GO:1905709,negative regulation of…
NOTC3_HUMAN	Q9UM47	NOTCH3	Neurogenic locus notch homolog protein 3	5678.45	0	2219.61	0	7720.98	0	5430.25	0	3477.81	4214.44	3949.03	6575.61	0.825213	0.681903	0	GO:0015629,actin cytoskeleton;GO:0009986,cell surface;GO:0005829,cytosol;GO:0005789,endoplasmic reticulum membrane;GO:0005576,extracellular region;GO:0000139,Golgi membrane;GO:0016021,integral component of membrane;GO:0005654,nucleoplasm;GO:0005886,plasma membrane;GO:0043235,receptor complex	GO:0045296,cadherin binding;GO:0005509,calcium ion binding;GO:0042802,identical protein binding;GO:0038023,signaling receptor activity	GO:0007411,axon guidance;GO:0045746,negative regulation of Notch signaling pathway;GO:0007219,Notch signaling pathway;GO:0007221,positive regulation of transcription of Notch receptor target;GO:0050793,regulation of developmental process;GO:0006367,transcription initiation from RNA polymerase II promoter	hsa:4854,path:hsa04330,Notch signaling pathway;hsa:4854,path:hsa04371,Apelin signaling pathway;hsa:4854,path:hsa04658,Th1 and Th2 cell differentiation;hsa:4854,path:hsa04919,Thyroid hormone signaling pathway;hsa:4854,path:hsa05200,Pathways in cancer;hsa:4854,path:hsa05206,MicroRNAs in cancer;hsa:4854,path:hsa05224,Breast cancer;hsa:4854,path:hsa05165,Human papillomavirus infection;hsa:4854,path:h…
LYVE1_HUMAN	Q9Y5Y7	LYVE1	Lymphatic vessel endothelial hyaluronic acid receptor 1	9553.04	10490.3	11191.8	11325.5	5027.59	7879.78	4674.53	7394.7	10640.2	6244.15	10640.2	6244.15	1.70402	0.002896	1	GO:0070062,extracellular exosome;GO:0005887,integral component of plasma membrane;GO:0016020,membrane;GO:0005886,plasma membrane;GO:0016021,integral component of membrane	GO:0005540,hyaluronic acid binding;GO:0038023,signaling receptor activity;GO:0004888,transmembrane signaling receptor activity	GO:0009653,anatomical structure morphogenesis;GO:0007160,cell-matrix adhesion;GO:0030214,hyaluronan catabolic process;GO:0009611,response to wounding
COL10_HUMAN	Q9Y6Z7	COLEC10	Collectin-10	0	2427.14	2787.13	0	0	0	0	5680.91	3241.04	3015.41	2607.14	5680.91	1.07482	0.845933	0	GO:0005581,collagen trimer;GO:0005737,cytoplasm;GO:0005576,extracellular region;GO:0005615,extracellular space;GO:0005794,Golgi apparatus	GO:0042056,chemoattractant activity;GO:0005537,mannose binding	GO:0006956,complement activation;GO:0001867,complement activation;GO:1904888,cranial skeletal system development
