# Supplementary material for: Potential blood biomarkers for chronic traumatic encephalopathy: The multi-omics landscape of an observational cohort
Source: Front Aging Neurosci. 2022 Nov 7;14:1052765. doi: 10.3389/fnagi.2022.1052765 (PMC9676976; doi:10.3389/fnagi.2022.1052765)
Supplement: Supplementary file 11 [file Data_Sheet_11.XLS]

## Sheet: DEPs
ID	Accession	Gene Name	Description	A1	A2	A3	A4	C1	C2	C3	C4	Imputation(A)	Imputation(C)	Keep(A)	Keep(C)	FC(A_C)	pValue(A_C)	Sig(A_C)	GO_CC	GO_MF	GO_BP	KEGG
DYL1_HUMAN	P63167;Q96FJ2	DYNLL1	Dynein light chain 1, cytoplasmic	17772.1	25344.1	16144.4	15731.6	2543.65	0	4786.09	0	18748.1	2712.74	18748.1	3664.87	6.91112	0.000491	1	GO:1904115,axon cytoplasm;GO:0005813,centrosome;GO:0097542,ciliary tip;GO:0005929,cilium;GO:0005737,cytoplasm;GO:0005868,cytoplasmic dynein complex;GO:0005829,cytosol;GO:0030286,dynein complex;GO:0101003,ficolin-1-rich granule membrane;GO:0000776,kinetochore;GO:0016020,membrane;GO:0005874,microtubule;GO:0005739,mitochondrion;GO:0072686,mitotic spindle;GO:0005634,nucleus;GO:0005886,plasma membrane…	GO:0045505,dynein intermediate chain binding;GO:0051959,dynein light intermediate chain binding;GO:0019899,enzyme binding;GO:0004857,enzyme inhibitor activity;GO:0042802,identical protein binding;GO:0030235,nitric-oxide synthase regulator activity;GO:0008022,protein C-terminus binding;GO:0019904,protein domain specific binding;GO:0044877,protein-containing complex binding;GO:0097110,scaffold prot…	GO:0035973,aggrephagy;GO:0019886,antigen processing and presentation of exogenous peptide antigen via MHC class II;GO:0006915,apoptotic process;GO:0097711,ciliary basal body-plasma membrane docking;GO:0060271,cilium assembly;GO:0006888,endoplasmic reticulum to Golgi vesicle-mediated transport;GO:0000086,G2/M transition of mitotic cell cycle;GO:0035721,intraciliary retrograde transport;GO:0035735,…	hsa:8655,path:hsa04962,Vasopressin-regulated water reabsorption;hsa:8655,path:hsa05132,Salmonella infection
EHD4_HUMAN	Q9H223	EHD4	EH domain-containing protein 4	9964.06	14468.9	0	7541.9	0	1075.66	2181.51	0	8941.81	1475.95	10658.3	1628.58	6.05834	0.016088	1	GO:0005769,early endosome;GO:0031901,early endosome membrane;GO:0030139,endocytic vesicle;GO:0005783,endoplasmic reticulum;GO:0070062,extracellular exosome;GO:0043231,intracellular membrane-bounded organelle;GO:0016020,membrane;GO:0005634,nucleus;GO:0048471,perinuclear region of cytoplasm;GO:0005886,plasma membrane;GO:0055038,recycling endosome membrane	GO:0005524,ATP binding;GO:0045296,cadherin binding;GO:0005509,calcium ion binding;GO:0005525,GTP binding;GO:0003676,nucleic acid binding	GO:0071363,cellular response to growth factor stimulus;GO:0060271,cilium assembly;GO:0032456,endocytic recycling;GO:0006897,endocytosis;GO:0016197,endosomal transport;GO:0006907,pinocytosis;GO:0050731,positive regulation of peptidyl-tyrosine phosphorylation;GO:0051260,protein homooligomerization;GO:0072659,protein localization to plasma membrane;GO:0030100,regulation of endocytosis	hsa:30844,path:hsa04144,Endocytosis
LY66F_HUMAN	Q5SQ64	LY6G6F	Lymphocyte antigen 6 complex locus protein G6f	8123.81	22495.4	11942.4	11907.2	0	9222.83	0	0	13617.2	3226.45	13617.2	9222.83	4.22049	0.03085	1	GO:0016021,integral component of membrane;GO:0005886,plasma membrane;GO:0031092,platelet alpha granule membrane		GO:0002576,platelet degranulation
TNIK_HUMAN	Q9UKE5	TNIK	TRAF2 and NCK-interacting protein kinase	6197.73	13032.5	14582.1	8661.6	0	7547.49	0	777.642	10618.5	2647.77	10618.5	4162.57	4.01035	0.019921	1	GO:0016324,apical plasma membrane;GO:0005737,cytoplasm;GO:0005856,cytoskeleton;GO:0005829,cytosol;GO:0070062,extracellular exosome;GO:0098978,glutamatergic synapse;GO:0005654,nucleoplasm;GO:0005634,nucleus;GO:0099092,postsynaptic density;GO:0098793,presynapse;GO:0055037,recycling endosome	GO:0005524,ATP binding;GO:0004672,protein kinase activity;GO:0106310,protein serine kinase activity;GO:0004674,protein serine/threonine kinase activity;GO:0106311,protein threonine kinase activity	GO:0031532,actin cytoskeleton reorganization;GO:0007256,activation of JNKK activity;GO:0032147,activation of protein kinase activity;GO:0007010,cytoskeleton organization;GO:0035556,intracellular signal transduction;GO:0000165,MAPK cascade;GO:0030033,microvillus assembly;GO:0048812,neuron projection morphogenesis;GO:0001934,positive regulation of protein phosphorylation;GO:0046777,protein autophos…
BRK1_HUMAN	Q8WUW1	BRK1	Protein BRICK1	10614.7	11881.4	12270.3	12344.6	0	7359.69	2403.05	1414.53	11777.8	3217.98	11777.8	3725.76	3.65998	0.00106	1	GO:0005856,cytoskeleton;GO:0005829,cytosol;GO:0070062,extracellular exosome;GO:0030027,lamellipodium;GO:0031209,SCAR complex	GO:0042802,identical protein binding;GO:0044877,protein-containing complex binding	GO:0007015,actin filament organization;GO:0048870,cell motility;GO:0038096,Fc-gamma receptor signaling pathway involved in phagocytosis;GO:0001701,in utero embryonic development;GO:2000601,positive regulation of Arp2/3 complex-mediated actin nucleation;GO:0008284,positive regulation of cell population proliferation;GO:0010592,positive regulation of lamellipodium assembly;GO:0031334,positive regul…	hsa:55845,path:hsa04810,Regulation of actin cytoskeleton;hsa:55845,path:hsa05130,Pathogenic Escherichia coli infection;hsa:55845,path:hsa05132,Salmonella infection
MYLK_HUMAN	Q15746	MYLK	Myosin light chain kinase, smooth muscle	4049.77	6967.25	6326.89	6562.45	0	4402.09	0	0	5976.59	1642.23	5976.59	4402.09	3.63932	0.008772	1	GO:0015629,actin cytoskeleton;GO:0032154,cleavage furrow;GO:0005737,cytoplasm;GO:0005829,cytosol;GO:0030027,lamellipodium;GO:0005886,plasma membrane;GO:0001725,stress fiber	GO:0003779,actin binding;GO:0005524,ATP binding;GO:0005516,calmodulin binding;GO:0046872,metal ion binding;GO:0004687,myosin light chain kinase activity;GO:0004672,protein kinase activity	GO:0060414,aorta smooth muscle tissue morphogenesis;GO:0032060,bleb assembly;GO:0071476,cellular hypotonic response;GO:0006936,muscle contraction;GO:0051928,positive regulation of calcium ion transport;GO:0030335,positive regulation of cell migration;GO:0090303,positive regulation of wound healing;GO:0006468,protein phosphorylation;GO:0006939,smooth muscle contraction;GO:0014820,tonic smooth musc…	hsa:4638,path:hsa04371,Apelin signaling pathway;hsa:4638,path:hsa04020,Calcium signaling pathway;hsa:4638,path:hsa04022,cGMP-PKG signaling pathway;hsa:4638,path:hsa04510,Focal adhesion;hsa:4638,path:hsa04810,Regulation of actin cytoskeleton;hsa:4638,path:hsa04611,Platelet activation;hsa:4638,path:hsa04921,Oxytocin signaling pathway;hsa:4638,path:hsa04270,Vascular smooth muscle contraction;hsa:463…
PANX1_HUMAN	Q96RD7	PANX1	Pannexin-1	1874.09	2206.64	1886.78	2336.1	0	311.592	577.359	0	2075.91	591.203	2075.91	444.476	3.51133	0.00011	1	GO:0032059,bleb;GO:0005783,endoplasmic reticulum;GO:0005789,endoplasmic reticulum membrane;GO:0005921,gap junction;GO:0016021,integral component of membrane;GO:0016020,membrane;GO:0005886,plasma membrane;GO:0032991,protein-containing complex	GO:0051015,actin filament binding;GO:0005262,calcium channel activity;GO:0005243,gap junction channel activity;GO:0044325,ion channel binding;GO:0022840,leak channel activity;GO:0002020,protease binding;GO:0097110,scaffold protein binding;GO:0005102,signaling receptor binding;GO:0005198,structural molecule activity;GO:0022829,wide pore channel activity	GO:0006816,calcium ion transport;GO:0006812,cation transport;GO:0007267,cell-cell signaling;GO:0048477,oogenesis;GO:0032730,positive regulation of interleukin-1 alpha production;GO:0032731,positive regulation of interleukin-1 beta production;GO:0033198,response to ATP;GO:0002931,response to ischemia	hsa:24145,path:hsa04621,NOD-like receptor signaling pathway
TBA8_HUMAN	Q9NY65	TUBA8	Tubulin alpha-8 chain	28686.8	56730.1	40441.7	42524.6	4937.71	30076.2	2374.05	11347.6	42095.8	12183.9	42095.8	12183.9	3.45504	0.012516	1	GO:0005737,cytoplasm;GO:0005874,microtubule;GO:0015630,microtubule cytoskeleton;GO:0016021,integral component of membrane	GO:0005525,GTP binding;GO:0003924,GTPase activity;GO:0005200,structural constituent of cytoskeleton	GO:0000226,microtubule cytoskeleton organization;GO:0000278,mitotic cell cycle;GO:0007017,microtubule-based process	hsa:51807,path:hsa04145,Phagosome;hsa:51807,path:hsa04210,Apoptosis;hsa:51807,path:hsa04530,Tight junction;hsa:51807,path:hsa04540,Gap junction;hsa:51807,path:hsa05130,Pathogenic Escherichia coli infection
SH3L1_HUMAN	O75368	SH3BGRL	SH3 domain-binding glutamic acid-rich-like protein	8815.6	3451.31	7462.9	5817.26	0	4407.85	1341.67	0	6386.77	1870.95	6386.77	2874.76	3.41365	0.019989	1	GO:0005737,cytoplasm;GO:0070062,extracellular exosome;GO:0005615,extracellular space;GO:0005634,nucleus	GO:0017124,SH3 domain binding
MARE2_HUMAN	Q15555	MAPRE2	Microtubule-associated protein RP/EB family member 2	20120.7	17337.1	13007.1	18996.7	1569.1	13603.8	1345.62	3842.54	17365.4	5090.26	17365.4	5090.26	3.41149	0.009695	1	GO:0005737,cytoplasm;GO:0005881,cytoplasmic microtubule;GO:0005925,focal adhesion;GO:0015630,microtubule cytoskeleton;GO:0005815,microtubule organizing center;GO:0035371,microtubule plus-end;GO:0051233,spindle midzone	GO:0042802,identical protein binding;GO:0008017,microtubule binding;GO:0051010,microtubule plus-end binding;GO:0019901,protein kinase binding	GO:0051301,cell division;GO:0032014,positive regulation of ARF protein signal transduction;GO:0120183,positive regulation of focal adhesion disassembly;GO:0043547,positive regulation of GTPase activity;GO:0051549,positive regulation of keratinocyte migration;GO:1904825,protein localization to microtubule plus-end;GO:0031110,regulation of microtubule polymerization or depolymerization;GO:0051225,s…
WDR44_HUMAN	Q5JSH3	WDR44	WD repeat-containing protein 44	6464.94	11072.6	10948.2	8136.88	0	8245.33	1529.43	0	9155.66	2769.18	9155.66	4887.38	3.30628	0.025113	1	GO:0005829,cytosol;GO:0010008,endosome membrane;GO:0005794,Golgi apparatus;GO:0048471,perinuclear region of cytoplasm
CD226_HUMAN	Q15762	CD226	CD226 antigen	8815.3	8058.37	13637.4	10387	0	5764.32	3105.02	3064.37	10224.5	3173.52	10224.5	3977.91	3.22182	0.0046	1	GO:0009986,cell surface;GO:0009897,external side of plasma membrane;GO:0005887,integral component of plasma membrane;GO:0045121,membrane raft;GO:0005886,plasma membrane;GO:0016021,integral component of membrane	GO:0050839,cell adhesion molecule binding;GO:0005178,integrin binding;GO:0019901,protein kinase binding	GO:0007155,cell adhesion;GO:0008037,cell recognition;GO:0060369,positive regulation of Fc receptor mediated stimulatory signaling pathway;GO:0002891,positive regulation of immunoglobulin mediated immune response;GO:0032729,positive regulation of interferon-gamma production;GO:0033005,positive regulation of mast cell activation;GO:0002729,positive regulation of natural killer cell cytokine product…	hsa:10666,path:hsa04514,Cell adhesion molecules (CAMs)
PLXA4_HUMAN	Q9HCM2	PLXNA4	Plexin-A4	3453.11	6515.36	4407.24	6216.94	0	4024	487.453	0	5148.16	1626.21	5148.16	2255.73	3.16574	0.017927	1	GO:0005887,integral component of plasma membrane;GO:0005886,plasma membrane;GO:0002116,semaphorin receptor complex	GO:0017154,semaphorin receptor activity	GO:0021960,anterior commissure morphogenesis;GO:0021793,chemorepulsion of branchiomotor axon;GO:0021612,facial nerve structural organization;GO:0021615,glossopharyngeal nerve morphogenesis;GO:0007162,negative regulation of cell adhesion;GO:0050772,positive regulation of axonogenesis;GO:0021784,postganglionic parasympathetic fiber development;GO:0048841,regulation of axon extension involved in axo…	hsa:91584,path:hsa04360,Axon guidance
CLD5_HUMAN	O00501	CLDN5	Claudin-5	17303.3	49274.4	34252.6	32017.5	0	13297	14420.5	13362.7	33211.9	10541.1	33211.9	13693.4	3.15072	0.020588	1	GO:0016327,apicolateral plasma membrane;GO:0005923,bicellular tight junction;GO:0030054,cell junction;GO:0005911,cell-cell junction;GO:0016021,integral component of membrane;GO:0005886,plasma membrane;GO:0070160,tight junction;GO:0016328,lateral plasma membrane;GO:0033270,paranode region of axon;GO:0043220,Schmidt-Lanterman incisure	GO:0042802,identical protein binding;GO:0005198,structural molecule activity	GO:0070830,bicellular tight junction assembly;GO:0016338,calcium-independent cell-cell adhesion via plasma membrane cell-adhesion molecules;GO:0007155,cell adhesion;GO:0007043,cell-cell junction assembly;GO:1990963,establishment of blood-retinal barrier;GO:0060325,face morphogenesis;GO:0007612,learning;GO:0035633,maintenance of blood-brain barrier;GO:0016525,negative regulation of angiogenesis;GO…	hsa:7122,path:hsa04514,Cell adhesion molecules (CAMs);hsa:7122,path:hsa04530,Tight junction;hsa:7122,path:hsa04670,Leukocyte transendothelial migration;hsa:7122,path:hsa05130,Pathogenic Escherichia coli infection;hsa:7122,path:hsa05160,Hepatitis C
TBB4B_HUMAN	P68371	TUBB4B	Tubulin beta-4B chain	43535.9	43968.5	37042.9	52431.4	6920.15	33292.6	3197.79	12806.5	44244.7	14054.3	44244.7	14054.3	3.14813	0.006567	1	GO:0035578,azurophil granule lumen;GO:0005737,cytoplasm;GO:0005856,cytoskeleton;GO:0005829,cytosol;GO:0070062,extracellular exosome;GO:0005576,extracellular region;GO:1903561,extracellular vesicle;GO:0005874,microtubule;GO:0005634,nucleus	GO:0003725,double-stranded RNA binding;GO:0005525,GTP binding;GO:0003924,GTPase activity;GO:0042288,MHC class I protein binding;GO:0005200,structural constituent of cytoskeleton;GO:0051082,unfolded protein binding	GO:0097711,ciliary basal body-plasma membrane docking;GO:0000086,G2/M transition of mitotic cell cycle;GO:0000226,microtubule cytoskeleton organization;GO:0000278,mitotic cell cycle;GO:0042267,natural killer cell mediated cytotoxicity;GO:0043312,neutrophil degranulation;GO:0010389,regulation of G2/M transition of mitotic cell cycle	hsa:10383,path:hsa04145,Phagosome;hsa:10383,path:hsa04540,Gap junction;hsa:10383,path:hsa05130,Pathogenic Escherichia coli infection
CO1A1_HUMAN	P02452	COL1A1	Collagen alpha-1(I) chain	0	0	0	0	0	973.811	0	0	2061.86	660.751		973.811	3.12048	0.001454	1	GO:0005584,collagen type I trimer;GO:0062023,collagen-containing extracellular matrix;GO:0005737,cytoplasm;GO:0005788,endoplasmic reticulum lumen;GO:0031012,extracellular matrix;GO:0005576,extracellular region;GO:0005615,extracellular space;GO:0005794,Golgi apparatus;GO:0030141,secretory granule	GO:0005201,extracellular matrix structural constituent;GO:0030020,extracellular matrix structural constituent conferring tensile strength;GO:0042802,identical protein binding;GO:0046872,metal ion binding;GO:0048407,platelet-derived growth factor binding;GO:0002020,protease binding	GO:0007596,blood coagulation;GO:0001568,blood vessel development;GO:0060346,bone trabecula formation;GO:0060351,cartilage development involved in endochondral bone morphogenesis;GO:0071230,cellular response to amino acid stimulus;GO:0071364,cellular response to epidermal growth factor stimulus;GO:0044344,cellular response to fibroblast growth factor stimulus;GO:1902618,cellular response to fluori…	hsa:1277,path:hsa04151,PI3K-Akt signaling pathway;hsa:1277,path:hsa04512,ECM-receptor interaction;hsa:1277,path:hsa04510,Focal adhesion;hsa:1277,path:hsa04611,Platelet activation;hsa:1277,path:hsa04926,Relaxin signaling pathway;hsa:1277,path:hsa04974,Protein digestion and absorption;hsa:1277,path:hsa05205,Proteoglycans in cancer;hsa:1277,path:hsa04933,AGE-RAGE signaling pathway in diabetic compli…
KIF2A_HUMAN	O00139	KIF2A	Kinesin-like protein KIF2A	7387.76	10667.9	6905.82	9551.68	695.028	7704.54	1246.39	1537.16	8628.28	2795.78	8628.28	2795.78	3.08618	0.02066	1	GO:0120103,centriolar subdistal appendage;GO:0005814,centriole;GO:0005813,centrosome;GO:0005737,cytoplasm;GO:0005829,cytosol;GO:0005871,kinesin complex;GO:0016020,membrane;GO:0005874,microtubule;GO:0016604,nuclear body;GO:0005730,nucleolus;GO:0005654,nucleoplasm;GO:0005819,spindle;GO:0000922,spindle pole	GO:0005524,ATP binding;GO:1990939,ATP-dependent microtubule motor activity;GO:0016887,ATPase activity;GO:0008017,microtubule binding;GO:0003777,microtubule motor activity;GO:0003774,motor activity	GO:0019886,antigen processing and presentation of exogenous peptide antigen via MHC class II;GO:0030154,cell differentiation;GO:0051301,cell division;GO:0000226,microtubule cytoskeleton organization;GO:0007019,microtubule depolymerization;GO:0007018,microtubule-based movement;GO:0090307,mitotic spindle assembly;GO:0007052,mitotic spindle organization;GO:0007399,nervous system development;GO:00303…
TRPC6_HUMAN	Q9Y210	TRPC6	Short transient receptor potential channel 6	4340.07	4948.16	7279.51	5201.23	0	3624.61	911.687	1960.97	5442.24	1773.54	5442.24	2165.76	3.06857	0.007753	1	GO:0034703,cation channel complex;GO:0005737,cytoplasm;GO:0005887,integral component of plasma membrane;GO:0016020,membrane;GO:0005886,plasma membrane;GO:0036057,slit diaphragm;GO:0016021,integral component of membrane	GO:0003779,actin binding;GO:0042805,actinin binding;GO:0051117,ATPase binding;GO:0005261,cation channel activity;GO:0030276,clathrin binding;GO:0070679,inositol 1;GO:0042803,protein homodimerization activity;GO:0015279,store-operated calcium channel activity;GO:0005262,calcium channel activity	GO:0007568,aging;GO:0070588,calcium ion transmembrane transport;GO:0006812,cation transport;GO:0070301,cellular response to hydrogen peroxide;GO:0071456,cellular response to hypoxia;GO:0006828,manganese ion transport;GO:0050774,negative regulation of dendrite morphogenesis;GO:0030182,neuron differentiation;GO:0030168,platelet activation;GO:0051928,positive regulation of calcium ion transport;GO:0…	hsa:7225,path:hsa04022,cGMP-PKG signaling pathway;hsa:7225,path:hsa04360,Axon guidance
INF2_HUMAN	Q27J81	INF2	Inverted formin-2	9934.85	14495.2	11374.9	11261.2	2668.55	7095.67	2650.44	3051.2	11766.5	3866.46	11766.5	3866.46	3.04323	0.001588	1	GO:0048471,perinuclear region of cytoplasm	GO:0003779,actin binding;GO:0031267,small GTPase binding	GO:0030036,actin cytoskeleton organization;GO:0090140,regulation of mitochondrial fission
WASP_HUMAN	P42768	WAS	Wiskott-Aldrich syndrome protein	9408.97	7620.74	14178.8	11833.8	0	10905.5	2273.22	0	10760.6	3554.5	10760.6	6589.38	3.02731	0.045688	1	GO:0015629,actin cytoskeleton;GO:0005884,actin filament;GO:0005911,cell-cell junction;GO:0005829,cytosol;GO:0070062,extracellular exosome;GO:0005634,nucleus;GO:0045335,phagocytic vesicle;GO:0005886,plasma membrane;GO:0035861,site of double-strand break;GO:0012506,vesicle membrane	GO:0003779,actin binding;GO:0030695,GTPase regulator activity;GO:0042802,identical protein binding;GO:0043274,phospholipase binding;GO:0019901,protein kinase binding;GO:0017124,SH3 domain binding;GO:0031267,small GTPase binding	GO:0030041,actin filament polymerization;GO:0030048,actin filament-based movement;GO:0008154,actin polymerization or depolymerization;GO:0007596,blood coagulation;GO:0032488,Cdc42 protein signal transduction;GO:0071346,cellular response to interferon-gamma;GO:0006952,defense response;GO:0016197,endosomal transport;GO:0008544,epidermis development;GO:0038096,Fc-gamma receptor signaling pathway inv…	hsa:7454,path:hsa04520,Adherens junction;hsa:7454,path:hsa04530,Tight junction;hsa:7454,path:hsa04666,Fc gamma R-mediated phagocytosis;hsa:7454,path:hsa04062,Chemokine signaling pathway;hsa:7454,path:hsa05231,Choline metabolism in cancer;hsa:7454,path:hsa05135,Yersinia infection
FHL1_HUMAN	Q13642	FHL1	Four and a half LIM domains protein 1	11407.1	12509.7	10765.1	17588.5	2491.52	9359.4	2278.53	3703.13	13067.6	4458.14	13067.6	4458.14	2.93117	0.009105	1	GO:0005737,cytoplasm;GO:0005829,cytosol;GO:0005925,focal adhesion;GO:0005634,nucleus;GO:0005886,plasma membrane	GO:0044325,ion channel binding;GO:0046872,metal ion binding	GO:0009887,animal organ morphogenesis;GO:0030154,cell differentiation;GO:0007517,muscle organ development;GO:0030308,negative regulation of cell growth;GO:2000134,negative regulation of G1/S transition of mitotic cell cycle;GO:0010972,negative regulation of G2/M transition of mitotic cell cycle;GO:0043268,positive regulation of potassium ion transport;GO:0003254,regulation of membrane depolarizat…	hsa:2273,path:hsa04630,Jak-STAT signaling pathway
RHG18_HUMAN	Q8N392	ARHGAP18	Rho GTPase-activating protein 18	16403.7	22464.4	18831.8	22524.7	2432.89	15070.9	4030.29	6050.63	20056.2	6896.17	20056.2	6896.17	2.9083	0.006213	1	GO:0005737,cytoplasm;GO:0005881,cytoplasmic microtubule;GO:0005829,cytosol;GO:0016607,nuclear speck;GO:0005886,plasma membrane;GO:0001726,ruffle	GO:0045296,cadherin binding;GO:0005096,GTPase activator activity	GO:0032956,regulation of actin cytoskeleton organization;GO:0030833,regulation of actin filament polymerization;GO:2000145,regulation of cell motility;GO:0008360,regulation of cell shape;GO:0051056,regulation of small GTPase mediated signal transduction;GO:0007264,small GTPase mediated signal transduction
IF5A1_HUMAN	P63241;Q6IS14;Q9GZV4	EIF5A	Eukaryotic translation initiation factor 5A-1	5905.3	3746.8	6490.74	5411.52	0	2821.78	3314.5	0	5388.59	1853.67	5388.59	3068.14	2.90699	0.008624	1	GO:0005642,annulate lamellae;GO:0005737,cytoplasm;GO:0005829,cytosol;GO:0005789,endoplasmic reticulum membrane;GO:0016020,membrane;GO:0005643,nuclear pore;GO:0005634,nucleus	GO:0047485,protein N-terminus binding;GO:0043022,ribosome binding;GO:0003723,RNA binding;GO:0003746,translation elongation factor activity;GO:0017070,U6 snRNA binding	GO:0006915,apoptotic process;GO:0006406,mRNA export from nucleus;GO:0006913,nucleocytoplasmic transport;GO:0008284,positive regulation of cell population proliferation;GO:0045901,positive regulation of translational elongation;GO:0045905,positive regulation of translational termination;GO:0006611,protein export from nucleus;GO:0051028,mRNA transport;GO:0015031,protein transport
LRC32_HUMAN	Q14392	LRRC32	Transforming growth factor beta activator LRRC32	4784.57	6047.74	1863.42	6747.4	1125.04	1792.29	973.045	2870.87	4860.78	1690.31	4860.78	1690.31	2.87567	0.034231	1	GO:0009986,cell surface;GO:0031012,extracellular matrix;GO:0005615,extracellular space;GO:0005887,integral component of plasma membrane;GO:0005654,nucleoplasm	GO:0050431,transforming growth factor beta binding	GO:0046007,negative regulation of activated T cell proliferation;GO:0001818,negative regulation of cytokine production;GO:0010628,positive regulation of gene expression;GO:1901388,regulation of transforming growth factor beta activation;GO:1901398,regulation of transforming growth factor beta3 activation;GO:0062009,secondary palate development;GO:0007179,transforming growth factor beta receptor s…
SUMO3_HUMAN	P55854;P61956;Q6EEV6	SUMO3	Small ubiquitin-related modifier 3	5151.29	5095.23	0	6441.03	0	4235.36	0	0	4887.54	1703.77	5562.52	4235.36	2.86867	0.030675	1	GO:0005737,cytoplasm;GO:0000776,kinetochore;GO:0005654,nucleoplasm;GO:0005634,nucleus;GO:0016605,PML body	GO:0031386,protein tag;GO:0044389,ubiquitin-like protein ligase binding	GO:0043392,negative regulation of DNA binding;GO:0016925,protein sumoylation;GO:1900180,regulation of protein localization to nucleus	hsa:6612,path:hsa03013,RNA transport;hsa:6612,path:hsa05418,Fluid shear stress and atherosclerosis
TBB1_HUMAN	Q9H4B7	TUBB1	Tubulin beta-1 chain	52294.5	77728.6	59253.8	68911.6	10664.3	53027.8	6904.46	19533.5	64547.1	22532.5	64547.1	22532.5	2.86462	0.012291	1	GO:0005737,cytoplasm;GO:0070062,extracellular exosome;GO:0005874,microtubule	GO:0005525,GTP binding;GO:0003924,GTPase activity;GO:0005200,structural constituent of cytoskeleton	GO:0000226,microtubule cytoskeleton organization;GO:0000278,mitotic cell cycle;GO:0051225,spindle assembly	hsa:81027,path:hsa04145,Phagosome;hsa:81027,path:hsa04540,Gap junction;hsa:81027,path:hsa05130,Pathogenic Escherichia coli infection
TBA1A_HUMAN	Q71U36	TUBA1A	Tubulin alpha-1A chain	78304.8	118021	86727.8	96766.1	16732	73807.3	12136.7	30463.8	94955	33285	94955	33285	2.85279	0.009549	1	GO:0005737,cytoplasm;GO:0005881,cytoplasmic microtubule;GO:0036464,cytoplasmic ribonucleoprotein granule;GO:0005829,cytosol;GO:0070062,extracellular exosome;GO:0045121,membrane raft;GO:0005874,microtubule;GO:0015630,microtubule cytoskeleton;GO:0043209,myelin sheath;GO:0031594,neuromuscular junction;GO:0005634,nucleus;GO:0055037,recycling endosome	GO:0005525,GTP binding;GO:0003924,GTPase activity;GO:0042802,identical protein binding;GO:0019904,protein domain specific binding;GO:0005200,structural constituent of cytoskeleton;GO:0005198,structural molecule activity	GO:0051301,cell division;GO:0097711,ciliary basal body-plasma membrane docking;GO:0030705,cytoskeleton-dependent intracellular transport;GO:0000086,G2/M transition of mitotic cell cycle;GO:0000226,microtubule cytoskeleton organization;GO:0007017,microtubule-based process;GO:0000278,mitotic cell cycle;GO:0010389,regulation of G2/M transition of mitotic cell cycle;GO:0050807,regulation of synapse o…	hsa:7846,path:hsa04145,Phagosome;hsa:7846,path:hsa04210,Apoptosis;hsa:7846,path:hsa04530,Tight junction;hsa:7846,path:hsa04540,Gap junction;hsa:7846,path:hsa05130,Pathogenic Escherichia coli infection
KALRN_HUMAN	O60229	KALRN	Kalirin	7703.73	10939.3	9249.42	9610.89	1539.99	7332.48	2266.75	2020.92	9375.84	3290.03	9375.84	3290.03	2.84977	0.006885	1	GO:0015629,actin cytoskeleton;GO:0005829,cytosol;GO:0070062,extracellular exosome;GO:0005654,nucleoplasm	GO:0005524,ATP binding;GO:0005085,guanyl-nucleotide exchange factor activity;GO:0046872,metal ion binding;GO:0106310,protein serine kinase activity;GO:0004674,protein serine/threonine kinase activity;GO:0106311,protein threonine kinase activity;GO:0000166,nucleotide binding	GO:0008344,adult locomotory behavior;GO:0007411,axon guidance;GO:0007417,central nervous system development;GO:0048013,ephrin receptor signaling pathway;GO:0007186,G protein-coupled receptor signaling pathway;GO:0046959,habituation;GO:0035556,intracellular signal transduction;GO:0007595,lactation;GO:0042711,maternal behavior;GO:0060137,maternal process involved in parturition;GO:0007613,memory;GO…
COTL1_HUMAN	Q14019	COTL1	Coactosin-like protein	13909.9	21828.8	24471	16173.2	3981.43	8897.47	7066.57	6880.66	19095.7	6706.53	19095.7	6706.53	2.84733	0.003405	1	GO:0030864,cortical actin cytoskeleton;GO:0005829,cytosol;GO:0070062,extracellular exosome;GO:0005576,extracellular region;GO:1904813,ficolin-1-rich granule lumen;GO:0005634,nucleus;GO:0005886,plasma membrane;GO:0034774,secretory granule lumen	GO:0003779,actin binding;GO:0051015,actin filament binding;GO:0019899,enzyme binding	GO:0050832,defense response to fungus;GO:0043312,neutrophil degranulation;GO:0030833,regulation of actin filament polymerization
PP1G_HUMAN	P36873	PPP1CC	Serine/threonine-protein phosphatase PP1-gamma catalytic subunit	3891.46	3179.76	7041.53	5743.34	0	4047.12	867.799	1332.47	4964.02	1747.75	4964.02	2082.46	2.84023	0.033607	1	GO:0032154,cleavage furrow;GO:0000777,condensed chromosome kinetochore;GO:0005737,cytoplasm;GO:0005856,cytoskeleton;GO:0005829,cytosol;GO:0043197,dendritic spine;GO:0005925,focal adhesion;GO:0098978,glutamatergic synapse;GO:0030496,midbody;GO:0005741,mitochondrial outer membrane;GO:0005739,mitochondrion;GO:0016607,nuclear speck;GO:0005730,nucleolus;GO:0005634,nucleus;GO:0098793,presynapse;GO:0000…	GO:0005521,lamin binding;GO:0046872,metal ion binding;GO:0016791,phosphatase activity;GO:0008022,protein C-terminus binding;GO:0019904,protein domain specific binding;GO:0019901,protein kinase binding;GO:0047485,protein N-terminus binding;GO:0008157,protein phosphatase 1 binding;GO:0106306,protein serine phosphatase activity;GO:0004722,protein serine/threonine phosphatase activity;GO:0106307,prot…	GO:0051301,cell division;GO:0032922,circadian regulation of gene expression;GO:0043153,entrainment of circadian clock by photoperiod;GO:0005977,glycogen metabolic process;GO:0000165,MAPK cascade;GO:0007052,mitotic spindle organization;GO:0030182,neuron differentiation;GO:0060252,positive regulation of glial cell proliferation;GO:0006470,protein dephosphorylation;GO:0042752,regulation of circadian…	hsa:5501,path:hsa03015,mRNA surveillance pathway;hsa:5501,path:hsa04390,Hippo signaling pathway;hsa:5501,path:hsa04024,cAMP signaling pathway;hsa:5501,path:hsa04022,cGMP-PKG signaling pathway;hsa:5501,path:hsa04114,Oocyte meiosis;hsa:5501,path:hsa04218,Cellular senescence;hsa:5501,path:hsa04510,Focal adhesion;hsa:5501,path:hsa04810,Regulation of actin cytoskeleton;hsa:5501,path:hsa04611,Platelet …
UBS3B_HUMAN	Q8TF42	UBASH3B	Ubiquitin-associated and SH3 domain-containing protein B	6326.93	4147.44	5295.62	8533.99	0	5915.86	0	0	6076	2141.28	6076	5915.86	2.83755	0.046229	1	GO:0005737,cytoplasm;GO:0005634,nucleus	GO:0042802,identical protein binding;GO:0051219,phosphoprotein binding;GO:0004725,protein tyrosine phosphatase activity;GO:0031625,ubiquitin protein ligase binding	GO:0038063,collagen-activated tyrosine kinase receptor signaling pathway;GO:0045779,negative regulation of bone resorption;GO:0045671,negative regulation of osteoclast differentiation;GO:0090331,negative regulation of platelet aggregation;GO:0006469,negative regulation of protein kinase activity;GO:0009968,negative regulation of signal transduction;GO:0035335,peptidyl-tyrosine dephosphorylation;G…
TAOK3_HUMAN	Q9H2K8	TAOK3	Serine/threonine-protein kinase TAO3	8674.86	9368.91	10074.8	9682.54	0	7842.05	2143	2738.22	9450.26	3369.6	9450.26	4241.09	2.80457	0.008371	1	GO:0005737,cytoplasm;GO:0005886,plasma membrane	GO:0005524,ATP binding;GO:0004860,protein kinase inhibitor activity;GO:0106310,protein serine kinase activity;GO:0004674,protein serine/threonine kinase activity;GO:0106311,protein threonine kinase activity;GO:0016740,transferase activity;GO:0016301,kinase activity;GO:0004672,protein kinase activity	GO:0032147,activation of protein kinase activity;GO:0006974,cellular response to DNA damage stimulus;GO:0006281,DNA repair;GO:0000165,MAPK cascade;GO:0007095,mitotic G2 DNA damage checkpoint;GO:0046329,negative regulation of JNK cascade;GO:0048812,neuron projection morphogenesis;GO:0046330,positive regulation of JNK cascade;GO:0043507,positive regulation of JUN kinase activity;GO:0032874,positive…	hsa:51347,path:hsa04010,MAPK signaling pathway
LOX12_HUMAN	P18054	ALOX12	Polyunsaturated fatty acid lipoxygenase ALOX12	11966.2	12599.6	16080.1	12759.5	2985.02	8943	2587.35	4657.42	13351.3	4793.2	13351.3	4793.2	2.78548	0.00254	1	GO:0005737,cytoplasm;GO:0005829,cytosol;GO:0070062,extracellular exosome;GO:0016020,membrane;GO:0005886,plasma membrane;GO:0042383,sarcolemma	GO:0004052,arachidonate 12(S)-lipoxygenase activity;GO:0050473,arachidonate 15-lipoxygenase activity;GO:0047977,hepoxilin-epoxide hydrolase activity;GO:0005506,iron ion binding;GO:0016165,linoleate 13S-lipoxygenase activity;GO:0016702,oxidoreductase activity	GO:0007568,aging;GO:0019369,arachidonic acid metabolic process;GO:0071396,cellular response to lipid;GO:0061436,establishment of skin barrier;GO:0019395,fatty acid oxidation;GO:0051122,hepoxilin biosynthetic process;GO:0051121,hepoxilin metabolic process;GO:1901751,leukotriene A4 metabolic process;GO:0043651,linoleic acid metabolic process;GO:0006629,lipid metabolic process;GO:0034440,lipid oxida…	hsa:239,path:hsa00590,Arachidonic acid metabolism;hsa:239,path:hsa04726,Serotonergic synapse;hsa:239,path:hsa04750,Inflammatory mediator regulation of TRP channels;hsa:239,path:hsa01523,Antifolate resistance
TBA4A_HUMAN	P68366	TUBA4A	Tubulin alpha-4A chain	120189	241795	217737	200294	32983.4	156615	25737.7	65659.5	195004	70248.9	195004	70248.9	2.77589	0.020575	1	GO:0005737,cytoplasm;GO:0005856,cytoskeleton;GO:0005829,cytosol;GO:0070062,extracellular exosome;GO:0005576,extracellular region;GO:0005874,microtubule;GO:0015630,microtubule cytoskeleton	GO:0005525,GTP binding;GO:0003924,GTPase activity;GO:0019901,protein kinase binding;GO:0005200,structural constituent of cytoskeleton	GO:0097711,ciliary basal body-plasma membrane docking;GO:0000086,G2/M transition of mitotic cell cycle;GO:0000226,microtubule cytoskeleton organization;GO:0000278,mitotic cell cycle;GO:0002576,platelet degranulation;GO:0010389,regulation of G2/M transition of mitotic cell cycle;GO:0007017,microtubule-based process	hsa:7277,path:hsa04145,Phagosome;hsa:7277,path:hsa04210,Apoptosis;hsa:7277,path:hsa04530,Tight junction;hsa:7277,path:hsa04540,Gap junction;hsa:7277,path:hsa05130,Pathogenic Escherichia coli infection
KAPCA_HUMAN	P17612	PRKACA	cAMP-dependent protein kinase catalytic subunit alpha	9835.97	9499.85	6880.94	12816.8	1375.73	8370.67	1993.59	2360.54	9758.39	3525.13	9758.39	3525.13	2.76823	0.021975	1	GO:0001669,acrosomal vesicle;GO:0034704,calcium channel complex;GO:0005952,cAMP-dependent protein kinase complex;GO:0005813,centrosome;GO:0097546,ciliary base;GO:0005737,cytoplasm;GO:0005829,cytosol;GO:0043197,dendritic spine;GO:0070062,extracellular exosome;GO:0016020,membrane;GO:0005739,mitochondrion;GO:0031594,neuromuscular junction;GO:0016607,nuclear speck;GO:0005654,nucleoplasm;GO:0031588,nu…	GO:0004679,AMP-activated protein kinase activity;GO:0005524,ATP binding;GO:0004691,cAMP-dependent protein kinase activity;GO:0000287,magnesium ion binding;GO:0030145,manganese ion binding;GO:0019904,protein domain specific binding;GO:0034237,protein kinase A regulatory subunit binding;GO:0004672,protein kinase activity;GO:0019901,protein kinase binding;GO:0106310,protein serine kinase activity;GO…	GO:0034199,activation of protein kinase A activity;GO:0002250,adaptive immune response;GO:0007596,blood coagulation;GO:0035584,calcium-mediated signaling using intracellular calcium source;GO:0086064,cell communication by electrical coupling involved in cardiac conduction;GO:0071872,cellular response to epinephrine stimulus;GO:0071377,cellular response to glucagon stimulus;GO:0071333,cellular res…	hsa:5566,path:hsa04014,Ras signaling pathway;hsa:5566,path:hsa04010,MAPK signaling pathway;hsa:5566,path:hsa04310,Wnt signaling pathway;hsa:5566,path:hsa04340,Hedgehog signaling pathway;hsa:5566,path:hsa04371,Apelin signaling pathway;hsa:5566,path:hsa04020,Calcium signaling pathway;hsa:5566,path:hsa04024,cAMP signaling pathway;hsa:5566,path:hsa04140,Autophagy - animal;hsa:5566,path:hsa04114,Oocyt…
TYPH_HUMAN	P19971	TYMP	Thymidine phosphorylase	7395.62	9484.38	4466.29	9046.96	914.693	6816.08	1040.55	2242.55	7598.31	2753.47	7598.31	2753.47	2.75954	0.035493	1	GO:0005829,cytosol	GO:0004645,1;GO:0008083,growth factor activity;GO:0042803,protein homodimerization activity;GO:0016154,pyrimidine-nucleoside phosphorylase activity;GO:0009032,thymidine phosphorylase activity;GO:0016763,transferase activity	GO:0001525,angiogenesis;GO:0030154,cell differentiation;GO:0006935,chemotaxis;GO:0046074,dTMP catabolic process;GO:0000002,mitochondrial genome maintenance;GO:0006206,pyrimidine nucleobase metabolic process;GO:0046135,pyrimidine nucleoside catabolic process;GO:0006213,pyrimidine nucleoside metabolic process;GO:0043097,pyrimidine nucleoside salvage;GO:1905333,regulation of gastric motility;GO:0031…	hsa:1890,path:hsa00240,Pyrimidine metabolism;hsa:1890,path:hsa00983,Drug metabolism - other enzymes;hsa:1890,path:hsa05219,Bladder cancer
CD151_HUMAN	P48509	CD151	CD151 antigen	44993.8	53514.9	46709.9	50472.2	13407.7	32475.7	14182.2	11056.3	48922.7	17780.5	48922.7	17780.5	2.75148	0.001076	1	GO:0005604,basement membrane;GO:0009986,cell surface;GO:0005829,cytosol;GO:0005925,focal adhesion;GO:0005887,integral component of plasma membrane;GO:0016020,membrane;GO:0005886,plasma membrane;GO:0016021,integral component of membrane	GO:0005178,integrin binding	GO:0007155,cell adhesion;GO:0016477,cell migration;GO:0030199,collagen fibril organization;GO:0031581,hemidesmosome assembly;GO:0030335,positive regulation of cell migration;GO:0045807,positive regulation of endocytosis;GO:0042098,T cell proliferation;GO:0016032,viral process;GO:0044319,wound healing
FYN_HUMAN	P06241	FYN	Tyrosine-protein kinase Fyn	7512.96	5794.76	5478.33	5048.63	0	4520.31	2430.16	0	5958.67	2174.15	5958.67	3475.24	2.74069	0.009918	1	GO:0005884,actin filament;GO:0044297,cell body;GO:0005829,cytosol;GO:0030425,dendrite;GO:0005768,endosome;GO:0031234,extrinsic component of cytoplasmic side of plasma membrane;GO:0097386,glial cell projection;GO:0098978,glutamatergic synapse;GO:0045121,membrane raft;GO:0005739,mitochondrion;GO:0005634,nucleus;GO:0097038,perinuclear endoplasmic reticulum;GO:0048471,perinuclear region of cytoplasm;…	GO:0043014,alpha-tubulin binding;GO:0005524,ATP binding;GO:0042609,CD4 receptor binding;GO:0042610,CD8 receptor binding;GO:0097718,disordered domain specific binding;GO:0019899,enzyme binding;GO:0046875,ephrin receptor binding;GO:0070851,growth factor receptor binding;GO:0042802,identical protein binding;GO:0044325,ion channel binding;GO:0046872,metal ion binding;GO:0004715,non-membrane spanning …	GO:0050798,activated T cell proliferation;GO:0002250,adaptive immune response;GO:0007411,axon guidance;GO:0007596,blood coagulation;GO:0006816,calcium ion transport;GO:0030154,cell differentiation;GO:1904646,cellular response to amyloid-beta;GO:1905430,cellular response to glycine;GO:1905232,cellular response to L-glutamate;GO:0071375,cellular response to peptide hormone stimulus;GO:0036120,cellu…	hsa:2534,path:hsa04072,Phospholipase D signaling pathway;hsa:2534,path:hsa04071,Sphingolipid signaling pathway;hsa:2534,path:hsa04510,Focal adhesion;hsa:2534,path:hsa04520,Adherens junction;hsa:2534,path:hsa04611,Platelet activation;hsa:2534,path:hsa04650,Natural killer cell mediated cytotoxicity;hsa:2534,path:hsa04660,T cell receptor signaling pathway;hsa:2534,path:hsa04664,Fc epsilon RI signali…
HPCL1_HUMAN	P37235	HPCAL1	Hippocalcin-like protein 1	6959.56	6346.79	5164.9	10379.4	1805.97	4306.88	2493.93	1938.63	7212.66	2636.35	7212.66	2636.35	2.73585	0.010903	1	GO:0016020,membrane	GO:0005509,calcium ion binding
JAM3_HUMAN	Q9BX67	JAM3	Junctional adhesion molecule C	8680.41	9791.51	6626.59	10173.3	0	5340.19	2523.85	3859.36	8817.95	3224.26	8817.95	3907.8	2.73488	0.003415	1	GO:0005923,bicellular tight junction;GO:0044291,cell-cell contact zone;GO:0005911,cell-cell junction;GO:0030057,desmosome;GO:0005615,extracellular space;GO:0031941,filamentous actin;GO:0005794,Golgi apparatus;GO:0005887,integral component of plasma membrane;GO:0005902,microvillus;GO:0033010,paranodal junction;GO:0005886,plasma membrane;GO:0098636,protein complex involved in cell adhesion;GO:00432…	GO:0098632,cell-cell adhesion mediator activity;GO:0005178,integrin binding;GO:0046982,protein heterodimerization activity;GO:0042803,protein homodimerization activity	GO:0002250,adaptive immune response;GO:0034333,adherens junction assembly;GO:0001525,angiogenesis;GO:0045176,apical protein localization;GO:0031103,axon regeneration;GO:0098609,cell-cell adhesion;GO:0007160,cell-matrix adhesion;GO:0030010,establishment of cell polarity;GO:0030198,extracellular matrix organization;GO:0097530,granulocyte migration;GO:0097241,hematopoietic stem cell migration to bon…	hsa:83700,path:hsa04514,Cell adhesion molecules (CAMs);hsa:83700,path:hsa04530,Tight junction;hsa:83700,path:hsa04670,Leukocyte transendothelial migration;hsa:83700,path:hsa05120,Epithelial cell signaling in Helicobacter pylori infection
KAP0_HUMAN	P10644	PRKAR1A	cAMP-dependent protein kinase type I-alpha regulatory subunit	19381.4	18577.4	16024.4	19379.6	3384.52	14479.6	4989.07	4249.6	18340.7	6775.71	18340.7	6775.71	2.70683	0.00526	1	GO:0005952,cAMP-dependent protein kinase complex;GO:0005813,centrosome;GO:0097546,ciliary base;GO:0005737,cytoplasm;GO:0005829,cytosol;GO:0098978,glutamatergic synapse;GO:0016020,membrane;GO:0005771,multivesicular body;GO:0031594,neuromuscular junction;GO:0031588,nucleotide-activated protein kinase complex;GO:0044853,plasma membrane raft;GO:0032991,protein-containing complex;GO:0097224,sperm conn…	GO:0030552,cAMP binding;GO:0004862,cAMP-dependent protein kinase inhibitor activity;GO:0008603,cAMP-dependent protein kinase regulator activity;GO:0019904,protein domain specific binding;GO:0034236,protein kinase A catalytic subunit binding;GO:0031625,ubiquitin protein ligase binding	GO:0034199,activation of protein kinase A activity;GO:0007596,blood coagulation;GO:0060038,cardiac muscle cell proliferation;GO:0071377,cellular response to glucagon stimulus;GO:0007268,chemical synaptic transmission;GO:0007143,female meiotic nuclear division;GO:0035556,intracellular signal transduction;GO:0001707,mesoderm formation;GO:0046007,negative regulation of activated T cell proliferation…	hsa:5573,path:hsa04910,Insulin signaling pathway
DPYL2_HUMAN	Q16555	DPYSL2	Dihydropyrimidinase-related protein 2	10924.5	11665	16929.2	10428.7	1916.21	12174.4	1980.92	2381.12	12486.8	4613.16	12486.8	4613.16	2.70679	0.036452	1	GO:0005856,cytoskeleton;GO:0005829,cytosol;GO:0070062,extracellular exosome;GO:0005886,plasma membrane;GO:0030425,dendrite;GO:0030426,growth cone;GO:0043209,myelin sheath;GO:0043025,neuronal cell body;GO:0032991,protein-containing complex;GO:0043195,terminal bouton	GO:0004157,dihydropyrimidinase activity;GO:0042802,identical protein binding;GO:0008017,microtubule binding;GO:0016810,hydrolase activity;GO:0019901,protein kinase binding	GO:0007411,axon guidance;GO:0007420,brain development;GO:0007010,cytoskeleton organization;GO:0006897,endocytosis;GO:0007399,nervous system development;GO:0006139,nucleobase-containing compound metabolic process;GO:0030516,regulation of axon extension;GO:0045664,regulation of neuron differentiation;GO:0007165,signal transduction;GO:0021772,olfactory bulb development;GO:0014049,positive regulation…	hsa:1808,path:hsa04360,Axon guidance
PDC10_HUMAN	Q9BUL8	PDCD10	Programmed cell death protein 10	11572.9	20053	17874.9	12804.9	3385.68	12005.6	3635.32	4018.18	15576.4	5761.2	15576.4	5761.2	2.70367	0.014868	1	GO:0005737,cytoplasm;GO:0005829,cytosol;GO:0070062,extracellular exosome;GO:0090443,FAR/SIN/STRIPAK complex;GO:0005794,Golgi apparatus;GO:0000139,Golgi membrane;GO:0005886,plasma membrane	GO:0042803,protein homodimerization activity;GO:0019901,protein kinase binding;GO:0047485,protein N-terminus binding	GO:0001525,angiogenesis;GO:1990830,cellular response to leukemia inhibitory factor;GO:0051683,establishment of Golgi localization;GO:0090168,Golgi reassembly;GO:0036481,intrinsic apoptotic signaling pathway in response to hydrogen peroxide;GO:0043066,negative regulation of apoptotic process;GO:1903588,negative regulation of blood vessel endothelial cell proliferation involved in sprouting angioge…
CLC1B_HUMAN	Q9P126	CLEC1B	C-type lectin domain family 1 member B	14216.1	17604.4	9748.24	13258.8	1773.07	9823.8	2990.85	5750.13	13706.9	5084.46	13706.9	5084.46	2.69584	0.01163	1	GO:0005887,integral component of plasma membrane;GO:0005886,plasma membrane	GO:0030246,carbohydrate binding;GO:0004888,transmembrane signaling receptor activity	GO:0007166,cell surface receptor signaling pathway;GO:0006952,defense response;GO:0030168,platelet activation;GO:0007165,signal transduction;GO:0016032,viral process	hsa:51266,path:hsa04625,C-type lectin receptor signaling pathway
NCKPL_HUMAN	P55160	NCKAP1L	Nck-associated protein 1-like	4036.39	8076	4091.15	6804.66	970.155	4338.58	888.384	2424.85	5752.05	2155.49	5752.05	2155.49	2.66856	0.031924	1	GO:0005829,cytosol;GO:0070062,extracellular exosome;GO:0101003,ficolin-1-rich granule membrane;GO:0005887,integral component of plasma membrane;GO:0016020,membrane;GO:0005886,plasma membrane;GO:0031209,SCAR complex;GO:0030667,secretory granule membrane	GO:0005096,GTPase activator activity;GO:0030295,protein kinase activator activity;GO:0044877,protein-containing complex binding	GO:0070358,actin polymerization-dependent cell motility;GO:0001782,B cell homeostasis;GO:0050853,B cell receptor signaling pathway;GO:0016477,cell migration;GO:0000902,cell morphogenesis;GO:0030031,cell projection assembly;GO:0006935,chemotaxis;GO:0030866,cortical actin cytoskeleton organization;GO:0048821,erythrocyte development;GO:0034101,erythrocyte homeostasis;GO:0038096,Fc-gamma receptor sig…	hsa:3071,path:hsa04810,Regulation of actin cytoskeleton;hsa:3071,path:hsa05130,Pathogenic Escherichia coli infection;hsa:3071,path:hsa05132,Salmonella infection
PARVB_HUMAN	Q9HBI1	PARVB	Beta-parvin	26090.6	30670.2	21848.3	33352.5	5293.7	19259.5	6383.64	11268.1	27990.4	10551.3	27990.4	10551.3	2.6528	0.005169	1	GO:0015629,actin cytoskeleton;GO:0005737,cytoplasm;GO:0005829,cytosol;GO:0005925,focal adhesion;GO:0030027,lamellipodium;GO:0005886,plasma membrane;GO:0030018,Z disc;GO:0005856,cytoskeleton	GO:0003779,actin binding	GO:0031532,actin cytoskeleton reorganization;GO:0030031,cell projection assembly;GO:0007163,establishment or maintenance of cell polarity;GO:0071963,establishment or maintenance of cell polarity regulating cell shape;GO:0030032,lamellipodium assembly;GO:0034446,substrate adhesion-dependent cell spreading;GO:0007155,cell adhesion	hsa:29780,path:hsa04510,Focal adhesion
MARE1_HUMAN	Q15691	MAPRE1	Microtubule-associated protein RP/EB family member 1	7681.24	9456.9	10380.8	8352.72	0	8523.5	2104.05	2357.26	8967.9	3432.99	8967.9	4328.27	2.61227	0.02341	1	GO:0031253,cell projection membrane;GO:0005813,centrosome;GO:0036064,ciliary basal body;GO:0030981,cortical microtubule cytoskeleton;GO:0005881,cytoplasmic microtubule;GO:0005829,cytosol;GO:0005925,focal adhesion;GO:0005794,Golgi apparatus;GO:0005874,microtubule;GO:0005815,microtubule organizing center;GO:0035371,microtubule plus-end;GO:1905721,mitotic spindle astral microtubule end;GO:0051233,sp…	GO:0045296,cadherin binding;GO:0042802,identical protein binding;GO:0051010,microtubule plus-end binding;GO:0008022,protein C-terminus binding;GO:0019901,protein kinase binding;GO:0003723,RNA binding	GO:0051301,cell division;GO:0016477,cell migration;GO:0097711,ciliary basal body-plasma membrane docking;GO:0000086,G2/M transition of mitotic cell cycle;GO:0001578,microtubule bundle formation;GO:0046785,microtubule polymerization;GO:0007052,mitotic spindle organization;GO:0031115,negative regulation of microtubule polymerization;GO:1905515,non-motile cilium assembly;GO:0030335,positive regulati…
GBB4_HUMAN	Q9HAV0	GNB4	Guanine nucleotide-binding protein subunit beta-4	5377.15	3594.8	5649.13	4324.02	0	2569.99	3246.58	0	4736.27	1837.25	4736.27	2908.29	2.57792	0.010618	1	GO:0005737,cytoplasm;GO:0005829,cytosol;GO:0070062,extracellular exosome;GO:0005834,heterotrimeric G-protein complex;GO:0005765,lysosomal membrane	GO:0031682,G-protein gamma-subunit binding;GO:0044877,protein-containing complex binding	GO:0007186,G protein-coupled receptor signaling pathway;GO:0006457,protein folding;GO:0021762,substantia nigra development;GO:0007165,signal transduction	hsa:59345,path:hsa04014,Ras signaling pathway;hsa:59345,path:hsa04371,Apelin signaling pathway;hsa:59345,path:hsa04151,PI3K-Akt signaling pathway;hsa:59345,path:hsa04062,Chemokine signaling pathway;hsa:59345,path:hsa04926,Relaxin signaling pathway;hsa:59345,path:hsa04724,Glutamatergic synapse;hsa:59345,path:hsa04727,GABAergic synapse;hsa:59345,path:hsa04725,Cholinergic synapse;hsa:59345,path:hsa0…
PKHL1_HUMAN	Q86WI1	PKHD1L1	Fibrocystin-L	3427.35	5290.32	4022.6	7394.44	2653.2	1912.51	2624.03	0	5033.67	1960.02	5033.67	2396.58	2.56818	0.021413	1	GO:0005829,cytosol;GO:0005615,extracellular space;GO:0016021,integral component of membrane;GO:0120234,stereocilium coat;GO:0032426,stereocilium tip	GO:0038023,signaling receptor activity	GO:0006955,immune response;GO:0007605,sensory perception of sound
CTL1_HUMAN	Q8WWI5	SLC44A1	Choline transporter-like protein 1	25597.3	42894.4	35800.5	31359.6	20798	10190.1	7914.62	13972	33912.9	13218.7	33912.9	13218.7	2.56553	0.00416	1	GO:0005829,cytosol;GO:0070062,extracellular exosome;GO:0016021,integral component of membrane;GO:0016020,membrane;GO:0005741,mitochondrial outer membrane;GO:0005739,mitochondrion;GO:0005654,nucleoplasm;GO:0005886,plasma membrane	GO:0015220,choline transmembrane transporter activity;GO:0022857,transmembrane transporter activity	GO:0042426,choline catabolic process;GO:0015871,choline transport;GO:0006656,phosphatidylcholine biosynthetic process;GO:0055085,transmembrane transport;GO:0150104,transport across blood-brain barrier	hsa:23446,path:hsa05231,Choline metabolism in cancer
UN13D_HUMAN	Q70J99	UNC13D	Protein unc-13 homolog D	7078.5	9889.83	6736.12	6254.11	2604.95	4698.25	2543.77	1846.2	7489.64	2923.29	7489.64	2923.29	2.56205	0.004284	1	GO:0035578,azurophil granule lumen;GO:0005829,cytosol;GO:0070382,exocytic vesicle;GO:0005576,extracellular region;GO:0043231,intracellular membrane-bounded organelle;GO:0005770,late endosome;GO:0005764,lysosome;GO:0016020,membrane;GO:0055037,recycling endosome;GO:0033093,Weibel-Palade body	GO:0046872,metal ion binding;GO:0031267,small GTPase binding	GO:0051607,defense response to virus;GO:0002467,germinal center formation;GO:0002432,granuloma formation;GO:0043320,natural killer cell degranulation;GO:0043312,neutrophil degranulation;GO:0006909,phagocytosis;GO:0045921,positive regulation of exocytosis;GO:1903307,positive regulation of regulated secretory pathway;GO:1900026,positive regulation of substrate adhesion-dependent cell spreading;GO:0…
RASA3_HUMAN	Q14644	RASA3	Ras GTPase-activating protein 3	11375.9	17233.3	12715.9	14283.8	2076.19	11482.8	3789.85	4379.96	13902.2	5432.19	13902.2	5432.19	2.55923	0.012994	1	GO:0005829,cytosol;GO:0031235,intrinsic component of the cytoplasmic side of the plasma membrane	GO:0015278,calcium-release channel activity;GO:0005096,GTPase activator activity;GO:0046872,metal ion binding	GO:0000165,MAPK cascade;GO:0046580,negative regulation of Ras protein signal transduction;GO:0007165,signal transduction	hsa:22821,path:hsa04014,Ras signaling pathway
PTPRA_HUMAN	P18433	PTPRA	Receptor-type tyrosine-protein phosphatase alpha	6291.24	9410.85	7381.03	8135.34	1316.13	5389.7	2974.18	2534.48	7804.62	3053.62	7804.62	3053.62	2.55586	0.004507	1	GO:0070062,extracellular exosome;GO:0005925,focal adhesion;GO:0005887,integral component of plasma membrane;GO:0099699,integral component of synaptic membrane;GO:0016020,membrane;GO:0005886,plasma membrane;GO:0043235,receptor complex;GO:0098685,Schaffer collateral - CA1 synapse;GO:0016021,integral component of membrane	GO:0004725,protein tyrosine phosphatase activity;GO:0005001,transmembrane receptor protein tyrosine phosphatase activity	GO:0007411,axon guidance;GO:0008286,insulin receptor signaling pathway;GO:0007229,integrin-mediated signaling pathway;GO:0000165,MAPK cascade;GO:0050804,modulation of chemical synaptic transmission;GO:0006470,protein dephosphorylation;GO:0006468,protein phosphorylation;GO:0051893,regulation of focal adhesion assembly
NCKP1_HUMAN	Q9Y2A7	NCKAP1	Nck-associated protein 1	11013.3	22010	15747.9	15224.6	3846.34	9005.6	5067.28	7623.66	15999	6385.72	15999	6385.72	2.50543	0.009344	1	GO:0005829,cytosol;GO:0070062,extracellular exosome;GO:0031941,filamentous actin;GO:0005925,focal adhesion;GO:0016021,integral component of membrane;GO:0030027,lamellipodium;GO:0031258,lamellipodium membrane;GO:0001726,ruffle;GO:0031209,SCAR complex		GO:0006915,apoptotic process;GO:0016477,cell migration;GO:0000902,cell morphogenesis;GO:0030031,cell projection assembly;GO:0007417,central nervous system development;GO:0030866,cortical actin cytoskeleton organization;GO:0038096,Fc-gamma receptor signaling pathway involved in phagocytosis;GO:0048812,neuron projection morphogenesis;GO:0030838,positive regulation of actin filament polymerization;G…	hsa:10787,path:hsa04810,Regulation of actin cytoskeleton;hsa:10787,path:hsa05130,Pathogenic Escherichia coli infection;hsa:10787,path:hsa05132,Salmonella infection
DAAM1_HUMAN	Q9Y4D1	DAAM1	Disheveled-associated activator of morphogenesis 1	8036.63	9376.47	9253.58	11166	2451.51	7135.32	3606.6	1952	9458.18	3786.36	9458.18	3786.36	2.49796	0.005385	1	GO:0036064,ciliary basal body;GO:0005829,cytosol;GO:0016020,membrane;GO:0031514,motile cilium;GO:0005886,plasma membrane;GO:0001725,stress fiber	GO:0003779,actin binding;GO:0042802,identical protein binding;GO:0031267,small GTPase binding	GO:0030036,actin cytoskeleton organization;GO:0060071,Wnt signaling pathway	hsa:23002,path:hsa04310,Wnt signaling pathway
TPM1_HUMAN	P09493	TPM1	Tropomyosin alpha-1 chain	3216.76	0	3782.21	2243.95	0	0	1670.66	0	3029.75	1219.76	3080.97	1670.66	2.48388	0.004105	1	GO:0015629,actin cytoskeleton;GO:0005884,actin filament;GO:0032059,bleb;GO:0005856,cytoskeleton;GO:0005829,cytosol;GO:0005862,muscle thin filament tropomyosin;GO:0032587,ruffle membrane;GO:0030017,sarcomere;GO:0001725,stress fiber;GO:0016021,integral component of membrane	GO:0003779,actin binding;GO:0051015,actin filament binding;GO:0008092,cytoskeletal protein binding;GO:0042802,identical protein binding;GO:0046982,protein heterodimerization activity;GO:0042803,protein homodimerization activity;GO:0005200,structural constituent of cytoskeleton;GO:0008307,structural constituent of muscle	GO:0007015,actin filament organization;GO:0060048,cardiac muscle contraction;GO:0034614,cellular response to reactive oxygen species;GO:0007010,cytoskeleton organization;GO:0006936,muscle contraction;GO:0030049,muscle filament sliding;GO:0030336,negative regulation of cell migration;GO:1904753,negative regulation of vascular associated smooth muscle cell migration;GO:1904706,negative regulation o…	hsa:7168,path:hsa04260,Cardiac muscle contraction;hsa:7168,path:hsa04261,Adrenergic signaling in cardiomyocytes;hsa:7168,path:hsa05206,MicroRNAs in cancer;hsa:7168,path:hsa05410,Hypertrophic cardiomyopathy (HCM);hsa:7168,path:hsa05414,Dilated cardiomyopathy (DCM)
SH3L2_HUMAN	Q9UJC5	SH3BGRL2	SH3 domain-binding glutamic acid-rich-like protein 2	9557.96	3833.59	6988.2	8126.18	0	4718.92	3565.49	2135.09	7126.48	2891.47	7126.48	3473.17	2.46466	0.026517	1	GO:0031965,nuclear membrane;GO:0005654,nucleoplasm	GO:0017124,SH3 domain binding
RSU1_HUMAN	Q15404	RSU1	Ras suppressor protein 1	100132	114965	83599.8	128095	16253.5	95780.4	26994.3	34496	106698	43381.1	106698	43381.1	2.45955	0.020501	1	GO:0005829,cytosol;GO:0070062,extracellular exosome;GO:0005925,focal adhesion		GO:0010811,positive regulation of cell-substrate adhesion;GO:0043547,positive regulation of GTPase activity;GO:0007165,signal transduction
DUS3_HUMAN	P51452	DUSP3	Dual specificity protein phosphatase 3	17264.9	8528.57	15845.5	16908.8	0	14129.3	3998.55	4693.41	14636.9	5960.36	14636.9	7607.09	2.45572	0.048105	1	GO:0005829,cytosol;GO:0001772,immunological synapse;GO:0005654,nucleoplasm;GO:0005634,nucleus	GO:0008092,cytoskeletal protein binding;GO:0033549,MAP kinase phosphatase activity;GO:0016791,phosphatase activity;GO:0019901,protein kinase binding;GO:0106306,protein serine phosphatase activity;GO:0106307,protein threonine phosphatase activity;GO:1990782,protein tyrosine kinase binding;GO:0004725,protein tyrosine phosphatase activity;GO:0008138,protein tyrosine/serine/threonine phosphatase acti…	GO:0071364,cellular response to epidermal growth factor stimulus;GO:0016311,dephosphorylation;GO:0000188,inactivation of MAPK activity;GO:0030336,negative regulation of cell migration;GO:0050922,negative regulation of chemotaxis;GO:0042059,negative regulation of epidermal growth factor receptor signaling pathway;GO:0070373,negative regulation of ERK1 and ERK2 cascade;GO:0046329,negative regulatio…	hsa:1845,path:hsa04010,MAPK signaling pathway
ILK_HUMAN	Q13418	ILK	Integrin-linked protein kinase	35016.9	26342.8	19992.4	38410.9	4874.43	26345.8	7118.13	10491.6	29940.7	12207.5	29940.7	12207.5	2.45265	0.032438	1	GO:0005829,cytosol;GO:0005925,focal adhesion;GO:0030027,lamellipodium;GO:0016020,membrane;GO:0005654,nucleoplasm;GO:0005886,plasma membrane;GO:0030017,sarcomere;GO:0005911,cell-cell junction;GO:0043034,costamere;GO:0043198,dendritic shaft;GO:0043025,neuronal cell body;GO:0032991,protein-containing complex;GO:0001725,stress fiber;GO:0043195,terminal bouton	GO:0005524,ATP binding;GO:0004672,protein kinase activity;GO:0019901,protein kinase binding;GO:0106310,protein serine kinase activity;GO:0004674,protein serine/threonine kinase activity;GO:0106311,protein threonine kinase activity;GO:0005178,integrin binding;GO:0017124,SH3 domain binding	GO:0034329,cell junction assembly;GO:0000902,cell morphogenesis;GO:0007160,cell-matrix adhesion;GO:0007229,integrin-mediated signaling pathway;GO:0070527,platelet aggregation;GO:0090263,positive regulation of canonical Wnt signaling pathway;GO:1901224,positive regulation of NIK/NF-kappaB signaling;GO:0042327,positive regulation of phosphorylation;GO:0001934,positive regulation of protein phosphor…	hsa:3611,path:hsa04510,Focal adhesion;hsa:3611,path:hsa03320,PPAR signaling pathway;hsa:3611,path:hsa04360,Axon guidance;hsa:3611,path:hsa05213,Endometrial cancer;hsa:3611,path:hsa05131,Shigellosis;hsa:3611,path:hsa05100,Bacterial invasion of epithelial cells
P2RX1_HUMAN	P51575	P2RX1	P2X purinoceptor 1	177108	169168	147075	192456	47116.6	132575	69196.3	34261.1	171452	70787.1	171452	70787.1	2.42207	0.005484	1	GO:0009897,external side of plasma membrane;GO:0098978,glutamatergic synapse;GO:0005639,integral component of nuclear inner membrane;GO:0005887,integral component of plasma membrane;GO:0099055,integral component of postsynaptic membrane;GO:0099059,integral component of presynaptic active zone membrane;GO:0045121,membrane raft;GO:0043005,neuron projection;GO:0005886,plasma membrane;GO:0032991,prot…	GO:0005524,ATP binding;GO:0005261,cation channel activity;GO:0004931,extracellularly ATP-gated cation channel activity;GO:0042802,identical protein binding;GO:0044877,protein-containing complex binding;GO:0001614,purinergic nucleotide receptor activity;GO:0005216,ion channel activity	GO:0006919,activation of cysteine-type endopeptidase activity involved in apoptotic process;GO:0006915,apoptotic process;GO:0007596,blood coagulation;GO:0046513,ceramide biosynthetic process;GO:0007320,insemination;GO:0006811,ion transport;GO:0019228,neuronal action potential;GO:0043312,neutrophil degranulation;GO:0030168,platelet activation;GO:1905665,positive regulation of calcium ion import ac…	hsa:5023,path:hsa04020,Calcium signaling pathway;hsa:5023,path:hsa04080,Neuroactive ligand-receptor interaction;hsa:5023,path:hsa04611,Platelet activation
TBB5_HUMAN	P07437	TUBB	Tubulin beta chain	27252.8	38876.1	35165.7	39727	9613.62	29813.2	4866.3	14090.5	35255.4	14595.9	35255.4	14595.9	2.41543	0.014868	1	GO:0035578,azurophil granule lumen;GO:0044297,cell body;GO:0005737,cytoplasm;GO:0036464,cytoplasmic ribonucleoprotein granule;GO:0005856,cytoskeleton;GO:0005829,cytosol;GO:0070062,extracellular exosome;GO:0005576,extracellular region;GO:0045121,membrane raft;GO:0005874,microtubule;GO:0005641,nuclear envelope lumen;GO:0005634,nucleus;GO:0032991,protein-containing complex	GO:0005525,GTP binding;GO:0032794,GTPase activating protein binding;GO:0003924,GTPase activity;GO:0042288,MHC class I protein binding;GO:0019904,protein domain specific binding;GO:0044877,protein-containing complex binding;GO:0005200,structural constituent of cytoskeleton;GO:0005198,structural molecule activity;GO:0031625,ubiquitin protein ligase binding	GO:0051301,cell division;GO:0009987,cellular process;GO:0097711,ciliary basal body-plasma membrane docking;GO:0030705,cytoskeleton-dependent intracellular transport;GO:0000086,G2/M transition of mitotic cell cycle;GO:0000226,microtubule cytoskeleton organization;GO:0007017,microtubule-based process;GO:0000278,mitotic cell cycle;GO:0042267,natural killer cell mediated cytotoxicity;GO:0043312,neutr…	hsa:203068,path:hsa04145,Phagosome;hsa:203068,path:hsa04540,Gap junction;hsa:203068,path:hsa05130,Pathogenic Escherichia coli infection
STK24_HUMAN	Q9Y6E0	STK24	Serine/threonine-protein kinase 24	5401.78	7564.14	5563.64	7396.66	880.726	6693.93	1641.12	1594.85	6481.56	2702.66	6481.56	2702.66	2.39822	0.041426	1	GO:0005737,cytoplasm;GO:0005829,cytosol;GO:0070062,extracellular exosome;GO:0005794,Golgi apparatus;GO:0016020,membrane;GO:0005730,nucleolus;GO:0005654,nucleoplasm;GO:0005634,nucleus	GO:0005524,ATP binding;GO:0045296,cadherin binding;GO:0046872,metal ion binding;GO:0004672,protein kinase activity;GO:0106310,protein serine kinase activity;GO:0004674,protein serine/threonine kinase activity;GO:0106311,protein threonine kinase activity	GO:0009267,cellular response to starvation;GO:0097194,execution phase of apoptosis;GO:0008631,intrinsic apoptotic signaling pathway in response to oxidative stress;GO:0030336,negative regulation of cell migration;GO:0046777,protein autophosphorylation;GO:0006468,protein phosphorylation;GO:0048679,regulation of axon regeneration;GO:0042542,response to hydrogen peroxide;GO:0007165,signal transducti…
KAD1_HUMAN	P00568	AK1	Adenylate kinase isoenzyme 1	9232.88	8577.86	10370.6	12003.6	0	9419.69	5676.27	0	10046.2	4209.45	10046.2	7547.98	2.38659	0.038288	1	GO:0005737,cytoplasm;GO:0005829,cytosol;GO:0070062,extracellular exosome;GO:0001520,outer dense fiber;GO:0005886,plasma membrane	GO:0004017,adenylate kinase activity;GO:0005524,ATP binding;GO:0004550,nucleoside diphosphate kinase activity;GO:0019205,nucleobase-containing compound kinase activity	GO:0006172,ADP biosynthetic process;GO:0046033,AMP metabolic process;GO:0046034,ATP metabolic process;GO:0015949,nucleobase-containing small molecule interconversion;GO:0006165,nucleoside diphosphate phosphorylation;GO:0009142,nucleoside triphosphate biosynthetic process;GO:0006139,nucleobase-containing compound metabolic process;GO:0007050,cell cycle arrest	hsa:203,path:hsa00230,Purine metabolism;hsa:203,path:hsa00730,Thiamine metabolism
PTTG_HUMAN	P53801	PTTG1IP	Pituitary tumor-transforming gene 1 protein-interacting protein	49142.6	90046.6	53857.2	62435	12929.8	40982.7	18532	35465.4	63870.3	26977.5	63870.3	26977.5	2.36754	0.01735	1	GO:0005737,cytoplasm;GO:0070062,extracellular exosome;GO:0016021,integral component of membrane;GO:0016020,membrane;GO:0005654,nucleoplasm;GO:0005634,nucleus	GO:0002039,p53 binding	GO:0043518,negative regulation of DNA damage response;GO:1902254,negative regulation of intrinsic apoptotic signaling pathway by p53 class mediator;GO:1903364,positive regulation of cellular protein catabolic process;GO:0031398,positive regulation of protein ubiquitination;GO:0006606,protein import into nucleus
RASN_HUMAN	P01111;P01116	NRAS	GTPase NRas	19680.8	27722.2	22019.5	24795.2	3308.43	18444.5	11134.7	6912.77	23554.5	9950.1	23554.5	9950.1	2.36726	0.010216	1	GO:0005829,cytosol;GO:0005789,endoplasmic reticulum membrane;GO:0070062,extracellular exosome;GO:0005794,Golgi apparatus;GO:0000139,Golgi membrane;GO:0016020,membrane;GO:0005886,plasma membrane;GO:0070821,tertiary granule membrane	GO:0003925,G protein activity;GO:0019003,GDP binding;GO:0005525,GTP binding;GO:0003924,GTPase activity;GO:0044877,protein-containing complex binding	GO:0000165,MAPK cascade;GO:0043312,neutrophil degranulation;GO:0001938,positive regulation of endothelial cell proliferation;GO:0007265,Ras protein signal transduction;GO:0002223,stimulatory C-type lectin receptor signaling pathway	hsa:4893,path:hsa04014,Ras signaling pathway;hsa:4893,path:hsa04015,Rap1 signaling pathway;hsa:4893,path:hsa04010,MAPK signaling pathway;hsa:4893,path:hsa04012,ErbB signaling pathway;hsa:4893,path:hsa04370,VEGF signaling pathway;hsa:4893,path:hsa04371,Apelin signaling pathway;hsa:4893,path:hsa04068,FoxO signaling pathway;hsa:4893,path:hsa04072,Phospholipase D signaling pathway;hsa:4893,path:hsa04…
CD9_HUMAN	P21926	CD9	CD9 antigen	35356.7	48202.5	32374.7	43506.8	13955.3	19277.8	16183.6	18227.1	39860.2	16910.9	39860.2	16910.9	2.35707	0.000968	1	GO:0030669,clathrin-coated endocytic vesicle membrane;GO:0030666,endocytic vesicle membrane;GO:0070062,extracellular exosome;GO:0005615,extracellular space;GO:1903561,extracellular vesicle;GO:0005925,focal adhesion;GO:0005887,integral component of plasma membrane;GO:0016020,membrane;GO:0005886,plasma membrane;GO:0031092,platelet alpha granule membrane;GO:0032991,protein-containing complex;GO:0005…	GO:0005178,integrin binding	GO:0007155,cell adhesion;GO:0071404,cellular response to low-density lipoprotein particle stimulus;GO:0007342,fusion of sperm to egg plasma membrane involved in single fertilization;GO:0008347,glial cell migration;GO:0014905,myoblast fusion involved in skeletal muscle regeneration;GO:0051271,negative regulation of cellular component movement;GO:0090331,negative regulation of platelet aggregation;…	hsa:928,path:hsa04640,Hematopoietic cell lineage
PLEK_HUMAN	P08567	PLEK	Pleckstrin	46219	46855.2	30663.6	53328.1	10518.8	36430	14950.6	13286.8	44266.5	18796.5	44266.5	18796.5	2.35503	0.015819	1	GO:0005737,cytoplasm;GO:0005829,cytosol;GO:0005576,extracellular region;GO:0016020,membrane;GO:0005886,plasma membrane;GO:0032587,ruffle membrane	GO:0043325,phosphatidylinositol-3;GO:0042803,protein homodimerization activity;GO:0005080,protein kinase C binding	GO:0031532,actin cytoskeleton reorganization;GO:0030030,cell projection organization;GO:0030866,cortical actin cytoskeleton organization;GO:0002244,hematopoietic progenitor cell differentiation;GO:0007229,integrin-mediated signaling pathway;GO:0050849,negative regulation of calcium-mediated signaling;GO:0045744,negative regulation of G protein-coupled receptor signaling pathway;GO:0010920,negativ…
EHD3_HUMAN	Q9NZN3	EHD3	EH domain-containing protein 3	15481.9	18174.5	16378.3	21802.2	3767.16	14974.4	4980.21	6863.9	17959.2	7646.43	17959.2	7646.43	2.34871	0.011729	1	GO:0020018,ciliary pocket membrane;GO:0005737,cytoplasm;GO:0005829,cytosol;GO:0005769,early endosome;GO:0030139,endocytic vesicle;GO:0010008,endosome membrane;GO:0005925,focal adhesion;GO:0043231,intracellular membrane-bounded organelle;GO:0005634,nucleus;GO:0048471,perinuclear region of cytoplasm;GO:0055038,recycling endosome membrane	GO:0005524,ATP binding;GO:0005509,calcium ion binding;GO:0005525,GTP binding;GO:0003676,nucleic acid binding	GO:0007596,blood coagulation;GO:0060271,cilium assembly;GO:0034498,early endosome to Golgi transport;GO:0032456,endocytic recycling;GO:0006897,endocytosis;GO:0016197,endosomal transport;GO:0090160,Golgi to lysosome transport;GO:1901387,positive regulation of voltage-gated calcium channel activity;GO:0051260,protein homooligomerization;GO:0072659,protein localization to plasma membrane;GO:0015031,…	hsa:30845,path:hsa04144,Endocytosis
SRC_HUMAN	P12931	SRC	Proto-oncogene tyrosine-protein kinase Src	29843.5	42171	34185.7	37430.8	7856.14	30316.8	10650.5	12405.1	35907.8	15307.1	35907.8	15307.1	2.34582	0.01132	1	GO:0005884,actin filament;GO:0005901,caveola;GO:0030054,cell junction;GO:0005737,cytoplasm;GO:0005829,cytosol;GO:0070062,extracellular exosome;GO:0031234,extrinsic component of cytoplasmic side of plasma membrane;GO:0005925,focal adhesion;GO:0098978,glutamatergic synapse;GO:0005770,late endosome;GO:0005764,lysosome;GO:0045121,membrane raft;GO:0005743,mitochondrial inner membrane;GO:0005739,mitoch…	GO:0005524,ATP binding;GO:0051117,ATPase binding;GO:0070700,BMP receptor binding;GO:0045296,cadherin binding;GO:0071253,connexin binding;GO:0019899,enzyme binding;GO:0046875,ephrin receptor binding;GO:0030331,estrogen receptor binding;GO:0070851,growth factor receptor binding;GO:0020037,heme binding;GO:0005158,insulin receptor binding;GO:0005178,integrin binding;GO:0044325,ion channel binding;GO:…	GO:0032148,activation of protein kinase B activity;GO:0034332,adherens junction organization;GO:0086098,angiotensin-activated signaling pathway involved in heart process;GO:0007411,axon guidance;GO:0045453,bone resorption;GO:0060444,branching involved in mammary gland duct morphogenesis;GO:0007155,cell adhesion;GO:0007049,cell cycle;GO:0030154,cell differentiation;GO:0008283,cell population proli…	hsa:6714,path:hsa04015,Rap1 signaling pathway;hsa:6714,path:hsa04012,ErbB signaling pathway;hsa:6714,path:hsa04370,VEGF signaling pathway;hsa:6714,path:hsa04144,Endocytosis;hsa:6714,path:hsa04137,Mitophagy - animal;hsa:6714,path:hsa04510,Focal adhesion;hsa:6714,path:hsa04520,Adherens junction;hsa:6714,path:hsa04530,Tight junction;hsa:6714,path:hsa04540,Gap junction;hsa:6714,path:hsa04810,Regulati…
FYB1_HUMAN	O15117	FYB1	FYN-binding protein 1	12103	15336.6	11895.2	16486.9	2896.05	10820	3939.99	6339.54	13955.4	5998.9	13955.4	5998.9	2.32633	0.0092	1	GO:0015629,actin cytoskeleton;GO:0030054,cell junction;GO:0005829,cytosol;GO:0005634,nucleus;GO:0005886,plasma membrane;GO:0032991,protein-containing complex	GO:0008289,lipid binding;GO:0044877,protein-containing complex binding;GO:0005102,signaling receptor binding	GO:0006955,immune response;GO:0007229,integrin-mediated signaling pathway;GO:0072659,protein localization to plasma membrane;GO:0050852,T cell receptor signaling pathway	hsa:2533,path:hsa04015,Rap1 signaling pathway;hsa:2533,path:hsa05135,Yersinia infection
ABI1_HUMAN	Q8IZP0	ABI1	Abl interactor 1	9541.63	16287.2	12122.6	16922.4	3382.57	10525.9	4878.42	4807.14	13718.4	5898.51	13718.4	5898.51	2.32575	0.016131	1	GO:0005856,cytoskeleton;GO:0005829,cytosol;GO:0005783,endoplasmic reticulum;GO:0070062,extracellular exosome;GO:0032433,filopodium tip;GO:0030426,growth cone;GO:0030027,lamellipodium;GO:0005634,nucleus;GO:0014069,postsynaptic density;GO:0031209,SCAR complex;GO:0030054,cell junction;GO:0030175,filopodium	GO:0045296,cadherin binding;GO:0008092,cytoskeletal protein binding;GO:0030296,protein tyrosine kinase activator activity;GO:0017124,SH3 domain binding;GO:0035591,signaling adaptor activity	GO:0008154,actin polymerization or depolymerization;GO:0038096,Fc-gamma receptor signaling pathway involved in phagocytosis;GO:0008285,negative regulation of cell population proliferation;GO:0018108,peptidyl-tyrosine phosphorylation;GO:0007169,transmembrane receptor protein tyrosine kinase signaling pathway;GO:0048010,vascular endothelial growth factor receptor signaling pathway;GO:0016032,viral …	hsa:10006,path:hsa05130,Pathogenic Escherichia coli infection;hsa:10006,path:hsa05132,Salmonella infection
FHOD1_HUMAN	Q9Y613	FHOD1	FH1/FH2 domain-containing protein 1	13359.8	19970.8	12248.5	17387.3	4118.35	12141.5	2512.01	8446.75	15741.6	6804.66	15741.6	6804.66	2.31336	0.019284	1	GO:0032059,bleb;GO:0005737,cytoplasm;GO:0005856,cytoskeleton;GO:0005829,cytosol;GO:0014704,intercalated disc;GO:0016020,membrane;GO:0005654,nucleoplasm;GO:0005634,nucleus	GO:0051015,actin filament binding;GO:0042802,identical protein binding;GO:0019904,protein domain specific binding;GO:0043621,protein self-association	GO:0051639,actin filament network formation;GO:0030866,cortical actin cytoskeleton organization;GO:0051660,establishment of centrosome localization;GO:0007097,nuclear migration;GO:0051496,positive regulation of stress fiber assembly;GO:0045944,positive regulation of transcription by RNA polymerase II;GO:0051492,regulation of stress fiber assembly	hsa:29109,path:hsa05132,Salmonella infection
CAPZB_HUMAN	P47756	CAPZB	F-actin-capping protein subunit beta	11708.9	17132.2	11676.6	18386.9	1741.68	13983.5	4094.55	5728.58	14726.2	6387.07	14726.2	6387.07	2.30562	0.040159	1	GO:0015629,actin cytoskeleton;GO:0005856,cytoskeleton;GO:0005829,cytosol;GO:0070062,extracellular exosome;GO:0008290,F-actin capping protein complex;GO:0030017,sarcomere;GO:0071203,WASH complex;GO:0005903,brush border;GO:0030863,cortical cytoskeleton;GO:0098686,hippocampal mossy fiber to CA3 synapse;GO:0030027,lamellipodium;GO:0016020,membrane;GO:0014069,postsynaptic density;GO:0098685,Schaffer c…	GO:0003779,actin binding;GO:0051015,actin filament binding;GO:0045296,cadherin binding	GO:0030036,actin cytoskeleton organization;GO:0019886,antigen processing and presentation of exogenous peptide antigen via MHC class II;GO:0051016,barbed-end actin filament capping;GO:0007596,blood coagulation;GO:0000902,cell morphogenesis;GO:0007010,cytoskeleton organization;GO:0006888,endoplasmic reticulum to Golgi vesicle-mediated transport;GO:0051490,negative regulation of filopodium assembly…	hsa:832,path:hsa04144,Endocytosis
PSA1_HUMAN	P25786	PSMA1	Proteasome subunit alpha type-1	6202.88	6777.52	9076.65	5991.51	1065.83	6394.14	3863.28	0	7012.14	3048.16	7012.14	3774.41	2.30045	0.037278	1	GO:0005813,centrosome;GO:0005737,cytoplasm;GO:0005829,cytosol;GO:0070062,extracellular exosome;GO:0005654,nucleoplasm;GO:0005634,nucleus;GO:0005844,polysome;GO:0000502,proteasome complex;GO:0005839,proteasome core complex;GO:0019773,proteasome core complex	GO:0004175,endopeptidase activity;GO:0001530,lipopolysaccharide binding;GO:0003723,RNA binding	GO:0031145,anaphase-promoting complex-dependent catabolic process;GO:0002479,antigen processing and presentation of exogenous peptide antigen via MHC class I;GO:0038095,Fc-epsilon receptor signaling pathway;GO:0070498,interleukin-1-mediated signaling pathway;GO:0000165,MAPK cascade;GO:0090090,negative regulation of canonical Wnt signaling pathway;GO:0010972,negative regulation of G2/M transition …	hsa:5682,path:hsa03050,Proteasome
ARPC3_HUMAN	O15145	ARPC3	Actin-related protein 2/3 complex subunit 3	26877.1	29389.5	25388.3	30015.1	6159.11	23667	9884.93	8971.98	27917.5	12170.7	27917.5	12170.7	2.29382	0.008185	1	GO:0015629,actin cytoskeleton;GO:0005885,Arp2/3 protein complex;GO:0005829,cytosol;GO:0070062,extracellular exosome;GO:0031941,filamentous actin;GO:0005925,focal adhesion;GO:0061850,growth cone leading edge;GO:0030027,lamellipodium;GO:0016020,membrane;GO:0005634,nucleus;GO:0035861,site of double-strand break;GO:0005737,cytoplasm	GO:0003779,actin binding;GO:0005200,structural constituent of cytoskeleton	GO:0070358,actin polymerization-dependent cell motility;GO:0034314,Arp2/3 complex-mediated actin nucleation;GO:1990090,cellular response to nerve growth factor stimulus;GO:0048013,ephrin receptor signaling pathway;GO:0038096,Fc-gamma receptor signaling pathway involved in phagocytosis;GO:0061024,membrane organization	hsa:10094,path:hsa04144,Endocytosis;hsa:10094,path:hsa04810,Regulation of actin cytoskeleton;hsa:10094,path:hsa04666,Fc gamma R-mediated phagocytosis;hsa:10094,path:hsa05130,Pathogenic Escherichia coli infection;hsa:10094,path:hsa05132,Salmonella infection;hsa:10094,path:hsa05131,Shigellosis;hsa:10094,path:hsa05100,Bacterial invasion of epithelial cells
SKAP2_HUMAN	O75563	SKAP2	Src kinase-associated phosphoprotein 2	17485.2	21770.8	14439.7	20445	4921.59	15046.5	5297.91	7098.47	18535.2	8091.12	18535.2	8091.12	2.2908	0.010933	1	GO:0005737,cytoplasm;GO:0005829,cytosol;GO:0005654,nucleoplasm;GO:0005886,plasma membrane		GO:0042113,B cell activation;GO:0008285,negative regulation of cell population proliferation;GO:0065003,protein-containing complex assembly;GO:0007165,signal transduction	hsa:8935,path:hsa05135,Yersinia infection
PNPH_HUMAN	P00491	PNP	Purine nucleoside phosphorylase	6810.56	8329.47	8834.79	11563.4	2574.71	6984.19	3748.26	2262.02	8884.54	3892.3	8884.54	3892.3	2.2826	0.014369	1	GO:0005737,cytoplasm;GO:0005829,cytosol;GO:0070062,extracellular exosome;GO:0005576,extracellular region;GO:1904813,ficolin-1-rich granule lumen;GO:0005634,nucleus;GO:0034774,secretory granule lumen	GO:0047975,guanosine phosphorylase activity;GO:0042802,identical protein binding;GO:0001882,nucleoside binding;GO:0042301,phosphate ion binding;GO:0002060,purine nucleobase binding;GO:0004731,purine-nucleoside phosphorylase activity	GO:0046059,dAMP catabolic process;GO:0006955,immune response;GO:0006204,IMP catabolic process;GO:0006148,inosine catabolic process;GO:0043312,neutrophil degranulation;GO:0006738,nicotinamide riboside catabolic process;GO:0006139,nucleobase-containing compound metabolic process;GO:0009165,nucleotide biosynthetic process;GO:0046638,positive regulation of alpha-beta T cell differentiation;GO:0032743…	hsa:4860,path:hsa00230,Purine metabolism;hsa:4860,path:hsa00240,Pyrimidine metabolism;hsa:4860,path:hsa00760,Nicotinate and nicotinamide metabolism
SAR1A_HUMAN	Q9NR31;Q9Y6B6	SAR1A	GTP-binding protein SAR1a	8751.14	13240	12904.3	14923.5	0	11890.4	5505.12	4074.27	12454.8	5459.79	12454.8	7156.59	2.28118	0.043094	1	GO:0030127,COPII vesicle coat;GO:0070971,endoplasmic reticulum exit site;GO:0005794,Golgi apparatus	GO:0005525,GTP binding;GO:0003924,GTPase activity	GO:0090110,COPII-coated vesicle cargo loading;GO:0006888,endoplasmic reticulum to Golgi vesicle-mediated transport;GO:0006886,intracellular protein transport;GO:0061024,membrane organization;GO:0070863,positive regulation of protein exit from endoplasmic reticulum;GO:0003400,regulation of COPII vesicle coating;GO:0016050,vesicle organization;GO:0016192,vesicle-mediated transport	hsa:56681,path:hsa04141,Protein processing in endoplasmic reticulum;hsa:56681,path:hsa05134,Legionellosis
ITA6_HUMAN	P23229	ITGA6	Integrin alpha-6	23801.2	28183.9	26752.1	30415.1	7557.38	23933.5	8264.4	8106.79	27288.1	11965.5	27288.1	11965.5	2.28056	0.011017	1	GO:0005912,adherens junction;GO:0009986,cell surface;GO:0030175,filopodium;GO:0005925,focal adhesion;GO:0034676,integrin alpha6-beta4 complex;GO:0005886,plasma membrane;GO:0016021,integral component of membrane;GO:0008305,integrin complex	GO:0045296,cadherin binding;GO:0031994,insulin-like growth factor I binding;GO:0043236,laminin binding;GO:0046872,metal ion binding;GO:0038132,neuregulin binding;GO:0044877,protein-containing complex binding	GO:0098609,cell-cell adhesion;GO:0031589,cell-substrate adhesion;GO:0007044,cell-substrate junction assembly;GO:0071407,cellular response to organic cyclic compound;GO:0030199,collagen fibril organization;GO:0010668,ectodermal cell differentiation;GO:0030198,extracellular matrix organization;GO:0031581,hemidesmosome assembly;GO:0007229,integrin-mediated signaling pathway;GO:0050900,leukocyte migr…	hsa:3655,path:hsa04151,PI3K-Akt signaling pathway;hsa:3655,path:hsa04512,ECM-receptor interaction;hsa:3655,path:hsa04514,Cell adhesion molecules (CAMs);hsa:3655,path:hsa04510,Focal adhesion;hsa:3655,path:hsa04810,Regulation of actin cytoskeleton;hsa:3655,path:hsa04640,Hematopoietic cell lineage;hsa:3655,path:hsa05200,Pathways in cancer;hsa:3655,path:hsa05222,Small cell lung cancer;hsa:3655,path:h…
LDHA_HUMAN	P00338	LDHA	L-lactate dehydrogenase A chain	23107.5	26828.8	24654.4	29207.6	6612.55	22139.8	10736.9	6366.66	25949.6	11464	25949.6	11464	2.26357	0.010237	1	GO:0005829,cytosol;GO:0070062,extracellular exosome;GO:0016020,membrane;GO:0005634,nucleus;GO:0016021,integral component of membrane	GO:0045296,cadherin binding;GO:0042802,identical protein binding;GO:0019900,kinase binding;GO:0004459,L-lactate dehydrogenase activity;GO:0051287,NAD binding;GO:0016616,oxidoreductase activity	GO:0006096,glycolytic process;GO:0006089,lactate metabolic process;GO:0019674,NAD metabolic process;GO:0043065,positive regulation of apoptotic process;GO:0048569,post-embryonic animal organ development;GO:0006090,pyruvate metabolic process;GO:0051591,response to cAMP;GO:0042493,response to drug;GO:0043627,response to estrogen;GO:0009749,response to glucose;GO:0042542,response to hydrogen peroxid…	hsa:3939,path:hsa00010,Glycolysis / Gluconeogenesis;hsa:3939,path:hsa00620,Pyruvate metabolism;hsa:3939,path:hsa00640,Propanoate metabolism;hsa:3939,path:hsa00270,Cysteine and methionine metabolism;hsa:3939,path:hsa04066,HIF-1 signaling pathway;hsa:3939,path:hsa04922,Glucagon signaling pathway;hsa:3939,path:hsa05230,Central carbon metabolism in cancer
GSHB_HUMAN	P48637	GSS	Glutathione synthetase	5815.66	8559.78	6564.06	8204.27	0	7270.91	3168.84	0	7285.94	3224.56	7285.94	5219.88	2.25952	0.04405	1	GO:0005829,cytosol;GO:0070062,extracellular exosome	GO:0005524,ATP binding;GO:0043295,glutathione binding;GO:0004363,glutathione synthase activity;GO:0016594,glycine binding;GO:0042802,identical protein binding;GO:0000287,magnesium ion binding;GO:0042803,protein homodimerization activity;GO:0046872,metal ion binding	GO:0007568,aging;GO:0006520,cellular amino acid metabolic process;GO:0006750,glutathione biosynthetic process;GO:0007399,nervous system development;GO:0043200,response to amino acid;GO:0046686,response to cadmium ion;GO:0031667,response to nutrient levels;GO:0006979,response to oxidative stress;GO:0034612,response to tumor necrosis factor;GO:0009410,response to xenobiotic stimulus	hsa:2937,path:hsa00270,Cysteine and methionine metabolism;hsa:2937,path:hsa00480,Glutathione metabolism;hsa:2937,path:hsa04216,Ferroptosis
LASP1_HUMAN	Q14847	LASP1	LIM and SH3 domain protein 1	18319.6	22486.9	18858.9	24340.3	6185.27	21205	3438.71	6361.9	21001.4	9297.72	21001.4	9297.72	2.25877	0.033908	1	GO:0030864,cortical actin cytoskeleton;GO:0005737,cytoplasm;GO:0005925,focal adhesion	GO:0051015,actin filament binding;GO:0045296,cadherin binding;GO:0015075,ion transmembrane transporter activity;GO:0046872,metal ion binding;GO:0003779,actin binding	GO:0006811,ion transport
SRC8_HUMAN	Q14247	CTTN	Src substrate cortactin	23361.9	43776.2	29325	40859.8	5685.25	32000.4	10672.3	12556.6	34330.7	15228.6	34330.7	15228.6	2.25436	0.043946	1	GO:0005938,cell cortex;GO:0005905,clathrin-coated pit;GO:0030864,cortical actin cytoskeleton;GO:0030863,cortical cytoskeleton;GO:0005737,cytoplasm;GO:0005856,cytoskeleton;GO:0005829,cytosol;GO:0043197,dendritic spine;GO:0005925,focal adhesion;GO:0005794,Golgi apparatus;GO:0043231,intracellular membrane-bounded organelle;GO:0030027,lamellipodium;GO:1990023,mitotic spindle midzone;GO:0005886,plasma…	GO:0051015,actin filament binding;GO:0045296,cadherin binding;GO:0005522,profilin binding	GO:0031532,actin cytoskeleton reorganization;GO:0030041,actin filament polymerization;GO:0048870,cell motility;GO:0097062,dendritic spine maintenance;GO:0048041,focal adhesion assembly;GO:0006886,intracellular protein transport;GO:0097581,lamellipodium organization;GO:0061024,membrane organization;GO:2001237,negative regulation of extrinsic apoptotic signaling pathway;GO:0048812,neuron projection…	hsa:2017,path:hsa04530,Tight junction;hsa:2017,path:hsa05205,Proteoglycans in cancer;hsa:2017,path:hsa05130,Pathogenic Escherichia coli infection;hsa:2017,path:hsa05131,Shigellosis;hsa:2017,path:hsa05100,Bacterial invasion of epithelial cells
SYTL4_HUMAN	Q96C24	SYTL4	Synaptotagmin-like protein 4	29695.4	57270	38414.7	34224.8	19647.4	22374.3	15051.5	14411.6	39901.2	17871.2	39901.2	17871.2	2.23271	0.0133	1	GO:0005768,endosome;GO:0070382,exocytic vesicle;GO:0019898,extrinsic component of membrane;GO:0005886,plasma membrane;GO:0031092,platelet alpha granule membrane;GO:0030658,transport vesicle membrane	GO:0046872,metal ion binding;GO:0042043,neurexin family protein binding;GO:0005543,phospholipid binding;GO:0031267,small GTPase binding	GO:0006887,exocytosis;GO:0006886,intracellular protein transport;GO:0032418,lysosome localization;GO:0071985,multivesicular body sorting pathway;GO:0046676,negative regulation of insulin secretion;GO:0001778,plasma membrane repair;GO:0002576,platelet degranulation;GO:0045921,positive regulation of exocytosis;GO:0050714,positive regulation of protein secretion;GO:1905684,regulation of plasma membr…
URP2_HUMAN	Q86UX7	FERMT3	Fermitin family homolog 3	73549.8	91412.8	62537.3	98454	19163.2	66023.4	27454	34212.7	81488.5	36713.4	81488.5	36713.4	2.21959	0.014299	1	GO:0042995,cell projection;GO:0030055,cell-substrate junction;GO:0070062,extracellular exosome;GO:0005576,extracellular region;GO:0016020,membrane;GO:0031093,platelet alpha granule lumen;GO:0002102,podosome	GO:0005178,integrin binding	GO:0007160,cell-matrix adhesion;GO:0033622,integrin activation;GO:0007229,integrin-mediated signaling pathway;GO:0007159,leukocyte cell-cell adhesion;GO:0070527,platelet aggregation;GO:0002576,platelet degranulation;GO:0030335,positive regulation of cell migration;GO:0033632,regulation of cell-cell adhesion mediated by integrin;GO:0034446,substrate adhesion-dependent cell spreading	hsa:83706,path:hsa04611,Platelet activation
CYFP1_HUMAN	Q7L576	CYFIP1	Cytoplasmic FMR1-interacting protein 1	16715.3	26782.2	18932.3	20921.5	6667.06	13619.7	7163.59	10115.2	20837.8	9391.4	20837.8	9391.4	2.21882	0.005339	1	GO:0044295,axonal growth cone;GO:0090724,central region of growth cone;GO:0005829,cytosol;GO:0044294,dendritic growth cone;GO:0043197,dendritic spine;GO:0060076,excitatory synapse;GO:0070062,extracellular exosome;GO:0005576,extracellular region;GO:0032433,filopodium tip;GO:0005925,focal adhesion;GO:0030027,lamellipodium;GO:0005845,mRNA cap binding complex;GO:0043005,neuron projection;GO:0043025,n…	GO:0051015,actin filament binding;GO:0000340,RNA 7-methylguanosine cap binding;GO:0031267,small GTPase binding;GO:0045182,translation regulator activity	GO:0048675,axon extension;GO:0007411,axon guidance;GO:0000902,cell morphogenesis;GO:0030031,cell projection assembly;GO:0032869,cellular response to insulin stimulus;GO:0050890,cognition;GO:0097484,dendrite extension;GO:0038096,Fc-gamma receptor signaling pathway involved in phagocytosis;GO:0030032,lamellipodium assembly;GO:0099563,modification of synaptic structure;GO:1903422,negative regulation…	hsa:23191,path:hsa03013,RNA transport;hsa:23191,path:hsa04810,Regulation of actin cytoskeleton;hsa:23191,path:hsa05130,Pathogenic Escherichia coli infection;hsa:23191,path:hsa05132,Salmonella infection
GMFG_HUMAN	O60234	GMFG	Glia maturation factor gamma	20772.3	22087.5	18796.7	29236.5	5259.85	19538.4	7787.82	8651.4	22723.3	10309.4	22723.3	10309.4	2.20414	0.018858	1	GO:0005576,extracellular region;GO:1904813,ficolin-1-rich granule lumen;GO:0034774,secretory granule lumen	GO:0003779,actin binding;GO:0071933,Arp2/3 complex binding;GO:0008047,enzyme activator activity;GO:0008083,growth factor activity;GO:0004860,protein kinase inhibitor activity	GO:0071846,actin filament debranching;GO:0034316,negative regulation of Arp2/3 complex-mediated actin nucleation;GO:0043312,neutrophil degranulation;GO:0006468,protein phosphorylation;GO:2000249,regulation of actin cytoskeleton reorganization
GNAZ_HUMAN	P19086	GNAZ	Guanine nucleotide-binding protein G(z) subunit alpha	15855.2	20119.8	14847	20274.8	4321.34	15992.6	5221.46	6772.2	17774.2	8076.9	17774.2	8076.9	2.20062	0.018745	1	GO:0005829,cytosol;GO:0005783,endoplasmic reticulum;GO:0005834,heterotrimeric G-protein complex;GO:0005635,nuclear envelope;GO:0005886,plasma membrane	GO:0001664,G protein-coupled receptor binding;GO:0031821,G protein-coupled serotonin receptor binding;GO:0031683,G-protein beta/gamma-subunit complex binding;GO:0005525,GTP binding;GO:0003924,GTPase activity;GO:0046872,metal ion binding	GO:0007193,adenylate cyclase-inhibiting G protein-coupled receptor signaling pathway;GO:0007188,adenylate cyclase-modulating G protein-coupled receptor signaling pathway;GO:0007186,G protein-coupled receptor signaling pathway;GO:0006457,protein folding	hsa:2781,path:hsa04730,Long-term depression
PARK7_HUMAN	Q99497	PARK7	Parkinson disease protein 7	12310.6	15497.7	13186.1	16443.8	3245.6	14619.6	4394.86	3872.34	14359.5	6533.11	14359.5	6533.11	2.19796	0.034464	1	GO:0005912,adherens junction;GO:0030424,axon;GO:0044297,cell body;GO:0000785,chromatin;GO:0005737,cytoplasm;GO:0005829,cytosol;GO:0005783,endoplasmic reticulum;GO:0070062,extracellular exosome;GO:0045121,membrane raft;GO:0005758,mitochondrial intermembrane space;GO:0005759,mitochondrial matrix;GO:0005739,mitochondrion;GO:0005654,nucleoplasm;GO:0005634,nucleus;GO:0048471,perinuclear region of cyto…	GO:0050681,androgen receptor binding;GO:0045296,cadherin binding;GO:0005507,copper ion binding;GO:1903135,cupric ion binding;GO:1903136,cuprous ion binding;GO:0019955,cytokine binding;GO:0019899,enzyme binding;GO:1990422,glyoxalase (glycolic acid-forming) activity;GO:0042802,identical protein binding;GO:0019900,kinase binding;GO:0036478,L-dopa decarboxylase activator activity;GO:0045340,mercury i…	GO:0032148,activation of protein kinase B activity;GO:0008344,adult locomotory behavior;GO:0035973,aggrephagy;GO:0110095,cellular detoxification of aldehyde;GO:0140041,cellular detoxification of methylglyoxal;GO:0036471,cellular response to glyoxal;GO:0070301,cellular response to hydrogen peroxide;GO:0034599,cellular response to oxidative stress;GO:0070994,detection of oxidative stress;GO:0010273…	hsa:11315,path:hsa05012,Parkinson disease
RAB10_HUMAN	P61026	RAB10	Ras-related protein Rab-10	13875.2	15668	14448.6	14680	6002.42	12731.6	3673.71	4298.93	14667.9	6676.66	14667.9	6676.66	2.1969	0.009117	1	GO:0005912,adherens junction;GO:0005929,cilium;GO:0030659,cytoplasmic vesicle membrane;GO:0005856,cytoskeleton;GO:0005829,cytosol;GO:0005789,endoplasmic reticulum membrane;GO:0071782,endoplasmic reticulum tubular network;GO:0005768,endosome;GO:0070382,exocytic vesicle;GO:0070062,extracellular exosome;GO:0005925,focal adhesion;GO:0005794,Golgi apparatus;GO:0000139,Golgi membrane;GO:0032593,insulin…	GO:0098641,cadherin binding involved in cell-cell adhesion;GO:0003925,G protein activity;GO:0019003,GDP binding;GO:0005525,GTP binding;GO:0031489,myosin V binding	GO:0019882,antigen processing and presentation;GO:0007409,axonogenesis;GO:0032869,cellular response to insulin stimulus;GO:0071786,endoplasmic reticulum tubular network organization;GO:0016197,endosomal transport;GO:0045200,establishment of neuroblast polarity;GO:0097051,establishment of protein localization to endoplasmic reticulum membrane;GO:0090150,establishment of protein localization to mem…	hsa:10890,path:hsa04152,AMPK signaling pathway;hsa:10890,path:hsa04144,Endocytosis
G6PD_HUMAN	P11413	G6PD	Glucose-6-phosphate 1-dehydrogenase	10287.4	17645.8	9578.42	12956.3	5403.54	11058.2	5832.87	696.536	12617	5747.78	12617	5747.78	2.1951	0.049415	1	GO:0034451,centriolar satellite;GO:0005737,cytoplasm;GO:0009898,cytoplasmic side of plasma membrane;GO:0005829,cytosol;GO:0070062,extracellular exosome;GO:0043231,intracellular membrane-bounded organelle;GO:0016020,membrane;GO:0005634,nucleus	GO:0005536,glucose binding;GO:0004345,glucose-6-phosphate dehydrogenase activity;GO:0042802,identical protein binding;GO:0050661,NADP binding;GO:0042803,protein homodimerization activity	GO:0034599,cellular response to oxidative stress;GO:0006695,cholesterol biosynthetic process;GO:0043249,erythrocyte maturation;GO:0051156,glucose 6-phosphate metabolic process;GO:0006006,glucose metabolic process;GO:0006749,glutathione metabolic process;GO:0006629,lipid metabolic process;GO:0006739,NADP metabolic process;GO:0006740,NADPH regeneration;GO:0061052,negative regulation of cell growth …	hsa:2539,path:hsa00030,Pentose phosphate pathway;hsa:2539,path:hsa00480,Glutathione metabolism;hsa:2539,path:hsa05230,Central carbon metabolism in cancer
ZYX_HUMAN	Q15942	ZYX	Zyxin	19625.6	24206.2	16794.4	28464.7	7030.82	19165.2	7820.54	6830.31	22272.7	10211.7	22272.7	10211.7	2.1811	0.02225	1	GO:0015629,actin cytoskeleton;GO:0005912,adherens junction;GO:0005737,cytoplasm;GO:0005829,cytosol;GO:0005925,focal adhesion;GO:0005634,nucleus;GO:0045335,phagocytic vesicle;GO:0005886,plasma membrane;GO:0001725,stress fiber	GO:0046872,metal ion binding;GO:0003723,RNA binding	GO:0007267,cell-cell signaling;GO:0007160,cell-matrix adhesion;GO:0071346,cellular response to interferon-gamma;GO:0007229,integrin-mediated signaling pathway;GO:0050727,regulation of inflammatory response;GO:0007165,signal transduction;GO:0043149,stress fiber assembly;GO:0007179,transforming growth factor beta receptor signaling pathway;GO:0016032,viral process	hsa:7791,path:hsa04510,Focal adhesion
ERBIN_HUMAN	Q96RT1	ERBIN	Erbin	11797	15774.4	13609.7	16164	2904.7	11363.2	7002.29	5171	14336.3	6610.3	14336.3	6610.3	2.16878	0.009508	1	GO:0009925,basal plasma membrane;GO:0005604,basement membrane;GO:0016323,basolateral plasma membrane;GO:0030054,cell junction;GO:0005737,cytoplasm;GO:0098978,glutamatergic synapse;GO:0030056,hemidesmosome;GO:0031965,nuclear membrane;GO:0016607,nuclear speck;GO:0005634,nucleus;GO:0005886,plasma membrane;GO:0098794,postsynapse	GO:0005176,ErbB-2 class receptor binding;GO:0005102,signaling receptor binding;GO:0005200,structural constituent of cytoskeleton	GO:0045175,basal protein localization;GO:0007155,cell adhesion;GO:0071356,cellular response to tumor necrosis factor;GO:0007173,epidermal growth factor receptor signaling pathway;GO:0038128,ERBB2 signaling pathway;GO:0045197,establishment or maintenance of epithelial cell apical/basal polarity;GO:0007229,integrin-mediated signaling pathway;GO:0045104,intermediate filament cytoskeleton organizatio…	hsa:55914,path:hsa04621,NOD-like receptor signaling pathway
STX11_HUMAN	O75558	STX11	Syntaxin-11	15078.4	17826.2	13676.2	19718.9	2912.82	14595	6068.84	7029.53	16574.9	7651.55	16574.9	7651.55	2.16622	0.019549	1	GO:0012505,endomembrane system;GO:0005794,Golgi apparatus;GO:0016021,integral component of membrane;GO:0005886,plasma membrane;GO:0048787,presynaptic active zone membrane;GO:0031201,SNARE complex;GO:0008021,synaptic vesicle	GO:0005484,SNAP receptor activity;GO:0000149,SNARE binding	GO:0006887,exocytosis;GO:0006886,intracellular protein transport;GO:0061025,membrane fusion;GO:0031629,synaptic vesicle fusion to presynaptic active zone membrane;GO:0048278,vesicle docking;GO:0006906,vesicle fusion	hsa:8676,path:hsa04130,SNARE interactions in vesicular transport
STXB2_HUMAN	Q15833	STXBP2	Syntaxin-binding protein 2	11754.2	14160.3	10433.2	16528.4	3042.8	11804.3	4290.84	5288.56	13219	6106.63	13219	6106.63	2.1647	0.024086	1	GO:0042582,azurophil granule;GO:0044194,cytolytic granule;GO:0005829,cytosol;GO:0070062,extracellular exosome;GO:0005576,extracellular region;GO:0005886,plasma membrane;GO:0098793,presynapse;GO:0030141,secretory granule;GO:0042581,specific granule;GO:0070820,tertiary granule;GO:0016021,integral component of membrane	GO:0019905,syntaxin binding;GO:0017075,syntaxin-1 binding;GO:0030348,syntaxin-3 binding	GO:0006886,intracellular protein transport;GO:0001909,leukocyte mediated cytotoxicity;GO:0007269,neurotransmitter secretion;GO:0043312,neutrophil degranulation;GO:0002576,platelet degranulation;GO:0043304,regulation of mast cell degranulation;GO:0006904,vesicle docking involved in exocytosis;GO:0016192,vesicle-mediated transport;GO:0015031,protein transport
ADA10_HUMAN	O14672	ADAM10	Disintegrin and metalloproteinase domain-containing protein 10	14066.4	20508.1	14899.4	16876.2	5307.94	11851.6	6962.27	6649.63	16587.5	7692.86	16587.5	7692.86	2.15622	0.004619	1	GO:0005912,adherens junction;GO:0030424,axon;GO:0009986,cell surface;GO:0030136,clathrin-coated vesicle;GO:0005737,cytoplasm;GO:0043197,dendritic spine;GO:0005788,endoplasmic reticulum lumen;GO:0070062,extracellular exosome;GO:0005925,focal adhesion;GO:0098978,glutamatergic synapse;GO:0005794,Golgi apparatus;GO:0000139,Golgi membrane;GO:0005798,Golgi-associated vesicle;GO:0016021,integral compone…	GO:0004175,endopeptidase activity;GO:0005178,integrin binding;GO:0046872,metal ion binding;GO:0004222,metalloendopeptidase activity;GO:1902945,metalloendopeptidase activity involved in amyloid precursor protein catabolic process;GO:0008237,metallopeptidase activity;GO:0042803,protein homodimerization activity;GO:0019901,protein kinase binding;GO:0017124,SH3 domain binding;GO:0005102,signaling rec…	GO:0034332,adherens junction organization;GO:1990000,amyloid fibril formation;GO:0042987,amyloid precursor protein catabolic process;GO:0034205,amyloid-beta formation;GO:0007267,cell-cell signaling;GO:0044267,cellular protein metabolic process;GO:0090102,cochlea development;GO:0051089,constitutive protein ectodomain proteolysis;GO:0022617,extracellular matrix disassembly;GO:0001701,in utero embry…	hsa:102,path:hsa05010,Alzheimer disease;hsa:102,path:hsa05120,Epithelial cell signaling in Helicobacter pylori infection
CAHM5_HUMAN	Q8N5C1	CALHM5	Calcium homeostasis modulator protein 5	3910.25	6134.2	3638.2	4468.83	0	3689.98	1683.45	2244.19	4537.87	2110.17	4537.87	2539.21	2.15048	0.025504	1	GO:0005887,integral component of plasma membrane	GO:0005261,cation channel activity
CAB39_HUMAN	Q9Y376	CAB39	Calcium-binding protein 39	8725.71	9176.28	6394.22	10126.8	1842.57	7422.74	3034.49	3722.78	8605.75	4005.65	8605.75	4005.65	2.1484	0.01879	1	GO:0005829,cytosol;GO:0070062,extracellular exosome;GO:0005576,extracellular region;GO:1904813,ficolin-1-rich granule lumen;GO:0016020,membrane;GO:0034774,secretory granule lumen;GO:1902554,serine/threonine protein kinase complex;GO:0030018,Z disc	GO:0019900,kinase binding;GO:0030295,protein kinase activator activity;GO:0043539,protein serine/threonine kinase activator activity	GO:0007050,cell cycle arrest;GO:0071476,cellular hypotonic response;GO:0035556,intracellular signal transduction;GO:1901380,negative regulation of potassium ion transmembrane transport;GO:1901017,negative regulation of potassium ion transmembrane transporter activity;GO:0043312,neutrophil degranulation;GO:0018105,peptidyl-serine phosphorylation;GO:0010800,positive regulation of peptidyl-threonine…	hsa:51719,path:hsa04152,AMPK signaling pathway;hsa:51719,path:hsa04150,mTOR signaling pathway
RAP1B_HUMAN	P61224	RAP1B	Ras-related protein Rap-1b	23173.6	28770.4	21741.8	35558.5	7674.31	23174.3	10825.7	9645	27311.1	12829.8	27311.1	12829.8	2.12871	0.021786	1	GO:0035577,azurophil granule membrane;GO:0005911,cell-cell junction;GO:0005829,cytosol;GO:0070062,extracellular exosome;GO:0005811,lipid droplet;GO:0016020,membrane;GO:0005886,plasma membrane	GO:0003925,G protein activity;GO:0019003,GDP binding;GO:0005525,GTP binding;GO:0003924,GTPase activity;GO:0044877,protein-containing complex binding	GO:0002250,adaptive immune response;GO:0008283,cell population proliferation;GO:0071320,cellular response to cAMP;GO:0035690,cellular response to drug;GO:0097211,cellular response to gonadotropin-releasing hormone;GO:0061028,establishment of endothelial barrier;GO:0035722,interleukin-12-mediated signaling pathway;GO:0045955,negative regulation of calcium ion-dependent exocytosis;GO:2000301,negati…	hsa:5908,path:hsa04014,Ras signaling pathway;hsa:5908,path:hsa04015,Rap1 signaling pathway;hsa:5908,path:hsa04010,MAPK signaling pathway;hsa:5908,path:hsa04024,cAMP signaling pathway;hsa:5908,path:hsa04510,Focal adhesion;hsa:5908,path:hsa04611,Platelet activation;hsa:5908,path:hsa04670,Leukocyte transendothelial migration;hsa:5908,path:hsa04062,Chemokine signaling pathway;hsa:5908,path:hsa04972,P…
VASP_HUMAN	P50552	VASP	Vasodilator-stimulated phosphoprotein	13607.1	15499.8	11056.4	18679.9	4310.79	13571.8	5180.55	4696.08	14710.8	6939.82	14710.8	6939.82	2.11977	0.029646	1	GO:0015629,actin cytoskeleton;GO:0005923,bicellular tight junction;GO:0005829,cytosol;GO:0070062,extracellular exosome;GO:0031527,filopodium membrane;GO:0005925,focal adhesion;GO:0031258,lamellipodium membrane;GO:0005886,plasma membrane	GO:0003779,actin binding;GO:0045296,cadherin binding;GO:0005522,profilin binding;GO:0017124,SH3 domain binding	GO:0030036,actin cytoskeleton organization;GO:0008154,actin polymerization or depolymerization;GO:0007411,axon guidance;GO:0034329,cell junction assembly;GO:0001843,neural tube closure;GO:0030838,positive regulation of actin filament polymerization;GO:0051289,protein homotetramerization	hsa:7408,path:hsa04015,Rap1 signaling pathway;hsa:7408,path:hsa04022,cGMP-PKG signaling pathway;hsa:7408,path:hsa04510,Focal adhesion;hsa:7408,path:hsa04530,Tight junction;hsa:7408,path:hsa04611,Platelet activation;hsa:7408,path:hsa04666,Fc gamma R-mediated phagocytosis;hsa:7408,path:hsa04670,Leukocyte transendothelial migration
LYN_HUMAN	P07948	LYN	Tyrosine-protein kinase Lyn	12773.2	20498.7	15857.3	16738.4	4890.97	13816.5	7503.99	4989.39	16466.9	7800.22	16466.9	7800.22	2.11108	0.0165	1	GO:0005912,adherens junction;GO:0005737,cytoplasm;GO:0005829,cytosol;GO:0070062,extracellular exosome;GO:0031234,extrinsic component of cytoplasmic side of plasma membrane;GO:0098978,glutamatergic synapse;GO:0005794,Golgi apparatus;GO:0034666,integrin alpha2-beta1 complex;GO:0043231,intracellular membrane-bounded organelle;GO:0045121,membrane raft;GO:0030061,mitochondrial crista;GO:0005758,mitoch…	GO:0005524,ATP binding;GO:0019899,enzyme binding;GO:0046875,ephrin receptor binding;GO:0043015,gamma-tubulin binding;GO:0043208,glycosphingolipid binding;GO:0005178,integrin binding;GO:0044325,ion channel binding;GO:0016301,kinase activity;GO:0004715,non-membrane spanning protein tyrosine kinase activity;GO:0051219,phosphoprotein binding;GO:0140031,phosphorylation-dependent protein binding;GO:000…	GO:0002250,adaptive immune response;GO:0001782,B cell homeostasis;GO:0050853,B cell receptor signaling pathway;GO:0007596,blood coagulation;GO:0030154,cell differentiation;GO:0006974,cellular response to DNA damage stimulus;GO:0031668,cellular response to extracellular stimulus;GO:0034605,cellular response to heat;GO:0071300,cellular response to retinoic acid;GO:0097028,dendritic cell differentia…	hsa:4067,path:hsa04064,NF-kappa B signaling pathway;hsa:4067,path:hsa04611,Platelet activation;hsa:4067,path:hsa04662,B cell receptor signaling pathway;hsa:4067,path:hsa04664,Fc epsilon RI signaling pathway;hsa:4067,path:hsa04666,Fc gamma R-mediated phagocytosis;hsa:4067,path:hsa04062,Chemokine signaling pathway;hsa:4067,path:hsa04730,Long-term depression;hsa:4067,path:hsa05203,Viral carcinogenes…
RB27B_HUMAN	O00194	RAB27B	Ras-related protein Rab-27B	20610	31716.8	21506.7	29873.4	8785.26	23060.9	8132.54	9273.78	25926.7	12313.1	25926.7	12313.1	2.10561	0.024854	1	GO:0098993,anchored component of synaptic vesicle membrane;GO:0016324,apical plasma membrane;GO:1904115,axon cytoplasm;GO:0070062,extracellular exosome;GO:0005795,Golgi stack;GO:0005770,late endosome;GO:0042470,melanosome;GO:0032585,multivesicular body membrane;GO:0005886,plasma membrane;GO:0031088,platelet dense granule membrane;GO:0030141,secretory granule;GO:0030140,trans-Golgi network transpo…	GO:0003925,G protein activity;GO:0019003,GDP binding;GO:0005525,GTP binding;GO:0003924,GTPase activity;GO:0031489,myosin V binding;GO:0019904,protein domain specific binding	GO:0099641,anterograde axonal protein transport;GO:0032402,melanosome transport;GO:0071985,multivesicular body sorting pathway;GO:0002576,platelet degranulation;GO:0045921,positive regulation of exocytosis;GO:0048488,synaptic vesicle endocytosis	hsa:5874,path:hsa04972,Pancreatic secretion
DBNL_HUMAN	Q9UJU6	DBNL	Drebrin-like protein	9588.56	13173.4	10677.5	14131.3	3373.47	10417.5	4358.7	4487.76	11892.7	5659.35	11892.7	5659.35	2.10142	0.017648	1	GO:0005938,cell cortex;GO:0030665,clathrin-coated vesicle membrane;GO:0030864,cortical actin cytoskeleton;GO:0005737,cytoplasm;GO:0005829,cytosol;GO:0030425,dendrite;GO:0005769,early endosome;GO:0070062,extracellular exosome;GO:0005576,extracellular region;GO:1904813,ficolin-1-rich granule lumen;GO:0000139,Golgi membrane;GO:0030027,lamellipodium;GO:0043204,perikaryon;GO:0005886,plasma membrane;GO…	GO:0003779,actin binding;GO:0051015,actin filament binding;GO:0045296,cadherin binding;GO:0008047,enzyme activator activity;GO:0008022,protein C-terminus binding;GO:0019904,protein domain specific binding	GO:0007257,activation of JUN kinase activity;GO:0002250,adaptive immune response;GO:0048812,neuron projection morphogenesis;GO:0043312,neutrophil degranulation;GO:0071800,podosome assembly;GO:0045773,positive regulation of axon extension;GO:0061003,positive regulation of dendritic spine morphogenesis;GO:0098974,postsynaptic actin cytoskeleton organization;GO:0016601,Rac protein signal transductio…
6PGD_HUMAN	P52209	PGD	6-phosphogluconate dehydrogenase, decarboxylating	8863.17	13849.3	12736.1	10807.1	3802.74	11440	3838.46	2942.1	11563.9	5505.82	11563.9	5505.82	2.10031	0.037191	1	GO:0005829,cytosol;GO:0070062,extracellular exosome;GO:0005634,nucleus	GO:0050661,NADP binding;GO:0004616,phosphogluconate dehydrogenase (decarboxylating) activity;GO:0016491,oxidoreductase activity	GO:0046177,D-gluconate catabolic process;GO:0019322,pentose biosynthetic process;GO:0006098,pentose-phosphate shunt;GO:0009051,pentose-phosphate shunt;GO:0019521,D-gluconate metabolic process	hsa:5226,path:hsa00030,Pentose phosphate pathway;hsa:5226,path:hsa00480,Glutathione metabolism
PRDX6_HUMAN	P30041	PRDX6	Peroxiredoxin-6	19165.4	23753.1	18308.4	26384.3	4900.44	23082.5	6432.72	7420.67	21902.8	10459.1	21902.8	10459.1	2.09414	0.049098	1	GO:0035578,azurophil granule lumen;GO:0005737,cytoplasm;GO:0005829,cytosol;GO:0070062,extracellular exosome;GO:0005576,extracellular region;GO:0005615,extracellular space;GO:0016020,membrane;GO:0005739,mitochondrion;GO:0005634,nucleus;GO:0048471,perinuclear region of cytoplasm	GO:0047184,1-acylglycerophosphocholine O-acyltransferase activity;GO:0045296,cadherin binding;GO:0047499,calcium-independent phospholipase A2 activity;GO:0004602,glutathione peroxidase activity;GO:0042802,identical protein binding;GO:0051920,peroxiredoxin activity;GO:0004623,phospholipase A2 activity;GO:0102567,phospholipase A2 activity (consuming 1;GO:0102568,phospholipase A2 activity consuming …	GO:0045454,cell redox homeostasis;GO:0098869,cellular oxidant detoxification;GO:0034599,cellular response to oxidative stress;GO:0046475,glycerophospholipid catabolic process;GO:0042744,hydrogen peroxide catabolic process;GO:0043312,neutrophil degranulation;GO:0048026,positive regulation of mRNA splicing;GO:0006979,response to oxidative stress
COR1C_HUMAN	Q9ULV4	CORO1C	Coronin-1C	26148.7	29123.1	30270.4	28372.3	8107.04	25874.9	8563.17	11868.8	28478.6	13603.5	28478.6	13603.5	2.09348	0.013019	1	GO:0015629,actin cytoskeleton;GO:0005938,cell cortex;GO:0010008,endosome membrane;GO:0016600,flotillin complex;GO:0005925,focal adhesion;GO:0030027,lamellipodium;GO:0016328,lateral plasma membrane;GO:0032587,ruffle membrane;GO:0042383,sarcolemma;GO:0030017,sarcomere;GO:0045202,synapse	GO:0051015,actin filament binding;GO:0031267,small GTPase binding	GO:0007015,actin filament organization;GO:0090630,activation of GTPase activity;GO:0016477,cell migration;GO:0016197,endosomal transport;GO:0140285,endosome fission;GO:0097750,endosome membrane tubulation;GO:0045184,establishment of protein localization;GO:0090148,membrane fission;GO:0010633,negative regulation of epithelial cell migration;GO:0051895,negative regulation of focal adhesion assembly…
1433G_HUMAN	P61981	YWHAG	14-3-3 protein gamma	26050.3	33672.8	24371.1	36647	8464.81	30695.9	9785.51	8730.06	30185.3	14419.1	30185.3	14419.1	2.09342	0.043542	1	GO:0005829,cytosol;GO:0070062,extracellular exosome;GO:0005925,focal adhesion;GO:0016020,membrane;GO:0005739,mitochondrion;GO:0098793,presynapse	GO:0042802,identical protein binding;GO:0005159,insulin-like growth factor receptor binding;GO:0019904,protein domain specific binding;GO:0005080,protein kinase C binding;GO:0008426,protein kinase C inhibitor activity;GO:0030971,receptor tyrosine kinase binding;GO:0003723,RNA binding	GO:0032869,cellular response to insulin stimulus;GO:0097711,ciliary basal body-plasma membrane docking;GO:0000086,G2/M transition of mitotic cell cycle;GO:0006469,negative regulation of protein kinase activity;GO:1900740,positive regulation of protein insertion into mitochondrial membrane involved in apoptotic signaling pathway;GO:0006605,protein targeting;GO:0010389,regulation of G2/M transition…	hsa:7532,path:hsa04390,Hippo signaling pathway;hsa:7532,path:hsa04151,PI3K-Akt signaling pathway;hsa:7532,path:hsa04110,Cell cycle;hsa:7532,path:hsa04114,Oocyte meiosis;hsa:7532,path:hsa05203,Viral carcinogenesis;hsa:7532,path:hsa05160,Hepatitis C
ITB1_HUMAN	P05556	ITGB1	Integrin beta-1	17720.6	24652.5	19152.9	24412	6301.2	18396.1	7815.81	8589.17	21484.5	10275.6	21484.5	10275.6	2.09083	0.01413	1	GO:0009986,cell surface;GO:0032154,cleavage furrow;GO:0005737,cytoplasm;GO:0010008,endosome membrane;GO:0070062,extracellular exosome;GO:0030175,filopodium;GO:0005925,focal adhesion;GO:0097386,glial cell projection;GO:0034665,integrin alpha1-beta1 complex;GO:0034680,integrin alpha10-beta1 complex;GO:0034681,integrin alpha11-beta1 complex;GO:0034666,integrin alpha2-beta1 complex;GO:0034667,integri…	GO:0003779,actin binding;GO:0045296,cadherin binding;GO:0050839,cell adhesion molecule binding;GO:0098639,collagen binding involved in cell-matrix adhesion;GO:0015026,coreceptor activity;GO:0001968,fibronectin binding;GO:0005178,integrin binding;GO:0046872,metal ion binding;GO:0002020,protease binding;GO:0046982,protein heterodimerization activity;GO:1990782,protein tyrosine kinase binding;GO:004…	GO:0030183,B cell differentiation;GO:0007161,calcium-independent cell-matrix adhesion;GO:0023035,CD40 signaling pathway;GO:0007155,cell adhesion;GO:0033627,cell adhesion mediated by integrin;GO:0016477,cell migration;GO:0030030,cell projection organization;GO:0033631,cell-cell adhesion mediated by integrin;GO:0007160,cell-matrix adhesion;GO:0031589,cell-substrate adhesion;GO:0006968,cellular defe…	hsa:3688,path:hsa04015,Rap1 signaling pathway;hsa:3688,path:hsa04151,PI3K-Akt signaling pathway;hsa:3688,path:hsa04512,ECM-receptor interaction;hsa:3688,path:hsa04514,Cell adhesion molecules (CAMs);hsa:3688,path:hsa04145,Phagosome;hsa:3688,path:hsa04510,Focal adhesion;hsa:3688,path:hsa04530,Tight junction;hsa:3688,path:hsa04810,Regulation of actin cytoskeleton;hsa:3688,path:hsa04611,Platelet acti…
COR1B_HUMAN	Q9BR76	CORO1B	Coronin-1B	10283.5	13999.6	12667.1	9288.25	2959.55	11591.9	3553.45	4035.54	11559.6	5535.11	11559.6	5535.11	2.08841	0.0396	1	GO:0005884,actin filament;GO:0031252,cell leading edge;GO:0071944,cell periphery;GO:0005737,cytoplasm;GO:0005829,cytosol;GO:0070062,extracellular exosome;GO:0005925,focal adhesion;GO:0030027,lamellipodium;GO:0048471,perinuclear region of cytoplasm;GO:0005886,plasma membrane;GO:0001725,stress fiber;GO:0005856,cytoskeleton	GO:0051015,actin filament binding;GO:0071933,Arp2/3 complex binding;GO:0045296,cadherin binding;GO:0042802,identical protein binding	GO:0030036,actin cytoskeleton organization;GO:0090135,actin filament branching;GO:0051017,actin filament bundle assembly;GO:0007015,actin filament organization;GO:0016477,cell migration;GO:0036120,cellular response to platelet-derived growth factor stimulus;GO:0035767,endothelial cell chemotaxis;GO:0034316,negative regulation of Arp2/3 complex-mediated actin nucleation;GO:0071672,negative regulat…
GSTP1_HUMAN	P09211	GSTP1	Glutathione S-transferase P	25158.8	25768.7	22132	29664.8	3660.75	26329	11388.7	8069.39	25681.1	12362	25681.1	12362	2.07742	0.041566	1	GO:0005737,cytoplasm;GO:0005829,cytosol;GO:0070062,extracellular exosome;GO:0005576,extracellular region;GO:0005615,extracellular space;GO:1904813,ficolin-1-rich granule lumen;GO:0005739,mitochondrion;GO:0005634,nucleus;GO:0005886,plasma membrane;GO:0034774,secretory granule lumen;GO:0097057,TRAF2-GSTP1 complex;GO:0031982,vesicle	GO:0035731,dinitrosyl-iron complex binding;GO:0005504,fatty acid binding;GO:0004602,glutathione peroxidase activity;GO:0004364,glutathione transferase activity;GO:0008432,JUN kinase binding;GO:0019207,kinase regulator activity;GO:0070026,nitric oxide binding;GO:0035730,S-nitrosoglutathione binding	GO:0031100,animal organ regeneration;GO:0071460,cellular response to cell-matrix adhesion;GO:0071364,cellular response to epidermal growth factor stimulus;GO:0071385,cellular response to glucocorticoid stimulus;GO:0032869,cellular response to insulin stimulus;GO:0071222,cellular response to lipopolysaccharide;GO:0034599,cellular response to oxidative stress;GO:0007417,central nervous system devel…	hsa:2950,path:hsa00480,Glutathione metabolism;hsa:2950,path:hsa00980,Metabolism of xenobiotics by cytochrome P450;hsa:2950,path:hsa00982,Drug metabolism - cytochrome P450;hsa:2950,path:hsa00983,Drug metabolism - other enzymes;hsa:2950,path:hsa05200,Pathways in cancer;hsa:2950,path:hsa05204,Chemical carcinogenesis;hsa:2950,path:hsa05225,Hepatocellular carcinoma;hsa:2950,path:hsa05215,Prostate canc…
SNAA_HUMAN	P54920	NAPA	Alpha-soluble NSF attachment protein	9374.01	10277.8	8077.51	8916.94	3108.31	8121.07	2875.87	3536.51	9161.57	4410.44	9161.57	4410.44	2.07725	0.011612	1	GO:0005829,cytosol;GO:0070062,extracellular exosome;GO:0098978,glutamatergic synapse;GO:0016020,membrane;GO:0005886,plasma membrane;GO:0098794,postsynapse;GO:0098793,presynapse;GO:0031201,SNARE complex;GO:0070044,synaptobrevin 2-SNAP-25-syntaxin-1a complex;GO:0005774,vacuolar membrane	GO:0044877,protein-containing complex binding;GO:0000149,SNARE binding;GO:0005483,soluble NSF attachment protein activity;GO:0019905,syntaxin binding	GO:0045176,apical protein localization;GO:0007420,brain development;GO:0048208,COPII vesicle coating;GO:0006888,endoplasmic reticulum to Golgi vesicle-mediated transport;GO:0006891,intra-Golgi vesicle-mediated transport;GO:0006886,intracellular protein transport;GO:0061025,membrane fusion;GO:0030182,neuron differentiation;GO:0032781,positive regulation of ATPase activity;GO:0006892,post-Golgi ves…	hsa:8775,path:hsa04721,Synaptic vesicle cycle
ARPC5_HUMAN	O15511	ARPC5	Actin-related protein 2/3 complex subunit 5	33856.1	37056	33910.8	36835	8164.99	34634.1	12704.1	13009.9	35414.5	17128.3	35414.5	17128.3	2.0676	0.022653	1	GO:0015629,actin cytoskeleton;GO:0005885,Arp2/3 protein complex;GO:0005737,cytoplasm;GO:0005829,cytosol;GO:0005768,endosome;GO:0070062,extracellular exosome;GO:0005576,extracellular region;GO:1904813,ficolin-1-rich granule lumen;GO:0005925,focal adhesion;GO:0030426,growth cone;GO:0030027,lamellipodium;GO:0005634,nucleus;GO:0034774,secretory granule lumen;GO:0035861,site of double-strand break	GO:0003779,actin binding;GO:0005200,structural constituent of cytoskeleton	GO:0030036,actin cytoskeleton organization;GO:0051639,actin filament network formation;GO:0034314,Arp2/3 complex-mediated actin nucleation;GO:0016477,cell migration;GO:0048013,ephrin receptor signaling pathway;GO:0038096,Fc-gamma receptor signaling pathway involved in phagocytosis;GO:0097581,lamellipodium organization;GO:0030011,maintenance of cell polarity;GO:0061024,membrane organization;GO:006…	hsa:10092,path:hsa04144,Endocytosis;hsa:10092,path:hsa04810,Regulation of actin cytoskeleton;hsa:10092,path:hsa04666,Fc gamma R-mediated phagocytosis;hsa:10092,path:hsa05130,Pathogenic Escherichia coli infection;hsa:10092,path:hsa05132,Salmonella infection;hsa:10092,path:hsa05131,Shigellosis;hsa:10092,path:hsa05100,Bacterial invasion of epithelial cells
CRKL_HUMAN	P46109	CRKL	Crk-like protein	4754.29	6167.65	4065.84	4881.75	0	4531.89	1702.76	2884.39	4967.38	2405.98	4967.38	3039.68	2.0646	0.037742	1	GO:0005829,cytosol;GO:0098890,extrinsic component of postsynaptic membrane;GO:0031594,neuromuscular junction;GO:0005654,nucleoplasm;GO:0032991,protein-containing complex	GO:0045296,cadherin binding;GO:0042802,identical protein binding;GO:0001784,phosphotyrosine residue binding;GO:0003723,RNA binding	GO:0095500,acetylcholine receptor signaling pathway;GO:0090630,activation of GTPase activity;GO:0000187,activation of MAPK activity;GO:0000186,activation of MAPKK activity;GO:0009952,anterior/posterior pattern specification;GO:0001783,B cell apoptotic process;GO:0001568,blood vessel development;GO:0060326,cell chemotaxis;GO:0035690,cellular response to drug;GO:0098761,cellular response to interle…	hsa:1399,path:hsa04015,Rap1 signaling pathway;hsa:1399,path:hsa04010,MAPK signaling pathway;hsa:1399,path:hsa04012,ErbB signaling pathway;hsa:1399,path:hsa04510,Focal adhesion;hsa:1399,path:hsa04810,Regulation of actin cytoskeleton;hsa:1399,path:hsa04666,Fc gamma R-mediated phagocytosis;hsa:1399,path:hsa04062,Chemokine signaling pathway;hsa:1399,path:hsa04910,Insulin signaling pathway;hsa:1399,pa…
RAB6A_HUMAN	P20340	RAB6A	Ras-related protein Rab-6A	0	3480.49	0	4329.15	0	0	0	0	3081.59	1497.47	3904.82		2.05786	0.039277	1	GO:0031410,cytoplasmic vesicle;GO:0005829,cytosol;GO:0012505,endomembrane system;GO:0005789,endoplasmic reticulum membrane;GO:0070381,endosome to plasma membrane transport vesicle;GO:0070062,extracellular exosome;GO:0005794,Golgi apparatus;GO:0000139,Golgi membrane;GO:0016020,membrane;GO:0005886,plasma membrane;GO:0030667,secretory granule membrane;GO:0005802,trans-Golgi network;GO:0032588,trans-…	GO:0005525,GTP binding;GO:0003924,GTPase activity;GO:0031489,myosin V binding;GO:0019904,protein domain specific binding	GO:0019882,antigen processing and presentation;GO:0034498,early endosome to Golgi transport;GO:0006891,intra-Golgi vesicle-mediated transport;GO:0006886,intracellular protein transport;GO:0072385,minus-end-directed organelle transport along microtubule;GO:0043312,neutrophil degranulation;GO:0018125,peptidyl-cysteine methylation;GO:0034067,protein localization to Golgi apparatus;GO:0042147,retrogr…
ITA2B_HUMAN	P08514	ITGA2B	Integrin alpha-IIb	88376.6	123621	85523.5	116000	28649.3	93184.7	36346.6	43175.7	103380	50339.1	103380	50339.1	2.05368	0.022963	1	GO:0072562,blood microparticle;GO:0009986,cell surface;GO:0009897,external side of plasma membrane;GO:0070062,extracellular exosome;GO:0005925,focal adhesion;GO:0008305,integrin complex;GO:0005886,plasma membrane;GO:0031092,platelet alpha granule membrane;GO:0016020,membrane	GO:0050840,extracellular matrix binding;GO:0070051,fibrinogen binding;GO:0042802,identical protein binding;GO:0046872,metal ion binding	GO:0007160,cell-matrix adhesion;GO:0030198,extracellular matrix organization;GO:0007229,integrin-mediated signaling pathway;GO:0070527,platelet aggregation;GO:0002576,platelet degranulation;GO:0002687,positive regulation of leukocyte migration;GO:0045652,regulation of megakaryocyte differentiation;GO:0007155,cell adhesion	hsa:3674,path:hsa04015,Rap1 signaling pathway;hsa:3674,path:hsa04151,PI3K-Akt signaling pathway;hsa:3674,path:hsa04512,ECM-receptor interaction;hsa:3674,path:hsa04510,Focal adhesion;hsa:3674,path:hsa04810,Regulation of actin cytoskeleton;hsa:3674,path:hsa04640,Hematopoietic cell lineage;hsa:3674,path:hsa04611,Platelet activation;hsa:3674,path:hsa05200,Pathways in cancer;hsa:3674,path:hsa05222,Sma…
FKB1A_HUMAN	P62942	FKBP1A	Peptidyl-prolyl cis-trans isomerase FKBP1A	26177	32704	22279	29133.2	9720.6	23891.4	13169.7	6969.36	27573.3	13437.8	27573.3	13437.8	2.05193	0.016957	1	GO:0005737,cytoplasm;GO:0098562,cytoplasmic side of membrane;GO:0005829,cytosol;GO:0031312,extrinsic component of organelle membrane;GO:0016020,membrane;GO:1990425,ryanodine receptor complex;GO:0016529,sarcoplasmic reticulum;GO:0014802,terminal cisterna;GO:0030018,Z disc;GO:0016021,integral component of membrane	GO:0048185,activin binding;GO:0005528,FK506 binding;GO:0044325,ion channel binding;GO:0005527,macrolide binding;GO:0003755,peptidyl-prolyl cis-trans isomerase activity;GO:0046332,SMAD binding;GO:0005160,transforming growth factor beta receptor binding;GO:0034713,type I transforming growth factor beta receptor binding	GO:0006458,'de novo' protein folding;GO:1990000,amyloid fibril formation;GO:0070588,calcium ion transmembrane transport;GO:0061077,chaperone-mediated protein folding;GO:0003007,heart morphogenesis;GO:0060347,heart trabecula formation;GO:0032515,negative regulation of phosphoprotein phosphatase activity;GO:0030512,negative regulation of transforming growth factor beta receptor signaling pathway;GO…
RAC1_HUMAN	P63000	RAC1	Ras-related C3 botulinum toxin substrate 1	39455.2	54657.5	34625.2	50667.1	13428.6	41821.7	15543.2	17069.8	44851.3	21965.8	44851.3	21965.8	2.04187	0.030762	1	GO:0005938,cell cortex;GO:0042995,cell projection;GO:0005737,cytoplasm;GO:0036464,cytoplasmic ribonucleoprotein granule;GO:0031410,cytoplasmic vesicle;GO:0005856,cytoskeleton;GO:0005829,cytosol;GO:0043197,dendritic spine;GO:0005789,endoplasmic reticulum membrane;GO:0070062,extracellular exosome;GO:0031234,extrinsic component of cytoplasmic side of plasma membrane;GO:0101003,ficolin-1-rich granule…	GO:0051117,ATPase binding;GO:0019899,enzyme binding;GO:0003925,G protein activity;GO:0005525,GTP binding;GO:0003924,GTPase activity;GO:0042826,histone deacetylase binding;GO:0019901,protein kinase binding;GO:0044877,protein-containing complex binding;GO:0051022,Rho GDP-dissociation inhibitor binding;GO:0031267,small GTPase binding;GO:0031996,thioesterase binding	GO:0030036,actin cytoskeleton organization;GO:0007015,actin filament organization;GO:0030041,actin filament polymerization;GO:0009653,anatomical structure morphogenesis;GO:0007596,blood coagulation;GO:0045453,bone resorption;GO:0007155,cell adhesion;GO:0048870,cell motility;GO:0008283,cell population proliferation;GO:0030031,cell projection assembly;GO:0007160,cell-matrix adhesion;GO:0071260,cell…	hsa:5879,path:hsa04014,Ras signaling pathway;hsa:5879,path:hsa04015,Rap1 signaling pathway;hsa:5879,path:hsa04010,MAPK signaling pathway;hsa:5879,path:hsa04310,Wnt signaling pathway;hsa:5879,path:hsa04370,VEGF signaling pathway;hsa:5879,path:hsa04071,Sphingolipid signaling pathway;hsa:5879,path:hsa04024,cAMP signaling pathway;hsa:5879,path:hsa04151,PI3K-Akt signaling pathway;hsa:5879,path:hsa0414…
RAB8A_HUMAN	P61006	RAB8A	Ras-related protein Rab-8A	10423.5	13310.6	11272.9	12662.4	3481.12	9159.67	5404.65	5458.42	11917.4	5875.97	11917.4	5875.97	2.02815	0.004301	1	GO:0005814,centriole;GO:0005813,centrosome;GO:0005929,cilium;GO:0005829,cytosol;GO:0043197,dendritic spine;GO:0005768,endosome;GO:0070062,extracellular exosome;GO:0098978,glutamatergic synapse;GO:0000139,Golgi membrane;GO:0030496,midbody;GO:0043025,neuronal cell body;GO:0097730,non-motile cilium;GO:0045335,phagocytic vesicle;GO:0030670,phagocytic vesicle membrane;GO:0005886,plasma membrane;GO:001…	GO:0019003,GDP binding;GO:0005525,GTP binding;GO:0003924,GTPase activity;GO:0031489,myosin V binding;GO:0019901,protein kinase binding;GO:0031267,small GTPase binding	GO:0006914,autophagy;GO:0007409,axonogenesis;GO:0032869,cellular response to insulin stimulus;GO:0060271,cilium assembly;GO:0048210,Golgi vesicle fusion to target membrane;GO:0098969,neurotransmitter receptor transport to postsynaptic membrane;GO:0098887,neurotransmitter receptor transport;GO:0043687,post-translational protein modification;GO:0072659,protein localization to plasma membrane;GO:000…	hsa:4218,path:hsa04152,AMPK signaling pathway;hsa:4218,path:hsa04144,Endocytosis;hsa:4218,path:hsa04140,Autophagy - animal;hsa:4218,path:hsa04530,Tight junction;hsa:4218,path:hsa04972,Pancreatic secretion
ARPC4_HUMAN	P59998	ARPC4	Actin-related protein 2/3 complex subunit 4	94778	149208	130654	140518	39886.4	115482	46243.6	52727.3	128790	63584.9	128790	63584.9	2.02548	0.021743	1	GO:0005885,Arp2/3 protein complex;GO:0042995,cell projection;GO:0005829,cytosol;GO:0070062,extracellular exosome;GO:0005634,nucleus;GO:0035861,site of double-strand break;GO:0005737,cytoplasm	GO:0003779,actin binding;GO:0019899,enzyme binding;GO:0005200,structural constituent of cytoskeleton;GO:0070735,protein-glycine ligase activity	GO:0030041,actin filament polymerization;GO:0045010,actin nucleation;GO:0034314,Arp2/3 complex-mediated actin nucleation;GO:0048013,ephrin receptor signaling pathway;GO:0038096,Fc-gamma receptor signaling pathway involved in phagocytosis;GO:0061024,membrane organization;GO:0018094,protein polyglycylation	hsa:10093,path:hsa04144,Endocytosis;hsa:10093,path:hsa04810,Regulation of actin cytoskeleton;hsa:10093,path:hsa04666,Fc gamma R-mediated phagocytosis;hsa:10093,path:hsa05130,Pathogenic Escherichia coli infection;hsa:10093,path:hsa05132,Salmonella infection;hsa:10093,path:hsa05131,Shigellosis;hsa:10093,path:hsa05100,Bacterial invasion of epithelial cells
JAM1_HUMAN	Q9Y624	F11R	Junctional adhesion molecule A	35200.3	46921.3	34565.7	41999.4	12163.3	30645.6	16920.3	19491.6	39671.7	19805.2	39671.7	19805.2	2.00309	0.006706	1	GO:0005923,bicellular tight junction;GO:0030054,cell junction;GO:0005911,cell-cell junction;GO:0031410,cytoplasmic vesicle;GO:0070062,extracellular exosome;GO:0016021,integral component of membrane;GO:0005886,plasma membrane;GO:0032991,protein-containing complex;GO:0036057,slit diaphragm;GO:0070160,tight junction	GO:0045296,cadherin binding;GO:0005178,integrin binding;GO:0030165,PDZ domain binding;GO:0042803,protein homodimerization activity;GO:0001618,virus receptor activity	GO:0031032,actomyosin structure organization;GO:0070830,bicellular tight junction assembly;GO:0098609,cell-cell adhesion;GO:0071260,cellular response to mechanical stimulus;GO:0090557,establishment of endothelial intestinal barrier;GO:0030198,extracellular matrix organization;GO:0006954,inflammatory response;GO:0050892,intestinal absorption;GO:0007159,leukocyte cell-cell adhesion;GO:0050900,leuko…	hsa:50848,path:hsa04514,Cell adhesion molecules (CAMs);hsa:50848,path:hsa04530,Tight junction;hsa:50848,path:hsa04670,Leukocyte transendothelial migration;hsa:50848,path:hsa05120,Epithelial cell signaling in Helicobacter pylori infection
1433T_HUMAN	P27348	YWHAQ	14-3-3 protein theta	23296.3	30172.3	20808.7	32387.8	8615.49	24420	8848.46	11490	26666.3	13343.5	26666.3	13343.5	1.99845	0.028591	1	GO:0005737,cytoplasm;GO:0005829,cytosol;GO:0070062,extracellular exosome;GO:0005925,focal adhesion;GO:0016020,membrane;GO:0005739,mitochondrion;GO:0032991,protein-containing complex;GO:0045202,synapse	GO:0071889,14-3-3 protein binding;GO:0042802,identical protein binding;GO:0044325,ion channel binding;GO:0008022,protein C-terminus binding;GO:0019904,protein domain specific binding;GO:0047485,protein N-terminus binding	GO:0034766,negative regulation of ion transmembrane transport;GO:0045892,negative regulation of transcription;GO:1900740,positive regulation of protein insertion into mitochondrial membrane involved in apoptotic signaling pathway;GO:0006605,protein targeting;GO:0007264,small GTPase mediated signal transduction;GO:0021762,substantia nigra development	hsa:10971,path:hsa04390,Hippo signaling pathway;hsa:10971,path:hsa04151,PI3K-Akt signaling pathway;hsa:10971,path:hsa04110,Cell cycle;hsa:10971,path:hsa04114,Oocyte meiosis;hsa:10971,path:hsa05203,Viral carcinogenesis;hsa:10971,path:hsa05161,Hepatitis B;hsa:10971,path:hsa05160,Hepatitis C
RHOG_HUMAN	P84095	RHOG	Rho-related GTP-binding protein RhoG	3334.02	5893.45	4366.38	3497.44	0	3044.84	2911.95	0	4272.82	2142.11	4272.82	2978.4	1.99468	0.032047	1	GO:0005938,cell cortex;GO:0042995,cell projection;GO:0031410,cytoplasmic vesicle;GO:0005856,cytoskeleton;GO:0005829,cytosol;GO:0005789,endoplasmic reticulum membrane;GO:0070062,extracellular exosome;GO:0005925,focal adhesion;GO:0043231,intracellular membrane-bounded organelle;GO:0005886,plasma membrane;GO:0030667,secretory granule membrane	GO:0005525,GTP binding;GO:0003924,GTPase activity;GO:0019901,protein kinase binding	GO:0030036,actin cytoskeleton organization;GO:0007015,actin filament organization;GO:0090630,activation of GTPase activity;GO:0060326,cell chemotaxis;GO:0030031,cell projection assembly;GO:0030865,cortical cytoskeleton organization;GO:0043652,engulfment of apoptotic cell;GO:0007163,establishment or maintenance of cell polarity;GO:0008045,motor neuron axon guidance;GO:0043312,neutrophil degranulat…	hsa:391,path:hsa05132,Salmonella infection;hsa:391,path:hsa05100,Bacterial invasion of epithelial cells
G6B_HUMAN	O95866	MPIG6B	Megakaryocyte and platelet inhibitory receptor G6b	22678.2	32311.6	24841.5	33479.3	9463.55	24094.5	11429.6	11827.5	28327.7	14203.8	28327.7	14203.8	1.99437	0.016454	1	GO:0005829,cytosol;GO:0005783,endoplasmic reticulum;GO:0005794,Golgi apparatus;GO:0016021,integral component of membrane;GO:0005654,nucleoplasm;GO:0005886,plasma membrane	GO:0008201,heparin binding	GO:0007596,blood coagulation;GO:0030218,erythrocyte differentiation;GO:0007229,integrin-mediated signaling pathway;GO:0035855,megakaryocyte development;GO:0030219,megakaryocyte differentiation;GO:0009968,negative regulation of signal transduction;GO:0030168,platelet activation;GO:0030220,platelet formation
1433B_HUMAN	P31946	YWHAB	14-3-3 protein beta/alpha	14749.4	15605.8	13895.2	16403.7	3589.69	14832.5	7115.63	4922.91	15163.5	7615.17	15163.5	7615.17	1.99123	0.026075	1	GO:0005737,cytoplasm;GO:0005829,cytosol;GO:0070062,extracellular exosome;GO:0005925,focal adhesion;GO:0042470,melanosome;GO:0016020,membrane;GO:0005739,mitochondrion;GO:0005634,nucleus;GO:0048471,perinuclear region of cytoplasm;GO:0017053,transcription repressor complex;GO:0005774,vacuolar membrane	GO:0045296,cadherin binding;GO:0019899,enzyme binding;GO:0042826,histone deacetylase binding;GO:0042802,identical protein binding;GO:0051219,phosphoprotein binding;GO:0050815,phosphoserine residue binding;GO:0008022,protein C-terminus binding;GO:0019904,protein domain specific binding;GO:0004860,protein kinase inhibitor activity;GO:0044877,protein-containing complex binding	GO:0000186,activation of MAPKK activity;GO:0002250,adaptive immune response;GO:0051220,cytoplasmic sequestering of protein;GO:0035329,hippo signaling;GO:0000165,MAPK cascade;GO:0045744,negative regulation of G protein-coupled receptor signaling pathway;GO:0035308,negative regulation of protein dephosphorylation;GO:0045892,negative regulation of transcription;GO:0043085,positive regulation of cata…	hsa:7529,path:hsa04390,Hippo signaling pathway;hsa:7529,path:hsa04151,PI3K-Akt signaling pathway;hsa:7529,path:hsa04110,Cell cycle;hsa:7529,path:hsa04114,Oocyte meiosis;hsa:7529,path:hsa05203,Viral carcinogenesis;hsa:7529,path:hsa05161,Hepatitis B;hsa:7529,path:hsa05160,Hepatitis C
KPCB_HUMAN	P05771	PRKCB	Protein kinase C beta type	6686.19	9389.82	6046.95	8522.17	3335.17	6974.26	1997.21	3202.83	7661.28	3877.37	7661.28	3877.37	1.9759	0.029201	1	GO:0044305,calyx of Held;GO:0005737,cytoplasm;GO:0005829,cytosol;GO:0070062,extracellular exosome;GO:0005654,nucleoplasm;GO:0005634,nucleus;GO:0005886,plasma membrane;GO:0099523,presynaptic cytosol;GO:0008091,spectrin	GO:0050681,androgen receptor binding;GO:0005524,ATP binding;GO:0005246,calcium channel regulator activity;GO:0004698,calcium-dependent protein kinase C activity;GO:0003682,chromatin binding;GO:0042393,histone binding;GO:0035403,histone kinase activity (H3-T6 specific);GO:0030374,nuclear receptor coactivator activity;GO:0004697,protein kinase C activity;GO:0005080,protein kinase C binding;GO:01063…	GO:0002250,adaptive immune response;GO:0006915,apoptotic process;GO:0042113,B cell activation;GO:0050853,B cell receptor signaling pathway;GO:0006816,calcium ion transport;GO:0006874,cellular calcium ion homeostasis;GO:0071322,cellular response to carbohydrate stimulus;GO:0035408,histone H3-T6 phosphorylation;GO:0035556,intracellular signal transduction;GO:0042953,lipoprotein transport;GO:0007077…	hsa:5579,path:hsa04014,Ras signaling pathway;hsa:5579,path:hsa04015,Rap1 signaling pathway;hsa:5579,path:hsa04010,MAPK signaling pathway;hsa:5579,path:hsa04012,ErbB signaling pathway;hsa:5579,path:hsa04310,Wnt signaling pathway;hsa:5579,path:hsa04370,VEGF signaling pathway;hsa:5579,path:hsa04064,NF-kappa B signaling pathway;hsa:5579,path:hsa04066,HIF-1 signaling pathway;hsa:5579,path:hsa04020,Cal…
ITB3_HUMAN	P05106	ITGB3	Integrin beta-3	53786	71243.8	41882.2	70711.8	16654.3	58365.8	20647.7	24812.8	59405.9	30120.2	59405.9	30120.2	1.9723	0.049263	1	GO:0035868,alphav-beta3 integrin-HMGB1 complex;GO:0035867,alphav-beta3 integrin-IGF-1-IGF1R complex;GO:0035866,alphav-beta3 integrin-PKCalpha complex;GO:0071062,alphav-beta3 integrin-vitronectin complex;GO:0009986,cell surface;GO:0005911,cell-cell junction;GO:0070062,extracellular exosome;GO:0031527,filopodium membrane;GO:0005925,focal adhesion;GO:0098978,glutamatergic synapse;GO:0005887,integral…	GO:0050839,cell adhesion molecule binding;GO:0015026,coreceptor activity;GO:0019899,enzyme binding;GO:0050840,extracellular matrix binding;GO:0001968,fibronectin binding;GO:0042802,identical protein binding;GO:0005178,integrin binding;GO:0005161,platelet-derived growth factor receptor binding;GO:0002020,protease binding;GO:0003756,protein disulfide isomerase activity;GO:0043184,vascular endotheli…	GO:0032147,activation of protein kinase activity;GO:0060055,angiogenesis involved in wound healing;GO:0038027,apolipoprotein A-I-mediated signaling pathway;GO:0043277,apoptotic cell clearance;GO:0007596,blood coagulation;GO:0007155,cell adhesion;GO:0033627,cell adhesion mediated by integrin;GO:0016477,cell migration;GO:0007160,cell-matrix adhesion;GO:0031589,cell-substrate adhesion;GO:0030198,ext…	hsa:3690,path:hsa04015,Rap1 signaling pathway;hsa:3690,path:hsa04151,PI3K-Akt signaling pathway;hsa:3690,path:hsa04512,ECM-receptor interaction;hsa:3690,path:hsa04145,Phagosome;hsa:3690,path:hsa04510,Focal adhesion;hsa:3690,path:hsa04810,Regulation of actin cytoskeleton;hsa:3690,path:hsa04640,Hematopoietic cell lineage;hsa:3690,path:hsa04611,Platelet activation;hsa:3690,path:hsa04919,Thyroid horm…
PDLI1_HUMAN	O00151	PDLIM1	PDZ and LIM domain protein 1	15258.5	17713.9	12947.7	19226.6	4685.84	14846.2	6283.44	7353.53	16286.7	8292.26	16286.7	8292.26	1.96408	0.023221	1	GO:0005912,adherens junction;GO:0005737,cytoplasm;GO:0005856,cytoskeleton;GO:0031941,filamentous actin;GO:0005925,focal adhesion;GO:0001725,stress fiber;GO:0005667,transcription regulator complex;GO:0030018,Z disc	GO:0003779,actin binding;GO:0098641,cadherin binding involved in cell-cell adhesion;GO:0046872,metal ion binding;GO:0051371,muscle alpha-actinin binding;GO:0003713,transcription coactivator activity	GO:0030036,actin cytoskeleton organization;GO:0030950,establishment or maintenance of actin cytoskeleton polarity;GO:0010761,fibroblast migration;GO:0007507,heart development;GO:0030011,maintenance of cell polarity;GO:0061061,muscle structure development;GO:0006357,regulation of transcription by RNA polymerase II;GO:0001666,response to hypoxia;GO:0006979,response to oxidative stress;GO:0043149,st…
TXD17_HUMAN	Q9BRA2	TXNDC17	Thioredoxin domain-containing protein 17	0	0	0	1030.63	0	788.096	0	0	1246.79	636.841	1030.63	788.096	1.95778	0.001848	1	GO:0005829,cytosol;GO:0070062,extracellular exosome	GO:0004601,peroxidase activity;GO:0047134,protein-disulfide reductase activity	GO:0033209,tumor necrosis factor-mediated signaling pathway
CD47_HUMAN	Q08722	CD47	Leukocyte surface antigen CD47	43888.8	60332.4	44169.2	51427.9	16206.6	39558	21498.3	24833.9	49954.6	25524.2	49954.6	25524.2	1.95714	0.008358	1	GO:0009986,cell surface;GO:0070062,extracellular exosome;GO:0005887,integral component of plasma membrane;GO:0005886,plasma membrane;GO:0035579,specific granule membrane;GO:0070821,tertiary granule membrane	GO:0098632,cell-cell adhesion mediator activity;GO:0086080,protein binding involved in heterotypic cell-cell adhesion;GO:0070053,thrombospondin receptor activity	GO:1904669,ATP export;GO:0016477,cell migration;GO:0071346,cellular response to interferon-gamma;GO:0071347,cellular response to interleukin-1;GO:0071349,cellular response to interleukin-12;GO:0030198,extracellular matrix organization;GO:0007229,integrin-mediated signaling pathway;GO:0050900,leukocyte migration;GO:0035696,monocyte extravasation;GO:1905450,negative regulation of Fc-gamma receptor …	hsa:961,path:hsa04512,ECM-receptor interaction
KVD21_HUMAN	A0A0A0MT36	IGKV6D-21	Immunoglobulin kappa variable 6D-21	31114.9	30975.4	18330.3	44761.2	19696.7	10615.2	18921.9	14753.2	31295.4	15996.7	31295.4	15996.7	1.95636	0.038427	1	GO:0005615,extracellular space;GO:0019814,immunoglobulin complex;GO:0005886,plasma membrane		GO:0002250,adaptive immune response;GO:0006955,immune response
RHOA_HUMAN	P61586	RHOA	Transforming protein RhoA	11205.2	14021.5	8288.13	14287.7	3309.13	11445.4	6308.96	3895.01	11950.6	6239.63	11950.6	6239.63	1.91528	0.049418	1	GO:0043296,apical junction complex;GO:0005938,cell cortex;GO:0030054,cell junction;GO:0071944,cell periphery;GO:0042995,cell projection;GO:0032154,cleavage furrow;GO:0031410,cytoplasmic vesicle;GO:0005856,cytoskeleton;GO:0005829,cytosol;GO:0043197,dendritic spine;GO:0005789,endoplasmic reticulum membrane;GO:0005768,endosome;GO:0070062,extracellular exosome;GO:0031234,extrinsic component of cytopl…	GO:0003925,G protein activity;GO:0005525,GTP binding;GO:0003924,GTPase activity;GO:0017022,myosin binding;GO:0019901,protein kinase binding	GO:0030036,actin cytoskeleton organization;GO:0031532,actin cytoskeleton reorganization;GO:0007015,actin filament organization;GO:0043297,apical junction assembly;GO:0038027,apolipoprotein A-I-mediated signaling pathway;GO:0034329,cell junction assembly;GO:0016477,cell migration;GO:1990869,cellular response to chemokine;GO:0071345,cellular response to cytokine stimulus;GO:0071222,cellular respons…	hsa:387,path:hsa04014,Ras signaling pathway;hsa:387,path:hsa04015,Rap1 signaling pathway;hsa:387,path:hsa04310,Wnt signaling pathway;hsa:387,path:hsa04350,TGF-beta signaling pathway;hsa:387,path:hsa04072,Phospholipase D signaling pathway;hsa:387,path:hsa04071,Sphingolipid signaling pathway;hsa:387,path:hsa04024,cAMP signaling pathway;hsa:387,path:hsa04022,cGMP-PKG signaling pathway;hsa:387,path:h…
RB11B_HUMAN	Q15907	RAB11B	Ras-related protein Rab-11B	52696.2	70180.9	56586.3	59264.4	22359.1	51326.2	25743.6	25674.3	59682	31275.8	59682	31275.8	1.90825	0.010245	1	GO:0098993,anchored component of synaptic vesicle membrane;GO:0005829,cytosol;GO:0005768,endosome;GO:0070062,extracellular exosome;GO:0045335,phagocytic vesicle;GO:0030670,phagocytic vesicle membrane;GO:0055037,recycling endosome;GO:0055038,recycling endosome membrane;GO:0008021,synaptic vesicle	GO:0045296,cadherin binding;GO:0019003,GDP binding;GO:0005525,GTP binding;GO:0003924,GTPase activity;GO:0031489,myosin V binding	GO:0150093,amyloid-beta clearance by transcytosis;GO:0071468,cellular response to acidic pH;GO:0045054,constitutive secretory pathway;GO:0032456,endocytic recycling;GO:0090150,establishment of protein localization to membrane;GO:0006887,exocytosis;GO:0035773,insulin secretion involved in cellular response to glucose stimulus;GO:0032402,melanosome transport;GO:0043687,post-translational protein mo…	hsa:9230,path:hsa04152,AMPK signaling pathway;hsa:9230,path:hsa04144,Endocytosis;hsa:9230,path:hsa04962,Vasopressin-regulated water reabsorption;hsa:9230,path:hsa05164,Influenza A
THAS_HUMAN	P24557	TBXAS1	Thromboxane-A synthase	5020.56	8133.55	5842.12	7095.83	1614.32	6095.08	3114.01	2859.28	6523.02	3420.67	6523.02	3420.67	1.90694	0.038115	1	GO:0005789,endoplasmic reticulum membrane;GO:0016021,integral component of membrane	GO:0036134,12-hydroxyheptadecatrienoic acid synthase activity;GO:0020037,heme binding;GO:0106256,hydroperoxy icosatetraenoate dehydratase activity;GO:0005506,iron ion binding;GO:0004497,monooxygenase activity;GO:0016705,oxidoreductase activity;GO:0004796,thromboxane-A synthase activity	GO:0019371,cyclooxygenase pathway;GO:0006690,icosanoid metabolic process;GO:0001516,prostaglandin biosynthetic process;GO:0030644,cellular chloride ion homeostasis;GO:0045907,positive regulation of vasoconstriction;GO:0045471,response to ethanol;GO:0070542,response to fatty acid	hsa:6916,path:hsa00590,Arachidonic acid metabolism;hsa:6916,path:hsa04611,Platelet activation
SEPT7_HUMAN	Q16181	SEPTIN7	Septin-7	7679.23	9564.6	8476.67	9596.51	3523.43	9249.91	2532.52	3246.06	8829.25	4637.98	8829.25	4637.98	1.90368	0.041289	1	GO:0005930,axoneme;GO:0032153,cell division site;GO:0032154,cleavage furrow;GO:0000777,condensed chromosome kinetochore;GO:0005829,cytosol;GO:0070062,extracellular exosome;GO:0015630,microtubule cytoskeleton;GO:0030496,midbody;GO:0097730,non-motile cilium;GO:0005634,nucleus;GO:0031105,septin complex;GO:0005940,septin ring;GO:0097227,sperm annulus;GO:0005819,spindle;GO:0001725,stress fiber;GO:0031…	GO:0045296,cadherin binding;GO:0005525,GTP binding;GO:0003924,GTPase activity;GO:0042802,identical protein binding;GO:0060090,molecular adaptor activity;GO:0005198,structural molecule activity	GO:0030154,cell differentiation;GO:0034613,cellular protein localization;GO:0060271,cilium assembly;GO:0061640,cytoskeleton-dependent cytokinesis;GO:1902857,positive regulation of non-motile cilium assembly;GO:0016476,regulation of embryonic cell shape;GO:0007283,spermatogenesis	hsa:989,path:hsa05131,Shigellosis
TGFI1_HUMAN	O43294	TGFB1I1	Transforming growth factor beta-1-induced transcript 1 protein	3964.26	6245.17	3650.61	5632	3111.33	3468.03	2227.28	0	4873.01	2567.46	4873.01	2935.55	1.89799	0.024888	1	GO:0005856,cytoskeleton;GO:0005829,cytosol;GO:0005925,focal adhesion;GO:0016363,nuclear matrix;GO:0005886,plasma membrane	GO:0050681,androgen receptor binding;GO:0070411,I-SMAD binding;GO:0046872,metal ion binding;GO:0048495,Roundabout binding;GO:0003713,transcription coactivator activity;GO:0003712,transcription coregulator activity	GO:0007155,cell adhesion;GO:0045165,cell fate commitment;GO:0030855,epithelial cell differentiation;GO:0016331,morphogenesis of embryonic epithelium;GO:0008285,negative regulation of cell population proliferation;GO:0045599,negative regulation of fat cell differentiation;GO:0030512,negative regulation of transforming growth factor beta receptor signaling pathway;GO:0010718,positive regulation of …
GNAQ_HUMAN	P50148	GNAQ	Guanine nucleotide-binding protein G(q) subunit alpha	21447	26631.8	21403.5	28257.2	6385.96	25275	11082.9	8803.39	24434.9	12886.8	24434.9	12886.8	1.89612	0.045657	1	GO:0005737,cytoplasm;GO:0070062,extracellular exosome;GO:0005794,Golgi apparatus;GO:0005834,heterotrimeric G-protein complex;GO:0005765,lysosomal membrane;GO:0031965,nuclear membrane;GO:0001750,photoreceptor outer segment;GO:0005886,plasma membrane;GO:0045202,synapse	GO:0001664,G protein-coupled receptor binding;GO:0031683,G-protein beta/gamma-subunit complex binding;GO:0005525,GTP binding;GO:0005096,GTPase activator activity;GO:0003924,GTPase activity;GO:0046872,metal ion binding;GO:0031826,type 2A serotonin receptor binding;GO:0019001,guanyl nucleotide binding	GO:0001508,action potential;GO:0007202,activation of phospholipase C activity;GO:0007189,adenylate cyclase-activating G protein-coupled receptor signaling pathway;GO:0007188,adenylate cyclase-modulating G protein-coupled receptor signaling pathway;GO:0007596,blood coagulation;GO:0009649,entrainment of circadian clock;GO:0007213,G protein-coupled acetylcholine receptor signaling pathway;GO:0007186…	hsa:2776,path:hsa04015,Rap1 signaling pathway;hsa:2776,path:hsa04371,Apelin signaling pathway;hsa:2776,path:hsa04020,Calcium signaling pathway;hsa:2776,path:hsa04071,Sphingolipid signaling pathway;hsa:2776,path:hsa04022,cGMP-PKG signaling pathway;hsa:2776,path:hsa04540,Gap junction;hsa:2776,path:hsa04611,Platelet activation;hsa:2776,path:hsa04911,Insulin secretion;hsa:2776,path:hsa04922,Glucagon …
KAPCB_HUMAN	P22694	PRKACB	cAMP-dependent protein kinase catalytic subunit beta	24972.4	28828.8	31899.3	30864	6254.78	30728.7	10787.9	13712	29141.1	15370.8	29141.1	15370.8	1.89587	0.04798	1	GO:0005952,cAMP-dependent protein kinase complex;GO:0005813,centrosome;GO:0097546,ciliary base;GO:0005829,cytosol;GO:0070062,extracellular exosome;GO:0005654,nucleoplasm;GO:0005634,nucleus;GO:0048471,perinuclear region of cytoplasm;GO:0005886,plasma membrane;GO:0045202,synapse	GO:0004679,AMP-activated protein kinase activity;GO:0005524,ATP binding;GO:0004691,cAMP-dependent protein kinase activity;GO:0000287,magnesium ion binding;GO:0106310,protein serine kinase activity;GO:0106311,protein threonine kinase activity;GO:0031625,ubiquitin protein ligase binding;GO:0004674,protein serine/threonine kinase activity	GO:0034199,activation of protein kinase A activity;GO:0002250,adaptive immune response;GO:0007188,adenylate cyclase-modulating G protein-coupled receptor signaling pathway;GO:0007596,blood coagulation;GO:0071377,cellular response to glucagon stimulus;GO:0007268,chemical synaptic transmission;GO:0034380,high-density lipoprotein particle assembly;GO:0002862,negative regulation of inflammatory respo…	hsa:5567,path:hsa04014,Ras signaling pathway;hsa:5567,path:hsa04010,MAPK signaling pathway;hsa:5567,path:hsa04310,Wnt signaling pathway;hsa:5567,path:hsa04340,Hedgehog signaling pathway;hsa:5567,path:hsa04371,Apelin signaling pathway;hsa:5567,path:hsa04020,Calcium signaling pathway;hsa:5567,path:hsa04024,cAMP signaling pathway;hsa:5567,path:hsa04140,Autophagy - animal;hsa:5567,path:hsa04114,Oocyt…
HLAA_HUMAN	P04439	HLA-A	HLA class I histocompatibility antigen, A alpha chain	22508.7	21060.5	25140	20690.6	10056.5	12242.5	12017.5	13261.5	22350	11894.5	22350	11894.5	1.87902	0.000133	1	GO:0009986,cell surface;GO:0031901,early endosome membrane;GO:0012507,ER to Golgi transport vesicle membrane;GO:0009897,external side of plasma membrane;GO:0070062,extracellular exosome;GO:0005615,extracellular space;GO:0000139,Golgi membrane;GO:0071556,integral component of lumenal side of endoplasmic reticulum membrane;GO:0042612,MHC class I protein complex;GO:0032398,MHC class Ib protein compl…	GO:0030881,beta-2-microglobulin binding;GO:0042288,MHC class I protein binding;GO:0046703,natural killer cell lectin-like receptor binding;GO:0042605,peptide antigen binding;GO:0005102,signaling receptor binding;GO:0042608,T cell receptor binding;GO:0051087,chaperone binding;GO:0046977,TAP binding;GO:0023026,MHC class II protein complex binding;GO:0032395,MHC class II receptor activity;GO:0030247…	GO:0002250,adaptive immune response;GO:0019731,antibacterial humoral response;GO:0002476,antigen processing and presentation of endogenous peptide antigen via MHC class Ib;GO:0002479,antigen processing and presentation of exogenous peptide antigen via MHC class I;GO:0002480,antigen processing and presentation of exogenous peptide antigen via MHC class I;GO:0002477,antigen processing and presentat…	hsa:3133,path:hsa04514,Cell adhesion molecules (CAMs);hsa:3133,path:hsa04144,Endocytosis;hsa:3133,path:hsa04145,Phagosome;hsa:3133,path:hsa04218,Cellular senescence;hsa:3133,path:hsa04650,Natural killer cell mediated cytotoxicity;hsa:3133,path:hsa04612,Antigen processing and presentation;hsa:3133,path:hsa05203,Viral carcinogenesis;hsa:3133,path:hsa05320,Autoimmune thyroid disease;hsa:3133,path:hs…
ARF3_HUMAN	P61204;P84077	ARF3	ADP-ribosylation factor 3	7418.37	8976.23	7519.64	10172.4	3167.02	7129.26	4260.04	3997.2	8521.65	4638.38	8521.65	4638.38	1.8372	0.011567	1	GO:0070062,extracellular exosome;GO:0000139,Golgi membrane;GO:0048471,perinuclear region of cytoplasm;GO:0005886,plasma membrane	GO:0005525,GTP binding;GO:0003924,GTPase activity	GO:0006886,intracellular protein transport;GO:0006661,phosphatidylinositol biosynthetic process;GO:0006890,retrograde vesicle-mediated transport;GO:0016192,vesicle-mediated transport	hsa:377,path:hsa04144,Endocytosis
FCG2A_HUMAN	P12318	FCGR2A	Low affinity immunoglobulin gamma Fc region receptor II-a	8144.75	10986.6	7435.11	8334.24	0	7375.1	4516.31	6074.1	8725.17	4794.02	8725.17	5988.5	1.82001	0.043405	1	GO:0005794,Golgi apparatus;GO:0005887,integral component of plasma membrane;GO:0005886,plasma membrane;GO:0030667,secretory granule membrane	GO:0019864,IgG binding;GO:0004888,transmembrane signaling receptor activity	GO:0007166,cell surface receptor signaling pathway;GO:0038096,Fc-gamma receptor signaling pathway involved in phagocytosis;GO:0002862,negative regulation of inflammatory response to antigenic stimulus;GO:0043312,neutrophil degranulation;GO:0050776,regulation of immune response	hsa:2212,path:hsa04145,Phagosome;hsa:2212,path:hsa04611,Platelet activation;hsa:2212,path:hsa04666,Fc gamma R-mediated phagocytosis;hsa:2212,path:hsa04380,Osteoclast differentiation;hsa:2212,path:hsa05322,Systemic lupus erythematosus;hsa:2212,path:hsa05130,Pathogenic Escherichia coli infection;hsa:2212,path:hsa05150,Staphylococcus aureus infection;hsa:2212,path:hsa05152,Tuberculosis;hsa:2212,path…
VISTA_HUMAN	Q9H7M9	VSIR	V-type immunoglobulin domain-containing suppressor of T-cell activation	2385.9	0	0	1786.28	0	1198.49	649.916	0	1778.37	977.517	2086.09	924.205	1.81928	0.033098	1	GO:0016021,integral component of membrane;GO:0005886,plasma membrane	GO:0061133,endopeptidase activator activity;GO:0019899,enzyme binding;GO:0042802,identical protein binding	GO:2000562,negative regulation of CD4-positive;GO:2000565,negative regulation of CD8-positive;GO:0032689,negative regulation of interferon-gamma production;GO:0032693,negative regulation of interleukin-10 production;GO:0032700,negative regulation of interleukin-17 production;GO:0032720,negative regulation of tumor necrosis factor production;GO:0030335,positive regulation of cell migration;GO:0120…	hsa:64115,path:hsa04514,Cell adhesion molecules (CAMs)
RAP2B_HUMAN	P61225	RAP2B	Ras-related protein Rap-2b	12076.4	18252.8	13341.1	14223	4329.36	12342.8	9127.64	6114.48	14473.3	7978.56	14473.3	7978.56	1.81403	0.025923	1	GO:0005923,bicellular tight junction;GO:0044291,cell-cell contact zone;GO:0005829,cytosol;GO:0070062,extracellular exosome;GO:0016020,membrane;GO:0045121,membrane raft;GO:0005886,plasma membrane;GO:0055038,recycling endosome membrane;GO:0035579,specific granule membrane;GO:0070821,tertiary granule membrane	GO:0003925,G protein activity;GO:0019003,GDP binding;GO:0005525,GTP binding;GO:0003924,GTPase activity;GO:0019904,protein domain specific binding	GO:0030336,negative regulation of cell migration;GO:0043312,neutrophil degranulation;GO:0030168,platelet activation;GO:0070527,platelet aggregation;GO:0031954,positive regulation of protein autophosphorylation;GO:0032486,Rap protein signal transduction;GO:0061097,regulation of protein tyrosine kinase activity;GO:0007165,signal transduction
FCERG_HUMAN	P30273	FCER1G	High affinity immunoglobulin epsilon receptor subunit gamma	31821.9	36068.1	33670.6	50650.9	12554.1	31584.6	24036.9	16493.5	38052.9	21167.3	38052.9	21167.3	1.79772	0.030776	1	GO:0009986,cell surface;GO:0009897,external side of plasma membrane;GO:0032998,Fc-epsilon receptor I complex;GO:0101003,ficolin-1-rich granule membrane;GO:0005887,integral component of plasma membrane;GO:0005886,plasma membrane;GO:0070821,tertiary granule membrane;GO:0016021,integral component of membrane	GO:0042802,identical protein binding;GO:0019863,IgE binding;GO:0019767,IgE receptor activity;GO:0019864,IgG binding	GO:0042590,antigen processing and presentation of exogenous peptide antigen via MHC class I;GO:0019886,antigen processing and presentation of exogenous peptide antigen via MHC class II;GO:0007596,blood coagulation;GO:0071404,cellular response to low-density lipoprotein particle stimulus;GO:0042742,defense response to bacterium;GO:0002431,Fc receptor mediated stimulatory signaling pathway;GO:00380…	hsa:2207,path:hsa04072,Phospholipase D signaling pathway;hsa:2207,path:hsa04071,Sphingolipid signaling pathway;hsa:2207,path:hsa04611,Platelet activation;hsa:2207,path:hsa04625,C-type lectin receptor signaling pathway;hsa:2207,path:hsa04650,Natural killer cell mediated cytotoxicity;hsa:2207,path:hsa04664,Fc epsilon RI signaling pathway;hsa:2207,path:hsa05310,Asthma;hsa:2207,path:hsa05152,Tubercul…
PECA1_HUMAN	P16284	PECAM1	Platelet endothelial cell adhesion molecule	19159.1	36120.7	23298.5	33391.8	11187.6	24517.6	12626.6	14132.9	27992.5	15616.2	27992.5	15616.2	1.79253	0.049533	1	GO:0005911,cell-cell junction;GO:0070062,extracellular exosome;GO:0005615,extracellular space;GO:0005887,integral component of plasma membrane;GO:0045121,membrane raft;GO:0005886,plasma membrane;GO:0031092,platelet alpha granule membrane;GO:0032991,protein-containing complex;GO:0030667,secretory granule membrane	GO:0042803,protein homodimerization activity;GO:0004888,transmembrane signaling receptor activity	GO:0070830,bicellular tight junction assembly;GO:0008037,cell recognition;GO:0007166,cell surface receptor signaling pathway;GO:0098609,cell-cell adhesion;GO:0098742,cell-cell adhesion via plasma-membrane adhesion molecules;GO:0050904,diapedesis;GO:0061028,establishment of endothelial barrier;GO:0030198,extracellular matrix organization;GO:0072011,glomerular endothelium development;GO:0007156,hom…	hsa:5175,path:hsa04514,Cell adhesion molecules (CAMs);hsa:5175,path:hsa04670,Leukocyte transendothelial migration;hsa:5175,path:hsa05418,Fluid shear stress and atherosclerosis;hsa:5175,path:hsa05144,Malaria
LYPA1_HUMAN	O75608	LYPLA1	Acyl-protein thioesterase 1	3906.08	3659.29	2837.26	4280.75	0	3040.95	0	0	3670.85	2061.52	3670.85	3040.95	1.78065	0.035618	1	GO:0005737,cytoplasm;GO:0005829,cytosol;GO:0005783,endoplasmic reticulum;GO:0070062,extracellular exosome;GO:0031965,nuclear membrane;GO:0005886,plasma membrane;GO:0016021,integral component of membrane	GO:0052689,carboxylic ester hydrolase activity;GO:0016298,lipase activity;GO:0004622,lysophospholipase activity;GO:0008474,palmitoyl-(protein) hydrolase activity;GO:0004620,phospholipase activity;GO:0016787,hydrolase activity	GO:0006631,fatty acid metabolic process;GO:0000165,MAPK cascade;GO:0042997,negative regulation of Golgi to plasma membrane protein transport;GO:0002084,protein depalmitoylation;GO:0050999,regulation of nitric-oxide synthase activity	hsa:10434,path:hsa00564,Glycerophospholipid metabolism;hsa:10434,path:hsa05231,Choline metabolism in cancer
PCBP2_HUMAN	Q15366	PCBP2	Poly(rC)-binding protein 2	11392.2	14526.1	14813.1	14357.2	7886.67	11530.4	7225.11	4318.76	13772.1	7740.23	13772.1	7740.23	1.77929	0.011607	1	GO:0005737,cytoplasm;GO:0005829,cytosol;GO:0070062,extracellular exosome;GO:0005925,focal adhesion;GO:0016020,membrane;GO:0005654,nucleoplasm;GO:0005634,nucleus;GO:0014069,postsynaptic density	GO:1990829,C-rich single-stranded DNA binding;GO:0019899,enzyme binding;GO:0003729,mRNA binding;GO:0003723,RNA binding;GO:0003697,single-stranded DNA binding;GO:0031625,ubiquitin protein ligase binding	GO:0051607,defense response to virus;GO:0045087,innate immune response;GO:0075522,IRES-dependent viral translational initiation;GO:0016071,mRNA metabolic process;GO:0000398,mRNA splicing;GO:0050687,negative regulation of defense response to virus;GO:0032480,negative regulation of type I interferon production;GO:0045944,positive regulation of transcription by RNA polymerase II;GO:0043161,proteasom…	hsa:5094,path:hsa04216,Ferroptosis
COF1_HUMAN	P23528	CFL1	Cofilin-1	37639.1	39465.6	31065	43736.7	13563.6	34210.9	16575.8	21604	37976.6	21488.6	37976.6	21488.6	1.76729	0.020216	1	GO:0015629,actin cytoskeleton;GO:0005737,cytoplasm;GO:0005829,cytosol;GO:0070062,extracellular exosome;GO:0005615,extracellular space;GO:0005925,focal adhesion;GO:0030027,lamellipodium;GO:0031258,lamellipodium membrane;GO:0016020,membrane;GO:0016363,nuclear matrix;GO:0005634,nucleus;GO:0032587,ruffle membrane;GO:0031982,vesicle	GO:0051015,actin filament binding;GO:0003779,actin binding	GO:0030036,actin cytoskeleton organization;GO:0030042,actin filament depolymerization;GO:0030043,actin filament fragmentation;GO:0051014,actin filament severing;GO:0048870,cell motility;GO:0007010,cytoskeleton organization;GO:0051293,establishment of spindle localization;GO:0035722,interleukin-12-mediated signaling pathway;GO:0043066,negative regulation of apoptotic process;GO:0044794,positive re…	hsa:1072,path:hsa04810,Regulation of actin cytoskeleton;hsa:1072,path:hsa04666,Fc gamma R-mediated phagocytosis;hsa:1072,path:hsa04360,Axon guidance;hsa:1072,path:hsa05133,Pertussis;hsa:1072,path:hsa05170,Human immunodeficiency virus 1 infection
TBCA_HUMAN	O75347	TBCA	Tubulin-specific chaperone A	0	2943.62	0	3608.49	0	1974.86	0	0	2810.81	1616.27	3276.06	1974.86	1.73907	0.02971	1	GO:0005737,cytoplasm;GO:0005829,cytosol;GO:0005874,microtubule;GO:0015630,microtubule cytoskeleton;GO:0005730,nucleolus	GO:0048487,beta-tubulin binding;GO:0051087,chaperone binding;GO:0003723,RNA binding;GO:0015631,tubulin binding	GO:0007023,post-chaperonin tubulin folding pathway;GO:0006457,protein folding;GO:0007021,tubulin complex assembly
EHD1_HUMAN	Q9H4M9	EHD1	EH domain-containing protein 1	7691.54	7826.82	5030.02	9737.93	3541.72	6259.64	4711.53	3257.83	7571.58	4442.68	7571.58	4442.68	1.70428	0.0384	1	GO:0020018,ciliary pocket membrane;GO:0005769,early endosome;GO:0031901,early endosome membrane;GO:0030139,endocytic vesicle;GO:0010008,endosome membrane;GO:0070062,extracellular exosome;GO:0043231,intracellular membrane-bounded organelle;GO:0005811,lipid droplet;GO:0016020,membrane;GO:0048471,perinuclear region of cytoplasm;GO:0005886,plasma membrane;GO:0031095,platelet dense tubular network mem…	GO:0005524,ATP binding;GO:0045296,cadherin binding;GO:0005509,calcium ion binding;GO:0005525,GTP binding;GO:0042802,identical protein binding;GO:0031267,small GTPase binding	GO:0007596,blood coagulation;GO:1990090,cellular response to nerve growth factor stimulus;GO:0042632,cholesterol homeostasis;GO:0060271,cilium assembly;GO:0032456,endocytic recycling;GO:0006897,endocytosis;GO:0016197,endosomal transport;GO:0006886,intracellular protein transport;GO:0034383,low-density lipoprotein particle clearance;GO:0031175,neuron projection development;GO:0010886,positive regu…	hsa:10938,path:hsa04144,Endocytosis
AT1A1_HUMAN	P05023	ATP1A1	Sodium/potassium-transporting ATPase subunit alpha-1	6830.4	10845.5	9015.32	8113.25	3944.96	7659.6	6321.75	3464.12	8701.11	5347.61	8701.11	5347.61	1.6271	0.042046	1	GO:0016324,apical plasma membrane;GO:0016323,basolateral plasma membrane;GO:0005901,caveola;GO:0005783,endoplasmic reticulum;GO:0005768,endosome;GO:0070062,extracellular exosome;GO:1903561,extracellular vesicle;GO:0005794,Golgi apparatus;GO:0016021,integral component of membrane;GO:0014704,intercalated disc;GO:0016328,lateral plasma membrane;GO:0042470,melanosome;GO:0016020,membrane;GO:0045121,me…	GO:0043531,ADP binding;GO:0030506,ankyrin binding;GO:0005524,ATP binding;GO:0051087,chaperone binding;GO:0005391,P-type sodium;GO:0016791,phosphatase activity;GO:0043548,phosphatidylinositol 3-kinase binding;GO:0030955,potassium ion binding;GO:0019904,protein domain specific binding;GO:0046982,protein heterodimerization activity;GO:0019901,protein kinase binding;GO:0031402,sodium ion binding;GO:1…	GO:0086002,cardiac muscle cell action potential involved in contraction;GO:0086064,cell communication by electrical coupling involved in cardiac conduction;GO:0030007,cellular potassium ion homeostasis;GO:0071260,cellular response to mechanical stimulus;GO:0071383,cellular response to steroid hormone stimulus;GO:0006883,cellular sodium ion homeostasis;GO:0034220,ion transmembrane transport;GO:006…	hsa:476,path:hsa04024,cAMP signaling pathway;hsa:476,path:hsa04022,cGMP-PKG signaling pathway;hsa:476,path:hsa04911,Insulin secretion;hsa:476,path:hsa04918,Thyroid hormone synthesis;hsa:476,path:hsa04919,Thyroid hormone signaling pathway;hsa:476,path:hsa04925,Aldosterone synthesis and secretion;hsa:476,path:hsa04260,Cardiac muscle contraction;hsa:476,path:hsa04261,Adrenergic signaling in cardiomy…
PSMD5_HUMAN	Q16401	PSMD5	26S proteasome non-ATPase regulatory subunit 5	2931.42	3535.67	4021	3247.86	0	3369.73	1612.19	0	3433.99	2161.42	3433.99	2490.96	1.58876	0.044471	1	GO:0005829,cytosol;GO:0005654,nucleoplasm;GO:0022624,proteasome accessory complex;GO:0000502,proteasome complex		GO:0031145,anaphase-promoting complex-dependent catabolic process;GO:0002479,antigen processing and presentation of exogenous peptide antigen via MHC class I;GO:0038095,Fc-epsilon receptor signaling pathway;GO:0070498,interleukin-1-mediated signaling pathway;GO:0000165,MAPK cascade;GO:0090090,negative regulation of canonical Wnt signaling pathway;GO:0010972,negative regulation of G2/M transition …
IF4A1_HUMAN	P60842;Q14240	EIF4A1	Eukaryotic initiation factor 4A-I	13529.3	13057.4	13619.8	14279.5	8767.72	14261.8	6090.73	8027.28	13621.5	9286.88	13621.5	9286.88	1.46674	0.049833	1	GO:0005737,cytoplasm;GO:0005829,cytosol;GO:0016281,eukaryotic translation initiation factor 4F complex;GO:0070062,extracellular exosome;GO:0016020,membrane	GO:0005524,ATP binding;GO:0003725,double-stranded RNA binding;GO:0004386,helicase activity;GO:0003729,mRNA binding;GO:0003723,RNA binding;GO:0000339,RNA cap binding;GO:0003724,RNA helicase activity;GO:0008135,translation factor activity;GO:0003743,translation initiation factor activity;GO:0003676,nucleic acid binding;GO:0016787,hydrolase activity	GO:0002183,cytoplasmic translational initiation;GO:0006413,translational initiation;GO:0016032,viral process	hsa:1973,path:hsa03013,RNA transport
B2MG_HUMAN	P61769	B2M	Beta-2-microglobulin	26783.6	28612.7	30060.6	30266.6	23014.2	22242.9	21923.1	20035.6	28930.9	21803.9	28930.9	21803.9	1.32686	0.000436	1	GO:0005829,cytosol;GO:0031905,early endosome lumen;GO:0031901,early endosome membrane;GO:0005788,endoplasmic reticulum lumen;GO:0012507,ER to Golgi transport vesicle membrane;GO:0009897,external side of plasma membrane;GO:0070062,extracellular exosome;GO:0005576,extracellular region;GO:0005615,extracellular space;GO:0005925,focal adhesion;GO:0005794,Golgi apparatus;GO:0000139,Golgi membrane;GO:19…	GO:0042802,identical protein binding;GO:0042803,protein homodimerization activity	GO:1990000,amyloid fibril formation;GO:0019731,antibacterial humoral response;GO:0019885,antigen processing and presentation of endogenous peptide antigen via MHC class I;GO:0002479,antigen processing and presentation of exogenous peptide antigen via MHC class I;GO:0002480,antigen processing and presentation of exogenous peptide antigen via MHC class I;GO:0002481,antigen processing and presentati…	hsa:567,path:hsa04612,Antigen processing and presentation;hsa:567,path:hsa05166,Human T-cell leukemia virus 1 infection;hsa:567,path:hsa05170,Human immunodeficiency virus 1 infection;hsa:567,path:hsa05168,Herpes simplex virus 1 infection;hsa:567,path:hsa05163,Human cytomegalovirus infection;hsa:567,path:hsa05169,Epstein-Barr virus infection
CD14_HUMAN	P08571	CD14	Monocyte differentiation antigen CD14	12440.5	14758.7	15234.5	12410.4	14740.7	17264.6	20710.1	18202.4	13711	17729.5	13711	17729.5	0.773346	0.031783	-1	GO:0031362,anchored component of external side of plasma membrane;GO:0010008,endosome membrane;GO:0009897,external side of plasma membrane;GO:0070062,extracellular exosome;GO:0005576,extracellular region;GO:0005615,extracellular space;GO:0005794,Golgi apparatus;GO:0046696,lipopolysaccharide receptor complex;GO:0045121,membrane raft;GO:0005886,plasma membrane;GO:0030667,secretory granule membrane	GO:0071723,lipopeptide binding;GO:0001530,lipopolysaccharide binding;GO:0070891,lipoteichoic acid binding;GO:0001847,opsonin receptor activity;GO:0016019,peptidoglycan immune receptor activity	GO:0006915,apoptotic process;GO:0097190,apoptotic signaling pathway;GO:0007166,cell surface receptor signaling pathway;GO:0071726,cellular response to diacyl bacterial lipopeptide;GO:0071222,cellular response to lipopolysaccharide;GO:0071223,cellular response to lipoteichoic acid;GO:0071219,cellular response to molecule of bacterial origin;GO:0071727,cellular response to triacyl bacterial lipopep…	hsa:929,path:hsa04010,MAPK signaling pathway;hsa:929,path:hsa04064,NF-kappa B signaling pathway;hsa:929,path:hsa04145,Phagosome;hsa:929,path:hsa04640,Hematopoietic cell lineage;hsa:929,path:hsa04620,Toll-like receptor signaling pathway;hsa:929,path:hsa05202,Transcriptional misregulation in cancer;hsa:929,path:hsa05221,Acute myeloid leukemia;hsa:929,path:hsa05132,Salmonella infection;hsa:929,path:…
PGRP2_HUMAN	Q96PD5	PGLYRP2	N-acetylmuramoyl-L-alanine amidase	40106.2	32591	39846.6	33726	47496	43840.1	54172.2	44039.1	36567.4	47386.9	36567.4	47386.9	0.771679	0.013386	-1	GO:0070062,extracellular exosome;GO:0005576,extracellular region;GO:0016020,membrane	GO:0008745,N-acetylmuramoyl-L-alanine amidase activity;GO:0042834,peptidoglycan binding;GO:0016019,peptidoglycan immune receptor activity;GO:0008270,zinc ion binding	GO:0019730,antimicrobial humoral response;GO:0051701,biological process involved in interaction with host;GO:0050830,defense response to Gram-positive bacterium;GO:0016045,detection of bacterium;GO:0045087,innate immune response;GO:0032689,negative regulation of interferon-gamma production;GO:0032827,negative regulation of natural killer cell differentiation involved in immune response;GO:0001519…
IGF2_HUMAN	P01344	IGF2	Insulin-like growth factor II	11090.1	12247.8	12513.4	11685.9	18936.2	12519.3	16496.5	16044.2	11884.3	15999.1	11884.3	15999.1	0.742813	0.023205	-1	GO:0005576,extracellular region;GO:0005615,extracellular space;GO:0031093,platelet alpha granule lumen	GO:0008083,growth factor activity;GO:0005179,hormone activity;GO:0005158,insulin receptor binding;GO:0005159,insulin-like growth factor receptor binding;GO:0005178,integrin binding;GO:0043539,protein serine/threonine kinase activator activity;GO:0048018,receptor ligand activity	GO:0009887,animal organ morphogenesis;GO:0044267,cellular protein metabolic process;GO:0001892,embryonic placenta development;GO:0060669,embryonic placenta morphogenesis;GO:0031017,exocrine pancreas development;GO:0006006,glucose metabolic process;GO:0001701,in utero embryonic development;GO:0008286,insulin receptor signaling pathway;GO:0038028,insulin receptor signaling pathway via phosphatidyli…	hsa:3481,path:hsa04014,Ras signaling pathway;hsa:3481,path:hsa04010,MAPK signaling pathway;hsa:3481,path:hsa04151,PI3K-Akt signaling pathway;hsa:3481,path:hsa05200,Pathways in cancer;hsa:3481,path:hsa05205,Proteoglycans in cancer;hsa:3481,path:hsa05225,Hepatocellular carcinoma
AACT_HUMAN	P01011	SERPINA3	Alpha-1-antichymotrypsin	122200	89052.3	87638.7	95463.3	122045	136482	162078	121094	98588.5	135425	98588.5	135425	0.727994	0.02569	-1	GO:0035578,azurophil granule lumen;GO:0072562,blood microparticle;GO:0062023,collagen-containing extracellular matrix;GO:0070062,extracellular exosome;GO:0005576,extracellular region;GO:0005615,extracellular space;GO:0005634,nucleus;GO:0031093,platelet alpha granule lumen;GO:0034774,secretory granule lumen	GO:0003677,DNA binding;GO:0004867,serine-type endopeptidase inhibitor activity	GO:0006953,acute-phase response;GO:0006954,inflammatory response;GO:0030277,maintenance of gastrointestinal epithelium;GO:0010951,negative regulation of endopeptidase activity;GO:0043312,neutrophil degranulation;GO:0002576,platelet degranulation;GO:0019216,regulation of lipid metabolic process
CBPN_HUMAN	P15169	CPN1	Carboxypeptidase N catalytic chain	9637.72	9247.57	8998.4	9255.76	12565	12394	14930.9	12974.2	9284.86	13216	9284.86	13216	0.702545	0.0006	-1	GO:0005576,extracellular region;GO:0005615,extracellular space	GO:0004181,metallocarboxypeptidase activity;GO:0008270,zinc ion binding	GO:0010815,bradykinin catabolic process;GO:0006518,peptide metabolic process;GO:0016485,protein processing;GO:0030449,regulation of complement activation;GO:0051384,response to glucocorticoid
KNG1_HUMAN	P01042	KNG1	Kininogen-1	49149.9	55552.4	49856.2	55478.5	64726.1	71917.3	105575	67216	52509.2	77358.5	52509.2	77358.5	0.678778	0.042514	-1	GO:0072562,blood microparticle;GO:0062023,collagen-containing extracellular matrix;GO:0005788,endoplasmic reticulum lumen;GO:0070062,extracellular exosome;GO:0005576,extracellular region;GO:0005615,extracellular space;GO:0005886,plasma membrane;GO:0031093,platelet alpha granule lumen	GO:0004869,cysteine-type endopeptidase inhibitor activity;GO:0004866,endopeptidase inhibitor activity;GO:0008201,heparin binding;GO:0005102,signaling receptor binding;GO:0008270,zinc ion binding	GO:0061844,antimicrobial humoral immune response mediated by antimicrobial peptide;GO:0007597,blood coagulation;GO:0044267,cellular protein metabolic process;GO:0007186,G protein-coupled receptor signaling pathway;GO:0006954,inflammatory response;GO:0031640,killing of cells of other organism;GO:0030195,negative regulation of blood coagulation;GO:0007162,negative regulation of cell adhesion;GO:001…	hsa:3827,path:hsa04071,Sphingolipid signaling pathway;hsa:3827,path:hsa04022,cGMP-PKG signaling pathway;hsa:3827,path:hsa04080,Neuroactive ligand-receptor interaction;hsa:3827,path:hsa04810,Regulation of actin cytoskeleton;hsa:3827,path:hsa04610,Complement and coagulation cascades;hsa:3827,path:hsa04750,Inflammatory mediator regulation of TRP channels;hsa:3827,path:hsa05200,Pathways in cancer;hsa…
HGFA_HUMAN	Q04756	HGFAC	Hepatocyte growth factor activator	19313.9	17099.8	10294.8	13688.6	20119.9	22033.4	26722.3	21457.1	15099.3	22583.2	15099.3	22583.2	0.668608	0.022122	-1	GO:0005829,cytosol;GO:0005576,extracellular region;GO:0005615,extracellular space;GO:0005791,rough endoplasmic reticulum	GO:0004252,serine-type endopeptidase activity;GO:0008236,serine-type peptidase activity	GO:0007596,blood coagulation;GO:0006508,proteolysis;GO:0031638,zymogen activation
KAIN_HUMAN	P29622	SERPINA4	Kallistatin	20975.1	32427.5	33917.7	25877.9	47031.1	39184.1	48154.8	37262	28299.6	42908	28299.6	42908	0.65954	0.011465	-1	GO:0070062,extracellular exosome;GO:0005576,extracellular region;GO:0005615,extracellular space;GO:0031089,platelet dense granule lumen	GO:0004867,serine-type endopeptidase inhibitor activity	GO:0010951,negative regulation of endopeptidase activity;GO:0002576,platelet degranulation
PLMN_HUMAN	P00747	PLG	Plasminogen	53015.3	53162.2	55677.5	48343.3	83833.8	57820.5	79429.6	98298.4	52549.6	79845.5	52549.6	79845.5	0.658141	0.018455	-1	GO:0072562,blood microparticle;GO:0009986,cell surface;GO:0062023,collagen-containing extracellular matrix;GO:0070062,extracellular exosome;GO:0005576,extracellular region;GO:0005615,extracellular space;GO:0031232,extrinsic component of external side of plasma membrane;GO:0005886,plasma membrane;GO:0031093,platelet alpha granule lumen	GO:0034185,apolipoprotein binding;GO:0051087,chaperone binding;GO:0004175,endopeptidase activity;GO:0019899,enzyme binding;GO:0019900,kinase binding;GO:1990405,protein antigen binding;GO:0019904,protein domain specific binding;GO:0004252,serine-type endopeptidase activity;GO:0008236,serine-type peptidase activity;GO:0005102,signaling receptor binding	GO:0051702,biological process involved in interaction with symbiont;GO:0007596,blood coagulation;GO:0044267,cellular protein metabolic process;GO:0022617,extracellular matrix disassembly;GO:0042730,fibrinolysis;GO:0008285,negative regulation of cell population proliferation;GO:2000048,negative regulation of cell-cell adhesion mediated by cadherin;GO:0010812,negative regulation of cell-substrate a…	hsa:5340,path:hsa04080,Neuroactive ligand-receptor interaction;hsa:5340,path:hsa04610,Complement and coagulation cascades;hsa:5340,path:hsa05150,Staphylococcus aureus infection;hsa:5340,path:hsa05164,Influenza A
RET4_HUMAN	P02753	RBP4	Retinol-binding protein 4	36729.2	47871.7	38626	58800.4	69835.2	79723.5	80058.7	47528	45506.8	69286.4	45506.8	69286.4	0.656793	0.040777	-1	GO:0070062,extracellular exosome;GO:0005576,extracellular region;GO:0005615,extracellular space;GO:0032991,protein-containing complex	GO:0044877,protein-containing complex binding;GO:0016918,retinal binding;GO:0019841,retinol binding;GO:0034632,retinol transmembrane transporter activity	GO:0048738,cardiac muscle tissue development;GO:0048562,embryonic organ morphogenesis;GO:0060059,embryonic retina morphogenesis in camera-type eye;GO:0048706,embryonic skeletal system development;GO:0001654,eye development;GO:0048807,female genitalia morphogenesis;GO:0006094,gluconeogenesis;GO:0042593,glucose homeostasis;GO:0007507,heart development;GO:0060347,heart trabecula formation;GO:0030324…
FA9_HUMAN	P00740	F9	Coagulation factor IX	8187.4	9011.82	8089.44	10815.1	14325	13279.6	14808.5	12757.2	9025.94	13792.6	9025.94	13792.6	0.654406	0.000918	-1	GO:0062023,collagen-containing extracellular matrix;GO:0005788,endoplasmic reticulum lumen;GO:0070062,extracellular exosome;GO:0005576,extracellular region;GO:0005615,extracellular space;GO:0005796,Golgi lumen;GO:0005886,plasma membrane	GO:0005509,calcium ion binding;GO:0004175,endopeptidase activity;GO:0004252,serine-type endopeptidase activity	GO:0007596,blood coagulation;GO:0007597,blood coagulation;GO:0006888,endoplasmic reticulum to Golgi vesicle-mediated transport;GO:0006508,proteolysis;GO:0031638,zymogen activation	hsa:2158,path:hsa04610,Complement and coagulation cascades
ITIH2_HUMAN	P19823	ITIH2	Inter-alpha-trypsin inhibitor heavy chain H2	45352.2	33427.8	49620.1	42826.5	58719	60368.7	90858.3	53423	42806.6	65842.2	42806.6	65842.2	0.650139	0.045201	-1	GO:0072562,blood microparticle;GO:0062023,collagen-containing extracellular matrix;GO:0005788,endoplasmic reticulum lumen;GO:0070062,extracellular exosome;GO:0005576,extracellular region	GO:0004866,endopeptidase inhibitor activity;GO:0004867,serine-type endopeptidase inhibitor activity	GO:0044267,cellular protein metabolic process;GO:0030212,hyaluronan metabolic process;GO:0043687,post-translational protein modification
CO3_HUMAN	P01024	C3	Complement C3	119846	82265.5	97810	128233	175573	126925	220504	145412	107039	167103	107039	167103	0.640554	0.039733	-1	GO:0035578,azurophil granule lumen;GO:0072562,blood microparticle;GO:0009986,cell surface;GO:0005788,endoplasmic reticulum lumen;GO:0070062,extracellular exosome;GO:0005576,extracellular region;GO:0005615,extracellular space;GO:0005886,plasma membrane;GO:0032991,protein-containing complex;GO:0034774,secretory granule lumen	GO:0031715,C5L2 anaphylatoxin chemotactic receptor binding;GO:0004866,endopeptidase inhibitor activity;GO:0005102,signaling receptor binding	GO:0097242,amyloid-beta clearance;GO:1905114,cell surface receptor signaling pathway involved in cell-cell signaling;GO:0044267,cellular protein metabolic process;GO:0006956,complement activation;GO:0006957,complement activation;GO:0006958,complement activation;GO:0097278,complement-dependent cytotoxicity;GO:0150062,complement-mediated synapse pruning;GO:0006631,fatty acid metabolic process;GO:00…	hsa:718,path:hsa04080,Neuroactive ligand-receptor interaction;hsa:718,path:hsa04145,Phagosome;hsa:718,path:hsa04610,Complement and coagulation cascades;hsa:718,path:hsa05203,Viral carcinogenesis;hsa:718,path:hsa05322,Systemic lupus erythematosus;hsa:718,path:hsa05131,Shigellosis;hsa:718,path:hsa05133,Pertussis;hsa:718,path:hsa05134,Legionellosis;hsa:718,path:hsa05150,Staphylococcus aureus infecti…
ITIH1_HUMAN	P19827	ITIH1	Inter-alpha-trypsin inhibitor heavy chain H1	28816.4	22666.9	29419.3	31876.9	39483.5	43212	58430.6	36499	28194.9	44406.3	28194.9	44406.3	0.63493	0.021461	-1	GO:0072562,blood microparticle;GO:0062023,collagen-containing extracellular matrix;GO:0070062,extracellular exosome;GO:0005576,extracellular region	GO:0005509,calcium ion binding;GO:0004867,serine-type endopeptidase inhibitor activity	GO:0030212,hyaluronan metabolic process
STXB5_HUMAN	Q5T5C0	STXBP5	Syntaxin-binding protein 5	3.46071e+06	2.67148e+06	3.29751e+06	3.87366e+06	5531725	4.1877e+06	6.49764e+06	4759758	3.32584e+06	5.2442e+06	3.32584e+06	5.2442e+06	0.634193	0.013958	-1	GO:0005892,acetylcholine-gated channel complex;GO:0005737,cytoplasm;GO:0005829,cytosol;GO:0098674,extrinsic component of neuronal dense core vesicle membrane;GO:0098888,extrinsic component of presynaptic membrane;GO:0098686,hippocampal mossy fiber to CA3 synapse;GO:0031594,neuromuscular junction;GO:0005886,plasma membrane;GO:0099523,presynaptic cytosol;GO:0098685,Schaffer collateral - CA1 synapse…	GO:0005096,GTPase activator activity;GO:0045159,myosin II binding;GO:0019905,syntaxin binding;GO:0017075,syntaxin-1 binding	GO:0006887,exocytosis;GO:0045921,positive regulation of exocytosis;GO:0015031,protein transport;GO:0017157,regulation of exocytosis;GO:0050708,regulation of protein secretion;GO:2000300,regulation of synaptic vesicle exocytosis;GO:0010807,regulation of synaptic vesicle priming;GO:0099504,synaptic vesicle cycle
APOH_HUMAN	P02749	APOH	Beta-2-glycoprotein 1	109765	95871.1	86472.4	153898	159017	191048	239443	133396	111502	180726	111502	180726	0.616965	0.044282	-1	GO:0009986,cell surface;GO:0042627,chylomicron;GO:0062023,collagen-containing extracellular matrix;GO:0070062,extracellular exosome;GO:0005576,extracellular region;GO:0005615,extracellular space;GO:0034364,high-density lipoprotein particle;GO:0031089,platelet dense granule lumen;GO:0034361,very-low-density lipoprotein particle	GO:0008201,heparin binding;GO:0042802,identical protein binding;GO:0008289,lipid binding;GO:0060230,lipoprotein lipase activator activity;GO:0005543,phospholipid binding	GO:0007597,blood coagulation;GO:0016525,negative regulation of angiogenesis;GO:0030195,negative regulation of blood coagulation;GO:0010596,negative regulation of endothelial cell migration;GO:0001937,negative regulation of endothelial cell proliferation;GO:0051918,negative regulation of fibrinolysis;GO:0033033,negative regulation of myeloid cell apoptotic process;GO:0034392,negative regulation of…	hsa:350,path:hsa04979,Cholesterol metabolism
CO9_HUMAN	P02748	C9	Complement component C9	54358.8	37550.6	31281.8	38974.7	58809.5	45884.8	88898	72548.2	40541.5	66535.2	40541.5	66535.2	0.609324	0.047327	-1	GO:0072562,blood microparticle;GO:0070062,extracellular exosome;GO:0005576,extracellular region;GO:0005615,extracellular space;GO:0005579,membrane attack complex;GO:0044218,other organism cell membrane;GO:0005886,plasma membrane		GO:0001906,cell killing;GO:0006956,complement activation;GO:0006957,complement activation;GO:0006958,complement activation;GO:0019835,cytolysis;GO:0051260,protein homooligomerization;GO:0030449,regulation of complement activation	hsa:735,path:hsa04610,Complement and coagulation cascades;hsa:735,path:hsa05322,Systemic lupus erythematosus;hsa:735,path:hsa05020,Prion diseases;hsa:735,path:hsa05146,Amoebiasis
FETUA_HUMAN	P02765	AHSG	Alpha-2-HS-glycoprotein	111615	87036.8	106549	142419	168979	214718	215857	165412	111905	191242	111905	191242	0.585149	0.004559	-1	GO:0072562,blood microparticle;GO:0062023,collagen-containing extracellular matrix;GO:0005788,endoplasmic reticulum lumen;GO:0070062,extracellular exosome;GO:0031012,extracellular matrix;GO:0005576,extracellular region;GO:0005615,extracellular space;GO:0005794,Golgi apparatus;GO:0031093,platelet alpha granule lumen;GO:0034774,secretory granule lumen	GO:0004869,cysteine-type endopeptidase inhibitor activity;GO:0004866,endopeptidase inhibitor activity;GO:0019210,kinase inhibitor activity	GO:0006953,acute-phase response;GO:0044267,cellular protein metabolic process;GO:0030502,negative regulation of bone mineralization;GO:0010951,negative regulation of endopeptidase activity;GO:0046627,negative regulation of insulin receptor signaling pathway;GO:0043312,neutrophil degranulation;GO:0006907,pinocytosis;GO:0002576,platelet degranulation;GO:0050766,positive regulation of phagocytosis;G…
NCHL1_HUMAN	O00533	CHL1	Neural cell adhesion molecule L1-like protein	5182.9	2104.99	4951.34	4628.88	7078.63	8367.72	7414.97	6778.49	4217.03	7409.95	4217.03	7409.95	0.569103	0.006871	-1	GO:0070062,extracellular exosome;GO:0016021,integral component of membrane;GO:0005886,plasma membrane		GO:0007411,axon guidance;GO:0031103,axon regeneration;GO:0007155,cell adhesion;GO:0007165,signal transduction
NRP1_HUMAN	O14786	NRP1	Neuropilin-1	4574.76	4750.44	8457.94	4637.34	9136.61	9405.95	9716.46	11629	5605.12	9972.01	5605.12	9972.01	0.562085	0.007573	-1	GO:0030424,axon;GO:0009986,cell surface;GO:0031410,cytoplasmic vesicle;GO:0005829,cytosol;GO:0005769,early endosome;GO:0005615,extracellular space;GO:0005925,focal adhesion;GO:0030426,growth cone;GO:0016021,integral component of membrane;GO:0031966,mitochondrial membrane;GO:0043005,neuron projection;GO:0043025,neuronal cell body;GO:0005886,plasma membrane;GO:0043235,receptor complex;GO:0002116,se…	GO:0015026,coreceptor activity;GO:0019955,cytokine binding;GO:0019838,growth factor binding;GO:0005096,GTPase activator activity;GO:0008201,heparin binding;GO:0046872,metal ion binding;GO:0017154,semaphorin receptor activity;GO:0038085,vascular endothelial growth factor binding;GO:0005021,vascular endothelial growth factor-activated receptor activity	GO:0031532,actin cytoskeleton reorganization;GO:0001525,angiogenesis;GO:0060978,angiogenesis involved in coronary vascular morphogenesis;GO:0009887,animal organ morphogenesis;GO:0048844,artery morphogenesis;GO:0048846,axon extension involved in axon guidance;GO:0007411,axon guidance;GO:0060385,axonogenesis involved in innervation;GO:0150020,basal dendrite arborization;GO:0150018,basal dendrite de…	hsa:8829,path:hsa04360,Axon guidance;hsa:8829,path:hsa05166,Human T-cell leukemia virus 1 infection
ZPI_HUMAN	Q9UK55	SERPINA10	Protein Z-dependent protease inhibitor	7118.88	11423.8	7829.3	6123	17867.6	11148	12972.4	17176.7	8123.73	14791.2	8123.73	14791.2	0.549229	0.015548	-1	GO:0005788,endoplasmic reticulum lumen;GO:0070062,extracellular exosome;GO:0005615,extracellular space	GO:0008201,heparin binding;GO:0004867,serine-type endopeptidase inhibitor activity	GO:0007596,blood coagulation;GO:0044267,cellular protein metabolic process;GO:0010951,negative regulation of endopeptidase activity;GO:0043687,post-translational protein modification
CFAB_HUMAN	P00751	CFB	Complement factor B	56594.9	49143.9	45118.4	69962.6	76752.2	109395	145747	80431.6	55205	103081	55205	103081	0.535547	0.0298	-1	GO:0072562,blood microparticle;GO:0070062,extracellular exosome;GO:0005576,extracellular region;GO:0005615,extracellular space;GO:0005886,plasma membrane	GO:0001848,complement binding;GO:0004252,serine-type endopeptidase activity	GO:0006956,complement activation;GO:0006957,complement activation;GO:0030449,regulation of complement activation	hsa:629,path:hsa04610,Complement and coagulation cascades;hsa:629,path:hsa05150,Staphylococcus aureus infection
CO8A_HUMAN	P07357	C8A	Complement component C8 alpha chain	17139.5	17040.4	13467.6	20284	43094.3	18917.3	31045	34209.2	16982.9	31816.4	16982.9	31816.4	0.533777	0.028864	-1	GO:0072562,blood microparticle;GO:0070062,extracellular exosome;GO:0005576,extracellular region;GO:0005615,extracellular space;GO:0016020,membrane;GO:0005579,membrane attack complex	GO:0001848,complement binding;GO:0044877,protein-containing complex binding	GO:0006956,complement activation;GO:0006957,complement activation;GO:0006958,complement activation;GO:0019835,cytolysis;GO:0006955,immune response;GO:0030449,regulation of complement activation	hsa:731,path:hsa04610,Complement and coagulation cascades;hsa:731,path:hsa05322,Systemic lupus erythematosus;hsa:731,path:hsa05020,Prion diseases;hsa:731,path:hsa05146,Amoebiasis
CO8G_HUMAN	P07360	C8G	Complement component C8 gamma chain	21768.5	24351.2	26527.6	29589.8	64073.4	28358.6	52869	48775.1	25559.3	48519	25559.3	48519	0.526789	0.023844	-1	GO:0072562,blood microparticle;GO:0070062,extracellular exosome;GO:0005576,extracellular region;GO:0005579,membrane attack complex	GO:0001848,complement binding;GO:0044877,protein-containing complex binding;GO:0019841,retinol binding	GO:0006956,complement activation;GO:0006957,complement activation;GO:0006958,complement activation;GO:0019835,cytolysis;GO:0030449,regulation of complement activation	hsa:733,path:hsa04610,Complement and coagulation cascades;hsa:733,path:hsa05322,Systemic lupus erythematosus;hsa:733,path:hsa05020,Prion diseases;hsa:733,path:hsa05146,Amoebiasis
MINP1_HUMAN	Q9UNW1	MINPP1	Multiple inositol polyphosphate phosphatase 1	3824.35	3861.93	4841.19	3741.91	7057.68	6505.6	11125.4	7146.88	4067.34	7958.88	4067.34	7958.88	0.511045	0.012065	-1	GO:0005783,endoplasmic reticulum;GO:0005788,endoplasmic reticulum lumen;GO:0070062,extracellular exosome	GO:0003993,acid phosphatase activity;GO:0034417,bisphosphoglycerate 3-phosphatase activity;GO:0052826,inositol hexakisphosphate 2-phosphatase activity;GO:0052745,inositol phosphate phosphatase activity;GO:0101006,protein histidine phosphatase activity	GO:0030282,bone mineralization;GO:0043647,inositol phosphate metabolic process;GO:0001503,ossification;GO:0006797,polyphosphate metabolic process	hsa:9562,path:hsa00010,Glycolysis / Gluconeogenesis;hsa:9562,path:hsa00562,Inositol phosphate metabolism
CLUS_HUMAN	P10909	CLU	Clusterin	65212.4	69147.9	69457.8	78128.4	93743.5	204095	143113	118479	70486.6	139858	70486.6	139858	0.503989	0.026907	-1	GO:0097440,apical dendrite;GO:0072562,blood microparticle;GO:0009986,cell surface;GO:0042583,chromaffin granule;GO:0062023,collagen-containing extracellular matrix;GO:0005737,cytoplasm;GO:0005829,cytosol;GO:0070062,extracellular exosome;GO:0005576,extracellular region;GO:0005615,extracellular space;GO:0005794,Golgi apparatus;GO:0043231,intracellular membrane-bounded organelle;GO:0005743,mitochond…	GO:0001540,amyloid-beta binding;GO:0051087,chaperone binding;GO:0050750,low-density lipoprotein particle receptor binding;GO:0051787,misfolded protein binding;GO:0046982,protein heterodimerization activity;GO:0044877,protein-containing complex binding;GO:0005102,signaling receptor binding;GO:0048156,tau protein binding;GO:0031625,ubiquitin protein ligase binding;GO:0051082,unfolded protein binding	GO:0019730,antimicrobial humoral response;GO:0000902,cell morphogenesis;GO:0032286,central nervous system myelin maintenance;GO:0051131,chaperone-mediated protein complex assembly;GO:0061077,chaperone-mediated protein folding;GO:0061741,chaperone-mediated protein transport involved in chaperone-mediated autophagy;GO:0006956,complement activation;GO:0006958,complement activation;GO:0002434,immune …	hsa:1191,path:hsa04610,Complement and coagulation cascades
LBP_HUMAN	P18428	LBP	Lipopolysaccharide-binding protein	10792.5	4998.31	6721.12	6510.02	14311.5	12277.4	15167.3	16791	7255.5	14636.8	7255.5	14636.8	0.495703	0.003176	-1	GO:0009986,cell surface;GO:0070062,extracellular exosome;GO:0005576,extracellular region;GO:0005615,extracellular space;GO:0016020,membrane	GO:0071723,lipopeptide binding;GO:0001530,lipopolysaccharide binding;GO:0070891,lipoteichoic acid binding;GO:0005102,signaling receptor binding	GO:0006953,acute-phase response;GO:0006968,cellular defense response;GO:0071222,cellular response to lipopolysaccharide;GO:0071223,cellular response to lipoteichoic acid;GO:0019221,cytokine-mediated signaling pathway;GO:0050829,defense response to Gram-negative bacterium;GO:0050830,defense response to Gram-positive bacterium;GO:0032490,detection of molecule of bacterial origin;GO:0045087,innate i…	hsa:3929,path:hsa04064,NF-kappa B signaling pathway;hsa:3929,path:hsa04620,Toll-like receptor signaling pathway;hsa:3929,path:hsa05152,Tuberculosis
COIA1_HUMAN	P39060	COL18A1	Collagen alpha-1(XVIII) chain	4291.96	3378.73	5808.89	5599.14	15503.3	9332.99	13431.7	9510.02	4769.68	11944.5	4769.68	11944.5	0.399321	0.004449	-1	GO:0005604,basement membrane;GO:0005581,collagen trimer;GO:0062023,collagen-containing extracellular matrix;GO:0005788,endoplasmic reticulum lumen;GO:0070062,extracellular exosome;GO:0031012,extracellular matrix;GO:0005576,extracellular region;GO:0005615,extracellular space	GO:0005201,extracellular matrix structural constituent;GO:0042802,identical protein binding;GO:0046872,metal ion binding	GO:0001525,angiogenesis;GO:0009887,animal organ morphogenesis;GO:0007155,cell adhesion;GO:0030199,collagen fibril organization;GO:0001886,endothelial cell morphogenesis;GO:0030198,extracellular matrix organization;GO:0008285,negative regulation of cell population proliferation;GO:0042493,response to drug;GO:0051599,response to hydrostatic pressure;GO:0007601,visual perception	hsa:80781,path:hsa04974,Protein digestion and absorption
ANXA3_HUMAN	P12429	ANXA3	Annexin A3	4888.28	6775.76	4196.85	5496.39	7721.01	13598.8	15708.1	17199.7	5339.32	13556.9	5339.32	13556.9	0.393845	0.008768	-1	GO:0030424,axon;GO:0005737,cytoplasm;GO:0030425,dendrite;GO:0070062,extracellular exosome;GO:0016020,membrane;GO:0043025,neuronal cell body;GO:0030670,phagocytic vesicle membrane;GO:0005886,plasma membrane;GO:0042581,specific granule	GO:0005509,calcium ion binding;GO:0005544,calcium-dependent phospholipid binding;GO:0048306,calcium-dependent protein binding;GO:0019834,phospholipase A2 inhibitor activity;GO:0004859,phospholipase inhibitor activity	GO:0031100,animal organ regeneration;GO:0042742,defense response to bacterium;GO:0021766,hippocampus development;GO:0043312,neutrophil degranulation;GO:0006909,phagocytosis;GO:0045766,positive regulation of angiogenesis;GO:0051054,positive regulation of DNA metabolic process;GO:0051091,positive regulation of DNA-binding transcription factor activity;GO:0010595,positive regulation of endothelial c…
FA11_HUMAN	P03951	F11	Coagulation factor XI	10342.2	11192.2	9559.28	9904.7	16653.6	28614.4	34437.5	27271.7	10249.6	26744.3	10249.6	26744.3	0.383244	0.004417	-1	GO:0070062,extracellular exosome;GO:0005576,extracellular region;GO:0005615,extracellular space;GO:0016020,membrane;GO:0005886,plasma membrane	GO:0008201,heparin binding;GO:0042802,identical protein binding;GO:0070009,serine-type aminopeptidase activity;GO:0004252,serine-type endopeptidase activity	GO:0007596,blood coagulation;GO:0007597,blood coagulation;GO:0031639,plasminogen activation;GO:0051919,positive regulation of fibrinolysis;GO:0006508,proteolysis	hsa:2160,path:hsa04610,Complement and coagulation cascades
K22E_HUMAN	P35908	KRT2	Keratin, type II cytoskeletal 2 epidermal	8534.72	12140.8	7981.34	11459.9	22841.7	17023.5	38810.5	35804.5	10029.2	28620.1	10029.2	28620.1	0.350425	0.012641	-1	GO:0001533,cornified envelope;GO:0005829,cytosol;GO:0070062,extracellular exosome;GO:0005615,extracellular space;GO:0005882,intermediate filament;GO:0045095,keratin filament;GO:0016020,membrane;GO:0005634,nucleus	GO:0008092,cytoskeletal protein binding;GO:0005200,structural constituent of cytoskeleton;GO:0030280,structural constituent of skin epidermis	GO:0070268,cornification;GO:0008544,epidermis development;GO:0045109,intermediate filament organization;GO:0031424,keratinization;GO:0032980,keratinocyte activation;GO:0003334,keratinocyte development;GO:0051546,keratinocyte migration;GO:0043616,keratinocyte proliferation;GO:0018149,peptide cross-linking;GO:0045684,positive regulation of epidermis development
CY24B_HUMAN	P04839	CYBB	Cytochrome b-245 heavy chain	2867.56	6396.86	4731.86	2470.33	10379.1	18137.7	10696	8502.33	4116.65	11928.8	4116.65	11928.8	0.345103	0.014837	-1	GO:0030425,dendrite;GO:0005789,endoplasmic reticulum membrane;GO:0005794,Golgi apparatus;GO:0005887,integral component of plasma membrane;GO:0043020,NADPH oxidase complex;GO:0043025,neuronal cell body;GO:0005635,nuclear envelope;GO:0097038,perinuclear endoplasmic reticulum;GO:0030670,phagocytic vesicle membrane;GO:0005886,plasma membrane;GO:0005791,rough endoplasmic reticulum;GO:0035579,specific …	GO:0050660,flavin adenine dinucleotide binding;GO:0020037,heme binding;GO:0046872,metal ion binding;GO:0046982,protein heterodimerization activity;GO:0016175,superoxide-generating NAD(P)H oxidase activity;GO:0005244,voltage-gated ion channel activity	GO:0002479,antigen processing and presentation of exogenous peptide antigen via MHC class I;GO:0045454,cell redox homeostasis;GO:0071276,cellular response to cadmium ion;GO:0071361,cellular response to ethanol;GO:1904845,cellular response to L-glutamine;GO:0034599,cellular response to oxidative stress;GO:0006952,defense response;GO:0022900,electron transport chain;GO:0097411,hypoxia-inducible fac…	hsa:1536,path:hsa04066,HIF-1 signaling pathway;hsa:1536,path:hsa04145,Phagosome;hsa:1536,path:hsa04216,Ferroptosis;hsa:1536,path:hsa04217,Necroptosis;hsa:1536,path:hsa04621,NOD-like receptor signaling pathway;hsa:1536,path:hsa04670,Leukocyte transendothelial migration;hsa:1536,path:hsa04933,AGE-RAGE signaling pathway in diabetic complications;hsa:1536,path:hsa05140,Leishmaniasis
OLFM4_HUMAN	Q6UX06	OLFM4	Olfactomedin-4	1637.97	5825.61	1237.37	8317.81	12338.7	13262.1	22376.8	10928.9	4254.69	14726.6	4254.69	14726.6	0.288911	0.015003	-1	GO:0005829,cytosol;GO:0070062,extracellular exosome;GO:0005576,extracellular region;GO:0005615,extracellular space;GO:0045171,intercellular bridge;GO:0005739,mitochondrion;GO:0005654,nucleoplasm;GO:0048471,perinuclear region of cytoplasm;GO:0005886,plasma membrane;GO:0032991,protein-containing complex;GO:0042581,specific granule;GO:0035580,specific granule lumen;GO:1904724,tertiary granule lumen	GO:0045296,cadherin binding;GO:0003824,catalytic activity;GO:0005198,structural molecule activity	GO:0007155,cell adhesion;GO:0043312,neutrophil degranulation;GO:1900026,positive regulation of substrate adhesion-dependent cell spreading
VIME_HUMAN	P08670	VIM	Vimentin	2885.23	4361.25	2629.57	736.522	16633.4	12052	4463.29	19381	2653.14	13132.4	2653.14	13132.4	0.20203	0.020252	-1	GO:0031252,cell leading edge;GO:0005737,cytoplasm;GO:0005856,cytoskeleton;GO:0005829,cytosol;GO:0070062,extracellular exosome;GO:0005925,focal adhesion;GO:0005882,intermediate filament;GO:0045111,intermediate filament cytoskeleton;GO:0005815,microtubule organizing center;GO:0043005,neuron projection;GO:0016363,nuclear matrix;GO:0005777,peroxisome;GO:0045335,phagocytic vesicle;GO:0005886,plasma me…	GO:0003725,double-stranded RNA binding;GO:0042802,identical protein binding;GO:1990254,keratin filament binding;GO:0019904,protein domain specific binding;GO:0097110,scaffold protein binding;GO:0005200,structural constituent of cytoskeleton;GO:0005212,structural constituent of eye lens	GO:0035973,aggrephagy;GO:0014002,astrocyte development;GO:0060020,Bergmann glial cell differentiation;GO:0071346,cellular response to interferon-gamma;GO:0071222,cellular response to lipopolysaccharide;GO:0071225,cellular response to muramyl dipeptide;GO:0019221,cytokine-mediated signaling pathway;GO:0045109,intermediate filament organization;GO:0070307,lens fiber cell development;GO:0030049,musc…	hsa:7431,path:hsa05206,MicroRNAs in cancer;hsa:7431,path:hsa05169,Epstein-Barr virus infection
AL5AP_HUMAN	P20292	ALOX5AP	Arachidonate 5-lipoxygenase-activating protein	2742.06	5662.44	0	4011.33	14740.8	25540.1	40517.4	9961.96	3388	22690.1	4138.61	22690.1	0.149317	0.030352	-1	GO:0005783,endoplasmic reticulum;GO:0005789,endoplasmic reticulum membrane;GO:0016021,integral component of membrane;GO:0016020,membrane;GO:0005635,nuclear envelope;GO:0031965,nuclear membrane;GO:0005829,cytosol	GO:0050544,arachidonic acid binding;GO:0008047,enzyme activator activity;GO:0004602,glutathione peroxidase activity;GO:0004364,glutathione transferase activity;GO:0004464,leukotriene-C4 synthase activity;GO:0047485,protein N-terminus binding;GO:0004051,arachidonate 5-lipoxygenase activity;GO:0019899,enzyme binding;GO:0042802,identical protein binding;GO:0044877,protein-containing complex binding	GO:0071277,cellular response to calcium ion;GO:0019370,leukotriene biosynthetic process;GO:0006691,leukotriene metabolic process;GO:2001301,lipoxin biosynthetic process;GO:0019372,lipoxygenase pathway;GO:0070207,protein homotrimerization;GO:0002540,leukotriene production involved in inflammatory response;GO:0002675,positive regulation of acute inflammatory response	hsa:241,path:hsa04664,Fc epsilon RI signaling pathway
PRG2_HUMAN	P13727	PRG2	Bone marrow proteoglycan	2165.37	2690.36	2452.07	1086.98	23111.7	20617.8	16743.8	3329.85	2098.7	15950.8	2098.7	15950.8	0.131573	0.02023	-1	GO:0062023,collagen-containing extracellular matrix;GO:0070062,extracellular exosome;GO:0005576,extracellular region;GO:1904813,ficolin-1-rich granule lumen;GO:0030133,transport vesicle	GO:0030246,carbohydrate binding;GO:0030021,extracellular matrix structural constituent conferring compression resistance;GO:0008201,heparin binding	GO:0042742,defense response to bacterium;GO:0043312,neutrophil degranulation	hsa:5553,path:hsa05310,Asthma
