# Supplementary material for: Potential blood biomarkers for chronic traumatic encephalopathy: The multi-omics landscape of an observational cohort
Source: Front Aging Neurosci. 2022 Nov 7;14:1052765. doi: 10.3389/fnagi.2022.1052765 (PMC9676976; doi:10.3389/fnagi.2022.1052765)
Supplement: Supplementary file 12 [file Data_Sheet_12.XLS]

## Sheet: sheet1
ID	Accession	Gene Name	Description	A1	A2	A3	A4	C1	C2	C3	C4	Imputation(A)	Imputation(C)	Keep(A)	Keep(C)	FC(A_C)	pValue(A_C)	Sig(A_C)	GO_CC	GO_MF	GO_BP	KEGG
NCHL1_HUMAN	O00533	CHL1	Neural cell adhesion molecule L1-like protein	10041	9655.24	13005.8	8573.09	16629.6	14459.3	13349.9	15981.3	10318.8	15105	10318.8	15105	0.68313	0.007302	1	GO:0070062,extracellular exosome;GO:0016021,integral component of membrane;GO:0005886,plasma membrane		GO:0007411,axon guidance;GO:0031103,axon regeneration;GO:0007155,cell adhesion;GO:0007165,signal transduction
CFAB_HUMAN	P00751	CFB	Complement factor B	118288	104951	104644	167947	180766	244174	170523	159100	123957	188641	123957	188641	0.657109	0.037079	-1	GO:0072562,blood microparticle;GO:0070062,extracellular exosome;GO:0005576,extracellular region;GO:0005615,extracellular space;GO:0005886,plasma membrane	GO:0001848,complement binding;GO:0004252,serine-type endopeptidase activity	GO:0006956,complement activation;GO:0006957,complement activation;GO:0030449,regulation of complement activation	hsa:629,path:hsa04610,Complement and coagulation cascades;hsa:629,path:hsa05150,Staphylococcus aureus infection
KV105_HUMAN	P01602	IGKV1-5	Immunoglobulin kappa variable 1-5	9358.99	19131.4	19450.4	0	0	2365.78	3826.71	0	13191.4	3840.32	15980.3	3096.24	3.43497	0.044067	1	GO:0005576,extracellular region;GO:0005615,extracellular space;GO:0019814,immunoglobulin complex;GO:0005886,plasma membrane;GO:0072562,blood microparticle;GO:0070062,extracellular exosome	GO:0003823,antigen binding;GO:0042802,identical protein binding	GO:0006956,complement activation;GO:0006958,complement activation;GO:0038095,Fc-epsilon receptor signaling pathway;GO:0038096,Fc-gamma receptor signaling pathway involved in phagocytosis;GO:0006955,immune response;GO:0050900,leukocyte migration;GO:0002862,negative regulation of inflammatory response to antigenic stimulus;GO:0008228,opsonization;GO:0018149,peptide cross-linking;GO:0006898,receptor…
IGHG2_HUMAN	P01859	IGHG2	Immunoglobulin heavy constant gamma 2	25235	47708.5	26154.6	14805	13836	11611.7	3250.61	5452.56	28475.8	8537.72	28475.8	8537.72	3.33529	0.034924	1	GO:0072562,blood microparticle;GO:0009897,external side of plasma membrane;GO:0070062,extracellular exosome;GO:0005576,extracellular region;GO:0005615,extracellular space;GO:0042571,immunoglobulin complex;GO:0016021,integral component of membrane	GO:0003823,antigen binding;GO:0034987,immunoglobulin receptor binding	GO:0050853,B cell receptor signaling pathway;GO:0006956,complement activation;GO:0006958,complement activation;GO:0042742,defense response to bacterium;GO:0038096,Fc-gamma receptor signaling pathway involved in phagocytosis;GO:0045087,innate immune response;GO:0002862,negative regulation of inflammatory response to antigenic stimulus;GO:0008228,opsonization;GO:0018149,peptide cross-linking;GO:000…
IGHG4_HUMAN	P01861	IGHG4	Immunoglobulin heavy constant gamma 4	23165.3	32953	16380.7	13516.1	11206.8	8518.94	5473.82	8970.23	21503.8	8542.44	21503.8	8542.44	2.51729	0.027525	1	GO:0072562,blood microparticle;GO:0009897,external side of plasma membrane;GO:0070062,extracellular exosome;GO:0005576,extracellular region;GO:0005615,extracellular space;GO:0042571,immunoglobulin complex;GO:0016021,integral component of membrane	GO:0003823,antigen binding;GO:0034987,immunoglobulin receptor binding	GO:0050853,B cell receptor signaling pathway;GO:0006956,complement activation;GO:0006958,complement activation;GO:0019221,cytokine-mediated signaling pathway;GO:0042742,defense response to bacterium;GO:0038096,Fc-gamma receptor signaling pathway involved in phagocytosis;GO:0045087,innate immune response;GO:0002862,negative regulation of inflammatory response to antigenic stimulus;GO:0008228,opson…
APOA1_HUMAN	P02647	APOA1	Apolipoprotein A-I	131980	153695	174527	154817	216097	202580	182412	163275	153755	191091	153755	191091	0.804615	0.041771	-1	GO:0072562,blood microparticle;GO:0009986,cell surface;GO:0042627,chylomicron;GO:0062023,collagen-containing extracellular matrix;GO:0031410,cytoplasmic vesicle;GO:0005829,cytosol;GO:0034365,discoidal high-density lipoprotein particle;GO:0005769,early endosome;GO:0030139,endocytic vesicle;GO:0071682,endocytic vesicle lumen;GO:0005788,endoplasmic reticulum lumen;GO:0070062,extracellular exosome;GO…	GO:0001540,amyloid-beta binding;GO:0034191,apolipoprotein A-I receptor binding;GO:0034190,apolipoprotein receptor binding;GO:0045499,chemorepellent activity;GO:0015485,cholesterol binding;GO:0120020,cholesterol transfer activity;GO:0019899,enzyme binding;GO:0031072,heat shock protein binding;GO:0008035,high-density lipoprotein particle binding;GO:0070653,high-density lipoprotein particle receptor…	GO:0030325,adrenal gland development;GO:1990000,amyloid fibril formation;GO:0031100,animal organ regeneration;GO:0043534,blood vessel endothelial cell migration;GO:0044267,cellular protein metabolic process;GO:0006695,cholesterol biosynthetic process;GO:0033344,cholesterol efflux;GO:0042632,cholesterol homeostasis;GO:0070508,cholesterol import;GO:0008203,cholesterol metabolic process;GO:0030301,c…	hsa:335,path:hsa03320,PPAR signaling pathway;hsa:335,path:hsa04975,Fat digestion and absorption;hsa:335,path:hsa04979,Cholesterol metabolism;hsa:335,path:hsa04977,Vitamin digestion and absorption;hsa:335,path:hsa05143,African trypanosomiasis
C1QA_HUMAN	P02745	C1QA	Complement C1q subcomponent subunit A	32145.7	41639.8	31447.9	32731.7	23641.9	24603.6	21191.9	22530.4	34491.3	22991.9	34491.3	22991.9	1.50015	0.003745	1	GO:0005581,collagen trimer;GO:0062023,collagen-containing extracellular matrix;GO:0005602,complement component C1 complex;GO:0005576,extracellular region;GO:0098794,postsynapse;GO:0045202,synapse	GO:0001540,amyloid-beta binding	GO:0007568,aging;GO:0048143,astrocyte activation;GO:0007267,cell-cell signaling;GO:0006956,complement activation;GO:0006958,complement activation;GO:0150062,complement-mediated synapse pruning;GO:0045087,innate immune response;GO:0001774,microglial cell activation;GO:0016322,neuron remodeling;GO:1901216,positive regulation of neuron death;GO:0030449,regulation of complement activation;GO:0010039,…	hsa:712,path:hsa04610,Complement and coagulation cascades;hsa:712,path:hsa05322,Systemic lupus erythematosus;hsa:712,path:hsa05020,Prion diseases;hsa:712,path:hsa05133,Pertussis;hsa:712,path:hsa05150,Staphylococcus aureus infection;hsa:712,path:hsa05142,Chagas disease (American trypanosomiasis)
C1QB_HUMAN	P02746	C1QB	Complement C1q subcomponent subunit B	48920.8	80200.4	54577.9	48828.5	21179.3	15417.8	16560.1	25720.7	58131.9	19719.5	58131.9	19719.5	2.94794	0.002713	1	GO:0072562,blood microparticle;GO:0005581,collagen trimer;GO:0062023,collagen-containing extracellular matrix;GO:0005602,complement component C1 complex;GO:0005576,extracellular region;GO:0098794,postsynapse;GO:0045202,synapse		GO:0006956,complement activation;GO:0006958,complement activation;GO:0045087,innate immune response;GO:0030449,regulation of complement activation;GO:0098883,synapse pruning;GO:0048839,inner ear development	hsa:713,path:hsa04610,Complement and coagulation cascades;hsa:713,path:hsa05322,Systemic lupus erythematosus;hsa:713,path:hsa05020,Prion diseases;hsa:713,path:hsa05133,Pertussis;hsa:713,path:hsa05150,Staphylococcus aureus infection;hsa:713,path:hsa05142,Chagas disease (American trypanosomiasis)
C1QC_HUMAN	P02747	C1QC	Complement C1q subcomponent subunit C	124305	124412	151667	128121	97754.8	81198.9	124938	102452	132126	101586	132126	101586	1.30064	0.033905	1	GO:0072562,blood microparticle;GO:0005581,collagen trimer;GO:0062023,collagen-containing extracellular matrix;GO:0005576,extracellular region;GO:0005615,extracellular space;GO:0098794,postsynapse;GO:0045202,synapse		GO:0006956,complement activation;GO:0006958,complement activation;GO:0006955,immune response;GO:0045087,innate immune response;GO:0030853,negative regulation of granulocyte differentiation;GO:0045650,negative regulation of macrophage differentiation;GO:0030449,regulation of complement activation;GO:0098883,synapse pruning	hsa:714,path:hsa04610,Complement and coagulation cascades;hsa:714,path:hsa05322,Systemic lupus erythematosus;hsa:714,path:hsa05020,Prion diseases;hsa:714,path:hsa05133,Pertussis;hsa:714,path:hsa05150,Staphylococcus aureus infection;hsa:714,path:hsa05142,Chagas disease (American trypanosomiasis)
A2GL_HUMAN	P02750	LRG1	Leucine-rich alpha-2-glycoprotein	50315.2	39062.5	46240.6	22402.8	18840.4	15014.5	23620.8	29484.1	39505.3	21740	39505.3	21740	1.81717	0.042164	1	GO:0070062,extracellular exosome;GO:0005576,extracellular region;GO:0005615,extracellular space;GO:1904813,ficolin-1-rich granule lumen;GO:0043231,intracellular membrane-bounded organelle;GO:0016020,membrane;GO:0035580,specific granule lumen;GO:1904724,tertiary granule lumen	GO:0005160,transforming growth factor beta receptor binding	GO:0050873,brown fat cell differentiation;GO:0043312,neutrophil degranulation;GO:0045766,positive regulation of angiogenesis;GO:0001938,positive regulation of endothelial cell proliferation;GO:0030511,positive regulation of transforming growth factor beta receptor signaling pathway;GO:0009617,response to bacterium
A1AG1_HUMAN	P02763	ORM1	Alpha-1-acid glycoprotein 1	23550.7	22898	17941.3	16772.2	13721.3	13141.1	15642.5	17630	20290.6	15033.8	20290.6	15033.8	1.34967	0.038771	1	GO:0072562,blood microparticle;GO:0062023,collagen-containing extracellular matrix;GO:0070062,extracellular exosome;GO:0005576,extracellular region;GO:0005615,extracellular space;GO:0031093,platelet alpha granule lumen;GO:0035580,specific granule lumen;GO:1904724,tertiary granule lumen		GO:0006953,acute-phase response;GO:0006954,inflammatory response;GO:0032715,negative regulation of interleukin-6 production;GO:0032720,negative regulation of tumor necrosis factor production;GO:0043312,neutrophil degranulation;GO:0002576,platelet degranulation;GO:0032731,positive regulation of interleukin-1 beta production;GO:0032732,positive regulation of interleukin-1 production;GO:0032760,posi…
TFR1_HUMAN	P02786	TFRC	Transferrin receptor protein 1	15105.4	11266.5	9190.26	9313.54	6102	7525.35	6400.62	6460.03	11218.9	6622	11218.9	6622	1.69419	0.017477	1	GO:0016323,basolateral plasma membrane;GO:0072562,blood microparticle;GO:0009986,cell surface;GO:0030669,clathrin-coated endocytic vesicle membrane;GO:0005905,clathrin-coated pit;GO:0031410,cytoplasmic vesicle;GO:0005769,early endosome;GO:0005768,endosome;GO:0010008,endosome membrane;GO:0009897,external side of plasma membrane;GO:0070062,extracellular exosome;GO:0005576,extracellular region;GO:00…	GO:0003725,double-stranded RNA binding;GO:0042802,identical protein binding;GO:0008235,metalloexopeptidase activity;GO:0042803,protein homodimerization activity;GO:0019901,protein kinase binding;GO:0044877,protein-containing complex binding;GO:0003723,RNA binding;GO:0004998,transferrin receptor activity;GO:0001618,virus receptor activity	GO:0006879,cellular iron ion homeostasis;GO:0035690,cellular response to drug;GO:1990830,cellular response to leukemia inhibitory factor;GO:0035556,intracellular signal transduction;GO:0006826,iron ion transport;GO:0061024,membrane organization;GO:0043066,negative regulation of apoptotic process;GO:0010637,negative regulation of mitochondrial fusion;GO:0030316,osteoclast differentiation;GO:003089…	hsa:7037,path:hsa04066,HIF-1 signaling pathway;hsa:7037,path:hsa04144,Endocytosis;hsa:7037,path:hsa04145,Phagosome;hsa:7037,path:hsa04216,Ferroptosis;hsa:7037,path:hsa04640,Hematopoietic cell lineage
LCAT_HUMAN	P04180	LCAT	Phosphatidylcholine-sterol acyltransferase	20637.5	27584	26791.3	28283.7	19416.5	19741.5	20148.1	18164.8	25824.1	19367.7	25824.1	19367.7	1.33336	0.011741	1	GO:0070062,extracellular exosome;GO:0005576,extracellular region;GO:0005615,extracellular space;GO:0034364,high-density lipoprotein particle;GO:0016021,integral component of membrane	GO:0003847,1-alkyl-2-acetylglycerophosphocholine esterase activity;GO:0034186,apolipoprotein A-I binding;GO:0004607,phosphatidylcholine-sterol O-acyltransferase activity;GO:0047179,platelet-activating factor acetyltransferase activity;GO:0004806,triglyceride lipase activity;GO:0008374,O-acyltransferase activity	GO:0034435,cholesterol esterification;GO:0042632,cholesterol homeostasis;GO:0008203,cholesterol metabolic process;GO:0030301,cholesterol transport;GO:0034375,high-density lipoprotein particle remodeling;GO:0006629,lipid metabolic process;GO:0042158,lipoprotein biosynthetic process;GO:0006656,phosphatidylcholine biosynthetic process;GO:0046470,phosphatidylcholine metabolic process;GO:0006644,phosp…	hsa:3931,path:hsa00564,Glycerophospholipid metabolism;hsa:3931,path:hsa04979,Cholesterol metabolism
CHLE_HUMAN	P06276	BCHE	Cholinesterase	5423.24	6061.99	6659.37	5768.62	5873.24	2046.86	3938.3	2225.1	5978.31	3520.87	5978.31	3520.87	1.69796	0.038441	1	GO:0072562,blood microparticle;GO:0005788,endoplasmic reticulum lumen;GO:0005576,extracellular region;GO:0016020,membrane;GO:0005641,nuclear envelope lumen	GO:0003990,acetylcholinesterase activity;GO:0001540,amyloid-beta binding;GO:0003824,catalytic activity;GO:0033265,choline binding;GO:0004104,cholinesterase activity;GO:0019899,enzyme binding;GO:0042802,identical protein binding	GO:0019695,choline metabolic process;GO:0050783,cocaine metabolic process;GO:0007612,learning;GO:0008285,negative regulation of cell population proliferation;GO:0050805,negative regulation of synaptic transmission;GO:0014016,neuroblast differentiation;GO:0043279,response to alkaloid;GO:0042493,response to drug;GO:0051593,response to folic acid;GO:0051384,response to glucocorticoid
PROF1_HUMAN	P07737	PFN1	Profilin-1	15655.6	30769.8	23293.3	30008.1	9755.5	10972.2	8925.63	12560.7	24931.7	10553.5	24931.7	10553.5	2.3624	0.007227	1	GO:0072562,blood microparticle;GO:0005938,cell cortex;GO:0005737,cytoplasm;GO:0005856,cytoskeleton;GO:0005829,cytosol;GO:0070062,extracellular exosome;GO:0005925,focal adhesion;GO:0016020,membrane;GO:0005634,nucleus	GO:0003779,actin binding;GO:0003785,actin monomer binding;GO:0000774,adenyl-nucleotide exchange factor activity;GO:0045296,cadherin binding;GO:0005546,phosphatidylinositol-4;GO:0001784,phosphotyrosine residue binding;GO:0070064,proline-rich region binding;GO:0003723,RNA binding	GO:0030036,actin cytoskeleton organization;GO:0032232,negative regulation of actin filament bundle assembly;GO:0030837,negative regulation of actin filament polymerization;GO:0051497,negative regulation of stress fiber assembly;GO:0032233,positive regulation of actin filament bundle assembly;GO:0030838,positive regulation of actin filament polymerization;GO:0032781,positive regulation of ATPase a…	hsa:5216,path:hsa04015,Rap1 signaling pathway;hsa:5216,path:hsa04810,Regulation of actin cytoskeleton;hsa:5216,path:hsa05132,Salmonella infection;hsa:5216,path:hsa05131,Shigellosis
CETP_HUMAN	P11597	CETP	Cholesteryl ester transfer protein	0	2184.76	0	2059.85	5883.4	5629.3	3595.34	8553.34	1686.79	5915.34	2122.3	5915.34	0.285156	0.006893	-1	GO:0070062,extracellular exosome;GO:0005576,extracellular region;GO:0005615,extracellular space;GO:0034364,high-density lipoprotein particle;GO:0031982,vesicle	GO:0015485,cholesterol binding;GO:0120020,cholesterol transfer activity;GO:0008289,lipid binding;GO:0031210,phosphatidylcholine binding;GO:0005548,phospholipid transporter activity;GO:0017129,triglyceride binding	GO:0042632,cholesterol homeostasis;GO:0008203,cholesterol metabolic process;GO:0030301,cholesterol transport;GO:0034375,high-density lipoprotein particle remodeling;GO:0030522,intracellular receptor signaling pathway;GO:0055088,lipid homeostasis;GO:0006869,lipid transport;GO:0034374,low-density lipoprotein particle remodeling;GO:0010745,negative regulation of macrophage derived foam cell differen…	hsa:1071,path:hsa04979,Cholesterol metabolism
PEPD_HUMAN	P12955	PEPD	Xaa-Pro dipeptidase	7087.1	8240.46	3960.23	6748.04	4297.75	0	4387.29	3842.77	6508.96	3714.52	6508.96	4175.94	1.7523	0.034372	1	GO:0070062,extracellular exosome	GO:0030145,manganese ion binding;GO:0070006,metalloaminopeptidase activity;GO:0004181,metallocarboxypeptidase activity;GO:0008233,peptidase activity;GO:0102009,proline dipeptidase activity	GO:0006520,cellular amino acid metabolic process;GO:0030574,collagen catabolic process;GO:0006508,proteolysis
ALS_HUMAN	P35858	IGFALS	Insulin-like growth factor-binding protein complex acid labile subunit	36916.5	46069.9	38819.7	42024.5	36846	29764.5	26876.2	37602.9	40957.7	32772.4	40957.7	32772.4	1.24976	0.048541	1	GO:0070062,extracellular exosome;GO:0031012,extracellular matrix;GO:0005576,extracellular region;GO:0005615,extracellular space;GO:0042567,insulin-like growth factor ternary complex	GO:0005520,insulin-like growth factor binding	GO:0007155,cell adhesion;GO:0044267,cellular protein metabolic process;GO:0007165,signal transduction	hsa:3483,path:hsa04935,Growth hormone synthesis, secretion and action
1433Z_HUMAN	P63104	YWHAZ	14-3-3 protein zeta/delta	3881.25	5253.83	6189.8	5018.12	2185.59	2830.8	937.964	2021.41	5085.75	1993.94	5085.75	1993.94	2.5506	0.002409	1	GO:0072562,blood microparticle;GO:0005737,cytoplasm;GO:0005829,cytosol;GO:0070062,extracellular exosome;GO:0005615,extracellular space;GO:0005925,focal adhesion;GO:0098978,glutamatergic synapse;GO:0042470,melanosome;GO:0005739,mitochondrion;GO:0005654,nucleoplasm;GO:0005634,nucleus;GO:0031982,vesicle;GO:0098686,hippocampal mossy fiber to CA3 synapse	GO:0045296,cadherin binding;GO:0042802,identical protein binding;GO:0044325,ion channel binding;GO:0019901,protein kinase binding;GO:0003723,RNA binding;GO:0008134,transcription factor binding;GO:0031625,ubiquitin protein ligase binding;GO:0016301,kinase activity;GO:0019904,protein domain specific binding	GO:0002250,adaptive immune response;GO:0019221,cytokine-mediated signaling pathway;GO:0051683,establishment of Golgi localization;GO:0090168,Golgi reassembly;GO:0043066,negative regulation of apoptotic process;GO:0030168,platelet activation;GO:1900740,positive regulation of protein insertion into mitochondrial membrane involved in apoptotic signaling pathway;GO:0006468,protein phosphorylation;GO:…	hsa:7534,path:hsa04390,Hippo signaling pathway;hsa:7534,path:hsa04151,PI3K-Akt signaling pathway;hsa:7534,path:hsa04110,Cell cycle;hsa:7534,path:hsa04114,Oocyte meiosis;hsa:7534,path:hsa05203,Viral carcinogenesis;hsa:7534,path:hsa05161,Hepatitis B;hsa:7534,path:hsa05160,Hepatitis C
TPM4_HUMAN	P67936	TPM4	Tropomyosin alpha-4 chain	4652.71	7466.77	8370.36	8993.59	5349.04	3221.96	0	3560.91	7370.86	3680.61	7370.86	4043.97	2.00262	0.016906	1	GO:0005884,actin filament;GO:0005856,cytoskeleton;GO:0005829,cytosol;GO:0070062,extracellular exosome;GO:0005925,focal adhesion;GO:0016020,membrane;GO:0005862,muscle thin filament tropomyosin;GO:0001725,stress fiber	GO:0051015,actin filament binding;GO:0005509,calcium ion binding;GO:0042802,identical protein binding;GO:0046982,protein heterodimerization activity;GO:0042803,protein homodimerization activity;GO:0008307,structural constituent of muscle;GO:0003779,actin binding	GO:0007015,actin filament organization;GO:0006936,muscle contraction;GO:0030049,muscle filament sliding;GO:0001649,osteoblast differentiation	hsa:7171,path:hsa04260,Cardiac muscle contraction;hsa:7171,path:hsa04261,Adrenergic signaling in cardiomyocytes;hsa:7171,path:hsa05410,Hypertrophic cardiomyopathy (HCM);hsa:7171,path:hsa05414,Dilated cardiomyopathy (DCM)
FHR3_HUMAN	Q02985	CFHR3	Complement factor H-related protein 3	32889.4	30950.4	29025.6	42878.6	50396.5	44905	46904	38064.1	33936	45067.4	33936	45067.4	0.753006	0.032775	-1	GO:0072562,blood microparticle;GO:0070062,extracellular exosome;GO:0005615,extracellular space			hsa:10878,path:hsa04610,Complement and coagulation cascades
FBLN3_HUMAN	Q12805	EFEMP1	EGF-containing fibulin-like extracellular matrix protein 1	17145.3	13134.3	17453.8	17325.2	20812.9	19090.2	21090.4	17683.5	16264.7	19669.3	16264.7	19669.3	0.826909	0.041158	-1	GO:0062023,collagen-containing extracellular matrix;GO:0070062,extracellular exosome;GO:0031012,extracellular matrix;GO:0005576,extracellular region;GO:0005615,extracellular space	GO:0005509,calcium ion binding;GO:0005154,epidermal growth factor receptor binding;GO:0005006,epidermal growth factor-activated receptor activity;GO:0008083,growth factor activity	GO:0043010,camera-type eye development;GO:0048048,embryonic eye morphogenesis;GO:0007173,epidermal growth factor receptor signaling pathway;GO:0032331,negative regulation of chondrocyte differentiation;GO:0018108,peptidyl-tyrosine phosphorylation;GO:0048050,post-embryonic eye morphogenesis;GO:0006355,regulation of transcription;GO:0007601,visual perception
ECM1_HUMAN	Q16610	ECM1	Extracellular matrix protein 1	21857.2	23222	30000.6	15249.5	33169.5	49630.9	34649.8	31976.9	22582.3	37356.8	22582.3	37356.8	0.604504	0.027789	-1	GO:0062023,collagen-containing extracellular matrix;GO:0070062,extracellular exosome;GO:0031012,extracellular matrix;GO:0005576,extracellular region;GO:0005615,extracellular space;GO:0031089,platelet dense granule lumen	GO:0019899,enzyme binding;GO:0005134,interleukin-2 receptor binding;GO:0043236,laminin binding;GO:0002020,protease binding;GO:0008022,protein C-terminus binding	GO:0001525,angiogenesis;GO:0031214,biomineral tissue development;GO:0002063,chondrocyte development;GO:0003416,endochondral bone growth;GO:0006954,inflammatory response;GO:0030502,negative regulation of bone mineralization;GO:0001960,negative regulation of cytokine-mediated signaling pathway;GO:0010466,negative regulation of peptidase activity;GO:0001503,ossification;GO:0002576,platelet degranula…
LYVE1_HUMAN	Q9Y5Y7	LYVE1	Lymphatic vessel endothelial hyaluronic acid receptor 1	9553.04	10490.3	11191.8	11325.5	5027.59	7879.78	4674.53	7394.7	10640.2	6244.15	10640.2	6244.15	1.70402	0.002896	1	GO:0070062,extracellular exosome;GO:0005887,integral component of plasma membrane;GO:0016020,membrane;GO:0005886,plasma membrane;GO:0016021,integral component of membrane	GO:0005540,hyaluronic acid binding;GO:0038023,signaling receptor activity;GO:0004888,transmembrane signaling receptor activity	GO:0009653,anatomical structure morphogenesis;GO:0007160,cell-matrix adhesion;GO:0030214,hyaluronan catabolic process;GO:0009611,response to wounding
